# Supplementary material for: Differential synaptic depression mediates the therapeutic effect of deep brain stimulation
Source: Nat Neurosci. 2025 Oct 16;28(12):2575–87. doi: 10.1038/s41593-025-02088-w (PMC12672378; doi:10.1038/s41593-025-02088-w)
Supplement: Supplementary file 9 — Statistical source data. [file 41593_2025_2088_MOESM9_ESM.xlsx]

## Sheet: Figure 1
Panel c
AP from Bregma(mm)	Control (TH+ cell count)						MitoPark (TH+ cell count)
-2.7	147	178	112	151	169		42	47	38	45	49	38	29
-2.805	279	633	306	327	485		115	101	85	71	115	94	47
-2.91	556	679	534	546	498		183	190	137	175	227	180	59
-3.015	799	849	895	682	550		205	176	248	258	196	232	110
-3.12	707	850	848	796	584		263	217	269	273	255	278	163
-3.225	672	817	700	624	660		292	274	290	312	258	279	318
-3.33	847	952	879	791	674		276	255	331	336	293	319	308
-3.435	805	958	895	651	565		235	239	287	362	249	259	325
-3.54	743	628	742	769	659		278	232	268	278	260	268	257
-3.645	711	615	710	767	635		272	174	234	293	146	288	258
-3.75	585	511	615	555	512		160	178	124	222	129	129	217
Panel d
AP from Bregma(mm)	Control (TH+ terminal density)						MitoPark (TH+ terminal density)
1.2	122.849	118.229	143.012	127.421	131.069		6.504	3.761	10.606	7.984	-2.504	27.286	1.874
1.025	129.737	105.668	141.738	139.572	134.236		6.365	5.233	4.837	-1.505	-1.332	14.862	4.686
0.85	128.133	99.971	147.448	110.535	127.267		8.787	3.103	7.513	10.798	12.038	13.231	8.782
0.675	117.431	96.43	135.696	120.428	124.774		0.044	3.077	-0.683	-0.428	4.314	5.414	4.474
0.5	108.559	97.705	131.143	113.845	128.947		4.127	-0.102	3.065	4.907	6.303	0.616	1.956
0.325	107.21	92.456	135.708	112.718	120.78		9.374	1.666	3.033	1.091	0.625	4.591	1.304
0.15	107.745	92.051	139.795	112.986	115.018		1.628	2.302	0.076	-2.168	-3.692	2.845	1.464
-0.025	107.316	107.06	118.165	112.416	112.111		0.097	-0.083	1.775	-1.476	-2.019	2.074	4.723
