# Supplementary material for: Differential synaptic depression mediates the therapeutic effect of deep brain stimulation
Source: Nat Neurosci. 2025 Oct 16;28(12):2575–87. doi: 10.1038/s41593-025-02088-w (PMC12672378; doi:10.1038/s41593-025-02088-w)
Supplement: Supplementary file 10 — Statistical source data. [file 41593_2025_2088_MOESM10_ESM.xlsx]

## Sheet: Figure 2
Panel c	gene	virus	Vehicle	Distance travelled (cm)		CNO	Distance travelled (cm)		CNO-5hours	Distance travelled (cm)
DATTf 195-1	Control	Gi+vglut2		2008.17			4122.63			2800.59
DATTf 195-2	Control	Gi+vglut2		2513.24			3059.16			2023.85
DATTf 195-3	Control	Gi+vglut2		1315.96			1681			1883.48
DATTf 195-5	Control	Gi+vglut2		3053.93			4367.43			2547.5
DATTf 195-6	Control	Gi+vglut2		2378.77			3961.74			2927.08
DATTf 196-1	Control	Gi+vglut2		3188.74			7162.22			2955.02
DATTf 196-3	Control	Gi+vglut2		3690.35			4326.66			4479.11
DATTf 196-4	Control	Gi+vglut2		6627.53			12408.8			7650.38
DATTf 199-6	Control	Gi+vglut2		4258.69			12880.6			6482.2
DATTf 201-6	Control	Gi+vglut2		1233.78			1368.83			889.239
DATTf 196-2	MitoPark	Gi+vglut2		1355.91			3062.7			711.353
DATTf 198-1	MitoPark	Gi+vglut2		1559.29			2867.91			1340.06
DATTf 198-2	MitoPark	Gi+vglut2		1029.61			2003.17			818.656
DATTf 198-3	MitoPark	Gi+vglut2		942.455			891.601			474.662
DATTf 198-4	MitoPark	Gi+vglut2		2421.74			4109.75			1702.87
DATTf 199-2	MitoPark	Gi+vglut2		659.719			2157.54			962.059
DATTf 200-1	MitoPark	Gi+vglut2		1098.38			5936.81			1258.06
DATTf 200-4	MitoPark	Gi+vglut2		1121.17			3170.91			708.578
DATTf 201-5	MitoPark	Gi+vglut2		436.642			1401.86			406.485
DATTf 204-5	MitoPark	Gi+vglut2		907.586			4164.36			1571.24
Panel d	gene	virus	Vehicle	Latency to fall (s)		CNO	Latency to fall (s)		CNO-5hours	Latency to fall (s)
DATTf 195-1	Control	Gi+vglut2		107.5			94.8			125.5
DATTf 195-2	Control	Gi+vglut2		98.7333			94.3			93.6333
DATTf 195-3	Control	Gi+vglut2		117.5			122.367			100.167
DATTf 195-5	Control	Gi+vglut2		137.433			112.1			118.367
DATTf 195-6	Control	Gi+vglut2		92.2667			75.9			90.2667
DATTf 196-1	Control	Gi+vglut2		93.1			95.4333			96.9667
DATTf 196-3	Control	Gi+vglut2		81.1333			76.9333			78.6
DATTf 196-4	Control	Gi+vglut2		114.667			104.433			119.967
DATTf 199-6	Control	Gi+vglut2		119.333			85.5			123.467
DATTf 201-6	Control	Gi+vglut2		81.2			89.2667			77
DATTf 196-2	MitoPark	Gi+vglut2		43.5667			47.6			52
DATTf 198-1	MitoPark	Gi+vglut2		33.3667			46.4			39.1
DATTf 198-2	MitoPark	Gi+vglut2		24.1667			47.1			44.9667
DATTf 198-3	MitoPark	Gi+vglut2		32.2			44.2667			40.7
DATTf 198-4	MitoPark	Gi+vglut2		32.6			49.7667			45.1
DATTf 199-2	MitoPark	Gi+vglut2		69.3667			107.233			106.467
DATTf 200-1	MitoPark	Gi+vglut2		37.4			58.6333			40.3667
DATTf 200-4	MitoPark	Gi+vglut2		46.1667			57.7667			53.6333
DATTf 201-5	MitoPark	Gi+vglut2		32.1333			61.9333			68.3667
DATTf 204-5	MitoPark	Gi+vglut2		71.4667			82.4			75.8667
Panel e	gene	virus	Vehicle	Distance travelled (cm)		CNO	Distance travelled (cm)		CNO-5hours	Distance travelled (cm)
DATTf 195-1	Control	Gi+vglut2		1820.7			2770.14			1081.43
DATTf 195-2	Control	Gi+vglut2		1643.63			2904.55			2168.84
DATTf 195-3	Control	Gi+vglut2		801.122			2174.87			1129.58
DATTf 195-5	Control	Gi+vglut2		2759.47			2873.86			1520.47
DATTf 195-6	Control	Gi+vglut2		2371.82			4422.49			2392.65
DATTf 196-1	Control	Gi+vglut2		3018.07			7718.9			3864.22
DATTf 196-3	Control	Gi+vglut2		5275.57			10656			6597.44
DATTf 196-4	Control	Gi+vglut2		5925.09			10433			6660.6
DATTf 199-6	Control	Gi+vglut2		6620.33			6916.2			5540.84
DATTf 201-6	Control	Gi+vglut2		1051.39			1565.86			1169.14
DATTf 196-2	MitoPark	Gi+vglut2		662.71			2913.62			847.042
DATTf 198-1	MitoPark	Gi+vglut2		632.564			1356.42			1274.82
DATTf 198-2	MitoPark	Gi+vglut2		1093.03			2136.87			770.626
DATTf 198-3	MitoPark	Gi+vglut2		527.951			1602.51			573.711
DATTf 198-4	MitoPark	Gi+vglut2		1245.66			2351.28			1997.44
DATTf 199-2	MitoPark	Gi+vglut2		487.823			1181.46			1131.64
DATTf 200-1	MitoPark	Gi+vglut2		991.471			3143.33			1618.73
DATTf 200-4	MitoPark	Gi+vglut2		597.65			824.596			380.63
DATTf 201-5	MitoPark	Gi+vglut2		818.482			1108.73			162.379
DATTf 204-5	MitoPark	Gi+vglut2		1309.27			1968.9			1183.6
Panel f	gene	virus	Vehicle	Latency to fall (s)		CNO	Latency to fall (s)		CNO-5hours	Latency to fall (s)
DATTf 195-1	Control	Gi+vglut2		93			107.033			110.833
DATTf 195-2	Control	Gi+vglut2		93			105.933			92.9667
DATTf 195-3	Control	Gi+vglut2		100.6			92.4333			103.033
DATTf 195-5	Control	Gi+vglut2		92.7333			64.5333			75.3
DATTf 195-6	Control	Gi+vglut2		91.6333			82.1			92.0667
DATTf 196-1	Control	Gi+vglut2		92.1			92.3667			87.3333
DATTf 196-3	Control	Gi+vglut2		49.2667			45.9			60
DATTf 196-4	Control	Gi+vglut2		78.6333			84.7667			70.0667
DATTf 199-6	Control	Gi+vglut2		76.1333			93.8667			89.0333
DATTf 201-6	Control	Gi+vglut2		59.4			66.4667			67
DATTf 196-2	MitoPark	Gi+vglut2		32.9			46.4			44.5667
DATTf 198-1	MitoPark	Gi+vglut2		37.7333			47.1			36.3667
DATTf 198-2	MitoPark	Gi+vglut2		24.7667			54.5333			41.2667
DATTf 198-3	MitoPark	Gi+vglut2		28.1			48.4333			37.6333
DATTf 198-4	MitoPark	Gi+vglut2		23.7333			43.3667			23.3333
DATTf 199-2	MitoPark	Gi+vglut2		46.7			79.3			96.7
DATTf 200-1	MitoPark	Gi+vglut2		44.2333			66.9667			55.7667
DATTf 200-4	MitoPark	Gi+vglut2		44.8			60.6667			48.6
DATTf 201-5	MitoPark	Gi+vglut2		24.9333			55.8			41.4
DATTf 204-5	MitoPark	Gi+vglut2		53			55.9333			65.4333
Panel g	gene	virus	Vehicle	Distance travelled (cm)		CNO	Distance travelled (cm)		CNO-5hours	Distance travelled (cm)
DATTf 195-1	Control	Gi+vglut2		1190.72			2413.28			627.674
DATTf 195-2	Control	Gi+vglut2		2383.24			2884.77			2046.27
DATTf 195-3	Control	Gi+vglut2		683.824			1514.04			833.58
DATTf 195-6	Control	Gi+vglut2		2147.57			4224.06			2257.3
DATTf 196-1	Control	Gi+vglut2		3004.59			4540.51			4091.96
DATTf 196-3	Control	Gi+vglut2		4122.06			1444.71			2190.36
DATTf 196-4	Control	Gi+vglut2		6791.07			12676			8503.02
DATTf 199-6	Control	Gi+vglut2		7137.83			11822.5			7498.12
DATTf 201-6	Control	Gi+vglut2		1138.56			2469.76			781.207
DATTf 196-2	MitoPark	Gi+vglut2		920.264			2603.4			458.587
DATTf 198-1	MitoPark	Gi+vglut2		655.554			2390.45			1061.45
DATTf 198-2	MitoPark	Gi+vglut2		690.297			1281.85			298.857
DATTf 198-3	MitoPark	Gi+vglut2		476.483			1174.09			441.046
DATTf 198-4	MitoPark	Gi+vglut2		1981.74			5713.23			1779.56
DATTf 199-2	MitoPark	Gi+vglut2		489.577			1694.15			721.38
DATTf 200-1	MitoPark	Gi+vglut2		564.914			1836.95			1070.77
DATTf 200-4	MitoPark	Gi+vglut2		822.805			2428.66			851.749
DATTf 201-5	MitoPark	Gi+vglut2		628.912			1014.91			441.603
DATTf 204-5	MitoPark	Gi+vglut2		412.523			1752.97			784.001
Panel h	gene	virus	Vehicle	Latency to fall (s)		CNO	Latency to fall (s)		CNO-5hours	Latency to fall (s)
DATTf 195-1	Control	Gi+vglut2		87.3333			75.6667			78.9
DATTf 195-2	Control	Gi+vglut2		86.9			88.9			103.3
DATTf 195-3	Control	Gi+vglut2		92.5333			90.0667			111.967
DATTf 195-6	Control	Gi+vglut2		74.4			83.8667			76.8667
DATTf 196-1	Control	Gi+vglut2		92.2			92.0667			72.4333
DATTf 196-3	Control	Gi+vglut2		50.2			59.1333			44.0667
DATTf 196-4	Control	Gi+vglut2		83.4667			63.4667			80.2
DATTf 199-6	Control	Gi+vglut2		79.6			62.9			86.0667
DATTf 201-6	Control	Gi+vglut2		78			62.7			80.9667
DATTf 196-2	MitoPark	Gi+vglut2		33.8667			45.7667			32.6667
DATTf 198-1	MitoPark	Gi+vglut2		43.8333			52.2			47.0333
DATTf 198-2	MitoPark	Gi+vglut2		26.7333			40.5333			29.9
DATTf 198-3	MitoPark	Gi+vglut2		25.2			35.4667			26.8
DATTf 198-4	MitoPark	Gi+vglut2		29.5333			41.3333			31.7333
DATTf 199-2	MitoPark	Gi+vglut2		40.6			57.0667			58.5
DATTf 200-1	MitoPark	Gi+vglut2		43			48.3333			35.9667
DATTf 200-4	MitoPark	Gi+vglut2		31.4667			41.4333			34.4667
DATTf 201-5	MitoPark	Gi+vglut2		26.9667			52.1333			37.6333
DATTf 204-5	MitoPark	Gi+vglut2		40.5			45.3			49.8
