# Supplementary material for: Differential synaptic depression mediates the therapeutic effect of deep brain stimulation
Source: Nat Neurosci. 2025 Oct 16;28(12):2575–87. doi: 10.1038/s41593-025-02088-w (PMC12672378; doi:10.1038/s41593-025-02088-w)
Supplement: Supplementary file 11 — Statistical source data. [file 41593_2025_2088_MOESM11_ESM.xlsx]

## Sheet: Panel f
Wavelengeth (nm)	Baseline	DBS
315.755	0.007648	0.008309
316.143	0.008487	0.008817
316.531	0.008826	0.009736
316.92	0.0003	0.000839
317.308	-0.00013	0.000559
317.696	-0.00863	-0.0072
318.085	-0.00582	-0.00483
318.473	-0.00016	0.000572
318.861	-0.01754	-0.01644
319.249	-0.00661	-0.00522
319.637	-0.00434	-0.00323
320.025	-0.00039	0.000641
320.413	-0.00657	-0.00481
320.801	0.013179	0.01351
321.189	0.002307	0.002839
321.577	-0.00312	-0.00152
321.965	-0.00515	-0.0037
322.352	0.007995	0.008345
322.74	-0.01592	-0.0151
323.128	-0.00087	-0.00035
323.515	-0.01782	-0.01731
323.903	-0.00391	-0.00293
324.29	-0.01339	-0.01214
324.678	0.012399	0.013573
325.065	0.008316	0.009185
325.453	0.005755	0.006819
325.84	-0.01296	-0.01182
326.227	-0.00871	-0.0082
326.615	-0.00401	-0.00248
327.002	0.007167	0.007744
327.389	-0.0085	-0.00652
327.776	-0.00941	-0.00866
328.163	-0.01128	-0.01033
328.55	-0.01391	-0.01262
328.937	-0.0191	-0.01779
329.324	-0.01382	-0.01261
329.711	-0.00872	-0.00829
330.098	0.007759	0.007484
330.485	-0.00407	-0.00345
330.871	0.002514	0.003536
331.258	-0.00466	-0.0045
331.645	-0.0022	-0.00082
332.031	-0.00303	-0.00231
332.418	-0.01319	-0.01277
332.804	0.008109	0.008621
333.191	-0.01727	-0.01548
333.577	-0.00357	-0.00257
333.964	-0.0143	-0.01295
334.35	-0.00366	-0.00295
334.736	-0.01042	-0.00935
335.123	-0.00432	-0.00317
335.509	-0.00397	-0.00278
335.895	-0.00203	-0.00039
336.281	-0.01281	-0.01117
336.667	-0.01359	-0.01222
337.053	-0.01986	-0.01874
337.439	-0.00978	-0.00827
337.825	-0.01506	-0.01394
338.211	-0.01043	-0.00965
338.597	0.006422	0.007066
338.982	0.003789	0.004209
339.368	-0.01682	-0.01556
339.754	0.000525	0.001235
340.14	0.004304	0.005027
340.525	0.002509	0.003488
340.911	-0.00157	-0.00102
341.296	-0.00083	0.00074
341.682	-0.00891	-0.00706
342.067	0.000437	0.001386
342.453	-0.00398	-0.00285
342.838	-0.0051	-0.00418
343.223	0.003313	0.004167
343.608	-0.00142	0.000677
343.994	0.001689	0.001918
344.379	0.008118	0.008974
344.764	-0.00708	-0.00587
345.149	0.002557	0.002856
345.534	-0.00532	-0.0039
345.919	0.008046	0.008518
346.304	-0.01536	-0.0148
346.689	-0.01242	-0.01169
347.074	-0.00146	-0.00108
347.458	-0.00925	-0.00851
347.843	-0.01541	-0.01451
348.228	-0.0133	-0.01155
348.612	0.011645	0.013095
348.997	-0.01687	-0.01602
349.382	-0.00627	-0.00579
349.766	-0.01047	-0.00933
350.151	0.010932	0.011731
350.535	-0.02319	-0.02192
350.919	0.001372	0.002184
351.304	-0.01108	-0.00974
351.688	-0.00702	-0.00614
352.072	-0.01785	-0.01619
352.456	-0.01238	-0.01124
352.841	-0.01204	-0.01062
353.225	-0.00656	-0.00527
353.609	-0.00715	-0.00652
353.993	-0.01793	-0.01692
354.377	0.008639	0.009924
354.761	-0.03143	-0.0305
355.144	-0.02281	-0.0218
355.528	-0.01199	-0.01069
355.912	-0.00532	-0.00387
356.296	-0.00836	-0.00735
356.679	-0.0077	-0.00682
357.063	-0.03415	-0.0323
357.447	-0.03814	-0.03638
357.83	-0.01092	-0.00996
358.214	-0.01033	-0.00909
358.597	-0.0034	-0.00236
358.981	-0.02874	-0.02729
359.364	-0.01817	-0.017
359.747	-0.01016	-0.00992
360.131	-0.00234	-0.0024
360.514	-0.00332	-0.00238
360.897	-0.0199	-0.01904
361.28	-0.01561	-0.01438
361.663	-0.0097	-0.00866
362.046	-0.01961	-0.01845
362.429	-0.02636	-0.02576
362.812	-0.0164	-0.01522
363.195	-0.00852	-0.00805
363.578	-0.01383	-0.01359
363.961	-0.02488	-0.02438
364.344	-0.01903	-0.01837
364.726	-0.0062	-0.00516
365.109	-0.006	-0.00553
365.492	-0.0064	-0.00608
365.874	-0.01912	-0.01855
366.257	0.008547	0.009149
366.639	-0.01219	-0.01217
367.022	-0.01288	-0.01209
367.404	-0.00267	-0.00139
367.786	0.003325	0.004042
368.169	-0.01295	-0.01273
368.551	-0.01465	-0.01364
368.933	-0.0041	-0.00304
369.315	-0.01974	-0.01826
369.697	-0.0117	-0.0103
370.08	-0.02194	-0.02141
370.462	0.013177	0.013755
370.844	-0.02099	-0.02044
371.226	0.001645	0.00291
371.607	-0.00207	-0.00191
371.989	-0.00742	-0.00689
372.371	-0.01014	-0.00932
372.753	0.005026	0.005266
373.134	-0.00427	-0.00381
373.516	0.003364	0.004235
373.898	-0.00657	-0.00578
374.279	-0.02089	-0.01993
374.661	-0.0035	-0.00243
375.042	-0.01955	-0.01808
375.424	-0.00546	-0.00481
375.805	-0.00372	-0.0021
376.186	-0.00372	-0.00281
376.568	-0.00693	-0.00666
376.949	-0.005	-0.00432
377.33	-0.00413	-0.00421
377.711	-0.00455	-0.0033
378.092	-0.00759	-0.00726
378.474	-0.0236	-0.02196
378.855	-0.00864	-0.00747
379.236	0.004149	0.004148
379.616	-0.01018	-0.00957
379.997	-0.00534	-0.00454
380.378	-0.03048	-0.02979
380.759	-0.01145	-0.01098
381.14	-0.00228	-0.00112
381.52	-0.00752	-0.00748
381.901	-0.00777	-0.00724
382.282	-0.00325	-0.00318
382.662	0.011509	0.012608
383.043	-0.00534	-0.00493
383.423	-0.01658	-0.01468
383.803	-0.00723	-0.00583
384.184	-0.02016	-0.01878
384.564	0.009756	0.009316
384.944	-0.02912	-0.0284
385.325	0.000522	0.000763
385.705	-0.02923	-0.02899
386.085	0.007685	0.008222
386.465	-0.01074	-0.00936
386.845	-0.02579	-0.0259
387.225	-0.01637	-0.01647
387.605	-0.017	-0.01589
387.985	0.003073	0.003099
388.365	-0.01941	-0.01841
388.745	-0.003	-0.00234
389.124	-0.02219	-0.02091
389.504	0.008245	0.008301
389.884	-0.01628	-0.01508
390.263	0.01661	0.017213
390.643	0.01163	0.013194
391.022	-0.00928	-0.00757
391.402	0.013313	0.013956
391.781	-0.0053	-0.00421
392.161	0.006288	0.007863
392.54	-0.00959	-0.00894
392.919	-0.00155	-0.0012
393.299	0.002239	0.002863
393.678	-0.00917	-0.00849
394.057	-0.01445	-0.01382
394.436	-0.01325	-0.01217
394.815	-0.0037	-0.00333
395.194	-0.0173	-0.0164
395.573	-0.01859	-0.01741
395.952	-0.022	-0.02077
396.331	-0.00013	8.92e-05
396.71	-0.01698	-0.01572
397.089	-0.02037	-0.01923
397.467	-0.00787	-0.00729
397.846	0.008605	0.008784
398.225	-0.01296	-0.01274
398.603	0.012091	0.012351
398.982	-0.01148	-0.01062
399.36	-0.0092	-0.0093
399.739	0.000944	0.001568
400.117	0.002819	0.004243
400.495	-0.00236	-0.00083
400.874	0.003445	0.004103
401.252	-0.01051	-0.0096
401.63	0.005482	0.006347
402.008	-0.02287	-0.02191
402.387	-0.01359	-0.0112
402.765	-0.00961	-0.00888
403.143	-0.00535	-0.00521
403.521	-0.00684	-0.0061
403.899	0.001692	0.001586
404.276	-0.00755	-0.00652
404.654	-0.00998	-0.00982
405.032	0.006618	0.007115
405.41	-0.00089	7.52e-05
405.788	-0.01345	-0.01218
406.165	-0.00234	-0.00192
406.543	-0.00637	-0.00532
406.92	-0.00575	-0.00416
407.298	-0.01308	-0.01186
407.675	0.001975	0.002147
408.053	0.024098	0.024096
408.43	0.005948	0.005929
408.808	0.00799	0.008559
409.185	-0.01199	-0.01116
409.562	-0.00349	-0.00261
409.939	-0.02521	-0.02402
410.316	-0.00501	-0.00433
410.693	-0.03304	-0.03298
411.071	-0.02457	-0.02459
411.448	-0.00858	-0.00795
411.824	0.015274	0.015754
412.201	-0.00041	-0.00088
412.578	0.006519	0.006793
412.955	-0.01229	-0.01104
413.332	-0.02035	-0.01953
413.709	-0.01573	-0.01473
414.085	0.008099	0.008183
414.462	-0.00648	-0.00633
414.838	-0.00376	-0.00357
415.215	0.008936	0.009304
415.591	0.001782	0.003113
415.968	0.011344	0.011529
416.344	-0.00399	-0.00297
416.721	0.003374	0.003772
417.097	-0.01177	-0.01137
417.473	-0.00312	-0.00282
417.849	-0.00844	-0.00754
418.225	-0.00401	-0.00302
418.602	-0.00262	-0.00102
418.978	0.026867	0.027547
419.354	0.007359	0.008097
419.73	0.00443	0.00477
420.106	0.027115	0.027435
420.481	0.013059	0.013178
420.857	-0.00044	0.000937
421.233	-0.00927	-0.00842
421.609	0.003133	0.003524
421.984	-0.0029	-0.00295
422.36	0.014588	0.014412
422.736	0.007255	0.007754
423.111	-0.01616	-0.01538
423.487	0.008122	0.009347
423.862	-0.00533	-0.00469
424.238	0.006173	0.006016
424.613	0.007533	0.008357
424.988	-0.00413	-0.00344
425.363	-0.00596	-0.00482
425.739	-0.00948	-0.00867
426.114	-0.01867	-0.01721
426.489	0.008711	0.009332
426.864	0.014346	0.014519
427.239	0.018452	0.019104
427.614	-0.01009	-0.00936
427.989	0.02069	0.022508
428.364	0.00051	0.0019
428.739	0.006997	0.007092
429.113	0.006371	0.007132
429.488	0.004725	0.004914
429.863	0.01381	0.014297
430.238	0.001916	0.003185
430.612	0.003836	0.005577
430.987	0.003578	0.004744
431.361	0.01539	0.015601
431.736	0.018095	0.018483
432.11	-0.00363	-0.00195
432.484	0.010813	0.012184
432.859	-0.00883	-0.00887
433.233	-0.00133	-0.00124
433.607	0.007183	0.007607
433.981	0.005887	0.006078
434.356	0.002862	0.003696
434.73	0.018958	0.019223
435.104	0.004313	0.005068
435.478	-0.01595	-0.01531
435.852	0.003506	0.004364
436.225	-0.00114	0.000382
436.599	0.009291	0.009124
436.973	-0.01256	-0.01159
437.347	0.00401	0.004434
437.721	0.003002	0.004106
438.094	-0.00645	-0.00638
438.468	-0.0025	-0.00116
438.841	-0.00479	-0.00359
439.215	0.008057	0.00856
439.588	0.00054	0.001401
439.962	0.015175	0.01568
440.335	0.013297	0.013513
440.708	0.002807	0.00329
441.082	-0.00101	-0.00053
441.455	-0.0054	-0.0044
441.828	0.001117	0.002004
442.201	0.000118	0.001163
442.574	-0.00938	-0.00851
442.947	0.015102	0.015902
443.32	-0.00248	-0.0013
443.693	-0.00148	-0.00082
444.066	0.018249	0.017774
444.439	-0.00837	-0.00766
444.812	-0.02237	-0.02184
445.184	0.002383	0.002586
445.557	-0.01882	-0.01791
445.93	0.008449	0.008593
446.302	-0.01521	-0.01432
446.675	-0.00319	-0.00241
447.048	0.010072	0.01109
447.42	-0.00327	-0.00251
447.792	-0.00123	-0.00083
448.165	0.02056	0.020909
448.537	-0.01402	-0.01299
448.909	0.021791	0.02242
449.282	0.012367	0.012981
449.654	-0.01333	-0.01244
450.026	-0.0121	-0.01096
450.398	5.36e-05	0.002063
450.77	0.013838	0.013991
451.142	0.001311	0.001357
451.514	0.000615	0.000261
451.886	-0.01402	-0.01338
452.258	0.02466	0.02561
452.629	0.024327	0.025186
453.001	-0.00351	-0.00297
453.373	0.012116	0.013147
453.744	0.000469	0.000926
454.116	-0.0254	-0.02358
454.488	0.007184	0.00779
454.859	0.009102	0.009588
455.231	0.00772	0.007871
455.602	0.00555	0.006678
455.973	0.005029	0.005347
456.345	-0.01276	-0.01207
456.716	0.007192	0.008498
457.087	-0.0018	-0.00118
457.458	-0.00677	-0.00537
457.829	0.016022	0.015773
458.201	0.040015	0.039457
458.572	-0.00238	-0.00133
458.943	0.006305	0.006595
459.314	-0.01541	-0.01443
459.684	0.005826	0.006173
460.055	-0.00052	0.000309
460.426	0.006639	0.006792
460.797	-0.00355	-0.00343
461.167	0.009779	0.009882
461.538	-0.00111	-0.00052
461.909	0.014441	0.014699
462.279	-0.00173	-0.00105
462.65	0.012507	0.012309
463.02	0.003615	0.004272
463.391	0.00866	0.008835
463.761	0.022296	0.022062
464.131	0.022883	0.02278
464.502	-0.00061	-0.00043
464.872	0.01045	0.011267
465.242	0.007976	0.0084
465.612	-0.00575	-0.00544
465.982	0.003946	0.004752
466.352	0.016124	0.016507
466.722	0.005024	0.005509
467.092	0.009222	0.009333
467.462	0.007735	0.008741
467.832	0.014788	0.015031
468.202	0.000965	0.001656
468.571	0.009214	0.009132
468.941	0.00774	0.006936
469.311	0.03651	0.036956
469.68	0.015772	0.016524
470.05	0.006079	0.00682
470.419	-0.00164	0.000274
470.789	0.008803	0.0094
471.158	0.002909	0.002996
471.527	0.005516	0.005748
471.897	0.02104	0.021414
472.266	0.004814	0.006294
472.635	0.022144	0.02301
473.004	-0.00383	-0.00418
473.373	0.022234	0.022584
473.742	0.011334	0.011289
474.111	-0.00419	-0.00386
474.48	0.000869	0.001448
474.849	0.010465	0.011023
475.218	-0.00799	-0.00771
475.587	0.028008	0.028764
475.956	-0.00122	0.000469
476.325	0.004283	0.004652
476.693	0.008151	0.008144
477.062	0.010128	0.011037
477.43	0.00295	0.003004
477.799	0.011189	0.012879
478.167	0.010241	0.010878
478.536	0.035543	0.036191
478.904	0.011266	0.011654
479.273	0.011313	0.011918
479.641	0.002413	0.002506
480.009	0.002121	0.003846
480.377	-0.00851	-0.00732
480.745	0.031286	0.03262
481.114	0.02057	0.020338
481.482	0.010159	0.011061
481.85	0.004664	0.005332
482.218	0.006719	0.007723
482.585	0.008454	0.009152
482.953	0.005345	0.005695
483.321	0.016552	0.01741
483.689	0.014069	0.014568
484.057	0.006481	0.00745
484.424	0.013221	0.01347
484.792	0.015102	0.015455
485.159	0.012627	0.012932
485.527	-0.00944	-0.00849
485.894	0.009088	0.009111
486.262	0.009386	0.010822
486.629	0.022178	0.021469
486.996	-5.5e-05	0.000341
487.364	0.008921	0.008845
487.731	0.0153	0.015061
488.098	0.027376	0.027436
488.465	-0.00646	-0.00687
488.832	0.013529	0.013669
489.199	0.001324	0.001603
489.566	0.018374	0.017868
489.933	0.024798	0.024101
490.3	0.022861	0.022461
490.667	0.016541	0.015864
491.034	0.014057	0.0124
491.401	0.008316	0.00863
491.767	0.015283	0.014762
492.134	0.007732	0.008691
492.5	0.048368	0.048678
492.867	0.015456	0.015281
493.234	0.028155	0.0275
493.6	0.022842	0.021573
493.966	0.024656	0.024643
494.333	0.060215	0.058548
494.699	0.018777	0.018521
495.065	0.009595	0.010253
495.431	0.034345	0.032892
495.798	0.027081	0.025542
496.164	0.043412	0.043662
496.53	0.070496	0.068298
496.896	0.094771	0.091163
497.262	0.18332	0.174775
497.628	0.224087	0.214858
497.994	0.301415	0.291023
498.359	0.305684	0.290324
498.725	0.412379	0.398419
499.091	0.393402	0.371953
499.457	0.42489	0.39877
499.822	0.516055	0.489645
500.188	0.503586	0.470405
500.553	0.59467	0.55686
500.919	0.694758	0.651866
501.284	0.690169	0.644698
501.65	0.7304	0.684158
502.015	0.832105	0.776977
502.38	0.802407	0.73912
502.745	0.853608	0.787411
503.111	0.995595	0.927662
503.476	1.05304	0.974775
503.841	1.00302	0.923812
504.206	0.99423	0.909362
504.571	1.05317	0.96234
504.936	1.1356	1.0402
505.301	1.07839	0.979608
505.665	1.12342	1.02225
506.03	1.14008	1.03281
506.395	1.21973	1.10713
506.76	1.18389	1.07226
507.124	1.23352	1.1193
507.489	1.24224	1.12213
507.854	1.27866	1.16151
508.218	1.3097	1.18591
508.582	1.28788	1.1629
508.947	1.32369	1.1961
509.311	1.34691	1.21049
509.676	1.38261	1.24726
510.04	1.40945	1.27487
510.404	1.41289	1.27083
510.768	1.45742	1.31574
511.132	1.37927	1.23829
511.496	1.43676	1.29281
511.86	1.48223	1.33492
512.224	1.47282	1.32778
512.588	1.45358	1.30811
512.952	1.45477	1.30984
513.316	1.46595	1.31411
513.68	1.46647	1.31808
514.043	1.48668	1.33647
514.407	1.48003	1.33326
514.771	1.4866	1.33593
515.134	1.45092	1.30446
515.498	1.42508	1.27718
515.861	1.44866	1.29968
516.225	1.3982	1.25141
516.588	1.43619	1.29068
516.951	1.39792	1.25566
517.315	1.42619	1.28214
517.678	1.3825	1.24463
518.041	1.40455	1.26464
518.404	1.33652	1.19809
518.767	1.33864	1.20278
519.13	1.32766	1.19241
519.493	1.3357	1.20035
519.856	1.34342	1.21209
520.219	1.27472	1.14649
520.582	1.23176	1.10457
520.945	1.23335	1.1067
521.307	1.21554	1.0891
521.67	1.17403	1.05308
522.033	1.18017	1.06059
522.395	1.15712	1.04092
522.758	1.11661	1.00297
523.12	1.11379	1.00101
523.483	1.10619	0.995764
523.845	1.07125	0.963656
524.208	1.08023	0.975118
524.57	1.03529	0.930482
524.932	1.04128	0.93765
525.294	1.00279	0.901658
525.656	0.966501	0.867472
526.019	0.974837	0.877233
526.381	0.975584	0.878119
526.743	0.95186	0.856108
527.105	0.959482	0.864199
527.466	0.949876	0.857826
527.828	0.927704	0.835268
528.19	0.924934	0.834492
528.552	0.907884	0.817871
528.914	0.882151	0.793216
529.275	0.881756	0.792961
529.637	0.88185	0.796175
529.998	0.882103	0.794116
530.36	0.865134	0.779318
530.721	0.847782	0.762701
531.083	0.852134	0.770296
531.444	0.849835	0.768809
531.805	0.824298	0.742453
532.167	0.841678	0.7602
532.528	0.803535	0.724228
532.889	0.798288	0.718047
533.25	0.772646	0.694181
533.611	0.802755	0.724536
533.972	0.786438	0.708649
534.333	0.767259	0.690083
534.694	0.775534	0.698917
535.055	0.778124	0.702186
535.416	0.773571	0.698289
535.777	0.754788	0.680895
536.137	0.739823	0.666166
536.498	0.755361	0.682009
536.859	0.735845	0.661395
537.219	0.754371	0.683141
537.58	0.736682	0.662413
537.94	0.732323	0.65981
538.301	0.741082	0.668902
538.661	0.724294	0.652962
539.021	0.746238	0.67395
539.382	0.715899	0.646489
539.742	0.716746	0.644774
540.102	0.736533	0.666462
540.462	0.714348	0.645682
540.822	0.716039	0.646205
541.182	0.722338	0.652169
541.542	0.689395	0.62323
541.902	0.666538	0.600394
542.262	0.658331	0.59621
542.622	0.642718	0.580824
542.982	0.640273	0.581114
543.341	0.592929	0.541504
543.701	0.566244	0.515334
544.061	0.501921	0.453991
544.42	0.483406	0.438976
544.78	0.468962	0.427409
545.139	0.427293	0.389747
545.499	0.40586	0.371323
545.858	0.347476	0.316081
546.217	0.280165	0.252906
546.577	0.257686	0.233032
546.936	0.22194	0.201782
547.295	0.186785	0.169165
547.654	0.165873	0.151774
548.013	0.139848	0.128045
548.372	0.111852	0.102219
548.731	0.087597	0.079133
549.09	0.067076	0.062202
549.449	0.048335	0.045008
549.808	0.03105	0.029256
550.167	0.014532	0.013405
550.525	0.020979	0.02016
550.884	0.019272	0.018874
551.243	0.0193	0.01791
551.601	0.006689	0.006717
551.96	-0.00499	-0.00494
552.318	0.008131	0.008678
552.677	-0.00434	-0.00456
553.035	0.004547	0.003964
553.394	0.020401	0.020204
553.752	0.00631	0.007199
554.11	0.035029	0.034097
554.468	-0.00216	-0.00231
554.826	0.004242	0.004505
555.184	-0.01101	-0.01137
555.543	0.003117	0.004449
555.901	0.004988	0.005093
556.258	0.015047	0.014818
556.616	0.027802	0.027586
556.974	0.0084	0.007996
557.332	0.008543	0.008898
557.69	0.02375	0.023459
558.047	0.016964	0.017442
558.405	0.005498	0.005639
558.763	0.014527	0.013476
559.12	0.013228	0.013216
559.478	-0.00108	-4.9e-05
559.835	0.003584	0.003863
560.193	-0.00499	-0.00432
560.55	0.009649	0.010506
560.907	0.007147	0.007348
561.264	0.00674	0.007397
561.622	0.004628	0.004568
561.979	-0.0035	-0.00401
562.336	0.002047	0.002305
562.693	0.00427	0.003919
563.05	0.007372	0.007383
563.407	-0.00812	-0.00835
563.764	0.0061	0.006648
564.121	0.035738	0.03805
564.477	0.003992	0.00545
564.834	-0.01524	-0.01605
565.191	-0.0013	-0.00123
565.547	-0.02592	-0.02623
565.904	0.000103	0.00073
566.261	0.013579	0.012897
566.617	0.009609	0.009129
566.973	0.010353	0.010847
567.33	0.017866	0.018419
567.686	0.002855	0.003865
568.043	0.01828	0.019046
568.399	0.004972	0.006333
568.755	0.026952	0.027802
569.111	0.003516	0.00453
569.467	0.027332	0.028293
569.823	0.046844	0.048868
570.179	0.050631	0.053457
570.535	0.11099	0.114736
570.891	0.134681	0.138776
571.247	0.154308	0.160325
571.603	0.201565	0.203881
571.958	0.217038	0.223509
572.314	0.288358	0.294088
572.67	0.31839	0.322239
573.025	0.342073	0.348048
573.381	0.393249	0.398112
573.736	0.491237	0.49896
574.092	0.519483	0.524674
574.447	0.514222	0.519687
574.803	0.650823	0.659077
575.158	0.684443	0.689006
575.513	0.713546	0.723118
575.868	0.768352	0.773189
576.223	0.82262	0.828071
576.579	0.878264	0.883648
576.934	0.855281	0.858965
577.289	0.946723	0.954073
577.643	0.83728	0.838615
577.998	0.929077	0.932019
578.353	0.927993	0.92573
578.708	0.9804	0.980262
579.063	1	1
579.417	0.939674	0.937095
579.772	0.977548	0.977288
580.127	0.931445	0.926322
580.481	0.919679	0.912649
580.836	0.908808	0.901368
581.19	0.90894	0.903669
581.544	0.938451	0.936115
581.899	0.950919	0.946109
582.253	0.910348	0.907208
582.607	0.972869	0.967987
582.962	0.920885	0.916548
583.316	0.949959	0.948037
583.67	0.965019	0.965145
584.024	0.913934	0.907691
584.378	0.90305	0.899509
584.732	0.932774	0.928375
585.086	0.919566	0.916762
585.439	0.895872	0.891003
585.793	0.870043	0.863343
586.147	0.930244	0.928775
586.501	0.869162	0.865193
586.854	0.938438	0.937527
587.208	0.894208	0.888778
587.561	0.894024	0.890413
587.915	0.87025	0.865892
588.268	0.841739	0.838598
588.622	0.916863	0.916053
588.975	0.905707	0.903119
589.328	0.871689	0.87074
589.681	0.884719	0.879897
590.035	0.865328	0.862774
590.388	0.818336	0.813948
590.741	0.859094	0.85655
591.094	0.859666	0.857066
591.447	0.860482	0.860044
591.8	0.850692	0.8486
592.153	0.8259	0.822215
592.505	0.837529	0.832637
592.858	0.842078	0.839096
593.211	0.801068	0.797832
593.564	0.843014	0.840628
593.916	0.815643	0.814543
594.269	0.826105	0.822224
594.621	0.80545	0.803108
594.974	0.809578	0.808586
595.326	0.819607	0.818034
595.679	0.811391	0.807835
596.031	0.825055	0.822317
596.383	0.829001	0.829046
596.735	0.820763	0.819624
597.088	0.810185	0.80769
597.44	0.790746	0.786489
597.792	0.785016	0.781468
598.144	0.805499	0.805432
598.496	0.781719	0.777895
598.848	0.777544	0.77531
599.199	0.770485	0.769859
599.551	0.775013	0.772088
599.903	0.77651	0.775831
600.255	0.752452	0.749538
600.606	0.755801	0.754383
600.958	0.768357	0.768315
601.31	0.764618	0.764811
601.661	0.759805	0.757019
602.013	0.745934	0.744305
602.364	0.731324	0.728768
602.715	0.738539	0.736051
603.067	0.74863	0.74841
603.418	0.735498	0.732894
603.769	0.721999	0.721237
604.12	0.713352	0.709929
604.471	0.707185	0.704826
604.822	0.712151	0.709584
605.173	0.689161	0.684069
605.524	0.707718	0.703832
605.875	0.677063	0.67185
606.226	0.683806	0.682414
606.577	0.670073	0.666198
606.928	0.672821	0.670343
607.278	0.67292	0.668963
607.629	0.662655	0.659298
607.979	0.67108	0.670807
608.33	0.670013	0.666644
608.681	0.642494	0.638537
609.031	0.628994	0.624014
609.381	0.651115	0.647494
609.732	0.627489	0.62282
610.082	0.627633	0.624779
610.432	0.64444	0.641486
610.782	0.632276	0.628412
611.133	0.613915	0.610882
611.483	0.612834	0.61131
611.833	0.624779	0.622353
612.183	0.616449	0.614105
612.533	0.58882	0.586519
612.882	0.592329	0.588932
613.232	0.569217	0.565688
613.582	0.568082	0.564301
613.932	0.595936	0.594345
614.281	0.601597	0.600982
614.631	0.580964	0.577652
614.981	0.574159	0.571568
615.33	0.558039	0.554253
615.68	0.552981	0.550458
616.029	0.559005	0.557937
616.378	0.559831	0.555772
616.728	0.541607	0.537992
617.077	0.560157	0.557671
617.426	0.552493	0.55211
617.775	0.538964	0.536227
618.124	0.543296	0.541215
618.474	0.564646	0.562139
618.823	0.531984	0.529908
619.172	0.534457	0.533844
619.52	0.509442	0.508122
619.869	0.510348	0.508226
620.218	0.500965	0.498143
620.567	0.489309	0.486545
620.916	0.489111	0.484824
621.264	0.502417	0.499559
621.613	0.489455	0.486272
621.961	0.505526	0.504382
622.31	0.514562	0.513426
622.658	0.51225	0.510084
623.007	0.480762	0.477001
623.355	0.495737	0.493584
623.703	0.479468	0.478287
624.052	0.487188	0.484446
624.4	0.504909	0.501807
624.748	0.487891	0.487026
625.096	0.473659	0.472203
625.444	0.457943	0.455512
625.792	0.457078	0.457707
626.14	0.494518	0.493408
626.488	0.456706	0.455671
626.836	0.467743	0.465898
627.183	0.475703	0.474237
627.531	0.431976	0.428474
627.879	0.436023	0.433856
628.227	0.454148	0.451531
628.574	0.434143	0.432515
628.922	0.446661	0.446513
629.269	0.445365	0.445098
629.617	0.419613	0.418246
629.964	0.416608	0.414854
630.311	0.407986	0.407867
630.658	0.405642	0.405442
631.006	0.406551	0.405987
631.353	0.425481	0.424958
631.7	0.362518	0.35972
632.047	0.384887	0.382954
632.394	0.395207	0.396428
632.741	0.386577	0.384473
633.088	0.408311	0.407876
633.435	0.381541	0.380262
633.782	0.38176	0.380138
634.128	0.361508	0.359485
634.475	0.410329	0.411979
634.822	0.355731	0.35235
635.168	0.40235	0.401255
635.515	0.402746	0.405071
635.861	0.369672	0.367221
636.208	0.355774	0.354098
636.554	0.313568	0.311967
636.901	0.354245	0.355628
637.247	0.323077	0.320549
637.593	0.356327	0.357374
637.939	0.32015	0.319766
638.285	0.315453	0.315553
638.631	0.322585	0.319283
638.978	0.346544	0.344249
639.324	0.319481	0.319292
639.669	0.38828	0.388289
640.015	0.313223	0.310657
640.361	0.340582	0.34086
640.707	0.358643	0.359018
641.053	0.320933	0.319236
641.398	0.347028	0.346365
641.744	0.330368	0.330166
642.09	0.310061	0.310724
642.435	0.29733	0.295322
642.781	0.315503	0.316539
643.126	0.301896	0.302046
643.471	0.301391	0.30171
643.817	0.30092	0.30137
644.162	0.281345	0.281839
644.507	0.276343	0.274747
644.852	0.32645	0.3279
645.197	0.290021	0.289992
645.542	0.29209	0.290564
645.887	0.329986	0.332239
646.232	0.298105	0.298284
646.577	0.284374	0.284465
646.922	0.274241	0.273632
647.267	0.284429	0.283196
647.612	0.264614	0.264409
647.956	0.283427	0.281859
648.301	0.264533	0.265011
648.646	0.239118	0.239597
648.99	0.267855	0.266766
649.335	0.260528	0.261207
649.679	0.243673	0.241846
650.023	0.280827	0.281029
650.368	0.245938	0.24732
650.712	0.255442	0.255327
651.056	0.253516	0.253306
651.4	0.224904	0.223828
651.745	0.252639	0.253302
652.089	0.269492	0.26815
652.433	0.227387	0.227554
652.777	0.21413	0.213463
653.121	0.293725	0.297426
653.464	0.257085	0.256923
653.808	0.259745	0.2613
654.152	0.260655	0.260091
654.496	0.269549	0.270181
654.839	0.258787	0.25876
655.183	0.244068	0.243445
655.527	0.241841	0.24027
655.87	0.284048	0.28591
656.213	0.264349	0.264666
656.557	0.220908	0.221729
656.9	0.235547	0.235829
657.244	0.226494	0.227659
657.587	0.222091	0.222031
657.93	0.210827	0.210162
658.273	0.24946	0.249152
658.616	0.259387	0.26092
658.959	0.233166	0.23199
659.302	0.184544	0.182691
659.645	0.214375	0.213675
659.988	0.219409	0.218676
660.331	0.190891	0.190307
660.674	0.206926	0.206164
661.016	0.247334	0.24986
661.359	0.228497	0.228718
661.702	0.169668	0.167621
662.044	0.208045	0.206401
662.387	0.249694	0.25183
662.729	0.197309	0.195716
663.072	0.205522	0.206581
663.414	0.201344	0.200434
663.756	0.218786	0.218181
664.099	0.187863	0.187079
664.441	0.161881	0.16117
664.783	0.181735	0.179699
665.125	0.220601	0.222705
665.467	0.198459	0.199439
665.809	0.184117	0.182526
666.151	0.188452	0.189266
666.493	0.184058	0.182641
666.835	0.184922	0.183854
667.176	0.177816	0.178271
667.518	0.152993	0.152581
667.86	0.200227	0.202781
668.202	0.179704	0.178517
668.543	0.160765	0.15997
668.885	0.187	0.186132
669.226	0.184438	0.185102
669.568	0.163262	0.163068
669.909	0.154332	0.152545
670.25	0.181633	0.181236
670.591	0.150107	0.149173
670.933	0.193881	0.193387
671.274	0.151913	0.149847
671.615	0.200597	0.201509
671.956	0.173145	0.173394
672.297	0.157284	0.156508
672.638	0.159072	0.159871
672.979	0.178495	0.179562
673.32	0.155129	0.155958
673.661	0.147538	0.145466
674.001	0.141964	0.141072
674.342	0.157011	0.155461
674.683	0.152461	0.151495
675.023	0.12199	0.120418
675.364	0.171993	0.172883
675.704	0.176841	0.177124
676.045	0.146814	0.145075
676.385	0.171501	0.171694
676.725	0.154804	0.15365
677.066	0.165524	0.16514
677.406	0.159359	0.159168
677.746	0.147409	0.146914
678.086	0.15844	0.159259
678.426	0.159572	0.15875
678.766	0.17376	0.173164
679.106	0.141486	0.14043
679.446	0.12807	0.125514
679.786	0.144876	0.144594
680.126	0.124247	0.123873
680.465	0.130583	0.129875
680.805	0.128245	0.126625
681.145	0.141574	0.141459
681.484	0.143131	0.144278
681.824	0.156219	0.155084
682.163	0.127706	0.127085
682.503	0.133255	0.132517
682.842	0.140551	0.13874
683.182	0.1213	0.11898
683.521	0.111053	0.108619
683.86	0.140951	0.139471
684.199	0.140944	0.140646
684.538	0.115537	0.114184
684.877	0.105115	0.102658
685.216	0.129227	0.129221
685.555	0.142208	0.14289
685.894	0.128066	0.125783
686.233	0.166839	0.167474
686.572	0.121343	0.120983
686.911	0.104366	0.102714
687.249	0.135138	0.134913
687.588	0.121824	0.120505
687.927	0.143696	0.14486
688.265	0.111403	0.109083
688.604	0.115643	0.11425
688.942	0.151517	0.152035
689.281	0.119423	0.117577
689.619	0.100422	0.098347
689.957	0.121587	0.120952
690.295	0.146504	0.146454
690.634	0.122795	0.12169
690.972	0.115951	0.114961
691.31	0.100652	0.098756
691.648	0.118412	0.118386
691.986	0.131236	0.130441
692.324	0.108355	0.106141
692.662	0.139799	0.139541
692.999	0.129218	0.128023
693.337	0.128149	0.128275
693.675	0.14174	0.141407
694.012	0.111986	0.110981
694.35	0.136207	0.134985
694.688	0.096938	0.094822
695.025	0.119621	0.118151
695.362	0.129888	0.129183
695.7	0.107177	0.104555
696.037	0.120542	0.12058
696.374	0.12395	0.1224
696.712	0.117262	0.117388
697.049	0.109882	0.108218
697.386	0.100358	0.099223
697.723	0.087506	0.086212
698.06	0.112095	0.110782
698.397	0.094878	0.09284
698.734	0.093987	0.093102
699.071	0.103641	0.101985
699.408	0.118039	0.118193
699.744	0.096736	0.094257
700.081	0.067382	0.064195
700.418	0.091461	0.089917
700.754	0.096893	0.09562
701.091	0.148854	0.149497
701.427	0.100892	0.09936
701.764	0.098821	0.09668
702.1	0.091773	0.090966
702.436	0.094381	0.093256
702.773	0.0861	0.08405
703.109	0.094688	0.094151
703.445	0.099971	0.099294
703.781	0.108424	0.107158
704.117	0.107068	0.106065
704.453	0.118269	0.118636
704.789	0.09448	0.093392
705.125	0.10244	0.102274
705.461	0.059911	0.057851
705.797	0.091334	0.090546
706.133	0.093534	0.092137
706.468	0.074134	0.073103
706.804	0.074764	0.07513
707.14	0.090578	0.090003
707.475	0.072793	0.071234
707.811	0.067308	0.067331
708.146	0.067893	0.068193
708.481	0.062464	0.062001
708.817	0.062515	0.062972
709.152	0.063524	0.064094
709.487	0.045413	0.044758
709.822	0.047568	0.046717
710.157	0.079571	0.080539
710.493	0.036892	0.037583
710.828	0.051656	0.051382
711.162	0.044595	0.045799
711.497	0.018145	0.018348
711.832	0.050803	0.051815
712.167	0.023399	0.023841
712.502	0.018396	0.019
712.836	0.026384	0.027423
713.171	0.013242	0.013565
713.506	0.01349	0.013377
713.84	0.008585	0.008637
714.175	0.022805	0.02363
714.509	-0.00581	-0.00668
714.843	0.020225	0.021843
715.178	0.025972	0.0274
715.512	0.006254	0.006521
715.846	0.008029	0.008855
716.18	0.002575	0.002744
716.514	-0.0091	-0.00903
716.849	0.012224	0.012878
717.183	-0.00581	-0.00509
717.516	0.005423	0.006236
717.85	-0.0036	-0.00359
718.184	-0.02275	-0.02349
718.518	-0.01394	-0.01371
718.852	0.003713	0.003459
719.185	-0.00778	-0.00814
719.519	-0.01458	-0.0153
719.853	0.014981	0.016395
720.186	-0.00082	-0.00104
720.52	0.003586	0.004701
720.853	0.019821	0.020748
721.186	0.013502	0.013888
721.52	-0.00435	-0.00353
721.853	-0.02592	-0.02773
722.186	-0.00959	-0.00911
722.519	-0.00846	-0.00793
722.852	-0.01108	-0.01042
723.185	0.01256	0.012941
723.518	0.016814	0.018624
723.851	-0.00684	-0.00702
724.184	0.006761	0.007087
724.517	0.013384	0.014506
724.85	0.022009	0.022827
725.182	-0.00107	-0.00036
725.515	0.002844	0.00189
725.848	0.021878	0.022881
726.18	-0.00282	-0.00216
726.513	0.016964	0.017224
726.845	0.004016	0.003973
727.178	0.004635	0.005776
727.51	-0.00296	-0.00241
727.842	0.001804	0.003155
728.175	0.013408	0.014362
728.507	0.013615	0.01544
728.839	0.004268	0.004511
729.171	-0.00849	-0.00813
729.503	0.002732	0.003503
729.835	-0.01382	-0.01425
730.167	-0.00198	-0.00107
730.499	0.000325	0.001191
730.831	-0.001	0.000264
731.162	0.0044	0.005462
731.494	0.014721	0.01518
731.826	0.008655	0.009737
732.157	0.012287	0.012724
732.489	-0.00389	-0.00403
732.82	0.002682	0.003258
733.152	0.028062	0.029919
733.483	0.026641	0.028073
733.814	-0.00387	-0.00315
734.146	0.024726	0.02602
734.477	-0.01614	-0.01625
734.808	0.018409	0.019365
735.139	0.007526	0.008506
735.47	0.005923	0.005928
735.801	0.014218	0.014368
736.132	0.012016	0.012889
736.463	-0.00041	-0.00026
736.794	-0.00521	-0.00488
737.125	0.008161	0.009621
737.455	0.003909	0.00404
737.786	0.013401	0.014194
738.117	-0.01383	-0.01595
738.447	0.020715	0.021976
738.778	-0.00474	-0.00457
739.108	0.008661	0.010258
739.439	0.006805	0.00838
739.769	0.009192	0.009598
740.099	0.004462	0.005702
740.43	-0.00659	-0.00707
740.76	0.003964	0.004396
741.09	0.003403	0.003235
741.42	0.022393	0.023346
741.75	7.39e-06	0.001286
742.08	0.005828	0.005619
742.41	0.017109	0.018576
742.74	-0.00583	-0.00483
743.07	-0.0033	-0.00345
743.4	0.023772	0.025173
743.729	0.003875	0.004996
744.059	-0.00222	-0.00275
744.389	0.006468	0.008756
744.718	0.016394	0.017345
745.048	0.01579	0.017258
745.377	0.022308	0.023748
745.707	-0.00344	-0.00353
746.036	0.003949	0.004371
746.365	-0.00315	-0.00335
746.694	0.007451	0.008375
747.024	0.00927	0.010604
747.353	-0.00113	6.43e-06
747.682	0.000939	0.002496
748.011	-0.01807	-0.01736
748.34	0.000804	0.000909
748.669	0.020235	0.021286
748.998	-0.01089	-0.01087
749.326	-0.002	-0.00148
749.655	0.012352	0.012495
749.984	-0.01275	-0.01221
750.312	0.010085	0.011081
750.641	0.009503	0.010994
750.97	-0.00312	-0.0034
751.298	4.34e-05	0.001857
751.626	-0.00771	-0.00733
751.955	0.003141	0.003595
752.283	-0.00558	-0.0048
752.611	0.006299	0.006513
752.94	0.008986	0.00946
753.268	0.011188	0.012476
753.596	-0.0115	-0.01218
753.924	-0.00998	-0.00976
754.252	0.010421	0.010851
754.58	0.000634	0.001508
754.908	0.027395	0.027833
755.236	0.010384	0.012168
755.563	0.009271	0.010722
755.891	0.014394	0.015266
756.219	-0.00527	-0.00501
756.546	0.008807	0.008391
756.874	0.010714	0.012118
757.201	0.016308	0.017023
757.529	0.015137	0.015825
757.856	-0.00431	-0.00342
758.184	-0.00591	-0.00577
758.511	-0.0075	-0.0075
758.838	0.020961	0.022712
759.165	-0.00623	-0.00566
759.492	0.013275	0.014151
759.82	0.010417	0.011248
760.147	-0.01069	-0.00981
760.474	-0.00055	1.38e-05
760.8	0.013311	0.013422
761.127	-0.00484	-0.00498
761.454	0.003828	0.004056
761.781	0.015534	0.016697
762.108	0.0145	0.015815
762.434	-0.00618	-0.00534
762.761	0.007628	0.008323
763.087	-0.00925	-0.00878
763.414	0.013014	0.014711
763.74	0.012983	0.014218
764.067	0.015696	0.016923
764.393	-0.0074	-0.00666
764.719	-0.00416	-0.00325
765.045	-0.00228	-0.00091
765.372	0.002791	0.003979
765.698	0.003142	0.00403
766.024	0.005222	0.006351
766.35	0.012374	0.013455
766.676	0.003305	0.003712
767.002	0.021841	0.022735
767.327	-0.01037	-0.00988
767.653	-0.01028	-0.01156
767.979	0.003901	0.004521
768.305	-0.0001	0.000664
768.63	0.000523	0.001271
768.956	0.008077	0.008529
769.281	-0.00469	-0.00382
769.607	0.012671	0.014549
769.932	0.001679	0.003673
770.257	-0.00089	-0.00053
770.583	0.005053	0.006367
770.908	0.00718	0.007927
771.233	0.009053	0.009735
771.558	0.002886	0.003836
771.883	0.006827	0.007294
772.208	-0.00993	-0.00921
772.533	0.004217	0.004784
772.858	0.000681	0.002419
773.183	0.006856	0.007843
773.508	-0.00323	-0.00234
773.833	-0.00134	-0.00108
774.157	-0.01554	-0.01645
774.482	-0.01832	-0.01897
774.806	-0.01105	-0.01026
775.131	0.01216	0.01294
775.455	-0.00012	0.000127
775.78	-0.01408	-0.01337
776.104	-0.00581	-0.00549
776.429	-0.00119	-0.00037
776.753	0.0021	0.002256
777.077	0.008007	0.009325
777.401	-0.00018	0.000309
777.725	0.005696	0.006925
778.049	0.013736	0.014125
778.373	-0.01291	-0.01313
778.697	2.31e-05	0.000357
779.021	-0.0121	-0.01226
779.345	-0.01663	-0.01558
779.669	-0.01146	-0.01135
779.992	-0.00064	-0.00045
780.316	0.004863	0.005765
780.64	0.012492	0.012832
780.963	-0.01231	-0.01186
781.287	0.016264	0.017311
781.61	0.007586	0.009669
781.933	-0.01747	-0.01669
782.257	0.016639	0.017581
782.58	0.009323	0.009898
782.903	-0.00514	-0.00469
783.226	-0.0027	-0.00179
783.549	0.009551	0.01115
783.873	0.014176	0.016
784.196	0.002276	0.002986
784.518	0.010801	0.011541
784.841	0.001443	0.00212
785.164	0.007282	0.008173
785.487	0.014553	0.015985
785.81	0.003988	0.004303
786.132	0.004526	0.005998
786.455	-0.00825	-0.00691
786.778	-0.00661	-0.00492
787.1	0.004845	0.005832
787.422	0.009085	0.009983
787.745	0.015891	0.017149
788.067	0.009251	0.010604
788.389	0.012916	0.012953
788.712	-0.0276	-0.02691
789.034	0.008324	0.008616
789.356	-0.00492	-0.00458
789.678	-0.00222	-0.00175
790	-0.00436	-0.00339
790.322	0.002964	0.003769
790.644	-0.00887	-0.0088
790.966	0.00017	0.001133
791.288	0.0161	0.017272
791.609	0.003742	0.004146
791.931	-0.00477	-0.00407
792.253	-0.00289	-0.00215
792.574	0.011532	0.013816
792.896	-0.00764	-0.00749
793.217	0.003511	0.003878
793.539	-0.00677	-0.00627
793.86	0.004175	0.005085
794.181	-0.01686	-0.01687
794.503	0.004884	0.005591
794.824	-0.01204	-0.01259
795.145	0.014792	0.016007
795.466	0.011588	0.012498
795.787	0.009557	0.011145
796.108	0.008676	0.009623
796.429	-0.00292	-0.00192
796.75	0.022936	0.024247
797.07	0.009352	0.010826
797.391	-0.00927	-0.009
797.712	-0.01373	-0.01311
798.033	-0.00236	-0.00039
798.353	-0.00535	-0.00477
798.674	0.002229	0.002752
798.994	-0.0085	-0.00797
799.315	-0.0047	-0.00384
799.635	-0.00229	-0.00183
799.955	-0.00303	-0.00273
800.276	-0.00407	-0.00363
800.596	-0.01091	-0.00932
800.916	0.01107	0.012926
801.236	-0.01137	-0.01092
801.556	-0.00471	-0.00352
801.876	-0.00564	-0.00496
802.196	-0.00457	-0.00391
802.516	0.003197	0.002824
802.836	-0.01747	-0.0178
803.155	0.008269	0.009542
803.475	0.001935	0.002959
803.795	0.005904	0.007009
804.114	0.002915	0.003504
804.434	-0.02476	-0.02463
804.753	-0.00188	-0.00091
805.073	-0.00349	-0.00292
805.392	-0.00427	-0.00334
805.711	0.00869	0.01016
806.031	-0.00032	0.00104
806.35	0.001496	0.002286
806.669	-0.00222	-0.00117
806.988	0.002316	0.003526
807.307	0.009877	0.011796
807.626	0.004551	0.005235
807.945	-0.00221	-0.00159
808.264	-0.0104	-0.01043
808.583	0.011412	0.012324
808.902	0.014431	0.015209
809.22	0.003796	0.005683
809.539	0.007128	0.008475
809.858	0.004359	0.005829
810.176	0.003455	0.004675
810.495	0.023781	0.025932
810.813	0.024546	0.026967
811.131	0.000967	0.002532
811.45	0.018627	0.020253
811.768	0.007064	0.008078
812.086	-0.01035	-0.00978
812.404	0.008527	0.009676
812.722	0.005837	0.006484
813.041	0.008901	0.010491
813.359	-0.00054	0.00017
813.676	-0.00979	-0.00859
813.994	0.009322	0.010888
814.312	0.002522	0.002536
814.63	0.026066	0.02702
814.948	-0.00631	-0.00526
815.265	-0.00486	-0.00495
815.583	-0.00041	0.000456
815.9	-0.00651	-0.00614
816.218	0.005768	0.007203
816.535	0.000803	0.001232
816.853	-0.01018	-0.00923
817.17	-0.01674	-0.01666
817.487	0.005187	0.006144
817.805	-0.00702	-0.007
818.122	0.006663	0.007385
818.439	-0.00287	-0.00147
818.756	0.016933	0.018187
819.073	0.023878	0.02554
819.39	0.009631	0.010553
819.707	0.012289	0.013756
820.024	0.010432	0.011548
820.34	0.003039	0.003975
820.657	0.006214	0.008469
820.974	0.003108	0.005137
821.29	0.003951	0.004961
821.607	0.003503	0.003773
821.923	0.013408	0.014823
822.24	0.000858	0.002265
822.556	0.006367	0.006939
822.873	0.009993	0.010727
823.189	-0.00515	-0.00508
823.505	0.008369	0.009809
823.821	0.005513	0.005996
824.137	0.006611	0.00765
824.453	-0.00191	-0.002
824.769	-0.00798	-0.00802
825.085	0.004266	0.004512
825.401	0.002062	0.002554
825.717	-0.00679	-0.00595
826.033	0.002388	0.004225
826.349	0.007327	0.00873
826.664	0.007747	0.008476
826.98	0.002696	0.003261
827.295	-0.00512	-0.00411
827.611	0.011057	0.01252
827.926	0.011029	0.012515
828.242	0.002928	0.003814
828.557	-0.0178	-0.01591
828.872	-0.00235	-0.00196
829.188	0.011208	0.01274
829.503	-0.00582	-0.00534
829.818	-0.01914	-0.0192
830.133	-0.01507	-0.01524
830.448	0.010214	0.011244
830.763	0.007737	0.008719
831.078	0.001835	0.003158
831.392	0.009227	0.010042
831.707	-0.01795	-0.01832
832.022	-0.0141	-0.01295
832.337	0.008747	0.009907
832.651	0.012767	0.013325
832.966	0.001148	0.001232
833.28	0.00905	0.00889
833.595	-0.00249	-0.00123
833.909	0.011335	0.012732
834.223	-0.00101	-0.00048
834.538	0.005675	0.007345
834.852	0.004613	0.005249
835.166	0.006637	0.006982
835.48	0.009391	0.010539
835.794	0.004688	0.00479
836.108	0.017715	0.018188
836.422	0.006154	0.005967
836.736	0.003174	0.004142
837.05	-0.00778	-0.00673
837.364	0.00688	0.007709
837.677	-0.01317	-0.01148
837.991	0.002343	0.002878
838.305	0.004615	0.005024
838.618	-0.00703	-0.00714
838.932	-0.0046	-0.00364
839.245	0.006799	0.007112
839.558	0.018687	0.020741
839.872	0.016628	0.017251
840.185	-0.01284	-0.01219
840.498	-0.00012	0.000363
840.811	0.01237	0.01345
841.124	-0.00608	-0.00505
841.438	-0.00387	-0.00406
841.751	-0.00459	-0.00371
842.063	-0.02352	-0.02364
842.376	0.018131	0.019743
842.689	-0.00916	-0.00874
843.002	-0.00252	-0.00218
843.315	0.000891	0.001745
843.627	0.006021	0.00737
843.94	-0.00847	-0.0084
844.252	0.017829	0.01921
844.565	0.007582	0.009045
844.877	-0.006	-0.00607
845.19	0.004087	0.004915
845.502	-0.0114	-0.0112
845.814	-0.00454	-0.00346
846.126	-0.00498	-0.00408
846.439	-0.00153	-0.00107
846.751	-0.01397	-0.01395
847.063	-0.00478	-0.00481
847.375	-0.00796	-0.00831
847.687	-0.0138	-0.01331
847.998	0.005991	0.005864
848.31	-0.01144	-0.01126
848.622	0.01807	0.019816
848.934	-0.01304	-0.01266
849.245	0.009863	0.010817
849.557	0.024782	0.026149
849.868	0.001002	0.001962
850.18	-0.01205	-0.0109
850.491	0.013477	0.014363
850.803	-0.00405	-0.00455
851.114	-0.00055	0.000249
851.425	0.015223	0.017153
851.736	0.009332	0.010137
852.048	-0.02607	-0.02732
852.359	0.01481	0.016833
852.67	0.003502	0.004024
852.981	-0.01916	-0.01921
853.292	-0.0098	-0.00875
853.602	-0.01659	-0.01723
853.913	0.010756	0.011913
854.224	0.03216	0.03413
854.535	0.00176	0.003132
854.845	0.007345	0.008241
855.156	-0.01539	-0.0151
855.466	0.026784	0.028654
855.777	0.01332	0.014327
856.087	0.006253	0.007417
856.398	0.005148	0.006125
856.708	0.006604	0.007352
857.018	-0.00525	-0.00424
857.328	-0.01489	-0.01499
857.638	0.008873	0.010672
857.948	-0.00646	-0.00649
858.258	-0.01148	-0.01124
858.568	-0.00192	-0.00209
858.878	0.00428	0.005372
859.188	0.000226	0.00038
859.498	-0.00419	-0.00316
859.808	-0.00089	-0.00012
860.117	0.007939	0.009376
860.427	0.010506	0.011014
860.737	-0.00534	-0.00472
861.046	0.012446	0.012998
861.355	-0.00212	-0.00235
861.665	0.004592	0.005582
861.974	0.007158	0.008578
862.283	-0.00295	-0.00289
862.593	0.00138	0.002953
862.902	0.013461	0.014487
863.211	-0.00891	-0.00794
863.52	-0.01254	-0.01175
863.829	0.006419	0.007522
864.138	-0.01967	-0.01969
864.447	-0.00726	-0.007
864.756	-0.00591	-0.00561
865.064	-0.00116	-0.00028
865.373	-0.00769	-0.00768
865.682	0.00268	0.003015
865.99	0.006937	0.008057
866.299	0.022157	0.02384
866.607	0.002063	0.00299
866.916	0.003063	0.003617
867.224	0.011217	0.012103
867.532	-0.00287	-0.00195
867.841	0.001394	0.002341
868.149	-0.00626	-0.00707
868.457	0.000149	0.000687
868.765	-0.01193	-0.01175
869.073	0.008378	0.009621
869.381	-0.00623	-0.0057
869.689	0.002296	0.003147
869.997	0.006916	0.007436
870.305	-0.0128	-0.01264
870.613	0.007095	0.008119
870.92	0.008814	0.00999
871.228	-0.0062	-0.00623
871.535	-0.00147	-0.00194
871.843	0.002685	0.003123
872.15	0.0171	0.018419
872.458	0.003487	0.004167
872.765	-0.00422	-0.00441
873.072	0.013774	0.01473
873.38	0.017576	0.018848
873.687	-0.00982	-0.01036
873.994	0.009829	0.010599
874.301	-0.0051	-0.00502
874.608	0.005192	0.006509
874.915	-0.01778	-0.01822
875.222	0.009391	0.011179
875.529	-0.00234	-0.00065
875.836	0.003374	0.004214
876.142	0.006151	0.006782
876.449	-0.00569	-0.00539
876.756	0.003257	0.004909
877.062	0.008536	0.009344
877.369	-0.00341	-0.00235
877.675	-0.00795	-0.00764
877.981	-0.0003	0.000693
878.288	0.001116	0.001757
878.594	0.003804	0.005019
878.9	-0.00484	-0.00484
879.206	0.001374	0.002284
879.513	-0.00126	-0.00126
879.819	0.016122	0.016766
880.125	-0.01195	-0.01225
880.431	0.008036	0.008588
880.736	0.006679	0.007016
881.042	0.005377	0.00597
881.348	-0.00327	-0.00294
881.654	0.007235	0.007646
881.959	-0.02462	-0.02446
882.265	0.004947	0.007067
882.57	0.003988	0.005165
882.876	-0.00988	-0.01013
883.181	-0.01022	-0.01032
883.487	0.008822	0.009662
883.792	0.005108	0.005313
884.097	0.012841	0.013544
884.402	-0.00025	-0.00039
884.708	0.001405	0.001894
885.013	0.01431	0.015725
885.318	-0.00636	-0.00594
885.623	-0.00275	-0.00051
885.928	-0.00036	-7.3e-05
886.232	-0.00768	-0.00739
886.537	-0.00901	-0.00815
886.842	-0.00946	-0.00918
887.147	0.001143	0.001487
887.451	0.01338	0.014876
887.756	0.005885	0.006826
888.06	0.024575	0.026717
888.365	0.002424	0.002561
888.669	-0.00303	-0.00134
888.974	-0.00755	-0.00723
889.278	-0.00759	-0.00728
889.582	-0.00937	-0.00988
889.886	0.000554	0.001434
890.19	0.008748	0.008813
890.494	0.003451	0.003764
890.798	0.012666	0.013354
891.102	0.015983	0.01703
891.406	0.015278	0.016452
891.71	0.008545	0.010118
892.014	0.002217	0.003294
892.317	0.02754	0.029465
892.621	-0.00953	-0.00864
892.925	0.013474	0.014828
893.228	0.004161	0.004455
893.532	-0.00394	-0.00383
893.835	-0.00824	-0.00774
894.139	0.008881	0.011018
894.442	-0.00347	-0.00289
894.745	-0.00097	-0.00018
895.048	0.014352	0.015635
895.351	-0.00903	-0.00861
895.655	0.011936	0.013025
895.958	-0.00615	-0.00526
896.26	-0.01058	-0.00924
896.563	-0.00412	-0.00325
896.866	0.001917	0.002939
897.169	0.001113	0.002585
897.472	0.002981	0.003564
897.774	-0.00569	-0.00555
898.077	-0.00212	-0.00111
898.38	0.003696	0.004491
898.682	-0.00999	-0.01021
898.985	-0.00364	-0.00425
899.287	0.002611	0.002766
899.589	0.005972	0.006901
899.892	-0.00536	-0.00448
900.194	0.002846	0.00354
900.496	0.004563	0.005131
900.798	-0.00781	-0.00729
901.1	-0.00535	-0.0047
901.402	0.003298	0.003577
901.704	0.005183	0.006255
902.006	0.009727	0.010651
902.308	-0.00653	-0.00623
902.61	-0.00669	-0.00618
902.911	-0.02851	-0.02921
903.213	-0.01954	-0.01928
903.514	0.009206	0.009997
903.816	-0.01474	-0.01453
904.117	-0.00647	-0.00616
904.419	-0.02303	-0.02334
904.72	-0.00244	-0.00174
905.022	0.003812	0.005115
905.323	0.012915	0.014726
905.624	-0.01511	-0.01607
905.925	0.008207	0.008316
906.226	-0.00575	-0.00532
906.527	7.02e-05	0.000536
906.828	-0.00411	-0.00257
907.129	-0.00308	-0.00251
907.43	0.004237	0.004997
907.731	-0.01441	-0.01391
908.031	-0.00327	-0.00254
908.332	0.017456	0.018865
908.633	0.010138	0.01117
908.933	0.003733	0.005304
909.234	-0.00047	-0.00023
909.534	-0.00942	-0.00988
909.835	0.02084	0.022711
910.135	-0.01052	-0.0089
910.435	0.000828	0.000852
910.735	0.010929	0.012329
911.036	0.008586	0.009931
911.336	0.019986	0.022087
911.636	0.021652	0.022764
911.936	0.010934	0.012657
912.236	0.007974	0.00948
912.535	0.012035	0.012434
912.835	0.014238	0.014845
913.135	0.011012	0.012179
913.435	0.008933	0.009882
913.734	0.00879	0.009766
914.034	0.03457	0.036798
914.333	-0.00202	-0.00188
914.633	0.004393	0.005519
914.932	0.010148	0.01091
915.232	0.017494	0.018751
915.531	0.008781	0.00964
915.83	0.02228	0.02345
916.129	0.005855	0.006468
916.428	0.004337	0.00557
916.727	0.028154	0.030583
917.026	0.00951	0.010303
917.325	0.006633	0.007309
917.624	-0.00111	-0.00054
917.923	0.020486	0.022233
918.222	-0.00572	-0.0058
918.521	0.000684	0.001247
918.819	-0.02205	-0.02227
919.118	0.006507	0.006479
919.416	0.022308	0.023605
919.715	0.009627	0.010216
920.013	-0.01942	-0.01947
920.312	0.015732	0.016509
920.61	-0.00726	-0.00677
920.908	0.008806	0.009078
921.206	-0.01164	-0.01062
921.504	-0.01056	-0.00991
921.803	-0.00661	-0.00628
922.101	-0.00572	-0.00587
922.398	0.015782	0.016535
922.696	-0.0003	-0.00011
922.994	-0.01337	-0.0133
923.292	-0.00787	-0.00778
923.59	-0.00546	-0.00513
923.887	0.008965	0.009842
924.185	0.000621	0.001002
924.483	-0.00326	-0.00229
924.78	0.005823	0.007198
925.077	0.008101	0.008789
925.375	0.016153	0.017773
925.672	-0.00398	-0.00371
925.969	0.003808	0.004042
926.267	0.005309	0.005951
926.564	-0.00624	-0.00642
926.861	0.001936	0.002415
927.158	-0.00795	-0.00752
927.455	0.010741	0.011471
927.752	0.006127	0.007551
928.049	0.003566	0.003924
928.345	-0.01575	-0.01629
928.642	-0.00688	-0.00612
928.939	0.015295	0.017067
929.236	-0.01884	-0.01882
929.532	-0.00604	-0.00592
929.829	-0.0105	-0.01111
930.125	0.009864	0.010147
930.421	0.002062	0.002238
930.718	-0.0039	-0.0042
931.014	0.012432	0.014067
931.31	0.00501	0.005704
931.606	-0.00084	-0.00085
931.903	0.021181	0.022353
932.199	-0.0028	-0.00276
932.495	0.021503	0.022897
932.79	-0.01185	-0.01173
933.086	0.019222	0.020663
933.382	0.009351	0.011746
933.678	0.003694	0.004856
933.974	-0.00805	-0.00793
934.269	0.003266	0.00308
934.565	-0.00037	-0.0011
934.86	-0.01564	-0.01637
935.156	-0.00236	-0.00194
935.451	-0.0127	-0.0121
935.747	0.002936	0.003305
936.042	-0.01116	-0.01133
936.337	-0.01384	-0.01301
936.632	-0.0144	-0.01395
936.927	-0.00976	-0.00966
937.222	-0.00339	-0.00288
937.517	0.004887	0.006034
937.812	0.00344	0.004627
938.107	0.008711	0.009769
938.402	0.014905	0.016553
938.697	-0.01474	-0.01664
938.991	-0.00101	-0.00018
939.286	-0.01721	-0.01802
939.581	0.010727	0.011873
939.875	0.027069	0.028547
940.17	0.007768	0.008634
940.464	0.009638	0.010739
940.758	-0.02704	-0.02725
941.053	0.004191	0.005475
941.347	0.008879	0.009375
941.641	-0.00011	-2.3e-05
941.935	0.007809	0.008561
942.229	-0.00374	-0.00349
942.523	0.002785	0.004005
942.817	-0.01002	-0.01069
943.111	0.004048	0.004545
943.405	-0.01094	-0.01021
943.699	-0.00228	-0.00138
943.993	-0.01344	-0.01318
944.286	0.018933	0.020028
944.58	-0.0034	-0.00356
944.873	-0.01247	-0.01272
945.167	0.005339	0.00554
945.46	-0.00208	-0.00052
945.754	-0.00301	-0.00318
946.047	-0.00946	-0.00866
946.34	-0.0023	-0.00188
946.633	-0.00569	-0.00511
946.926	0.006156	0.005834
947.219	-0.00092	-0.00013
947.512	0.008456	0.009866
947.805	-0.00911	-0.00872
948.098	-0.00697	-0.00662
948.391	0.012171	0.012649
948.684	-0.00228	-0.00251
948.977	-0.00384	-0.00302
949.269	-0.02095	-0.02085
949.562	-0.00085	-0.00078
949.854	0.0104	0.011558
950.147	0.029468	0.030579
950.439	0.011826	0.012042
950.732	-0.00868	-0.0085
951.024	0.001212	0.001162
951.316	-0.00554	-0.00376
951.608	0.008234	0.009318
951.901	0.004644	0.005139
952.193	0.011702	0.012908
952.485	-0.00163	-0.00211
952.777	0.008131	0.009404
953.069	-0.01347	-0.01376
953.36	-0.00435	-0.00335
953.652	0.004525	0.004899
953.944	0.004707	0.005786
954.236	0.018468	0.02089
954.527	-0.01007	-0.01043
954.819	-0.0081	-0.00757
955.11	0.012592	0.013966
955.402	-0.00684	-0.00661
955.693	-0.00763	-0.00684
955.984	-0.00131	-0.00074
956.276	-0.00427	-0.00368
956.567	-0.00576	-0.00554
956.858	0.005267	0.006895
957.149	-0.00461	-0.00332
957.44	0.009632	0.009366
957.731	-0.02081	-0.02039
958.022	0.011647	0.012438
958.313	-0.01123	-0.01058
958.603	-0.00419	-0.00344
958.894	-0.0054	-0.0053
959.185	0.007323	0.007225
959.475	0.012468	0.01309
959.766	0.005006	0.005667
960.057	0.000522	0.001099
960.347	0.004644	0.005557
960.637	-0.00844	-0.00855
960.928	0.003354	0.004282
961.218	0.007913	0.009154
961.508	-0.0127	-0.01238
961.798	-0.00748	-0.00649
962.088	-0.0148	-0.0134
962.378	-0.01131	-0.01096
962.668	-0.00554	-0.00516
962.958	-0.00982	-0.00947
963.248	-0.01137	-0.01145
963.538	-0.01842	-0.01901
963.827	-0.00623	-0.00628
964.117	0.001023	0.001883
964.407	-0.01647	-0.01662
964.696	-0.00334	-0.00392
964.986	-0.00112	-0.00058
965.275	-0.00718	-0.00602
965.565	-0.01727	-0.01744
965.854	-0.00868	-0.00843
966.143	0.01707	0.018691
966.432	0.013719	0.014535
966.721	-0.00724	-0.00602
967.011	-0.00973	-0.00999
967.3	0.00052	0.00138
967.589	-0.01222	-0.01234
967.877	0.010051	0.010951
968.166	0.003017	0.004891
968.455	-0.02378	-0.02453
968.744	0.003437	0.004056
969.032	-0.00204	-0.00149
969.321	-0.00723	-0.00651
969.61	-0.00434	-0.00395
969.898	0.01445	0.015278
970.186	-0.01435	-0.01436
970.475	-0.00488	-0.00508
970.763	0.009736	0.010973
971.051	-0.01547	-0.01554
971.34	-0.0178	-0.01781
971.628	0.001811	0.002157
971.916	-0.00271	-0.00189
972.204	0.006259	0.007301
972.492	-0.01047	-0.00966
972.78	-0.01176	-0.01202
973.067	-0.00418	-0.00296
973.355	0.002812	0.003136
973.643	-0.0244	-0.02484
973.931	-0.01943	-0.0194
974.218	-0.00716	-0.00714
974.506	0.013437	0.014954
974.793	0.016637	0.018297
975.081	-0.00395	-0.00445
975.368	0.012768	0.014359
975.655	-0.00083	-0.00048
975.943	-0.02189	-0.02136
976.23	-0.00504	-0.00384
976.517	0.0069	0.007956
976.804	-0.00428	-0.00382
977.091	0.011381	0.012484
977.378	-0.0145	-0.01442
977.665	0.004426	0.00433
977.952	-0.01363	-0.01452
978.238	-0.00203	-0.00098
978.525	0.011423	0.011831
978.812	0.005825	0.006447
979.098	-0.00947	-0.00954
979.385	-0.00932	-0.00963
979.671	-0.01121	-0.01167
979.958	-0.00192	-0.00179
980.244	-0.01032	-0.01025
980.53	-0.00513	-0.00495
980.817	-0.01517	-0.01568
981.103	-0.00143	-0.00127
981.389	-0.01326	-0.01299
981.675	-0.00578	-0.00584
981.961	-0.01487	-0.01537
982.247	0.002036	0.003641
982.533	-0.0164	-0.01595
982.819	0.001702	0.001508
983.104	-0.01658	-0.01598
983.39	0.002505	0.003438
983.676	-0.00649	-0.00603
983.961	0.019296	0.020735
984.247	0.025068	0.027913
984.532	0.00802	0.008786
984.818	-0.00176	-0.00131
985.103	0.010692	0.010544
985.388	0.0253	0.026146
985.674	0.010962	0.011599
985.959	-0.0087	-0.00834
986.244	0.011657	0.013523
986.529	-0.00301	-0.00119
986.814	-9.1e-05	0.001214
987.099	0.015386	0.016523
987.384	0.002781	0.003901
987.668	0.021289	0.021974
987.953	0.01462	0.015046
988.238	-0.00807	-0.00706
988.523	-0.00265	-0.00205
988.807	0.016093	0.017522
989.092	-0.01583	-0.01621
989.376	0.012812	0.013913
989.66	-0.01063	-0.0099
989.945	-0.01015	-0.00946
990.229	-0.00884	-0.00824
990.513	-0.00505	-0.00411
990.797	0.011412	0.012603
991.082	0.003381	0.003789
991.366	-0.014	-0.01353
991.65	0.008712	0.010029
991.933	0.010467	0.010784
992.217	0.018052	0.019423
[truncated: 137 more rows]

## Sheet: Panel g
Time (min)	vc20-2	vc24-3	vc24-1	vc25-1	vc-26-3	vc29-3
0.000667	-2.39646	0.617255	2.1185	1.24632	3.32618	3.38141
0.001333	-2.81923	-0.45255	1.07276	1.27102	4.71499	2.10818
0.002	-3.81065	1.43432	2.07351	0.239122	3.47075	3.12468
0.002667	-3.89277	0.717563	1.36569	0.856895	4.55666	2.31369
0.003333	-3.26451	0.06492	1.91071	1.65558	2.6246	2.9801
0.004	-3.78461	-1.09298	1.81086	1.70151	5.10874	3.29739
0.004667	-3.03572	0.958579	1.95219	1.30147	4.72834	2.295
0.005333	-2.82718	1.32158	1.80348	0.971999	4.29379	4.9786
0.006	-4.20634	1.52754	1.18176	-0.3666	4.91493	4.61354
0.006667	-5.41518	1.87243	1.82374	0.515459	4.54155	3.75823
0.007333	-4.82826	2.00087	1.02571	-1.35679	4.96336	2.95825
0.008	-5.04412	1.75957	2.35864	-1.5872	5.85309	3.21607
0.008667	-4.23287	1.6073	1.49484	-1.37179	4.96314	5.68995
0.009333	-3.05954	1.82734	0.911464	-1.13324	5.51985	4.93907
0.01	-2.96758	2.04479	1.02581	-2.03723	5.50713	4.45968
0.010667	-3.85159	0.984979	1.69361	-1.7588	5.75465	5.60144
0.011333	-2.59155	1.48324	1.68124	-0.93576	4.7881	5.32263
0.012	-3.39484	1.71946	1.33144	-2.26796	3.68338	4.646
0.012667	-4.13385	1.11265	2.17834	-2.66076	4.03265	6.01995
0.013333	-4.37047	0.868146	1.08552	-1.5489	2.70775	4.31984
0.014	-4.51484	-0.74322	1.19698	-0.44119	2.59984	3.97668
0.014667	-3.88982	-0.10381	2.11286	0.429811	4.35739	3.15888
0.015333	-3.15449	-0.8506	1.7984	-1.56368	5.49955	3.63729
0.016	-3.66517	-0.88097	1.71475	-2.39316	4.45711	4.07319
0.016667	-2.81899	-0.7871	0.760182	-1.4755	4.80643	2.74349
0.017333	-2.97503	-0.65342	-0.65449	-1.30823	3.61651	3.38364
0.018	-1.71668	0.225711	0.236874	-2.62538	2.67252	3.63674
0.018667	-1.61809	-0.74712	0.013314	-1.25589	3.26478	3.09485
0.019333	-2.82562	1.12877	-0.483	-1.18686	3.65325	2.40106
0.02	-1.28705	1.26563	-0.18029	-1.18423	2.49132	2.70196
0.020667	-0.43514	1.28233	0.294054	-0.19673	2.73412	2.15346
0.021333	0.07395	0.380488	1.13316	0.51248	2.86782	1.96529
0.022	0.913795	1.35784	0.843664	-2.20354	2.19483	3.48628
0.022667	-1.44709	1.71539	1.57159	-2.24229	2.80738	2.12371
0.023333	-2.73027	0.996943	0.075403	-2.87122	2.73893	2.20026
0.024	0.132034	0.37563	1.46575	-1.95638	1.07328	3.39001
0.024667	-1.28996	-0.10747	1.73156	-1.77643	4.51495	4.11466
0.025333	-0.4199	0.372358	2.17454	-0.96358	3.76672	3.95543
0.026	-1.13919	0.714076	1.02875	-0.47781	3.9935	3.49301
0.026667	-1.63419	-0.40234	2.0201	-2.48011	3.66484	2.70786
0.027333	-1.12904	-0.12079	1.64286	-2.32319	3.25235	4.49068
0.028	-1.12836	-0.09464	0.77145	-0.91938	3.74761	4.01214
0.028667	0.14431	1.40607	0.975702	-1.8993	3.97295	2.13936
0.029333	0.480559	0.790186	1.05052	-2.7101	4.04004	3.64592
0.03	1.13397	1.36455	1.83807	-2.79525	5.50868	5.2005
0.030667	1.23005	1.35792	1.84566	-3.08112	3.31328	3.59508
0.031333	0.652811	0.308936	0.776606	-3.00307	3.925	3.17022
0.032	0.247128	0.338724	1.21025	-2.09174	3.49971	3.95445
0.032667	0.500354	1.44829	1.14195	-0.74953	4.77191	3.99641
0.033333	1.33414	1.51762	0.997228	-2.4631	2.86219	1.79119
0.034	-0.13816	0.640185	1.21042	-2.5196	2.35119	3.3194
0.034667	-0.23418	1.37443	1.74669	-2.87653	3.94243	3.17788
0.035333	-0.74936	0.130947	1.20866	-2.52878	3.05235	3.17579
0.036	0.170171	1.07365	1.59789	-2.47395	3.5979	3.44272
0.036667	0.86595	1.50863	1.02749	-3.54038	1.40193	3.1511
0.037333	-0.46963	1.24664	1.06714	-2.48613	3.52925	2.75107
0.038	-0.42978	-0.36223	0.766615	-1.02483	4.13512	1.57157
0.038667	-0.91299	2.30689	0.752964	-0.2763	2.25168	3.23266
0.039333	-1.16934	0.939954	1.0256	0.002424	2.20117	3.5913
0.04	-1.29672	0.790812	1.62711	2.32649	2.92519	1.99679
0.040667	-1.10199	-0.56819	2.02461	2.43629	3.44718	2.88118
0.041333	-0.82183	-1.27564	1.63254	1.93924	2.43641	2.34742
0.042	-1.22245	-0.0933	2.11987	2.40408	3.03044	2.95395
0.042667	-1.69444	0.026168	2.14492	0.761157	2.07571	3.74397
0.043333	-1.16287	0.722976	2.62585	-0.46495	2.74401	3.18323
0.044	-1.95469	1.01656	1.71383	-0.97236	3.01186	1.84873
0.044667	-2.59139	0.94674	2.50442	-0.04464	1.78308	2.97201
0.045333	-1.82387	0.62868	1.68097	-1.31198	2.56979	2.62567
0.046	-2.44459	1.24667	1.73636	-0.03626	2.94894	3.32933
0.046667	-2.43005	0.682088	1.18609	-0.83581	3.27013	2.39828
0.047333	-1.27449	-0.07719	0.960366	-0.16707	3.06934	2.61964
0.048	-2.32733	1.76669	1.38603	-2.05359	3.65421	2.64844
0.048667	-3.71672	2.45795	2.37493	-0.93212	1.73303	3.74909
0.049333	-2.9502	1.45148	1.637	-1.2496	1.75876	3.25311
0.05	-2.50708	1.33819	1.08206	-0.46516	1.57571	5.07297
0.050667	-2.45007	2.21534	0.651458	-1.35616	2.72838	3.99191
0.051333	-1.53221	1.30285	1.48954	-0.47696	2.63497	2.39865
0.052	-1.25254	0.948945	1.58995	-2.54308	2.01479	2.0006
0.052667	-1.50709	0.521772	1.15079	-2.61726	2.13572	1.66226
0.053333	-1.15027	-0.51227	1.54299	-2.04448	2.30836	4.28484
0.054	-1.65777	-0.44334	0.017633	-2.90031	0.42334	4.84401
0.054667	-1.75878	-0.6282	0.422962	-1.88131	3.32933	3.7211
0.055333	-1.52914	0.440787	1.28832	-1.79121	1.16004	2.48299
0.056	-2.22582	0.878104	0.989454	-2.68303	2.33285	2.07866
0.056667	-2.24059	0.884285	0.9842	-3.86728	2.66299	3.33108
0.057333	-2.08728	1.51145	0.58863	-2.47871	1.52929	2.28849
0.058	-0.89421	0.701285	1.47571	-2.48109	1.17887	1.67921
0.058667	-1.51581	-0.69679	0.566563	-3.70392	2.35101	2.67986
0.059333	-2.4046	-0.00469	1.25469	-1.5338	1.43622	2.07467
0.06	-1.8622	-0.81451	0.804047	-3.06427	2.00044	4.21097
0.060667	-2.25351	0.349188	1.9859	-1.3591	2.59677	2.91231
0.061333	-1.94774	-1.56444	1.42211	-1.35485	2.45493	3.97193
0.062	-1.48852	-2.30075	1.24725	-1.87858	2.63133	3.66982
0.062667	-3.35729	-1.71307	1.80077	0.331582	3.61331	2.81293
0.063333	-1.40577	-1.46666	1.91095	0.353924	4.10726	3.61917
0.064	-1.89058	-0.60652	2.29407	-2.62381	4.52883	3.41076
0.064667	-2.68778	-1.30838	1.92821	-0.83731	2.18943	2.57161
0.065333	-1.55805	-0.26392	1.25815	-0.41968	3.05266	4.13602
0.066	-2.08593	-1.52715	0.913497	-0.07503	4.00205	4.56274
0.066667	-0.96172	-0.80674	-0.61238	0.786379	2.66125	2.24355
0.067333	-1.21882	0.655591	-0.797	-0.98316	2.73232	2.14254
0.068	-1.35567	0.362912	-0.84833	-0.46584	3.95134	2.83426
0.068667	-2.20528	2.85912	-1.23607	0.519026	1.74464	3.33416
0.069333	-1.24077	4.60652	0.092281	0.128095	2.87463	4.36193
0.07	-2.05798	5.96644	0.528454	-0.20317	2.34701	2.52294
0.070667	-1.64772	5.22524	0.452882	-0.61044	3.20304	3.39506
0.071333	-0.45185	3.6819	0.869947	-0.55607	2.3348	3.32555
0.072	-1.34344	5.09213	-0.24708	-1.03121	2.98316	3.81758
0.072667	-2.55068	3.94358	-0.01903	-0.45468	3.23821	4.80735
0.073333	-2.81308	3.18989	0.678539	0.736185	3.06418	4.87038
0.074	-2.73888	3.05274	0.412852	1.24302	2.50407	4.96626
0.074667	-1.86114	3.09236	0.168412	0.184846	2.09614	4.81982
0.075333	-1.60255	4.67136	1.24864	-1.00025	3.18704	5.40564
0.076	-2.89165	2.90898	0.590612	0.508481	3.44814	5.61722
0.076667	-3.50952	2.6944	1.24949	-0.82937	2.61836	3.57898
0.077333	-2.22005	0.799279	0.258193	-1.19224	1.75657	4.58413
0.078	-1.54426	0.175853	-0.14793	1.08182	2.77722	4.69391
0.078667	-0.05423	0.555423	-0.13269	1.08836	2.50138	3.61151
0.079333	-0.98928	0.884516	-0.31102	-1.18093	3.54468	4.43376
0.08	-0.8736	-1.19008	-0.94514	0.502182	4.37213	4.55844
0.080667	-1.5703	-0.16379	-0.59332	-0.82985	3.47272	4.86874
0.081333	-1.4899	-0.12917	-0.01425	-1.3101	3.28413	3.04815
0.082	-2.58519	-0.78272	-0.47319	0.270599	3.39956	3.57098
0.082667	-0.0935	-0.98495	-0.3829	-0.08578	3.99194	3.38343
0.083333	-0.1073	-0.2341	-0.27114	0.112466	3.58676	3.5785
0.084	0.062659	-0.75304	-1.14551	-0.75798	4.32655	4.09243
0.084667	-2.10208	-1.18883	-0.48557	-1.57473	2.26171	2.94186
0.085333	-0.85011	-0.79701	-0.93618	-0.54823	1.4131	2.04116
0.086	-1.54374	0.378908	-0.59401	-0.12572	2.83344	2.10596
0.086667	-0.20777	-0.09302	0.475802	-1.6352	3.66797	3.5351
0.087333	-1.61994	-0.4282	0.017623	-0.86252	2.22091	3.266
0.088	-2.20028	-0.18503	0.358349	-2.1138	3.52211	0.948944
0.088667	-2.46171	-0.10741	0.685316	0.093049	1.47619	3.18275
0.089333	-2.47671	-0.37209	0.254705	-1.05411	3.91294	2.98132
0.09	-4.1996	-1.68056	-0.4115	-0.0262	2.55116	3.75683
0.090667	-3.33363	-2.27801	-0.49459	-1.58063	4.065	2.73434
0.091333	-2.95669	-1.55583	-0.06325	-0.62541	3.29278	3.99573
0.092	-2.67108	-1.49423	0.795528	-0.78827	2.50703	2.00336
0.092667	-2.54375	-2.24364	0.766533	0.635427	2.26096	0.322539
0.093333	-2.39962	-0.74792	0.228099	0.346912	3.14929	2.46747
0.094	-2.76065	-1.06226	0.721361	0.297261	2.22847	2.37456
0.094667	-2.75449	-0.77315	0.560516	-0.4281	2.44578	1.31211
0.095333	-2.83311	0.627365	0.502945	-0.92203	2.80037	1.99878
0.096	-2.8573	-0.27276	0.629099	0.132812	3.67288	3.09525
0.096667	-4.30707	-0.73379	-0.189	0.427776	2.74412	1.07776
0.097333	-3.88891	-0.92593	0.166337	0.513166	1.58297	3.31766
0.098	-4.07929	-1.12671	0.253452	-0.48676	2.77147	0.803481
0.098667	-4.09028	-1.72915	0.096693	-0.13341	2.68615	2.05276
0.099333	-1.78837	-1.88779	0.358802	-0.82872	2.67343	2.58955
0.1	-0.42762	-1.99512	0.980243	-2.58109	3.81941	2.16594
0.100667	-0.34051	-2.9999	0.874938	-1.02271	3.47867	1.92844
0.101333	0.092316	-2.53896	1.51654	-0.61499	3.95042	2.22771
0.102	-0.61071	-1.8237	1.31173	-1.67775	2.76891	2.2977
0.102667	-0.36126	-1.72811	0.679417	-2.29053	4.57222	2.00381
0.103333	-0.87882	-2.69036	-0.17539	-2.38626	3.61104	2.52617
0.104	-1.64474	-1.65138	0.929431	-1.85473	4.0866	0.946606
0.104667	-2.6667	-1.60622	0.169605	-1.36331	4.16798	1.61792
0.105333	-2.56219	-2.6934	1.49635	-0.5717	2.89096	3.65893
0.106	-2.35654	-0.3288	1.68107	-1.46143	1.76428	4.1301
0.106667	-0.52174	-1.21607	1.76849	-0.54781	3.03572	5.06644
0.107333	-1.61114	-2.59988	1.29075	-2.47107	3.80739	6.19056
0.108	-1.30909	-2.02437	0.832786	-0.7092	4.27531	6.49662
0.108667	-1.54	-1.67713	1.14665	-0.95367	4.34807	4.50224
0.109333	-2.05983	-2.24366	0.414513	-0.37533	3.69069	3.81968
0.11	-1.81934	-2.10831	0.718965	0.610348	2.87756	5.80461
0.110667	-1.92358	-2.89246	1.36358	-0.38027	3.38134	4.34494
0.111333	-2.36236	-2.33462	1.13612	1.43999	2.18172	4.95466
0.112	-1.579	-1.01238	0.732933	-1.59555	1.66268	2.25832
0.112667	-1.63599	-0.77994	0.338118	-2.40621	2.94586	1.53026
0.113333	-1.21271	-1.28304	1.67414	-1.59479	2.55908	2.5283
0.114	-1.76991	0.11355	0.935168	-1.0124	2.53236	3.76766
0.114667	-2.04646	0.580401	0.499611	-1.99318	2.17843	3.32707
0.115333	-2.16958	2.5341	-0.33993	-0.86831	3.19212	3.13489
0.116	-1.36144	2.53174	0.756225	-2.32829	2.59779	2.74487
0.116667	-1.46332	2.00936	0.656775	-1.0861	2.01168	2.63536
0.117333	-1.67349	0.762662	-0.26268	-0.40376	1.67519	2.28522
0.118	-0.01387	0.882697	-0.11727	-1.7193	2.39347	3.70129
0.118667	0.321089	1.13714	0.006201	-1.75201	2.43069	1.12492
0.119333	-0.34211	-0.24515	-0.92626	-1.09445	2.22452	1.77165
0.12	-0.43206	-0.45129	-0.08071	-2.26973	2.27068	3.05514
0.120667	-0.2185	-0.47015	0.092186	-2.47217	2.37709	2.80779
0.121333	-1.32479	-0.35811	0.122291	-1.02832	2.2405	3.47445
0.122	-0.66624	-0.69867	0.035519	-0.81417	4.31026	2.97929
0.122667	-0.40565	-0.38035	0.23423	-1.82568	3.95528	3.66085
0.123333	-0.99791	-1.16196	0.174301	-1.59152	3.24033	3.0772
0.124	-2.14168	-0.72393	0.758221	-0.82956	5.58923	2.90917
0.124667	-0.51973	-2.39216	0.641662	-0.98697	4.09481	4.6068
0.125333	-1.40781	-0.99101	1.07698	-1.03939	4.2202	3.36821
0.126	-1.36012	-1.2601	0.5317	-1.62881	3.94624	3.54024
0.126667	-1.81017	-1.10726	0.81636	-0.41386	4.05942	3.397
0.127333	-2.20002	-1.1889	0.194602	-1.39511	3.583	2.53927
0.128	-1.18577	-1.04464	0.729296	-1.17803	3.79732	4.03528
0.128667	-2.17359	-0.64875	-0.54343	-0.02361	4.83646	2.23643
0.129333	-1.82486	-0.06164	-0.40259	-1.37935	4.4392	4.23423
0.13	-1.33144	-0.48216	-0.62389	-1.12267	4.08065	2.82864
0.130667	-2.37766	-0.0923	0.151198	-1.81296	3.62956	1.76222
0.131333	-1.70156	-0.06048	0.102207	-0.147	3.26594	3.60344
0.132	-1.93999	1.46185	1.40618	-1.33312	4.91878	3.03872
0.132667	-1.9113	0.216843	0.739014	0.522538	4.86655	4.07307
0.133333	-1.09824	0.027528	-0.10684	-1.32065	2.80988	4.92811
0.134	-1.3718	-1.85744	1.60061	-1.25755	3.67102	4.74368
0.134667	-2.39646	-1.03759	0.741472	-3.87984	2.40114	5.56029
0.135333	-2.04519	-1.21586	1.59482	-0.25655	3.23091	5.10077
0.136	-1.92872	-1.87277	1.1323	-0.49669	1.66823	4.82676
0.136667	-1.1266	-1.18218	0.724439	-0.97764	2.45193	3.56371
0.137333	-2.2034	-1.74484	0.808979	0.185428	1.19063	2.49702
0.138	-1.8033	-0.54191	-0.04551	1.15003	3.62692	2.71977
0.138667	-2.5811	-1.96815	0.738486	-0.69008	2.07762	2.98069
0.139333	-1.9593	-1.18335	0.974556	-0.70497	3.15827	2.50291
0.14	-2.66784	-2.18667	0.298756	-0.68107	3.05144	2.74502
0.140667	-1.22197	0.830441	0.955084	-2.13628	2.45291	2.68016
0.141333	-2.05679	1.26527	0.038165	-0.02502	2.40028	4.01889
0.142	-0.33759	1.79344	0.139646	-0.13954	3.46138	6.29802
0.142667	-1.43685	0.80994	-0.06371	-2.12375	2.23064	7.30323
0.143333	-1.22338	1.13947	0.105895	-1.85772	3.11175	6.78962
0.144	-2.32767	1.83573	0.197289	-2.25403	3.18902	7.14927
0.144667	-1.90264	1.54109	0.560788	-1.69804	3.56331	6.23201
0.145333	-1.43733	1.97323	-0.82736	-2.72607	4.03521	6.50142
0.146	-2.11123	2.92781	-0.19319	-1.48254	0.642546	9.19589
0.146667	-2.71485	4.1387	-0.26111	-2.65526	3.35388	9.35331
0.147333	-1.53537	3.42939	1.02467	-0.3435	2.13177	9.32922
0.148	-2.01327	2.46922	0.211506	-1.67241	3.06944	11.1621
0.148667	-3.43925	2.24098	0.782622	-2.75783	2.28478	10.1539
0.149333	-3.14989	1.07652	0.523269	-0.95887	2.72968	8.52494
0.15	-2.62427	2.46977	1.20516	-1.51823	1.92646	10.3301
0.150667	-2.06119	0.413809	-0.37555	-1.46073	2.43924	7.45555
0.151333	-2.06764	0.941222	0.400169	-0.59483	0.620666	6.69639
0.152	-1.7229	1.9855	-0.71841	0.285506	1.17144	6.59937
0.152667	-0.84665	1.47348	-1.15404	0.29476	-0.20782	7.18781
0.153333	-2.21633	1.28728	-1.75543	-2.06603	0.988461	7.15238
0.154	-3.14843	2.11665	-0.3812	-0.55521	0.62752	7.27034
0.154667	-1.97153	2.29625	-1.45849	-0.91557	1.32987	7.56087
0.155333	-1.75025	1.59025	-0.89987	-0.66714	1.47374	7.02297
0.156	-3.43836	2.10654	-0.82215	-0.70023	1.83371	7.14275
0.156667	-2.68726	1.45528	-0.48337	-0.29915	1.68447	5.42761
0.157333	-2.93628	0.636942	-0.52553	0.094907	0.591183	5.64858
0.158	-2.36376	1.8389	-1.30433	1.35291	1.56007	5.0082
0.158667	-2.32025	3.36422	-0.35362	-0.36866	2.65063	6.85127
0.159333	-3.16599	3.35488	0.503813	-1.32395	2.08913	6.88652
0.16	-2.81919	1.96201	0.180459	0.230296	4.23583	6.13842
0.160667	-3.42598	2.44775	0.270483	0.853895	1.98771	5.19497
0.161333	-2.33138	2.25585	0.273416	-1.1165	1.96223	6.49631
0.162	-3.93938	2.42111	1.3541	-0.42883	2.66573	5.13315
0.162667	-2.58391	0.766408	1.32004	2.56662	2.91515	4.95724
0.163333	-3.26563	0.527972	2.26669	2.06185	2.99749	5.65871
0.164	-2.57037	-0.08819	2.2045	2.28066	2.53292	6.02113
0.164667	-2.92237	1.83389	1.22212	1.62567	1.23129	5.90998
0.165333	-3.4628	0.153501	1.52317	1.67305	1.94263	7.04493
0.166	-1.93948	1.34541	2.41462	3.38563	1.63658	6.86486
0.166667	-2.28296	-0.23091	1.53534	1.87897	1.65398	7.43404
0.167333	-2.58268	0.839101	1.40841	2.00009	1.00603	7.93932
0.168	-3.30268	-1.23946	0.75589	0.826729	0.092284	9.32646
0.168667	-2.76635	-1.26915	1.98325	0.777055	0.49522	11.2956
0.169333	-3.36527	-1.39699	0.951724	1.94429	2.66916	9.93314
0.17	-3.91508	0.644764	0.877301	0.422616	1.5877	10.2668
0.170667	-2.82249	0.903587	1.71881	0.477896	2.6048	11.1761
0.171333	-1.5266	4.20554	0.376129	1.61533	1.77661	9.67517
0.172	-2.13035	6.58363	-0.12178	1.29502	2.65617	10.1906
0.172667	-2.00757	4.50914	-1.0348	1.63016	2.11045	9.25599
0.173333	-1.86943	6.14855	-0.74189	-0.00485	1.85489	7.12279
0.174	-2.40455	6.44429	-0.0002	0.189179	1.81685	7.36185
0.174667	-1.00725	6.50545	0.709778	1.5121	1.08547	5.96028
0.175333	-1.95002	5.27394	0.876732	1.26328	-0.05008	5.72178
0.176	-2.69848	4.9173	0.737347	0.497768	1.2195	5.99888
0.176667	-2.08345	4.07533	0.901988	1.36037	0.308421	5.3117
0.177333	-1.93368	3.49289	0.705165	-0.28343	1.86601	4.23535
0.178	-1.74424	3.627	1.0951	0.171861	2.88721	7.01315
0.178667	-2.55831	2.73351	0.726863	2.29226	1.2169	5.08747
0.179333	-1.75906	2.04131	0.829617	3.45778	2.96665	4.94494
0.18	-2.04721	2.18827	0.353101	3.25903	3.34417	4.63237
0.180667	-2.65011	1.83799	0.891811	0.390997	4.489	3.61174
0.181333	-3.4467	2.24108	0.414139	1.2333	4.26923	3.79461
0.182	-3.08486	3.16052	0.741592	1.51132	3.09065	3.4657
0.182667	-2.59639	2.74362	1.04112	1.26367	3.56244	3.16945
0.183333	-2.61507	2.80714	2.09242	0.270045	4.15372	2.19266
0.184	-2.16342	2.86415	0.581805	-0.57595	4.48953	2.10902
0.184667	-1.49941	2.84862	0.551138	1.13231	5.90261	2.54974
0.185333	-1.98011	2.06876	0.732221	0.023266	3.75899	1.45749
0.186	-3.12434	3.05021	1.03967	0.163416	2.76181	2.5743
0.186667	-2.46269	2.05506	0.261798	1.26532	4.08287	3.53833
0.187333	-2.41596	1.32283	0.705701	0.709748	3.22458	3.13273
0.188	-3.67174	1.44237	0.936099	1.96642	4.5635	2.0447
0.188667	-3.76738	0.872995	0.936571	1.34703	5.66391	3.26102
0.189333	-3.62817	0.844108	0.689574	1.30618	4.59089	2.21608
0.19	-4.2783	0.259227	0.536085	1.17706	4.92292	2.4577
0.190667	-3.65268	-0.63684	0.196674	1.21659	5.15463	3.14696
0.191333	-3.00093	0.191893	-0.33477	0.763515	3.88622	5.49393
0.192	-2.22725	0.97882	0.256602	1.21175	2.8897	3.7647
0.192667	-2.55357	0.541005	0.690797	0.222381	3.24395	4.25467
0.193333	-3.97337	0.845305	1.39628	0.437539	2.91867	4.93409
0.194	-3.52386	1.57123	1.32646	2.25204	4.64052	3.31958
0.194667	-4.74895	1.47608	1.2871	0.765733	5.02355	4.31699
0.195333	-2.66636	0.343331	0.570506	-0.53023	4.87576	4.17077
0.196	-4.90395	1.28227	1.02646	2.29734	4.84522	5.32391
0.196667	-3.01546	0.835567	0.609674	1.27782	5.26534	5.88081
0.197333	-3.2371	0.151841	2.33424	1.75671	5.30944	4.97211
0.198	-3.39127	0.525968	1.81058	1.81782	5.28207	4.2855
0.198667	-3.01399	0.929136	1.1018	1.30679	5.13668	2.68211
0.199333	-2.84804	-0.63055	0.396835	0.388605	3.99555	4.81518
0.2	-3.24858	-0.22868	0.684466	1.38742	4.07259	4.78934
0.200667	-3.98008	-0.49711	0.898003	0.825261	3.80465	3.5094
0.201333	-3.78463	-0.42183	0.995076	1.10578	4.63669	4.02215
0.202	-3.14383	0.074696	0.834157	0.573983	4.87313	2.2502
0.202667	-4.18062	0.292309	1.85353	1.70644	4.34116	4.48795
0.203333	-4.48797	-0.19915	1.22739	2.05246	3.54955	3.29209
0.204	-4.17332	-0.53721	1.00488	0.320104	4.10714	2.66673
0.204667	-2.9863	0.753539	1.43484	0.802387	4.11836	4.31574
0.205333	-1.78727	0.477402	0.261101	2.0281	4.8856	3.90287
0.206	0.566826	-0.83061	0.13555	3.41848	5.25621	3.22068
0.206667	-0.70629	-0.10649	1.13409	2.59233	5.22685	2.79611
0.207333	-0.77495	0.082548	1.37996	1.74412	3.63275	3.53766
0.208	-0.84218	-0.06253	1.18168	2.14449	4.5779	3.05698
0.208667	-1.34627	-0.24494	1.59567	3.51676	4.92971	4.61825
0.209333	-1.44912	-0.61603	2.23032	3.86659	3.0324	3.26313
0.21	-0.33778	-0.82214	1.47377	3.99776	3.92143	3.49499
0.210667	-1.55038	-0.51741	1.90091	4.12332	4.23681	3.05805
0.211333	-1.18745	-0.31917	2.0692	4.33938	4.04019	2.99402
0.212	-0.02485	-1.02263	0.89952	4.67666	2.65534	3.19431
0.212667	-0.18792	-1.89102	0.90283	4.53064	4.07031	3.24344
0.213333	-1.15801	-1.1003	2.02769	3.78219	4.03679	4.32136
0.214	0.019127	-1.95159	1.31006	3.05295	2.82332	3.81068
0.214667	-0.86162	0.149318	2.04733	2.50873	3.03932	4.23449
0.215333	-1.58069	1.78511	1.60555	3.861	1.90234	3.67017
0.216	-1.55402	1.14415	1.39032	4.79848	2.13968	4.10081
0.216667	-1.3426	2.59976	1.39398	5.25866	2.06125	4.40944
0.217333	-0.91714	1.96641	1.84562	2.19735	1.82529	3.52927
0.218	0.573643	2.09036	1.65308	4.68627	1.54511	4.17269
0.218667	0.658511	3.2685	1.61153	4.02816	2.51521	2.66032
0.219333	-0.55665	1.86994	1.43544	4.12539	2.85435	2.24597
0.22	-0.79501	3.06052	2.00388	4.66413	3.9754	0.481021
0.220667	-1.42267	4.03808	1.45995	5.48049	2.49111	3.2904
0.221333	-1.11255	4.79894	1.45187	0.338432	3.71668	2.85183
0.222	-1.14469	3.33583	1.94915	-0.60174	2.50502	3.79305
0.222667	-0.06571	3.00855	1.2598	-1.25515	2.17084	4.21747
0.223333	-1.37084	1.55698	0.478451	1.21718	1.2878	2.34596
0.224	-0.53429	1.8579	1.18893	1.04979	1.41348	2.43546
0.224667	-1.00435	1.16714	0.26123	1.47106	2.32255	2.3369
0.225333	-1.64801	0.970681	-0.17316	3.31197	3.42866	2.49043
0.226	-1.28689	0.913586	0.929412	0.157402	2.40198	3.03263
0.226667	-1.60472	1.68544	0.882824	1.87267	2.14176	3.51928
0.227333	-1.97428	0.264642	1.3518	-0.05613	3.31455	3.09527
0.228	-2.00866	-0.03193	1.78559	1.12864	2.92444	2.91952
0.228667	-2.31558	0.039687	1.58154	0.711343	2.50097	3.64644
0.229333	-2.81752	-0.93169	1.08122	-0.45889	3.1755	3.51913
0.23	-1.29745	-0.5493	1.49365	-1.34809	1.34696	2.86937
0.230667	-1.3224	-0.6206	1.18197	1.36696	0.644394	1.71098
0.231333	-2.46821	-0.93634	0.840874	2.34216	2.17478	1.52874
0.232	-1.92847	-1.53532	1.06462	0.120654	2.49166	1.64092
0.232667	-1.74531	0.341566	1.61331	0.020692	2.4359	1.62664
0.233333	-0.48203	0.234165	1.77899	0.535718	1.61454	1.20269
0.234	1.05572	-0.21471	1.91715	-0.00654	2.69391	2.1787
0.234667	2.36318	2.17303	1.82185	0.262611	1.57851	1.51976
0.235333	0.899717	1.58994	1.15999	-0.05943	2.87501	1.20746
0.236	0.08525	2.40123	0.84035	0.969906	1.18664	2.14838
0.236667	-0.26145	2.44049	1.1182	1.56481	1.16338	2.46402
0.237333	-1.05663	3.78773	1.34995	-0.39955	0.80302	1.42049
0.238	-1.67859	4.55535	0.666223	-0.95289	3.00519	0.703867
0.238667	-1.50674	4.90377	0.832272	-2.14081	3.77129	1.84305
0.239333	-2.19354	4.06611	0.242729	-1.81626	2.8232	2.72314
0.24	-1.73544	3.69153	2.39857	-1.88064	2.87043	3.53057
0.240667	-1.77505	3.23455	1.51939	-1.16653	3.82608	3.71517
0.241333	-1.26401	1.78287	1.13347	-1.98279	3.76545	3.00201
0.242	-1.82091	0.820935	1.3569	-0.26324	5.50889	1.93914
0.242667	-0.48371	0.242829	1.62023	-2.8393	6.04399	1.0732
0.243333	-0.78202	-0.18219	0.830856	-1.76519	4.22803	1.20015
0.244	-0.82515	0.652664	0.498892	-0.44222	4.83132	1.84256
0.244667	-1.22197	-0.33039	0.894172	-1.60783	3.77036	2.95045
0.245333	0.133333	-0.77956	0.201197	-0.24969	6.32147	3.17517
0.246	0.633693	-0.497	0.263024	-0.1901	4.82019	3.59803
0.246667	0.0632	0.276823	0.440998	-0.86326	4.58588	3.02778
0.247333	-0.97243	0.132767	-0.2473	-0.32504	5.20293	3.63582
0.248	-0.0542	0.259389	0.114866	-1.45304	4.51394	4.64643
0.248667	-0.2923	1.6377	1.02361	-0.17799	4.28565	7.09849
0.249333	-0.17506	0.912517	1.093	-1.084	3.59923	5.80614
0.25	1.5627	-0.03077	0.006873	0.628397	3.43874	4.47202
0.250667	1.6186	1.74215	0.319593	-1.00267	1.76732	5.15916
0.251333	1.3383	0.464745	1.45226	-0.04067	4.69126	4.063
0.252	1.28832	-0.11587	1.64822	-0.18059	4.05323	4.08228
0.252667	-0.14819	-1.54165	1.83762	-1.99673	3.48428	5.15577
0.253333	-0.50628	-0.80651	1.89523	-0.543	2.38113	5.62176
0.254	0.077412	-0.22308	1.28937	-1.75171	3.41181	4.85762
0.254667	0.894171	-0.59314	0.189267	-0.13147	3.89727	3.82196
0.255333	-0.70979	-0.98689	1.39923	-0.34129	2.90711	4.47522
0.256	-0.52332	-1.19748	1.2227	-2.90733	2.91602	2.64443
0.256667	-0.90628	-1.26436	0.698081	-1.26087	3.12814	2.62848
0.257333	1.26846	-0.02756	0.900375	-1.51664	3.03081	3.24145
0.258	0.772331	-1.00997	1.22447	-0.41498	1.99806	4.24556
0.258667	1.31121	-1.86079	0.626314	-1.70963	3.3022	2.53631
0.259333	-0.82478	-1.06134	0.441727	-3.30358	2.78372	2.76879
0.26	0.468019	-1.3675	0.209986	-1.66935	1.7838	3.39064
0.260667	-0.21701	-1.22367	0.382494	-0.56249	3.41763	4.6021
0.261333	-0.96265	-0.65377	-0.39951	-0.56318	2.1788	5.43881
0.262	0.358507	-0.11725	0.028158	-1.8926	3.03818	7.18419
0.262667	1.11103	-1.46407	0.0796	-0.75054	2.49983	7.02062
0.263333	0.592404	-0.80284	0.649834	-0.43508	3.13607	4.9246
0.264	-0.45884	-0.9688	-0.36847	-2.05466	2.77655	5.23079
0.264667	-0.06804	-1.47431	0.46347	-0.61705	1.52551	4.10971
0.265333	-0.80105	-1.69577	0.821783	-1.96972	2.71442	5.75011
0.266	-1.64285	-0.90186	0.616812	-1.81997	4.09393	5.69083
0.266667	-0.97598	-1.17819	0.181299	-1.30346	1.0606	5.28239
0.267333	-0.77586	-1.03181	0.346588	-0.49458	1.4716	5.48522
0.268	0.439942	-2.34356	0.704009	-1.86369	1.62835	3.95259
0.268667	-0.74981	-1.11666	1.43028	-0.59449	1.18308	3.66353
0.269333	-1.10311	-1.27723	1.50224	-0.62843	1.35317	2.80174
0.27	-0.88155	-0.92176	1.32027	-0.16409	-0.17464	3.13129
0.270667	-0.59476	-0.98114	3.20614	-0.50083	1.88035	3.35502
0.271333	-1.1954	-1.80822	1.45297	-1.2365	0.542727	2.85557
0.272	-0.82616	-1.54372	1.88022	-1.61241	0.965348	4.25826
0.272667	-0.33371	-1.43362	1.21395	0.089237	1.37485	3.93548
0.273333	-1.18452	-1.70283	1.00093	-0.35549	0.717059	4.14855
0.274	-1.50058	-1.25884	2.48944	-2.29496	0.69724	5.52154
0.274667	-1.60975	-1.14817	1.98832	-0.62395	3.20291	5.29629
0.275333	-0.89125	-1.30268	1.90621	-1.19407	1.62192	5.55163
0.276	-1.46303	-0.91168	1.38206	-0.47813	1.75522	7.05055
0.276667	0.453265	-1.04365	1.92441	-0.62893	1.95837	7.3325
0.277333	2.37166	-0.93309	1.40899	-1.34099	2.44854	8.53502
0.278	2.49019	-1.54915	1.17399	-0.92894	2.13039	9.53984
0.278667	1.23161	-0.34842	0.985799	0.596985	1.58917	9.33113
0.279333	0.263704	0.407315	0.399362	-1.18572	2.97765	9.94625
0.28	1.37509	1.46675	1.85389	-0.08892	2.5301	8.1284
0.280667	-0.32347	1.14771	0.862261	-0.31025	1.70349	6.02416
0.281333	-0.39533	-0.5776	0.832762	0.61023	0.194037	5.49095
0.282	-0.01413	-0.53415	0.741161	0.273563	2.93684	4.40939
0.282667	-0.51206	-1.02895	-0.28245	-0.65982	2.53876	4.30068
0.283333	0.740855	-1.03388	0.210892	-1.48704	1.60933	3.13605
0.284	1.16707	-1.5842	0.20777	-0.31028	3.64187	2.2776
0.284667	1.66091	-0.58557	-0.30097	0.238328	4.13226	1.99917
0.285333	1.61659	-1.85855	0.26293	-0.16801	1.18806	1.85984
0.286	2.80417	-2.21815	-0.0839	0.125426	2.76105	2.94431
0.286667	3.11205	-1.38138	0.897134	0.378426	2.13163	2.4146
0.287333	1.98843	-1.31873	0.927171	1.1442	1.86493	2.79891
0.288	3.04049	-1.28753	0.69349	1.21209	1.83404	1.83039
0.288667	3.90123	-2.1058	0.570386	-0.4183	2.1692	3.19898
0.289333	1.95377	-1.51537	1.45459	0.522492	-0.19486	1.35348
0.29	2.09461	-0.79191	0.474847	0.763913	0.744139	1.83647
0.290667	2.63155	0.294724	0.400043	1.11034	1.52395	2.28164
0.291333	2.50742	0.165815	0.254495	1.06364	2.8652	2.17068
0.292	3.05088	-0.9888	0.831783	0.665329	1.51641	0.597204
0.292667	1.39792	-1.38321	0.773373	1.58362	1.05733	1.5905
0.293333	1.72589	-1.4112	1.11834	-0.16191	1.40694	1.41648
0.294	1.31799	-0.52561	0.103919	0.611127	2.01442	0.768489
0.294667	1.20314	-0.12301	0.171378	0.144148	3.8586	0.772059
0.295333	1.79235	-1.40312	0.16762	0.243881	1.53176	1.71652
0.296	0.677425	-1.34943	0.339531	0.449826	2.19813	1.48005
0.296667	3.27369	-0.34252	0.524098	1.56914	1.9365	1.78942
0.297333	3.8109	-0.83498	-0.20119	-0.88785	0.898144	0.021903
0.298	2.64456	-0.38639	0.073035	-1.48222	2.37359	3.02412
0.298667	2.90007	-0.46279	-0.11652	-0.09052	1.21277	2.78275
0.299333	3.43343	-0.01626	1.4003	-1.40355	0.91697	4.42498
0.3	3.07572	2.29295	0.50801	-0.33393	0.553074	3.68061
0.300667	2.51867	4.31078	1.75459	-1.06481	0.956597	2.80817
0.301333	1.52676	3.19604	1.61393	-1.51009	1.3821	1.40777
0.302	0.339806	2.94576	1.89665	-1.17675	0.245767	1.51122
0.302667	-0.03197	2.89064	1.63272	-1.50187	0.377167	1.47476
0.303333	0.378509	4.27112	2.1503	-1.31304	0.808052	2.51498
0.304	0.502019	1.16026	1.75457	-0.55215	0.202824	2.04459
0.304667	0.841471	0.833395	2.17936	-1.84026	1.5455	0.943462
0.305333	-0.03276	2.87725	1.18878	-0.15953	0.726685	1.85207
0.306	0.336414	2.77237	2.18284	0.88473	1.76564	2.06743
0.306667	0.212466	2.53274	2.52544	0.79232	1.12985	1.91771
0.307333	-0.62339	3.32131	2.57004	0.83643	-0.0622	1.66535
0.308	-1.01179	3.59948	1.4565	-1.89847	0.83902	2.0104
0.308667	0.390528	1.99793	2.1377	-1.39015	0.05093	2.50974
0.309333	0.644855	1.62148	1.96818	-1.55936	-0.12659	1.99197
0.31	-0.17097	0.871347	1.35507	0.050297	-0.33449	2.79775
0.310667	0.585492	1.3307	0.881029	-2.78031	0.560038	2.36645
0.311333	-0.24063	0.269992	0.589572	-1.29592	-0.38619	1.36076
0.312	0.29689	1.884	1.62985	-2.20938	0.547718	2.89764
0.312667	-0.2576	1.68807	0.817587	-1.46715	0.048424	1.86721
0.313333	-0.63342	1.19009	0.922973	-0.13379	0.830353	3.40585
0.314	-1.17457	1.82723	1.84338	-0.57859	0.477824	2.4814
0.314667	-0.53921	1.65785	1.60842	-1.99551	0.22577	3.7825
0.315333	0.136563	0.146214	1.13203	-2.46448	2.25595	1.93578
0.316	-0.67775	1.48391	0.827516	-1.73846	1.43895	2.02357
0.316667	-0.08956	1.65401	0.861703	-1.49402	1.57545	2.72454
0.317333	-0.36288	2.02476	1.24921	-2.50451	2.24195	2.84973
0.318	-0.39664	1.08789	0.975977	-0.15913	0.797875	2.94683
0.318667	-1.04324	0.799855	2.22093	-1.74311	2.05508	2.54611
0.319333	-1.86395	0.471805	1.71891	-1.14323	1.56052	2.97953
0.32	-1.52339	2.34785	0.985633	-2.07318	3.11308	2.30331
0.320667	-0.42578	0.155679	1.76178	-2.8618	1.14904	2.23063
0.321333	-1.52154	0.427387	0.645004	-3.97832	0.869022	3.57305
0.322	0.354277	1.12582	1.37907	-3.402	1.14934	3.38994
0.322667	1.5096	0.622277	0.400891	-2.90312	2.28151	2.94462
0.323333	2.58424	2.50516	0.566171	-1.83737	2.157	3.13739
0.324	2.41442	1.07627	1.26831	-0.69286	3.22876	4.21468
0.324667	3.55405	2.14593	0.701542	-1.1367	2.58358	3.66221
0.325333	3.25254	0.50028	-0.20293	-0.75066	1.01513	2.35757
0.326	3.92559	0.874276	1.20368	-1.50357	3.24024	1.81826
0.326667	2.07394	1.15821	0.729953	-0.54105	2.70855	2.16939
0.327333	1.69356	1.44614	1.04777	-1.22968	0.451377	1.90553
0.328	1.14918	1.22849	1.01463	-1.29608	0.722489	2.69174
0.328667	1.41509	0.861193	1.19066	-0.22782	2.57437	2.41173
0.329333	0.807544	0.510244	1.53338	0.841539	1.98102	2.7678
0.33	2.94137	1.21845	1.09161	-0.67234	1.25734	3.375
0.330667	0.867802	-0.73864	1.25022	0.122007	1.80049	1.74239
0.331333	-0.34943	-0.73205	2.39805	-0.53367	2.54921	4.03341
0.332	0.559118	0.098704	1.3793	0.518247	0.481712	3.43178
0.332667	-0.1979	-0.02743	1.25795	-1.04786	0.391595	2.81762
0.333333	0.516446	0.295719	0.647035	0.852876	0.520339	5.24307
0.334	-0.28057	1.14224	1.32306	0.754095	0.693679	3.63998
0.334667	0.811516	0.239898	1.84464	0.214818	0.887663	3.48354
0.335333	0.098101	0.466453	1.52366	0.130703	0.537475	4.20094
0.336	1.23401	0.592172	1.64705	-0.64739	0.442843	4.10844
0.336667	1.12833	0.953055	0.516744	-0.63313	-0.49076	2.33548
0.337333	0.604215	2.88343	1.59866	0.769014	2.17834	3.8584
0.338	0.717074	4.06449	0.317495	-0.35326	1.18718	4.26471
0.338667	0.329163	3.13229	1.03013	-0.97659	0.834764	3.54972
0.339333	0.990195	3.73979	0.818544	-0.53251	2.24434	2.64802
0.34	1.12806	2.70932	-0.50126	-1.03213	1.47296	2.53248
0.340667	2.21929	1.33432	0.621658	-0.97193	0.687939	2.91128
0.341333	1.79269	0.073056	-0.10724	-0.23749	0.438858	1.81713
0.342	1.10521	-1.05644	-0.4836	-0.05403	-0.62132	1.88481
0.342667	1.27776	-1.05072	0.433478	0.955449	-0.69955	2.35496
0.343333	0.153302	-1.48882	0.355652	0.485934	-0.26018	2.32475
0.344	-0.12745	-0.51501	0.175927	-1.07948	-0.22434	1.88756
0.344667	0.533878	-0.5945	0.267495	0.993888	-0.61031	1.32691
0.345333	0.570054	-0.49302	1.05495	1.25804	-0.21625	3.00219
0.346	-0.01858	0.252778	0.181728	1.58041	-0.02514	2.16956
0.346667	1.14438	1.06128	1.16559	1.82553	-0.23076	2.35947
0.347333	1.6324	0.303561	-0.08205	2.06695	0.441284	2.47097
0.348	2.25209	0.132812	0.38577	1.39863	-0.53054	1.23449
0.348667	3.48369	1.04229	0.696863	4.55304	0.105124	2.4559
0.349333	3.96591	0.670135	0.53413	3.85902	0.127802	1.8461
0.35	5.02731	0.395022	0.304696	3.65453	0.631423	3.14081
0.350667	3.89237	-0.1569	0.427422	3.8216	-0.37298	2.94169
0.351333	5.28486	-0.1366	0.860188	3.42409	1.0689	3.00837
0.352	4.6715	1.56567	0.625279	3.49099	-0.32935	3.21311
0.352667	5.03437	0.228451	0.888485	2.88868	-0.64769	3.13999
0.353333	4.32855	1.1372	-0.47084	3.83266	0.630733	3.11378
0.354	3.10327	0.801112	1.10816	3.55008	1.75536	3.403
0.354667	4.47427	0.489298	1.74572	3.55683	1.48202	2.91123
0.355333	2.34075	1.796	-0.10928	2.14795	2.15071	3.65986
0.356	2.76197	0.791801	0.412311	1.9087	0.523623	2.74228
0.356667	3.00798	0.284212	1.31813	3.35148	0.767932	2.85566
0.357333	3.29583	1.25298	0.729424	2.24032	-0.16616	4.45543
0.358	2.00372	1.35898	0.284517	1.21316	1.72715	4.49459
0.358667	1.29466	1.19768	0.709645	2.39063	0.372315	3.65141
0.359333	2.2199	0.278965	0.166952	1.08832	0.018877	3.18093
0.36	1.29893	-0.44443	-0.38576	0.23845	1.12795	3.35833
0.360667	1.59592	-1.16797	-0.14305	1.36609	1.75326	4.30011
0.361333	0.890099	-0.42841	-0.66559	0.111842	0.088328	2.35356
0.362	1.70907	0.103632	-0.78065	-0.51636	1.6696	2.37825
0.362667	1.71077	-0.72915	-0.72384	-0.60063	0.452412	3.70707
0.363333	2.10728	-0.06052	0.041395	0.99165	1.34795	3.58419
0.364	2.71896	-0.17211	0.953261	-0.32773	-0.57636	2.32048
0.364667	3.5524	-0.27287	0.024391	-0.48421	0.189253	2.34044
0.365333	3.19418	-0.12992	0.251203	0.27721	0.897702	1.66897
0.366	2.69063	-1.14279	0.78316	0.4693	1.57425	3.19746
0.366667	4.49005	-0.71801	0.148169	-0.95567	1.32504	2.77742
0.367333	3.51309	-0.38582	0.650397	-1.64926	0.371366	2.31375
0.368	3.2863	-0.59097	0.104635	-1.52624	0.236561	1.47255
0.368667	4.02626	0.665151	-0.17865	-0.78546	-0.43517	1.62312
0.369333	3.06733	0.705322	0.002317	-0.59571	0.174931	2.30735
0.37	2.75938	-0.28105	0.207817	-1.41289	0.189967	2.38017
0.370667	3.82668	0.860137	0.564686	-2.09417	0.697101	1.38084
0.371333	3.08275	0.479207	0.603516	-1.86168	0.41984	1.78133
0.372	3.28104	1.7296	0.665076	-1.84502	0.321271	2.31402
0.372667	3.07472	2.87662	0.449628	-0.21615	0.271214	2.89552
0.373333	3.77729	2.14817	0.997966	0.084085	-0.10336	3.96221
0.374	2.18918	3.14539	0.406699	0.566928	0.239971	3.89396
0.374667	2.39357	2.19854	-0.02461	1.03252	0.182076	2.81748
0.375333	3.69241	1.30697	0.026711	0.71448	-0.02759	4.08774
0.376	2.33896	3.1409	-0.2892	0.80662	0.910482	3.2146
0.376667	4.71367	3.11536	-0.56624	2.95002	0.995597	3.48037
0.377333	3.58536	2.33841	-0.25772	1.78613	-0.44012	3.13713
0.378	3.02067	2.2167	0.255194	1.85002	1.05968	3.52826
0.378667	1.6014	2.32355	0.163805	0.895205	-2.28511	2.78078
0.379333	1.70016	2.60972	-0.3017	2.62528	-0.63769	3.08453
0.38	1.50389	1.1664	0.083643	1.34114	-1.23419	2.83901
0.380667	1.25781	1.77244	0.093303	3.04311	0.634338	3.89356
0.381333	1.98376	1.38657	-0.21369	0.663739	-0.13605	2.39015
0.382	1.21451	2.47224	-0.84826	2.47609	0.929125	2.81591
0.382667	1.11048	1.94025	-0.66878	2.92583	-0.28864	2.91783
0.383333	-0.13363	-0.2139	-0.40295	1.67501	-2.34867	2.76457
0.384	1.15411	0.389234	0.077393	2.29166	-1.24887	2.29117
0.384667	0.913102	0.743096	0.131934	0.304551	-0.26743	3.33165
0.385333	0.126454	0.699547	0.836895	2.94793	-1.43545	2.27477
0.386	0.242706	0.180859	0.591642	2.76206	-1.29856	2.26763
0.386667	-0.16149	-0.12184	1.02744	2.30262	-0.70236	1.98554
0.387333	0.648282	1.39344	0.158733	1.56938	0.525337	2.42158
0.388	-0.51668	0.936232	-0.63126	1.8055	-1.70519	2.30618
0.388667	0.312029	0.494252	0.455337	2.13717	-0.71096	1.58118
0.389333	-0.7013	0.978534	-0.39799	1.62615	-0.26665	2.48321
0.39	0.406436	0.345568	-0.15903	1.01075	0.457766	1.63606
0.390667	-0.37109	-0.36039	0.18138	1.67614	0.628166	0.958728
0.391333	-0.32462	-0.44606	0.268175	0.568781	1.41769	1.05682
0.392	-0.00113	-0.87562	-0.18181	1.80145	1.44381	1.45303
0.392667	-0.36189	-0.62861	0.596326	1.82229	1.81528	0.671248
0.393333	0.448899	-0.99508	1.09506	0.092555	1.87256	1.0414
0.394	0.946304	-1.1236	0.652508	0.162281	1.45777	1.74803
0.394667	-0.39506	-0.50132	0.974804	0.194292	1.14532	1.58108
0.395333	-0.84323	-1.34971	0.118969	-1.29036	0.481999	1.90719
0.396	-0.75734	-1.05252	0.439805	-0.69696	-0.11541	2.25133
0.396667	-0.09014	-1.42691	0.418435	-1.14053	-1.56029	1.94446
0.397333	0.388148	0.413617	0.176778	-0.88567	-0.35072	0.908734
0.398	-1.02476	-1.35369	0.457791	-0.49048	0.251348	0.675
0.398667	-1.72945	-0.72852	0.194517	0.226124	0.063694	1.44573
0.399333	0.089262	-1.11055	0.267019	0.041009	1.06088	1.77937
0.4	0.107956	-1.02933	-0.13336	-1.49908	1.76758	2.01086
0.400667	-0.93719	-1.76778	-0.42983	-0.39141	-0.97367	1.23428
0.401333	-0.63826	-1.46814	-0.10975	-1.61385	0.134409	2.1547
0.402	-1.05767	-0.84199	-0.78169	-1.23518	-1.12101	1.51313
0.402667	-1.86555	-0.4143	-0.61097	-0.95828	1.19621	1.00725
0.403333	0.121717	-1.26736	-0.25728	-1.06789	-0.92058	2.12536
0.404	1.29181	-1.37809	-1.38875	-0.99174	-0.61395	1.53697
0.404667	0.866719	-0.36936	-1.15599	0.611415	0.315767	2.06564
0.405333	0.417758	0.347989	-1.31256	0.264763	0.407223	1.11929
0.406	0.086224	0.088198	-1.55873	-0.0721	-0.07839	1.86217
0.406667	1.08142	-0.72433	-1.37017	2.53033	0.366791	1.54618
0.407333	2.48805	-0.65276	-0.93687	0.022974	1.35928	1.17867
0.408	2.0972	0.243487	0.509649	3.52593	-0.25861	1.27836
0.408667	2.40623	-0.13321	-0.67695	2.59689	-0.37392	1.81568
0.409333	3.04364	-0.2173	-0.39769	3.29346	-0.01574	2.6216
0.41	3.21052	0.269187	-1.29291	3.04684	0.018205	1.85403
0.410667	3.22314	0.310023	-0.19546	2.20003	-1.55266	1.94701
0.411333	2.55351	-0.58311	-0.69577	1.28768	-1.288	-0.1792
0.412	2.7698	0.388419	-0.31998	3.41337	-1.72026	1.17298
0.412667	2.51587	0.35485	-0.96222	2.0696	-0.95764	0.605107
0.413333	1.14335	0.980454	-0.04618	1.97129	-0.60619	1.20188
0.414	1.32533	1.75119	-0.72571	1.92086	0.322228	0.956769
0.414667	1.57547	1.62856	-0.2996	3.13685	-1.19597	-0.66799
0.415333	0.343394	0.51297	-1.08164	2.09411	-1.17597	0.757779
0.416	0.332278	0.826877	-0.55941	1.60729	-1.13591	-0.14701
0.416667	2.43126	2.32452	-1.10988	2.16857	-1.10703	2.06634
0.417333	2.32223	1.87047	-0.28672	0.244426	-1.86214	2.65222
0.418	2.25101	1.44962	-0.63389	-0.29336	-2.11992	2.38632
0.418667	0.364808	0.848209	0.716445	2.24864	-0.82268	1.82696
0.419333	1.25603	0.355288	0.57565	1.49765	-1.15425	0.333072
0.42	0.671807	0.2217	0.050271	1.4761	0.655339	1.39715
0.420667	0.333387	0.370139	0.108671	2.1944	0.362603	1.94872
0.421333	-0.02383	0.280589	-0.66305	2.26123	-0.66839	1.84022
0.422	0.982405	1.32887	-0.3841	2.11394	0.422927	0.591417
0.422667	0.284583	2.3175	-0.41738	1.61225	-1.37793	0.650825
0.423333	-0.10252	1.46399	-0.93961	1.72048	-0.23986	1.82804
0.424	-0.898	1.95174	-0.47272	0.518715	-1.59184	2.2948
0.424667	-0.69311	0.994323	-0.35362	1.10939	-0.82661	0.769315
0.425333	-0.60264	0.498094	-0.32376	0.83765	-1.82168	1.4183
0.426	-1.34829	-0.254	-0.93166	1.0172	-1.43575	1.26261
0.426667	-0.28184	-0.48213	-0.81168	1.64979	-0.33535	3.21429
0.427333	-0.10059	-0.83417	-0.84341	1.02534	1.04027	1.92596
0.428	-0.52325	-0.20604	-0.05789	0.86855	-0.02824	1.40204
0.428667	-1.04875	0.759822	-0.71746	1.62437	-0.55911	3.26997
0.429333	-0.81312	0.357911	-0.84022	0.656013	0.816197	2.12333
0.43	-1.57909	-0.26812	-0.43877	1.54411	-0.22003	1.11064
0.430667	-1.98097	0.454008	-0.12232	0.695871	-1.04656	1.82951
0.431333	-1.66577	0.715308	0.240064	1.47462	-0.06348	2.57863
0.432	-1.77423	0.848907	1.51816	1.27582	-0.75824	2.09596
0.432667	-1.62543	1.03882	0.503777	0.628947	-2.8854	0.81952
0.433333	-0.91418	-0.17962	0.514586	0.962842	-2.03504	0.590637
0.434	0.605252	0.284992	0.047434	1.8381	-1.1105	2.78798
0.434667	0.687535	0.884633	-0.10126	1.22568	-1.88129	4.17678
0.435333	0.45494	0.924684	-0.68928	-0.00415	-0.99826	1.4701
0.436	0.024324	0.103028	0.106262	1.40166	-0.70165	1.52607
0.436667	0.094783	0.845108	-0.50452	-0.69508	-0.80576	2.49469
0.437333	0.956905	-0.05967	0.231406	0.424552	-1.10255	2.86027
0.438	0.460875	0.153803	0.531495	1.54385	1.70394	0.967716
0.438667	-0.1612	-0.57716	0.764852	1.16189	0.670111	2.30714
0.439333	0.548388	0.188341	0.014366	0.60196	-0.33393	2.89831
0.44	1.05903	0.482007	-0.19741	2.02696	0.28478	3.79574
0.440667	0.510734	-1.59105	-0.5054	1.55161	0.398679	2.05525
0.441333	1.90718	-1.85263	0.178837	1.36631	-0.31188	1.41228
0.442	2.0329	-0.1939	-0.16044	0.164797	-0.93246	0.589251
0.442667	1.41349	0.337249	-0.63377	0.656312	0.112454	1.1265
0.443333	1.66566	-0.89488	-0.52156	0.888332	-1.11499	0.189986
0.444	1.00719	-0.28995	-0.76779	-0.15559	-0.27721	1.56627
0.444667	0.93329	-0.54432	0.094412	0.480671	-0.95209	1.59795
0.445333	0.924325	-0.4611	-0.16162	2.27253	-2.42254	1.84855
0.446	2.28185	0.369463	1.06638	1.48524	-0.09572	0.719068
0.446667	3.16292	1.3601	-0.05137	1.84292	0.518813	0.935537
0.447333	3.60538	1.48617	0.682229	0.276966	0.112218	0.605669
0.448	3.31252	1.94496	0.598318	-0.16611	-0.59893	1.89554
0.448667	2.25238	2.26143	1.19421	-2.45404	0.621662	1.79709
0.449333	1.71085	2.27027	0.104936	-2.14107	1.17988	1.44749
0.45	1.80624	2.17872	0.27989	-1.62602	-0.3563	3.02203
0.450667	1.72168	1.67515	-0.09933	-3.17402	-0.04976	1.70987
0.451333	1.29482	0.930603	-0.50388	-1.98017	-0.32162	2.88097
0.452	1.54762	0.157349	-1.17305	-0.74358	-1.61777	3.75015
0.452667	1.86301	-0.04634	0.373211	0.339575	-1.12076	1.81482
0.453333	2.02771	-0.2173	-0.53827	-1.80196	-0.12058	2.13492
0.454	2.08062	-1.39164	0.074262	-0.95485	-0.76506	2.45115
0.454667	0.741339	-0.58009	0.648483	-1.6907	-1.33773	2.45651
0.455333	0.454608	0.306128	0.293576	-2.0136	-0.73837	1.98512
0.456	-0.20729	0.337627	-0.06314	-1.45116	-0.21371	2.10531
0.456667	0.209943	-0.68574	0.256756	-2.33176	-0.91924	3.4101
0.457333	-0.06772	0.00195	-0.04761	-2.87814	-0.04204	2.82374
0.458	-0.33717	-0.46294	0.155835	-3.06984	-0.98164	1.92612
0.458667	0.838947	-1.35984	1.42222	-1.76849	-0.02566	3.38602
0.459333	-0.88017	2.12346	-0.19498	-2.02381	0.178441	2.69431
0.46	-1.20818	-0.4318	-0.78939	-3.0467	-2.15422	2.17745
0.460667	-0.48927	-0.11651	-0.54768	-2.53228	0.363074	1.50802
0.461333	0.042672	-1.15439	0.123883	-1.97494	-0.41111	1.03436
0.462	-0.85346	0.384948	-0.43667	-2.004	0.157917	0.47744
0.462667	-1.02825	-0.57757	-0.22854	-0.64103	0.272071	1.30622
0.463333	-1.00632	-1.02419	-0.1852	-0.76277	-0.59055	1.48489
0.464	-1.24757	-1.5059	-0.39555	-2.12009	0.153967	0.439748
0.464667	-0.4348	-1.84737	-0.67902	-3.23034	-1.77134	1.06724
0.465333	-2.02656	-1.8687	0.368301	-2.65369	-1.8089	1.46186
0.466	-1.20674	-1.6718	-0.38819	-2.88905	-0.77837	3.71123
0.466667	-1.30109	-1.82434	-0.29712	-2.13002	-0.49752	3.32557
0.467333	-0.2763	-0.77463	0.350094	-2.12794	-2.61976	4.09694
0.468	0.180166	-1.55292	-0.18013	-1.1518	-0.2302	4.55724
0.468667	0.489961	-1.58983	0.005415	-2.20352	-0.59664	3.43944
0.469333	0.312619	-1.25013	-0.81184	-3.5606	-1.40839	4.91996
0.47	-0.21535	-1.3377	-0.06892	-3.10455	-0.96649	1.67557
0.470667	-0.13623	-1.08244	0.244289	-1.85933	-0.43842	1.42211
0.471333	0.605842	-0.85016	0.75297	-1.95989	-0.73327	1.71787
0.472	0.046938	0.558102	1.45204	-1.77967	-2.88951	1.28786
0.472667	-0.67119	-0.53446	0.960993	-1.67909	-2.08815	1.01464
0.473333	0.55877	0.452317	1.60069	-1.37487	-1.16013	2.00433
0.474	0.830858	0.926814	0.860738	-1.92778	-1.38642	-0.40824
0.474667	0.957113	-0.38732	1.52214	-2.57137	-0.21347	0.103609
0.475333	1.70951	-0.35315	1.3862	-3.82298	-0.82761	0.767529
0.476	0.850486	-2.14595	1.49259	-3.29373	-1.74114	0.159001
0.476667	1.16783	-1.56449	1.44036	-1.8647	-0.94881	1.5443
0.477333	2.70771	-1.08439	1.38461	-1.14328	-0.37309	3.56177
0.478	3.48327	0.227541	1.19676	-2.53782	-0.05387	1.54647
0.478667	4.28974	-1.79313	1.70507	-2.21809	-0.76803	1.84302
0.479333	4.13454	-1.80835	1.87396	-0.73782	-0.26126	0.543144
0.48	4.88714	-1.10419	1.97734	-2.23958	-2.47896	1.34762
0.480667	4.58343	0.62032	1.07659	-2.39919	-1.61067	1.44531
0.481333	4.15106	-0.85793	0.60357	-2.43691	0.328753	0.845312
0.482	4.19084	-1.04704	1.74687	-3.04735	0.951592	1.74632
0.482667	4.38373	0.58435	0.065407	1.51371	0.472781	1.10412
0.483333	4.11547	1.38942	0.849453	2.33605	0.021669	-0.26294
0.484	4.76226	0.229629	0.31798	1.80585	0.65407	0.634045
0.484667	3.87035	-0.03906	-0.09803	2.5173	-0.29524	0.527662
0.485333	4.35336	0.448318	-0.51687	2.62995	-0.74828	0.941564
0.486	3.80185	0.414822	-0.07729	0.879397	1.26488	-0.23545
0.486667	3.93456	1.21075	0.232786	2.59113	1.05117	1.98818
0.487333	4.77368	0.394488	-0.96658	0.534355	0.897364	1.75563
0.488	3.27106	-0.76909	-0.51022	1.38996	0.403816	1.674
0.488667	2.61553	0.14189	-0.14152	1.60555	0.770155	1.4341
0.489333	3.87803	-0.50777	0.048138	0.272103	0.398256	0.817727
0.49	4.77648	-0.87337	0.505118	0.845819	0.124558	0.294379
0.490667	4.45309	-0.43125	0.962668	0.815728	-0.60378	0.976885
0.491333	4.63169	0.340845	-0.14107	0.995319	1.53189	0.655429
0.492	4.5225	0.092655	0.398448	2.66761	1.04089	0.321093
0.492667	4.63195	-0.16089	0.235068	1.34752	1.74066	2.4031
0.493333	3.73416	-0.36613	-0.79319	0.939599	3.73152	1.95281
0.494	3.31508	0.204858	0.207948	-0.27596	3.98033	2.27663
0.494667	2.99531	-0.65147	-0.69968	0.833299	1.53771	-0.03714
0.495333	3.67633	0.617758	-0.67378	0.801707	2.97692	0.258723
0.496	3.88099	-0.54197	-0.32086	1.46743	1.6635	0.799865
0.496667	3.60918	0.256334	0.562532	-0.40078	2.29239	1.43941
0.497333	3.15885	0.528152	0.124027	1.37948	1.82971	1.58435
0.498	3.9013	-0.4158	0.507309	2.04588	0.976248	1.62495
0.498667	3.21258	-0.52208	0.222708	1.88521	1.16048	1.39287
0.499333	3.32605	-0.20269	0.897165	2.28523	0.50732	0.886318
0.5	4.27317	0.12137	0.477809	1.60478	1.48594	1.01181
0.500667	3.89072	0.029166	0.899099	1.28451	0.051017	1.3882
0.501333	2.73807	0.140946	0.844402	1.25509	0.614838	2.40207
0.502	2.01302	-2.46529	1.74297	2.55694	0.009065	1.1823
0.502667	1.47789	-1.00519	1.40478	2.67503	0.124497	0.847799
0.503333	1.91298	-2.19454	1.93145	3.76251	-0.31847	1.70962
0.504	3.12919	-0.92436	1.42068	2.13946	0.570296	2.29818
0.504667	3.86179	0.867556	1.11238	2.22702	-0.54308	2.30177
0.505333	2.63284	-0.03144	1.91313	3.1077	1.58133	1.15393
0.506	3.22789	-0.80858	1.64637	2.65128	1.17559	0.766946
0.506667	3.51992	-1.24358	1.11474	3.48462	0.193105	2.76453
0.507333	2.55631	-0.53462	1.67835	4.38129	0.881728	2.69917
0.508	3.29449	-0.88646	1.48364	3.82066	1.80956	0.709177
0.508667	3.22163	-1.39724	1.85493	3.60393	1.11387	2.07905
0.509333	1.68327	-1.80243	1.41641	3.4414	2.2755	2.29712
0.51	0.420936	-1.35982	1.62568	3.72032	0.506822	1.28197
0.510667	1.70478	-2.99961	0.914904	2.65511	-0.33308	2.47898
0.511333	1.34209	-1.57946	1.45484	1.91077	2.27222	2.17344
0.512	3.15979	-1.11923	1.27879	3.69977	1.32604	3.13763
0.512667	4.15741	-0.76249	0.719367	2.93784	1.47138	3.44005
0.513333	4.099	-1.01592	2.10692	3.32746	-0.05867	2.60267
0.514	2.92773	-0.7368	1.6167	1.41429	0.895704	2.03575
0.514667	4.95865	-0.55652	1.32253	2.44464	0.337005	0.655755
0.515333	3.46942	-0.70532	0.48491	2.887	0.135003	1.5491
0.516	2.67587	-1.31244	0.044365	4.42369	0.55927	1.65238
0.516667	2.60896	-0.39968	1.56085	4.5414	0.643435	1.19061
0.517333	2.14982	-1.2964	1.13596	3.90722	-1.19666	1.35252
0.518	1.96438	-1.78088	1.2358	4.10608	0.255039	1.85816
0.518667	2.21052	-0.53123	0.964948	3.82407	1.1755	1.22021
0.519333	4.21655	-1.9805	1.51092	4.42801	0.402602	2.86561
0.52	3.47027	-1.82118	1.5697	3.7997	-0.55161	1.99096
0.520667	2.36964	-1.32682	1.93583	3.06446	2.31424	-0.20683
0.521333	3.22734	-1.52692	2.08073	3.13301	-0.03425	-0.5277
0.522	2.48444	-1.17619	2.1221	3.78795	2.14916	1.69961
0.522667	3.10342	-2.21501	2.08816	3.97429	1.6767	1.17312
0.523333	4.37697	-0.72593	1.50542	2.22283	0.307961	1.99992
0.524	4.44022	-1.04575	1.92245	1.63887	0.177572	3.17717
0.524667	4.3227	-0.3716	1.95499	2.49005	-0.35041	1.1207
0.525333	5.0061	-0.94094	1.93402	1.89262	1.93232	3.14415
0.526	3.67983	-0.55855	2.96435	2.47266	0.442064	3.56058
0.526667	5.44387	-0.96614	2.11936	2.80872	0.650138	4.12037
0.527333	5.39138	-1.79619	1.22748	2.86742	0.677036	2.92692
0.528	4.706	-1.22711	1.10918	2.992	0.023749	2.63471
0.528667	3.7851	-2.11629	0.435019	2.91047	-0.7254	2.93617
0.529333	4.13438	-1.14693	-0.32082	2.03301	-0.33616	2.01917
0.53	2.86264	-1.84079	-0.8341	2.30654	2.05269	2.15212
0.530667	4.26687	-1.61368	-0.85947	3.51745	0.756808	1.66091
0.531333	4.29733	-1.24275	-0.11354	5.09376	0.052248	3.15887
0.532	4.52578	-1.50624	-0.28541	3.27437	1.24156	3.68988
0.532667	2.55763	-0.91271	-0.42183	3.36862	1.77824	3.48133
0.533333	2.92349	-1.25986	-0.0722	1.82851	0.436703	2.30563
0.534	3.75279	-0.89923	0.367397	2.30403	2.5392	2.42613
0.534667	3.3425	-2.09805	-0.51449	3.87678	1.73892	3.72167
0.535333	3.21803	-2.06133	0.169805	2.58002	0.346799	3.4745
0.536	2.7453	-0.40512	-0.12615	1.22592	-0.21537	4.54606
0.536667	2.43658	-1.0798	-0.10104	1.91475	-0.31505	5.16919
0.537333	2.55786	-0.57471	0.964126	1.55634	-0.17205	6.75359
0.538	2.5516	-0.72614	1.02511	2.12981	-0.03418	7.54023
0.538667	3.37262	-0.92822	1.57498	2.47154	1.02732	7.20614
0.539333	3.60236	-1.22538	1.5471	1.8124	0.954708	5.66627
0.54	3.72324	-1.27761	0.294467	3.45303	0.190065	5.5413
0.540667	2.00879	0.277996	0.63999	3.6635	0.584915	5.17741
0.541333	2.21139	0.644948	0.160256	1.236	0.122492	4.97988
0.542	2.77648	0.340315	0.377809	1.14513	0.530857	4.26525
0.542667	3.73773	-0.24674	1.76235	1.63186	0.367745	4.31784
0.543333	3.07849	0.889541	1.53685	1.5586	1.10233	4.10283
0.544	2.32638	1.44857	0.911954	1.53897	1.42214	3.38435
0.544667	2.01079	-0.5864	0.573132	3.08989	0.510773	2.9822
0.545333	1.92009	-0.8539	0.302958	2.47102	0.948465	3.97855
0.546	2.11671	0.054072	0.017691	4.14083	0.737214	2.88821
0.546667	3.22307	-0.48781	1.09907	2.75363	0.522072	1.54657
0.547333	3.04892	-1.00759	1.0438	2.22939	1.2257	3.9696
0.548	2.10062	-1.03775	0.548879	2.96812	0.657429	2.01049
0.548667	3.55078	-1.74525	1.17629	2.60538	1.1848	2.02598
0.549333	2.95925	-1.598	1.60864	1.58989	-1.20208	1.73752
0.55	2.15366	-2.76112	1.00596	3.22451	0.039546	2.49181
0.550667	2.02254	-2.00692	1.88899	0.274901	1.35946	3.60513
0.551333	1.98672	0.441609	1.90824	3.00425	-0.39654	3.01843
0.552	2.63187	-1.49886	1.68345	3.28174	-0.22836	3.94314
0.552667	2.5301	-0.58621	1.10927	1.1169	0.133652	3.68068
0.553333	3.7528	-0.58497	0.746231	2.87955	-0.18635	4.05888
0.554	3.24311	0.509597	0.629056	2.43024	-0.36755	4.6044
0.554667	3.2655	-0.85561	1.46296	3.93144	0.985142	3.89943
0.555333	3.17815	-1.80645	1.25381	3.22242	0.556906	4.91762
0.556	3.64291	-1.89288	1.22356	4.05018	0.732228	5.2365
0.556667	4.95962	-0.36193	1.52207	4.59838	1.41144	4.47073
0.557333	4.8484	-0.63665	1.83759	4.5932	0.978394	6.57273
0.558	5.03477	0.481478	1.11251	4.26507	1.07368	5.6085
0.558667	4.38388	-0.10279	0.958041	3.44702	1.35607	8.34102
0.559333	2.80386	-0.69955	0.765403	5.06459	1.45053	5.25323
0.56	3.13009	-1.25671	1.1162	2.82606	0.061748	7.05442
0.560667	2.82469	0.270738	0.142641	4.0366	-0.10375	7.04853
0.561333	3.98489	0.945588	0.707771	4.12989	1.16033	5.582
0.562	2.26253	0.29537	1.32993	3.9858	-0.38039	6.70127
0.562667	2.45633	0.472268	2.29736	2.97399	-0.11067	5.99885
0.563333	0.888365	1.12758	1.05758	3.70865	1.52168	4.80957
0.564	0.956705	2.5184	0.34155	4.72578	0.611673	4.2718
0.564667	0.911127	0.946783	0.964974	4.60302	0.136553	3.76711
0.565333	0.428295	0.660036	0.223412	3.46157	1.05771	4.0121
0.566	1.13481	0.824597	0.008266	3.3046	0.375416	4.7039
0.566667	1.13573	-1.07395	-0.15876	3.98384	1.52229	5.66086
0.567333	-0.2068	-0.53801	-0.17046	4.83641	1.30608	3.67123
0.568	-0.23007	0.234527	-0.20538	3.79853	0.630785	4.04297
0.568667	0.616522	-0.34525	-0.32996	4.15627	-0.33674	3.2399
0.569333	0.548949	0.072494	0.437834	4.36679	-0.05347	3.82664
0.57	-0.84206	-0.35497	0.340329	4.52769	0.689906	3.04563
0.570667	1.11676	-0.53991	-0.45716	4.83693	-0.16511	3.48405
0.571333	-1.02771	-0.04473	-0.17105	4.3993	0.012115	3.59538
0.572	-1.22859	0.708605	-0.01844	3.66996	-0.20343	2.59914
0.572667	-1.60157	-0.12641	0.622356	4.57072	-0.1279	3.33217
0.573333	-1.14889	-0.50411	0.423398	4.8672	-0.95856	2.96317
0.574	-1.4274	-0.03523	-0.0368	4.25101	-0.24342	3.14453
0.574667	-0.66779	-0.53955	0.345092	3.83782	-1.34326	3.33726
0.575333	-0.62726	-0.53334	0.040429	4.28924	-1.11014	3.2825
0.576	0.127676	-1.29482	-0.16803	4.26265	-1.94512	5.22182
0.576667	0.24286	-0.36046	-0.85377	5.82155	-0.74674	6.5184
0.577333	0.829665	-1.4936	1.42682	6.60263	-1.15324	7.53263
0.578	-0.73956	-0.8551	4.96397	6.25736	0.595606	8.96287
0.578667	-1.13188	-2.01037	5.76681	6.85359	-1.20742	8.6957
0.579333	-1.03542	-1.50844	6.8133	5.37859	-2.199	7.30406
0.58	-1.19809	-0.81307	5.13726	7.00264	-2.09419	8.40997
0.580667	-1.83512	-0.9406	5.16243	7.61542	-2.25525	7.28794
0.581333	-1.68522	0.394694	5.34747	8.59997	-2.44948	7.23739
0.582	-1.75255	-1.35364	4.74514	8.20945	-0.97802	8.35067
0.582667	-1.19604	-1.34516	4.62489	8.35975	-1.01906	5.91926
0.583333	-1.14617	-0.71066	3.61063	6.65342	-0.2819	6.26501
0.584	-2.92788	-1.96365	3.55438	5.98262	-1.55543	6.16859
0.584667	-2.60399	-1.45784	3.63821	6.99162	0.320421	6.32906
0.585333	-2.02397	-2.45212	3.92214	6.8074	-0.43684	7.11543
0.586	-1.77335	-1.37951	3.37505	7.09446	0.745625	4.67932
0.586667	-2.58933	-1.52373	3.64575	5.18218	-1.34659	3.77399
0.587333	-1.71593	-2.12703	2.66667	7.12604	-1.04868	5.4691
0.588	-2.55259	-1.17555	3.53457	5.02998	-1.19823	6.43599
0.588667	-3.23377	-0.79697	2.45589	5.21096	-0.89279	5.84054
0.589333	-1.95828	-1.96106	2.59878	5.60948	0.86078	5.51348
0.59	-1.31529	-1.56712	2.15528	4.73031	-1.48639	5.30356
0.590667	-1.45171	-2.00089	1.57319	3.40964	-0.13647	4.36573
0.591333	-2.23583	-2.21554	1.39877	3.70657	0.691648	4.14381
0.592	-2.53232	-0.77072	3.12401	4.86347	0.412669	5.31093
0.592667	-2.15422	-1.98573	2.32058	4.83748	-1.79828	4.76716
0.593333	-1.87396	-1.111	2.26135	2.47282	-1.11627	3.87869
0.594	-2.18391	-2.11304	2.42899	3.87223	-0.55102	4.43623
0.594667	-2.52627	-1.68737	3.65015	5.52021	-2.02795	5.10088
0.595333	-1.64498	-1.98378	2.96801	5.82536	-0.98857	6.58521
0.596	-1.95049	-2.2064	3.32832	4.099	0.465756	7.13802
0.596667	-3.37338	-1.24505	3.15665	3.78804	-1.04682	5.59113
0.597333	-1.66803	-0.5347	2.94869	5.7845	0.461774	5.22954
0.598	-2.06772	-1.02013	2.79394	4.14192	0.461965	3.2119
0.598667	-3.1812	-0.61284	1.41464	3.04523	0.318605	4.01869
0.599333	-1.58816	-0.94557	2.68392	3.91203	0.786937	4.67535
0.6	-2.22741	-1.57108	2.71092	3.75623	1.09352	4.29131
0.600667	-2.1752	0.293329	2.01868	3.05233	0.397772	4.85123
0.601333	-2.37925	-0.79444	1.72929	2.66203	-0.0039	4.19571
0.602	-1.83102	-0.53413	1.19674	1.79982	-0.71248	3.51302
0.602667	-1.39271	-0.01045	2.25854	2.13926	1.03888	3.95827
0.603333	-2.17406	-0.93632	1.77057	4.50422	0.297759	4.72612
0.604	-1.78862	-0.76683	2.21466	3.8239	-0.59146	4.1264
0.604667	-1.21181	-1.57517	1.20381	2.15609	-0.66193	4.67992
0.605333	-0.82335	0.040228	1.41332	2.42121	-1.40137	5.83038
0.606	-1.4722	0.213179	2.04191	4.86293	-0.0371	5.36143
0.606667	-1.77896	0.021339	1.59398	3.39771	0.736623	5.07912
0.607333	-1.50614	1.97007	0.40854	3.40044	0.08207	5.38433
0.608	-1.41724	0.138863	1.19035	2.51699	-0.97403	6.68884
0.608667	-1.93606	-0.20426	0.961634	2.53491	-0.13829	4.49954
0.609333	-0.57971	-0.65478	1.08055	3.40664	-0.08381	5.94043
0.61	-0.16525	-0.06509	1.16884	3.42586	-0.08547	5.9973
0.610667	-1.27235	-0.1171	0.865326	1.90288	-0.38922	5.31604
0.611333	0.027213	0.504053	1.5822	2.53688	-2.43643	4.51498
0.612	-0.43	-1.37765	1.26476	1.52436	-0.59115	4.56215
0.612667	-1.46013	-2.30461	2.398	1.81583	-0.51189	5.86817
0.613333	-0.4553	-1.58401	3.3383	3.00607	-1.55624	4.91684
0.614	-0.47627	-1.43906	3.11164	3.1112	-0.30877	6.09832
0.614667	-1.81231	-1.74743	2.75215	1.94912	-1.58272	3.8114
0.615333	-1.87879	-2.26985	4.09075	1.3041	-0.89734	3.17244
0.616	-1.09318	-1.92197	3.13304	3.56674	-1.26254	3.39518
0.616667	-1.82543	-2.13428	3.01987	2.28874	-1.48842	3.56731
0.617333	-3.00305	-2.90597	2.0066	3.31305	-2.72058	4.45512
0.618	-2.38162	-1.56764	1.41016	4.23086	-2.80475	3.73416
0.618667	-1.52909	-2.06101	2.66398	3.66649	-1.26633	2.86602
0.619333	-2.21867	-1.56083	1.46753	3.41176	-1.05248	2.59527
0.62	-2.51417	-1.70781	2.297	5.15681	-2.25744	4.29009
0.620667	-1.5345	-0.74629	1.93535	3.95044	-1.34689	5.78607
0.621333	-1.69437	-2.33381	1.99002	3.74247	-1.03793	5.5147
0.622	-2.23183	-0.89323	2.29013	3.18193	-1.53181	5.33529
0.622667	-1.30897	-1.22838	1.65942	3.72524	0.395092	5.93501
0.623333	-1.78801	-0.68615	1.98302	3.76227	-0.91298	6.08563
0.624	-2.1815	-0.23776	1.67294	2.87828	-0.78254	4.98864
0.624667	-3.02255	-1.55251	1.32698	4.00138	-0.37088	4.94333
0.625333	-3.16667	0.341712	2.08811	3.39961	-1.35272	6.28728
0.626	-3.04715	-0.70746	1.64955	3.85526	0.239872	3.45912
0.626667	-3.42774	-0.19821	1.17587	5.09638	-0.19949	3.12378
0.627333	-2.64604	0.412823	0.584156	3.93873	0.07418	3.47053
0.628	-2.6151	-0.50569	0.190886	2.00877	0.559391	4.6786
0.628667	-1.66403	-0.05193	-0.44667	2.01333	-1.19753	3.445
0.629333	-1.30551	0.681681	0.725797	2.70519	-0.17727	1.98097
0.63	-1.07429	0.504905	0.959013	3.80617	-0.08199	3.31065
0.630667	-1.02964	0.849529	0.894994	2.22952	-0.33463	2.82558
0.631333	-2.62822	-0.40981	0.849213	3.18403	-0.65352	4.2935
0.632	-3.1751	0.375887	0.260532	1.66962	1.05882	4.5272
0.632667	-2.29385	-0.35563	-0.2338	2.10724	-0.07513	4.71092
0.633333	-2.16667	-1.00253	-0.7241	1.21073	-0.92637	3.46639
0.634	-2.97521	-0.20357	0.399033	1.40156	0.520418	4.18201
0.634667	-1.75564	-0.09275	1.31945	-0.43949	-0.56118	2.48553
0.635333	-2.51	1.22089	1.1199	2.21112	-0.68581	3.71114
0.636	-1.69834	0.913541	0.952292	2.53093	-2.02097	4.51848
0.636667	-0.44413	2.01308	0.748461	2.92818	-1.17311	3.82759
0.637333	1.42986	3.1581	0.607263	1.6298	-1.24399	2.87148
0.638	2.45479	3.64253	1.34458	1.65195	-0.18724	2.01559
0.638667	3.04967	2.08559	0.99915	2.46033	-1.25395	1.93936
0.639333	4.34728	3.28743	0.602308	2.24872	-0.82403	2.72765
0.64	4.73588	2.72655	0.628459	1.1041	-0.09979	2.40903
0.640667	4.97747	1.79118	1.03653	1.68581	-0.4862	3.16599
0.641333	4.14497	1.52163	-0.30532	1.91877	-1.01057	2.37696
0.642	4.40634	2.01903	0.755081	4.04913	-0.69341	1.79402
0.642667	4.0046	-0.99387	-0.3061	-0.3846	-0.80554	2.55963
0.643333	4.45792	0.45453	0.315212	1.30346	-0.7105	3.17665
0.644	4.9329	-0.70383	0.706702	0.496091	-0.41235	2.76395
0.644667	5.34971	0.18474	-0.21755	-0.47358	-1.28343	2.66011
0.645333	4.52859	-1.87657	0.222544	-1.84895	-0.74734	3.03162
0.646	5.18532	-2.348	0.048251	-3.49529	-0.48218	2.7713
0.646667	2.25728	-1.84297	0.055545	-2.44355	-1.48944	3.49756
0.647333	2.2206	-1.22665	-0.04093	-2.39488	-1.82685	2.75253
0.648	2.66868	-1.93803	-0.45818	-1.16345	-0.70937	2.19453
0.648667	3.22647	-1.88959	0.471484	-1.02987	-1.01273	2.20805
0.649333	3.48272	-2.71669	0.370693	-2.1994	-2.86834	2.25737
0.65	1.99846	-1.62671	-0.83613	-2.49299	-2.12882	0.998101
0.650667	2.75508	-2.21934	-0.13379	-2.15404	-0.68881	1.84163
0.651333	2.1479	-1.618	0.009369	-0.27491	-1.27622	3.61426
0.652	2.44075	-1.79345	-0.19463	-1.45446	-2.59696	0.179806
0.652667	2.77369	-2.45993	-1.22667	0.176495	-2.83242	3.19528
0.653333	1.916	-2.44444	-0.28156	-0.76431	-2.62018	1.40644
0.654	3.01178	-1.21038	-0.44772	-1.65493	-3.89975	3.33467
0.654667	1.1518	-1.11833	-1.31171	-0.9042	-1.6485	2.93302
0.655333	1.99798	-1.60379	-0.64562	-1.12353	-0.79409	4.58705
0.656	1.19185	0.20029	-0.25617	-0.25032	-2.00196	2.58236
0.656667	1.02037	1.92466	-0.82285	-2.48496	-0.58276	3.12829
0.657333	0.122823	0.437877	-1.02623	-2.05232	-1.44572	2.39246
0.658	0.501243	0.032779	-0.2807	-3.03211	-1.92744	2.25721
0.658667	0.512773	-0.69939	-0.41163	-2.7703	-1.11669	3.52778
0.659333	0.013312	0.431301	-0.91259	-2.41065	-1.03413	2.52236
0.66	-0.55947	-0.50572	0.019282	-1.54547	-1.66023	1.18351
0.660667	-1.11574	-0.82897	0.309066	-2.69523	0.423358	2.10635
0.661333	-0.27992	-0.58256	0.395877	-1.70697	-0.2453	1.93245
0.662	-1.12984	0.609832	0.170202	-3.16507	-0.37232	2.50547
0.662667	0.50736	-1.477	0.027403	-3.55506	-0.70162	1.1654
0.663333	-0.71714	-1.2469	0.12798	-1.26922	-1.32217	2.41148
0.664	-0.64157	-0.59075	0.63062	-2.86933	0.635901	2.20946
0.664667	-0.66008	-1.64813	-0.19451	-2.6369	-0.10677	2.7453
0.665333	-0.74709	-0.39615	-0.22577	-2.27684	-0.67518	1.88392
0.666	-0.25206	-1.18756	1.29809	-2.61866	-0.24936	1.7065
0.666667	2.97009	-1.71702	0.889408	-2.30306	-1.38327	1.66407
0.667333	2.43616	-1.51218	1.17339	-2.46821	-1.56788	2.17527
0.668	4.39345	-1.31737	0.034765	-3.21541	-1.46719	1.76473
0.668667	4.61139	-2.24108	0.066299	-3.22864	-0.66557	0.713787
0.669333	3.82385	-1.94799	-0.43432	-1.85779	-0.75423	0.281246
0.67	3.82877	-1.12557	-1.48931	-1.90472	-1.12458	1.29021
0.670667	6.18829	-0.79742	-2.10973	-0.53308	-0.11719	1.45097
0.671333	4.94192	-1.17207	-1.79707	0.367605	-1.86672	0.960848
0.672	4.15142	-0.26398	-1.69024	-0.22296	-0.38503	2.25103
0.672667	3.76595	-1.24407	-1.99201	-1.27074	-1.24814	0.896732
0.673333	3.08316	-0.80721	-1.28308	-0.63058	-1.16146	0.172862
0.674	4.25184	-0.85866	-1.95554	-1.90428	-1.33893	1.27677
0.674667	3.46535	-0.36504	-1.81301	-1.41248	-2.86452	1.42606
0.675333	3.38892	1.13638	-2.64482	-1.67369	-0.50968	1.92704
0.676	5.03391	0.164808	-1.55869	-0.69583	-0.20201	0.469374
0.676667	4.51493	-0.22264	-2.02633	-0.56489	0.012523	1.86819
0.677333	5.10608	-0.4766	-2.19967	-2.02814	-0.53788	0.153459
0.678	5.19688	0.054321	-2.61969	-2.8303	-0.66197	0.729895
0.678667	3.05493	-1.724	-2.06791	-1.49179	-0.50517	0.641063
0.679333	3.54757	-1.73891	-1.54191	-3.33556	-1.12571	1.89237
0.68	2.83912	-1.57918	-1.97033	-0.75165	-2.38959	1.79292
0.680667	1.64201	-0.51719	-1.14778	-2.13752	-2.66766	1.92794
0.681333	2.50687	-1.15675	-1.73178	-0.32232	-0.79095	1.4719
0.682	1.87571	-0.83411	-1.54617	-1.87091	-0.0565	1.84003
0.682667	2.74669	-0.9372	-2.00651	-1.22892	0.824114	0.433919
0.683333	3.32543	-2.81718	-1.28606	-1.28967	-0.06204	0.970399
0.684	2.6552	-1.49482	-1.62652	-0.63242	-0.21064	2.80594
0.684667	2.45808	-1.78416	-1.27123	-1.47837	0.354736	2.11157
0.685333	2.80329	-2.43332	-1.42488	-2.64265	-0.86299	1.71247
0.686	2.86454	-1.96219	-0.92734	-1.06267	0.438933	1.30783
0.686667	3.31508	-1.80054	-0.6692	-0.74835	-0.69523	0.621811
0.687333	1.26369	-2.99862	-0.6856	-1.35768	-1.88349	1.2939
0.688	1.13939	-1.70526	-0.82691	-0.88933	-1.00984	1.28775
0.688667	1.44173	-2.39033	-1.13711	1.01637	-2.83535	1.9132
0.689333	2.38642	-1.57057	-1.24191	-0.61236	-1.30397	0.174122
0.69	2.51126	-1.40099	-0.63235	-0.32524	-3.25631	1.01072
0.690667	3.51749	-1.33239	-0.53995	-0.47045	-1.59072	0.199411
0.691333	1.92649	-2.19709	-0.11992	-0.60775	-2.82025	1.33692
0.692	2.91436	-1.87142	-0.27475	-1.83134	-2.24247	0.07326
0.692667	4.37812	-1.31748	-0.50922	-3.04619	-2.53272	1.95488
0.693333	3.64645	-1.37055	-0.50891	-1.78594	-3.53709	0.002032
0.694	2.22256	-1.6045	-0.57334	-2.75704	-2.47127	0.585107
0.694667	3.49871	-2.479	-0.09593	-2.92383	-2.83708	-0.29573
0.695333	0.512795	-2.07792	-1.12147	-2.84053	-3.2462	1.1155
0.696	2.14633	-2.00733	-1.00377	-1.33328	-2.45813	1.27245
0.696667	1.56861	-1.74891	0.004963	-1.8949	-1.77696	3.17852
0.697333	2.14724	-1.31184	0.070133	-2.16249	0.171978	4.74905
0.698	1.78149	0.099091	0.410105	-2.31116	-1.25445	2.74713
0.698667	3.27351	-1.49446	0.085861	-2.07305	0.195621	2.00213
0.699333	3.02809	-2.02913	0.032332	-3.60961	-1.56023	1.78757
0.7	4.1359	-1.69579	-0.48023	-3.61598	-0.68252	4.0771
0.700667	3.17681	-1.85639	-0.62555	-2.94852	0.144156	2.25955
0.701333	1.42421	-2.16115	0.067038	-2.72434	0.211228	3.83028
0.702	2.82789	-2.63883	-0.4788	-2.75134	-0.42094	5.1108
0.702667	2.97911	-0.60305	-0.41599	-1.94561	-0.09323	3.1432
0.703333	1.17338	0.164075	0.220105	-2.1094	-0.07248	4.37114
0.704	1.64679	-1.10605	0.082811	-1.24902	-0.31153	4.07138
0.704667	1.923	-0.43501	-0.26019	-3.01302	-1.52688	3.31711
0.705333	3.5485	-1.75689	0.451031	-2.84217	0.39986	3.89789
0.706	4.94179	-1.38169	0.511881	-2.42962	0.023715	3.59602
0.706667	4.70639	-1.83209	-0.24768	-3.42826	-0.77437	2.16516
0.707333	4.43759	-1.3342	-0.34999	-3.86957	0.297988	1.43396
0.708	4.93531	-0.27109	-0.80122	-3.49576	0.320929	1.42197
0.708667	3.64359	-0.90644	-0.90183	-2.9446	0.373789	2.80553
0.709333	3.32139	-0.18883	-1.44239	-4.92004	-0.13804	2.65186
0.71	2.51235	-0.37949	-0.52378	-3.26221	-0.39325	2.11234
0.710667	2.73533	-0.91264	-0.83654	-3.73474	-1.23222	2.35409
0.711333	3.07006	0.725037	-0.72544	-2.05698	-0.9399	2.88749
0.712	3.98149	-1.92016	-0.42956	-2.64108	-1.37457	2.58282
0.712667	3.37111	0.211753	-0.42809	-3.3294	-1.73001	1.5071
0.713333	2.7798	0.527573	-0.09274	-1.70092	-2.2818	0.182106
0.714	3.13296	1.06323	-0.68089	-2.58936	-0.28486	0.74151
0.714667	3.92039	0.061515	-0.39108	-4.01998	-0.72285	0.870201
0.715333	4.80402	0.174535	0.209175	-1.90718	-1.55277	1.85862
0.716	5.11418	0.760264	-0.24879	-3.30556	-0.60199	0.365002
0.716667	4.33809	0.606927	-0.0399	-2.17449	-1.72491	1.27066
0.717333	4.06595	-0.02585	0.026595	-3.29687	-1.99959	1.06024
0.718	4.60794	-0.32123	-0.13904	-2.55955	-1.66326	-0.85995
0.718667	3.90647	0.501609	0.545974	-3.73826	-0.91119	1.37307
0.719333	2.41541	2.1051	0.699223	-3.33914	-1.43799	1.81451
0.72	3.76043	1.19364	0.271867	-2.9985	-1.31933	2.59265
0.720667	3.40996	0.016511	-0.38536	-2.51414	-0.5518	1.38655
0.721333	4.90069	-1.13999	-0.1658	-0.75554	-1.2317	2.07822
0.722	3.23255	-1.38797	0.273586	-3.36867	-2.02531	1.92831
0.722667	3.51704	-2.60894	0.04739	-2.26878	-2.1769	1.86522
0.723333	4.44435	-1.54473	0.193393	-1.93669	-2.49787	0.825087
0.724	4.01597	-1.56779	-0.14592	-1.83774	-2.4045	3.16194
0.724667	5.02309	-1.94378	-0.77987	-3.45665	-1.60154	3.25074
0.725333	4.77261	-1.48422	-1.66837	-2.4451	-1.3543	2.6998
0.726	4.5258	-1.7306	-2.56721	-2.30304	-3.44631	3.16541
0.726667	5.02771	-1.49557	0.16045	-2.33472	-2.51913	2.58664
0.727333	3.96734	-2.16606	-0.60787	-1.65234	-1.85953	3.10995
0.728	4.08605	-2.30778	-0.40987	-3.22757	-2.78909	3.81077
0.728667	4.66597	-3.57072	-0.42749	-2.93678	-3.06949	4.92641
0.729333	4.07261	-2.50089	-0.49127	-0.74483	-2.21425	2.15916
0.73	2.74507	-2.31162	-0.39423	-1.7154	-2.99689	3.70055
0.730667	2.5778	-1.98353	-1.01418	-0.82358	-2.6014	3.89215
0.731333	0.347501	-1.9804	-1.97466	-1.38368	-3.16166	4.40123
0.732	2.53275	-1.36687	-1.66079	-1.26618	-3.54842	4.815
0.732667	2.54019	-1.02399	-1.70873	-0.41053	-1.50287	3.68866
0.733333	2.48643	-1.85247	-1.68251	0.439999	-1.5108	3.23722
0.734	2.59326	-1.39943	-1.7369	-3.26362	-2.13674	4.17624
0.734667	0.734625	-0.8678	-1.65363	-0.66634	-2.89302	3.3032
0.735333	1.49829	-1.97778	-0.35169	-1.77983	-1.01071	3.17929
0.736	2.25439	-2.16801	-0.2033	-1.2621	-2.23233	3.02124
0.736667	2.00692	0.916025	-1.04117	-0.51837	-1.36098	2.47399
0.737333	1.19048	0.37156	-0.31536	0.604066	-1.21902	1.44646
0.738	0.293601	0.004832	-0.59877	-0.75749	-1.21736	2.21471
0.738667	0.882665	1.68	0.118651	0.50603	-1.3469	0.707105
0.739333	1.10581	0.325289	0.865501	-1.65923	-2.93086	2.38225
0.74	2.26383	-0.4624	0.848946	-1.21915	-1.23349	2.06473
0.740667	1.83517	-0.19579	0.145402	-0.25741	-1.00421	2.46688
0.741333	2.47708	-0.54262	1.51846	0.107095	-1.57017	0.344996
0.742	1.6795	0.388824	1.26899	-0.5642	-1.95728	0.732727
0.742667	2.13369	-1.21263	-0.92261	-0.64215	-3.55082	3.10298
0.743333	1.80659	-0.4367	-0.41482	0.381747	-2.16309	1.08606
0.744	1.38499	-1.83723	0.158411	1.46012	-2.08729	1.91334
0.744667	0.026749	-1.96527	-0.07931	1.07813	-1.17622	1.22318
0.745333	0.230902	-0.16918	-0.28042	-0.335	-2.93408	1.21031
0.746	1.88619	-1.00936	-0.10189	0.362309	-3.06102	1.59084
0.746667	-0.15399	-1.30758	-0.25234	-0.67343	-3.66773	3.10319
0.747333	1.24859	-0.85945	0.737538	0.588957	-2.08244	2.8167
0.748	1.41333	-1.2429	0.952812	-0.71051	-2.39621	2.3336
0.748667	2.19389	-1.42227	0.197359	-1.04488	-2.90683	3.3471
0.749333	2.25263	-1.49673	-0.04656	-0.80105	-2.89486	3.25203
0.75	2.33717	-0.84619	0.313983	-1.67605	-2.36758	3.23369
0.750667	2.47685	-2.53751	-0.33472	-1.20418	-2.57184	4.42947
0.751333	2.10055	-2.25947	-0.02274	-2.69706	-2.20343	3.72082
0.752	2.06417	-2.38161	-0.46453	-2.17369	-2.06785	3.40279
0.752667	0.360891	-2.2628	-0.27492	-2.18084	-0.66382	3.83232
0.753333	1.53789	-2.47714	-0.30002	-1.17044	-2.29519	2.44671
0.754	2.91443	-1.89844	-0.50501	-1.71376	-0.6754	3.85984
0.754667	1.66864	-1.96831	-0.10988	-1.41564	-1.06479	3.03529
0.755333	1.71006	-3.0984	0.058409	-2.36983	-2.80462	2.97876
0.756	1.56007	-3.8899	0.672762	-1.57511	-2.56666	3.85064
0.756667	1.63035	-2.67844	-0.33609	-3.29017	-2.72909	3.6389
0.757333	1.49325	-2.77737	-0.38913	-3.48498	-1.31645	3.3494
0.758	2.03451	-3.0432	1.33078	-3.50098	-1.7895	2.59152
0.758667	1.84133	-2.39507	-0.15872	-3.61211	-2.07989	1.26932
0.759333	1.8701	-1.97487	0.638741	-4.10828	-2.50814	3.06962
0.76	1.40213	-2.49472	0.375632	-3.20965	-0.6081	2.69943
0.760667	2.00842	-1.80844	0.99195	-3.36419	-0.94322	4.07319
0.761333	2.24863	-2.06596	0.271948	-2.54432	-0.45712	2.59232
0.762	1.99485	-2.79582	-0.36091	-1.09921	-2.04923	2.53246
0.762667	2.44102	-2.24199	-0.63107	-2.60174	-1.29341	3.2228
0.763333	3.15294	-2.17572	-1.31708	-2.25025	-0.6516	2.85317
0.764	2.608	-1.8645	-1.13226	-2.50409	-0.83402	4.00213
0.764667	1.55629	-0.92845	-1.69572	-2.67515	0.610609	1.43617
0.765333	1.29183	0.340342	-1.44664	-2.88713	0.307165	2.40683
0.766	1.59716	0.86694	-1.12434	-1.9399	-1.57596	3.22232
0.766667	1.70777	0.041226	-1.24929	-1.90483	-1.0534	2.55144
0.767333	1.82807	0.822482	-1.8829	0.287498	-1.50818	1.2928
0.768	1.62541	-0.94348	-0.78249	-2.01577	-0.2904	3.12803
0.768667	1.29404	-0.46199	-0.35364	-1.96895	-1.05619	2.13943
0.769333	1.23487	-1.18794	-0.56983	-3.11351	-0.93119	2.74291
0.77	1.86528	-1.36105	-1.25127	-1.40979	0.418812	1.59073
0.770667	1.40831	-1.02024	-1.34048	-1.09865	-0.79675	1.67672
0.771333	1.36016	-2.29477	-1.26839	-0.94899	1.01138	1.9955
0.772	2.50471	0.389331	-1.41936	-0.42674	0.34408	1.85707
0.772667	1.62874	-1.37066	-0.67854	0.431303	1.24914	1.35816
0.773333	1.50222	-1.86607	-0.76863	1.50929	0.415937	2.0932
0.774	2.19636	-0.62073	-1.48881	-0.37089	0.734061	2.17179
0.774667	1.37332	-0.15569	-2.43662	1.17462	-0.75658	1.23894
0.775333	0.244402	-0.81653	-2.07304	-0.26375	-0.82026	1.5485
0.776	1.85509	-0.64727	-2.21536	-0.35624	-0.0303	2.10687
0.776667	2.37763	-0.16346	-2.12279	-1.15186	-1.08333	0.977095
0.777333	2.11836	-0.49912	-1.52235	-0.98829	0.637096	1.61945
0.778	2.39662	-0.74248	-1.4043	-1.45857	0.144871	2.5612
0.778667	2.11435	0.341162	-0.34854	0.263386	-0.66657	3.28947
0.779333	2.79615	0.422584	-0.93684	-0.73752	-0.72154	2.94296
0.78	2.02279	1.14618	-0.94095	-1.54052	-0.54203	3.57198
0.780667	1.58598	1.88899	-0.18664	-1.58437	-0.55201	1.53297
0.781333	1.98048	0.723044	-0.34397	-1.36223	-1.1295	1.01104
0.782	3.56935	0.534002	-0.74126	-0.6489	-0.23562	2.08908
0.782667	3.03703	0.468576	-0.07709	-1.64836	-0.4816	2.02354
0.783333	2.37442	0.510524	-1.06069	-0.43481	-0.72497	1.27216
0.784	2.13878	-0.23915	-0.77656	-0.92739	-0.4942	2.22869
0.784667	1.60179	-1.02233	0.055413	-1.87576	-0.94447	1.34056
0.785333	2.62577	1.01645	-0.52157	-3.39659	-0.74979	1.48379
0.786	1.70393	0.975616	-0.09241	-1.53598	-0.13315	2.71481
0.786667	2.65352	-0.38346	0.77728	-1.49929	-0.0837	4.11133
0.787333	1.62205	1.05605	-0.45751	-2.68943	-1.23269	2.82631
0.788	2.87612	0.998683	-0.29796	-1.94957	-1.31843	2.74714
0.788667	2.71259	0.468513	-0.85492	-2.3591	-2.35586	2.99521
0.789333	1.83406	1.37143	-0.75992	-2.04337	-2.43154	3.07751
0.79	1.21434	1.70781	-1.05701	-1.12481	-2.34146	3.38935
0.790667	2.47926	0.200111	-0.31387	-1.12153	-1.8859	2.66261
0.791333	2.06025	-0.57705	-0.85916	-2.28847	-3.82866	2.75981
0.792	0.982645	1.28043	-0.86066	-1.71046	-1.11751	2.95284
0.792667	2.25649	-0.61514	-0.33053	-0.72056	-1.04451	3.50293
0.793333	2.51266	0.062373	0.681331	0.422478	-2.58043	2.38884
0.794	2.57418	1.45035	-0.74483	-0.67451	-2.53275	1.15487
0.794667	3.09954	1.05122	-0.97393	-0.73633	-2.7168	2.78936
0.795333	2.57266	1.48232	-0.4939	-2.45221	-3.03067	2.84035
0.796	1.98536	1.81652	-0.55707	-0.93826	-2.8873	1.76441
0.796667	2.16092	2.32168	-1.73342	-0.85222	-2.40224	2.84231
0.797333	1.76381	3.4141	-1.22651	-2.18824	-3.10977	3.57652
0.798	1.46862	3.35647	-1.0868	-2.68774	-4.44155	2.69374
0.798667	2.23183	2.82462	-2.08408	-1.33723	-3.34808	1.31143
0.799333	2.22347	2.95472	-0.87462	-2.44619	-3.91906	2.47821
0.8	2.70202	1.67126	-1.58564	-1.62663	-3.00694	-0.24061
0.800667	2.59734	2.66565	-1.35846	-1.08071	-2.00306	0.310851
0.801333	1.46485	2.59396	-2.42658	-0.02662	-3.17585	1.2976
0.802	1.3833	2.83238	-1.77378	-0.86606	-3.81901	0.715961
0.802667	1.43697	2.81994	-2.46045	-1.5134	-3.66499	0.486938
0.803333	1.43327	2.92332	-2.44223	0.174407	-3.82365	0.314687
0.804	1.50826	2.5738	-1.51568	-2.4066	-2.36222	1.99807
0.804667	1.89991	3.34226	-1.82124	-0.4953	-3.45929	0.272657
0.805333	1.30815	2.33911	-2.20433	-0.30211	-3.88034	0.344524
0.806	2.10451	3.41933	-1.94465	-1.70171	-3.90069	0.963461
0.806667	2.70259	4.21038	-1.89336	-3.06919	-4.88378	0.821584
0.807333	2.71954	4.1718	-2.1666	-2.39617	-5.12319	0.529096
0.808	2.68293	3.29111	-1.941	-2.04103	-4.35199	0.90523
0.808667	3.56587	2.86839	-1.09035	-2.51905	-4.98095	-0.79851
0.809333	3.26237	3.45432	-1.33005	-1.42093	-4.39308	-0.03786
0.81	3.1928	3.5901	-2.37139	-2.25607	-4.95374	1.35827
0.810667	1.26697	2.78676	-1.00834	-0.80309	-4.36402	0.552324
0.811333	0.689372	2.85505	-0.62686	-0.33327	-4.16934	0.035612
0.812	1.36227	4.15012	-0.78315	0.171781	-3.76502	1.43232
0.812667	1.96503	3.44144	-0.59485	-0.69646	-4.55244	-0.61736
0.813333	3.01866	2.92895	0.013494	2.03879	-4.43544	-0.16139
0.814	2.06425	1.76797	-1.36323	-0.0713	-4.13933	1.34587
0.814667	1.58116	3.33462	-1.58704	-2.1957	-3.60049	0.472198
0.815333	1.32593	4.09427	-0.86247	1.15344	-3.7515	0.403729
0.816	1.45279	4.04422	0.066182	0.516697	-4.47564	-1.05404
0.816667	2.61913	3.12109	0.687147	0.373253	-3.34121	0.024478
0.817333	0.648155	2.77373	0.003485	0.661963	-2.99128	1.21853
0.818	-0.03771	3.90026	0.270591	0.360295	-3.39534	0.224569
0.818667	0.608066	5.21628	0.217189	2.04275	-4.51541	-0.85827
0.819333	0.263883	4.03946	-0.67068	0.953008	-2.94955	-1.17095
0.82	0.346228	4.83375	-0.54375	0.136263	-3.96677	-0.60845
0.820667	-0.66216	2.70477	-1.09417	-0.52875	-2.75098	-0.57004
0.821333	0.872627	2.09279	-1.21609	-1.33999	-3.39746	-1.01845
0.822	0.760253	2.51939	-1.54454	-0.86638	-4.6497	0.584844
0.822667	0.347014	2.35596	-1.16994	-0.441	-3.33516	0.939324
0.823333	0.896812	2.30032	-1.66662	-1.29315	-4.99553	1.25271
0.824	0.711564	1.96092	-1.29604	-0.83228	-3.37526	1.64427
0.824667	0.730893	2.32783	-1.16062	-3.42268	-3.95413	2.37658
0.825333	0.091652	2.89513	-2.08019	-2.17835	-3.44523	2.38404
0.826	-1.59685	2.32804	-0.47064	-0.06086	-3.93589	0.840677
0.826667	-1.71529	2.45185	-0.72263	-1.21768	-2.62319	2.8127
0.827333	-1.85123	3.27413	-1.47818	-0.59967	-5.09991	1.50617
0.828	-1.89183	1.36939	-1.03445	-0.57044	-6.17731	1.6793
0.828667	-1.89181	3.28363	-1.94712	-1.90609	-4.87718	1.26038
0.829333	-2.05021	3.23966	-2.62915	-0.22206	-4.77712	0.944858
0.83	-1.23177	3.83335	-1.52364	0.531781	-3.41133	1.0734
0.830667	-1.2249	2.71188	-1.48926	0.330155	-2.83902	3.09709
0.831333	-0.04239	3.84567	-1.82383	-0.07192	-1.65691	2.27117
0.832	-0.67232	2.6148	-1.89316	1.10135	-4.18412	3.0063
0.832667	0.003401	2.75913	-1.99569	0.187824	-1.73823	4.68321
0.833333	0.510106	1.75017	-2.00163	-0.19823	-2.81591	2.75223
0.834	0.809966	1.50981	-2.09223	-0.74815	-3.99756	2.43556
0.834667	0.050715	1.88552	-1.87193	0.357945	-1.91186	2.373
0.835333	-1.95539	1.84584	-2.39338	-0.051	-2.1925	2.83695
0.836	-1.12196	3.3362	-2.25583	-0.06149	-2.50203	2.99032
0.836667	-1.40356	2.33608	-3.06919	-0.1283	-4.64404	4.13816
0.837333	-1.49773	1.71292	-2.3008	-0.00357	-2.92173	3.6895
0.838	-1.76015	1.60801	-2.45549	0.505486	-2.25162	1.63314
0.838667	-1.96335	1.06842	-1.8451	1.85563	-2.76064	2.95951
0.839333	-0.97502	2.16449	-2.82416	2.24397	-3.05048	3.23282
0.84	0.033562	0.320282	-2.33501	1.06882	-3.20231	2.8802
0.840667	-1.62639	2.51426	-1.94849	1.98001	-3.46111	2.9501
0.841333	-3.0275	1.1758	-2.41361	2.76347	-3.68425	2.86633
0.842	-3.64036	1.16465	-2.13248	2.82717	-4.47415	1.95359
0.842667	-4.97402	2.06926	-1.85485	1.92461	-3.1223	3.21277
0.843333	-4.12303	1.75901	-1.03867	2.05544	-3.83135	1.38474
0.844	-3.25421	0.984922	-0.94435	1.78529	-3.47563	4.14184
0.844667	-4.1746	1.50448	-1.34401	0.727684	-3.51111	5.96216
0.845333	-3.60584	3.49725	-1.83948	-0.66372	-2.54653	6.60838
0.846	-1.91789	2.14555	-2.29457	0.108001	-3.04525	4.39587
0.846667	-1.00377	0.435058	-1.66267	-0.0146	-3.66951	4.11176
0.847333	-1.23999	1.09947	-1.60404	1.7102	-4.18375	4.49481
0.848	-1.04907	0.97726	-1.62176	0.069375	-3.95632	4.7879
0.848667	-3.12814	0.512283	-1.00307	-1.24442	-3.28395	5.4508
0.849333	-3.63032	2.07878	-0.089	-0.29075	-2.60533	4.5827
0.85	-3.18775	0.673742	-2.12008	-0.49896	-3.97798	3.31526
0.850667	-3.27608	2.50235	-1.08707	0.036658	-2.97356	3.28632
0.851333	-3.26873	3.06139	-1.22417	2.08169	-4.12955	1.8303
0.852	-2.53955	1.6173	-1.79537	-0.63536	-3.05542	2.43834
0.852667	-2.16941	0.688895	-1.56642	1.26168	-2.86031	2.72702
0.853333	-3.37122	1.41972	-1.23339	-1.97082	-3.86373	2.93959
0.854	-3.10994	0.791355	-1.94133	0.060473	-5.69839	1.23118
0.854667	-2.23506	0.067699	-1.63722	1.24984	-3.7615	3.01404
0.855333	-3.64734	0.539105	-1.53803	0.208644	-2.93282	2.41957
0.856	-4.26074	-0.42559	-1.61182	-0.11996	-3.86418	3.03291
0.856667	-3.97065	-0.09399	-2.12804	-0.61773	-3.20872	2.21356
0.857333	-2.76633	1.04515	-2.98142	-1.31719	-3.34216	0.48932
0.858	-1.64578	-1.00563	-1.9581	-2.0644	-3.16221	1.71871
0.858667	-1.8053	0.630331	-2.02222	-0.2321	-4.04647	2.0752
0.859333	-1.72449	0.783219	-2.78166	-0.30558	-3.2387	1.78143
0.86	-1.38431	-1.52132	-3.41176	-1.50287	-3.15486	3.37249
0.860667	-0.2092	-1.15545	-3.28736	-1.0233	-3.14678	2.01302
0.861333	-1.46969	-0.06167	-2.72879	-1.68453	-3.31013	2.64151
0.862	-2.21837	-0.4252	-2.45212	0.352577	-1.97327	2.60573
0.862667	-1.49496	-1.20972	-2.4964	-0.34748	-2.65078	2.69257
0.863333	-0.9599	-1.0537	-2.33477	0.772291	-3.05995	2.15146
0.864	-0.33549	-0.061	-2.02705	-1.39425	-2.78476	3.05824
0.864667	-0.4859	-0.3242	-2.80234	-0.9214	-2.86667	2.83059
0.865333	0.864481	0.391165	-1.77869	-2.15109	-2.32472	3.66174
0.866	-0.49782	-0.22208	-1.57224	-1.51768	-1.6316	4.96411
0.866667	-0.32467	-0.14297	-2.35584	-1.71266	-1.92135	4.05368
0.867333	-1.08136	0.881725	-2.17699	-2.4817	-1.60527	4.00916
0.868	-1.48786	1.0035	-1.42719	-1.82089	-3.61216	2.95253
0.868667	-0.56276	-0.02827	-2.44882	-0.5407	-3.64207	6.2139
0.869333	-1.69845	-1.59772	-2.97187	-1.51606	-3.49183	3.99252
0.87	-0.44162	-0.84876	-2.23565	-1.65484	-3.9604	4.83204
0.870667	0.094964	-1.68495	-1.2193	-2.50835	-3.18035	3.75188
0.871333	-0.7423	-1.58594	-2.30113	-1.56866	-4.92745	4.50961
0.872	-0.965	0.300208	-2.28338	-2.95738	-3.73028	3.74845
0.872667	-0.02968	0.10583	-2.79398	-2.89845	-3.90583	5.44627
0.873333	-1.29785	-1.6659	-1.13599	-3.7971	-3.68933	5.46114
0.874	-2.5177	-1.17348	-2.14857	-3.91984	-5.29749	6.02008
0.874667	-0.95844	-1.18415	-2.68736	-4.32822	-4.56561	5.06708
0.875333	-1.89408	-1.2654	-3.00376	-2.88835	-4.68021	6.65958
0.876	-2.53387	-0.38081	-3.11314	0.066586	-4.49123	6.11352
0.876667	-1.99011	-0.22733	-2.29273	-1.07635	-5.20766	4.69542
0.877333	-1.92785	-0.48235	-2.14866	-1.19714	-3.59005	3.69538
0.878	-0.43903	0.612372	-2.54708	-3.73779	-4.27062	6.73619
0.878667	-1.01299	-0.32962	-2.12052	-2.87648	-2.97847	3.44482
0.879333	-2.76683	-0.19424	-1.19831	-3.03881	-4.20677	3.92978
0.88	-2.07197	-0.1756	-1.56032	-3.6284	-3.65141	2.84061
0.880667	-2.33873	-0.13688	-1.81356	-2.35943	-4.26238	2.41751
0.881333	-2.52878	-0.08527	-2.16931	-2.12165	-4.01017	2.70402
0.882	-0.2945	0.975613	-1.91086	-2.66934	-2.90694	2.99689
0.882667	0.742277	0.461853	-1.5442	-3.0206	-2.67743	2.18977
0.883333	-1.00313	-0.08366	-1.99648	-3.45746	-5.02525	2.76013
0.884	-2.40334	-0.61913	-1.94367	-2.98791	-5.07308	3.1755
0.884667	-2.94965	-0.48755	-2.40045	-3.09657	-2.73107	2.29631
0.885333	-3.67506	-0.57384	-2.18313	-2.20249	-2.76712	1.75631
0.886	-3.56567	0.226377	-2.27975	-2.34613	-4.14665	2.31072
0.886667	-3.57883	0.076084	-2.44761	-3.78631	-4.46661	2.36939
0.887333	-3.08236	0.114928	-2.40634	-3.68154	-4.67624	1.80154
0.888	-1.80895	-1.90759	-2.80965	-3.25152	-3.9455	2.01528
0.888667	-0.21385	-0.30938	-2.5499	-3.60566	-4.88152	1.67137
0.889333	-0.05123	-0.30298	-3.00666	-4.44521	-4.21362	2.72027
0.89	0.865516	-1.18354	-2.37068	-4.03717	-3.40685	2.34107
0.890667	0.478461	-0.50107	-2.75441	-2.81426	-3.34901	4.25774
0.891333	-1.09695	-0.17645	-2.83441	-2.24341	-3.9203	3.03805
0.892	-1.45795	-0.02007	-3.5883	-2.79287	-5.13787	3.62678
0.892667	-2.56359	-0.46907	-3.34203	-2.47587	-3.08875	2.8419
0.893333	-2.12275	0.363773	-3.19277	-3.12683	-4.73471	2.36688
0.894	-2.30542	-0.12534	-2.36666	-4.05128	-3.72953	1.21578
0.894667	-4.04346	-0.46108	-1.38507	-0.92013	-5.11142	1.96184
0.895333	-2.5384	-1.20769	-0.74544	-1.39918	-3.29665	2.28685
0.896	-1.75073	-0.27787	-1.46689	-0.51532	-3.69379	2.9345
0.896667	-2.01407	1.09825	-0.95333	-0.63643	-4.70497	3.12237
0.897333	-2.74659	0.641753	-1.76505	-1.96733	-4.61172	4.05544
0.898	-3.39707	0.504542	-0.87994	-1.3436	-5.2795	2.801
0.898667	-3.18024	0.242271	-2.30394	-0.99186	-5.1523	2.70951
0.899333	-3.28291	-0.06109	-1.79743	-2.7792	-3.89959	2.04948
0.9	-3.36433	0.543937	-2.44478	-0.89212	-3.60658	3.42382
0.900667	-3.21083	-0.19646	-2.01555	-1.63576	-4.53979	2.78476
0.901333	-4.4534	1.07726	-1.42481	-1.62371	-3.83011	1.8231
0.902	-3.64116	0.620086	-1.5752	-1.41709	-5.86058	1.47861
0.902667	-4.53823	1.06917	-2.57515	-2.50363	-4.72804	2.90921
0.903333	-3.65522	-0.12973	-2.02911	-2.7677	-5.80963	1.62568
0.904	-4.56661	0.199048	-2.76384	-2.03589	-5.46222	2.65717
0.904667	-3.32063	0.943586	-1.848	-3.67835	-4.55647	1.7755
0.905333	-3.34132	-0.30093	-2.23604	-2.33199	-5.55166	1.47443
0.906	-3.9516	1.20124	-3.57718	-2.06624	-3.87367	1.60264
0.906667	-4.43876	2.19747	-2.52026	-1.65302	-3.24888	1.49418
0.907333	-3.88077	0.185072	-1.86476	-3.89603	-3.7537	0.569395
0.908	-4.86993	-0.09572	-2.79133	-4.44014	-3.77296	1.14547
0.908667	-3.65712	0.758573	-3.22034	-3.43733	-3.14569	2.00221
0.909333	-4.15956	0.117648	-2.01913	-2.69913	-2.392	1.4749
0.91	-3.38407	-1.21438	-1.34161	-1.82017	-2.79558	2.92438
0.910667	-2.92426	0.195703	-1.61795	-0.05572	-2.53777	1.85334
0.911333	-2.63662	-0.29835	-1.74416	-2.00019	-2.56208	1.22324
0.912	-2.55062	-0.74258	-2.1974	-1.35047	-2.95128	1.22342
0.912667	-1.90926	-1.47284	-2.07027	-2.68797	-3.18609	2.63826
0.913333	-1.21981	-0.3082	-1.51731	-2.41581	-3.53508	2.54162
0.914	-1.80526	-0.88606	-1.66783	-0.70507	-4.52182	1.61331
0.914667	-3.58576	0.186335	-2.21053	-0.63284	-3.63566	-0.33921
0.915333	-2.36768	-0.03741	-2.87572	-0.87143	-3.52458	0.025203
0.916	-3.10265	-0.45468	-1.43015	-1.4199	-3.47871	1.59005
0.916667	-4.05973	-0.14937	-1.85198	-0.53462	-2.86596	1.51171
0.917333	-3.17163	-0.08194	-2.39606	-1.48345	-3.95762	1.43582
0.918	-2.61314	-1.7907	-1.58223	-0.97058	-2.35137	-0.51508
0.918667	-0.46719	-1.62046	-1.63647	-1.96998	-3.78218	1.57685
0.919333	0.067191	-0.98802	-1.10782	-2.10902	-2.71594	0.80783
0.92	-0.97701	-1.43833	-0.49954	-2.21077	-3.47905	1.51584
0.920667	-1.0116	-2.56172	-0.9135	-1.3464	-3.15193	2.25501
0.921333	-0.51269	-2.35412	-1.66623	0.102852	-3.59968	1.72104
0.922	0.722036	-1.44167	-2.01969	-0.90192	-3.00181	3.20671
0.922667	-0.83902	-1.76288	-2.17626	-2.22562	-1.94423	2.74654
0.923333	0.407861	-1.63526	-2.13051	-0.59282	-1.38542	1.49836
0.924	-2.29173	-0.73408	-2.55905	-1.09275	-2.38673	2.68437
0.924667	-3.49294	-2.1514	-2.64434	-1.32657	-2.18494	1.70127
0.925333	-3.08849	-2.21036	-2.91255	-2.1804	-3.34613	2.15482
0.926	-3.14395	-1.00958	-3.15534	-1.41836	-3.40749	1.98601
0.926667	-2.41103	-1.61159	-2.61247	0.011447	-2.48686	2.04457
0.927333	-3.07466	-1.72852	-2.58393	-0.3149	-2.82071	2.46021
0.928	-2.06408	-2.20255	-2.85783	-0.94221	-3.05686	3.23841
0.928667	-2.1229	-1.06405	-3.1728	0.264521	-3.62046	2.10977
0.929333	-2.32519	-2.02102	-2.61913	0.392935	-4.00954	2.28639
0.93	-1.50389	-2.158	-1.90665	0.051002	-3.56918	2.37129
0.930667	-3.15433	-2.37351	-2.68518	-0.23542	-4.68957	-0.03906
0.931333	-2.73495	-1.81917	-2.58217	0.465093	-2.79176	1.58388
0.932	-4.40722	-0.86705	-2.90289	-1.61253	-4.2532	0.917506
0.932667	-4.22587	-1.64271	-2.27237	-0.14319	-3.69891	1.65135
0.933333	-4.11847	-1.44865	-3.15391	0.434656	-3.50437	1.19213
0.934	-4.26686	-2.29827	-2.55591	-1.52112	-4.24081	0.588963
0.934667	-4.49759	-1.55778	-2.79604	-0.14877	-4.61957	0.14386
0.935333	-4.21271	-1.76072	-1.363	-1.91631	-4.82448	0.928156
0.936	-2.61233	-1.85979	-1.80251	-0.46585	-3.90515	1.1915
0.936667	-1.5562	-1.52536	-1.61638	-1.59986	-2.99101	0.659437
0.937333	-3.27443	-2.21627	-1.42045	-1.04349	-3.24566	0.548665
0.938	-4.09424	-3.14322	-2.18447	-2.04022	-2.9216	0.716053
0.938667	-4.66547	-2.14315	-2.52324	-1.67433	-3.40372	1.54956
0.939333	-3.874	-1.84893	-3.26881	-0.89626	-2.17364	1.56843
0.94	-3.47741	-2.31358	-3.59576	-0.94614	-3.65323	2.89713
0.940667	-3.52971	-1.26073	-3.01453	-1.52883	-4.2235	1.21932
0.941333	-3.31758	-1.51562	-2.83355	-1.5104	-4.79195	1.59905
0.942	-2.76367	-2.00109	-3.12374	-0.8009	-4.62633	1.30969
0.942667	-3.01766	-2.13911	-3.24403	-0.3433	-4.31713	0.93606
0.943333	-3.9483	-2.46919	-3.55338	-0.95318	-3.27065	1.29993
0.944	-3.18894	-2.47859	-3.52958	-0.72136	-3.29132	2.10458
0.944667	-4.76252	-1.67244	-2.5586	-1.12312	-3.81723	2.50846
0.945333	-3.21017	-1.96328	-3.96658	-0.53871	-3.80802	0.794221
0.946	-3.2035	-1.10461	-3.93941	-1.19405	-3.44488	2.09718
0.946667	-3.19085	-1.07697	-2.4	-0.69717	-4.61813	2.64856
0.947333	-3.91153	0.38892	-3.10729	1.2408	-4.52466	2.27949
0.948	-3.43153	-0.88942	-2.93408	0.30918	-4.39548	1.21102
0.948667	-4.20813	-0.77643	-4.3819	-1.21491	-3.85626	3.78941
0.949333	-4.0485	-1.3611	-2.2398	-1.04901	-3.68197	3.43271
0.95	-4.50674	-0.94883	-3.33988	-0.63477	-4.5784	3.84731
0.950667	-3.79338	0.076589	-2.14585	0.037654	-3.58432	3.3285
0.951333	-4.60367	0.13116	-3.43523	0.038588	-3.56276	3.7054
0.952	-4.35285	-1.33984	-2.3195	-0.63825	-4.08821	2.575
0.952667	-4.50421	-0.62815	-2.18842	0.996354	-4.71422	3.02709
0.953333	-4.99304	-2.37209	-2.4533	0.443132	-4.81174	1.36841
0.954	-3.62078	-1.71414	-2.17657	0.004474	-5.10622	1.54848
0.954667	-5.8029	-0.63946	-2.10707	0.59119	-4.31187	3.06325
0.955333	-4.68158	-1.71606	-2.99258	1.48631	-5.69437	1.75193
0.956	-4.76778	-0.8648	-1.60004	1.22754	-5.90866	1.43532
0.956667	-4.80532	-0.99976	-2.05075	-0.4334	-3.13816	2.2409
0.957333	-5.33557	-1.5793	-2.41357	-1.30033	-3.65376	2.84932
0.958	-5.27558	-1.26443	-1.45893	-0.74799	-4.08463	2.38106
0.958667	-4.83769	-0.39986	-1.13349	-0.57542	-3.10333	2.30468
0.959333	-3.39175	-0.19678	-2.83415	1.19191	-1.99928	2.59636
0.96	-2.14438	-0.01969	-0.42659	0.517952	-3.0412	1.74204
0.960667	-2.01342	-1.00811	-2.12493	0.658291	-2.32028	3.50594
0.961333	-1.84716	-1.23924	-2.51164	0.17676	-1.84887	1.2368
0.962	-2.28263	-1.02853	-2.72228	0.600118	-2.94743	1.76963
0.962667	-0.74106	-1.52631	-2.68873	0.422163	-3.19387	1.29667
0.963333	-0.38376	-1.05921	-1.77643	1.8657	-4.51718	1.45391
0.964	-0.1994	0.097105	-2.46449	1.2831	-2.7341	0.497448
0.964667	0.16022	0.297171	-2.42452	0.79802	-3.63663	2.07392
0.965333	-1.92232	0.82228	-3.40058	2.49801	-3.19196	1.20791
0.966	-1.96579	0.585575	-3.81139	2.05703	-2.30172	1.98594
0.966667	-1.7931	-0.68066	-2.43686	2.08608	-3.6261	4.35926
0.967333	-2.26888	0.484907	-2.78072	1.1156	-3.66064	3.58025
0.968	-0.33366	-0.41772	-3.22033	2.13093	-1.74636	3.53891
0.968667	-1.44886	-0.28537	-2.73018	0.666536	-2.45104	4.59371
0.969333	-1.57626	-1.91184	-2.90789	0.204552	-3.2996	3.34452
0.97	-1.0991	-2.82091	-2.88281	-1.1684	-0.7178	1.73255
0.970667	-1.35482	-3.28094	-3.11389	-0.5001	-1.93124	1.15627
0.971333	-0.08644	-2.15228	-3.1276	0.214545	-1.80266	2.05466
0.972	-1.74948	-1.87661	-3.19451	0.330338	-1.38565	1.78634
0.972667	-1.21049	-1.47157	-2.92205	0.934625	-3.11337	2.23541
0.973333	-0.70846	-1.93155	-2.68317	0.378313	-3.11815	0.843454
0.974	-0.55702	-0.4551	-2.49826	1.43014	-3.05305	0.154295
0.974667	-1.8776	-1.26645	-2.75566	0.374345	-3.15421	1.30154
0.975333	-0.8943	-0.39936	-1.60853	-0.54264	-3.19228	2.51523
0.976	-0.48844	-1.89837	-2.81497	1.33159	-4.42988	0.367936
0.976667	0.25078	-1.17092	-2.65713	-0.124	-4.94824	1.11462
0.977333	1.41804	-1.51725	-2.45257	1.43574	-3.59422	0.338628
0.978	1.27629	-0.77483	-2.67077	0.987265	-3.75059	0.148853
0.978667	0.995802	-1.61359	-1.57968	0.282158	-3.03281	1.51682
0.979333	-0.57065	-1.53727	-1.63907	1.03891	-3.75563	1.51158
0.98	-0.71089	-1.9627	-2.20615	0.940712	-3.09604	2.1718
0.980667	-0.8391	-0.56275	-1.88534	0.292616	-1.94615	2.16985
0.981333	-0.61144	-0.66277	-3.11364	0.545227	-1.3862	1.47305
0.982	-0.60646	-0.94093	-1.22899	0.828982	0.59441	2.1158
0.982667	-1.00459	0.073799	-2.56873	-0.40239	-1.79611	2.15021
0.983333	-1.15469	-0.79678	-3.29333	-0.19281	-2.17891	3.22502
0.984	0.106798	-0.53352	-2.68348	-1.38804	-1.57928	4.06472
0.984667	0.411304	-0.83421	-3.64092	-1.42246	-2.56317	2.55621
0.985333	-0.25605	-1.45713	-2.96017	-2.00666	-1.95288	2.36727
0.986	-0.78743	-1.7171	-2.94735	-0.62267	-2.29386	2.70449
0.986667	-0.56633	-1.78162	-3.07095	0.002037	-1.43971	3.24802
0.987333	-2.6757	-1.79827	-3.03955	-1.73388	-1.78459	2.35777
0.988	-2.34098	-0.97504	-2.01006	-2.05132	-3.22717	1.62743
0.988667	-1.35088	-1.37606	-2.47987	-2.40458	-3.72727	2.24178
0.989333	-2.15428	-2.48934	-2.31623	-3.27626	-4.31764	1.43663
0.99	-2.1838	-2.30373	-2.26927	-2.70309	-3.24458	2.01161
0.990667	-2.36623	-1.87373	-2.99844	-2.47214	-3.63565	1.40684
0.991333	-2.49863	-0.45137	-2.13082	-2.88643	-2.0426	2.3452
0.992	-2.75973	-0.97665	-2.82507	-2.50011	-2.99966	1.92049
0.992667	-2.3933	-1.20983	-2.67954	-2.47821	-1.91593	0.263082
0.993333	-2.63061	-2.11764	-3.19036	-2.72855	-1.13816	2.02931
0.994	-1.19253	-2.67511	-2.29551	-2.9592	-2.45817	1.32293
0.994667	-0.87839	-1.80443	-3.31865	-2.6364	-1.2881	1.74076
0.995333	-0.63574	-1.66186	-2.19187	-1.3262	-1.41099	2.51961
0.996	-0.55863	-1.09591	-2.89233	-2.98225	-0.009	1.49617
0.996667	-0.84466	-1.91128	-2.35929	-3.03357	-1.33855	4.53353
0.997333	1.36912	-1.15679	-2.9076	-1.9507	-1.64129	4.23395
0.998	0.660778	-0.89878	-2.70075	-1.56486	-3.10391	2.74448
0.998667	-0.10207	-1.26053	-2.86671	-1.35196	-3.03873	2.49996
0.999333	-1.37549	-0.29183	-3.12378	0.071173	-1.41001	2.2817
1	-0.2309	0.667978	-2.24404	0.959667	-1.29526	3.34826
1.00067	-1.1127	0.376806	-1.61618	1.42303	-2.6471	3.09174
1.00133	-0.58364	-1.74218	-2.3147	0.184304	-2.81352	2.78643
1.002	-0.23196	-0.8232	-1.88854	1.74606	-1.98514	2.60224
1.00267	-1.60388	-0.32411	-1.78129	0.377158	-2.50561	1.59221
1.00333	-1.49207	-0.29643	-1.02857	3.82543	-1.47364	2.10729
1.004	-0.25827	-1.22561	-0.65594	3.27148	-2.42684	1.47191
1.00467	0.722814	-0.54472	0.008557	3.57476	-0.71566	2.00963
1.00533	1.73014	-1.04898	-1.04454	3.92935	-1.71455	3.05585
1.006	2.46633	-1.49669	-0.68742	4.53839	-0.56845	1.68252
1.00667	2.06123	-0.41193	-0.81851	5.47108	-2.23453	2.82652
1.00733	3.05745	-0.67067	-0.77084	3.33812	-0.98502	2.9066
1.008	3.59907	-1.51122	-0.05884	3.82418	-1.27489	1.76845
1.00867	3.8806	0.02461	0.132256	4.13465	-1.12296	1.58204
1.00933	1.91319	-0.20966	-0.65096	4.8067	-0.56752	2.63724
1.01	1.51503	0.035001	-0.0537	3.99745	-0.91227	1.40019
1.01067	1.59669	0.118692	-0.02475	4.7257	-0.40847	1.77957
1.01133	0.294289	0.89569	-0.00495	4.03563	0.141614	2.8828
1.012	0.937119	0.105612	0.737896	3.45971	0.299771	2.03989
1.01267	0.626252	1.13411	0.488526	4.12776	1.37777	1.16983
1.01333	2.33929	1.37305	-0.0759	3.61596	-0.36521	1.58658
1.014	0.596357	-0.53943	0.945661	4.47781	0.881223	1.36837
1.01467	0.417958	-0.22419	0.981439	6.49947	-0.4757	2.1211
1.01533	-0.18147	-1.27879	0.235419	6.35344	-0.58254	2.70107
1.016	1.30821	-2.71341	-0.26609	5.31299	-0.29283	2.07254
1.01667	1.95639	-2.1144	0.41013	6.27914	-1.14006	2.69554
1.01733	0.679769	-2.02071	-0.73709	8.51775	-1.98807	1.77989
1.018	-0.45134	-1.06771	-0.65431	9.95102	-0.94749	2.76952
1.01867	0.289616	-1.08785	-0.22594	9.34988	0.913075	0.603813
1.01933	1.15968	-2.11264	-0.75132	7.49894	-0.96256	1.52058
1.02	0.359003	-0.72811	-0.2876	7.80705	0.746587	3.45397
1.02067	0.700038	-0.94815	0.515248	8.05522	0.237599	3.71463
1.02133	0.663383	-1.53149	-0.63649	8.03035	1.01942	1.79517
1.022	0.15599	-2.2822	-0.07071	4.70499	1.29794	2.86034
1.02267	-0.5351	-1.7128	0.167592	6.85732	-1.20497	0.973698
1.02333	-0.19451	-0.26684	-0.00812	5.71148	-1.69245	2.64852
1.024	0.289661	-1.70374	-0.17343	6.71083	-0.58965	2.53461
1.02467	-0.60112	-0.98197	0.488201	5.29777	-0.39682	3.08589
1.02533	-1.67536	-0.40365	-0.23282	6.39939	-0.44996	1.95511
1.026	-1.76435	2.18788	-0.51343	6.97492	0.436268	1.89611
1.02667	-1.2917	2.52584	-1.40405	6.88372	0.570592	2.93239
1.02733	-0.40273	3.18487	-0.75184	7.23103	-0.03666	2.94919
1.028	-0.47999	2.63883	-1.24823	6.69623	-2.27474	2.35973
1.02867	-0.47367	2.49008	-0.15865	6.97645	-1.12575	1.07372
1.02933	-0.0122	5.85388	-1.14928	6.27019	-0.92738	2.0978
1.03	0.078419	5.27494	-1.84061	5.33546	-2.06853	1.93475
1.03067	0.783304	5.28552	-1.69272	4.80852	-2.3154	3.125
1.03133	0.352033	5.40376	-1.49315	5.92894	-0.02697	1.62346
1.032	1.00051	5.0188	-1.88897	4.06011	-1.95733	2.51837
1.03267	0.295604	4.58887	-2.36807	3.69036	-1.66843	3.93453
1.03333	0.19996	2.2338	-0.95238	1.08061	-0.28169	4.32507
1.034	0.027615	1.79655	-1.61547	2.47253	0.24816	4.33922
1.03467	-1.56637	0.401025	-1.90849	1.04994	-0.87026	3.84983
1.03533	-1.00175	-1.18484	-1.21004	1.71018	-0.92906	4.20638
1.036	-1.75428	-1.90351	-0.42556	-0.11764	-0.05838	2.97515
1.03667	-1.08905	-0.89742	-0.7282	0.094032	-1.24316	4.25993
1.03733	0.097272	-1.85138	-1.20838	-0.50798	-1.59782	2.37765
1.038	-0.29557	-0.83956	-1.52379	0.023371	-0.78236	1.64193
1.03867	-0.42805	-0.24431	-2.36258	0.174693	-0.73383	1.20496
1.03933	-0.66212	-1.46104	-1.41544	-0.5619	-0.93349	3.0812
1.04	-0.38971	-1.18687	-1.38959	-0.11052	-1.64933	2.62873
1.04067	-0.05797	-1.28335	-0.66116	-1.52508	0.286085	1.09471
1.04133	-0.72977	-1.61788	-0.68781	2.05587	-1.68458	2.12691
1.042	0.13921	-0.04313	-0.79519	2.27039	-1.23037	3.66262
1.04267	0.772874	-1.77488	-1.33507	4.4612	-0.72633	2.51876
1.04333	-0.92167	-2.72354	-1.64773	3.40318	-1.42181	1.85816
1.044	-0.01438	-1.90623	-0.50835	3.22968	-1.04965	0.32897
1.04467	-0.28218	-2.36878	-0.76352	1.50459	-0.26765	-0.3235
1.04533	0.298602	-2.55421	-1.28317	2.09786	1.02716	1.15247
1.046	-1.23891	-2.68436	-0.46791	1.85888	-0.83014	2.1049
1.04667	-0.5722	-0.83838	-0.21595	3.5213	-0.84729	1.90929
1.04733	-1.02293	-1.46483	-0.74502	1.89002	-0.89115	1.73639
1.048	0.050431	-0.55955	-0.90508	4.87263	-0.86209	2.18037
1.04867	0.12765	-0.36022	-1.96326	4.72718	-0.04921	2.09733
1.04933	-0.94688	0.575171	-0.9118	3.95809	-0.29912	2.50447
1.05	-0.4071	1.70639	-1.45015	3.08426	-0.96125	1.59695
1.05067	0.763785	0.360324	-1.27893	2.50274	-0.70029	1.52521
1.05133	0.846103	1.8784	-1.35979	4.07399	-2.17294	0.398782
1.052	0.668145	2.45544	-1.34998	1.92512	-2.92407	0.87407
1.05267	0.253683	2.37928	-1.59736	0.532341	-0.62903	-0.47221
1.05333	0.112043	0.100323	-1.6661	2.3883	-2.75277	0.293005
1.054	-0.73824	-0.6128	-1.1815	0.415232	-2.88372	-0.37398
1.05467	-0.64951	-0.25428	-1.24681	2.49033	-2.3221	1.25485
1.05533	-0.26772	-0.48781	-0.41347	1.86616	-1.36702	1.27955
1.056	-0.57606	-0.04691	-1.50911	0.94239	-1.86909	1.78796
1.05667	-1.48554	-0.79217	-0.79753	2.79473	-1.24779	1.3249
1.05733	-1.83631	-1.39239	-0.57315	4.54423	-0.89367	0.504606
1.058	-1.67184	0.230778	-1.08664	5.42217	-1.39405	0.541441
1.05867	-1.5778	-0.11469	-1.67066	6.33715	-1.5632	0.540426
1.05933	-0.99641	-0.64983	-2.01422	10.0254	-2.10703	-0.3206
1.06	-0.62078	-1.1474	-0.79188	10.6021	-2.77379	0.405612
1.06067	-0.63419	-0.76114	-0.65873	10.7958	-1.78039	-0.75051
1.06133	0.227432	-1.68962	-1.66794	10.017	-2.24937	-1.16476
1.062	-1.34191	-2.5368	-0.68228	12.3332	-1.16091	-1.31001
1.06267	-1.12278	-1.22329	-1.12242	14.7321	-1.92156	-1.02118
1.06333	-1.7996	-1.71439	-2.03377	14.4238	-2.70828	-0.25029
1.064	-0.56028	-0.24974	-1.23746	14.8791	-3.27389	-1.3415
1.06467	-2.81496	-0.99882	-0.00528	14.2946	-2.94485	-1.63208
1.06533	-2.53598	-1.22852	-0.0176	15.3358	-1.89402	-0.33144
1.066	-2.6143	-1.58801	0.243727	13.8507	-2.60204	-0.02219
1.06667	-3.07848	-1.19459	0.657403	15.5085	-0.72946	1.02704
1.06733	-1.61587	-1.20251	0.676458	17.3488	-2.45014	0.443279
1.068	-1.38225	-1.17396	0.394418	15.186	-3.61991	0.214387
1.06867	-2.36653	-1.362	0.214887	12.9835	-2.77883	0.337094
1.06933	-3.34493	-1.70144	0.25152	13.3616	-2.27489	1.18729
1.07	-2.63921	-2.1842	-0.24785	11.4059	-2.58894	1.48981
1.07067	-3.87707	-1.97181	-1.06987	11.6102	-2.43168	0.859213
1.07133	-3.95306	-1.53886	-1.46752	10.9706	-3.07887	3.25503
1.072	-3.66792	-2.43336	-0.24773	10.4838	-1.62873	2.60457
1.07267	-4.22723	-2.73854	-0.44216	10.3878	-1.55404	2.11253
1.07333	-4.41293	-2.57868	-1.64891	11.6244	-2.95737	4.16309
1.074	-3.74354	-3.73409	-1.67467	14.1109	-3.05486	3.31849
1.07467	-2.33433	-4.04217	-1.48694	15.9384	-2.6126	0.30526
1.07533	-2.66601	-1.63475	-1.66867	15.4296	-3.23413	1.99753
1.076	-2.22749	-0.99811	-1.86297	15.775	-2.60068	1.3874
1.07667	-2.25417	-0.12301	-2.69101	14.7256	-1.67581	3.0474
1.07733	-4.70245	-0.86665	-3.11262	13.7575	-0.86613	2.25456
1.078	-4.15659	1.15456	-2.65143	14.476	-2.71134	2.21074
1.07867	-4.36956	-0.91512	-1.70461	14.7213	-2.97719	1.55411
1.07933	-5.13244	-1.20315	-0.87079	13.5904	-3.42321	3.256
1.08	-4.94274	0.869248	-0.79537	11.9191	-2.53202	2.75453
1.08067	-4.23493	-0.65483	-1.56902	11.1456	-2.69395	2.8004
1.08133	-3.85628	-1.28282	-1.45022	12.6013	-2.80832	3.22301
1.082	-3.87906	-1.83624	-1.24689	12.7245	-2.6671	2.24483
1.08267	-4.67066	-1.64457	-1.2906	14.4223	-2.16413	4.27903
1.08333	-4.94891	-1.22409	-0.94215	13.6969	-1.9728	4.31038
1.084	-4.92736	-0.66805	-1.66607	12.7409	-1.71223	2.83242
1.08467	-4.84453	-1.15389	-2.298	10.7572	-2.89949	4.08296
1.08533	-3.89674	-0.84859	-0.78281	11.5965	-2.8531	4.55565
1.086	-3.25369	0.125251	-2.32483	11.7624	-2.45799	4.86869
1.08667	-2.90072	-1.03217	-2.05832	12.7925	-3.20339	3.36211
1.08733	-1.99136	0.862088	-1.03837	11.6499	-2.75645	3.2753
1.088	-2.06194	-0.02654	-1.88276	10.5212	-2.6919	4.84453
1.08867	-1.64176	0.003857	-0.43042	9.9481	-2.64479	4.19424
1.08933	-1.03152	-1.37551	-0.55585	8.5114	-3.17411	4.3896
1.09	-1.11032	-0.51827	-1.68928	8.94495	-2.73138	4.76132
1.09067	-2.17851	-1.35842	-2.13201	8.26258	-2.64921	4.76974
1.09133	-1.42788	-0.94238	-2.00163	7.18771	-2.79334	4.17447
1.092	-3.23502	0.05831	-1.74911	7.6263	-3.06075	3.56188
1.09267	-2.55146	-1.01694	-2.42251	8.51826	-1.58998	3.14974
1.09333	-4.3923	-1.3376	-2.7925	9.93021	-2.23533	4.22374
1.094	-2.02292	-2.0847	-2.91953	12.1212	-2.1342	5.2286
1.09467	-2.36641	-1.9281	-3.76798	12.0666	-3.45709	3.95408
1.09533	-3.19601	-1.50824	-3.43025	12.5392	-2.48849	4.62481
1.096	-1.63681	-0.89223	-2.7766	13.2745	-3.74629	4.20919
1.09667	-3.60406	-0.85783	-2.56426	11.53	-3.01753	2.72435
1.09733	-2.46194	0.02889	-2.88381	8.54304	-3.40813	2.71469
1.098	-2.00003	0.390301	-2.55278	8.20894	-2.67151	2.38103
1.09867	-2.61403	0.214696	-3.46224	6.84307	-4.42957	0.709034
1.09933	-2.25052	0.073038	-3.41276	8.00055	-2.37848	1.46571
1.1	-2.18402	-2.0422	-3.41242	5.28576	-2.34599	0.291086
1.10067	-2.61393	-0.8382	-3.59488	4.54459	-2.63484	1.06974
1.10133	-3.09931	-0.9019	-3.7218	5.59221	-2.72164	1.3261
1.102	-3.66839	-1.17639	-4.41557	3.01179	-3.56247	2.2599
1.10267	-3.61289	-2.4702	-3.75139	3.93835	-2.76733	1.07107
1.10333	-4.92564	-1.55948	-3.98415	2.815	-2.83095	0.896107
1.104	-4.25311	-2.71403	-3.4925	3.38259	-0.83886	0.717054
1.10467	-4.43098	-2.17233	-3.96039	2.81775	-1.65177	0.637539
1.10533	-5.20514	-3.50738	-3.70601	2.65873	-3.00218	0.978356
1.106	-4.64707	-2.29151	-4.05886	1.46713	-2.5651	0.886572
1.10667	-5.11035	-3.40275	-4.24539	1.93354	-1.94311	-0.05314
1.10733	-5.16044	-3.29663	-3.39078	1.24847	-2.54439	-0.50132
1.108	-5.33786	-2.7801	-3.62813	0.449275	-1.99281	-0.25367
1.10867	-3.3931	-1.9693	-3.54531	-0.18248	-1.50529	1.48866
1.10933	-1.68205	-0.74309	-2.87568	1.07243	-1.64379	2.0656
1.11	-1.12385	-0.62647	-1.0659	-0.41823	-2.51771	0.600498
1.11067	-0.88709	-0.79154	-0.56678	-2.01959	-2.175	0.946431
1.11133	-0.24506	-1.32612	-1.45103	1.2796	-2.04843	-0.46208
1.112	-0.38329	-0.50444	-0.79895	-0.24055	-2.81945	-1.11028
1.11267	0.085519	0.447215	-1.51028	0.357538	-3.35773	-2.12319
1.11333	-0.03881	-0.51999	-1.06374	-2.21802	-3.64589	-1.54279
1.114	-1.4177	-1.36407	-1.58373	-1.63279	-3.5793	0.330202
1.11467	-1.82765	-1.39681	-1.37181	-1.4325	-2.63588	-0.65613
1.11533	-2.30049	-2.02162	-1.55985	0.050684	-5.53319	-1.39114
1.116	-1.9505	-2.64078	-1.80056	1.81865	-2.22523	-1.40137
1.11667	-2.43312	-2.17162	-1.86041	-0.17126	-2.43525	-0.13793
1.11733	-1.07044	-2.61635	-1.39589	-0.93263	-2.84162	-1.51363
1.118	-0.38431	-2.48928	-1.07666	0.19261	-3.4746	-0.40099
1.11867	-0.04004	-1.11205	-1.67264	-0.7853	-3.07075	0.105386
1.11933	0.045582	-2.63282	-2.20023	-0.95995	-3.10924	0.940741
1.12	0.297377	-2.60376	-1.50097	-1.51395	-3.18413	1.23378
1.12067	-0.35426	-3.04287	-1.62808	-0.96804	-3.26671	1.53408
1.12133	0.536998	-1.89822	-1.41493	-2.4681	-4.31258	1.83096
1.122	0.748261	-2.80239	-1.18648	-0.1024	-3.69963	2.93321
1.12267	0.552347	-2.65108	-2.00325	0.140109	-3.71224	2.98377
1.12333	0.381082	-0.96641	-2.50836	-0.82095	-3.70093	3.02084
1.124	0.73211	-2.99834	-1.67397	-1.36902	-3.30364	2.17103
1.12467	-0.1239	-1.32501	-1.51169	-2.05074	-4.62971	2.81117
1.12533	-1.29296	-1.43553	-2.13693	-0.85056	-4.45481	4.25901
1.126	-0.82579	-2.57792	-2.13017	0.148203	-3.5087	2.55616
1.12667	-1.73291	-1.77191	-2.10579	1.06791	-4.31868	3.60103
1.12733	-0.97274	-2.26882	-1.81999	-0.51483	-3.09545	2.41231
1.128	-1.8568	-2.62475	-2.45902	0.073221	-3.44637	2.79077
1.12867	0.660891	-3.0362	-2.61378	-0.38881	-3.49326	2.1572
1.12933	-0.42843	-3.42714	-3.61012	-0.17635	-2.80622	1.96259
1.13	-0.80808	-3.2289	-3.37417	0.489608	-4.54939	3.90895
1.13067	0.644316	-2.92611	-3.78616	-0.78979	-4.84204	3.05102
1.13133	-0.05355	-4.53823	-2.40857	-0.27873	-4.87694	1.79788
1.132	0.761316	-4.67288	-3.47056	-0.29451	-4.29736	2.549
1.13267	0.783929	-1.92383	-2.63681	0.268408	-4.17822	1.1631
1.13333	0.618087	-2.03404	-3.14726	-1.76288	-2.96418	1.54097
1.134	-1.01476	-2.83804	-3.71214	-1.29561	-3.74992	1.7148
1.13467	-1.23521	-1.3205	-3.04439	-2.06987	-4.09309	1.20056
1.13533	-1.79986	-2.22734	-3.46055	-0.91327	-4.18721	1.55395
1.136	-1.43387	-1.74075	-2.71214	0.203533	-4.44296	1.36358
1.13667	-1.30573	-0.82725	-3.29569	-1.86699	-3.68682	1.9993
1.13733	-2.76698	-0.74615	-3.43587	-1.27206	-5.08304	2.71121
1.138	-1.44392	-2.54709	-3.61188	-0.73001	-3.52918	2.19697
1.13867	-3.05147	-2.49395	-3.37588	-1.89393	-4.82052	0.937704
1.13933	-2.70315	-2.54789	-3.33974	-1.10201	-3.57739	2.04443
1.14	-1.22126	-3.11309	-2.52303	-1.47723	-3.50968	1.72079
1.14067	-1.35987	-3.21458	-2.51793	-1.30306	-3.9164	2.29857
1.14133	-4.21077	-2.4861	-1.95126	-0.84082	-4.2889	1.49824
1.142	-3.65342	-2.2236	-2.0118	-0.41178	-3.55803	1.58748
1.14267	-3.45994	-2.89202	-2.60392	-1.51013	-3.68281	0.850242
1.14333	-4.77813	-2.93297	-3.25981	0.002088	-5.58441	1.66227
1.144	-4.01254	-1.74666	-2.99627	-1.98877	-3.14247	2.06438
1.14467	-3.74637	-0.84637	-2.80588	-1.32192	-3.28564	2.90904
1.14533	-3.70139	-2.2119	-2.71992	-1.44199	-4.79041	1.55447
1.146	-3.49923	-2.89936	-3.20645	-0.25535	-4.44804	0.539791
1.14667	-3.84027	-3.25709	-3.62437	-1.0911	-4.80816	0.592261
1.14733	-4.40682	-2.48351	-2.36567	-2.97473	-3.80832	0.187263
1.148	-4.22502	-2.34321	-2.68631	-1.2176	-2.60355	1.29704
1.14867	-5.04915	-2.33717	-2.25806	-3.01789	-4.63477	0.076945
1.14933	-4.10082	-3.10108	-2.10794	-1.21071	-4.36614	0.371275
1.15	-4.08522	-3.98045	-2.3407	-2.59753	-3.94196	0.11849
1.15067	-2.12616	-2.6224	-2.81328	-1.13298	-4.07295	0.72502
1.15133	-1.25261	-3.17707	-2.87121	0.249028	-2.72002	1.5536
1.152	-0.83473	-3.54319	-2.01495	-2.17757	-3.81913	1.97618
1.15267	-1.93322	-2.5792	-2.43417	-0.36376	-5.79946	1.54056
1.15333	-0.47152	-4.51732	-2.40762	-0.54318	-4.94358	0.786916
1.154	-1.8002	-3.34244	-3.72462	-2.48431	-5.75856	1.59589
1.15467	-2.954	-4.0433	-3.2777	-0.74748	-5.9021	1.15753
1.15533	-1.83058	-4.27589	-3.35667	-1.15919	-4.89259	2.29163
1.156	-3.10199	-4.4673	-2.97808	-0.79853	-5.1176	1.16461
1.15667	-3.72619	-4.65365	-3.52944	-1.60448	-5.87151	1.43025
1.15733	-2.84348	-5.02828	-4.06511	-1.05144	-5.83397	1.4615
1.158	-3.42497	-5.03231	-3.56636	-1.06293	-4.96709	1.87686
1.15867	-2.18251	-5.24042	-3.53172	-2.35714	-4.75377	2.68359
1.15933	-1.89088	-5.48843	-4.11731	-0.94061	-4.72361	0.878105
1.16	-0.47445	-4.1336	-4.30797	-1.79509	-4.98857	1.6751
1.16067	-1.83691	-4.57293	-4.00414	-1.57133	-5.5991	3.17655
1.16133	-3.01861	-3.53253	-4.04363	-1.03879	-4.2347	2.51162
1.162	-1.71722	-4.26453	-3.78976	-0.8299	-4.26444	0.508627
1.16267	-2.08181	-3.99541	-4.57121	-2.16161	-4.73137	1.29834
1.16333	-3.16832	-3.8819	-4.86761	-2.68729	-5.15451	0.656394
1.164	-3.56402	-3.46238	-3.65061	-2.24331	-4.8925	2.18787
1.16467	-3.46938	-4.45225	-3.05714	-2.22898	-5.0795	1.32323
1.16533	-4.02302	-3.61897	-3.70978	-2.87127	-3.29916	2.58429
1.166	-1.99155	-3.93497	-3.7116	-3.24416	-4.88523	2.6119
1.16667	-2.64709	-4.14922	-3.44653	-4.1003	-4.59206	3.15198
1.16733	-2.02451	-2.86556	-4.15486	-4.25106	-3.58797	1.99267
1.168	-1.0521	-3.1708	-4.94588	-3.04325	-3.99955	1.77469
1.16867	-2.3648	-3.9313	-4.05772	-3.80157	-3.74854	1.85401
1.16933	-2.5593	-4.05707	-3.97105	-3.10836	-4.54651	0.978265
1.17	-0.72936	-3.06141	-5.03876	-3.82335	-4.37985	0.957694
1.17067	-0.78747	-4.45542	-3.88291	-1.80899	-4.96653	1.86486
1.17133	-1.73684	-4.22916	-3.44525	-2.33853	-4.03163	2.21418
1.172	-1.8197	-2.93882	-2.16734	-4.00609	-3.49906	0.785686
1.17267	-1.58726	-3.76692	-1.97521	-2.31398	-4.38919	0.870001
1.17333	-1.7641	-3.69924	-2.72766	-2.7165	-3.92838	1.65327
1.174	-2.55294	-3.8368	-2.27423	-1.81456	-5.51109	0.090052
1.17467	-3.66151	-3.70942	-2.40841	-3.59228	-3.94438	2.32
1.17533	-2.44549	-3.54234	-2.27303	-4.01578	-4.61424	1.30978
1.176	-3.74008	-2.17428	-2.77927	-2.88542	-2.71518	0.164066
1.17667	-2.9787	-3.06502	-3.15682	-0.81767	-4.73638	0.225166
1.17733	-1.44998	-2.39613	-3.18925	-3.48184	-5.47512	3.30872
1.178	-1.57397	-3.23824	-1.77181	-0.37877	-5.56858	2.05699
1.17867	-2.18724	-2.47376	-2.3896	-3.86614	-4.08472	0.504129
1.17933	-0.73993	-3.07705	-2.76917	-2.26629	-5.7588	2.00477
1.18	-0.59751	-3.56275	-3.57808	-2.83273	-4.86346	-0.16586
1.18067	-1.94439	-3.59822	-3.18884	-3.95986	-2.93711	0.142553
1.18133	-2.25325	-2.61696	-3.46596	-2.28067	-5.14491	0.433417
1.182	-2.23269	-3.73558	-3.28749	-1.88276	-5.45209	0.028262
1.18267	-2.06796	-3.98181	-3.55134	-3.18662	-4.20332	1.00577
1.18333	-1.93337	-3.59365	-3.04238	-3.43135	-5.5094	2.93789
1.184	-2.99513	-3.81967	-2.71951	-3.70293	-4.26675	2.62601
1.18467	-1.30069	-2.92554	-3.1003	-3.74449	-3.85818	3.60027
1.18533	-2.49926	-3.28757	-3.11381	-4.77484	-3.34963	3.31951
1.186	-2.90355	-4.03527	-4.48723	-4.65519	-5.15561	2.34374
1.18667	-3.11557	-4.04188	-4.13257	-5.16436	-5.37912	3.33433
1.18733	-3.49006	-3.15361	-3.3098	-3.34776	-4.82618	2.94135
1.188	-2.47543	-2.72501	-4.70875	-4.52105	-4.50144	2.79266
1.18867	-3.98433	-2.79449	-4.99868	-3.54089	-5.4361	2.95972
1.18933	-4.18274	-3.85272	-4.11809	-2.09382	-5.82504	1.73631
1.19	-3.78505	-2.59462	-4.40536	-2.99401	-5.69679	0.94511
1.19067	-3.62478	-2.7835	-4.67721	-3.95602	-5.60605	0.298459
1.19133	-3.64569	-3.7238	-4.58199	-3.06463	-5.64164	0.154392
1.192	-4.00847	-3.26427	-4.83126	-3.20729	-6.05596	0.808636
1.19267	-3.83994	-3.44203	-5.17923	-3.07606	-6.19646	0.540095
1.19333	-2.46535	-5.47686	-5.42077	-3.45761	-4.85162	0.52503
1.194	-4.40215	-3.58005	-5.24861	-2.24597	-6.31483	0.829169
1.19467	-3.1191	-3.82133	-4.96174	-2.96995	-6.40162	0.865466
1.19533	-4.41462	-4.15704	-5.0096	-2.70972	-7.27899	1.80032
1.196	-4.36618	-3.66326	-4.85343	-2.64312	-6.72304	1.66195
1.19667	-4.96136	-3.2428	-5.27344	-2.70122	-5.21953	1.3495
1.19733	-4.47908	-3.45539	-5.02801	-3.39412	-6.82539	2.65596
1.198	-5.3354	-3.27643	-4.29835	-2.53154	-5.67831	1.87461
1.19867	-6.01174	-3.18321	-3.94949	-4.18184	-5.75722	1.52351
1.19933	-4.80694	-3.80407	-4.78242	-2.83733	-5.63101	1.87083
1.2	-4.49093	-3.75061	-4.9333	-1.96358	-5.41783	2.29002
1.20067	-4.53521	-4.09524	-4.80536	-1.23941	-4.72792	0.520415
1.20133	-5.05765	-3.67063	-3.96491	-1.7662	-6.42736	0.557583
1.202	-4.56607	-4.58648	-4.65702	-1.37094	-6.28713	1.2896
1.20267	-6.39463	-3.72828	-4.92329	-1.99096	-6.06924	1.32966
1.20333	-6.18948	-4.34425	-4.74732	-3.41945	-5.15734	0.985809
1.204	-3.39203	-2.91347	-5.50925	-2.56239	-5.41303	1.9975
1.20467	-3.35786	-3.43081	-4.91621	-2.82305	-6.52709	2.13018
1.20533	-1.72592	-3.35442	-5.3048	-1.9984	-5.0833	0.944145
1.206	-1.56779	-3.62512	-5.84039	-3.464	-4.97375	1.73296
1.20667	-1.87089	-4.24708	-4.83558	-2.9097	-4.68946	2.13932
1.20733	-1.5775	-3.6328	-5.09069	-4.00898	-6.20632	1.1286
1.208	-2.09629	-2.89685	-5.41698	-1.0922	-5.77856	2.12948
1.20867	-4.14933	-2.76905	-5.33937	-2.78677	-6.75097	2.55938
1.20933	-3.18612	-2.61776	-5.26823	-3.33723	-6.48447	1.09169
1.21	-4.49945	-2.34156	-5.42144	-3.87623	-6.15106	1.22107
1.21067	-3.43006	-2.47025	-5.4854	-4.30443	-5.83064	2.46102
1.21133	-3.34535	-1.96701	-4.96648	-3.04915	-6.03869	2.76523
1.212	-2.51286	-2.63052	-4.94346	-4.71476	-6.31729	1.82315
1.21267	-3.476	-3.17462	-3.92575	-3.53092	-5.41948	1.55952
1.21333	-4.25747	-2.70189	-2.06536	-3.24188	-6.81616	1.62712
1.214	-3.18945	-3.39249	-2.49669	-3.35888	-6.65766	3.47186
1.21467	-3.73335	-3.2897	-2.35236	-4.70375	-6.18586	2.18962
1.21533	-4.19409	-3.84156	-2.39503	-2.45706	-6.64027	2.31891
1.216	-4.95601	-3.9979	-2.85998	-5.34912	-6.41499	3.57635
1.21667	-4.76429	-3.38448	-3.45932	-4.51456	-6.15879	1.69854
1.21733	-4.55924	-2.90324	-3.7215	-4.08208	-7.02795	1.56611
1.218	-3.60242	-4.17401	-3.52147	-4.1209	-7.30785	0.971175
1.21867	-4.18582	-2.94557	-3.22297	-4.36767	-5.91513	0.988625
1.21933	-3.98645	-1.85714	-3.57512	-4.57806	-6.88396	1.45834
1.22	-3.80358	-1.83024	-3.6798	-4.27323	-7.30354	1.93525
1.22067	-1.96008	-3.29311	-3.90693	-3.62784	-7.06431	-0.01157
1.22133	-2.00268	-2.29093	-4.57803	-4.49368	-7.88701	2.41339
1.222	-2.25619	-1.33374	-5.06516	-4.19166	-8.12969	1.69893
1.22267	-1.83614	-2.03847	-5.03595	-4.21113	-7.38351	2.27541
1.22333	-2.27878	-2.15326	-5.23872	-3.09901	-8.33437	1.69544
1.224	-1.68034	-2.34216	-4.21288	-5.24129	-7.50592	1.6173
1.22467	-4.34874	-1.47456	-3.91174	-7.5472	-6.42855	1.26098
1.22533	-3.86841	-2.43097	-3.42784	-3.89444	-5.43177	2.57159
1.226	-1.67419	-1.48324	-4.55215	-4.8283	-5.59755	3.24758
1.22667	-2.03878	-2.80803	-4.85586	-6.32331	-5.2514	4.91023
1.22733	-1.32073	-1.35527	-3.34762	-3.78399	-5.54916	4.08604
1.228	-1.73259	-2.41434	-3.57924	-4.61142	-4.982	4.75374
1.22867	-1.6305	-4.28512	-5.00694	-4.68275	-5.59462	3.92177
1.22933	-0.89059	-2.84364	-4.92144	-3.13439	-5.89649	4.49743
1.23	-0.05917	-3.30332	-2.75106	-2.93295	-5.53849	5.82223
1.23067	-1.46439	-2.57499	-3.41684	-3.4019	-6.16345	4.77339
1.23133	-2.5922	-3.1819	-3.76343	-2.28642	-7.12128	4.07174
1.232	-3.2078	-2.68116	-3.94466	-3.58506	-6.82638	4.838
1.23267	-3.11273	-2.62236	-4.1851	-4.45622	-6.55024	3.46138
1.23333	-3.69465	-2.67742	-3.83411	-4.4353	-6.01543	3.49207
1.234	-3.4884	-3.3576	-3.61004	-3.33134	-6.53075	3.45475
1.23467	-2.95829	-3.33511	-3.77504	-4.47516	-5.92733	2.60985
1.23533	-1.98404	-3.55479	-3.59441	-3.12692	-5.56004	2.30464
1.236	-3.43264	-2.1641	-3.66753	-5.28395	-6.38757	2.25976
1.23667	-3.52608	-3.18818	-3.54891	-3.74153	-6.05657	0.883051
1.23733	-2.55955	-3.26233	-4.20942	-3.96682	-6.44021	2.49702
1.238	-3.68993	-3.95842	-5.67045	-4.97084	-7.63987	2.6253
1.23867	-3.04379	-4.04029	-4.97842	-4.37559	-5.63384	2.12371
1.23933	-2.70152	-4.90948	-5.82489	-3.26758	-6.26803	2.1427
1.24	-3.5596	-4.76619	-5.44718	-2.16297	-6.98089	2.19151
1.24067	-3.31155	-4.60156	-6.6093	-4.10702	-5.86153	0.633489
1.24133	-4.63655	-4.13272	-6.28048	-3.82666	-6.87064	1.12779
1.242	-4.52431	-4.78085	-4.99722	-4.12061	-6.04016	0.146695
1.24267	-4.86155	-4.64735	-4.35135	-2.5964	-6.20497	1.02659
1.24333	-4.66845	-4.24443	-4.94057	-1.57589	-5.10256	-0.75196
1.244	-3.93858	-4.72334	-4.54183	-3.54194	-4.87574	1.04286
1.24467	-4.25746	-4.43124	-4.12621	-3.14907	-6.76311	1.18817
1.24533	-3.88883	-4.0508	-4.4044	-6.92584	-5.15722	1.57651
1.246	-2.59519	-2.59052	-3.88084	-5.64485	-5.48224	1.00498
1.24667	-4.04471	-0.5675	-4.10276	-3.2931	-5.79421	0.49698
1.24733	-4.45508	0.280907	-3.80831	-5.94583	-6.04637	2.08751
1.248	-5.34672	1.20645	-4.13509	-6.07297	-6.53336	1.4477
1.24867	-4.82661	-0.59089	-4.90942	-5.36937	-6.58937	2.29229
1.24933	-4.47796	0.301772	-4.94072	-5.84714	-6.64663	2.8367
1.25	-4.9253	-1.58119	-5.56266	-3.96964	-6.63153	1.87133
1.25067	-5.23443	-1.11317	-5.71402	-5.5758	-6.36105	1.44528
1.25133	-4.53526	-2.11596	-5.44416	-4.89025	-7.84198	1.64318
1.252	-4.60964	-2.47355	-5.42166	-6.63674	-5.47462	1.87866
1.25267	-3.45622	-3.16063	-4.13048	-4.62865	-4.89673	0.690062
1.25333	-1.63367	-2.40793	-4.64958	-3.33602	-5.09556	0.849074
1.254	-2.106	-3.39398	-4.68827	-4.26813	-4.83327	2.32817
1.25467	-1.82008	-3.28406	-5.29825	-3.4518	-5.47568	2.43559
1.25533	-1.94089	-3.82601	-3.76139	-6.11224	-5.50162	2.17351
1.256	-3.36206	-3.10926	-4.33384	-4.68665	-5.22089	2.56865
1.25667	-2.21805	-3.23462	-4.31822	-4.97032	-6.39306	1.29149
1.25733	-2.86641	-2.67667	-4.66211	-5.46333	-6.99097	2.00349
1.258	-4.34096	-3.80539	-5.33928	-5.46937	-5.52312	2.35146
1.25867	-3.29815	-2.99699	-4.63111	-4.58121	-5.32368	0.839172
1.25933	-3.99766	-2.7336	-5.43075	-4.98413	-6.34583	1.15528
1.26	-3.81103	-2.11993	-5.62031	-6.0373	-6.93387	2.31304
1.26067	-3.00263	-3.22784	-5.33874	-5.81231	-5.14748	2.17346
1.26133	-4.12686	-3.77847	-5.79194	-5.92341	-5.8326	2.94501
1.262	-3.22398	-2.90463	-5.17805	-4.84019	-6.96943	1.32791
1.26267	-5.08552	-3.29125	-4.7217	-5.00446	-6.92924	0.140597
1.26333	-3.50536	-2.89084	-4.56699	-3.55101	-6.07366	0.341996
1.264	-6.08137	-3.1153	-5.42082	-3.27924	-4.97861	-0.28943
1.26467	-4.23454	-2.69558	-4.45343	-4.11274	-6.93478	1.27321
1.26533	-6.27383	-3.0151	-4.36376	-4.28153	-5.69607	0.748587
1.266	-6.12535	-2.50337	-4.14212	-3.32564	-6.18993	0.861361
1.26667	-5.31778	-3.2159	-4.59899	-2.2551	-5.18049	2.47144
1.26733	-4.50044	-2.981	-4.6641	-3.99432	-5.71892	1.48224
1.268	-4.05801	-2.32749	-5.63123	-2.60937	-5.76848	1.50772
1.26867	-3.63491	-3.78921	-6.23494	-4.33084	-6.34423	-0.36697
1.26933	-3.48873	-3.49371	-5.51637	-4.41994	-7.09483	2.61287
1.27	-3.48461	-3.61893	-5.2398	-4.01372	-4.06273	1.56975
1.27067	-4.73397	-4.79966	-5.02061	-3.36932	-5.15609	0.235919
1.27133	-3.73609	-3.6604	-5.3231	-2.02401	-6.09508	1.73203
1.272	-3.13105	-2.19438	-5.61874	-1.72872	-5.80941	1.93373
1.27267	-4.23916	-3.26298	-5.33526	-2.37933	-5.42195	1.21761
1.27333	-3.86255	-3.41896	-4.0756	-2.96353	-6.97912	0.553804
1.274	-4.89311	-3.50949	-5.17039	-3.14746	-6.04061	1.3512
1.27467	-5.1434	-4.0136	-4.67717	-1.74011	-6.31006	1.37071
1.27533	-5.48939	-4.35391	-4.94776	-2.67756	-6.86452	1.04665
1.276	-4.29738	-2.67321	-5.22454	-3.11584	-6.99786	1.60208
1.27667	-4.74621	-3.16627	-5.57977	-2.9094	-6.49353	1.2689
1.27733	-3.96438	-2.67787	-5.0015	-2.24205	-6.20928	2.01943
1.278	-4.07925	-4.17283	-5.61834	-3.41364	-6.01145	0.801357
1.27867	-4.47863	-3.03604	-4.30499	-2.45455	-6.02517	0.920261
1.27933	-4.33939	-2.75661	-4.94546	-3.13347	-6.77606	1.17269
1.28	-4.68095	-2.19507	-4.52427	-4.13885	-6.02996	0.446885
1.28067	-4.42966	-3.7336	-3.8226	-3.62812	-7.85413	1.19746
1.28133	-4.59379	-2.73133	-3.97671	-3.06343	-6.27651	1.50402
1.282	-5.16906	-2.76594	-4.55949	-1.92167	-6.36779	0.972423
1.28267	-5.34422	-2.0965	-4.26071	-3.59874	-6.40094	0.664513
1.28333	-4.51547	-2.12699	-4.33408	-3.59535	-5.5234	1.0442
1.284	-5.68256	-2.55859	-3.55689	-4.38443	-5.45934	-0.18229
1.28467	-5.82182	-3.44682	-3.78396	-3.71146	-6.82532	2.88814
1.28533	-6.94776	-2.8741	-3.00943	-4.83115	-5.57905	2.32562
1.286	-5.89127	-3.62691	-3.09972	-4.33086	-5.65556	2.78548
1.28667	-5.76118	-4.37287	-2.93423	-5.35987	-5.55181	4.68531
1.28733	-6.45884	-3.71436	-2.76705	-4.8659	-6.31309	2.00092
1.288	-6.50945	-3.73708	-2.95841	-1.85607	-7.32454	2.18487
1.28867	-7.47983	-3.21366	-2.2954	-1.92431	-6.06571	4.57582
1.28933	-6.32348	-3.76822	-1.98086	-3.87931	-5.96057	5.48516
1.29	-7.29774	-4.17179	-2.18641	-4.65633	-6.70133	3.97142
1.29067	-6.23734	-4.34068	-2.36185	-5.50786	-6.67127	3.58774
1.29133	-6.06193	-2.88048	-2.28861	-2.92426	-7.941	3.96299
1.292	-7.26508	-2.98615	-2.44818	-4.16812	-6.56958	2.84673
1.29267	-6.09153	-2.55277	-1.97228	-2.26679	-5.84099	0.716892
1.29333	-6.54953	-2.81787	-2.62879	-2.77897	-5.86673	1.86577
1.294	-6.9757	-2.65655	-2.1866	-3.7291	-5.9101	2.97727
1.29467	-4.8234	-2.63183	-2.18667	-3.05267	-5.27069	-1.11074
1.29533	-5.0303	-3.05766	-2.23411	-1.51349	-6.53986	-0.29469
1.296	-4.7779	-2.23782	-1.6449	-2.06251	-5.95665	0.775288
1.29667	-5.61408	-2.08433	-3.15457	-3.09696	-6.39543	-0.83827
1.29733	-5.5611	-3.54316	-1.81199	-0.95093	-5.4023	0.611844
1.298	-5.79317	-2.42946	-2.3245	-1.82323	-7.05587	0.76395
1.29867	-5.45699	-2.13248	-1.93705	-2.19554	-6.45361	2.17842
1.29933	-6.76597	-2.32769	-1.76253	-1.73096	-7.24292	2.34116
1.3	-5.58888	-2.82031	-0.73448	-2.01239	-7.66598	2.46893
1.30067	-5.83614	-3.05757	-1.31071	-0.44202	-7.29687	0.373071
1.30133	-6.00853	-4.611	-1.65894	-0.54165	-5.95287	2.31109
1.302	-4.72567	-3.00454	-1.18128	0.146778	-6.47575	3.33296
1.30267	-5.47865	-2.34377	-1.27461	-2.88409	-6.75353	2.58781
1.30333	-5.133	-3.63146	-0.17958	-2.49148	-5.47825	1.44993
1.304	-5.67502	-3.59576	-0.73141	-2.5519	-5.68771	1.71104
1.30467	-5.61351	-3.89942	-0.74069	-1.21649	-6.41281	3.148
1.30533	-5.94546	-2.78139	-0.85712	-1.36412	-6.82552	3.36525
1.306	-5.11746	-3.42897	-1.28174	-0.84051	-6.05126	2.82764
1.30667	-6.39497	-4.06581	-1.30835	-0.84666	-6.43449	2.25471
1.30733	-6.08608	-3.77059	-1.71696	-2.06901	-6.74764	1.84031
1.308	-6.07154	-3.84598	-0.90482	-1.71759	-5.21313	0.969283
1.30867	-5.88106	-4.27408	-1.23032	-3.92038	-6.96616	1.42613
1.30933	-5.25681	-3.18946	-0.31422	-2.62238	-6.04228	0.110366
1.31	-5.61482	-1.9422	0.204292	-3.42786	-5.51287	-0.05334
1.31067	-3.84644	-3.83945	-0.0141	-2.29115	-4.82334	0.34362
1.31133	-3.0746	-4.4954	0.551805	-2.82495	-5.51691	1.43225
1.312	-2.37963	-3.1178	0.594764	-4.15857	-4.71044	1.59822
1.31267	-2.38841	-3.68033	-0.04084	-3.29287	-6.74673	1.65297
1.31333	-2.29803	-4.37096	0.341705	-4.18071	-7.00023	3.14489
1.314	-2.14159	-4.36536	-0.01319	-4.41874	-6.5011	2.4265
1.31467	-2.38988	-4.20835	-0.69734	-4.44027	-5.92249	2.74419
1.31533	-3.20731	-4.54761	-0.56892	-4.24697	-7.26031	1.48164
1.316	-3.03639	-4.4735	-0.22621	-5.24735	-5.37786	2.00435
1.31667	-3.63724	-3.47766	-0.42712	-1.46298	-6.60228	0.871636
1.31733	-2.84344	-4.06	-1.00421	-3.41656	-6.51063	-0.1097
1.318	-3.48525	-4.2005	-1.74698	-5.00559	-6.34399	-0.04802
1.31867	-3.50397	-3.7239	-1.26955	-3.98092	-6.81897	0.893273
1.31933	-2.58715	-3.93694	-0.75913	-3.93414	-7.41854	0.652301
1.32	-2.17545	-2.48911	0.718672	-4.88907	-4.4822	1.09156
1.32067	-4.10304	-2.80711	-0.03152	-3.83643	-4.31892	0.023655
1.32133	-3.94131	-2.54137	-1.11536	-5.70394	-6.03522	-0.28841
1.322	-3.2226	-3.86879	-0.93383	-5.22548	-6.05886	-0.95072
1.32267	-1.54479	-3.11324	-1.45054	-5.86527	-6.93418	-0.64137
1.32333	-2.58476	-2.99836	-1.21522	-4.44391	-5.67133	1.27786
1.324	-2.28365	-4.12395	-1.17799	-3.3876	-5.88966	-0.80141
1.32467	-4.1122	-3.62493	-1.5958	-4.90676	-5.29267	-0.1635
1.32533	-3.27544	-4.54742	-1.92303	-3.59206	-5.6159	-0.92201
1.326	-3.78683	-3.98476	-2.04451	-4.8004	-5.39331	0.880049
1.32667	-2.83528	-5.41506	-1.24821	-4.918	-5.96243	-1.17815
1.32733	-2.33218	-4.611	-1.1656	-2.45116	-7.80434	1.2226
1.328	-1.89466	-4.30189	-1.50907	-3.50688	-5.60959	-0.13907
1.32867	-2.55828	-4.60747	-1.75592	-3.60335	-5.87411	0.295648
1.32933	-2.4998	-4.2023	-1.60789	-4.36144	-6.99687	0.190908
1.33	-3.64274	-4.76348	-2.28431	-2.02026	-6.38897	0.311351
1.33067	-3.92523	-3.84145	-2.10547	-4.50109	-7.16046	0.370173
1.33133	-4.32097	-5.13999	-1.47608	-1.98469	-6.76274	2.2507
1.332	-4.27964	-4.10096	-1.77171	-4.62783	-6.69742	2.36314
1.33267	-3.88512	-4.47681	-2.05614	-3.16974	-6.48451	0.989428
[truncated: 26,501 more rows]

## Sheet: Panel h
100uA	150uA	200uA
-6.00011	-11.3013	-14.4834
-4.98469	-10.6249	-15.2862
-5.00423	-17.9184	-27.076
-4.22853	-7.3314	-12.6251
-3.85835	-12.8422	-19.4354
-3.05949	-5.59922	-6.28466
