# Supplementary material for: Differential synaptic depression mediates the therapeutic effect of deep brain stimulation
Source: Nat Neurosci. 2025 Oct 16;28(12):2575–87. doi: 10.1038/s41593-025-02088-w (PMC12672378; doi:10.1038/s41593-025-02088-w)
Supplement: Supplementary file 12 — Statistical source data. [file 41593_2025_2088_MOESM12_ESM.xlsx]

## Sheet: Panel d
Wavelengeth (nm)	Daseline	DBS
315.755	-0.00244	-0.0013
316.143	0.003819	0.005264
316.531	0.00023	0.001
316.92	-0.00166	-0.00028
317.308	-0.0011	-0.00084
317.696	-0.00439	-0.00472
318.085	-0.00414	-0.00271
318.473	0.004338	0.004619
318.861	0.004139	0.004349
319.249	0.005415	0.005609
319.637	0.000285	0.001341
320.025	-0.00546	-0.00491
320.413	-0.00377	-0.00227
320.801	-0.00243	-0.00098
321.189	-0.00144	-0.0012
321.577	-0.00124	-0.00034
321.965	0.004126	0.0047
322.352	-0.01119	-0.00943
322.74	-0.00869	-0.00863
323.128	-0.00306	-0.00203
323.515	0.003192	0.003985
323.903	-0.00834	-0.00785
324.29	-0.00365	-0.00263
324.678	-0.00091	-0.00024
325.065	0.006448	0.007313
325.453	-0.00494	-0.00417
325.84	0.003029	0.005227
326.227	-0.0034	-0.00306
326.615	-0.00052	0.000798
327.002	0.000132	0.000629
327.389	-0.00338	-0.00216
327.776	-0.00938	-0.00872
328.163	-0.00129	0.000273
328.55	0.011715	0.012107
328.937	0.004185	0.004323
329.324	-0.01154	-0.01101
329.711	0.002406	0.004061
330.098	-0.0003	0.000265
330.485	0.000987	0.001673
330.871	0.001177	0.002182
331.258	-0.00935	-0.00889
331.645	-0.00522	-0.00403
332.031	3.75e-05	0.000504
332.418	0.005706	0.006882
332.804	-0.00574	-0.00547
333.191	0.002477	0.003479
333.577	-0.00234	-0.00202
333.964	-0.00597	-0.00494
334.35	0.001415	0.001961
334.736	-0.00407	-0.00247
335.123	0.001528	0.001837
335.509	0.00932	0.010589
335.895	0.002545	0.003897
336.281	0.004757	0.006204
336.667	0.000879	0.002019
337.053	-4.2e-05	0.001538
337.439	-0.00339	-0.00249
337.825	-0.00485	-0.00468
338.211	-0.00873	-0.00699
338.597	0.002755	0.003965
338.982	0.002779	0.003505
339.368	-0.00481	-0.00379
339.754	-0.00857	-0.00849
340.14	-0.00052	0.000483
340.525	0.003073	0.003884
340.911	-0.0045	-0.00449
341.296	-0.00103	-0.00011
341.682	-0.01346	-0.01188
342.067	0.002704	0.004385
342.453	0.003675	0.004068
342.838	-0.00135	-0.00031
343.223	-0.01047	-0.00985
343.608	-0.00138	-0.00027
343.994	-0.00485	-0.00349
344.379	-0.00605	-0.00443
344.764	-0.00048	0.000184
345.149	-0.00597	-0.00367
345.534	-0.00573	-0.00435
345.919	-0.0056	-0.00549
346.304	-0.00092	0.000509
346.689	0.006002	0.006921
347.074	-0.00074	-0.00067
347.458	-0.00892	-0.00788
347.843	0.003527	0.004183
348.228	-0.00197	-0.00069
348.612	0.003958	0.004941
348.997	0.004324	0.00504
349.382	2.43e-05	0.000839
349.766	-0.00196	-0.00138
350.151	-0.00418	-0.00307
350.535	-0.0012	-0.00051
350.919	-0.0048	-0.00325
351.304	-0.00502	-0.00354
351.688	-0.01547	-0.01502
352.072	-6e-05	0.001055
352.456	-0.00205	-0.00094
352.841	-0.00679	-0.00503
353.225	-0.00089	-0.00053
353.609	-0.00339	-0.00282
353.993	-0.0093	-0.01026
354.377	0.003044	0.003429
354.761	-0.00326	-0.00145
355.144	-0.00427	-0.00346
355.528	-0.00728	-0.00653
355.912	0.009609	0.011587
356.296	-0.01102	-0.01112
356.679	0.002143	0.004061
357.063	-0.00708	-0.00643
357.447	0.000675	0.001208
357.83	-0.00101	-0.00028
358.214	0.003633	0.002694
358.597	-0.00565	-0.00481
358.981	-0.00898	-0.00804
359.364	-0.00898	-0.00814
359.747	-0.00744	-0.00637
360.131	0.00417	0.005955
360.514	-0.00197	-0.00115
360.897	-0.01066	-0.00852
361.28	0.009386	0.010067
361.663	-0.00232	0.000527
362.046	-0.00289	-0.00095
362.429	-0.0117	-0.00938
362.812	-0.00597	-0.00521
363.195	-0.0144	-0.01248
363.578	-0.00586	-0.0042
363.961	-0.00369	-0.0029
364.344	-0.00737	-0.00599
364.726	-0.00566	-0.00428
365.109	0.002733	0.003328
365.492	-0.00281	-0.00116
365.874	-0.01424	-0.01145
366.257	0.001384	0.001967
366.639	-0.00645	-0.00498
367.022	-0.00346	-0.00229
367.404	-0.0007	0.000714
367.786	-0.00666	-0.00529
368.169	0.003265	0.004232
368.551	-0.00359	-0.00176
368.933	-0.00024	0.000948
369.315	0.00106	0.002136
369.697	-0.00316	-0.00045
370.08	-0.00794	-0.00646
370.462	-0.00694	-0.006
370.844	-0.00512	-0.00379
371.226	-0.00658	-0.00456
371.607	0.007596	0.00656
371.989	-0.00099	-0.00069
372.371	0.004057	0.004866
372.753	-0.00162	-0.00049
373.134	0.005958	0.007376
373.516	-0.01046	-0.00866
373.898	-0.01032	-0.00895
374.279	-0.00465	-0.00426
374.661	-0.00213	-0.00102
375.042	0.001393	0.002658
375.424	-0.00536	-0.00536
375.805	-0.00798	-0.00762
376.186	0.007973	0.009781
376.568	-0.00619	-0.00449
376.949	-0.00858	-0.00714
377.33	-0.00115	9.61e-05
377.711	0.001196	0.001808
378.092	-0.0041	-0.00265
378.474	-0.00245	-0.00115
378.855	-0.01222	-0.0111
379.236	-0.00122	-0.00045
379.616	-0.01424	-0.01275
379.997	0.007801	0.009057
380.378	0.00138	0.001977
380.759	0.000113	0.00152
381.14	-0.00604	-0.00488
381.52	-0.00737	-0.00658
381.901	0.00066	0.002156
382.282	-0.00058	-0.00047
382.662	0.002521	0.003754
383.043	0.012379	0.013689
383.423	-0.00409	-0.00322
383.803	-0.00373	-0.00278
384.184	-0.00395	-0.00299
384.564	-0.00055	0.000878
384.944	0.00104	0.002554
385.325	-0.00796	-0.00627
385.705	-0.00077	0.000268
386.085	-0.00924	-0.0087
386.465	-0.01202	-0.01244
386.845	-0.00729	-0.00635
387.225	-0.00643	-0.00498
387.605	-0.00083	-5.5e-05
387.985	-0.01045	-0.00976
388.365	-0.01075	-0.00803
388.745	-0.01511	-0.01293
389.124	-0.00442	-0.0038
389.504	-0.00738	-0.00601
389.884	-0.0006	0.000423
390.263	-0.00047	1.82e-05
390.643	-0.00048	4.68e-05
391.022	0.010145	0.010906
391.402	-0.01379	-0.0118
391.781	-0.00869	-0.00803
392.161	-0.00404	-0.00218
392.54	-0.00039	0.000491
392.919	-0.01517	-0.01416
393.299	-0.01557	-0.01423
393.678	-0.00062	-0.0002
394.057	-0.00024	0.000995
394.436	0.002967	0.004835
394.815	-0.00406	-0.00344
395.194	-0.00751	-0.00748
395.573	-0.00921	-0.00759
395.952	-0.003	-0.00156
396.331	-0.00389	-0.0034
396.71	-0.01026	-0.00903
397.089	-0.01443	-0.01294
397.467	-0.00277	-0.00045
397.846	-0.00373	-0.00308
398.225	-0.00453	-0.00309
398.603	0.010452	0.011431
398.982	-0.00289	-0.00264
399.36	-0.00721	-0.00569
399.739	0.003689	0.004456
400.117	-0.00194	-0.00124
400.495	-0.01169	-0.01105
400.874	0.00092	0.002382
401.252	-0.01125	-0.01069
401.63	-0.00035	0.000985
402.008	-0.00992	-0.00905
402.387	-0.00729	-0.00626
402.765	-0.01229	-0.0115
403.143	0.002903	0.003551
403.521	-0.01334	-0.01118
403.899	-0.00252	-0.00104
404.276	-0.00366	-0.00219
404.654	-0.00595	-0.00418
405.032	-0.0085	-0.00728
405.41	-0.01359	-0.01304
405.788	-0.00231	-0.00126
406.165	-0.00941	-0.00887
406.543	-0.0035	-0.00196
406.92	0.004384	0.005856
407.298	-0.01342	-0.01172
407.675	-0.003	-0.00207
408.053	0.000457	0.00198
408.43	0.003128	0.003707
408.808	-0.0037	-0.00344
409.185	-0.00648	-0.00485
409.562	0.001909	0.002627
409.939	-0.00793	-0.00655
410.316	-0.00807	-0.00614
410.693	0.006472	0.007391
411.071	0.00379	0.00464
411.448	0.012854	0.013128
411.824	-0.00684	-0.00557
412.201	-0.00574	-0.00541
412.578	-0.00014	0.001621
412.955	-5.1e-05	0.001632
413.332	-0.00146	-0.00084
413.709	0.002466	0.003201
414.085	-0.0166	-0.01549
414.462	-0.00089	-0.00021
414.838	-0.00548	-0.00402
415.215	-0.00552	-0.00446
415.591	-0.01062	-0.00937
415.968	-0.01062	-0.0093
416.344	-0.01287	-0.01278
416.721	-0.016	-0.01472
417.097	0.000859	0.003045
417.473	0.005881	0.006643
417.849	-0.00462	-0.00445
418.225	-0.00443	-0.00323
418.602	0.0043	0.005565
418.978	0.000464	0.001122
419.354	-0.0004	0.000675
419.73	0.000501	0.001489
420.106	-0.00363	-0.0026
420.481	-0.01277	-0.01147
420.857	-0.00304	-0.00121
421.233	0.001499	0.00258
421.609	-0.00362	-0.0022
421.984	-0.0096	-0.00771
422.36	0.002638	0.003518
422.736	-0.01102	-0.009
423.111	0.001031	0.003253
423.487	-0.00248	-0.00138
423.862	0.005905	0.007869
424.238	-0.0019	-0.00058
424.613	-0.01306	-0.00956
424.988	0.014545	0.015707
425.363	-0.00278	0.000156
425.739	0.006172	0.007233
426.114	-0.00038	0.001102
426.489	-0.00081	0.000647
426.864	-0.00949	-0.00828
427.239	-0.00085	0.001185
427.614	0.005278	0.005373
427.989	-0.00472	-0.00273
428.364	-0.00141	-0.0003
428.739	0.004666	0.006674
429.113	-0.00306	-0.00154
429.488	0.012799	0.014302
429.863	-0.01017	-0.01054
430.238	0.002064	0.00213
430.612	-0.00407	-0.00344
430.987	0.00809	0.009418
431.361	0.011057	0.012257
431.736	0.008066	0.008495
432.11	-0.00764	-0.00624
432.484	-0.01001	-0.00873
432.859	-0.00064	0.000486
433.233	-0.003	-0.00199
433.607	-0.00145	-0.00051
433.981	-0.00359	-0.00331
434.356	-0.00155	-0.00028
434.73	-0.0093	-0.00749
435.104	-0.0003	-0.00072
435.478	-0.00145	0.000158
435.852	0.00385	0.0051
436.225	-0.00461	-0.00305
436.599	0.004068	0.005606
436.973	-0.00033	0.001005
437.347	0.000773	0.002167
437.721	0.006507	0.007669
438.094	0.002358	0.002967
438.468	0.011384	0.012252
438.841	-0.00037	0.000998
439.215	-0.00034	0.000504
439.588	-0.00304	-0.00231
439.962	-0.00608	-0.00577
440.335	0.012743	0.014151
440.708	-0.00272	-0.0016
441.082	0.003572	0.00564
441.455	0.006861	0.007558
441.828	-0.00251	-0.00165
442.201	2.43e-05	0.001559
442.574	0.004157	0.006274
442.947	0.011163	0.011857
443.32	-0.0005	0.000213
443.693	-0.00136	-6.5e-05
444.066	-0.01222	-0.0097
444.439	0.001	0.003151
444.812	0.002225	0.003118
445.184	0.010229	0.011247
445.557	0.003585	0.004658
445.93	-0.00207	-0.0007
446.302	-0.00279	-0.00129
446.675	-0.00539	-0.00322
447.048	0.005655	0.006986
447.42	0.003252	0.003835
447.792	-0.00543	-0.00443
448.165	-0.0036	-0.00234
448.537	0.007691	0.008747
448.909	0.003305	0.00451
449.282	0.005715	0.006687
449.654	-0.00449	-0.00292
450.026	-0.00142	-0.00078
450.398	-0.00699	-0.00602
450.77	-0.00328	-0.00242
451.142	0.002541	0.003362
451.514	-0.0048	-0.00284
451.886	0.000949	0.002078
452.258	-0.00274	-0.00205
452.629	-0.01091	-0.00992
453.001	0.00841	0.008657
453.373	0.000693	0.001109
453.744	-0.00352	-0.0012
454.116	-5.3e-05	0.000951
454.488	-0.00409	-0.00191
454.859	0.001631	0.003928
455.231	-0.01031	-0.00906
455.602	-0.00528	-0.00403
455.973	-0.00472	-0.00386
456.345	0.000216	0.000327
456.716	0.006658	0.008314
457.087	0.001784	0.002123
457.458	-0.00647	-0.0049
457.829	-0.00024	0.000421
458.201	-0.00792	-0.00755
458.572	-0.0092	-0.00745
458.943	-0.00433	-0.00408
459.314	0.006379	0.008734
459.684	0.000243	0.001764
460.055	0.000951	0.001884
460.426	-0.00415	-0.00267
460.797	-0.01334	-0.01203
461.167	0.003051	0.003972
461.538	-0.00473	-0.00367
461.909	0.000698	0.002182
462.279	0.001954	0.003811
462.65	-0.00014	0.00092
463.02	0.004123	0.005651
463.391	-0.00231	-0.00175
463.761	-0.00312	-0.00146
464.131	-0.00198	-0.00107
464.502	-0.00377	-0.0018
464.872	0.005247	0.005497
465.242	-0.00124	-0.00036
465.612	-0.00277	-0.00151
465.982	-0.00041	-0.00036
466.352	-0.00302	-0.0027
466.722	0.00192	0.00324
467.092	0.002463	0.003655
467.462	-0.00052	0.000569
467.832	-0.00411	-0.00308
468.202	-0.00952	-0.00887
468.571	0.001885	0.003497
468.941	-0.00168	-0.00077
469.311	-0.00328	-0.00188
469.68	0.004832	0.004648
470.05	-0.00511	-0.00371
470.419	-0.01125	-0.01003
470.789	-0.00216	-0.00158
471.158	-0.00433	-0.00347
471.527	-0.00026	0.001481
471.897	0.002161	0.003107
472.266	-0.00398	-0.00292
472.635	0.001428	0.002159
473.004	0.003185	0.004396
473.373	0.005916	0.006986
473.742	-0.00224	-0.00151
474.111	-0.00347	-0.002
474.48	-0.00756	-0.0059
474.849	0.003534	0.004471
475.218	0.000998	0.001858
475.587	-0.00977	-0.00894
475.956	-0.00405	-0.00236
476.325	0.003459	0.0047
476.693	-0.00146	-0.00076
477.062	-0.01786	-0.01645
477.43	-0.01064	-0.01051
477.799	-0.00325	-0.00216
478.167	-0.00272	-0.00122
478.536	0.000817	0.002086
478.904	-0.00224	-0.00023
479.273	0.002929	0.004191
479.641	0.002459	0.00379
480.009	-0.00247	0.000255
480.377	-0.00046	0.000132
480.745	0.006073	0.007048
481.114	-0.00274	-0.00079
481.482	-0.00538	-0.00448
481.85	0.005104	0.006357
482.218	-0.00867	-0.00764
482.585	-0.01764	-0.01685
482.953	0.003753	0.004713
483.321	-0.00525	-0.00275
483.689	-0.00041	0.000309
484.057	2.65e-05	0.000855
484.424	0.0033	0.004508
484.792	0.003912	0.004461
485.159	-0.00025	0.000842
485.527	-0.00803	-0.00637
485.894	0.00498	0.00643
486.262	0.007536	0.00895
486.629	-0.00267	-0.00095
486.996	-0.00478	-0.00348
487.364	-0.00404	-0.00264
487.731	0.004331	0.005983
488.098	-0.00051	0.001154
488.465	-0.00238	-0.00195
488.832	-0.00273	-0.00129
489.199	-8.4e-05	0.002515
489.566	-0.00979	-0.00698
489.933	0.00062	0.002076
490.3	-0.00674	-0.00433
490.667	-0.00011	0.000577
491.034	0.005803	0.008137
491.401	-0.00753	-0.00579
491.767	0.008501	0.010462
492.134	-0.00243	-4.7e-05
492.5	-0.00675	-0.00578
492.867	0.000561	0.002546
493.234	0.007845	0.009402
493.6	0.002755	0.005147
493.966	-0.00576	-0.00276
494.333	0.00581	0.007739
494.699	0.008991	0.010062
495.065	-0.00773	-0.00535
495.431	-0.00126	0.000652
495.798	0.017865	0.019615
496.164	0.018745	0.02299
496.53	0.01667	0.021192
496.896	0.058962	0.063604
497.262	0.069355	0.074871
497.628	0.05353	0.061479
497.994	0.07073	0.078498
498.359	0.088926	0.103561
498.725	0.09448	0.105938
499.091	0.138191	0.153684
499.457	0.151217	0.174756
499.822	0.169026	0.191976
500.188	0.171962	0.202085
500.553	0.159852	0.18949
500.919	0.210596	0.248235
501.284	0.246176	0.289055
501.65	0.236092	0.286317
502.015	0.247803	0.301029
502.38	0.282373	0.340926
502.745	0.287721	0.34797
503.111	0.31282	0.379571
503.476	0.308688	0.386659
503.841	0.333331	0.411646
504.206	0.319963	0.40579
504.571	0.320919	0.40703
504.936	0.340218	0.435787
505.301	0.356688	0.452944
505.665	0.350297	0.451746
506.03	0.368972	0.47565
506.395	0.366416	0.475255
506.76	0.398139	0.514189
507.124	0.393633	0.508915
507.489	0.377526	0.496123
507.854	0.407626	0.527621
508.218	0.396234	0.520642
508.582	0.434404	0.56173
508.947	0.421833	0.549168
509.311	0.433124	0.562712
509.676	0.41703	0.549896
510.04	0.439788	0.573997
510.404	0.421645	0.554847
510.768	0.433819	0.567339
511.132	0.460269	0.595386
511.496	0.430762	0.56936
511.86	0.433261	0.567931
512.224	0.458192	0.595166
512.588	0.444435	0.583719
512.952	0.443137	0.581157
513.316	0.448761	0.585878
513.68	0.444925	0.581674
514.043	0.444141	0.577429
514.407	0.457088	0.591664
514.771	0.431936	0.564161
515.134	0.436071	0.566198
515.498	0.441311	0.566479
515.861	0.436899	0.566528
516.225	0.429566	0.552967
516.588	0.433014	0.5555
516.951	0.431371	0.552359
517.315	0.428283	0.546178
517.678	0.4065	0.524157
518.041	0.421012	0.537651
518.404	0.411463	0.525423
518.767	0.410266	0.519159
519.13	0.398238	0.507013
519.493	0.380786	0.491015
519.856	0.384338	0.488342
520.219	0.370266	0.471332
520.582	0.376888	0.478118
520.945	0.357622	0.456833
521.307	0.361752	0.456669
521.67	0.338722	0.435792
522.033	0.344328	0.439554
522.395	0.331278	0.42122
522.758	0.333397	0.423327
523.12	0.337881	0.425922
523.483	0.331598	0.416715
523.845	0.316645	0.402184
524.208	0.309981	0.392231
524.57	0.305663	0.385583
524.932	0.297476	0.376737
525.294	0.298593	0.377439
525.656	0.290721	0.365615
526.019	0.292501	0.368275
526.381	0.290061	0.363999
526.743	0.275194	0.34685
527.105	0.277223	0.350154
527.466	0.273669	0.34289
527.828	0.274265	0.342797
528.19	0.260749	0.329994
528.552	0.256871	0.324616
528.914	0.253718	0.321192
529.275	0.265234	0.328757
529.637	0.25944	0.323746
529.998	0.260694	0.32378
530.36	0.248716	0.313645
530.721	0.239172	0.300837
531.083	0.235562	0.299172
531.444	0.242948	0.300899
531.805	0.234514	0.293783
532.167	0.240673	0.299153
532.528	0.232977	0.291697
532.889	0.224402	0.280752
533.25	0.233807	0.291635
533.611	0.222455	0.275613
533.972	0.221146	0.276808
534.333	0.218219	0.273386
534.694	0.218532	0.272469
535.055	0.222945	0.273823
535.416	0.203398	0.255983
535.777	0.200623	0.254645
536.137	0.211923	0.266541
536.498	0.207137	0.259004
536.859	0.216828	0.268705
537.219	0.21879	0.269505
537.58	0.223159	0.273522
537.94	0.214941	0.264517
538.301	0.209528	0.260391
538.661	0.201999	0.25135
539.021	0.216025	0.264234
539.382	0.209597	0.258851
539.742	0.217005	0.264665
540.102	0.19993	0.249238
540.462	0.201394	0.250298
540.822	0.207967	0.256422
541.182	0.204484	0.251615
541.542	0.197244	0.24339
541.902	0.19927	0.245713
542.262	0.190595	0.234079
542.622	0.186509	0.228015
542.982	0.178836	0.21939
543.341	0.167607	0.205592
543.701	0.159055	0.195488
544.061	0.156852	0.189004
544.42	0.135436	0.167978
544.78	0.124211	0.153762
545.139	0.125651	0.152577
545.499	0.105406	0.129783
545.858	0.099875	0.120734
546.217	0.085352	0.10573
546.577	0.085061	0.101839
546.936	0.063571	0.079171
547.295	0.057174	0.070834
547.654	0.050077	0.060671
548.013	0.042537	0.053711
548.372	0.036723	0.043766
548.731	0.021076	0.028141
549.09	0.01696	0.022067
549.449	0.012719	0.017212
549.808	0.018478	0.020163
550.167	0.000177	0.003234
550.525	0.004552	0.006342
550.884	0.007688	0.009127
551.243	0.002812	0.003229
551.601	-0.00031	0.001424
551.96	0.012264	0.014853
552.318	0.004856	0.006721
552.677	0.015035	0.016022
553.035	0.003227	0.004939
553.394	0.00047	0.001315
553.752	-0.00408	-0.00288
554.11	-0.0035	-0.00161
554.468	0.004609	0.006033
554.826	0.008348	0.008597
555.184	-0.0037	-0.00178
555.543	-0.00486	-0.00389
555.901	-0.002	-0.0007
556.258	0.009227	0.010584
556.616	0.001077	0.001548
556.974	-0.00539	-0.0043
557.332	-0.00252	-0.00256
557.69	0.002422	0.004027
558.047	-0.00203	-0.00185
558.405	0.003497	0.004305
558.763	-0.0028	-0.0024
559.12	0.008276	0.009693
559.478	0.003766	0.005082
559.835	0.005724	0.007435
560.193	0.006079	0.006976
560.55	-0.00564	-0.00384
560.907	0.011454	0.0112
561.264	0.00651	0.008178
561.622	0.016114	0.017505
561.979	-0.00101	-0.00062
562.336	0.017381	0.019111
562.693	0.000894	0.002645
563.05	0.002929	0.00437
563.407	-0.00317	-0.00136
563.764	-0.00115	0.000177
564.121	0.024096	0.023104
564.477	0.001996	0.001948
564.834	-0.00148	-0.00074
565.191	0.003585	0.003835
565.547	0.008505	0.010166
565.904	0.005536	0.006472
566.261	0.001099	0.002702
566.617	0.008245	0.009807
566.973	0.014796	0.015359
567.33	0.007296	0.008932
567.686	0.004669	0.006084
568.043	0.005613	0.00642
568.399	0.003938	0.00351
568.755	0.005585	0.006843
569.111	0.01011	0.010195
569.467	0.016717	0.01843
569.823	0.029705	0.031327
570.179	0.045687	0.046922
570.535	0.051989	0.052841
570.891	0.099892	0.101846
571.247	0.123556	0.126831
571.603	0.15417	0.157576
571.958	0.192922	0.194654
572.314	0.22849	0.228956
572.67	0.280539	0.281939
573.025	0.321212	0.322504
573.381	0.364072	0.365859
573.736	0.39907	0.401174
574.092	0.453159	0.453908
574.447	0.510298	0.516153
574.803	0.55064	0.552561
575.158	0.610174	0.610712
575.513	0.659817	0.663472
575.868	0.696617	0.700483
576.223	0.724073	0.728383
576.579	0.789547	0.791992
576.934	0.814458	0.818619
577.289	0.849706	0.852834
577.643	0.886642	0.888996
577.998	0.903823	0.905202
578.353	0.932985	0.9365
578.708	0.917727	0.920418
579.063	0.955207	0.957188
579.417	0.950733	0.953727
579.772	0.963465	0.966125
580.127	0.959582	0.962355
580.481	0.977001	0.978658
580.836	0.972493	0.973781
581.19	0.977701	0.980448
581.544	0.976714	0.979793
581.899	0.992561	0.991104
582.253	0.984762	0.987415
582.607	0.993835	0.992084
582.962	0.990676	0.992071
583.316	0.994055	0.9921
583.67	1	1
584.024	0.991656	0.992715
584.378	0.977306	0.982076
584.732	0.983787	0.986051
585.086	0.991058	0.994269
585.439	0.970332	0.972815
585.793	0.975171	0.975394
586.147	0.980071	0.979211
586.501	0.970822	0.971097
586.854	0.966074	0.963968
587.208	0.964476	0.966086
587.561	0.968028	0.962828
587.915	0.949298	0.9461
588.268	0.953719	0.951535
588.622	0.935791	0.934549
588.975	0.956803	0.956216
589.328	0.938821	0.934531
589.681	0.941442	0.940163
590.035	0.919692	0.920699
590.388	0.926215	0.925833
590.741	0.918782	0.919904
591.094	0.923381	0.920998
591.447	0.92687	0.926703
591.8	0.911107	0.914105
592.153	0.907754	0.908481
592.505	0.909054	0.910694
592.858	0.904428	0.900858
593.211	0.899454	0.898182
593.564	0.890534	0.89089
593.916	0.892137	0.889048
594.269	0.890706	0.888783
594.621	0.875528	0.874392
594.974	0.875367	0.876266
595.326	0.866416	0.865068
595.679	0.862946	0.861161
596.031	0.856169	0.854484
596.383	0.852024	0.849922
596.735	0.859454	0.856175
597.088	0.844933	0.841881
597.44	0.842293	0.838358
597.792	0.83002	0.82522
598.144	0.837945	0.835358
598.496	0.82319	0.823939
598.848	0.825272	0.821913
599.199	0.820182	0.81773
599.551	0.803493	0.799856
599.903	0.809957	0.803569
600.255	0.795595	0.792654
600.606	0.795558	0.793361
600.958	0.801326	0.797848
601.31	0.778221	0.77324
601.661	0.787181	0.786321
602.013	0.774219	0.772151
602.364	0.782234	0.779249
602.715	0.756445	0.75442
603.067	0.756264	0.752853
603.418	0.765722	0.765072
603.769	0.743747	0.742337
604.12	0.743765	0.740754
604.471	0.74235	0.735974
604.822	0.722042	0.718562
605.173	0.730492	0.729677
605.524	0.714314	0.709197
605.875	0.715572	0.715951
606.226	0.706023	0.703543
606.577	0.707003	0.701642
606.928	0.702186	0.699937
607.278	0.68905	0.686784
607.629	0.683529	0.681707
607.979	0.682406	0.680187
608.33	0.668254	0.667743
608.681	0.677788	0.674981
609.031	0.664133	0.65958
609.381	0.664651	0.659572
609.732	0.652036	0.651046
610.082	0.655316	0.651893
610.432	0.635498	0.6302
610.782	0.633045	0.62869
611.133	0.628825	0.624985
611.483	0.629445	0.621818
611.833	0.623022	0.619688
612.183	0.621512	0.616991
612.533	0.60574	0.605303
612.882	0.599226	0.594033
613.232	0.593239	0.591822
613.582	0.586096	0.584792
613.932	0.579476	0.578024
614.281	0.574807	0.569084
614.631	0.566156	0.559238
614.981	0.568902	0.565203
615.33	0.562889	0.558802
615.68	0.548049	0.546731
616.029	0.54927	0.544848
616.378	0.540881	0.537192
616.728	0.521836	0.519845
617.077	0.524076	0.52223
617.426	0.527456	0.522269
617.775	0.520732	0.518208
618.124	0.5155	0.510905
618.474	0.508203	0.504969
618.823	0.501362	0.496484
619.172	0.504	0.501864
619.52	0.497055	0.494143
619.869	0.494504	0.491041
620.218	0.453644	0.453993
620.567	0.484471	0.481719
620.916	0.473156	0.468927
621.264	0.474855	0.472169
621.613	0.464551	0.461985
621.961	0.475807	0.469945
622.31	0.459896	0.456165
622.658	0.453922	0.449439
623.007	0.461266	0.457709
623.355	0.436903	0.433558
623.703	0.447867	0.444015
624.052	0.438104	0.435584
624.4	0.444731	0.441274
624.748	0.429151	0.426738
625.096	0.43089	0.42732
625.444	0.424094	0.42222
625.792	0.417941	0.416593
626.14	0.418306	0.41525
626.488	0.40196	0.398539
626.836	0.402315	0.399212
627.183	0.403922	0.400589
627.531	0.399476	0.396471
627.879	0.382879	0.381876
628.227	0.390033	0.385269
628.574	0.390324	0.388358
628.922	0.392212	0.389787
629.269	0.375563	0.37191
629.617	0.376303	0.374583
629.964	0.370656	0.366914
630.311	0.362734	0.360287
630.658	0.363807	0.362336
631.006	0.349174	0.345961
631.353	0.355937	0.350121
631.7	0.339949	0.337635
632.047	0.33751	0.335504
632.394	0.338788	0.336445
632.741	0.335007	0.331563
633.088	0.328609	0.326614
633.435	0.319722	0.317796
633.782	0.325455	0.323603
634.128	0.320252	0.318591
634.475	0.311769	0.310114
634.822	0.305632	0.303019
635.168	0.311985	0.308402
635.515	0.318654	0.316713
635.861	0.306908	0.303352
636.208	0.290172	0.285665
636.554	0.302094	0.299803
636.901	0.304284	0.302248
637.247	0.28264	0.280791
637.593	0.288044	0.285735
637.939	0.296447	0.293157
638.285	0.282655	0.281136
638.631	0.276797	0.274007
638.978	0.281384	0.278899
639.324	0.273448	0.272087
639.669	0.273371	0.270549
640.015	0.257433	0.25387
640.361	0.255447	0.252364
640.707	0.257211	0.254195
641.053	0.26749	0.266359
641.398	0.243635	0.244154
641.744	0.238048	0.235238
642.09	0.246588	0.244133
642.435	0.234905	0.233281
642.781	0.250866	0.248724
643.126	0.242229	0.239857
643.471	0.230755	0.228909
643.817	0.233518	0.232039
644.162	0.221027	0.218992
644.507	0.220424	0.218358
644.852	0.217804	0.217413
645.197	0.226512	0.225186
645.542	0.22236	0.219057
645.887	0.222954	0.221611
646.232	0.219433	0.216659
646.577	0.199681	0.198328
646.922	0.216223	0.21496
647.267	0.215248	0.213326
647.612	0.216504	0.215799
647.956	0.197449	0.194854
648.301	0.203528	0.201869
648.646	0.198094	0.196969
648.99	0.198546	0.197827
649.335	0.195632	0.193774
649.679	0.182624	0.179555
650.023	0.203486	0.200406
650.368	0.197685	0.196551
650.712	0.19095	0.190362
651.056	0.190048	0.188471
651.4	0.186529	0.18295
651.745	0.180147	0.178731
652.089	0.173031	0.171306
652.433	0.180403	0.179947
652.777	0.174993	0.172275
653.121	0.17466	0.172959
653.464	0.178704	0.177495
653.808	0.16519	0.16596
654.152	0.169413	0.168012
654.496	0.170611	0.168573
654.839	0.164395	0.163304
655.183	0.16557	0.164196
655.527	0.16345	0.163359
655.87	0.165662	0.16565
656.213	0.167885	0.16651
656.557	0.156499	0.154877
656.9	0.152104	0.151497
657.244	0.152828	0.153164
657.587	0.156062	0.155601
657.93	0.158342	0.157134
658.273	0.142985	0.143136
658.616	0.149389	0.148226
658.959	0.141957	0.140146
659.302	0.137838	0.135929
659.645	0.145579	0.143339
659.988	0.14163	0.140224
660.331	0.142246	0.140767
660.674	0.145275	0.142999
661.016	0.136926	0.136904
661.359	0.126496	0.124706
661.702	0.129264	0.12873
662.044	0.144754	0.145251
662.387	0.1316	0.1303
662.729	0.12784	0.126431
663.072	0.137807	0.137574
663.414	0.130403	0.130552
663.756	0.12513	0.124849
664.099	0.125004	0.123049
664.441	0.127249	0.125776
664.783	0.121077	0.12071
665.125	0.124865	0.12481
665.467	0.120975	0.120843
665.809	0.121406	0.122046
666.151	0.120304	0.119398
666.493	0.12007	0.119975
666.835	0.11168	0.110695
667.176	0.125256	0.12474
667.518	0.116044	0.11686
667.86	0.115183	0.114735
668.202	0.110287	0.109407
668.543	0.106985	0.105902
668.885	0.119342	0.119092
669.226	0.10521	0.10439
669.568	0.108552	0.108596
669.909	0.110786	0.110038
670.25	0.098391	0.097965
670.591	0.105214	0.104772
670.933	0.09235	0.091639
671.274	0.097009	0.096378
671.615	0.094021	0.093925
671.956	0.095658	0.094829
672.297	0.091592	0.092631
672.638	0.100952	0.099602
672.979	0.085162	0.085614
673.32	0.09406	0.093977
673.661	0.098285	0.097297
674.001	0.097334	0.096679
674.342	0.090811	0.091556
674.683	0.093859	0.09265
675.023	0.097535	0.099576
675.364	0.083458	0.082497
675.704	0.086189	0.086986
676.045	0.087405	0.086726
676.385	0.088244	0.088308
676.725	0.083522	0.083141
677.066	0.084732	0.083546
677.406	0.097444	0.097949
677.746	0.082509	0.082499
678.086	0.090252	0.08961
678.426	0.084363	0.083811
678.766	0.082237	0.082923
679.106	0.079037	0.077719
679.446	0.076566	0.077121
679.786	0.075478	0.075989
680.126	0.092625	0.09147
680.465	0.077112	0.077342
680.805	0.072668	0.073269
681.145	0.083359	0.082894
681.484	0.070401	0.072242
681.824	0.076268	0.07628
682.163	0.072154	0.072868
682.503	0.080114	0.078283
682.842	0.069534	0.069829
683.182	0.066205	0.065394
683.521	0.063501	0.063892
683.86	0.075763	0.07516
684.199	0.072242	0.073365
684.538	0.0715	0.070577
684.877	0.065737	0.065233
685.216	0.081017	0.081187
685.555	0.061971	0.06157
685.894	0.06262	0.061944
686.233	0.05941	0.059538
686.572	0.074017	0.073939
686.911	0.072406	0.072289
687.249	0.06803	0.067961
687.588	0.061313	0.063264
687.927	0.063889	0.063864
688.265	0.067136	0.065558
688.604	0.052881	0.053121
688.942	0.061516	0.061209
689.281	0.055565	0.056774
689.619	0.056887	0.058057
689.957	0.055638	0.055233
690.295	0.07169	0.071294
690.634	0.062121	0.0588
690.972	0.057499	0.057356
691.31	0.05217	0.05296
691.648	0.059459	0.059304
691.986	0.059229	0.059138
692.324	0.061077	0.060559
692.662	0.055744	0.055218
692.999	0.052548	0.053997
693.337	0.048473	0.049125
693.675	0.055342	0.054924
694.012	0.05619	0.055691
694.35	0.058053	0.058933
694.688	0.057411	0.058387
695.025	0.049777	0.049229
695.362	0.043228	0.043997
695.7	0.055088	0.055542
696.037	0.047371	0.048507
696.374	0.060329	0.06032
696.712	0.061887	0.06112
697.049	0.050673	0.050224
697.386	0.054729	0.055355
697.723	0.053777	0.054127
698.06	0.05568	0.055992
698.397	0.044276	0.044259
698.734	0.04519	0.044761
699.071	0.043071	0.043792
699.408	0.043464	0.044031
699.744	0.045731	0.045535
700.081	0.038614	0.039321
700.418	0.054472	0.054069
700.754	0.045049	0.04521
701.091	0.054413	0.05481
701.427	0.048627	0.04926
701.764	0.056192	0.055101
702.1	0.050709	0.049777
702.436	0.034798	0.035101
702.773	0.049565	0.050552
703.109	0.045987	0.047117
703.445	0.044031	0.043779
703.781	0.038486	0.038681
704.117	0.041831	0.041838
704.453	0.044047	0.043706
704.789	0.043325	0.043784
705.125	0.043201	0.042591
705.461	0.033831	0.034
705.797	0.042828	0.043264
706.133	0.04089	0.041022
706.468	0.028568	0.029612
706.804	0.026961	0.027783
707.14	0.047676	0.047574
707.475	0.038413	0.039235
707.811	0.027979	0.027653
708.146	0.017717	0.018815
708.481	0.025493	0.024268
708.817	0.025493	0.025666
709.152	0.016057	0.017074
709.487	0.014986	0.015032
709.822	0.014487	0.015401
710.157	0.026089	0.025453
710.493	0.013748	0.014466
710.828	0.012935	0.01359
711.162	0.012871	0.013504
711.497	0.016439	0.0175
711.832	0.008267	0.00874
712.167	0.003104	0.003079
712.502	0.014889	0.016874
712.836	0.009721	0.010615
713.171	0.011057	0.012447
713.506	0.00247	0.003811
713.84	-0.00708	-0.00636
714.175	-0.00221	-0.00072
714.509	0.00564	0.006118
714.843	0.009357	0.009839
715.178	0.005048	0.005749
715.512	0.005905	0.006653
715.846	0.004514	0.004931
716.18	0.002759	0.004541
716.514	-0.00927	-0.00853
716.849	-0.00066	7.01e-05
717.183	0.001461	0.003367
717.516	0.012642	0.013821
717.85	0.002252	0.002601
718.184	0.005121	0.006339
718.518	-0.00089	0.000499
718.852	0.007649	0.006973
719.185	-0.00233	-0.00076
719.519	-0.00551	-0.00452
719.853	0.010971	0.012239
720.186	0.003931	0.004713
720.52	0.002097	0.003658
720.853	-0.00231	-0.00126
721.186	0.00021	0.003144
721.52	0.004514	0.005383
721.853	0.005638	0.006537
722.186	0.00089	0.00173
722.519	0.002558	0.002907
722.852	-0.00455	-0.0038
723.185	-0.01293	-0.01214
723.518	-0.01028	-0.00957
723.851	-0.01116	-0.00987
724.184	-0.00145	-0.0007
724.517	-0.00138	-0.00025
724.85	0.005565	0.006778
725.182	-0.00661	-0.0056
725.515	0.001313	0.001829
725.848	-0.00141	-0.00035
726.18	0.001552	0.003159
726.513	-0.00208	-0.00141
726.845	0.002391	0.00292
727.178	0.00766	0.009654
727.51	-0.00405	-0.0041
727.842	0.007825	0.009792
728.175	0.00102	0.001964
728.507	0.000751	0.001525
728.839	0.004066	0.004456
729.171	0.012807	0.013045
729.503	-0.00207	-0.00177
729.835	0.009894	0.011013
730.167	-0.00452	-0.00357
730.499	0.012454	0.012829
730.831	0.003671	0.004294
731.162	0.00247	0.003661
731.494	-0.00265	-0.00337
731.826	-0.00372	-0.00255
732.157	-0.00371	-0.00261
732.489	-0.00038	0.000613
732.82	0.014333	0.015562
733.152	0.004722	0.005438
733.483	0.003243	0.003726
733.814	0.007746	0.008984
734.146	0.001695	0.003172
734.477	0.000695	0.001031
734.808	0.00656	0.007906
735.139	0.000788	0.001465
735.47	-0.00165	-0.00044
735.801	-0.01142	-0.00938
736.132	-0.00677	-0.00534
736.463	0.000512	0.001538
736.794	0.002516	0.003058
737.125	-0.00106	0.000182
737.455	0.005397	0.00604
737.786	-0.0064	-0.00569
738.117	-0.00763	-0.00561
738.447	0.014044	0.015048
738.778	0.007613	0.008054
739.108	0.002658	0.004123
739.439	0.003463	0.0047
739.769	0.003221	0.003094
740.099	0.005653	0.006183
740.43	0.004338	0.005404
740.76	-0.00581	-0.0044
741.09	-0.00253	-0.00123
741.42	0.004322	0.004775
741.75	-0.00387	-0.00246
742.08	0.002143	0.002941
742.41	0.00543	0.00617
742.74	0.008227	0.009896
743.07	0.000492	0.001385
743.4	-0.00682	-0.00507
743.729	0.00015	0.002414
744.059	-0.00083	-0.00069
744.389	0.003497	0.004152
744.718	0.003848	0.005456
745.048	0.007174	0.009194
745.377	0.00179	0.003232
745.707	0.010258	0.010415
746.036	0.008145	0.008158
746.365	0.005806	0.007519
746.694	-0.00782	-0.00543
747.024	0.001852	0.002775
747.353	0.00245	0.003876
747.682	-0.0004	0.001351
748.011	-0.00585	-0.00455
748.34	-0.00028	0.000922
748.669	0.004247	0.005412
748.998	0.001088	0.002401
749.326	-0.00096	0.000132
749.655	-0.00621	-0.00572
749.984	-0.00388	-0.00258
750.312	0.010183	0.011021
750.641	0.004375	0.004596
750.97	0.010823	0.011327
751.298	0.00083	0.002977
751.626	0.006115	0.00604
751.955	0.000517	0.002284
752.283	-0.01149	-0.0096
752.611	-0.00185	3.64e-05
752.94	0.004053	0.004578
753.268	0.010501	0.011088
753.596	0.002159	0.003177
753.924	-0.0021	-0.00114
754.252	0.002711	0.003959
754.58	0.006302	0.007843
754.908	-0.0056	-0.0048
755.236	0.006605	0.00816
755.563	-0.00573	-0.00436
755.891	-0.00025	0.000283
756.219	-0.00134	-0.00084
756.546	-0.0059	-0.00449
756.874	-0.00164	7.27e-05
757.201	0.003781	0.005079
757.529	0.013951	0.015333
757.856	0.005035	0.006815
758.184	-0.00619	-0.00525
758.511	-0.00235	-0.00167
758.838	0.003441	0.003998
759.165	0.008949	0.011205
759.492	0.005578	0.005692
759.82	0.008218	0.009314
760.147	0.000671	0.001987
760.474	0.005196	0.006674
760.8	0.015476	0.016682
761.127	-0.00179	-0.00065
761.454	0.004512	0.005794
761.781	0.007291	0.008519
762.108	-0.00728	-0.00629
762.434	0.002903	0.004443
762.761	0.000426	0.001229
763.087	-0.00722	-0.00607
763.414	-0.00083	0.000507
763.74	-0.00129	-0.00076
764.067	-0.00606	-0.00475
764.393	-0.00703	-0.0061
764.719	-0.00205	-0.001
765.045	-0.00549	-0.0043
765.372	-0.01015	-0.00929
765.698	-0.00259	-0.00029
766.024	0.006313	0.007339
766.35	-0.01196	-0.01112
766.676	0.002342	0.003546
767.002	-0.00367	-0.00188
767.327	0.010883	0.01154
767.653	-0.00717	-0.00467
767.979	0	0.00107
768.305	-0.00154	9.61e-05
768.63	-0.00639	-0.00503
768.956	-0.00105	-0.00064
769.281	-0.00043	0.001042
769.607	5.96e-05	0.000979
769.932	-0.00425	-0.00315
770.257	0.006858	0.007087
770.583	0.005525	0.006711
770.908	-0.00438	-0.00281
771.233	-0.00134	-0.00119
771.558	-0.0029	-0.00113
771.883	0.001989	0.002453
772.208	-0.01296	-0.0117
772.533	0.009112	0.009774
772.858	-0.00551	-0.00408
773.183	-0.00183	-4.7e-05
773.508	0.001987	0.003489
773.833	-0.00253	-0.00119
774.157	0.009459	0.010127
774.482	0.002444	0.003206
774.806	0.004029	0.005295
775.131	-0.00815	-0.00637
775.455	0.01175	0.011662
775.78	0.002477	0.003292
776.104	-0.00483	-0.00384
776.429	-0.00162	-0.0007
776.753	-0.01125	-0.00971
777.077	0.008799	0.009441
777.401	-0.0178	-0.01613
777.725	-0.0092	-0.00843
778.049	0.001792	0.001743
778.373	-0.00318	-0.00255
778.697	-0.01147	-0.01028
779.021	-0.00332	-0.00242
779.345	-0.00243	-0.00235
779.669	0.000366	0.000792
779.992	0.000662	0.001109
780.316	0.004825	0.005456
780.64	0.007159	0.007934
780.963	-0.00695	-0.00598
781.287	0.003949	0.004248
781.61	0.000614	0.001115
781.933	0.005318	0.005261
782.257	-0.00559	-0.00447
782.58	0.005227	0.006248
782.903	-0.00375	-0.00166
783.226	-0.00053	5.2e-06
783.549	-0.00368	-0.00223
783.873	0.001516	0.002523
784.196	-0.01151	-0.01019
784.518	0.002792	0.003728
784.841	-0.01103	-0.00999
785.164	-0.00692	-0.00598
785.487	0.001505	0.002039
785.81	-0.0024	-0.00212
786.132	0.001119	0.002421
786.455	-0.00561	-0.00376
786.778	0.005741	0.006789
787.1	-0.01233	-0.01088
787.422	0.002276	0.00324
787.745	-0.00761	-0.00706
788.067	-0.00219	-0.00062
788.389	0.00475	0.005157
788.712	-0.00556	-0.0052
789.034	-0.00095	-0.00082
789.356	0.000181	0.001442
789.678	0.002755	0.004333
790	-7.1e-05	0.000956
790.322	0.005728	0.007176
790.644	-0.00171	-0.00045
790.966	-0.0025	-0.00106
791.288	-0.0076	-0.00618
791.609	0.000274	0.001385
791.931	0.004251	0.004853
792.253	0.005993	0.006394
792.574	-0.00445	-0.00354
792.896	-0.00332	-0.00189
793.217	0.003799	0.004876
793.539	-0.00467	-0.00341
793.86	-0.00441	-0.00236
794.181	-0.00255	-0.00162
794.503	-0.00194	-0.00051
794.824	0.00121	0.002512
795.145	0.001819	0.003448
795.466	-0.01181	-0.01196
795.787	-0.00034	0.001886
796.108	0.004439	0.004211
796.429	0.01011	0.01041
796.75	-0.00161	-0.0013
797.07	0.000854	0.000694
797.391	-0.00261	-0.00109
797.712	0.005408	0.006674
798.033	-0.00243	-0.00124
798.353	0.005225	0.006472
798.674	-0.00585	-0.00493
798.994	-0.00919	-0.00639
799.315	0.006805	0.006913
799.635	-0.00189	-0.0016
799.955	0.000181	0.000642
800.276	-0.00034	-0.00034
800.596	0.006183	0.006079
800.916	-0.00162	-0.00028
801.236	0.0003	0.001982
801.556	-0.0022	-0.00147
801.876	0.004951	0.00543
802.196	0.00336	0.002362
802.516	0.004018	0.005942
802.836	0.000885	0.00166
803.155	-0.00416	-0.00275
803.475	0.002457	0.002297
803.795	0.000861	0.000972
804.114	-0.00477	-0.00306
804.434	-0.00317	-0.00149
804.753	-0.00128	-0.00059
805.073	0.007296	0.008023
805.392	0.000481	0.001354
805.711	0.001439	0.002458
806.031	-0.00049	-0.0005
806.35	0.004488	0.004928
806.669	-0.0123	-0.01023
806.988	0.012918	0.013348
807.307	0.013196	0.015185
807.626	-0.00193	-0.00071
807.945	0.008068	0.00848
808.264	-0.00565	-0.0046
808.583	0.005951	0.006266
808.902	-0.00562	-0.00482
809.22	-0.00875	-0.00851
809.539	0.000417	0.001647
809.858	-0.00594	-0.00403
810.176	-0.00293	-0.00182
810.495	0.004494	0.005658
810.813	-0.00823	-0.00695
811.131	0.006081	0.0061
811.45	0.009474	0.009303
811.768	-0.00012	0.001507
812.086	-0.00442	-0.00344
812.404	0.004119	0.005495
812.722	-0.00485	-0.00376
813.041	-0.00726	-0.00582
813.359	-0.00932	-0.00748
813.676	0.002488	0.003042
813.994	-0.00311	-0.002
814.312	-0.00522	-0.00541
814.63	0.000903	0.002624
814.948	0.006353	0.006661
815.265	0.006971	0.007487
815.583	-0.00204	-0.00021
815.9	-0.00119	0.000114
816.218	-0.00482	-0.00411
816.535	0.009781	0.010647
816.853	0.000704	0.001003
817.17	0.007337	0.00868
817.487	0.001234	0.002003
817.805	-0.00248	-0.00144
818.122	-0.00388	-0.00292
818.439	0.004737	0.005591
818.756	-0.00682	-0.0055
819.073	-0.00671	-0.00524
819.39	0.000993	0.002481
819.707	-0.00862	-0.00832
820.024	-0.00277	-0.00114
820.34	0.007823	0.007981
820.657	-0.01757	-0.01559
820.974	-0.01117	-0.01019
821.29	-0.00282	-0.00178
821.607	-0.00079	0.000548
821.923	-0.00686	-0.00553
822.24	-0.00739	-0.00621
822.556	0.010079	0.010514
822.873	-0.00658	-0.00673
823.189	-0.00518	-0.00386
823.505	-0.00213	-0.00122
823.821	0.007289	0.009153
824.137	0.002338	0.002837
824.453	0.000347	0.001065
824.769	0.003558	0.004271
825.085	-0.00592	-0.0041
825.401	-0.00058	0.000107
825.717	-0.00257	-0.00036
826.033	0.006454	0.006851
826.349	0.009907	0.010818
826.664	0.013818	0.014731
826.98	-0.00137	0.000712
827.295	0.005594	0.006724
827.611	-0.00933	-0.00824
827.926	0.009622	0.01054
828.242	-0.01097	-0.0093
828.557	0.002112	0.003307
828.872	0.003183	0.003281
829.188	-0.00396	-0.00302
829.503	-0.00795	-0.00576
829.818	-0.00098	0.000104
830.133	-0.00219	-0.00194
830.448	0.005165	0.005949
830.763	0.012962	0.013224
831.078	0.001958	0.001678
831.392	-0.00275	-0.00275
831.707	0.001247	0.002624
832.022	0.000649	0.00165
832.337	0.006775	0.008467
832.651	0.007282	0.007677
832.966	0.003327	0.004479
833.28	0.004525	0.004941
833.595	0.00196	0.00172
833.909	-0.00109	-0.0006
834.223	0.009315	0.010418
834.538	-0.00323	-0.00188
834.852	-0.00073	0.000964
835.166	0.008889	0.010236
835.48	-0.007	-0.00517
835.794	-0.00668	-0.00565
836.108	0.002245	0.003029
836.422	0.000885	0.002162
836.736	-0.01141	-0.00904
837.05	0.008006	0.008888
837.364	-0.00507	-0.00429
837.677	0.004806	0.006277
837.991	0.00526	0.007124
838.305	-0.00213	-0.00087
838.618	0.000883	0.002338
838.932	0.002958	0.003905
839.245	0.006337	0.006181
839.558	0.009635	0.009893
839.872	-0.01024	-0.00882
840.185	-0.0016	-0.00059
840.498	-0.00266	-0.00121
840.811	0.003622	0.004708
841.124	-0.002	-0.0013
841.438	-0.00329	-0.00353
841.751	-0.00486	-0.0036
842.063	0.003719	0.004986
842.376	-0.00403	-0.0024
842.689	0.005695	0.007061
843.002	-0.00786	-0.00594
843.315	-0.00188	-0.00142
843.627	-0.00461	-0.00361
843.94	0.004836	0.005609
844.252	-0.00101	0.000218
844.565	0.007644	0.008436
844.877	0.003832	0.004793
845.19	0.00473	0.005871
845.502	-0.00341	-0.00209
845.814	0.001556	0.002237
846.126	0.001715	0.00226
846.439	-0.00572	-0.00393
846.751	-0.00196	-0.00153
847.063	0.002541	0.002772
847.375	0.006812	0.008225
847.687	0.006527	0.008664
847.998	-0.00065	0.000704
848.31	-0.00236	-0.00121
848.622	0.006938	0.007433
848.934	0.00653	0.007251
849.245	-0.0042	-0.00389
849.557	0.000958	0.001252
849.868	0.007262	0.008025
850.18	0.008119	0.008472
850.491	-0.00103	-0.0007
850.803	0.007154	0.007721
851.114	-0.00345	-0.00205
851.425	0.001079	0.002611
851.736	0.002066	0.001871
852.048	-0.00236	-0.0011
852.359	-0.00291	-0.00248
852.67	0.001002	0.001619
852.981	-0.00469	-0.00334
853.292	0.01028	0.01067
853.602	0.004121	0.005144
853.913	0.010097	0.011171
854.224	0.004673	0.005295
854.535	-0.00477	-0.00412
854.845	-0.00243	-0.00169
855.156	0.002883	0.003219
855.466	-0.00271	-0.00166
855.777	-0.00524	-0.00598
856.087	0.001397	0.00231
856.398	0.005011	0.005718
856.708	3.97e-05	0.001341
857.018	0.002616	0.004471
857.328	-0.00201	-0.00068
857.638	0.015547	0.017594
857.948	0.002976	0.004141
858.258	0.00032	0.000964
858.568	-0.0022	-0.00142
858.878	0.005768	0.006048
859.188	0.002885	0.003632
859.498	0.009902	0.0108
859.808	0.004589	0.005674
860.117	-0.00838	-0.00758
860.427	-0.00365	-0.00252
860.737	-0.00405	-0.00249
861.046	0.001603	0.002
861.355	0.000962	0.003045
861.665	0.008452	0.009049
861.974	0.005854	0.006773
862.283	0.000397	0.001335
862.593	-0.00143	-0.00013
862.902	0.007236	0.008199
863.211	0.005013	0.005141
863.52	-0.00079	-0.00021
863.829	0.003614	0.003635
864.138	-0.00656	-0.00545
864.447	0.008262	0.008695
864.756	-0.01207	-0.01165
865.064	0.006967	0.007612
865.373	0.007576	0.008838
865.682	0.003704	0.003954
865.99	0.003221	0.003744
866.299	0.001102	0.001764
866.607	-0.00233	-0.00099
866.916	0.004042	0.005331
867.224	-0.00208	-0.00062
867.532	0.009004	0.0098
867.841	0.00087	0.001263
868.149	0.000808	0.002845
868.457	-0.00226	-0.00101
868.765	0.006285	0.008067
869.073	-0.00439	-0.00324
869.381	-0.00085	0.000192
869.689	-0.00084	0.000564
869.997	0.001461	0.002239
870.305	-0.00058	0.000605
870.613	0.004298	0.005354
870.92	0.013395	0.014247
871.228	-0.00071	4.42e-05
871.535	-0.01409	-0.01304
871.843	0.00441	0.005258
872.15	-0.00625	-0.00441
872.458	0.000444	0.001021
872.765	-0.00517	-0.00409
873.072	-0.0008	0.000145
873.38	0.004313	0.004427
873.687	-0.00946	-0.00865
873.994	-0.00201	-0.00197
874.301	0.003236	0.004801
874.608	-0.00548	-0.00431
874.915	0.001958	0.00306
875.222	0.005647	0.006453
875.529	-0.01184	-0.01163
875.836	-0.0057	-0.00425
876.142	0.000302	0.001897
876.449	0.001755	0.003019
876.756	0.001499	0.002936
877.062	-0.00084	-0.00078
877.369	0.004024	0.004554
877.675	-0.00345	-0.0018
877.981	-0.00373	-0.00299
878.288	6.18e-05	-2.9e-05
878.594	0.0059	0.007633
878.9	-0.0022	-0.00062
879.206	0.00221	0.002699
879.513	0.008194	0.008854
879.819	-0.00851	-0.00734
880.125	-0.00304	-0.00188
880.431	-0.00697	-0.00634
880.736	0.00102	0.001037
881.042	0.003053	0.003972
881.348	-0.00838	-0.0072
881.654	0.001954	0.003788
881.959	0.004569	0.005866
882.265	0.003474	0.003097
882.57	0.005494	0.006155
882.876	0.007388	0.008475
883.181	-0.02219	-0.02014
883.487	0.004647	0.005521
883.792	0.005934	0.0063
884.097	0.012843	0.014803
884.402	-0.00026	0.001135
884.708	0.002901	0.003564
885.013	-0.00904	-0.0069
885.318	0.002128	0.003845
885.623	0.001982	0.00337
885.928	0.009805	0.010717
886.232	-0.00485	-0.00377
886.537	-0.00228	-0.00114
886.842	-0.0041	-0.00217
887.147	-0.00142	0.001312
887.451	-0.00771	-0.00709
887.756	0.010624	0.010938
888.06	0.002656	0.003544
888.365	0.003018	0.003058
888.669	0.001841	0.001987
888.974	0.004395	0.004526
889.278	-0.00202	-7.3e-05
889.582	0.003803	0.0043
889.886	9.49e-05	0.001335
890.19	-0.00873	-0.00808
890.494	-0.00496	-0.00401
890.798	0.003335	0.004476
891.102	0.001291	0.00199
891.406	-0.00553	-0.00457
891.71	-0.00407	-0.00292
892.014	-0.00461	-0.00386
892.317	0.00111	0.001743
892.621	-0.00474	-0.00339
892.925	0.002567	0.003827
893.228	0.003185	0.003871
893.532	0.000406	0.002065
893.835	0.015476	0.015484
894.139	0.006459	0.008023
894.442	-0.00031	0.000226
894.745	0.003788	0.004533
895.048	-0.0035	-0.00333
895.351	-0.0078	-0.00738
895.655	0.009443	0.010618
895.958	0.005024	0.0061
896.26	0.003711	0.005477
896.563	0.005075	0.006214
896.866	-0.00478	-0.00341
897.169	-0.00456	-0.003
897.472	0.006011	0.007178
897.774	0.009178	0.010091
898.077	0.005309	0.006061
898.38	-0.00491	-0.00376
898.682	-0.00378	-0.00138
898.985	-0.01143	-0.00918
899.287	0.005483	0.006825
899.589	0.00573	0.006144
899.892	-0.00044	0.001309
900.194	-0.00058	0.000891
900.496	-0.00048	0.001008
900.798	-0.003	-0.00148
901.1	-0.01011	-0.00809
901.402	-0.00255	-0.00043
901.704	-0.00518	-0.00394
902.006	-0.00497	-0.00336
902.308	-0.00865	-0.00628
902.61	0.00494	0.005251
902.911	-0.00066	0.001146
903.213	-0.00202	-0.0012
903.514	0.010406	0.010631
903.816	0.003415	0.005069
904.117	-0.00114	-0.00017
904.419	0.001311	0.003159
904.72	0.00392	0.004136
905.022	-0.00098	0.000434
905.323	0.013313	0.014112
905.624	-0.00156	-0.00083
905.925	0.005121	0.005942
906.226	-0.0014	0.000405
906.527	0.002678	0.004136
906.828	-0.00604	-0.00471
907.129	0.004797	0.006105
907.43	0.006883	0.006996
907.731	0.013125	0.013702
908.031	0.008227	0.009594
908.332	-0.00465	-0.00324
908.633	-0.00467	-0.00384
908.933	-0.00355	-0.00182
909.234	0.002459	0.003112
909.534	0.005371	0.005583
909.835	0.002258	0.004323
910.135	0.00117	0.00359
910.435	-0.00201	-0.00194
910.735	0.009651	0.010444
911.036	-0.00146	-0.00027
911.336	0.005037	0.0059
911.636	0.004084	0.003645
911.936	-0.00093	-0.0002
912.236	-0.00695	-0.00437
912.535	-0.00477	-0.0041
912.835	0.006505	0.007833
913.135	0.001585	0.003073
913.435	-0.01031	-0.00889
913.734	-0.00555	-0.00488
914.034	0.006507	0.008147
914.333	-0.00407	-0.00209
914.633	-0.00386	-0.00337
914.932	0.003413	0.005238
915.232	0.010728	0.011652
915.531	0.009492	0.010111
915.83	-0.003	-0.00141
916.129	0.000324	0.000834
916.428	0.000607	0.002104
916.727	0.007609	0.008651
917.026	0.005865	0.007025
917.325	0.000576	0.001148
917.624	-0.0025	-0.0009
917.923	0.004898	0.004811
918.222	-0.00084	0.000512
918.521	-0.00373	-0.00168
918.819	-0.008	-0.00588
919.118	-0.00092	-0.00078
919.416	-0.0013	-0.00019
919.715	0.012342	0.01278
920.013	-0.00127	-0.00094
920.312	-0.00053	0.000361
920.61	-0.00347	-0.00277
920.908	-0.01325	-0.01208
921.206	-0.00733	-0.00694
921.504	0.008229	0.008636
921.803	0.002101	0.002528
922.101	0.001232	0.001437
922.398	0.00434	0.005884
922.696	-0.00165	-0.00102
922.994	0.002951	0.004339
923.292	0.000622	0.001372
923.59	-0.00654	-0.00523
923.887	-0.00226	-0.0007
924.185	0.001976	0.003237
924.483	0.013379	0.013585
924.78	0.001622	0.002481
925.077	-0.00029	0.00032
925.375	0.000258	0.00166
925.672	0.00568	0.005664
925.969	-0.01215	-0.01076
926.267	-0.00461	-0.00236
926.564	-0.00268	-0.00145
926.861	-0.00894	-0.00722
927.158	0.003825	0.005277
927.455	0.000102	0.002255
927.752	-0.00352	-0.00231
928.049	-0.00143	-0.00182
928.345	-0.00385	-0.00319
928.642	0.006715	0.007482
928.939	0.004417	0.004357
929.236	0.007885	0.008934
929.532	0.000329	0.002429
929.829	0.008318	0.008114
930.125	4.86e-05	0.000938
930.421	-0.0008	-0.00047
930.718	0.00289	0.003736
931.014	-0.0023	-0.00074
931.31	0.004055	0.005178
931.606	-0.00212	-0.00072
931.903	0.001437	0.002764
932.199	0.000711	0.001951
932.495	0.001353	0.003008
932.79	-0.00464	-0.00315
933.086	-0.00141	-0.00031
933.382	-0.00106	-0.00049
933.678	0.007344	0.008628
933.974	-0.00113	-0.00069
934.269	0.004015	0.003538
934.565	-0.00513	-0.00377
934.86	-0.00062	-0.00021
935.156	0.001678	0.002411
935.451	0.010326	0.012159
935.747	-0.00777	-0.00587
936.042	-0.01092	-0.00906
936.337	0.003342	0.004222
936.632	-0.00055	0.000496
936.927	-0.01401	-0.01202
937.222	-0.00819	-0.00698
937.517	-0.01435	-0.01392
937.812	0.012796	0.014325
938.107	-0.00536	-0.00444
938.402	0.004024	0.004965
938.697	0.010048	0.009893
938.991	0.000581	0.002759
939.286	-3.8e-05	-1.8e-05
939.581	0.001717	0.002478
939.875	0.004711	0.005838
940.17	0.000713	0.001637
940.464	-0.00019	0.001686
940.758	-0.00413	-0.00288
941.053	0.004505	0.00503
941.347	0.001106	0.001704
941.641	-0.00116	0.000112
941.935	-0.00597	-0.00513
942.229	0.008346	0.009519
942.523	-0.0011	-0.00046
942.817	0.001901	0.003014
943.111	-0.00975	-0.00844
943.405	0.00513	0.005284
943.699	-0.0015	0.000624
943.993	0.007589	0.009072
944.286	0.004382	0.006191
944.58	-0.00774	-0.00557
944.873	-0.00278	-0.00237
945.167	0.001302	0.002988
945.46	0.002406	0.003505
945.754	0.001777	0.003689
946.047	-0.00426	-0.00283
946.34	-0.00089	0.000501
946.633	0.003287	0.00385
946.926	0.001925	0.002767
947.219	-0.01492	-0.01384
947.512	-0.0032	-0.00157
947.805	-0.00023	0.001837
948.098	-0.00805	-0.00757
948.391	-0.00019	0.00014
948.684	-0.01011	-0.00994
948.977	0.010125	0.011751
949.269	0.006532	0.007862
949.562	-0.00141	2.08e-05
949.854	0.002329	0.003229
950.147	-0.00588	-0.00423
950.439	-0.00483	-0.0035
950.732	0.008819	0.009976
951.024	-0.00252	-0.0011
951.316	0.004196	0.004941
951.608	-0.00372	-0.00319
951.901	0.007181	0.009163
952.193	0.009289	0.010059
952.485	-0.00053	0.000688
952.777	-0.0032	-0.0029
953.069	-0.00609	-0.00516
953.36	-0.00485	-0.00384
953.652	0.003227	0.004165
953.944	-0.00764	-0.00573
954.236	-0.00368	-0.00157
954.527	-0.01086	-0.00989
954.819	-0.00466	-0.00402
955.11	0.007373	0.007667
955.402	-0.00164	-0.00042
955.693	0.004631	0.005557
955.984	-0.00012	0.00185
956.276	0.010936	0.010953
956.567	0.001196	0.003175
956.858	-0.01007	-0.00935
957.149	0.002905	0.004068
957.44	-0.00225	-0.00089
957.731	0.003112	0.004302
958.022	-0.00468	-0.00281
958.313	0.004046	0.004575
958.603	0.00053	0.00179
958.894	-0.00285	-0.00177
959.185	-0.00727	-0.00623
959.475	-0.01346	-0.01121
959.766	0.001029	0.002073
960.057	-0.00216	-0.0011
960.347	0.001276	0.001917
960.637	0.005722	0.008147
960.928	-0.00406	-0.00312
961.218	0.006622	0.007472
961.508	-0.00167	-0.00074
961.798	0.003285	0.003941
962.088	0.007708	0.007815
962.378	-0.00424	-0.00252
962.668	0.00258	0.003518
962.958	-0.00165	-0.00183
963.248	0.007587	0.007558
963.538	0.003797	0.004123
963.827	0.000166	0.000808
964.117	0.002441	0.002497
964.407	-0.01023	-0.00962
964.696	-0.00508	-0.00373
964.986	-0.00158	-0.00078
965.275	0.0059	0.00603
965.565	0.006388	0.008023
965.854	0.001947	0.003076
966.143	0.005854	0.007417
966.432	-0.00515	-0.00451
966.721	-0.00738	-0.00524
967.011	-0.00723	-0.0067
967.3	0.012774	0.013078
967.589	0.007064	0.008599
967.877	-0.00955	-0.00747
968.166	0.000576	0.002351
968.455	0.005104	0.005923
968.744	0.003093	0.003726
969.032	0.001834	0.00292
969.321	-0.00049	0.000374
969.61	-0.0057	-0.00463
969.898	-0.00281	-0.00195
970.186	-0.01337	-0.01215
970.475	0.004139	0.004648
970.763	0.003108	0.004396
971.051	-0.002	-0.00125
971.34	0.007309	0.007402
971.628	-0.00028	0.000218
971.916	0.002534	0.00318
972.204	0.002095	0.003383
972.492	-0.00298	-0.00144
972.78	0.008878	0.00974
973.067	-0.00628	-0.0058
973.355	-0.00641	-0.00483
973.643	-0.0007	-0.00044
973.931	0.006585	0.007285
974.218	-9.7e-05	0.000475
974.506	0.002232	0.003284
974.793	0.003658	0.004393
975.081	-0.00888	-0.00733
975.368	-0.00149	0.000385
975.655	-0.00185	0.000325
975.943	0.001739	0.003294
976.23	0.009181	0.011096
976.517	-0.00349	-0.0014
976.804	-0.00409	-0.00429
977.091	-0.00262	-0.00269
977.378	-0.0015	-0.00039
977.665	0.002664	0.004546
977.952	-0.00113	-0.00117
978.238	0.003446	0.004141
978.525	0.002263	0.003097
978.812	0.000415	0.001619
979.098	0.000371	0.002216
979.385	-2.4e-05	0.000961
979.671	0.005611	0.006334
979.958	0.007819	0.009161
980.244	-0.003	-0.00229
980.53	-0.00432	-0.00408
980.817	-0.00226	-0.00112
981.103	0.015843	0.017084
981.389	0.001477	0.002271
981.675	0.005187	0.007287
981.961	0.001989	0.003816
982.247	-0.00767	-0.00573
982.533	-0.00483	-0.00343
982.819	-0.00099	0.000717
983.104	0.008201	0.009485
983.39	-0.01312	-0.01092
983.676	-0.00833	-0.00767
983.961	-0.00119	-0.00048
984.247	-0.00459	-0.00377
984.532	-0.00189	-0.00022
984.818	0.001673	0.002936
985.103	-0.01308	-0.01222
985.388	0.000989	0.002297
985.674	-0.00052	0.001725
985.959	-0.00091	-0.00082
986.244	0.008699	0.00914
986.529	0.000373	0.001839
986.814	-0.00494	-0.00368
987.099	0.00324	0.003653
987.384	0.001015	0.002481
987.668	-0.00087	0.000281
987.953	0.005309	0.006929
988.238	-0.00392	-0.00326
988.523	-0.00174	-0.00055
988.807	-0.00877	-0.0082
989.092	-0.00049	5.98e-05
989.376	-0.00858	-0.00714
989.66	0.00441	0.004939
989.945	0.00549	0.005474
990.229	0.009894	0.010306
990.513	-0.00884	-0.00708
990.797	0.001033	0.001634
991.082	-0.00411	-0.00231
991.366	0.008198	0.00816
991.65	-0.0009	-0.00042
991.933	0.004715	0.006833
992.217	-0.00292	-0.00141
[truncated: 137 more rows]

## Sheet: Panel e
Time (min)	vc46-3	vc46-4	vc46-5	vc46-6	vc48-5	vc48-3	vc48-2
0.000667	1.17247	0.794157	0.09206	-2.25899	1.19536	0.410571	-2.97968
0.001333	3.21177	0.563334	-1.1387	-2.9189	-0.37937	0.489494	-2.56655
0.002	2.12539	0.595329	-0.08062	-1.51292	-0.41005	-0.97959	-2.00997
0.002667	0.222659	0.541554	-0.47188	-2.64276	-1.09308	-0.7582	-5.90786
0.003333	0.097249	-0.0309	0.182658	-4.68199	0.23545	-0.93511	-3.66772
0.004	-1.56487	-1.75049	-0.13882	-3.1826	1.1195	-0.5566	-3.28233
0.004667	0.956036	-1.59193	-2.02278	-0.63867	0.426453	-0.14133	-6.45354
0.005333	0.371659	-1.52302	-0.57765	-2.75281	-0.12466	-1.63318	-3.93985
0.006	-0.43882	-3.05736	-0.20793	-4.4257	0.834893	-1.83226	-5.05179
0.006667	0.17029	-1.00746	-0.27217	-4.28026	1.13407	-0.61455	-2.47978
0.007333	1.39005	-2.85342	-0.32785	-0.0487	0.656421	-1.19637	-2.91944
0.008	2.00717	-1.64014	0.160178	2.73194	2.31321	-1.70825	-3.51212
0.008667	0.791335	-1.56507	1.41171	0.551093	0.957128	-0.96848	-4.11712
0.009333	0.21915	-3.10527	-0.29715	-2.41836	2.04252	-1.38559	-2.21732
0.01	2.32563	0.048611	-0.56245	-2.74211	1.07028	-1.73264	-1.95494
0.010667	1.58843	-1.08753	1.29485	-1.18082	1.37657	0.066785	-2.39237
0.011333	0.698031	-1.82478	1.20413	-1.90454	0.428464	-0.69351	-5.8851
0.012	1.20522	-0.0435	1.70057	-1.72718	2.15584	-1.04568	-3.17784
0.012667	1.70316	-1.62039	0.708078	-1.83702	0.157	-0.21461	-4.20793
0.013333	2.29976	-1.14892	2.29078	-3.84296	1.01619	-0.11842	-1.02909
0.014	2.29741	-2.19303	0.724892	-2.9147	1.69461	0.509946	-4.66555
0.014667	3.8931	-1.24789	1.14149	-2.6668	2.09388	-0.53663	-3.38279
0.015333	1.009	-1.88907	1.36113	-2.40172	2.86963	-0.06758	-2.16874
0.016	0.980345	-1.93255	1.71941	-1.36306	1.90945	-0.73792	-2.79394
0.016667	2.63758	-0.73947	2.00881	0.377989	2.25807	-1.40712	-0.88664
0.017333	2.33551	0.1409	3.14404	-1.63199	2.7023	-0.80573	-3.24793
0.018	1.99083	1.25899	2.03313	-1.29414	2.2659	-1.25345	-3.01358
0.018667	0.886164	-0.99291	1.47508	-2.04989	2.11328	-0.20521	-3.24853
0.019333	2.66584	0.277409	2.56699	-4.40305	1.11573	-1.53395	-2.80756
0.02	0.165564	-1.5961	1.96388	-0.99434	1.98666	-1.66412	-3.96493
0.020667	1.52393	0.314561	0.2301	-5.14684	2.58979	-1.13215	-3.29024
0.021333	0.740435	-0.5042	0.081497	-4.09249	1.64302	-1.23341	-4.41019
0.022	1.16215	-0.59709	0.268619	-3.28393	1.97401	-1.1926	0.442898
0.022667	1.08373	0.237585	-0.15924	-2.94337	2.59869	-2.35891	-3.9699
0.023333	0.962472	-0.42395	0.397057	-0.7516	0.817244	-0.96329	-5.7949
0.024	0.421173	0.160725	0.277395	-1.20741	1.34011	-1.2761	-3.54149
0.024667	-0.33369	-0.18159	0.746625	-3.32704	1.06494	-2.18756	-0.98111
0.025333	3.55915	-0.76147	-0.12872	-1.87963	1.21844	-1.79809	-3.94369
0.026	1.3809	-1.93345	-0.40338	-4.41	0.373015	-1.28115	-3.89428
0.026667	3.38408	-1.16586	0.23536	-2.49397	0.468165	-0.1925	-3.67171
0.027333	1.21975	1.4653	0.249921	-4.08758	-0.47581	-1.85881	-2.81338
0.028	2.35051	0.817812	0.413559	-0.23549	0.449616	-0.95493	-4.64911
0.028667	2.76615	-1.16367	-0.46031	0.467959	-0.64923	-1.04198	-2.71688
0.029333	1.61656	0.000909	-1.165	-1.80811	-0.54018	-0.27274	-3.32159
0.03	1.72657	0.813964	-0.02507	-4.70216	0.412272	-1.20922	-2.11501
0.030667	3.23296	-2.63695	-0.2466	-0.86095	0.098299	-1.85806	-2.73114
0.031333	2.21968	-0.34175	-0.39604	-3.07495	0.876374	-0.87174	-2.96011
0.032	2.58765	1.68842	-0.14322	-4.92779	0.17175	-1.01943	-2.46465
0.032667	0.752858	0.420865	0.604972	-2.09447	0.40979	-0.83693	-2.25383
0.033333	1.86424	-1.59464	-1.38547	-0.53224	0.871825	-0.45392	-0.2166
0.034	2.0048	-0.71541	-0.8006	-0.57935	-0.09384	0.362319	-1.35761
0.034667	0.934465	-1.9457	-2.48227	-2.04996	-0.35828	-0.20008	-3.41443
0.035333	0.324376	0.389568	-1.00773	0.4111	0.82873	-1.24597	-0.9816
0.036	0.690033	-2.7335	-0.43037	-1.77696	0.36786	0.420964	-1.86195
0.036667	-1.27219	-1.68191	-0.05576	-2.8224	0.358447	-0.29441	-1.74985
0.037333	0.077952	-2.06278	0.079299	-5.61673	-0.03835	-1.14856	-3.62261
0.038	-0.13716	-1.94474	-1.54097	-0.73331	1.10829	-0.45761	-3.827
0.038667	-0.90814	-1.97997	-1.84216	-0.51947	-0.50778	-0.3867	-3.50298
0.039333	2.22046	-0.87662	0.269058	-4.26115	0.383075	-1.99551	-2.45175
0.04	-0.62508	-0.82606	-1.10719	-1.57181	0.397009	-0.35607	-3.82739
0.040667	0.38704	-1.03155	-1.26349	-2.55368	-0.51307	-0.95989	-3.4311
0.041333	-0.88092	-0.73556	0.250288	-1.72364	-0.58909	-1.30605	-4.01195
0.042	0.551151	-1.71276	0.689291	-0.55456	0.105581	-1.3916	-1.61965
0.042667	1.47028	-2.60479	0.827942	-2.27388	-0.13396	-0.7947	-2.35283
0.043333	2.23924	-2.18932	0.872967	-0.49988	-0.01948	-1.25775	-1.45925
0.044	1.34552	-0.798	0.733152	2.21754	0.96966	0.483158	-2.32053
0.044667	0.881582	-1.18757	-0.82077	-2.22732	1.47809	-1.12538	-2.41486
0.045333	1.71405	-2.85926	-0.12855	-2.79903	-0.57726	0.126969	-3.75894
0.046	2.01504	-1.53224	-0.06188	-2.25909	-0.00763	0.254857	0.673283
0.046667	1.8066	-2.11215	2.03036	-4.19786	0.475736	-0.0528	-1.39644
0.047333	2.36797	-1.23406	0.705487	-4.6274	-0.96276	1.19808	1.06808
0.048	0.317715	-1.27959	1.33997	0.744926	-0.83353	0.294209	-1.83577
0.048667	1.57308	-1.3236	-0.86217	-1.24316	0.104235	-0.89256	-1.78347
0.049333	1.20255	-1.79511	-0.49789	-1.77017	-0.42259	-0.56359	-1.00749
0.05	2.48366	-1.17286	-0.08525	-1.86625	0.068975	-0.99677	-2.74501
0.050667	1.68545	-2.61399	-0.92386	-2.51866	1.19966	-1.90827	-1.90113
0.051333	1.57805	-2.93837	-0.6693	-3.59496	0.107666	-1.86085	-0.25511
0.052	-0.11001	-3.25266	0.947425	-2.89743	-0.09574	-2.05685	-3.63091
0.052667	-1.06815	-0.94934	0.320662	-1.11018	0.815856	-1.36272	-0.47866
0.053333	0.875212	-1.02283	0.896983	-3.65799	-0.24203	-1.4175	0.351471
0.054	0.96997	-3.04644	-0.2114	-0.83793	-0.31091	0.024719	0.62321
0.054667	2.07161	0.083379	0.464486	-2.01197	-0.43239	-0.72815	-0.86964
0.055333	0.513469	-0.97373	-0.83083	-5.83259	-0.92109	-1.31631	-1.57035
0.056	3.46283	-1.47792	-1.15722	-2.23246	0.742963	-2.17053	-0.70926
0.056667	2.64778	-2.26757	-2.37374	-2.64418	-0.43772	-0.20547	-1.35186
0.057333	0.896728	-2.25627	-1.83606	0.759046	1.63753	-0.08333	-1.59209
0.058	2.91775	-1.96743	-1.03998	1.12343	0.18189	-0.56584	0.044061
0.058667	2.00442	-1.08491	0.988949	0.819154	0.145633	-0.11823	-0.66467
0.059333	4.6222	-2.73583	1.04024	-1.30202	0.414303	-0.2526	-1.91973
0.06	3.36987	-2.48372	-0.01075	1.42637	0.407575	0.065098	-0.4871
0.060667	2.515	-4.14179	0.077498	-2.85218	1.91317	0.485087	-1.88338
0.061333	1.48308	-1.06675	-0.35307	-1.85499	2.48854	0.71786	-1.51418
0.062	1.3519	-1.97404	0.203836	-1.9688	0.140349	0.585408	-2.58985
0.062667	0.181963	-1.6665	-0.70208	-3.06851	1.39841	0.961615	0.467962
0.063333	3.82659	-1.87565	-0.6755	-3.42892	0.954133	-0.26917	2.14856
0.064	2.18087	-1.77673	-1.0544	1.69589	0.603739	-0.91409	-2.37991
0.064667	3.21179	-1.16866	-0.05594	2.60162	0.470639	0.322595	0.677532
0.065333	2.31119	-1.0236	0.648331	1.46346	-0.30084	0.110768	0.258124
0.066	3.09598	-1.9462	-0.84707	1.63541	0.901049	-0.24585	-0.05152
0.066667	1.99245	1.71308	0.8839	0.836037	1.08805	0.197245	0.111148
0.067333	3.09997	-0.16969	1.04296	0.097876	1.28958	-1.07287	-0.76594
0.068	3.19675	1.87311	0.925988	2.74334	0.848852	-0.38559	-0.40291
0.068667	3.77074	1.07864	0.698145	0.924456	0.576595	-0.15972	-1.44738
0.069333	3.6362	0.773131	0.491865	2.28107	1.45656	-0.68353	-2.46603
0.07	3.06763	1.02479	1.15033	-5.35659	0.719092	-0.18608	1.11204
0.070667	1.87621	0.168389	2.74315	-5.10579	1.71978	-0.32363	1.18578
0.071333	0.357638	-0.04118	1.60944	-3.66153	1.26015	-0.10657	-3.33668
0.072	1.88386	-0.53384	1.87617	-4.34594	1.15661	0.979145	-2.13633
0.072667	0.754722	1.36318	0.198599	-1.60742	0.340934	-0.24218	-2.04374
0.073333	2.87345	0.739768	1.35726	-2.03867	1.4767	-0.7722	-0.74616
0.074	1.40129	-0.3056	2.77211	-1.77267	0.847306	-0.31053	-0.19828
0.074667	4.05896	-1.05137	1.79268	-2.32312	1.45435	-0.52648	1.3131
0.075333	1.36575	-0.33911	2.44155	-1.12137	0.314671	-0.36061	-1.57176
0.076	2.07424	-0.77248	2.90305	-0.71837	2.05709	-0.41173	0.282423
0.076667	1.57182	-0.90504	2.31849	0.919295	0.82322	-0.94533	0.891205
0.077333	1.27282	-0.76809	3.56266	1.40911	0.951477	-1.68685	-0.96386
0.078	2.12918	-1.39512	3.55187	1.73154	3.1086	-1.59743	-1.23396
0.078667	2.16248	-1.44125	2.34955	-0.07026	2.62549	-0.81461	-0.35019
0.079333	0.376427	-2.40133	1.86583	-1.14667	3.65015	-0.03567	2.58749
0.08	-0.08147	-1.49241	0.916524	0.776605	1.45538	0.393778	-0.06715
0.080667	1.56799	-0.38093	1.59675	-0.76288	3.57781	0.402577	-0.48285
0.081333	1.74129	-1.56268	0.607274	0.093987	2.55111	0.315258	-1.0592
0.082	2.37918	-1.66966	-0.27273	0.96882	1.34919	0.137977	-0.61427
0.082667	2.16378	-0.92504	1.29186	2.02609	2.42042	0.532256	-0.06911
0.083333	1.62142	-0.42458	0.185447	-0.76497	1.98186	0.414658	-0.44905
0.084	1.22251	-1.64275	2.23019	0.262922	1.96819	-0.93265	-0.95333
0.084667	0.585559	-1.47647	0.40766	-0.51218	1.50094	0.487705	-1.38799
0.085333	0.297268	1.01713	2.90808	-1.00061	3.28805	0.294903	-0.65695
0.086	-0.46839	-1.21606	4.68911	-0.29409	2.88401	-0.45158	-1.22532
0.086667	0.679603	-1.14619	3.81393	-3.74758	1.71774	0.132572	-1.11392
0.087333	1.2505	0.321652	5.2721	2.0106	3.11488	0.227746	0.19948
0.088	1.02745	-1.16839	3.65982	0.199688	4.27875	0.240006	-2.72955
0.088667	0.256132	-1.60647	3.95001	-2.26673	2.02334	-1.22943	0.360041
0.089333	0.561504	-0.25152	2.48415	-0.60163	2.38221	0.187257	-1.45424
0.09	0.285007	1.11669	3.16889	-3.06827	2.80167	-0.81009	0.149959
0.090667	1.23579	-1.26354	2.38743	-1.33549	2.95338	-0.98796	0.253606
0.091333	-0.31676	-0.39833	1.21614	1.21915	3.47946	-1.57824	-3.21723
0.092	1.26424	-2.52158	1.07308	3.49253	2.33803	-0.81793	-0.75121
0.092667	2.37242	-2.27405	0.405765	1.0889	2.36523	-1.05851	-2.50314
0.093333	2.28604	-1.02231	3.46764	-1.19898	1.47738	-0.8477	-1.69123
0.094	2.10345	-4.22035	1.06452	-1.72053	1.20892	-1.78655	-0.84047
0.094667	2.25383	-1.49795	1.26371	-1.94429	1.67464	-0.76114	-1.49195
0.095333	0.459924	-1.52712	0.777523	-1.05494	0.75756	0.428957	-1.39723
0.096	2.80621	0.007738	0.353987	-0.83232	0.867276	-0.70805	1.1818
0.096667	2.97587	0.269663	1.04465	0.009685	1.44733	0.612193	-0.3342
0.097333	3.12971	1.00079	1.11605	0.031309	1.1561	-0.56459	-2.7819
0.098	2.6259	0.940245	0.489559	-1.01331	1.36272	-0.16195	-0.20571
0.098667	2.64541	0.212118	0.710266	-1.06653	0.840048	0.53003	0.60009
0.099333	1.37577	0.744865	0.349055	-1.18972	0.47489	-1.29574	-0.30504
0.1	2.31187	-0.92655	0.482014	0.3945	1.19536	-0.20112	0.565453
0.100667	2.79232	1.13941	-0.57772	-0.15153	0.216342	0.491133	0.666948
0.101333	2.90464	-0.09422	1.1702	2.07419	2.16886	-0.6993	1.03526
0.102	2.30407	-1.28117	-0.21101	-0.0722	2.47969	-0.08141	0.84246
0.102667	1.43161	-0.52809	-1.15657	0.314696	1.61516	-0.42249	-1.21718
0.103333	1.56445	0.08779	-1.64464	-1.51719	1.4687	-0.88087	0.793705
0.104	1.97794	-1.87344	-0.12463	0.697051	0.861383	-1.62767	-1.05066
0.104667	1.81054	-1.98531	0.218096	2.81198	2.27805	0.425039	0.389969
0.105333	2.52841	-1.40412	-1.24807	1.53217	1.6205	-1.63149	0.906118
0.106	2.85064	-2.27857	-0.48874	-1.41792	2.88909	-2.21814	-0.02398
0.106667	2.30146	0.285789	-0.21541	0.467828	0.36948	-0.38539	-1.74107
0.107333	2.71574	-2.70145	0.206963	1.46632	1.93824	0.073755	-1.17651
0.108	1.71361	-0.32094	-0.28831	-0.14153	2.60425	0.120567	-0.69628
0.108667	2.00937	-2.00511	0.933654	-0.82306	0.510805	-1.42437	1.66643
0.109333	1.25388	-2.46027	-0.4884	-0.32979	0.681357	-1.44433	0.628226
0.11	1.85245	-0.4544	0.128372	0.460418	0.718856	-1.4513	-0.51837
0.110667	2.25814	-1.99485	-1.275	-0.82651	1.03663	-1.15584	1.28335
0.111333	1.21369	0.058357	-1.1823	1.72059	0.919142	-0.79194	-0.57504
0.112	2.42002	-2.02924	1.04821	-1.32802	1.39467	-0.35649	0.783237
0.112667	2.25021	-2.74777	0.781857	0.742502	2.42013	-0.60228	-3.21857
0.113333	1.55074	-4.57945	0.51323	1.56308	1.26749	-0.53664	-0.16777
0.114	-0.19647	-2.69305	0.686517	-1.59056	1.36478	-0.61207	0.117152
0.114667	2.14344	-2.7303	0.302825	-1.11134	1.42258	-1.42855	0.176561
0.115333	-0.0656	-2.16252	0.906946	-2.57901	1.6886	-0.71031	-0.77022
0.116	1.37136	-2.7994	1.42721	0.305126	1.62757	-0.06253	0.35372
0.116667	2.12842	0.607265	1.29191	2.60625	-0.09195	-0.44082	0.495523
0.117333	2.27617	-2.76884	0.368265	-0.31327	0.494322	0.11937	-1.84475
0.118	3.07724	-0.08353	0.553461	0.354795	-0.83088	-0.73592	2.035
0.118667	2.3613	-0.22499	0.437777	-0.89614	0.128123	-0.53503	1.66291
0.119333	2.18172	-1.81452	1.08777	0.698499	-1.16876	-0.62308	0.142995
0.12	1.74274	-1.91698	-0.6728	0.081134	-0.14494	-1.00761	0.091096
0.120667	1.18081	-2.41516	0.366433	-0.76863	-0.47152	-2.27819	-1.65953
0.121333	0.65327	-2.4148	-0.62807	-0.92057	0.061573	-0.12708	-0.75979
0.122	2.46449	-0.0975	0.011422	-3.83249	-0.67483	-1.15608	0.962953
0.122667	2.06926	-1.92646	-1.84337	3.55412	-0.41219	-0.54336	-0.20189
0.123333	1.05252	-1.34349	-1.56874	0.820092	0.617521	-1.01466	-0.63862
0.124	-0.08966	-2.94862	-1.56626	-2.25861	0.159949	-1.00563	-1.33417
0.124667	3.98984	-2.05804	-0.02771	-0.23759	0.330124	-0.43457	-2.3205
0.125333	0.94423	-2.33745	0.049508	0.002305	-0.2418	-1.29812	-0.73693
0.126	1.35909	-1.12148	0.487941	1.47374	-0.29421	-0.27524	-3.90036
0.126667	2.7412	-0.38179	0.886945	2.59975	0.318477	-0.76915	1.57879
0.127333	1.39224	-1.27275	0.828493	-1.14122	-1.19866	-1.11895	-2.85069
0.128	0.641471	-1.58172	0.818163	3.71531	-0.55797	-0.62556	-0.72631
0.128667	1.37359	-0.68247	1.08789	0.225645	-0.02529	-0.67356	1.31913
0.129333	1.85126	-0.49366	1.19446	-0.74928	0.247308	-0.49249	0.175215
0.13	2.27548	-0.47435	1.75146	-1.30445	0.905916	-1.32158	-0.34893
0.130667	1.80474	1.39401	3.141	-0.50734	-0.08942	-1.22331	0.049081
0.131333	2.27723	-0.30538	2.55526	1.0073	1.24728	-0.96269	-1.30335
0.132	1.12432	0.613687	0.42265	2.12277	0.003766	-0.31873	-0.63361
0.132667	1.65631	0.484351	2.0895	-0.53924	0.5085	-0.50075	0.650295
0.133333	0.63896	-0.68937	0.763821	2.53628	0.825746	-0.19575	-2.54156
0.134	2.49253	0.401546	-1.80721	-0.3578	-0.72948	-1.83938	-0.86685
0.134667	1.04731	0.785651	-0.14644	2.20327	0.631058	-0.2198	-0.73647
0.135333	1.84992	0.801958	-0.97297	-0.08598	1.11929	-2.07338	-0.00195
0.136	2.72479	-0.0298	-2.10199	3.16839	0.928397	-0.46237	0.494224
0.136667	2.59117	-0.83865	-2.45719	2.80234	0.638279	-1.90743	-0.01008
0.137333	-0.04298	0.124287	-2.2699	1.27612	-0.22034	-1.44521	-0.95834
0.138	1.68721	-1.60512	-2.27939	2.94439	0.395525	-1.16877	0.236293
0.138667	1.81993	-2.16923	-1.24933	3.48768	0.912731	0.270216	-3.24692
0.139333	0.946162	-2.1154	-2.98291	-0.26078	-0.18824	-0.39034	-0.61306
0.14	-0.2678	-1.73404	-1.36225	0.147908	0.668971	-1.01101	-0.72726
0.140667	1.1999	-1.49015	-1.5385	-2.92539	0.322084	-0.80924	-0.80088
0.141333	2.09265	-0.06408	-1.41678	-1.19029	1.36799	-0.66254	-0.35381
0.142	1.97449	-2.41416	-0.89336	-1.70695	-0.10489	-0.64949	-0.82303
0.142667	0.535224	-0.19072	-1.70161	3.12313	-0.03068	-0.97777	-1.79406
0.143333	1.78334	-2.24623	-1.68001	2.79772	0.920215	-0.54045	-1.26205
0.144	0.013726	-1.42506	-1.78548	-1.18416	-0.48959	-0.88352	0.326857
0.144667	0.616094	1.11913	-2.24787	-0.85737	0.76462	-1.01792	-2.57871
0.145333	-0.40853	-0.43173	-1.38652	0.921945	0.086872	-0.91537	2.98152
0.146	-0.17692	-0.72184	-2.57015	2.67517	0.288884	-0.20196	0.125993
0.146667	0.378479	-2.35725	-2.36276	0.795757	-0.18941	-0.67717	0.158945
0.147333	1.50779	-0.33858	-0.79207	-4.48114	0.202126	-0.04115	0.264538
0.148	-0.20107	-1.82527	-2.62961	0.922528	0.306166	-0.25049	-1.64765
0.148667	0.959733	-0.92655	-0.28134	-0.13018	1.24645	-1.03377	-2.11818
0.149333	1.29951	-0.5851	-1.53399	-1.13731	2.08987	-0.62037	-2.35674
0.15	1.93215	-1.15536	-0.60966	1.49045	1.34576	-1.85272	0.79529
0.150667	1.24604	-0.48367	-0.15115	-3.2811	1.65585	-1.43845	-0.53387
0.151333	0.353601	-0.19422	-1.20957	1.30328	1.56885	-1.10598	0.288095
0.152	2.10438	-0.00471	-1.26382	0.852363	1.65017	-1.47647	-0.95447
0.152667	3.08919	0.475601	-1.21543	0.308016	2.01137	-0.35366	-0.47863
0.153333	-0.58795	-0.30227	0.917961	0.00436	2.26325	-0.37653	-0.61621
0.154	2.37661	-1.98829	1.26979	-0.75074	0.832102	1.17707	-2.02715
0.154667	2.58552	-1.89635	0.34812	-1.11749	1.75898	0.357121	1.36025
0.155333	0.192634	-1.87107	1.92173	1.97127	0.231562	0.427764	2.54335
0.156	2.47021	-0.55845	1.98651	2.45194	0.958712	0.303672	1.51341
0.156667	-0.27011	-0.16411	0.504226	-0.75663	-0.31817	-0.70071	-0.63857
0.157333	1.19789	-0.73986	0.633023	0.336911	0.324672	-0.99255	3.05245
0.158	1.23083	-2.23314	-0.0065	0.467533	1.34224	-1.34563	-0.56009
0.158667	-0.01364	-0.23464	0.279066	3.79917	1.39036	-0.89178	-0.06787
0.159333	-0.07386	-0.37539	1.04797	0.176295	2.17549	-0.74787	-0.93671
0.16	1.66711	-0.85815	0.509509	3.81122	0.843738	-0.49036	-1.10099
0.160667	2.94478	-0.90624	1.44146	-1.7065	1.49426	-0.77092	0.487103
0.161333	2.86704	0.890331	0.452984	-1.41295	0.827404	-0.34519	-0.46979
0.162	1.17218	0.7141	1.47822	0.821002	0.984828	-0.41835	-0.71741
0.162667	0.93175	0.728226	0.846799	1.06723	1.13824	0.157429	0.032477
0.163333	1.41895	2.73391	-0.29136	0.386224	-0.03003	0.212554	-0.7787
0.164	1.12511	1.20932	0.600912	0.301528	0.935121	-1.23006	0.533312
0.164667	1.06022	0.973909	0.190673	-2.64116	1.01703	-0.75143	-1.35715
0.165333	1.42275	-0.23211	-0.71367	2.37852	0.085351	-0.30035	-0.70716
0.166	0.414706	0.187164	-0.62727	0.875547	-0.21001	-0.74813	0.69826
0.166667	1.23827	-0.90248	0.478929	1.75442	0.909239	0.128634	-0.14852
0.167333	1.37761	0.41171	0.342542	0.31292	0.72933	0.74275	-2.51698
0.168	2.35153	-0.19676	1.49131	2.56551	-0.59413	-1.11158	-0.24134
0.168667	1.52604	-0.77291	0.992787	0.047006	1.55415	-0.88852	0.10689
0.169333	1.01685	-0.09026	1.02102	0.033163	1.41308	-0.37134	-0.37754
0.17	2.36748	0.982616	2.13026	-2.26599	-0.42232	-0.37369	0.254227
0.170667	0.811806	0.849817	0.283967	-1.67858	0.978021	-0.70736	2.48089
0.171333	1.69175	0.052236	0.031778	-2.0499	0.759696	-1.26196	-1.656
0.172	3.06265	0.707554	-0.21276	1.70012	1.1819	0.296849	-2.07324
0.172667	1.20738	0.548058	-0.48347	4.78863	0.351159	-0.04329	-0.35955
0.173333	1.62958	-0.17883	-1.08047	-0.80969	-0.46393	-1.8909	-1.57024
0.174	0.282911	-1.02707	-0.41373	1.4807	-1.56289	-0.17218	1.41946
0.174667	0.315362	-1.10218	0.131212	-0.98767	0.232453	0.746604	0.980587
0.175333	1.82538	-0.63646	1.02588	-4.30629	-0.37984	-0.42334	0.108033
0.176	2.17469	-1.1659	2.06933	-0.44447	1.11245	-0.34124	1.04071
0.176667	0.665982	-0.66717	2.13593	-1.66868	1.62175	0.199688	-1.13364
0.177333	0.711525	-1.71958	0.15518	1.61981	0.420872	0.673829	1.3006
0.178	2.02437	0.145846	2.04475	-0.70339	1.41181	0.819709	-1.97573
0.178667	3.3171	-0.88509	1.01283	-3.57311	-0.36668	0.033619	-1.0627
0.179333	1.56096	-1.11109	-0.82431	-3.22604	-0.32303	-0.01496	-1.87713
0.18	2.36142	-0.4784	0.333394	-2.17212	-0.58371	-0.57502	-0.82625
0.180667	0.273216	-0.57399	2.05323	-0.21369	-0.29458	-0.88163	1.42141
0.181333	1.43752	-2.64986	-0.91934	0.162953	-0.5858	-0.50658	2.31008
0.182	-0.13083	-1.09204	-1.70025	-0.33227	0.171195	-0.5356	-0.05507
0.182667	-0.58754	0.862255	-0.13027	-1.65684	-0.24725	-0.25957	-0.62876
0.183333	1.53588	1.16218	0.014486	-3.05522	-0.56724	-0.0168	-0.40245
0.184	1.73699	2.43949	0.27921	-7.24049	0.484601	-0.11002	-0.82472
0.184667	0.726429	0.992987	-0.6	-3.70932	1.47333	0.327623	1.95023
0.185333	0.096752	1.57129	0.193927	-4.27554	1.43972	0.197807	0.988636
0.186	2.81094	0.755467	0.486536	-1.25168	0.241565	0.857702	-1.55898
0.186667	1.81573	0.833614	-0.10836	0.833493	0.260724	1.62954	0.789118
0.187333	2.09181	0.923519	-0.87338	-2.09437	-0.23901	-0.66986	0.612051
0.188	-0.83278	2.25454	0.508351	0.589784	-0.02888	0.253593	0.974209
0.188667	1.1314	-0.25305	-0.21375	-2.2227	-1.06176	0.514502	1.61086
0.189333	0.976376	0.816502	-0.44983	-1.88352	-1.23697	0.640374	-0.11227
0.19	0.27441	0.541881	-0.2367	-1.58437	-0.81318	1.11048	-0.61482
0.190667	0.309646	1.21492	0.965786	0.333898	-0.22335	0.544696	0.831584
0.191333	2.52451	0.799114	0.267062	-1.30361	0.59037	0.011375	-0.30177
0.192	0.941652	0.661565	-0.60063	-1.14512	-1.21139	1.60374	1.62698
0.192667	1.23515	-0.19149	1.48307	2.30722	-0.80669	0.256553	-1.71117
0.193333	0.948221	0.292172	0.544144	-0.0981	1.37576	0.04195	-0.06922
0.194	0.179217	-0.93837	0.751985	0.160417	-0.16429	-0.05956	-0.83836
0.194667	0.483488	-0.24348	0.252103	-1.51354	0.4272	-0.25048	2.75894
0.195333	-1.16776	-1.12912	0.33888	1.40295	0.570536	0.458068	-0.1618
0.196	1.30469	-0.51936	-0.35656	1.58305	-0.6719	-0.26926	-1.01758
0.196667	-2.50614	-0.9347	-1.7141	3.63576	-0.57604	-0.20675	-0.215
0.197333	1.29101	-1.58298	0.462983	-0.47485	1.29622	-0.82159	-0.53723
0.198	2.53586	-1.64134	-0.66939	2.00748	1.04697	-1.33809	3.38275
0.198667	4.73673	-0.82149	-0.0602	-0.81119	1.29928	-1.44772	-1.33272
0.199333	1.60489	1.07998	-1.79883	4.13572	1.14489	-1.50132	0.822112
0.2	1.29862	-1.10588	0.703378	1.23231	0.397193	-0.98558	2.2631
0.200667	1.7495	-1.02965	-1.88003	-2.24687	0.153195	-0.49983	-0.06118
0.201333	1.48035	-0.7007	-1.91018	-1.81477	1.69779	-0.5169	0.712118
0.202	-0.09175	-0.74934	-1.12441	3.67493	0.860242	-0.46223	-2.27166
0.202667	1.67181	0.104373	-0.50759	3.23704	-0.10971	-1.11735	0.550495
0.203333	2.08637	-1.01884	0.157964	3.79758	1.17691	-0.37694	-0.05689
0.204	3.71116	-1.2084	-1.05488	0.685152	0.712904	-0.17697	-2.59421
0.204667	1.59358	-1.01467	-1.3277	1.12737	0.323909	0.252323	-0.61144
0.205333	2.4135	0.089103	-1.79322	2.38415	0.85319	0.158578	-1.8488
0.206	2.72418	0.94406	-1.27367	-0.79554	1.21402	-0.13183	-1.64269
0.206667	1.72874	0.070489	-1.13575	2.79771	-0.07226	0.044282	-2.94107
0.207333	1.18544	0.337881	-0.119	-2.79049	0.90449	-1.28129	-1.04797
0.208	0.823389	1.23779	0.562306	0.416087	-0.48637	-1.00775	-1.61009
0.208667	2.05059	-1.33551	-0.00298	-0.86539	0.300384	-1.595	-2.90074
0.209333	1.75355	1.16613	0.75523	1.93127	0.320375	-0.3908	-1.9073
0.21	0.263995	-0.78017	-0.01026	0.814359	0.428916	-0.87012	0.73393
0.210667	3.36222	-0.17004	-0.12882	-0.18727	1.56207	-1.09674	-0.11019
0.211333	1.55453	0.137996	0.549353	2.17022	1.13623	0.118878	0.985255
0.212	0.929635	-1.09976	0.706993	-3.24623	1.25715	-1.03852	-2.11859
0.212667	2.15294	0.600415	1.5879	1.26437	0.456549	-0.15539	-0.65458
0.213333	0.806331	-0.14234	1.78401	1.30332	0.455711	-0.85202	0.4215
0.214	1.01543	0.156235	0.018084	1.96239	1.67673	-1.01548	-0.55079
0.214667	0.727053	0.754825	-0.05299	0.602091	0.357066	-0.16887	-0.975
0.215333	0.006594	1.54084	-0.43998	-0.84592	0.991263	-0.81197	-0.38912
0.216	1.21541	-0.2905	-1.1537	0.356292	0.261413	-0.31581	-0.78182
0.216667	0.966201	0.847465	-0.3255	-0.29246	0.522827	-0.70503	0.003997
0.217333	2.15307	0.772808	0.171851	-2.4507	-0.86019	-2.28227	1.03546
0.218	0.880653	0.2646	-0.12697	-0.551	0.740826	-1.42023	1.24171
0.218667	0.296037	0.852181	1.13105	1.82915	0.153398	-1.28033	-1.37335
0.219333	2.35758	0.892702	-1.04593	2.27413	1.24264	0.314141	-0.23451
0.22	0.110181	-0.44034	-1.23435	3.40927	-0.06641	-0.80274	-0.89869
0.220667	-1.06808	1.5034	-0.12427	2.55326	0.444964	-0.36926	-0.63269
0.221333	0.63325	2.2607	-1.42324	2.95766	-0.25313	-0.65389	0.622089
0.222	-0.03922	1.58412	-1.02412	-2.60598	1.01153	-0.10842	-2.92707
0.222667	0.761556	1.80473	-1.32949	-0.66165	0.779714	-0.86898	2.87191
0.223333	0.680315	2.44543	-1.7002	-2.27427	0.094809	0.638007	0.781671
0.224	1.59628	-0.32499	0.186861	0.580561	0.572406	0.79186	-1.60685
0.224667	0.338727	0.371063	-1.0139	-0.86393	-0.16146	0.249281	-0.328
0.225333	0.900838	-0.22886	-0.63456	-0.67346	0.016288	-0.42892	1.32191
0.226	0.679491	-0.98361	-0.53182	-0.37433	0.856234	0.988929	-1.55662
0.226667	0.601504	-0.93848	-1.20103	-1.32383	-0.11154	-0.34786	-0.90862
0.227333	-1.70019	-0.76124	-1.56353	-3.40347	-0.11933	1.16095	0.316348
0.228	-1.33505	-1.17459	-0.97242	-2.82389	0.433157	-0.207	0.478151
0.228667	0.290009	-1.00653	-1.92671	-1.28978	-1.63691	-0.3848	-0.50282
0.229333	0.471199	-1.25141	1.34997	2.04533	-0.97361	-0.03197	-1.17147
0.23	0.499472	-0.33395	0.060371	2.43666	-0.53571	-0.18589	-0.22787
0.230667	2.24528	-1.64948	-0.38691	4.08359	0.040209	-0.72779	-0.12159
0.231333	2.28373	0.111055	0.797024	-0.32454	-1.51606	1.32396	-0.86334
0.232	0.425048	-1.79236	-0.21644	2.25699	-0.15099	0.314905	-0.9336
0.232667	2.05091	-0.69897	0.087166	1.21195	-1.08749	0.174072	-0.4376
0.233333	1.22232	-1.08169	-1.04222	1.4993	-1.09096	1.03775	-0.98434
0.234	2.736	-0.25583	-1.18785	-0.1992	-0.53978	0.495792	-0.00311
0.234667	1.72601	-2.0644	-0.1214	-1.34289	0.247044	0.832123	-0.24928
0.235333	1.68901	-1.69342	-0.44979	-1.61357	0.356146	0.476106	-2.17653
0.236	2.57628	-3.66881	-0.85588	-2.75959	-0.22665	-1.41706	-2.08044
0.236667	1.5889	-2.32492	-1.38037	2.24121	-0.71235	-0.37899	-3.01065
0.237333	1.41783	-0.9967	-0.57996	2.96195	-1.41654	-0.08767	-1.42625
0.238	1.74739	-1.51098	-1.35323	3.13916	-0.63868	0.076728	-0.75518
0.238667	1.16447	-1.84757	-0.17938	2.93141	-0.85213	-1.01269	-0.36399
0.239333	1.75683	-1.93914	-0.84288	-3.28204	-0.93339	0.257946	-3.78611
0.24	2.14334	-0.09517	-0.08357	1.37301	0.406327	-0.26421	-2.38001
0.240667	1.81379	-2.15569	-0.53759	3.2838	0.832352	-0.80591	0.736275
0.241333	2.04004	-1.52092	-0.6117	-1.86878	0.863171	0.088319	-0.01973
0.242	1.4239	-0.29407	-1.62038	-2.08282	-1.40522	0.457052	-1.78871
0.242667	0.268777	-0.53925	-0.19407	-0.28894	-0.09514	0.741017	-1.43629
0.243333	1.22717	-0.53437	-0.75588	-0.82459	0.9509	0.837281	-0.16396
0.244	0.707861	-0.29107	-1.2678	-2.29229	-1.00728	1.01456	-1.9262
0.244667	1.57276	-2.59666	-0.47532	0.17125	-1.26388	1.2291	1.97093
0.245333	2.94938	-0.29508	-1.02871	-0.01428	-0.7961	1.44383	-0.56694
0.246	2.27511	-0.63034	0.218192	-0.30396	-1.92132	1.33511	-2.53039
0.246667	2.95852	-0.26468	-1.04186	-3.54725	-0.78614	-0.40002	-2.69914
0.247333	1.99137	-0.27718	-1.33939	-1.29537	-0.09053	-1.03466	-0.13572
0.248	3.27033	0.684192	-2.4201	-1.00774	0.616547	0.306767	-1.11296
0.248667	3.50622	1.0542	-1.90991	-2.00332	-1.22613	0.736188	-0.08941
0.249333	0.862704	0.479618	-1.72794	-2.92018	-0.48465	0.974611	1.29925
0.25	1.22038	0.300496	-2.38805	2.01614	-0.13699	0.167372	0.532434
0.250667	1.40383	-0.88462	-2.61992	-4.313	-0.24762	-0.21711	-0.14273
0.251333	2.53283	-0.15265	-1.08341	0.383055	-0.37291	-0.23388	-2.77468
0.252	1.95159	-0.25685	-1.82335	-0.47552	0.379585	0.29455	-1.86727
0.252667	-0.24762	0.384711	-1.55784	5.09842	-0.46744	0.970529	-0.58376
0.253333	2.15224	-1.84757	0.157166	-1.43466	-0.50994	0.603774	-1.35604
0.254	0.084494	0.20857	-0.69096	0.343176	0.371017	0.94553	-0.36906
0.254667	-0.03451	1.62188	-0.65398	-0.48268	-0.24668	2.31368	1.0021
0.255333	1.56569	0.093688	-1.3455	-1.35434	-0.80862	0.883463	0.750651
0.256	0.865759	0.962441	-0.56565	-3.00519	-1.04474	-0.07718	-0.62481
0.256667	3.30226	0.563944	-0.35802	-0.35822	0.198414	1.59971	-2.28797
0.257333	1.70427	0.664789	0.25341	-0.19341	0.617337	0.448924	-1.69136
0.258	3.02688	-0.28911	0.205093	-1.92029	0.337909	-0.9481	-0.74668
0.258667	0.79997	-1.67038	0.596416	0.098433	-0.27862	-0.07635	-0.38114
0.259333	2.58114	-0.6942	-0.73728	3.66295	1.34708	0.546282	0.955624
0.26	2.37671	0.216449	0.909173	4.27401	-0.09149	-0.63617	-0.21596
0.260667	1.21503	-1.14742	-1.58249	1.26646	0.575346	0.998799	0.814166
0.261333	1.2609	0.170467	-1.95075	1.5666	-0.11941	0.30611	-1.11911
0.262	0.67698	-0.42355	-0.53442	4.30262	0.793243	0.710182	-1.95885
0.262667	1.82308	-0.62254	-2.62277	5.58736	0.312917	0.478358	-1.21054
0.263333	1.75197	1.06264	-0.93074	-0.4913	2.05926	0.178575	0.480564
0.264	2.04072	0.511095	-1.03677	3.38019	1.15375	0.882995	1.0386
0.264667	1.41848	0.98395	-0.25088	0.035923	1.18723	1.12368	-0.49443
0.265333	0.460273	1.62034	-0.03414	-2.29638	1.33564	1.07442	1.28521
0.266	1.13895	1.81326	0.018303	-3.74165	2.38279	1.04991	-0.90312
0.266667	2.32189	0.320333	-0.07986	-0.30103	1.73742	1.21149	-0.75294
0.267333	-0.37073	1.58241	-0.23022	-0.97179	2.05962	0.991955	-1.60452
0.268	0.886783	0.462233	-1.37773	-2.6039	1.78986	0.540775	1.11463
0.268667	1.7432	2.96232	-1.10975	0.11011	0.694109	0.466869	-3.22553
0.269333	0.508482	-0.74702	-1.80427	2.13039	0.92334	0.660734	-0.62554
0.27	1.88129	-0.29926	-0.80919	0.71586	1.29099	0.676596	-0.13936
0.270667	1.72066	0.70231	-0.81269	3.41656	0.916668	0.70535	-3.25113
0.271333	1.6082	-0.33432	-1.41667	0.457026	1.62897	0.699054	-1.05446
0.272	-0.5064	-0.38682	-0.47399	-3.32066	3.01585	-0.33988	-1.13091
0.272667	0.132794	-1.40234	-1.96235	-0.81052	1.81138	-0.09654	0.796014
0.273333	0.922079	-0.21103	-1.35089	0.69799	2.40674	-0.71444	-1.06993
0.274	0.460781	-1.14976	0.188699	-3.42876	1.03112	0.288359	-0.54125
0.274667	1.93993	-1.4645	-0.18635	2.72133	2.62649	-0.23509	1.27553
0.275333	0.820334	-2.82087	0.859906	1.74252	3.6946	0.460729	0.685297
0.276	1.03456	-0.97829	2.10408	0.318279	2.3892	0.611701	1.06836
0.276667	-0.30331	-0.65968	2.23747	3.19647	3.5366	0.906313	1.27392
0.277333	1.07119	-1.18799	1.00463	1.06292	1.47069	0.225716	0.355657
0.278	0.093667	-0.12857	-0.43242	2.86945	1.12803	0.57324	2.81844
0.278667	-1.80136	-1.6991	-0.95662	0.535122	1.05498	-0.19162	-1.06063
0.279333	-0.70095	-1.73526	-1.25793	2.37141	2.48671	-0.41648	0.100481
0.28	-0.76981	-1.70977	-0.16899	4.06555	1.55867	-0.37831	-0.53547
0.280667	-0.58042	-3.11824	-0.07972	-0.04412	2.21627	1.01939	1.71921
0.281333	-1.66311	-2.3609	0.87393	0.651952	0.501841	-0.00999	-0.58023
0.282	-0.55647	-0.79758	2.48656	-3.69512	1.88345	0.079521	-2.75715
0.282667	-0.09872	-1.7664	1.28148	-0.89925	1.14689	1.29009	-2.29233
0.283333	1.4934	0.534196	1.79115	-3.767	0.980068	0.398895	-0.64398
0.284	0.556344	-2.91447	0.002286	-0.12443	2.0803	0.315099	-0.14078
0.284667	2.22233	-2.70822	0.853097	2.14228	1.48056	0.471042	-0.17532
0.285333	0.487731	-2.10996	1.7522	2.03942	2.09709	0.852913	-0.58838
0.286	1.01242	-1.97493	1.49946	1.78698	1.15254	-0.13661	0.8928
0.286667	-0.93981	-2.36276	0.904258	-0.31863	0.348251	-0.00902	-0.49771
0.287333	2.47307	-0.60666	1.96731	0.197296	0.120733	-0.54213	-1.11718
0.288	0.563862	-2.35078	2.18802	1.86597	0.821323	-0.42237	-1.0217
0.288667	0.917398	1.01254	0.743283	1.5463	-0.45981	0.149521	-1.97732
0.289333	0.971563	-0.1596	1.96435	0.52042	0.579105	-0.3522	-1.78665
0.29	0.083889	-0.7079	0.223737	2.14034	1.02031	-0.12511	-2.02654
0.290667	-0.11362	-1.43006	-0.51557	0.42088	1.69371	-0.90324	-0.86371
0.291333	-0.96372	0.204277	-0.21696	1.57884	2.55678	-0.18368	-1.91123
0.292	0.030886	-1.4902	-0.56009	4.43323	1.77987	-0.12757	0.756658
0.292667	-0.6869	1.26266	0.573953	-0.09447	1.27714	0.008239	0.324448
0.293333	1.39021	-0.35355	0.791866	-2.1228	1.35666	-0.14259	0.455742
0.294	-0.01307	-2.6916	2.6992	-2.77594	2.15486	-0.11636	-1.00821
0.294667	1.25168	-0.96097	0.99305	-2.31459	2.71159	-0.2578	3.00311
0.295333	1.16097	-3.55288	0.961476	2.12357	0.776448	0.754302	1.94663
0.296	1.6159	-0.59739	0.65495	-1.80364	1.41818	0.372631	0.173855
0.296667	1.02148	-1.97328	0.05691	0.611165	-0.03834	-1.08831	1.35251
0.297333	0.630737	-1.71459	0.786981	1.7225	-0.07039	-0.97484	-1.08352
0.298	1.46281	-1.00749	1.46196	0.185722	0.209651	0.262926	1.51688
0.298667	-0.28854	-0.53336	2.55985	-0.76801	0.246613	-0.3792	2.06629
0.299333	0.875619	-0.86386	0.670121	-1.74368	-0.34439	-0.42669	-0.86354
0.3	1.61796	-0.36305	1.61843	-0.89488	0.203821	-0.18774	0.950269
0.300667	1.66403	-0.43149	0.569839	2.08174	-0.66243	-0.11315	-0.18842
0.301333	-0.54379	-1.23775	0.969456	-0.15866	-0.55686	-1.25481	0.545424
0.302	1.85471	-1.89338	0.55798	-0.35333	-0.14525	0.249517	2.89634
0.302667	0.563937	-3.03973	0.331185	2.67467	1.68087	0.33039	-1.85187
0.303333	1.0174	-1.1815	1.11484	0.008481	0.438599	0.286121	-0.30619
0.304	1.32434	-3.19352	0.415171	-2.83057	0.44738	-0.44456	0.274544
0.304667	1.41553	-2.89728	0.021212	-0.97118	0.727683	0.167142	0.654973
0.305333	0.531001	-3.39697	-1.52993	1.30241	0.044426	-0.14916	-0.5135
0.306	1.40963	-2.40669	-0.02766	1.20992	0.09182	-0.71003	-0.08234
0.306667	0.098077	-0.70685	-0.56021	0.366944	0.501576	-0.05665	-3.51575
0.307333	1.37164	-0.28908	-0.21879	1.8129	0.877111	0.716336	-4.30162
0.308	0.581684	-1.18842	0.253514	0.92486	0.357607	0.414223	-0.67073
0.308667	2.84161	-2.01831	-1.22155	-1.75129	0.96795	-0.62979	-0.7286
0.309333	0.043488	-1.73152	-0.80445	-4.29734	-0.76531	-0.54561	-1.64313
0.31	0.677915	-0.02535	-0.9605	-1.45466	-1.1139	-0.72892	1.37019
0.310667	-0.17736	-1.79161	-1.93377	-1.33235	1.02088	-0.16426	-2.51925
0.311333	-0.04104	-1.16567	-2.4253	1.20466	0.375612	0.70078	-0.89677
0.312	0.516657	-3.205	-1.27	1.1008	0.147047	-0.03403	0.897231
0.312667	0.217111	-2.27536	-1.597	-0.3147	0.625758	-0.15464	0.443155
0.313333	0.625054	-1.55065	-0.78481	-1.87541	0.35976	-0.17697	-1.79815
0.314	-0.29035	-2.53704	0.880312	-1.5017	0.389802	-0.33638	2.54508
0.314667	1.17695	-1.30144	-0.35524	-1.82211	-0.60322	-0.38228	-0.3595
0.315333	1.00875	-0.7225	2.05439	1.11992	0.897728	-0.75639	1.39714
0.316	0.433602	-0.29643	0.973066	0.669413	1.44975	-0.17721	-0.79651
0.316667	-1.26435	-1.81793	1.01753	0.410281	0.569806	0.024356	-0.95223
0.317333	0.143699	-2.23303	2.62111	-2.44344	1.0667	0.393228	1.04011
0.318	-2.18894	-1.82747	3.47235	2.93268	0.435814	-0.34212	-1.50281
0.318667	-0.42935	-1.5435	2.26808	0.023982	1.23694	-0.35185	-1.20965
0.319333	1.78245	-2.20046	0.573359	1.0372	0.893665	-0.57752	-0.40916
0.32	1.22513	-2.10475	1.70542	-0.62515	1.0399	-0.45848	-0.87805
0.320667	1.47659	0.554256	0.137325	-0.20864	0.692013	0.261264	-1.40531
0.321333	1.16597	-0.83758	0.68794	2.49332	-0.47708	-0.07709	1.56537
0.322	0.457862	-1.10592	1.07313	-0.40924	-1.01335	0.399697	0.516955
0.322667	-0.60292	-2.53622	1.48361	-1.1552	-0.03602	-0.76617	-0.18804
0.323333	-0.57758	-0.52743	0.307846	-0.27858	0.270762	-0.0057	0.304981
0.324	-0.63232	-0.20046	-0.2236	-0.1368	-0.96572	1.14148	1.24032
0.324667	-2.46718	-1.96166	-0.01667	0.382914	-0.52066	1.44267	1.66312
0.325333	-0.66899	-0.74349	0.27678	-4.14292	-1.26574	1.58528	0.33626
0.326	-0.92528	-1.10348	-0.35605	-0.05037	-1.22988	0.679696	2.28249
0.326667	-0.04461	-2.62882	0.309018	1.85511	0.004828	1.01777	-0.8625
0.327333	0.118197	-1.77342	1.12221	3.76845	-1.15903	0.585606	-1.38689
0.328	-0.32219	-1.01609	0.660868	0.177792	-1.25989	1.58255	0.055988
0.328667	0.132735	-0.66119	-0.98593	1.14635	-1.6647	1.15491	-0.22358
0.329333	-1.52155	-1.46579	-0.52669	-1.50876	0.742873	0.327815	-0.43432
0.33	-1.02576	-1.0049	-0.42748	0.480021	-1.79641	-0.08703	-0.98984
0.330667	-1.56359	-2.13867	0.985874	1.09351	-0.33444	1.31075	2.15869
0.331333	-0.06509	-1.10402	2.49998	-0.88065	-2.58804	1.55273	1.00246
0.332	-0.26501	-1.68233	1.16204	-0.11013	-1.21001	0.766455	0.663299
0.332667	-0.73055	-2.13946	0.872346	-1.42742	-2.57855	0.678118	0.486877
0.333333	-0.16367	0.357367	1.57163	-0.71132	-1.91898	1.64066	-0.44538
0.334	-1.08015	-1.59724	1.33808	-1.26746	-1.46519	-0.3467	-2.19306
0.334667	-1.30365	-2.21353	0.947755	-1.41233	-0.16632	-0.251	-1.52354
0.335333	-1.15996	-1.11448	1.13576	2.03916	-0.21708	0.492348	-1.53979
0.336	-1.81168	-0.88487	0.006011	0.551975	-0.56229	0.83638	1.48047
0.336667	0.016827	-1.77357	0.586364	1.56336	0.85661	0.125995	0.775532
0.337333	-1.83807	-1.53174	-0.16302	0.454925	0.351373	0.499947	-2.46724
0.338	-0.58747	-0.41987	-0.34811	0.515564	2.0913	0.732448	-0.41746
0.338667	0.610436	-0.97276	-1.11624	-0.34037	0.232926	0.381066	-1.44044
0.339333	-1.12013	0.54539	-1.39908	-1.41875	1.20989	0.454864	0.25964
0.34	-0.82385	0.690481	-1.14496	-1.37793	0.095949	-0.13304	-0.17686
0.340667	-0.13228	-0.25186	-0.42255	-0.47312	0.567236	-0.17528	-1.80746
0.341333	-1.09002	-0.3246	-0.32574	1.25997	1.30406	-0.19225	0.086348
0.342	0.093597	-1.40517	-1.21014	0.885488	0.271758	-0.58353	-0.40462
0.342667	-0.88572	-0.56155	-0.45641	-0.41601	0.089404	-0.04756	0.062494
0.343333	-0.08137	-1.23689	-1.11718	-0.00592	1.91728	-0.9715	-1.17879
0.344	-0.17403	-0.70361	0.112133	0.999275	2.45651	-0.59157	0.460665
0.344667	0.070681	-0.53963	0.659119	2.36577	0.374088	-0.08919	-0.04623
0.345333	-1.10725	-1.38456	0.429908	0.031497	1.06319	-0.24442	2.16315
0.346	-0.22565	-2.25704	1.45894	0.02571	1.75695	1.03174	0.504703
0.346667	-1.19089	-1.44374	-0.00205	0.410044	2.88002	0.647393	-2.5913
0.347333	-0.34311	0.772292	0.226826	1.35426	1.00346	1.11831	-0.46574
0.348	1.31561	0.174777	-0.54164	-1.7759	3.13206	1.11986	-0.55712
0.348667	0.54497	-0.76283	-0.33208	-0.31416	1.72467	0.569313	0.085546
0.349333	-0.91345	0.335732	0.745364	-1.49849	2.4242	1.27092	-1.87049
0.35	-0.43385	-1.54725	-0.60972	-2.30442	2.17088	1.86846	0.790638
0.350667	-1.8706	-0.13157	-0.21026	0.584702	0.648257	0.184539	0.763274
0.351333	0.024992	-1.08237	0.354369	0.939733	1.59025	0.417558	0.40552
0.352	-1.30079	-1.01657	1.23348	2.81319	0.436282	0.377444	1.10691
0.352667	0.3054	-0.63271	-0.37135	1.45809	0.908951	1.40732	-0.38783
0.353333	0.773115	-0.3452	-0.08166	2.19014	0.782385	0.246785	-1.18592
0.354	-0.48146	0.373221	0.501022	1.19952	0.626529	-0.04169	0.676658
0.354667	-0.04276	-1.93342	-0.38965	0.882873	1.43327	0.284286	-2.3607
0.355333	-1.07242	-1.46434	1.62913	3.13209	1.08058	0.151659	0.226609
0.356	0.088818	-1.33047	1.20045	-1.55712	0.731304	0.725005	0.580037
0.356667	-0.15355	-2.22787	1.56952	2.53031	1.79814	1.33621	-1.70961
0.357333	-0.94984	0.066784	1.61564	0.975291	1.54509	0.720413	-1.15059
0.358	0.504478	-1.23208	0.359327	3.28567	1.36234	-0.08856	-0.81938
0.358667	-1.53547	-1.15803	-1.73398	-1.09439	1.27063	0.197704	-0.89399
0.359333	-3.10089	-0.53798	0.042798	-0.14581	2.67521	1.30333	-0.30449
0.36	-1.03209	-1.39799	-0.58319	-5.59268	1.37935	0.296467	0.334919
0.360667	-1.62911	-0.61398	-1.54131	0.415471	2.88086	1.25981	1.24564
0.361333	0.636024	-2.16443	-0.68957	0.371159	1.67736	0.304228	-1.77572
0.362	0.271522	-0.81408	0.800131	-6.24718	1.61504	-0.20866	-0.87267
0.362667	1.05662	0.06007	-0.06133	-3.65249	2.81555	0.592915	-0.46145
0.363333	0.96748	-1.00264	1.84965	-1.8203	2.94232	0.27683	1.03102
0.364	-2.25828	0.708355	0.591383	0.389802	0.480847	-0.70246	-1.20778
0.364667	-0.12711	0.435931	0.908422	-2.04415	2.50298	-0.27378	-1.94113
0.365333	-1.14882	-0.67735	2.42726	0.116277	0.55224	-0.18171	-0.66696
0.366	-1.00422	1.30896	1.77052	1.85276	1.81367	0.294609	0.577667
0.366667	-2.61155	1.12588	0.421992	-0.93464	0.486854	0.138887	-0.46669
0.367333	-1.56892	2.39027	0.897452	-5.71948	0.24313	-0.13229	1.45221
0.368	-1.9347	1.26169	0.847284	1.25505	1.06315	-0.0467	1.3055
0.368667	-1.77084	1.0054	1.252	0.806579	1.33037	0.176443	-2.08623
0.369333	-2.445	1.0675	0.897658	-2.0653	1.55792	0.069322	3.16598
0.37	-2.54086	1.6977	0.377899	0.263796	1.23675	0.311953	-0.84352
0.370667	-0.31524	2.76781	2.54351	-1.91171	1.24456	0.375372	-0.02857
0.371333	0.285495	2.38535	0.678145	0.057215	1.70371	0.011094	-0.68658
0.372	-1.66402	3.23603	2.6377	-0.31962	1.9175	-0.45003	-3.76471
0.372667	-0.7131	2.70595	3.31572	2.33204	1.99715	-0.25762	-1.50648
0.373333	-0.87701	1.57433	3.4104	-0.18522	1.20196	0.834176	-2.32129
0.374	-3.63951	1.38739	3.24521	1.64777	1.4807	0.852695	-1.05279
0.374667	0.382918	2.8437	2.34782	-1.19975	0.078716	0.822794	-0.26999
0.375333	-0.07295	1.44019	1.5435	-0.74473	1.76526	0.439022	-0.99287
0.376	-1.26716	1.19308	2.22858	1.8214	0.306669	0.19611	1.29868
0.376667	-2.46785	1.33809	1.75536	2.38351	0.35875	-0.03366	-0.06504
0.377333	-2.57623	1.62327	1.84584	-0.75931	2.28871	0.792217	2.12222
0.378	-1.79195	-0.8953	1.33405	-0.82896	0.452609	0.630032	-2.97909
0.378667	-4.07557	-0.25183	2.20738	-4.06827	0.703203	0.13933	-1.18443
0.379333	-1.73485	1.23953	1.41684	-1.08321	0.25395	0.295835	-1.45597
0.38	-3.38789	0.235976	1.39344	-2.57582	-0.54023	0.273721	0.01054
0.380667	-2.68344	1.37915	1.25758	-0.02584	0.200834	-0.19596	-0.97159
0.381333	-1.30289	0.004991	3.02395	1.39747	0.56627	0.77708	0.912304
0.382	-0.99074	-0.21568	2.66164	4.05585	-0.00222	0.556345	1.0853
0.382667	-0.7858	-0.05705	1.05935	2.2135	0.420465	0.330649	1.05058
0.383333	-1.65904	0.838121	1.90959	-0.82852	1.01699	-0.04564	-0.47527
0.384	-3.3665	-0.29377	2.77986	-1.32301	0.254067	0.270881	0.777347
0.384667	-2.74851	0.326074	1.89511	-0.91014	0.124322	0.682052	2.17979
0.385333	-0.73119	0.577591	1.65939	1.91288	-0.48633	0.051417	0.02962
0.386	-3.65045	0.867949	1.16826	1.69862	1.52358	1.44601	2.33139
0.386667	-2.15091	-0.32739	2.6079	2.93362	-1.13954	0.560835	1.50618
0.387333	-1.91715	1.45034	1.54098	4.06712	-0.77774	-0.27824	-0.2652
0.388	-3.40677	1.81346	0.738202	1.45073	-1.23666	-0.65273	1.32179
0.388667	-1.63754	1.00078	0.502737	1.72107	-0.16809	1.32039	1.13987
0.389333	0.210798	0.519518	0.776368	0.65984	0.537942	1.23346	-0.27162
0.39	-2.40367	0.826959	1.17793	-2.69114	-0.18189	1.44213	-1.48873
0.390667	-1.57928	-0.14528	0.000566	5.32035	-0.00042	1.433	-1.0997
0.391333	-1.31008	0.24507	-0.14463	0.213027	-1.11901	0.999473	0.3996
0.392	-1.41874	-0.63084	-0.11949	1.26375	-0.91449	0.609433	1.42564
0.392667	-1.05919	0.583196	1.21774	1.11859	-0.32859	0.379441	1.6827
0.393333	-1.96053	0.973684	1.16728	0.028389	-1.63538	0.879189	-1.06201
0.394	-1.73565	0.106658	-0.98255	1.98932	-1.53042	-0.49321	0.88924
0.394667	-1.14513	1.38456	0.371846	3.77801	-1.58746	0.059608	-0.80207
0.395333	-2.80562	2.92492	0.012402	3.61717	-2.26242	-0.27692	0.161166
0.396	-3.22202	2.21035	0.153325	1.40504	-1.13783	1.09173	0.672357
0.396667	-2.66099	1.68929	-0.90742	0.139403	-1.54885	0.578736	-1.10278
0.397333	-2.22818	1.18117	-0.20945	6.73002	-2.01623	-0.03636	-1.64938
0.398	-0.79706	2.79746	0.624027	2.68594	-1.19886	0.200679	-0.22886
0.398667	-1.74706	1.56437	-0.26243	-0.44697	-1.03369	0.510939	-0.42041
0.399333	-2.06277	0.759958	0.821679	3.85047	0.536393	-0.03245	-2.67726
0.4	-1.34452	2.10485	-0.17679	2.04574	-1.39708	-0.18408	-1.91028
0.400667	-1.55813	0.12762	0.739961	1.03129	0.569081	-1.27852	-1.61963
0.401333	-1.00526	0.862559	-0.66646	0.991364	-0.54575	-1.87317	1.38112
0.402	-2.46363	0.88619	0.447791	0.426239	0.503278	-0.91519	0.483755
0.402667	-3.28055	-0.09295	-0.89585	-2.30396	-0.85651	-1.53944	1.53733
0.403333	-1.26235	2.1091	-0.19758	1.65852	-0.9905	-0.88873	0.154667
0.404	-1.07435	-0.82684	-0.94656	1.26559	-0.07976	-0.63858	-0.57755
0.404667	-3.15535	-1.22385	0.287612	-1.57685	-1.7621	0.098664	-1.53797
0.405333	-0.69313	0.065092	0.349455	-2.36766	-0.2398	-0.49905	0.166586
0.406	-1.84158	-1.57711	0.508514	-0.48111	1.58035	-0.11169	-0.68852
0.406667	-4.29709	0.283012	2.38437	0.078428	0.417772	-0.73545	-0.93296
0.407333	-1.25098	-1.9199	0.582527	0.233572	-0.76997	0.277038	-0.76022
0.408	-1.15994	-1.11815	0.913457	-0.14411	-0.85164	0.137771	-0.09768
0.408667	-1.96418	0.200765	-1.18075	-0.02168	0.501723	-0.36442	1.50079
0.409333	-1.00358	-0.59056	-0.58139	-1.96107	-0.84034	-0.27699	1.54167
0.41	-0.4743	1.78873	0.709848	-0.64998	0.130542	-0.47328	0.612742
0.410667	-1.25248	0.111402	0.110987	-2.29588	1.11804	-0.2113	1.13579
0.411333	-1.66211	-0.20442	0.467628	-1.69172	0.12698	0.013737	-0.44939
0.412	-1.66531	1.2995	1.29353	-0.3465	0.131973	0.526743	1.03471
0.412667	-1.65407	-0.93433	0.027983	0.298652	-0.00238	0.305996	1.04971
0.413333	-1.17239	-1.60439	-1.13952	-0.20614	-1.40271	-0.97217	-1.11733
0.414	-0.7079	1.40624	-0.66998	-1.10927	-0.53871	-0.50674	1.31819
0.414667	-2.97318	0.129905	-0.03634	-1.01124	0.579553	-0.35568	-0.41236
0.415333	-2.85778	-0.63042	-1.04761	0.188924	-0.39499	-0.74318	1.32769
0.416	-1.08789	-0.62603	0.382733	-3.88574	0.992628	0.959536	-0.01359
0.416667	-1.15592	-0.76528	-0.76914	-0.64203	-1.0694	0.732036	0.913915
0.417333	-2.85939	0.119211	0.776751	3.8044	-1.1758	-0.84114	-1.47743
0.418	-2.40573	0.317582	0.426078	-1.14451	0.152016	-0.91818	1.8451
0.418667	-2.21419	-1.0518	0.143673	-1.16461	-0.7695	-1.56972	-0.37814
0.419333	-1.98394	-1.19974	-0.10586	-1.13686	-0.63724	-0.56707	-0.03557
0.42	-3.43524	-0.50102	0.005212	0.378746	-0.53147	-0.8708	-1.29005
0.420667	-1.76438	-2.11142	0.653374	0.82696	-1.5203	-1.70482	0.958082
0.421333	-1.80562	-0.49721	-0.11717	-1.13566	-1.24694	-0.15741	-0.93293
0.422	-0.70136	-1.32175	-1.10665	-0.64707	-0.01975	-0.67455	0.068301
0.422667	-0.55773	-1.08254	-1.15461	-0.55246	-0.74758	-0.4825	1.93159
0.423333	0.254232	0.216563	-0.85902	-0.04649	-0.06081	-0.58347	2.18272
0.424	-0.86632	-0.66721	-1.58658	1.86254	0.301758	0.214542	1.08402
0.424667	-0.85083	-1.27342	-2.0212	4.60875	1.43392	-0.43671	1.76997
0.425333	-1.25418	-3.40254	-0.39983	1.14716	0.356795	0.496497	-0.22503
0.426	-1.22871	-1.69252	-0.88552	1.69236	0.172426	0.964168	-0.04278
0.426667	0.386025	-0.82764	-0.20005	0.365504	-0.49309	0.682584	0.013604
0.427333	1.92272	-1.67409	-0.72814	1.25029	0.603724	0.267004	-0.60154
0.428	-0.04868	-2.69681	-1.10621	-0.16567	-0.88692	0.368053	-1.21351
0.428667	-0.12334	-1.99716	-1.26776	1.05625	-1.14342	1.63333	-0.68878
0.429333	-0.41917	-3.19865	-1.40158	1.34741	0.494217	0.487596	0.039483
0.43	-0.91708	-1.73747	-1.97008	0.46982	0.966138	0.784706	0.819839
0.430667	-2.37543	-1.30675	-1.18921	-0.54841	2.38428	0.688647	-0.17105
0.431333	-1.86989	-2.39711	-0.03334	-0.38939	1.77352	0.1758	2.32842
0.432	-3.77482	-2.65518	-0.35186	0.739484	1.47484	-0.07632	-0.43181
0.432667	-2.33016	-2.3788	-0.31119	0.030751	-0.329	-0.60881	1.00583
0.433333	-2.65666	1.40492	-1.66935	2.07916	1.06645	-1.15362	-0.19651
0.434	-3.12854	-1.67093	-3.12813	-3.32383	-1.05037	-0.62623	-0.91562
0.434667	-3.08139	-2.34355	-2.24804	-1.81581	0.534522	-1.12774	-1.45453
0.435333	-0.30305	-2.73554	-1.95717	-1.38939	-0.77959	-0.05575	-0.73592
0.436	-2.75058	-2.52349	-1.63436	1.47375	-0.00627	-0.27411	-2.88989
0.436667	-1.91339	-1.73792	-1.16971	-0.6924	0.098925	-0.84033	-0.44243
0.437333	-1.02025	-1.53208	-0.78169	1.14175	0.782212	-0.40112	-1.22403
0.438	-2.61421	-2.73353	0.165871	5.01621	1.03132	-0.63493	-0.42614
0.438667	-2.87858	-2.72638	-0.73505	3.43517	0.329263	0.279138	0.490889
0.439333	-1.22197	-3.05372	0.832905	2.72333	-0.49788	0.573227	-1.33668
0.44	-1.42841	-3.45852	-1.01387	-0.54154	-0.4958	-0.03574	1.33024
0.440667	-1.74186	-2.71853	1.61029	-0.69212	0.69387	-0.65919	0.837864
0.441333	-1.13284	-4.91401	-0.13383	-0.15215	1.73397	0.538799	0.580393
0.442	0.714891	-2.70303	1.56962	0.670003	1.71389	-0.44023	1.16191
0.442667	-0.89698	-2.13418	0.090313	-1.82769	0.685943	-1.05333	-0.796
0.443333	-0.57717	-0.69639	-0.30559	-0.06218	0.511409	0.153355	-2.12444
0.444	-1.65446	0.183137	-0.63519	-0.48828	0.413214	-0.04317	0.492007
0.444667	-1.42723	1.6888	0.245503	1.70998	1.76467	1.73989	-0.03282
0.445333	-1.98071	-0.83337	-0.41128	3.09716	1.6976	-0.11178	0.522394
0.446	-2.2528	0.684818	0.230019	-2.46909	0.166466	0.618188	-0.81458
0.446667	-1.54898	-0.59477	0.960987	-1.20931	-0.61575	0.231312	0.22689
0.447333	-1.17262	-0.07961	-0.17295	2.96826	-0.03154	0.269913	1.62236
0.448	-1.13051	0.09183	-0.81469	-0.52015	-0.85604	0.448695	2.59391
0.448667	-0.95054	-1.92222	-0.27639	2.44784	-0.32967	0.202242	0.387414
0.449333	-1.52841	-2.10868	-0.66546	2.63194	1.25959	1.02103	-1.5805
0.45	-0.71572	-0.08657	0.370815	3.43709	-0.23722	1.19979	-0.6773
0.450667	-1.01123	-0.19718	0.561564	0.939402	-0.25318	1.15153	0.173107
0.451333	-2.39496	0.240209	0.764115	0.845837	-0.5079	0.062769	-2.14888
0.452	-1.45042	0.017648	-0.2373	-1.8099	0.47783	0.989708	0.717371
0.452667	-0.86577	1.58441	-0.02188	0.935615	0.107307	-0.63423	0.091976
0.453333	-0.78921	1.81839	-0.98034	0.542401	-0.14837	0.38384	0.181992
0.454	-0.51519	0.251777	-0.35002	-2.56952	-0.41913	0.443028	1.02006
0.454667	-1.30092	0.314234	-1.92462	0.115362	0.07002	-0.2636	-0.68621
0.455333	-1.02932	1.82857	-1.75365	-0.90221	0.388332	0.674539	2.34355
0.456	0.98491	2.61048	-3.32039	-0.83916	1.18676	-0.06288	-1.7171
0.456667	-0.01563	-0.06481	-2.03667	-1.99362	-0.72985	-0.36186	0.824133
0.457333	-0.28598	1.74594	-2.1728	1.40735	0.285698	-0.04777	-2.12862
0.458	1.07788	3.01701	-0.76126	-0.44365	0.000412	0.175692	-0.14859
0.458667	1.5473	0.275189	-1.41563	1.04679	-1.13249	1.05579	0.477346
0.459333	-0.48012	-0.54455	-2.0544	-0.06174	-1.56784	-0.08684	-0.32556
0.46	-0.21011	1.1461	-0.16454	0.577373	-0.48705	0.462891	0.870394
0.460667	-0.12824	0.184256	-1.33974	0.91021	-2.20817	0.308097	0.911556
0.461333	-0.84795	0.922144	-3.16376	-0.19938	-0.15028	-0.21255	-1.07793
0.462	-0.02529	-0.03701	-2.98243	-1.13092	-2.38236	0.365495	0.224083
0.462667	-1.0777	2.57918	-2.70137	-0.72246	-1.87581	0.127712	-0.87705
0.463333	-0.23491	0.847145	-1.8939	-1.74297	-1.83119	-1.25886	-0.76376
0.464	-0.17734	1.0249	-1.86801	-1.97705	-1.19176	-0.36965	0.378727
0.464667	0.873148	0.496311	-0.63038	-1.26856	-1.70883	-0.03946	0.816996
0.465333	0.303714	1.1097	-0.70725	-1.22378	-2.43305	0.350728	0.121926
0.466	0.909382	1.36198	-1.08133	-3.39021	-0.58283	0.726381	-0.97674
0.466667	0.088072	2.32054	-2.32208	-1.10677	-1.18359	0.185813	-1.77054
0.467333	1.58352	3.56914	-0.91938	1.43145	-2.0636	0.840791	2.793
0.468	-0.17139	3.13745	0.263637	2.42746	-0.57596	0.364777	-1.97772
0.468667	0.687177	3.67069	0.913629	0.214405	0.234866	-0.1408	-0.56753
0.469333	2.28989	3.14864	0.747455	-1.43064	-0.88341	0.119149	-0.36548
0.47	0.10028	4.29343	1.60175	-1.192	-1.71069	0.755321	-2.24425
0.470667	-0.43474	2.21975	-1.07087	0.426392	-0.08045	-0.33227	0.257793
0.471333	-0.98524	2.42141	-1.46157	-2.93042	-0.70303	-0.30343	0.863797
0.472	-0.75685	2.58532	-0.23305	0.415118	-1.71905	-0.49644	1.0157
0.472667	-1.34731	2.08594	-1.60215	-2.01651	-2.13376	-0.35815	1.76078
0.473333	-1.78993	1.55646	-1.18751	4.60496	-0.03458	0.651344	1.4094
0.474	-0.44808	1.23355	-1.73677	0.51202	-0.30389	-1.29779	1.38702
0.474667	-0.30115	-0.23159	-1.10136	-1.57573	-0.66009	-0.30028	1.1
0.475333	-1.53043	2.35587	-0.47565	0.552452	-0.79205	-0.43568	2.59348
0.476	0.20979	-0.17773	-1.26476	-4.33692	-1.0581	-0.26648	-2.21894
0.476667	-1.15911	2.62646	-1.82016	-1.0829	-1.04686	0.310173	2.6332
0.477333	-1.10527	2.52264	-1.06859	-1.88729	-2.76463	-0.29173	1.59445
0.478	-0.0332	2.31053	-0.69324	-2.71525	-1.69834	-1.06705	1.38126
0.478667	-2.88535	2.47297	-0.0106	-0.95101	-1.78051	-0.10841	0.709736
0.479333	-1.8638	4.43888	-1.71599	-0.18724	-0.72439	-0.09518	1.7328
0.48	0.082209	2.45985	-1.34265	0.301901	-2.30147	-0.35466	-0.27852
0.480667	-2.36432	3.26288	-1.48736	1.24258	-3.05521	-0.89774	-1.1786
0.481333	-0.91571	3.96738	0.907234	1.43846	-2.51613	-0.34469	0.947317
0.482	-2.95572	3.32125	0.69414	-3.15355	-1.83446	-0.64288	0.937945
0.482667	-3.52481	4.66148	0.374629	-1.68583	-1.78817	0.172644	-0.34576
0.483333	-1.19339	1.58725	-0.22186	-2.14812	-1.18266	-0.66294	1.48027
0.484	-2.29115	1.91772	-0.28408	-0.92699	-1.5681	-0.36153	0.055704
0.484667	-1.6136	3.28685	-0.71071	-0.40622	-1.48168	-0.31686	0.408874
0.485333	-2.07362	3.83218	0.205553	3.82842	-1.94197	0.564234	-2.66189
0.486	-2.40009	2.18949	-1.82668	-0.57629	-0.29661	-0.17467	1.0261
0.486667	-2.41188	3.15437	-0.31981	-1.02057	-0.22723	0.546526	1.41648
0.487333	-1.73556	2.44244	-0.10672	3.38408	0.625533	-1.11785	-0.32282
0.488	-1.48347	2.82033	-0.12561	0.511319	0.697141	0.163326	1.39753
0.488667	-1.77078	2.23836	-0.66061	1.24058	-0.34557	0.310889	-0.51323
0.489333	-2.68683	3.38976	0.907464	0.963986	1.29354	0.377023	0.493992
0.49	-2.14129	3.19638	1.3928	-1.86123	-0.08111	-0.01597	0.888398
0.490667	-2.20839	1.41917	-0.73149	2.07087	-0.41709	0.155743	-2.15095
0.491333	-1.76846	1.80853	0.109745	2.55083	0.415271	0.221777	0.279115
0.492	-0.97197	1.74824	0.888629	-1.30094	1.82049	0.303977	-1.26822
0.492667	-1.95176	1.39551	0.668747	2.25606	0.215184	0.161091	-0.48697
0.493333	-2.73778	1.1885	0.713262	0.894097	-0.31101	-0.34493	2.56325
0.494	-1.42316	2.38194	-0.87315	1.62138	0.34314	0.515999	-1.06186
0.494667	-2.11646	1.73687	-1.28954	4.80981	1.03004	0.440597	1.11892
0.495333	-1.95055	3.31297	-1.14607	4.22508	1.17046	0.27983	-0.49657
0.496	-1.16159	3.52781	-0.07443	3.93967	1.14934	-0.1114	1.4108
0.496667	-1.93221	2.44633	-2.4679	2.41735	2.32222	-0.39295	0.228398
0.497333	0.170142	2.33088	-0.33131	0.023226	1.03875	1.2686	-0.69768
0.498	-1.80523	1.60966	0.032156	4.2293	0.221277	-0.84395	-1.58128
0.498667	-2.92863	1.27101	-0.68896	0.527032	0.774078	0.412451	-1.09105
0.499333	-2.9693	2.16651	1.08107	0.957648	0.410482	0.108681	-0.41282
0.5	0.083273	3.29629	-0.37228	-0.22308	1.04824	-1.32608	1.15488
0.500667	-2.20821	4.04913	0.610884	-0.5672	0.188588	-0.6111	-1.04201
0.501333	-2.29963	4.27541	-0.4763	-0.92145	-0.12917	-0.57622	-1.33024
0.502	-1.56608	3.60099	-1.14371	-1.07102	0.071592	-1.18883	-1.47439
0.502667	-0.37175	3.00451	0.369597	-4.66008	0.725509	-1.25432	0.037102
0.503333	-1.63852	4.67827	0.897188	1.16646	1.35138	-1.62296	1.2911
0.504	-1.40547	4.66541	1.43994	1.98414	0.990453	-0.65253	-1.08253
0.504667	-0.73768	4.73209	-0.15768	-1.02369	1.6264	-0.68786	1.0429
0.505333	-1.95951	4.71817	-0.15669	0.175362	1.99502	-1.31732	0.26195
0.506	-1.80414	4.76364	-0.46966	-0.37531	0.563884	-0.50879	0.097349
0.506667	-1.77006	2.8732	-0.79248	1.4563	1.52582	-0.61063	2.33031
0.507333	-0.09301	3.88112	-0.20059	-1.11024	2.92438	-1.0395	0.460756
0.508	-0.82216	2.65661	0.318479	1.11016	1.57775	-0.69546	-0.11946
0.508667	-1.50363	2.78977	-1.02397	-2.74605	1.39647	-1.52807	0.759921
0.509333	-0.29933	2.86341	-1.53697	-1.88468	-0.72334	-0.09937	1.17538
0.51	-2.09021	2.42605	0.132932	1.67836	-0.01969	-0.98159	1.13823
0.510667	-3.25562	3.50239	-1.56606	2.96264	2.26635	-0.89397	0.212819
0.511333	-1.47347	4.99317	-1.91106	2.01612	1.46134	-0.11366	-0.58394
0.512	-0.61032	4.36558	-0.16264	-0.59426	-0.13627	0.13016	-0.95038
0.512667	-2.60867	3.02727	-0.92813	3.00152	-0.17659	-1.26138	-0.00702
0.513333	-1.0429	3.35085	-2.71659	1.90294	0.046155	-0.17227	0.612145
0.514	-1.98177	3.14289	-2.0932	-0.38286	-0.33263	0.650506	0.176581
0.514667	-1.17878	2.34285	-1.90315	-1.13956	0.12934	0.010219	-1.50146
0.515333	-0.67482	3.77142	-2.03385	1.63924	0.164337	-0.67633	-0.96872
0.516	-1.10549	2.39183	-0.03372	1.28401	-1.27329	-0.90348	0.886554
0.516667	-2.18164	2.01102	-0.00614	0.463104	0.285113	-0.66161	-2.77227
0.517333	-1.41636	3.79157	-0.25595	1.22057	0.841267	-0.70503	2.42081
0.518	-1.73471	2.88503	-1.05423	0.549278	0.879946	-0.05712	1.15783
0.518667	-1.43715	3.93152	-0.84146	0.901002	0.551597	-0.78667	-0.12507
0.519333	-1.67619	3.18771	-0.44847	2.60686	-1.30167	-1.22524	-2.15084
0.52	-1.84676	2.64744	-1.51058	-1.98618	0.511399	-0.06009	1.57407
0.520667	-2.64524	3.94293	-0.51411	-0.62264	-0.12679	-0.74231	0.842313
0.521333	-0.5578	3.35456	-0.35481	1.99934	-0.44141	-0.54315	0.832028
0.522	-0.63947	3.22979	0.48633	1.42433	-1.28332	-0.52586	-1.23396
0.522667	-2.67179	4.80105	0.853289	-5.00492	0.797106	-0.2018	-1.81466
0.523333	-2.22534	2.31794	-0.36524	-3.22148	-1.40519	-0.06168	-0.4619
0.524	-0.95169	4.38576	0.145275	-3.43436	-1.76581	0.070491	2.55109
0.524667	0.19646	4.65004	0.803829	2.20075	-0.44905	-0.24886	-0.85448
0.525333	-1.09016	5.06914	-0.97407	-0.69576	-0.94287	-1.50447	0.589474
0.526	-1.35777	4.27418	-1.81206	0.297759	-0.74406	0.778245	-4.65487
0.526667	-2.08345	4.59969	-2.80485	1.36197	-0.09417	-0.01755	-1.7778
0.527333	-1.48328	3.87196	-1.63056	1.28875	-1.94008	-0.58103	0.285849
0.528	-2.28159	3.80288	-1.50295	0.159991	-1.26634	-1.02049	-1.67898
0.528667	-0.32455	3.08732	-2.77425	0.651184	-0.8321	-0.47484	0.809937
0.529333	-1.01433	2.57045	-1.55283	-0.63656	-1.31407	-1.96593	0.543774
0.53	-0.89452	3.44591	-1.66666	-2.82709	-0.08964	-0.11162	-1.00867
0.530667	0.197091	3.75957	-0.69638	-0.53369	-0.25148	-0.00721	-1.82172
0.531333	-1.49407	4.40445	-2.19882	-1.9333	-0.77227	-0.61772	-0.39765
0.532	0.51706	4.06081	-2.38494	-3.93	-1.29265	-0.80719	-1.64182
0.532667	-0.92083	2.80365	-2.31109	-0.34751	-0.57426	-0.53932	3.30389
0.533333	-0.44748	4.70573	-1.60428	-0.57999	-1.41806	-1.74392	2.58279
0.534	-0.49419	4.14023	-3.31497	2.07583	-3.30447	-1.0143	-1.28374
0.534667	-0.90344	2.4936	-2.16928	-0.6337	-1.08581	-1.36034	0.015235
0.535333	0.943117	4.35329	-3.29759	0.638061	-2.06394	-0.52625	0.255938
0.536	-0.66145	2.85895	-4.37712	0.248112	-1.54241	-0.04048	-0.16866
0.536667	-2.04644	2.46625	-4.32848	1.96302	-0.65817	-0.48555	1.14609
0.537333	-0.71659	3.66534	-3.37556	0.437023	-2.75718	0.986937	-0.91595
0.538	-1.10774	3.35518	-3.30417	-1.4611	-0.60513	-0.3512	-2.43574
0.538667	-0.13788	3.04846	-1.91552	-1.9484	-1.65176	0.039111	-0.27602
0.539333	-1.94742	3.93502	-2.82202	-1.79116	-0.3685	0.208579	0.058038
0.54	-1.99111	2.76882	-3.42089	-2.11334	-0.91134	-0.62529	1.72745
0.540667	-1.27701	3.4646	-3.26763	-1.98103	-1.24532	-0.15808	-0.88163
0.541333	-2.68435	2.8123	-2.22742	-0.19399	-1.41886	-0.09114	1.01518
0.542	-2.58567	4.10057	-3.63928	-1.32243	-0.91919	-1.26564	-0.50936
0.542667	-1.57143	0.892015	-3.37124	-1.95035	0.912062	-0.58977	-0.65985
0.543333	-0.79276	3.33845	-3.49766	-0.97456	-0.3232	-0.61122	2.21513
0.544	-0.68147	3.08934	-1.93162	-3.24706	0.099581	-1.2363	-0.84327
0.544667	0.100172	2.48518	-2.03088	-0.19074	0.779363	-0.53465	0.590313
0.545333	-1.22202	2.49098	-2.30699	-3.45124	1.17152	-0.45476	-0.95576
0.546	-0.51141	0.775256	-2.40731	2.01291	0.253625	-1.9244	-0.66247
0.546667	-1.36908	1.55955	-2.88502	-1.90284	-0.19932	-0.63417	2.06485
0.547333	-2.32337	2.43382	-1.18005	-1.66539	0.337351	-1.27987	2.07527
0.548	-1.00187	0.812047	-2.20612	0.463275	-0.65172	-0.78472	-0.17837
0.548667	-0.36333	1.24482	-1.83191	-1.57589	0.960782	-0.76028	0.597881
0.549333	-0.70998	4.03817	-1.34622	0.852897	-0.47951	0.892267	0.281559
0.55	-0.68511	2.75616	-1.14177	-3.87029	0.282931	0.183554	-1.83886
0.550667	-1.85335	3.0191	-1.94472	-4.48017	-0.65137	0.588411	0.352167
0.551333	-0.89032	3.4233	-4.04715	-1.25054	0.747072	1.53737	0.257541
0.552	0.148205	3.0974	-1.29345	-0.92333	0.545446	0.307226	0.505995
0.552667	-0.50568	2.815	-1.28326	-0.25258	-0.33135	0.637869	0.672638
0.553333	-0.17429	3.53429	-1.49527	-1.11446	-0.13347	1.46331	0.937538
0.554	-0.54119	4.82169	-0.76547	-2.83668	-0.71635	0.346367	-0.76203
0.554667	-0.59426	3.3929	-0.65557	1.33181	0.627536	1.66094	0.79093
0.555333	-1.28714	1.50381	-0.54563	1.74526	0.472617	1.52883	0.661848
0.556	0.812915	2.73546	-0.83112	0.625335	0.191362	1.4077	-0.79929
0.556667	-1.26347	3.80887	0.324311	3.21413	0.245245	1.13909	-0.10051
0.557333	0.178788	3.02887	-0.31274	0.661748	-0.22385	1.61706	-1.61099
0.558	-0.65299	3.6817	-0.31019	-1.16985	-0.07394	1.7154	-0.18465
0.558667	0.628987	1.37457	-0.40109	0.069143	-0.20488	1.27765	-1.52534
0.559333	0.490171	1.94617	0.372261	-0.47444	0.058154	0.783699	-0.85249
0.56	0.17799	2.32538	0.86786	-0.80518	-0.46319	1.36289	-0.89637
0.560667	0.944227	2.22497	0.489532	1.92828	-1.08208	0.896579	-0.14269
0.561333	1.54635	3.03658	-1.86745	2.48875	0.070278	0.019426	-0.98794
0.562	1.56441	2.17992	-1.00124	2.59964	-0.99959	0.52766	0.101916
0.562667	1.35841	3.20609	-1.61389	-0.74303	0.637277	0.475101	2.54747
0.563333	0.626075	2.89285	-0.64043	-0.40785	-0.36491	0.184242	-1.33206
0.564	0.692975	2.2941	-0.66692	-1.19017	-1.15676	0.017235	-0.96157
0.564667	0.25467	1.8804	1.66685	-0.04183	-1.06383	0.135262	0.085138
0.565333	-0.82402	4.3497	-0.56603	-1.31652	0.577865	0.235329	1.19211
0.566	-0.78383	3.19466	-0.13214	-1.67583	0.921683	0.29881	0.984526
0.566667	-0.61306	2.73311	-1.11651	-0.5964	0.003468	1.03125	-1.2209
0.567333	-0.6222	1.61498	-1.89684	-0.43839	0.873868	1.40369	1.76343
0.568	0.545891	2.69287	-1.79543	-0.5692	0.830049	0.98071	0.532181
0.568667	0.179076	1.19158	-1.30791	-1.69778	1.73964	0.951391	-3.06981
0.569333	-1.64129	2.3623	-0.88774	-0.20331	0.878912	0.105497	0.412478
0.57	-1.9184	0.959144	-1.81707	-0.31046	-0.76389	0.32862	-0.47555
0.570667	-0.82865	3.33305	-1.42524	2.38084	1.02901	-1.28029	-0.99017
0.571333	1.76609	2.58741	-1.90202	-0.06492	-0.04764	0.036057	-1.09908
0.572	0.809282	2.15619	-1.17541	4.60714	-0.48491	0.498191	-0.83889
0.572667	0.163271	1.12815	-0.51378	3.16429	-1.20098	-0.10533	-0.43788
0.573333	-0.25311	1.50772	-1.41484	1.5094	-0.68879	1.17716	0.473632
0.574	1.33869	1.47293	-1.02452	4.8359	-0.30663	0.640515	0.276256
0.574667	1.16113	2.58961	-2.07386	2.89569	0.083797	0.482479	-0.07209
0.575333	0.428	2.96069	-1.44796	3.23588	-0.81705	0.082055	-0.35439
0.576	0.548976	0.926727	-2.39089	-2.82444	-0.07011	0.779331	-1.16905
0.576667	0.817063	2.20441	-1.04636	1.0107	-0.99407	-0.87236	1.03245
0.577333	1.48114	2.16623	-1.55966	3.93604	0.023324	-0.46988	-0.24119
0.578	-0.14245	2.26372	-0.75265	1.76666	0.188709	-0.98628	-1.03741
0.578667	0.991077	1.44156	-0.82116	0.42977	-1.87904	0.746166	-1.87981
0.579333	-0.66757	0.248334	-1.6551	-2.4123	-1.62841	0.333669	-2.91553
0.58	-1.82944	0.469591	0.076522	0.348912	0.009092	0.985807	0.605552
0.580667	-2.06592	2.2513	-1.46081	-0.76266	-1.48264	-0.1234	-0.13687
0.581333	-0.30735	0.658525	-0.36839	1.06704	-0.61767	-0.11577	0.279468
0.582	-1.3981	1.12855	0.303509	-0.01931	-0.92139	-0.75249	-1.85854
0.582667	0.139748	0.341918	-0.97636	-0.95543	-1.15351	0.859654	-0.92151
0.583333	-1.02808	1.0456	-0.18538	-0.25598	-0.95677	1.24905	0.033144
0.584	-2.05204	1.51621	-0.54932	-0.21102	-1.63789	-0.32478	-0.80221
0.584667	-0.33971	-0.30272	-1.30366	0.178297	-1.3415	-0.41993	-0.46147
0.585333	-0.15973	0.703372	-1.03752	-2.98728	-1.17595	0.452424	0.03175
0.586	0.530886	0.752109	-2.63233	1.04383	-0.58958	0.711174	0.75292
0.586667	1.03862	0.946807	-1.71417	3.0244	-1.24352	0.370658	-1.40639
0.587333	0.425758	1.71496	-1.01376	2.00465	-1.18746	-0.28423	0.808437
0.588	1.19382	1.01758	0.12739	1.33259	-0.38578	-0.21532	1.32767
0.588667	-0.11531	2.21733	-0.34751	0.721903	-0.42471	-0.04643	0.298083
0.589333	1.01779	3.01974	-0.7721	0.976829	-0.74655	-0.23675	1.06705
0.59	-0.22985	2.83413	-0.55659	-2.03442	-1.1781	1.63277	0.94229
0.590667	0.247757	3.92047	-0.52725	4.71261	-0.51334	0.736276	1.90031
0.591333	0.767008	2.39973	-1.54567	0.997528	-0.4821	0.818392	1.31727
0.592	-0.87347	4.51332	-0.51922	2.36614	-1.03858	-0.51551	0.623969
0.592667	-0.71468	2.86659	-0.15602	-3.79496	-1.05276	0.414485	-0.72675
0.593333	1.00955	1.89545	0.422281	-0.45402	-0.3505	-0.39999	-0.19416
0.594	0.170898	2.79847	0.220548	2.37911	-1.14678	0.849837	-0.36938
0.594667	0.451742	0.959128	-0.15306	-1.11608	-0.25909	-0.29269	-0.02273
0.595333	-0.16547	2.67181	0.127467	-1.14895	-0.71537	1.26286	0.556419
0.596	0.497163	1.23458	-0.03373	0.454569	-1.6274	0.99953	-1.07829
0.596667	1.01043	-0.52339	-1.93148	1.35626	-1.30245	1.33369	0.092309
0.597333	1.50831	2.1393	-0.59397	1.97124	-0.92631	-0.08504	-1.05336
0.598	0.048799	0.056666	-0.7396	1.01094	-0.98738	0.124747	-1.23763
0.598667	0.888478	-1.02209	-0.19489	-1.48572	-0.62179	-0.34288	-0.2297
0.599333	0.638232	-1.22882	-0.14367	0.366211	-2.11406	-0.25518	-0.28499
0.6	0.729697	-0.89003	-0.67448	-1.1863	-1.9696	-0.97838	-0.04015
0.600667	0.781588	1.11228	-0.9916	-2.16969	-2.6144	0.244004	0.822191
0.601333	-0.62295	0.17952	-1.37082	-0.95596	-1.01499	0.059597	1.07286
0.602	0.451054	-0.74306	0.051058	-0.95114	-2.34224	-0.27836	-0.40718
0.602667	-1.33592	-0.79127	-0.45019	-3.54572	-0.96893	1.02903	1.70814
0.603333	-0.00228	-0.91579	-1.28851	-1.80319	-2.61489	1.43916	-0.25376
0.604	1.02326	0.709377	-2.7237	-2.37088	-0.43534	1.31462	-0.56162
0.604667	0.941752	0.332851	-1.79936	1.88861	-1.08226	0.714104	0.594433
0.605333	-0.00505	1.0768	-2.28944	1.98057	-1.0423	0.679107	1.569
0.606	-0.56671	1.51918	-0.71947	-1.67931	-0.7553	0.631437	2.08177
0.606667	0.382642	1.00184	-2.77304	0.660525	0.230214	0.150387	3.07286
0.607333	0.104331	1.03899	-1.73101	0.792132	-1.26364	0.518535	1.01723
0.608	-0.13844	3.28728	-2.16343	-0.73827	-0.82105	0.354896	3.12527
0.608667	-0.28654	1.11102	-1.08725	0.951875	-3.09209	0.610809	1.7006
0.609333	-0.03431	2.17664	-1.37354	-0.70063	-2.17019	-0.46726	2.59638
0.61	0.485943	1.0662	-2.13102	-0.39124	-0.11997	0.662528	-0.04691
0.610667	2.06008	1.8714	-1.45386	1.08114	-0.78427	0.056161	0.17709
0.611333	1.7515	1.22398	-1.13546	-1.69003	-0.56733	-0.15289	1.99178
0.612	1.28501	2.43637	-0.70159	0.838298	0.176984	-0.44969	0.90704
0.612667	0.252064	2.08417	0.437968	-1.09814	-1.42212	-0.90424	0.016737
0.613333	0.51161	2.31141	-1.65079	2.88838	-1.24831	-0.05125	0.302294
0.614	-0.91425	3.30039	-1.43753	-0.80816	-0.54224	1.2962	-0.60233
0.614667	0.644233	0.011215	-0.98307	-1.22336	-0.77784	-0.06333	0.616437
0.615333	-1.19014	0.170646	-0.32197	0.704126	0.84212	-0.04932	0.988047
0.616	-1.10548	3.89432	-1.39734	1.23941	-0.41657	-0.99132	-0.09292
0.616667	-0.12837	1.92221	-1.9887	0.258742	-1.24745	-0.28063	-0.55273
0.617333	-0.86346	1.05446	-0.08949	1.12658	0.051863	-0.32977	0.860286
0.618	1.60168	-0.51563	-0.21581	1.0555	-0.20089	-0.22905	0.844382
0.618667	0.105857	1.87691	0.517354	-4.96383	-0.13241	-0.40527	1.68248
0.619333	-1.77785	1.98809	0.008112	-0.14705	-0.16432	-0.18903	2.32937
0.62	-0.4446	2.42727	1.39586	-0.30115	-0.39603	0.156307	-0.94035
0.620667	-0.40496	4.0439	-0.505	0.581147	0.671217	-0.21367	1.56101
0.621333	0.2037	1.58564	-0.11777	1.39232	-0.25645	-0.77127	-0.29751
0.622	-0.72318	2.56228	0.718285	1.92355	0.446239	0.052254	-0.015
0.622667	-0.51341	2.32521	-0.97073	1.37673	0.096557	0.091123	2.80878
0.623333	-0.94056	2.25597	0.472955	-0.32498	-0.31635	0.236252	-0.40315
0.624	0.482395	2.70088	-0.03275	0.337899	0.598293	-0.05117	3.29562
0.624667	0.377061	3.6564	0.24099	0.093723	0.378532	-0.3561	0.973539
0.625333	1.00536	2.59303	-0.14992	-4.88662	-0.78577	-0.64229	-0.17053
0.626	0.547115	2.91858	-0.13501	0.283981	0.343371	0.693719	-0.13718
0.626667	2.05416	0.851339	1.5348	0.991898	0.150839	0.385653	2.15276
0.627333	0.830483	2.40566	0.578427	1.49063	0.122418	-0.26592	2.17394
0.628	-0.70476	2.01629	-0.83081	1.10676	-1.31184	-0.73257	1.2095
0.628667	-0.44099	3.64289	0.699819	0.679014	-0.4211	-1.24104	0.715399
0.629333	1.1102	2.94832	0.077141	1.16536	-0.69553	-0.71787	2.13341
0.63	-0.23116	4.30532	0.540956	3.56413	-0.08576	0.35966	0.835048
0.630667	-0.09904	2.63009	-0.65397	1.46383	0.25413	0.310967	1.11263
0.631333	0.910116	2.11838	-0.89787	-1.20524	-0.27808	0.125893	-2.11038
0.632	0.94758	0.549334	0.747364	4.92264	-0.15865	-0.31546	1.54901
0.632667	1.99322	2.46044	-0.66605	4.12633	-0.27716	-0.06386	-1.17685
0.633333	-1.19518	0.818116	-0.60071	0.300686	-1.24963	-1.01658	0.548538
0.634	-1.70061	2.79626	0.126882	-0.53121	-1.05032	-0.6695	0.603646
0.634667	-0.31985	2.76904	-1.18309	-0.69143	-0.93161	-0.53889	0.491271
0.635333	0.815214	1.10625	-1.2007	-0.7831	-1.44254	-0.68598	-0.32592
0.636	1.48103	1.56652	-0.38214	0.949707	0.396386	-0.78975	0.429405
0.636667	0.603997	1.28748	-1.62526	-0.87399	-1.01318	-0.27213	3.00923
0.637333	1.87633	0.909127	-0.58434	0.57484	-0.69876	-1.2132	2.33956
0.638	0.545566	2.27535	-1.25244	0.129886	-0.80316	-1.06867	0.669855
0.638667	0.516024	0.775436	-0.777	0.304996	-0.22808	-1.30669	-0.88544
0.639333	-1.27414	-0.01457	0.166456	-1.617	-0.20093	0.093126	1.56458
0.64	1.04674	1.68157	1.75488	2.42417	-1.58854	-0.10479	-1.94315
0.640667	-0.90053	-0.13858	-0.2651	1.17924	-1.22301	0.403967	2.73799
0.641333	-0.16624	0.19792	1.00133	0.850169	-0.03519	0.558009	1.39709
0.642	0.43693	0.62033	-0.50876	3.10081	-0.86196	0.523566	-2.06326
0.642667	0.672549	1.042	-1.06809	-0.82949	-1.49036	0.105221	0.695881
0.643333	0.239495	2.01664	-0.80346	0.050512	-0.38656	0.349845	-0.94474
0.644	-1.67936	1.0807	-2.73745	2.32338	-0.61186	-0.31322	0.247886
0.644667	0.527043	0.968748	-2.41873	2.87311	-0.08788	0.31469	1.29116
0.645333	1.22897	0.109274	-2.82504	3.54654	-0.15072	0.567969	1.04238
0.646	2.23011	1.90473	-2.45988	-2.86118	0.504646	0.050031	0.105758
0.646667	0.092066	0.011697	-3.22042	-1.86578	-1.57547	0.149817	0.19806
0.647333	-0.43436	3.5203	-2.12526	-0.43792	-0.71574	0.259159	0.501877
0.648	-0.3359	1.73202	-2.9826	-2.34837	-2.26384	0.706522	1.01841
0.648667	-0.49971	0.868618	-2.0475	-1.61044	-0.20239	0.204577	1.60941
0.649333	0.314239	-1.17886	-1.78942	0.321356	-0.72129	-0.56385	0.927094
0.65	-0.57817	-1.1851	-1.29488	-1.50695	-2.48552	1.24942	1.48821
0.650667	0.193099	-0.78262	-1.89547	0.708582	-1.96529	0.066144	0.599086
0.651333	-1.0569	-1.34952	-2.73581	2.70406	-0.42932	0.433121	0.460636
0.652	0.298233	0.275143	-3.51097	1.26957	-1.03758	-0.23421	0.512878
0.652667	-0.30256	1.07801	-2.30379	1.13126	-1.17061	0.580638	-0.15257
0.653333	0.498351	0.440339	-3.11424	0.020562	-1.13177	0.658379	1.07217
0.654	-0.30214	-0.10541	-1.60423	0.532239	-1.61166	-0.97066	1.24511
0.654667	0.98415	0.263343	-2.8632	-1.62849	-0.31476	-0.35113	-2.78355
0.655333	-0.72638	-0.19747	-0.91112	0.977148	-2.04934	0.682445	-0.52404
0.656	-1.16205	1.45735	-2.07069	0.708788	-1.8942	-0.60822	-2.10861
0.656667	-0.71045	-0.78216	-1.21035	-1.76575	0.11987	0.531699	0.361782
0.657333	-0.39359	0.046278	-1.76642	-1.81696	-1.32413	0.529116	1.40313
0.658	0.947615	-0.33963	-2.66846	-0.88448	0.353254	-0.02853	3.30653
0.658667	1.47939	0.014371	-1.81586	-0.4266	0.101774	-0.21153	0.706901
0.659333	1.46886	0.052251	-1.4221	4.8755	-0.7071	0.113005	2.02387
0.66	-0.00299	-0.8886	-1.51629	0.656881	-1.6708	0.425197	1.52997
0.660667	1.83025	0.828109	0.83249	-0.31582	-1.48673	0.148308	-0.87975
0.661333	2.44003	0.641024	0.193011	2.10954	-2.01014	1.04572	0.737429
0.662	0.665747	-0.64204	-0.7054	1.43805	-0.49179	0.821299	-0.8953
0.662667	1.54028	-0.00457	0.137191	2.02644	-0.28061	1.43801	0.149761
0.663333	0.906817	0.160111	-1.72541	1.81936	-0.02156	1.07675	0.462869
0.664	2.09454	-2.47794	-1.41656	0.449079	-1.03841	2.05495	-1.67089
0.664667	0.011868	-2.56585	-1.10153	2.92035	-1.14523	1.18713	0.288608
0.665333	-0.27419	0.316016	-1.56833	4.03062	-0.20858	2.44114	0.030732
0.666	-1.16296	0.07526	-1.94204	-1.59447	-0.35092	1.18933	1.36953
0.666667	-1.60063	1.75924	-2.65016	0.82048	-0.5232	1.89982	-0.34395
0.667333	-0.04777	0.749676	-2.19871	-0.49085	-0.09405	1.54275	-0.57637
0.668	-1.46334	1.06257	-2.52751	-0.87025	0.182178	2.35463	-1.87174
0.668667	-0.46843	2.28715	-1.97885	-0.02939	0.102252	0.842329	-2.13117
0.669333	-2.52012	0.080595	-0.99076	-2.35712	0.015983	1.44927	2.84553
0.67	-1.40417	0.44192	-2.53848	1.21447	0.082891	1.46334	3.00205
0.670667	-2.46057	-0.72574	-1.94936	-1.46023	-1.11527	1.49625	-2.40993
0.671333	-0.63786	-1.95797	-3.56373	-0.56584	-1.00558	2.00706	-1.94803
0.672	-1.211	-1.70777	-1.85956	1.34177	-1.22302	2.55742	1.47237
0.672667	-0.08881	-0.01756	-0.83896	3.08126	-1.10368	1.8587	0.543869
0.673333	-2.64041	-0.25454	-2.02677	0.565724	-0.18352	2.43639	-0.60056
0.674	-1.90123	1.18659	-0.08229	-1.73019	-0.85505	2.80635	3.055
0.674667	-1.33011	1.80872	-0.34525	3.64046	-2.0017	1.42877	-0.84573
0.675333	0.689694	0.785884	-0.21605	0.610871	-1.47054	1.43963	1.06245
0.676	-2.1641	1.32633	-0.73546	-0.10309	0.919064	1.24533	1.82391
0.676667	-2.18565	2.68406	0.081933	2.0209	0.704009	0.761396	2.06059
0.677333	0.754116	2.93481	0.604247	-1.67601	-1.28145	0.985798	2.42631
0.678	-2.94933	1.92332	1.47896	1.01139	-1.50825	0.796565	0.193681
0.678667	0.124307	0.836298	2.00869	0.860867	-0.35186	0.163481	-2.10065
0.679333	0.602598	3.65165	2.85354	0.469347	-1.94033	2.05773	-0.7469
0.68	-1.55294	2.63291	1.28017	0.368482	-1.72315	0.470807	-0.2836
0.680667	-1.50638	1.67391	1.9208	-0.71964	-1.16389	0.204635	3.49102
0.681333	-0.47842	2.37191	0.775009	-1.38427	-0.42639	0.259434	2.00331
0.682	0.080132	0.136204	1.29544	-0.79674	-0.52517	0.012796	-2.38962
0.682667	-1.87279	-0.17714	1.33184	2.76524	-0.87609	0.79565	1.73711
0.683333	-2.53788	1.9896	-0.52833	-0.87488	-1.4295	0.960841	4.19271
0.684	-1.09355	-0.07187	0.234257	1.6935	-1.61707	0.98755	-0.26862
0.684667	-0.19842	0.367195	-0.77429	2.66506	-0.34022	0.981781	2.43933
0.685333	-0.83686	-0.17503	0.35078	2.40675	-2.40983	2.09629	-0.97259
0.686	-0.95636	-1.04562	-1.13545	0.006677	-1.43817	0.602487	2.49025
0.686667	-2.16154	-0.21155	0.119366	1.9504	-0.74261	2.13476	3.23305
0.687333	-1.1995	-0.49231	-0.93463	-0.11448	-1.19579	2.37729	-0.63862
0.688	0.115017	-0.86408	-0.47857	0.296965	-0.76686	1.4574	2.73184
0.688667	-1.05936	-1.55505	-0.2087	2.47761	-1.48286	1.60695	1.20389
0.689333	-1.20236	-1.07936	0.543311	-0.10023	-0.07568	1.96772	0.379281
0.69	0.256338	-1.05553	0.194679	-0.7662	0.576204	2.39615	0.9724
0.690667	-0.0337	0.52158	0.422958	3.7856	-2.01605	2.38387	-0.23776
0.691333	-0.58646	-0.48577	-1.23277	0.542269	-1.80185	0.695911	1.22273
0.692	0.759619	-0.79594	-0.12447	1.33714	-0.20035	0.900595	0.785381
0.692667	0.104878	-2.51191	0.793779	2.24601	-0.71036	1.51795	-0.00821
0.693333	0.169285	-1.89361	1.82435	-0.87077	-1.083	2.20364	0.763345
0.694	-0.22894	-1.76193	0.978404	-2.86674	-1.02762	1.59775	0.160347
0.694667	0.091803	-0.30649	2.51554	1.69674	-1.74084	1.73531	1.16752
0.695333	-0.39819	-0.08832	1.55154	1.02544	-0.17514	2.18386	-0.48491
0.696	-0.38718	-0.4328	3.1722	1.88916	-0.44265	2.4797	-0.07557
0.696667	-0.41919	-0.011	1.87593	3.03462	-2.48805	1.52418	-2.33883
0.697333	-0.4988	-0.86378	1.68091	2.49319	-0.99013	1.39968	1.01196
0.698	0.29463	-2.81499	1.0028	1.69919	-0.31474	2.32008	0.603682
0.698667	-0.14834	-0.13575	1.35654	1.54137	-0.56735	1.43483	0.91314
0.699333	2.48555	-1.79908	0.835916	-2.11256	-0.00877	1.48757	-1.9646
0.7	0.302704	-0.411	1.0349	-1.08845	-1.39161	1.08037	2.43656
0.700667	0.46302	-0.85711	0.449671	-1.20564	-1.23087	0.621204	0.842365
0.701333	0.440895	-1.62229	0.045401	0.4139	-1.52549	0.665102	1.49514
0.702	-0.04865	-0.18947	0.371729	2.66829	-1.79577	1.42914	1.11394
0.702667	0.391151	-1.55726	-1.41788	2.70969	-1.10171	2.70471	0.259393
0.703333	0.520515	-1.62253	-0.1929	0.488393	-0.73767	3.32692	-0.42347
0.704	0.338228	-0.02557	0.029247	-1.32516	-1.14693	1.48618	1.42973
0.704667	-0.20558	-0.12757	-0.03194	-3.73522	-0.26107	2.01996	-0.68538
0.705333	0.732329	0.57875	-1.23333	-0.57014	-0.46522	0.874301	-1.36838
0.706	-0.75689	0.059446	-0.06831	1.16322	-1.31595	0.118614	0.255622
0.706667	2.05537	-0.44043	-0.47228	-2.58591	-1.42398	0.433976	-1.71948
0.707333	0.210223	-0.42188	-1.07773	-1.67624	-0.73328	0.93206	-0.0384
0.708	0.191914	-2.47312	-1.48362	2.50767	-1.08875	1.71957	-1.86153
0.708667	-1.09469	-2.38594	-0.66923	-0.7741	-1.13508	0.531351	2.89382
0.709333	-1.97678	-0.72683	-1.48785	-1.39114	0.678778	2.01002	-0.86656
0.71	-0.86899	-2.02482	-1.66509	0.039457	-0.58857	1.65583	-2.72823
0.710667	-1.55221	-3.16017	-1.55424	-1.31613	-0.67605	1.15093	-0.38273
0.711333	0.072468	-2.23648	-1.16196	0.864049	-1.73612	1.3214	0.986826
0.712	-1.45859	0.080704	-2.12544	1.50556	-1.69511	2.11057	0.613941
0.712667	-2.79518	-0.26046	-1.73943	1.23378	-2.14462	1.37702	0.925366
0.713333	-2.62953	0.213008	-1.8113	-2.22912	-0.67022	2.01001	0.681395
0.714	-1.57991	0.922017	-0.66883	1.56827	-0.31693	2.0611	0.249074
0.714667	0.008341	0.338479	-0.97379	-2.64139	-0.9927	2.29665	1.20965
0.715333	0.421449	-0.14436	-1.4264	2.5942	-1.52006	1.75465	0.856969
0.716	1.34888	-0.12021	-2.54891	3.98214	-0.10439	1.79249	2.65943
0.716667	1.05869	-1.62495	-2.34908	3.66113	0.603312	1.91232	4.00034
0.717333	-0.82065	-1.09266	-4.19792	1.98735	-0.48943	1.58573	0.012585
0.718	0.494256	-0.79188	-2.62203	-0.73005	-0.56438	0.728433	0.664836
0.718667	-1.40923	-0.30753	-3.6528	-1.71731	-0.57572	1.60392	1.48152
0.719333	0.675977	-0.31396	-1.03562	3.54565	-1.81876	0.801129	0.315386
0.72	-0.28398	0.138842	0.055433	-1.37031	-2.72059	1.48067	-1.15166
0.720667	0.686926	0.25611	-1.14474	2.76358	-3.28175	0.981093	-0.5346
0.721333	0.771457	1.495	-0.38117	0.907409	-0.63595	1.33427	-0.70021
0.722	-0.17892	-0.07056	-0.96724	0.074496	-0.39209	1.98295	1.7263
0.722667	0.682774	-1.67465	-1.2753	-1.13223	-1.917	2.02785	1.29201
0.723333	0.795461	-0.79731	0.979692	0.751319	-1.65368	2.16184	-0.53423
0.724	-0.04656	-1.45676	-0.44262	2.6896	0.74155	2.25746	0.021477
0.724667	0.010886	-1.48372	-0.26723	-0.87344	-0.36521	1.02813	0.088327
0.725333	-1.05097	-0.05772	-0.5477	2.15627	-1.37861	1.11986	-0.2898
0.726	-0.81891	-1.00845	-0.34038	0.554514	0.16614	1.5603	-0.03346
0.726667	1.34542	-0.78329	-1.04422	-0.17478	-1.05024	1.99161	2.56814
0.727333	-0.77378	-0.69849	0.378501	1.39773	-0.1311	1.74387	-1.34926
0.728	-2.14589	-1.69651	-0.03443	1.09388	0.126534	2.44963	-1.33137
0.728667	-3.09905	-1.223	-0.03313	1.4294	0.291098	1.43671	-0.60622
0.729333	-0.88084	0.317943	0.691824	1.24033	-0.58958	1.06951	1.7885
0.73	-0.55946	0.581808	-0.28031	-1.99798	-1.53562	1.02322	-1.27191
0.730667	-1.61585	0.201165	-1.36806	1.82012	-2.55552	2.2931	2.90061
0.731333	-1.65178	1.4225	-0.72205	-3.28621	-0.30294	1.63678	-0.49555
0.732	-1.20003	1.06705	-1.73002	-0.39485	-0.00683	1.41195	-0.20943
0.732667	-2.14351	-0.63273	-2.46398	-3.31625	-1.09282	1.75888	0.561914
0.733333	-2.86638	-1.31778	-1.10897	-1.83795	-0.73077	1.33379	-0.07154
0.734	-2.18375	-0.72603	-1.75493	-0.4737	-1.01186	-0.06698	-0.58502
0.734667	-3.30811	-1.22612	-1.56507	-1.70367	1.11669	1.49968	-1.46657
0.735333	-3.10355	1.13476	0.035054	-0.22615	-0.79962	0.678657	-0.85578
0.736	-1.41881	-1.30729	-0.67558	3.50699	-0.86261	0.842317	2.91486
0.736667	-0.8993	0.286765	-0.35723	-2.31893	-1.60227	2.77128	1.29454
0.737333	-0.64769	-0.88571	-1.15388	0.787701	-0.34099	2.10804	0.246721
0.738	-2.19975	-0.71014	-1.77179	1.1507	-0.49853	1.16814	2.33146
0.738667	-4.2752	-3.117	-0.1328	2.33691	-0.13508	2.23217	0.046637
0.739333	-2.86819	-1.47061	0.73751	-2.85853	-0.62686	1.82685	0.633226
0.74	-4.58618	-1.76142	1.21227	-2.80848	-0.75774	0.896574	-1.46311
0.740667	-3.34984	-0.68145	0.841926	2.78651	-0.60823	1.4591	0.138316
0.741333	-4.68088	0.329949	1.20797	-2.478	-1.84952	1.22796	0.897655
0.742	-2.20617	-0.12805	0.368151	-1.53497	-1.52496	0.993331	-0.09873
0.742667	-4.37657	-2.21864	-0.36585	-0.44357	0.175505	1.61541	1.64863
0.743333	-3.25737	-1.7612	-0.22307	-1.23206	-0.99315	0.692656	2.76204
0.744	-3.83214	-1.07556	1.33269	-0.61312	-0.25222	2.33244	1.04898
0.744667	-4.32771	-0.79907	1.51019	0.488588	-1.39165	2.12762	-1.15268
0.745333	-4.46988	-1.7604	1.72067	-0.61794	-1.32243	2.4443	0.56328
0.746	-3.61586	-1.49648	1.73519	0.517015	-0.12824	2.09189	3.52774
0.746667	-5.27644	0.093048	1.5714	-1.16467	-1.22752	0.299411	3.86772
0.747333	-3.9712	0.682958	1.25413	1.65534	0.207543	-0.47831	0.589216
0.748	-5.07232	0.842738	1.63489	1.30275	-0.59	-1.51271	-0.71208
0.748667	-4.02031	-1.41145	1.57188	0.713303	0.012824	-0.2018	2.65689
0.749333	-3.17287	1.12282	1.13792	-1.78629	0.58401	-0.07657	0.039693
0.75	-4.38627	0.250965	1.32423	2.39241	-0.29066	-0.92159	-0.77554
0.750667	-4.64748	0.180008	-0.25404	-0.36302	-1.39955	-0.38058	-0.90163
0.751333	-4.28758	-0.01606	-1.54632	1.25343	-0.2748	-0.18279	0.326956
0.752	-3.23088	-0.50483	-0.60664	-2.32275	-1.895	0.281484	1.08692
0.752667	-3.42492	-0.17762	-0.87809	2.63473	-1.13098	-0.60818	1.11176
0.753333	-6.13102	1.4459	0.686031	1.35982	-2.02185	0.57896	-1.50841
0.754	-6.29514	0.735531	-0.3829	-0.88371	-0.70804	0.061222	-0.71374
0.754667	-5.71376	1.94212	-0.96299	-0.4534	-0.56718	0.660195	2.76303
0.755333	-3.76971	1.30871	-1.80744	-0.06792	-1.07624	0.037537	0.002721
0.756	-6.23899	3.31416	-2.38171	-1.27847	-1.29546	-0.35706	1.50687
0.756667	-5.63514	1.17456	-0.18612	-3.05391	0.021085	0.413828	-0.0094
0.757333	-5.21802	2.8756	0.059507	0.234519	-1.21922	-0.66149	-0.64488
0.758	-5.62476	1.58163	0.620969	0.871755	-1.62313	-0.06574	1.81794
0.758667	-3.92165	-0.466	-0.05095	0.398347	-2.13614	0.281932	1.24133
0.759333	-5.85161	0.823245	0.812667	3.41856	-1.65765	-0.45339	0.882877
0.76	-6.23956	1.40279	0.554066	-0.43914	-0.02499	-0.69918	0.164472
0.760667	-5.39134	1.94079	0.817169	-0.28107	-0.01862	-1.4957	-0.47106
0.761333	-7.06144	-0.39654	0.685832	-1.34908	-0.01543	-0.32189	0.939869
0.762	-6.19902	0.991567	1.21138	-2.47432	-1.82695	0.282364	-1.32073
0.762667	-6.4762	1.3292	2.28007	3.47115	-0.67448	-0.66289	-1.17057
0.763333	-5.19401	0.024207	0.728029	1.57092	-0.00284	-0.568	1.41517
0.764	-5.10501	-1.75317	1.67979	0.382739	-0.48701	-0.73698	2.03301
0.764667	-4.21214	0.259683	1.00144	5.34665	-1.97418	-0.50322	0.849719
0.765333	-6.81006	-0.18057	-0.60461	1.49627	-1.58649	-0.69806	3.22195
0.766	-7.65312	-0.93235	0.744478	-0.60535	-0.59785	0.120406	-1.19013
0.766667	-5.38549	-1.59102	0.343265	-0.23347	-0.25768	0.014994	-0.26257
0.767333	-4.39071	-1.20921	-0.23452	0.111414	-0.25287	0.455389	1.97598
0.768	-4.31035	-1.26217	1.0966	-0.50345	-1.69003	-0.29798	-1.39484
0.768667	-3.8158	0.770067	0.232303	2.04648	-2.3623	0.257472	3.93996
0.769333	-3.20534	0.577658	1.37749	-0.40381	-0.94382	-0.49802	0.975403
0.77	-3.23119	-2.53961	0.938427	4.15724	-2.69319	-0.25758	-0.70478
0.770667	-2.18374	-0.5261	-0.15649	2.32631	-1.29522	-0.7689	0.41218
0.771333	-2.39531	-1.37218	0.227362	4.82888	-2.10904	-0.9888	-0.11358
0.772	-3.283	-1.79068	-0.57681	3.52318	-2.56094	-0.35778	-1.33055
0.772667	-2.18923	-0.98576	-0.64137	5.09358	-1.8457	0.116969	3.23297
0.773333	-2.91152	-0.20324	-0.86081	1.32422	-3.49053	-1.63475	1.04732
0.774	-2.78759	-0.31599	-0.4115	-1.95277	-1.9741	-0.9605	2.70851
0.774667	-2.91018	0.020413	-1.22457	1.7304	-2.81512	0.00379	1.37948
0.775333	-2.74821	-0.44352	-0.97129	3.45397	-2.09043	0.410051	0.483161
0.776	-2.06537	-0.02952	-1.50393	2.35172	-1.96152	0.051898	0.586221
0.776667	-4.27818	-0.42017	-1.34215	2.47621	-1.13806	-0.65984	2.21242
0.777333	-2.74969	-0.41357	-0.14162	-2.52378	-1.0929	-0.23762	1.47246
0.778	-3.46564	-1.28732	0.274578	1.94497	-1.1893	-0.51642	0.959615
0.778667	-2.49024	0.354195	-0.5874	-1.82478	-1.16929	0.143261	-1.67092
0.779333	-1.93259	0.84958	-0.7478	-0.43471	-0.21819	0.396372	1.40715
0.78	-1.75808	0.211125	-0.35651	2.1583	-0.52822	0.717499	0.454415
0.780667	-1.14196	0.546955	0.511043	4.12135	0.48552	0.270319	4.33934
0.781333	-2.99753	-0.29504	1.25059	1.05586	-0.60588	1.26427	3.12911
0.782	-1.79782	-0.58178	0.30292	4.79485	-1.00396	1.419	3.20856
0.782667	-1.93683	-0.48222	0.017741	-2.05968	-0.04126	1.03733	4.25e-05
0.783333	-0.22608	-0.96413	0.582509	-1.04858	-0.72094	0.925502	0.896546
0.784	0.35707	-0.24798	1.29567	-1.07319	-1.05068	1.28881	0.837025
0.784667	-0.74291	-0.80395	2.35471	1.4064	0.257558	0.419386	1.00136
0.785333	-1.55898	-0.96384	2.97748	3.75751	-1.96234	0.530073	-0.6859
0.786	-0.57775	-0.44958	2.48095	-0.94454	-0.55713	0.228958	1.65534
0.786667	-1.62804	-0.34898	1.4079	-2.12392	-0.4943	0.444074	1.01309
0.787333	-1.62928	-0.06727	1.02351	0.335809	-0.71247	0.416199	-0.89856
0.788	-3.87467	-0.1434	0.442868	2.60846	-0.12345	1.0918	0.291085
0.788667	-2.28306	0.174093	0.034077	0.460873	-0.77626	0.90255	0.556086
0.789333	-2.81833	1.43581	0.104131	-0.68807	-0.37282	0.789599	-1.90338
0.79	-2.29687	-0.21355	0.803083	0.92266	-1.38993	1.06385	2.2145
0.790667	-0.61926	-0.86786	2.24451	0.016373	0.302978	0.61466	1.08585
0.791333	-0.92127	-0.41458	0.360924	0.500572	1.69197	0.428902	1.10309
0.792	0.45526	-0.00933	0.363362	1.35486	0.05653	0.954004	2.0651
0.792667	0.222478	-0.78266	0.60519	0.973354	0.018965	0.68384	3.73134
0.793333	-1.10446	0.418248	0.659088	2.18483	-0.51023	0.0096	2.01864
0.794	0.062314	-2.12571	0.587627	2.28466	-1.34249	0.472122	0.680228
0.794667	0.659158	-1.24929	0.368962	0.613631	-0.80342	0.230457	0.357459
0.795333	-1.00683	-1.58799	-0.2378	3.68036	2.10775	-0.0154	3.60135
0.796	-0.6621	-0.16485	0.448465	0.061824	0.531134	-0.27615	0.382512
0.796667	-1.41904	1.20975	-0.475	3.16881	-0.7975	0.375515	0.393322
0.797333	1.15189	-0.34452	0.166809	2.37983	0.006002	0.409184	1.67903
0.798	0.01251	1.34129	0.950332	3.3193	-1.03151	-0.06623	1.13502
0.798667	0.690045	2.68668	-0.32305	2.89883	0.246881	1.05053	1.19744
0.799333	-1.15236	1.33716	-1.84823	-0.09806	-0.25877	0.232005	2.29505
0.8	-0.52832	-0.60715	-0.86376	-0.83798	0.063553	0.437908	1.85899
0.800667	-0.03793	0.169698	-0.38518	-2.39833	0.393454	0.687405	1.42058
0.801333	0.671032	1.2611	-0.98131	-1.59315	0.775273	1.17593	1.5614
0.802	0.581724	1.98404	0.854898	-2.07622	-1.41374	0.154759	1.96669
0.802667	0.991766	1.31144	1.32345	-2.14898	-0.34477	0.272194	0.137089
0.803333	-0.59409	0.957627	1.18357	3.40486	-0.47218	0.819791	-1.57034
0.804	-1.19039	0.786204	1.95103	-2.64176	-0.02611	-0.1246	1.38715
0.804667	0.16555	0.543827	1.89068	1.55846	-0.54314	0.073471	-0.41079
0.805333	0.855444	1.39097	2.38462	1.49293	-0.4543	0.465816	-0.7525
0.806	-0.43515	0.905087	1.86413	1.13001	-0.11188	-0.57223	1.67256
0.806667	-1.97848	0.204614	1.31491	-2.25416	-0.17209	0.463273	-0.79927
0.807333	0.106101	-0.30163	1.97106	3.46249	0.394751	-0.21646	-1.25429
0.808	-0.00554	0.017763	1.04317	1.14138	0.064381	-1.17915	0.885118
0.808667	-0.3784	-0.31322	2.75561	3.33754	-1.43415	-0.46888	1.71553
0.809333	0.250262	1.48154	2.65602	-0.65732	-1.61725	-0.71346	0.54218
0.81	1.30026	1.09272	2.38542	3.26633	-2.25034	0.447148	0.488704
0.810667	-0.99522	0.391388	3.29709	2.66774	-1.06955	-0.4654	0.727768
0.811333	0.307966	0.932618	1.8287	2.25119	-2.65436	0.705548	2.12785
0.812	-0.05462	-0.32964	1.94254	3.85846	-1.98723	0.648496	-2.37236
0.812667	-0.58343	-1.12704	1.77489	-0.93165	-0.98276	0.725479	-0.43855
0.813333	1.07842	0.577933	1.78638	0.543493	-1.13679	0.009956	-0.93011
0.814	1.03316	-0.51804	2.54098	-0.12851	-2.2078	-0.78118	0.474344
0.814667	0.992706	-1.60607	1.54603	2.93982	-0.52023	0.349356	1.93711
0.815333	-0.23352	-0.93817	1.54404	0.137771	-1.04496	-0.60988	0.729417
0.816	-0.30224	-2.59444	0.654132	-1.0268	-2.31289	0.726446	1.43369
0.816667	-0.80925	-0.0979	0.030275	-0.30046	-0.54088	1.16336	0.731932
0.817333	-0.27054	0.881939	1.33966	-1.20613	-1.80538	0.267936	-2.09801
0.818	-1.68916	-0.48059	1.73984	1.23953	-2.03475	1.04667	2.48652
0.818667	-1.26287	-0.43488	2.07572	1.83891	-2.57539	0.731599	0.51983
0.819333	-0.11339	0.157942	2.57412	1.39634	-0.46318	0.15554	-0.13896
0.82	-2.3499	-1.01171	2.85865	-1.3159	-1.66723	0.086862	0.4027
0.820667	-0.07229	-2.66659	1.76737	0.313261	-1.71403	0.443108	0.551921
0.821333	-1.32991	-1.46813	2.76885	-1.26869	-2.82126	0.420394	0.899523
0.822	-0.59265	-2.42799	1.32923	1.6042	-1.75332	0.133817	2.09442
0.822667	0.329712	-1.25988	2.71412	2.32568	-1.69439	0.280769	0.948366
0.823333	-1.02291	-1.61037	1.95019	0.317676	-1.72581	1.69597	0.345409
0.824	0.031973	-0.49727	2.04984	0.677703	-2.32034	1.43925	1.04568
0.824667	-0.70804	-1.92761	2.29002	3.68726	-0.49381	0.487354	3.61862
0.825333	-1.47519	0.006635	1.95502	-1.41465	-1.49045	-0.60573	1.04166
0.826	-1.34369	-0.02959	1.82161	4.35493	-0.86906	0.265523	1.50196
0.826667	0.134135	1.30225	0.700422	-0.32986	-1.53737	0.617699	-0.2866
0.827333	-0.17415	0.344687	0.594742	0.751159	-1.10867	-0.61039	0.346063
0.828	-1.51162	2.74813	1.04804	-2.60616	-0.18473	-0.08546	1.64508
0.828667	-0.08273	1.17247	1.99751	-2.70031	0.47805	0.515338	-0.84215
0.829333	-0.23546	1.55355	-0.41396	-2.92008	-1.05869	0.98464	-1.01151
0.83	-1.38123	0.795141	-0.61565	-0.01468	-0.42534	0.050986	-0.87348
0.830667	-1.23584	1.37959	-1.3017	1.51401	-0.47681	-0.61021	1.57481
0.831333	-1.73464	2.41926	-1.22727	-0.68164	-0.50559	0.790558	-2.77172
0.832	-2.00848	1.56451	-2.02959	-0.05905	0.025457	0.640425	0.145228
0.832667	-1.70502	-0.38779	-1.22944	-2.88435	-2.14263	0.061776	-0.70618
0.833333	-1.06268	0.684316	-2.00958	-1.31235	-0.33416	-0.80568	-1.10654
0.834	-1.70595	1.44123	-2.1049	0.617431	-0.13015	-0.10292	-0.27756
0.834667	-2.86745	0.800629	-1.28059	0.158246	0.085747	0.1864	-1.14025
0.835333	-1.55465	0.625731	-0.08431	1.81628	-0.02396	0.251513	-1.2226
0.836	-1.6718	2.30778	-1.51101	1.29087	-0.13982	0.945779	0.855907
0.836667	-2.16766	-0.51563	-1.24754	2.76064	-0.47108	-0.38462	1.74685
0.837333	-0.22438	-0.6042	-2.60246	1.34654	-0.43392	-2.39231	-0.76293
0.838	1.64448	0.836761	-1.26117	0.437044	-0.84911	-0.60004	2.84231
0.838667	-0.13224	0.975098	-0.86326	-0.14317	-1.50707	-1.53898	2.43729
0.839333	-0.94937	0.275185	-1.8718	-0.35453	-1.7019	-0.91802	3.35037
0.84	-1.07491	0.155518	-1.30043	-1.22129	-1.64241	-0.41194	-0.44657
0.840667	-0.13658	-0.59819	-2.32472	-3.07486	-2.76623	-0.88772	0.063888
0.841333	-0.01337	-1.62474	-0.77146	-0.08375	0.222115	-0.82298	0.586459
0.842	0.570457	-1.09569	-1.01785	-1.13091	-0.56085	-1.58515	1.81697
0.842667	-0.15483	0.060663	-0.8025	-1.83761	-0.56066	-0.76615	-0.21662
0.843333	0.766098	-0.66326	0.013884	0.621411	-1.68458	-0.94007	1.66626
0.844	0.20945	-1.03168	0.493211	-0.23928	-2.04612	-1.42021	0.274954
0.844667	-0.01786	-0.78489	0.57406	-1.20446	-0.79513	0.071422	1.42668
0.845333	0.302258	-1.06964	0.133863	2.84628	-0.99152	0.625337	1.95968
0.846	1.34149	0.15849	-1.62173	-1.25474	-1.51554	-0.092	-0.08947
0.846667	0.909408	-1.50444	0.33362	0.683674	0.2455	-0.38387	2.06964
0.847333	1.50455	-1.58511	-0.28758	-1.22865	-2.1031	-0.23382	0.788967
0.848	-0.61968	1.41185	-0.99253	0.676101	-1.29103	0.187995	0.944044
0.848667	1.15074	-1.80414	-0.68048	-0.22829	-1.31986	-0.19236	-0.52456
0.849333	1.18511	0.383715	-0.65591	2.02672	-1.95118	-0.12133	0.811111
0.85	1.69575	1.37728	-1.16006	-0.83137	-1.55647	0.772294	0.576323
0.850667	1.52258	1.06958	-0.08197	-0.2687	-1.30326	0.008648	0.536181
0.851333	0.079003	-0.75629	-1.16074	-1.22009	-0.9243	1.56024	-0.79015
0.852	0.313022	0.310154	-0.32336	0.001504	-1.79629	1.14613	-2.12694
0.852667	-0.07643	0.765791	-0.93074	2.16491	-1.62445	0.928422	2.40522
0.853333	-0.5857	-0.47411	-0.48346	0.347547	-1.04582	0.346174	-0.99622
0.854	-0.08787	-0.91602	1.11414	-1.42345	-1.35959	0.483862	0.630354
0.854667	-0.30486	0.517612	-0.02658	-0.55506	-0.88716	-0.20039	2.26636
0.855333	-0.4102	0.206443	0.190406	3.50054	-0.57397	0.505279	0.790416
0.856	0.567605	-0.61943	-0.30201	0.291588	-0.75632	0.344954	0.231082
0.856667	-1.51006	-0.84805	1.61692	1.73724	-0.79894	-0.23168	1.74161
0.857333	-0.64282	-1.05402	1.60735	2.33738	-0.86901	-0.18725	-1.45937
0.858	-0.12226	-3.24453	3.20486	0.625187	-0.77427	0.200585	-0.15457
0.858667	-1.30092	-0.85644	1.60394	-2.38643	-0.59968	-0.33065	-0.15907
0.859333	-0.039	-1.51671	2.04945	0.941513	0.091433	-0.36762	0.852615
0.86	-1.10247	0.405786	1.86086	1.10079	-0.55064	-0.75665	0.008874
0.860667	-1.87625	-1.38369	2.36525	1.39097	-0.09015	-0.20532	0.763391
0.861333	-1.34336	-2.42825	2.84083	0.363512	-0.9145	-0.3767	-0.45496
0.862	-0.96374	-1.90755	3.25838	-1.28966	-0.55788	-0.28432	0.200929
0.862667	-2.52664	-2.63097	4.79655	-1.33489	-0.64724	0.008348	0.271855
0.863333	-0.56277	-1.85642	3.00029	0.631947	-0.77048	-0.15528	0.182427
0.864	-1.95188	-2.18785	1.58796	-1.47713	-1.01193	0.464744	1.04177
0.864667	-1.60386	-0.70735	0.697732	-1.54232	-1.67582	-0.01574	2.2322
0.865333	-1.77446	-2.00711	0.190404	-2.32085	-1.26788	-1.25179	1.23588
0.866	-2.6554	-0.90909	1.42322	-3.60979	-1.61822	-0.41417	0.09594
0.866667	-1.30976	-1.21475	1.15557	1.26342	-2.42744	-1.06188	1.02132
0.867333	-0.28896	-1.1574	1.17624	0.303024	-1.68807	-1.20034	0.224414
0.868	-1.17481	-1.89865	0.149465	-1.61322	-2.63281	-1.33749	-0.42812
0.868667	-1.74057	-0.60905	1.05539	1.57145	-1.67858	-0.29006	0.35133
0.869333	-1.1492	-0.3001	-0.5406	-2.90543	-2.14762	-0.21918	0.469768
0.87	-2.13487	0.126861	0.375097	-2.11708	-2.1217	-1.0254	0.181267
0.870667	-0.20049	-0.87708	-0.57445	-0.18856	-1.90432	-0.27422	0.741414
0.871333	0.499552	0.364092	-0.41765	2.10458	-1.39989	-0.37555	2.33115
0.872	-0.77714	-0.46682	-1.31785	1.6448	-0.06453	-0.54456	2.11532
0.872667	-1.19615	0.448509	-0.63635	-0.23007	-1.43881	-1.26136	2.66176
0.873333	-0.28102	-0.678	-0.68922	-0.03452	-1.6199	-0.64595	-0.88633
0.874	-0.05496	-2.94927	0.146018	-0.07227	-1.01271	-0.58162	-2.37119
0.874667	0.127056	-0.05597	-0.33669	2.44705	-0.90603	-1.53257	3.86615
0.875333	-0.01758	0.741921	-1.08738	2.52466	-1.50215	-1.00659	-1.52841
0.876	-0.52778	0.367549	-0.81072	-0.15072	-3.12646	-0.37778	-0.77545
0.876667	-0.94352	-0.0593	-1.90057	-1.79743	-1.4787	-0.43804	0.484183
0.877333	-0.73122	-0.06931	-0.49188	-0.77622	-1.27266	-0.73448	0.866223
0.878	-0.18752	0.874207	-0.63897	1.052	-0.7239	-0.41374	0.501283
0.878667	-0.48231	-0.23026	1.4413	-0.07833	-2.08633	-1.23342	1.37269
0.879333	0.786713	-0.51005	2.357	2.27333	-2.54929	-0.94376	1.22481
0.88	1.24417	2.11383	1.24631	2.61157	-2.41462	-1.11707	1.51457
0.880667	0.962443	2.1954	0.794512	-1.0305	-2.05793	-1.34333	1.92274
0.881333	1.70443	-0.54348	0.306032	-0.04011	-1.22734	-0.6914	2.39714
0.882	-0.60266	1.14889	0.198388	-1.63581	-1.1461	-1.11814	0.939793
0.882667	-0.28886	-2.60749	1.3138	-2.03802	-2.07745	-0.58744	1.62402
0.883333	1.35075	-0.47417	0.023448	0.091344	-1.02759	-0.17117	2.60012
0.884	1.79428	-0.03493	0.356711	-0.45084	-0.40307	-0.25143	-0.86903
0.884667	0.542136	-0.24568	1.29352	-3.44933	-1.9203	-0.84261	0.204702
0.885333	-0.04756	0.85393	1.10117	1.686	-1.24101	-1.22244	0.217194
0.886	1.24636	0.271919	0.23704	-0.35253	-0.14963	-0.10699	1.39373
0.886667	0.178497	0.596855	-0.14525	0.420124	-0.84562	-0.7206	0.103031
0.887333	-0.31497	-0.6253	2.014	-2.38775	-2.84858	-2.46728	1.49227
0.888	-1.45469	-1.15356	1.64263	-0.14653	-1.15962	-0.64145	0.994384
0.888667	0.223656	0.372548	1.24756	1.33791	-1.07185	-1.20899	1.3417
0.889333	0.205387	-0.67553	1.94529	0.733896	0.50011	-1.53026	-1.2692
0.89	-0.51563	-1.36371	1.05414	-1.42819	0.883543	-0.25038	-1.19396
0.890667	1.06019	1.32101	1.59532	-1.26287	1.48965	0.188673	-1.95236
0.891333	1.89959	1.78365	2.29161	-3.61371	0.241316	-2.0981	0.12192
0.892	2.06355	1.3502	0.820139	-2.74988	0.30495	-1.00821	1.09977
0.892667	0.1555	2.67897	1.86503	2.38667	1.45267	-0.66169	2.44966
0.893333	1.94727	-0.39093	3.8012	-2.99739	-1.61235	-0.99948	0.4387
0.894	2.73448	0.559373	3.72193	0.01543	-0.42971	-1.55087	-1.37251
0.894667	2.77591	2.16885	1.48789	-0.13099	-0.86826	0.327666	2.93862
0.895333	2.12598	1.25206	2.06533	-1.03469	-0.45234	-0.44296	-0.44679
0.896	0.549009	0.86658	3.26875	-0.13622	0.62862	-1.23667	2.68953
0.896667	2.47208	-0.09327	1.74219	0.915873	-0.94306	-1.42486	0.90218
0.897333	-0.3216	-0.36462	2.42586	0.529984	-0.18639	-0.76109	0.761172
0.898	0.690525	-0.73875	2.14985	-1.29035	0.790652	-0.77065	-0.32639
0.898667	0.261382	0.184408	2.58312	-3.00955	1.6158	0.084231	1.83275
0.899333	-1.22111	-0.73771	2.68232	-2.20049	-0.00335	-1.18918	-1.43717
0.9	-0.35745	-0.88864	2.23434	-1.95122	0.460121	-0.74234	-1.46345
0.900667	1.72074	-0.4479	1.57558	-2.01138	0.136537	-0.14219	-0.132
0.901333	1.22117	-0.93809	1.89816	1.37012	0.671375	0.517011	0.770674
0.902	0.49074	-1.60923	1.1028	0.315174	0.714623	0.667292	0.578268
0.902667	-0.23538	-1.2778	0.794144	-0.38749	-0.69606	-0.41178	2.03328
0.903333	0.562143	-0.62225	2.61844	1.15782	-0.19224	0.545082	2.09477
0.904	-0.32401	-1.97359	2.72728	-1.05811	0.864392	-0.10613	-1.11976
0.904667	1.66834	-2.00256	1.8589	0.268059	0.220164	-0.13959	2.25315
0.905333	1.5984	-3.17482	1.45243	-0.88545	0.018493	-1.07836	0.091538
0.906	0.711849	-1.20571	1.37344	0.743146	-0.3105	-1.34978	-1.04146
0.906667	1.72994	-0.79453	1.90397	-0.03213	0.573291	-0.82517	0.31818
0.907333	2.72961	-0.07785	1.40838	-0.38565	0.16577	-1.15507	-3.10215
0.908	0.474454	-1.37048	2.33684	0.912952	0.203615	-1.0738	-0.2045
0.908667	2.44953	0.279332	2.21454	-1.45558	0.217481	-0.35245	-1.31218
0.909333	2.42243	-0.94883	1.40812	-0.56548	-0.68991	-0.10149	-0.46741
0.91	1.79128	-1.17085	0.198139	1.38903	0.675177	-0.02059	1.03333
0.910667	1.19422	-1.43595	0.510991	4.68187	1.45042	-0.4559	-1.00895
0.911333	1.8717	-0.20261	0.838994	0.901892	0.974372	0.282036	0.875463
0.912	0.827158	1.0459	0.358089	-2.39973	0.39226	0.124784	0.089511
0.912667	1.25163	1.90613	1.51075	-0.98163	0.469707	-0.02426	-0.09595
0.913333	0.235659	1.68148	1.43086	1.21568	0.701652	-0.81255	2.0013
0.914	1.56413	2.3337	1.48161	-3.70329	-0.34108	-1.01894	2.19333
0.914667	1.95629	0.429726	1.72652	-0.88224	-0.21292	0.015609	3.1849
0.915333	1.84726	0.075431	1.63438	0.234729	0.468339	0.342579	2.86092
0.916	2.78213	0.378696	1.53459	0.757302	-0.18926	0.49031	0.413794
0.916667	3.08136	0.091156	1.77922	-0.46932	-1.58061	0.450465	1.00631
0.917333	2.02837	-1.76512	0.616053	1.27425	1.63046	0.009281	1.16961
0.918	-0.94542	-0.14796	1.10485	-0.52264	0.320748	0.188489	1.02414
0.918667	0.594053	2.49513	1.72579	2.02593	-0.43534	-0.43895	2.46168
0.919333	0.564956	1.35473	1.93087	-0.12522	0.725284	-0.76317	3.17329
0.92	-2.19897	-0.87091	0.805335	-2.85892	0.24901	-0.92945	0.997057
0.920667	-0.88706	-2.12909	1.33039	0.22176	-0.34191	-0.54091	3.25757
0.921333	0.36825	-0.97221	0.517582	0.304734	-0.18011	-1.06667	-0.53917
0.922	1.24088	-2.26308	0.686653	-1.18437	1.17134	-0.98422	2.23584
0.922667	1.68951	-1.10795	2.4236	-3.21803	0.505863	-1.13508	1.63169
0.923333	1.33571	0.254143	2.7682	0.981755	0.546617	-1.00534	1.70121
0.924	1.08228	-2.14176	1.76585	1.68105	0.48047	-0.80902	1.58509
0.924667	2.25575	-1.10169	0.165837	-2.0166	0.467428	-1.05101	-2.5478
0.925333	1.95434	-1.23927	2.63179	-2.12729	1.24698	-1.02587	2.12302
0.926	0.931578	-3.27988	0.95966	0.33214	0.687624	-0.98854	0.995292
0.926667	1.0973	-2.5588	1.46784	-0.46807	1.41736	-1.12741	1.32953
0.927333	-0.12895	-1.13318	2.31725	-2.12437	-0.3604	-1.43797	3.26006
0.928	0.478265	-2.77402	2.01066	1.0904	-0.60845	-1.56532	2.30524
0.928667	1.70953	-3.84129	1.25914	1.40748	0.230552	-0.71574	-0.78196
0.929333	3.23362	-1.02637	1.25777	-0.88979	0.195837	-1.84071	0.399985
0.93	2.13965	-2.73265	2.31193	-0.43818	-0.55427	-0.93624	-2.15145
0.930667	2.88904	-1.44207	1.97998	-0.63086	0.784332	-0.96035	2.26353
0.931333	2.07848	-1.32603	0.968284	-0.6066	0.951564	-0.02034	0.386511
0.932	3.35924	-3.44845	2.64955	0.625782	0.022917	1.0713	2.75254
0.932667	1.82354	-3.29126	1.73059	-0.106	1.11309	1.07277	-1.99019
0.933333	3.34547	-2.62606	2.68664	0.729874	0.850321	1.71775	0.652686
0.934	2.39856	-2.41494	2.09408	2.00823	-0.17734	0.087399	0.515144
0.934667	-0.35556	-4.1089	0.730736	-2.18528	1.48109	0.972006	4.00207
0.935333	0.903602	-3.54961	1.59211	-0.30434	1.29655	0.808657	1.05267
0.936	0.412668	-1.33054	2.4674	-0.03436	0.677826	-0.16747	0.69723
0.936667	1.64284	-2.60126	3.00146	-1.21487	1.10086	-0.91488	-0.59297
0.937333	1.99645	-3.99089	1.48635	0.213318	-0.93549	-0.18819	0.996723
0.938	1.90279	-2.872	3.2879	0.276105	-0.12667	0.577492	0.125609
0.938667	2.90577	-1.10754	3.00134	-0.29694	0.633751	-0.06168	3.43264
0.939333	2.25762	-3.67191	3.01971	0.119658	0.165621	0.886206	0.164146
0.94	1.12455	-3.2118	2.74416	-1.408	0.303549	-0.00794	2.12339
0.940667	2.6366	-3.6445	3.73077	-0.98838	1.29736	0.06337	1.7665
0.941333	1.40045	-6.42354	3.62594	-2.56884	0.529659	1.14663	0.240124
0.942	2.27415	-1.775	4.64839	-1.38185	1.78953	1.2513	3.85736
0.942667	3.40154	-1.75871	2.79408	0.610832	1.2159	0.958605	2.25071
0.943333	2.70522	-2.24528	2.28954	0.827601	0.23006	-0.23302	2.33031
0.944	-0.06584	-1.92651	1.83233	0.145112	0.21541	-0.92235	1.52038
0.944667	1.11628	-1.2533	0.649585	0.06566	-0.68645	-1.66518	-0.71633
0.945333	1.5862	-0.43082	0.94778	1.49166	0.316129	-0.54561	1.30321
0.946	1.30202	-1.0058	-0.93688	-0.19438	0.914329	-0.82979	-0.026
0.946667	2.91048	-1.23926	-2.03882	1.10507	0.816488	-1.5623	0.768787
0.947333	2.60861	-0.95507	-0.82197	2.74813	1.23055	-1.30824	0.607286
0.948	0.63147	-0.41796	-0.01965	-2.95461	0.87664	-0.36313	1.03147
0.948667	1.31163	-1.39873	0.313143	1.70484	0.440325	-0.25991	-0.92043
0.949333	1.56213	-2.10511	0.867389	-0.26361	1.90179	-0.18442	0.428469
0.95	-0.75998	-1.95373	0.162617	-1.42393	1.2917	-0.31142	-0.04046
0.950667	0.12885	0.752039	0.71337	1.01819	1.55444	1.07046	-0.75067
0.951333	0.225818	-1.69543	2.00795	2.27982	0.952998	-0.39761	2.17156
0.952	-0.71665	-2.48209	2.48938	-0.84229	1.14462	-0.82755	0.655756
0.952667	3.79331	-0.49965	1.95117	-0.28832	1.01382	-0.20308	-1.64255
0.953333	0.820557	-0.26231	2.05657	-0.98723	0.584763	-0.06071	1.15899
0.954	1.47365	0.169428	3.75978	-0.99943	1.4831	0.588908	-0.52123
0.954667	1.89732	-0.80964	1.1481	1.50761	1.39942	0.228901	-0.08678
0.955333	0.631357	-1.20937	2.04913	-2.48395	-0.282	0.19123	1.72856
0.956	-0.33265	-0.82999	1.38769	-1.41906	0.132801	0.667665	1.34109
0.956667	0.304171	-0.05984	2.38552	1.0031	1.36152	-0.16206	1.14971
0.957333	2.1454	0.955851	1.1943	0.947983	1.84631	1.02118	-1.51195
0.958	0.517444	0.737109	1.55637	-2.54417	1.90234	0.137811	-0.62671
0.958667	-1.31428	1.23858	0.800472	-0.64142	-0.16397	-0.99446	2.08406
0.959333	-0.25296	-0.33466	0.835284	0.777423	-0.14125	-0.20476	2.7899
0.96	0.585322	0.473012	0.264267	3.38036	-0.12468	0.544072	2.4903
0.960667	1.10002	0.174081	0.972136	0.175775	0.810772	-0.59106	1.45998
0.961333	1.19777	-0.28055	0.784563	0.130714	1.37569	0.10188	0.796857
0.962	1.86489	0.336148	1.57063	-1.20537	1.77274	0.604624	0.973885
0.962667	2.25752	-0.22364	0.677303	0.611849	1.15394	0.290498	1.73852
0.963333	0.932928	0.048287	-0.51274	-0.59837	0.268855	-0.04664	0.586314
0.964	0.285781	0.250371	-0.90783	1.51344	0.175556	0.150149	2.4236
0.964667	1.01328	-0.73369	-0.04123	0.83951	1.40707	1.70844	0.178947
0.965333	0.601025	-1.48565	-0.15899	-1.05401	0.699402	0.2054	3.45998
0.966	1.04224	-0.13067	-0.6044	-0.71841	0.622747	0.451933	2.05089
0.966667	1.51834	-1.07841	1.75406	-1.79353	-0.17736	0.624982	1.29874
0.967333	1.08931	-1.34404	0.810898	-1.93586	2.44424	1.19715	2.83758
0.968	0.450861	-0.58623	1.80994	0.356359	2.02432	0.787901	1.12385
0.968667	1.66519	-1.73649	1.01243	1.70561	0.828074	0.267576	-1.39666
0.969333	1.85883	-1.51714	1.37749	-2.5218	1.1676	0.095474	1.55393
0.97	0.044272	-0.95956	0.123787	2.6399	1.89946	0.416966	0.067565
0.970667	1.81133	-0.06674	-1.26064	1.53868	2.23778	-0.52874	-0.85146
0.971333	1.94125	0.024027	1.63898	1.61109	1.48883	0.561326	-0.25023
0.972	0.781742	0.020052	0.925442	-0.66362	1.61485	0.335411	1.26245
0.972667	0.152158	-1.7946	2.24909	0.32715	1.36276	-0.48461	1.00048
0.973333	0.819201	-2.16044	1.3805	-0.74857	0.295284	0.4285	0.801086
0.974	0.023103	-2.6248	1.50883	0.454659	0.465961	-1.76939	1.20898
0.974667	-1.35281	-0.75476	-0.85902	-1.70451	1.67742	-0.25822	-0.86963
0.975333	2.04528	-0.04436	-0.09114	-1.23656	0.167164	-0.63399	-0.45298
0.976	0.291297	-0.91814	0.180399	-2.70593	-0.30506	0.068176	-3.20109
0.976667	0.426217	-1.39491	0.743439	-2.86586	1.21085	-0.95141	1.69937
0.977333	0.117715	-0.99715	1.845	1.40148	0.034663	-0.67903	0.35981
0.978	-0.21731	-0.99822	0.875679	0.715829	0.130494	-0.75911	1.45871
0.978667	0.879031	-1.17969	2.47185	-0.29147	0.217264	-1.09823	-0.66008
0.979333	-0.0611	-0.30625	0.76894	-1.83826	0.96092	-1.27793	0.251706
0.98	0.966915	-0.08152	1.13506	0.991963	1.14095	-0.30215	-0.20871
0.980667	2.70826	0.776026	0.942084	0.361558	0.130093	-0.06924	1.15101
0.981333	0.952365	0.611534	0.111327	0.128157	0.802123	-0.45968	1.92499
0.982	1.81348	-1.21194	0.964623	-0.23888	1.17147	-1.03818	1.67727
0.982667	2.35619	0.5199	0.441975	0.948251	0.955475	-0.28365	1.7356
0.983333	2.26087	1.48689	0.763825	-1.5028	1.61745	-0.90979	0.604043
0.984	2.22889	-0.94164	0.60924	2.7278	0.484488	-0.92648	0.26465
0.984667	-0.20432	-0.7731	-1.11455	-3.38687	1.13502	0.291385	3.22178
0.985333	-0.53843	-0.97562	-1.176	-0.78705	1.63292	0.456502	1.29459
0.986	0.926705	-0.08608	-1.46424	-3.16042	2.04557	0.371228	-0.30544
0.986667	-0.17436	-0.32628	-0.78866	-0.2591	-1.17891	0.415907	2.65094
0.987333	-1.35891	1.00814	-1.1915	-2.17995	1.32765	0.829133	0.058591
0.988	-1.50532	0.751097	-1.03949	-0.48934	1.41487	0.655141	0.087738
0.988667	1.08155	-0.96139	-0.8483	1.38467	0.97704	0.466249	-0.71765
0.989333	1.17855	-2.92575	-2.12272	0.596392	0.030949	1.13534	-1.84872
0.99	0.191272	-1.69775	-3.47952	0.264907	-0.76625	-0.04817	1.55401
0.990667	-0.37299	-3.34662	-1.83763	-2.00567	0.51075	0.58021	-1.44784
0.991333	0.928451	-3.52437	-3.51226	0.813013	-0.44049	0.557572	2.08445
0.992	1.34309	-3.09549	-2.85291	-1.6733	-0.3764	0.045758	-0.19246
0.992667	-1.07786	-0.88742	-3.30539	-0.82141	0.714063	-0.85685	0.894213
0.993333	-0.24349	-1.23306	-2.95123	-1.53192	-0.57473	-0.62959	2.14099
0.994	-0.07599	-2.28341	-2.33423	1.24729	-0.00325	0.201835	1.2482
0.994667	0.903279	-2.84745	-2.95264	-3.87273	1.60134	0.027291	-0.02509
0.995333	-0.22135	-1.26205	-3.54168	0.479853	-0.40195	-0.18762	-0.27386
0.996	2.1136	-0.07507	-2.64253	-0.40977	-0.086	0.331467	0.423755
0.996667	0.368575	-0.50216	-3.50914	0.276189	0.848262	0.278789	0.114762
0.997333	-0.73032	-0.33171	-4.3487	-1.11855	-0.58422	0.272454	-0.30942
0.998	-0.21369	-2.83417	-4.22074	1.90861	2.26055	0.122798	1.84452
0.998667	1.17017	-0.42409	-3.29021	-0.1001	1.2623	-0.41468	2.84254
0.999333	0.091918	-1.81513	0.185695	1.26994	1.1949	-0.78387	2.61644
1	0.533489	0.536994	-0.14523	-2.75296	1.03634	-0.95541	0.0767
1.00067	4.03974	0.449682	2.48133	6.93246	1.11133	-0.19579	1.63194
1.00133	5.11708	3.25321	6.53744	5.0865	0.513777	0.632645	0.596613
1.002	7.13375	5.96271	9.60958	3.11673	1.49962	-0.06145	1.71808
1.00267	8.08015	6.26836	13.4194	8.13208	1.05923	0.435022	0.640316
1.00333	5.82126	8.63128	13.651	6.39578	0.850025	0.392458	1.82752
1.004	8.51166	8.8279	15.1693	10.0124	1.60692	1.10286	0.729594
1.00467	8.0946	10.5448	16.7235	8.14202	0.887592	1.57073	2.68317
1.00533	8.97476	8.4377	20.122	8.91038	0.322472	0.517158	2.44291
1.006	8.96035	8.87929	20.1077	7.68135	0.145004	1.0583	2.08292
1.00667	9.59237	10.2129	22.5351	7.65586	0.4846	0.915237	-0.58759
1.00733	11.2736	10.2084	21.6847	10.0337	1.63134	0.984078	0.746938
1.008	9.28429	11.2716	23.9819	10.1054	2.15004	1.83612	1.8433
1.00867	8.74462	11.4062	23.2997	7.00129	1.06704	1.50073	2.7772
1.00933	11.3829	13.1177	24.4026	9.63555	0.624812	0.9886	2.32854
1.01	12.4901	12.8293	24.6189	9.53542	2.33109	2.52637	0.872776
1.01067	11.5528	12.4382	23.9388	8.00258	1.27205	3.06909	0.267266
1.01133	11.5422	13.498	27.1502	11.2602	2.30871	2.86068	2.93702
1.012	10.794	13.9399	26.6143	12.5773	1.48341	2.77602	-0.25934
1.01267	12.0592	13.3802	27.2489	10.7408	0.802095	1.94014	-0.27781
1.01333	12.5845	12.2543	27.4954	14.4006	1.7997	3.19753	1.37955
1.014	14.7094	14.0258	27.3257	12.4368	2.14939	1.45125	0.462882
1.01467	15.0708	12.9401	27.9017	11.0564	0.458215	2.14302	2.73238
1.01533	13.5286	13.4588	28.1682	11.5688	2.80963	2.05201	0.842815
1.016	15.7006	14.957	27.94	13.1349	1.89955	2.28886	2.19631
1.01667	10.7619	13.2285	28.5859	12.6423	1.67179	3.76788	0.522105
1.01733	14.1905	13.9139	28.0782	14.8252	0.91923	3.34388	3.28299
1.018	15.9714	15.751	27.9008	17.9567	0.701826	3.08776	2.89748
1.01867	14.7206	14.3056	28.4515	12.8435	0.576383	3.04772	3.13617
1.01933	14.9711	13.8063	28.249	13.5636	2.11572	2.78641	0.526076
1.02	13.1773	17.0366	27.843	16.5565	0.861719	1.95135	2.70664
1.02067	15.2484	14.8302	29.515	11.6454	0.867431	1.92257	2.57837
1.02133	14.9126	13.5797	28.2286	11.6895	2.84351	3.71984	2.12468
1.022	13.9182	15.169	29.1772	14.0326	2.47726	3.19046	3.24349
1.02267	15.4197	14.2144	28.2673	14.4395	1.42214	2.54326	4.67949
1.02333	14.6229	15.9923	28.2597	12.988	2.98342	2.98642	2.29367
1.024	14.0618	15.9705	27.4268	17.4466	2.93356	3.11753	1.80068
1.02467	15.6436	17.5609	28.3462	13.819	2.18755	3.39374	2.79068
1.02533	15.779	17.8425	28.2945	12.616	2.13531	3.47016	3.35076
1.026	15.5259	17.1155	26.5672	15.6903	2.97312	3.12635	3.86763
1.02667	15.1401	16.6354	27.2123	15.8072	4.69837	2.43703	7.31148
1.02733	16.4287	16.8826	25.2122	14.359	2.17684	3.66947	2.47507
1.028	18.2473	17.1492	25.7081	12.8141	3.44	3.93528	3.46786
1.02867	16.6122	18.8919	23.7702	13.304	2.71709	4.12808	3.55093
1.02933	14.8369	17.1131	25.5713	15.4231	2.89621	3.2927	1.76048
1.03	15.1337	18.8514	23.8593	12.8783	2.10041	5.08582	3.20224
1.03067	16.5998	16.5986	25.8365	14.1065	1.27775	3.45068	3.96873
1.03133	15.5229	19.2222	24.4216	14.6827	2.87029	3.35274	2.9617
1.032	17.0404	17.0821	25.2964	12.0859	2.91136	4.74702	0.698666
1.03267	18.3886	17.5185	23.4775	15.2298	3.17777	4.58235	0.704614
1.03333	16.0139	18.0328	24.9987	13.9816	4.07574	3.23051	3.32919
1.034	16.969	18.0993	25.3431	15.8945	3.92313	3.69244	5.41801
1.03467	17.1704	18.0023	25.7244	13.4458	3.99168	3.6884	3.31782
1.03533	16.2254	20.2034	24.7972	11.6845	2.45217	3.73456	3.35134
1.036	15.9218	18.9849	25.8123	14.8986	2.31034	4.28477	0.864762
1.03667	17.3886	18.5896	25.302	10.7041	4.0825	4.36717	0.969184
1.03733	18.166	19.3864	24.9257	14.9158	3.43565	3.88053	4.46912
1.038	16.7695	20.1084	24.5749	16.1755	2.51569	3.26426	3.53455
1.03867	14.6572	19.9671	24.6748	13.0819	2.35748	4.08358	6.0464
1.03933	15.9491	18.9298	26.1298	12.2556	1.96226	4.25453	2.67672
1.04	15.8952	18.2583	25.9345	14.4409	2.69991	3.99641	4.00902
1.04067	13.9963	20.8812	26.8029	8.1369	1.64329	4.51368	0.527186
1.04133	15.6091	21.833	26.6864	11.5405	1.81418	4.0491	2.17941
1.042	15.3914	20.2732	25.8148	14.2109	2.42289	3.76602	3.86694
1.04267	14.5947	19.1809	26.7717	12.483	1.53816	5.18652	3.84543
1.04333	14.9164	19.9896	26.2684	15.2231	2.09931	4.48153	3.85044
1.044	16.322	20.6108	26.429	12.6129	3.67684	3.91719	3.98787
1.04467	16.3079	20.9202	26.3162	13.487	0.898919	4.32448	6.19475
1.04533	17.8345	20.2124	25.4101	15.5839	0.092685	3.76068	7.3766
1.046	17.1017	20.1925	24.9823	12.6679	2.04721	4.1204	5.05358
1.04667	15.6098	20.9255	26.5772	11.075	2.29686	3.27116	3.45294
1.04733	16.2463	21.6293	27.1259	12.2307	4.08888	5.13767	2.23221
1.048	16.3892	19.003	25.9333	14.2779	2.22818	4.80683	2.71713
1.04867	15.0379	23.5125	25.2484	15.1821	3.66287	3.07819	3.69278
1.04933	16.7703	20.0792	24.7702	15.1075	3.87765	5.73428	1.05357
1.05	15.5972	21.7633	24.8987	10.819	1.25629	5.1036	4.43988
1.05067	15.7521	19.0568	25.7566	12.4123	1.58903	4.39836	4.76318
1.05133	16.3977	20.6813	26.1656	11.4414	1.84844	4.34433	3.47112
1.052	16.798	22.3324	26.6672	13.942	3.83323	3.25547	4.19442
1.05267	16.7039	19.749	26.4899	10.6253	1.54102	4.38264	1.52251
1.05333	17.4237	21.8616	25.2731	12.607	2.69465	4.61936	1.25156
1.054	16.5185	21.4499	25.7271	14.0369	4.01524	4.20928	4.14117
1.05467	16.5955	21.4035	25.6271	12.6655	3.74918	4.6893	4.18727
1.05533	15.8137	21.1825	24.5613	12.5085	5.21457	3.12076	3.27424
1.056	16.5118	21.4642	25.1242	14.3395	1.82818	3.04879	2.94396
1.05667	17.4274	19.6073	24.1542	12.7113	2.65904	3.88069	4.7716
1.05733	13.4444	22.0362	24.9124	16.3702	3.56211	4.32432	4.62528
1.058	18.2867	22.9911	25.8956	13.0947	3.62398	4.52613	1.47414
1.05867	16.0038	23.3444	25.0039	13.6572	2.0219	4.81745	2.41151
1.05933	17.528	20.853	26.0325	11.9638	3.42159	3.91491	4.66275
1.06	18.0905	21.934	23.5824	11.41	2.34217	4.15365	3.82067
1.06067	17.4455	22.3741	25.4448	11.6783	3.00645	3.8015	4.31318
1.06133	19.956	21.4041	25.3086	12.2311	4.12552	4.39866	0.696817
1.062	19.5461	19.8583	25.3476	11.4378	3.2726	5.58913	3.64811
1.06267	18.5841	20.9781	22.9938	12.1481	3.14614	4.85665	4.32573
1.06333	17.2324	20.5367	25.1545	12.6156	2.33615	4.59634	4.6559
1.064	17.8785	20.3937	23.4435	10.2007	4.87342	5.4902	5.50329
1.06467	18.0197	19.5448	22.9865	13.4462	1.67108	4.74746	2.22301
1.06533	19.3982	20.5252	24.3767	10.5083	2.60877	4.65946	2.25518
1.066	17.4528	22.4208	22.7043	13.8498	2.8599	4.27394	2.21684
1.06667	16.5559	21.6243	23.7377	15.0879	2.73401	4.72217	4.31073
1.06733	18.4854	19.496	23.4035	16.4854	3.06505	5.17338	2.91739
1.068	18.1884	21.8644	23.364	9.27569	4.19227	5.35155	2.82631
1.06867	17.1505	20.023	24.1253	12.3877	2.25309	5.06076	8.36659
1.06933	17.7895	19.2413	22.1503	13.7329	3.4441	5.58666	3.66201
1.07	17.1547	19.3587	23.912	10.9555	3.97514	3.53348	3.00219
1.07067	16.5494	19.7503	22.8846	11.4789	4.00789	4.80082	5.23139
1.07133	18.1746	19.5739	22.2614	11.2277	2.83402	3.98885	2.803
1.072	19.1464	19.441	22.7686	12.4401	3.01193	4.106	1.41162
1.07267	17.2603	18.4696	22.6385	16.8925	3.96129	5.26912	4.26066
1.07333	17.4082	19.6515	23.0195	15.3727	3.25849	3.9609	4.09122
1.074	16.134	20.8763	25.5374	13.4735	3.63393	3.59099	6.20493
1.07467	17.3528	17.3426	25.9304	11.5966	1.5537	3.88513	4.08086
1.07533	16.3661	19.0411	25.4047	13.8692	2.68633	5.5514	3.77917
1.076	16.7437	19.6258	24.9794	11.9478	1.95047	4.82793	5.01405
1.07667	15.995	20.4369	24.8163	14.2677	3.54541	4.99402	6.35472
1.07733	17.8829	18.896	24.7925	13.4229	2.79605	4.72462	2.05277
1.078	17.3537	18.0291	21.876	12.4525	1.5897	4.81328	3.50931
1.07867	17.2951	19.6109	22.1694	13.3847	3.23789	3.60036	4.27185
1.07933	17.9425	19.0684	20.8835	12.2459	4.11268	5.66153	1.33455
1.08	19.3954	18.213	20.5032	15.5836	2.26969	4.25284	4.30213
1.08067	18.4069	17.5826	20.6759	8.94576	3.08432	5.43543	5.60736
1.08133	18.2439	17.8502	21.4427	12.2011	2.79866	4.5671	0.892546
1.082	17.7226	17.5289	19.5548	12.4786	4.15053	5.70435	2.58669
1.08267	16.7023	16.6262	21.6457	9.30685	4.14576	6.65182	2.07951
1.08333	15.9903	16.3636	21.0352	13.7371	2.84391	5.33284	3.71525
1.084	17.4855	16.8779	20.8104	11.6659	3.05417	4.76316	5.84864
1.08467	19.6971	16.0081	22.956	11.2172	3.63997	5.50448	3.26894
1.08533	17.2518	15.3736	23.0783	12.1839	2.83389	4.29423	4.79714
1.086	15.9906	15.6974	23.7462	14.9438	2.73442	4.37561	3.96958
1.08667	18.3801	15.4844	24.1929	10.018	2.55018	4.66622	4.08578
1.08733	16.4667	14.2846	21.5428	12.7053	3.55049	4.73607	4.69639
1.088	17.4808	13.2685	21.8318	12.4195	3.67265	4.0527	6.37085
1.08867	19.2212	14.5368	19.9922	12.1049	2.45233	5.78462	2.32892
1.08933	16.5536	14.2957	20.5721	13.7167	3.02946	5.37226	3.56981
1.09	17.7866	14.7818	22.2186	9.50706	3.38595	4.42694	4.90866
1.09067	15.9928	14.4348	23.5913	11.1822	2.42508	5.55861	4.83628
1.09133	18.1053	13.3082	22.5214	11.6446	4.22789	4.44349	5.37676
1.092	17.0362	13.8358	23.8262	13.1257	2.4737	6.04557	4.96144
1.09267	18.5607	14.3066	24.523	11.5465	3.16808	5.66175	3.73772
1.09333	16.8354	14.1021	24.4232	11.4042	2.89322	5.27314	2.06126
1.094	17.314	13.2757	24.9201	8.68313	2.05587	4.73383	3.70244
1.09467	16.4954	14.2536	23.5027	11.7747	3.22931	4.85096	2.6318
1.09533	16.6185	11.5473	23.1857	13.5278	4.01217	5.42562	4.64673
1.096	17.2973	13.5562	22.2364	13.9744	2.89048	5.05781	3.74529
1.09667	15.2149	14.484	21.9485	15.4149	2.1025	5.79391	3.34384
1.09733	15.5789	12.4277	22.2787	14.9107	3.54936	5.39319	3.89155
1.098	14.7128	12.6114	19.3093	12.5075	3.17481	5.95458	3.69045
1.09867	16.6023	12.3977	19.5097	14.2296	2.83717	6.53956	5.47419
1.09933	15.8159	12.3288	19.207	9.60226	3.17522	6.07106	3.3799
1.1	16.4766	12.7713	19.6532	12.6347	2.78421	4.64625	4.6518
1.10067	15.7822	13.2258	19.9324	13.7613	2.63586	6.02402	1.38979
1.10133	17.2998	12.5513	21.2684	14.85	3.13114	5.20069	3.77415
1.102	16.9799	11.8963	23.2367	9.31339	3.48679	4.66631	5.09609
1.10267	17.2227	11.4303	25.0153	8.53418	1.49298	4.68958	3.29866
1.10333	16.3553	11.9421	23.7306	7.50288	2.22722	5.54288	3.35125
1.104	18.1351	11.9057	24.585	12.1525	1.43233	4.0234	6.82911
1.10467	18.4309	11.703	23.5016	12.1146	1.657	5.25354	3.90188
1.10533	18.5665	10.5858	24.6391	11.3953	1.3595	4.26977	6.04185
1.106	18.6965	9.92976	23.601	11.4343	0.948559	5.50201	1.23642
1.10667	17.1237	9.0351	24.0763	11.8354	3.13288	4.84467	3.67326
1.10733	17.4937	8.27153	25.0767	10.2991	1.86206	4.6281	4.73267
1.108	15.326	10.2532	23.6777	11.7675	1.5277	5.47038	5.6339
1.10867	16.6072	9.99315	22.1477	12.4345	3.39218	4.87883	5.11671
1.10933	16.794	10.1486	21.0669	12.199	2.12451	4.45591	6.13803
1.11	16.2154	9.36864	22.3573	12.7136	1.31064	4.62727	4.90404
1.11067	16.7907	9.93201	21.9556	9.4594	1.7974	4.34065	5.28892
1.11133	15.9635	9.14867	21.4655	13.156	2.08481	4.33515	5.35641
1.112	16.0991	11.921	22.0033	6.13421	1.69527	4.80177	4.52095
1.11267	18.9069	8.82979	22.2017	10.2667	3.11952	5.03382	5.02664
1.11333	17.5116	11.5342	21.0818	8.20779	2.13616	4.40338	5.7916
1.114	16.5725	8.03056	20.3568	7.20532	0.905864	4.24275	4.71702
1.11467	17.2954	10.1065	21.3896	8.39265	2.36342	4.27957	6.35882
1.11533	16.8302	9.81755	20.3142	7.65961	0.230316	5.97706	4.13604
1.116	16.6444	7.82692	19.714	10.9256	2.1818	5.04941	5.29114
1.11667	16.0091	10.0525	20.5068	9.03628	1.55875	5.26322	5.27538
1.11733	17.1628	10.2659	21.7657	8.3508	0.566256	5.16237	4.24702
1.118	17.1419	9.74949	22.6487	12.1537	0.686557	4.7634	4.09825
1.11867	15.6102	10.9598	20.7386	7.73973	2.1617	4.54934	6.51409
1.11933	17.7752	11.0364	21.207	10.7779	2.94605	4.30638	4.16098
1.12	16.3767	8.92197	22.9983	11.0745	2.89604	3.79481	4.39157
1.12067	16.3018	8.57632	22.9685	6.89348	2.11736	5.17101	7.21266
1.12133	17.6812	9.18285	21.9394	10.0166	4.66843	6.04324	6.75267
1.122	16.229	7.92675	22.0734	7.95471	1.14289	4.60756	3.94741
1.12267	15.9498	6.09765	20.8813	3.84329	2.00165	6.14474	6.64351
1.12333	14.6655	7.75089	19.8833	7.57394	2.39521	4.81478	3.96583
1.124	15.8072	7.67441	21.7748	9.42518	2.67982	5.7625	3.44286
1.12467	15.5141	9.40583	20.4522	11.4668	2.66739	5.49192	4.84859
1.12533	14.9878	6.68314	22.4626	9.01472	3.03526	4.35396	2.33694
1.126	16.1158	6.87094	22.5424	8.56608	2.56384	4.40532	5.04565
1.12667	15.7798	6.25176	19.6295	6.09785	1.86323	4.47741	5.3504
1.12733	17.5798	8.14987	21.522	4.14118	0.939133	5.57125	3.16939
1.128	16.4566	7.72215	20.5284	6.70158	1.48863	6.19564	6.81326
1.12867	15.3775	7.42785	21.7809	7.0059	1.75515	6.07054	1.31596
1.12933	16.9187	7.88924	21.8742	9.73437	2.38236	4.89996	1.55409
1.13	16.4088	6.76131	22.3473	6.90539	2.14987	5.48381	6.70421
1.13067	14.5669	8.65626	23.7642	10.9194	2.85927	4.91533	5.46177
1.13133	16.2977	7.50238	22.4473	8.64677	2.10248	5.48065	4.43008
1.132	14.515	8.77631	22.8392	6.83251	2.32807	5.81248	5.4688
1.13267	13.6894	10.313	23.1576	7.73233	2.14302	5.24424	5.25737
1.13333	13.6912	7.58389	24.1093	9.05731	2.58225	4.93058	4.72923
1.134	12.7911	8.65793	22.7296	6.2133	2.72303	3.897	3.21696
1.13467	12.4752	7.33983	22.8739	11.8385	1.07343	4.95505	0.534588
1.13533	13.2815	8.27321	23.5848	13.4269	2.51225	4.3663	4.41872
1.136	13.1002	7.41841	23.4733	7.85056	2.68126	4.73117	6.00114
1.13667	14.0302	6.96263	24.5091	10.5312	1.26376	4.94605	5.25516
1.13733	11.8196	5.53731	24.6444	7.21477	2.32993	6.07589	1.22489
1.138	12.6606	5.9841	23.7697	9.02642	1.76275	5.31197	6.71701
1.13867	12.0285	5.70073	24.72	5.46326	1.63304	5.46376	7.18662
1.13933	14.1338	7.52959	21.9282	6.71832	2.40319	5.08084	3.66924
1.14	13.9317	4.23063	22.8575	8.92768	3.02484	5.09869	6.00104
1.14067	13.0734	7.56	24.2634	6.93506	2.46379	4.65918	0.723691
1.14133	14.2675	7.14699	22.6424	8.67983	3.26076	5.08823	1.69985
1.142	13.7821	6.01248	22.6114	9.32142	1.83761	6.12068	6.82121
1.14267	14.4481	6.01864	22.5208	6.3615	2.96923	4.91489	3.78889
1.14333	13.2852	7.09528	20.1642	11.3929	2.50809	3.94431	3.45037
1.144	12.7507	6.65311	21.283	6.34809	1.71383	4.36866	4.89729
1.14467	12.0227	6.64249	20.6829	6.89178	3.34637	4.07252	3.15847
1.14533	13.0649	5.49869	22.6921	6.87349	2.13075	4.14391	3.44779
1.146	13.9845	6.42502	21.7259	5.96555	1.79745	4.526	2.15417
1.14667	12.3617	6.64335	23.3597	6.35125	2.20975	4.73245	4.38323
1.14733	12.5892	5.56784	22.2945	6.86522	2.15169	5.08732	5.39936
1.148	13.6235	4.8149	22.7931	8.85437	2.53501	4.03464	3.82775
1.14867	12.4956	4.13931	22.9071	6.04774	2.38583	4.7756	5.06417
1.14933	13.9573	5.88027	23.4845	9.22976	2.47117	4.57524	3.43249
1.15	12.2885	4.77087	22.4922	9.79775	1.49668	4.37531	2.96698
1.15067	15.7171	6.71208	22.3508	6.64926	1.84565	5.31048	4.83704
1.15133	12.3838	6.30147	22.3725	6.76131	2.31926	4.2701	2.58789
1.152	12.2814	7.83	21.8475	8.18782	3.13769	5.17636	5.1652
1.15267	11.0765	5.50064	21.4521	4.14304	2.53336	3.85463	3.23175
1.15333	11.7799	6.67408	21.8257	6.43338	2.03792	4.01699	3.40481
1.154	13.5921	6.48698	20.918	7.44311	1.7731	4.13166	4.53782
1.15467	13.241	6.4731	20.6106	10.9812	1.15646	4.31888	6.17049
1.15533	14.2891	5.54223	20.0188	8.94027	2.44152	4.03976	2.83498
1.156	13.1774	6.5226	21.2439	7.55071	1.28219	3.00987	4.92417
1.15667	13.8996	7.19173	19.3724	8.94625	1.56924	3.60685	5.81055
1.15733	13.8964	7.77501	21.3555	2.13346	1.61395	4.2407	4.36871
1.158	12.3898	5.93053	19.6956	7.37582	0.697797	3.14198	6.01482
1.15867	13.0059	7.32873	20.4544	8.21931	2.5491	3.73851	7.32444
1.15933	14.9269	6.84257	21.2061	8.69577	2.26928	3.68049	5.68845
1.16	12.4769	5.52056	20.1445	9.00096	1.37286	3.52232	4.68034
1.16067	14.3488	6.84114	19.6019	8.03837	1.10738	5.22843	4.73183
1.16133	14.3216	6.25464	20.3085	10.4097	2.79542	5.57683	3.01939
1.162	14.7183	6.6029	20.2862	3.3015	2.58891	5.28288	3.37546
1.16267	15.2545	7.3273	20.8422	8.25447	2.28797	5.31026	2.73152
1.16333	14.8579	6.08927	19.7645	8.44672	1.33036	5.24836	6.59439
1.164	13.7522	5.67122	19.879	8.23773	2.47712	4.27316	5.88328
1.16467	14.1327	6.74045	19.0804	8.15991	2.22994	5.06166	3.07844
1.16533	14.3227	7.9774	19.542	11.5409	2.98266	4.80289	4.25577
1.166	12.9442	5.71967	21.2144	8.85105	2.27155	4.66509	4.58555
1.16667	14.1353	7.39106	20.8192	5.97259	2.41217	5.65477	5.91569
1.16733	13.533	6.55692	21.1723	10.7305	1.75589	5.25704	4.45749
1.168	14.8204	9.52171	20.6129	9.91823	1.00594	5.14769	5.11953
1.16867	16.2321	6.59713	22.7704	11.458	1.34393	3.58568	6.23785
1.16933	14.703	7.23789	19.3092	7.32448	0.632198	4.37843	6.2922
1.17	14.9411	9.00035	20.9552	7.95799	1.75116	5.08017	5.96464
1.17067	13.1151	5.47488	22.9747	7.06827	0.977623	5.27688	4.66057
1.17133	16.3896	7.62477	20.8988	7.60495	1.87215	4.01552	6.74707
1.172	15.8002	7.16573	20.0524	8.038	1.44474	5.25369	6.03327
1.17267	14.9963	8.18141	20.7824	6.36018	1.69375	4.44484	4.4365
1.17333	14.0293	6.78214	21.3363	7.75734	0.114252	5.77705	6.78569
1.174	13.2374	5.86141	19.1579	7.59247	2.24825	4.49549	6.53486
1.17467	14.5734	6.85722	18.6224	9.20206	1.02784	4.52645	3.27049
1.17533	14.6425	6.47867	19.0829	4.7912	0.470895	3.97658	2.00189
1.176	15.6424	6.48475	18.9984	7.0273	1.21654	4.03292	4.188
1.17667	15.181	6.89967	18.3726	4.8289	0.255019	4.57704	6.1655
1.17733	14.6608	6.40108	19.2557	5.78009	0.869046	3.81459	5.03949
1.178	16.5876	6.02708	18.9149	6.78085	0.685703	4.43859	1.8905
1.17867	16.1456	5.44143	21.0386	6.73762	0.320708	4.28993	5.64743
1.17933	16.1648	6.43616	20.1613	4.52403	0.123318	4.16621	6.22902
1.18	15.1834	7.43345	20.7754	9.75152	0.520578	4.31698	5.95155
1.18067	15.6816	8.46787	21.9906	6.91273	1.70952	3.81897	3.93145
1.18133	16.5124	6.27982	22.365	9.32302	1.86671	4.78165	5.62082
1.182	16.4457	6.61289	22.822	5.93184	2.3015	3.79717	5.92689
1.18267	16.5206	8.4603	22.0245	5.37637	2.25264	3.73552	6.10154
1.18333	13.9662	3.87721	20.6907	4.61128	2.05526	4.20013	3.98516
1.184	15.3325	4.94743	20.8371	6.59602	2.23413	4.39875	6.32162
1.18467	14.1861	6.66501	22.3558	4.49989	1.99143	5.10105	3.92917
1.18533	13.4704	7.89885	21.1683	5.35437	0.963845	4.6972	2.0856
1.186	15.4999	7.31971	22.4197	8.55276	2.66504	5.80256	4.73761
1.18667	13.517	4.66815	21.5826	4.65722	2.83522	4.27238	3.00722
1.18733	14.0213	5.52079	22.6033	9.37501	4.29803	3.80351	3.04567
1.188	14.4635	5.00183	22.0376	5.53728	3.90209	4.31111	7.03909
1.18867	13.841	8.90937	24.6528	7.06569	3.50623	4.98633	4.29917
1.18933	15.3085	6.05046	23.3158	9.42163	3.71643	4.35943	3.96275
1.19	15.3651	6.76177	22.1192	7.03575	3.6462	3.10122	4.19211
1.19067	14.1819	6.1148	21.8741	7.50035	2.68197	3.40143	5.89922
1.19133	16.8451	6.0901	21.3456	4.41686	4.74296	3.79079	3.88758
1.192	13.817	6.67326	19.9498	5.42103	3.95212	4.40115	4.38171
1.19267	15.0597	6.54167	18.3958	7.45971	3.33042	4.14009	5.7394
1.19333	15.6131	6.31901	20.0107	8.10671	3.55363	4.59249	3.6341
1.194	14.1661	6.47821	19.3695	6.47712	3.92147	4.26328	5.00849
1.19467	15.1058	6.73885	18.6013	9.91242	3.33965	3.89209	4.86324
1.19533	15.0869	6.48576	19.2261	6.96317	5.2234	4.58516	5.05543
1.196	14.4745	5.07577	19.5268	4.44992	4.92967	3.59138	6.44873
1.19667	14.462	4.84652	21.1549	7.58588	4.6325	4.06759	3.43943
1.19733	13.7708	3.87581	18.4285	8.6881	4.15884	4.36354	6.61952
1.198	15.5927	5.32976	19.0508	6.61961	5.15106	3.63047	3.27726
1.19867	18.1895	6.26483	20.0353	10.4666	4.44186	4.57155	4.24414
1.19933	15.5893	3.8163	21.6945	6.10349	5.69854	5.0968	4.91054
1.2	16.0635	4.59485	20.9148	8.47261	3.35935	4.96963	3.32843
1.20067	14.7733	4.54679	20.5542	7.35697	2.99144	4.7735	2.89806
1.20133	13.6184	4.09509	21.0104	10.7899	2.87545	3.58928	4.98403
1.202	14.4159	5.91061	20.6236	9.55033	2.86168	3.79915	2.29583
1.20267	15.1142	4.74326	19.3904	8.34684	3.40831	4.55165	5.34986
1.20333	14.2327	5.19053	18.7415	7.98348	2.54978	4.44737	5.78054
1.204	14.4375	3.89575	19.3009	7.1874	4.18788	3.83463	4.53173
1.20467	14.3983	3.22573	19.1375	6.45094	3.1374	3.96338	5.18579
1.20533	16.3087	3.91212	18.1889	8.66768	5.53574	5.23133	7.07008
1.206	16.2244	4.57479	19.6492	5.82386	4.72089	5.64714	4.0672
1.20667	15.2431	2.76638	19.1022	7.13327	3.99405	5.26306	4.92977
1.20733	15.27	5.21602	20.2056	6.8287	4.48446	4.51682	4.0752
1.208	12.9976	6.31302	19.2773	5.42334	3.40053	4.43974	4.74171
1.20867	14.6595	5.12583	18.7867	6.95709	3.71953	5.25797	4.84773
1.20933	12.7835	6.23249	20.5066	2.02699	4.31418	5.32707	3.30263
1.21	12.772	5.74469	20.8647	4.69294	2.42706	5.116	6.96198
1.21067	11.3432	6.47161	18.0511	6.24168	4.04547	4.18766	4.97419
1.21133	13.229	6.52446	16.9739	4.82113	2.8855	4.53756	3.61652
1.212	13.9809	7.17509	16.7002	2.52413	3.57035	4.27929	8.81255
1.21267	14.8849	4.95421	16.0635	6.13702	3.29725	5.44256	3.18206
1.21333	13.7832	6.02549	18.177	7.07867	3.02008	4.30047	4.4568
1.214	14.9092	7.3428	20.9944	9.23862	2.7426	3.85907	6.3616
1.21467	14.9729	7.96513	22.1806	8.84252	3.32491	4.21033	6.80353
1.21533	16.0751	7.07188	21.8188	5.61494	3.4065	3.82545	6.9369
1.216	15.9902	6.2546	22.8972	5.64522	4.4593	5.13186	4.04559
1.21667	13.6575	6.08775	21.585	7.43192	4.19512	4.78729	4.30703
1.21733	16.7041	6.14583	21.1859	6.92491	3.7491	5.14	5.28852
1.218	14.7254	6.94568	20.9352	9.5359	2.92247	4.25355	4.23105
1.21867	14.0869	5.25845	23.1331	3.82996	3.56759	4.78649	2.94923
1.21933	14.1664	4.77419	20.9259	5.77887	4.67773	4.59073	4.52657
1.22	14.2736	5.31163	21.3622	4.52312	3.76775	4.32092	6.12162
1.22067	15.2917	3.14894	20.9288	9.02452	3.21361	5.3429	5.56451
1.22133	15.6709	3.36892	21.0731	7.23072	2.96468	4.10023	4.79926
1.222	13.6283	5.247	20.8205	8.25502	3.17345	4.21714	2.97522
1.22267	12.9342	5.21868	19.7372	8.58064	4.66932	4.61896	4.76598
1.22333	14.3129	4.67109	21.3576	11.7733	3.23211	4.9861	5.33138
1.224	16.2899	3.75177	23.5307	5.53602	2.32947	4.85809	4.38056
1.22467	13.4567	3.44363	22.6995	9.38454	3.66453	4.15237	4.08615
1.22533	15.5382	4.00601	25.5463	8.2281	3.21346	4.60597	6.44095
1.226	14.8113	3.07492	24.3491	8.58299	2.65576	3.8395	8.45193
1.22667	14.3724	4.63317	23.1102	8.90233	3.4978	5.23062	4.02003
1.22733	14.6473	4.147	22.2811	10.8061	4.8339	4.82346	5.98482
1.228	14.0357	4.06435	23.489	9.99947	4.32921	3.92375	5.63371
1.22867	15.439	2.47173	22.6126	6.11758	4.49568	3.91546	5.9094
1.22933	14.9635	3.29377	22.7806	5.46098	4.11546	4.97499	8.11108
1.23	15.2328	2.30209	22.0906	7.81707	4.14569	3.83482	5.13837
1.23067	14.9213	3.52043	23.646	7.72028	4.26738	5.27981	4.43481
1.23133	15.2713	4.49047	24.5598	7.00941	3.57186	5.28199	6.39869
1.232	14.9478	5.1908	23.1156	8.06622	4.32498	4.67599	5.51141
1.23267	13.8113	6.05458	23.0817	10.1613	3.64098	4.28104	3.96937
1.23333	14.4115	5.5339	25.4659	9.35375	3.48534	3.94368	5.2494
1.234	14.9826	6.17973	24.0596	8.76056	3.58457	4.33058	2.34492
1.23467	12.8997	6.26929	25.7109	5.73552	3.99257	4.17707	5.97083
1.23533	13.4168	6.36221	26.6559	7.03723	3.39667	4.42641	3.45769
1.236	12.8567	6.38726	25.8449	6.21389	3.79275	4.92704	7.34186
1.23667	14.097	5.84299	24.5557	11.5112	3.85317	4.53371	4.28597
1.23733	12.4069	7.20035	24.4038	4.85314	2.60933	4.86623	4.65815
1.238	14.0108	6.6995	26.2492	6.81334	2.06455	3.96547	3.755
1.23867	15.4945	5.43675	26.7411	6.12268	1.13242	4.46593	4.61152
1.23933	12.9738	5.16542	25.8482	7.80443	1.7028	5.18173	5.73204
1.24	13.5253	5.5404	26.5404	6.80102	1.99203	5.94984	7.98203
1.24067	13.8812	6.28751	26.4837	6.16433	2.29737	4.38379	5.42751
1.24133	14.1333	4.87347	26.8628	5.03302	3.30686	5.07713	4.30455
1.242	13.9576	4.98658	25.9083	5.88755	1.45355	3.93194	4.54546
1.24267	13.6906	5.84252	26.4876	9.67564	1.67858	4.25776	4.07913
1.24333	12.5376	4.67841	25.2653	8.31866	3.35335	3.28849	6.62326
1.244	12.0014	6.75351	26.8459	7.57983	2.71935	3.45755	4.33879
1.24467	12.492	5.79089	25.5404	4.29021	2.46176	4.40565	3.75316
1.24533	12.541	6.29116	27.8219	6.32386	1.36165	4.24947	4.71049
1.246	10.4912	4.09297	25.8747	7.46911	2.10839	4.88589	3.12763
1.24667	10.4047	6.44513	25.0108	4.8083	2.82359	5.1574	3.83599
1.24733	11.8706	3.495	22.0344	8.47932	1.87387	4.71031	4.64351
1.248	14.5611	5.19524	23.3984	5.19243	2.07769	4.78208	4.71938
1.24867	12.7645	5.87355	22.1602	9.31145	2.69317	4.61417	4.58693
1.24933	12.8092	5.61242	21.586	9.23042	1.89024	5.60769	6.95338
1.25	14.0251	3.56277	20.4125	5.94853	3.00724	5.21761	2.03062
1.25067	12.8005	6.09096	19.0251	5.56693	2.14765	5.61781	6.11043
1.25133	12.642	3.23044	19.147	4.54354	1.88979	4.89574	3.11442
1.252	12.6424	5.66511	18.7913	7.03698	0.760657	4.95238	5.1523
1.25267	14.7085	5.34888	17.9581	6.46728	0.917507	4.18471	4.50919
1.25333	12.9298	5.26681	19.0486	8.83136	2.95259	3.56303	4.62
1.254	13.3467	6.28531	18.3376	6.65306	3.08102	4.72992	2.58894
1.25467	14.7922	7.19226	20.0587	8.38584	3.64323	4.91684	4.41996
1.25533	15.075	4.75126	21.1541	5.96824	2.34832	4.82531	3.38172
1.256	12.7842	5.50521	20.7484	9.82325	2.45839	4.60611	5.45786
1.25667	15.0933	6.44123	18.203	9.61389	3.3766	4.58407	6.23068
1.25733	13.5917	7.27502	21.7711	7.50732	1.56275	3.38652	6.08283
1.258	13.6402	6.47355	21.1531	6.81299	2.80031	3.96471	6.03929
1.25867	13.555	4.89387	20.9869	9.70988	1.96172	4.65212	7.18974
1.25933	17.0181	4.31504	20.9309	7.67223	1.96387	5.33144	5.40879
1.26	12.997	4.1219	21.3803	11.0487	2.08036	4.40133	4.68841
1.26067	13.4795	6.71332	22.9733	7.26134	0.91037	3.90426	3.90413
1.26133	13.021	5.98159	21.7708	8.76894	1.09158	4.18336	4.97103
1.262	11.8125	7.32325	20.2927	9.67782	1.38041	4.71189	4.81484
1.26267	12.6542	5.83848	21.7408	7.28348	1.96736	3.75472	3.80977
1.26333	12.4714	5.72967	20.5975	5.49083	1.83787	4.85471	6.87772
1.264	12.2623	7.29831	20.9036	4.21263	2.46592	3.05189	3.60642
1.26467	11.7789	7.27282	22.0651	8.67124	3.24799	4.23893	6.26428
1.26533	13.2011	7.65144	21.8789	7.14511	2.44479	4.05089	5.54946
1.266	11.4537	8.38326	20.1712	6.49914	1.81503	4.56923	3.34892
1.26667	12.7471	10.5622	21.6637	4.95998	2.72458	3.78773	7.86087
1.26733	10.126	8.58064	21.4708	8.55724	2.36452	3.04265	4.84938
1.268	11.9052	10.0678	22.1928	3.8771	2.37325	2.61756	6.91692
1.26867	12.01	9.5914	22.3916	8.24614	2.56095	3.6708	6.49483
1.26933	11.6424	8.35153	19.8825	7.6587	-0.42108	4.15367	4.25254
1.27	11.3909	7.83937	21.0925	7.41665	2.58844	4.67211	5.21946
1.27067	9.72743	7.54424	21.541	5.00954	2.19932	3.30854	5.31419
1.27133	10.5246	6.1433	22.7487	8.83728	3.27225	4.33688	5.35219
1.272	11.5732	6.8956	21.9967	8.18936	2.6599	4.59304	4.23223
1.27267	12.0412	6.60215	22.0051	8.39395	2.40451	4.4934	4.69932
1.27333	14.1511	6.20836	23.2898	8.20081	2.55775	3.89999	2.89362
1.274	10.157	6.27709	23.8727	7.8024	1.41488	4.61965	4.79612
1.27467	9.72663	5.58833	22.5194	8.15733	1.92788	4.48038	5.56054
1.27533	9.85061	6.80868	23.6087	8.5451	1.60329	5.67164	6.25252
1.276	8.99736	7.65238	24.1657	7.11776	2.78546	5.61616	0.993725
1.27667	8.69773	6.4897	22.6999	9.62638	2.07722	5.4499	2.67293
1.27733	9.70554	6.33969	22.9321	9.74543	1.81159	4.31964	5.25756
1.278	12.1341	6.96578	22.3257	7.92897	2.89643	4.67093	4.10682
1.27867	10.3871	6.37949	23.2342	8.16627	2.50924	3.70464	4.14914
1.27933	8.7486	5.87633	22.4712	11.1613	2.04599	4.23322	4.57438
1.28	9.96661	5.77113	23.1255	5.45104	2.2788	4.56029	4.39635
1.28067	8.4305	6.01898	23.6225	7.18365	3.64839	4.38808	3.96293
1.28133	10.6107	6.71445	22.632	5.66986	3.12595	3.48733	3.40097
1.282	9.18813	5.7469	23.3703	4.0289	2.26944	3.37282	6.74261
1.28267	10.4337	5.88445	23.9408	6.51973	2.77447	3.13955	3.83981
1.28333	12.2874	4.88687	24.0138	11.544	2.54595	2.74271	5.92904
1.284	9.23621	6.57239	23.6473	8.43482	2.46565	3.41245	2.4435
1.28467	12.8908	8.21568	23.3732	4.88374	2.12141	4.92783	4.48636
1.28533	8.53383	6.05476	19.5733	6.83891	2.14948	3.33454	5.6178
1.286	10.1762	5.32974	20.5048	6.94801	1.40776	3.65171	3.20083
1.28667	11.5537	7.39363	19.635	9.05128	2.41872	2.71491	2.34698
1.28733	11.1236	4.98439	19.4868	10.9893	1.62803	3.44709	4.88993
1.288	13.3681	5.15623	17.9769	8.35214	2.25875	3.99455	3.77095
1.28867	13.2597	5.68242	17.9551	11.038	2.1483	4.49117	7.64198
1.28933	14.6539	7.2542	17.506	11.6861	1.48935	3.62765	6.36265
1.29	12.5233	4.1216	16.9622	8.06313	1.44766	4.8628	4.12324
1.29067	13.4419	6.31063	17.0901	7.38984	1.93315	3.61369	2.81898
1.29133	14.9697	5.64662	15.5732	7.0334	2.07853	3.23621	3.64797
1.292	13.5369	6.793	16.375	9.34618	1.56886	2.43236	3.06047
1.29267	15.1265	6.11797	16.7865	6.12054	1.66769	2.78234	3.67132
1.29333	13.1665	5.50547	18.0309	5.37967	2.52155	1.52723	6.07627
1.294	13.3034	6.11645	17.1651	8.55357	2.00727	3.52806	3.74662
1.29467	13.5223	5.65623	15.7602	6.59066	1.23322	2.37317	3.21494
1.29533	13.7879	4.85844	16.7138	9.02158	2.78203	2.98467	4.20094
1.296	14.7476	4.89814	16.5721	7.86255	3.36985	3.05909	5.96483
1.29667	13.8701	6.59722	17.5376	10.4718	3.64723	2.70205	4.13491
1.29733	15.1212	6.02649	17.3558	6.03387	4.86001	3.40997	3.44082
1.298	14.4452	3.80791	18.5021	4.85355	2.93049	2.52836	3.88054
1.29867	13.2297	4.58965	19.075	10.0326	1.36634	2.53132	4.89847
1.29933	14.8338	3.30733	18.8706	10.6336	1.49036	2.69023	8.60902
1.3	14.149	4.7125	20.9912	11.0694	2.61077	3.43643	6.38528
1.30067	14.2873	6.38296	21.4147	7.27578	2.84801	4.29249	5.94654
1.30133	14.1306	4.17548	20.1979	6.81174	2.61701	3.46519	6.45256
1.302	14.0993	4.86964	19.7181	5.24736	2.89246	2.92504	5.58139
1.30267	11.6774	5.38816	20.1256	5.11677	2.08634	3.26224	4.64166
1.30333	14.899	4.92496	21.7334	7.29517	2.87617	3.40409	4.05688
1.304	15.892	4.41873	20.5438	9.64237	3.11049	4.09884	4.41308
1.30467	16.8828	5.96648	19.2989	6.8951	3.11098	3.63903	8.12002
1.30533	15.7579	4.91359	17.1608	10.6515	1.00221	3.58125	4.39987
1.306	13.9067	6.96434	18.2232	9.88847	1.7098	3.22892	5.67121
1.30667	16.0112	3.85137	17.0066	6.72018	1.31663	1.55377	3.63972
1.30733	14.7366	3.3426	17.8729	6.7739	2.39952	3.78826	4.56826
1.308	15.0929	5.63968	17.9647	6.46993	2.25982	3.60747	6.07123
1.30867	15.0773	5.03309	17.7056	9.86293	1.68173	3.36476	5.34053
1.30933	16.1201	3.67226	17.8537	7.29947	3.04122	3.09845	6.09221
1.31	15.3021	4.0853	20.1272	7.81732	2.71998	3.71191	5.51739
1.31067	13.2392	3.26789	18.5649	5.74315	3.24492	3.73957	5.77658
1.31133	14.4964	3.3395	19.3046	10.0254	3.276	2.98548	3.33691
1.312	15.4603	5.05482	18.6759	10.8251	2.73208	4.28726	6.67561
1.31267	14.7475	3.66431	16.4793	7.52961	2.01947	4.5332	4.89488
1.31333	14.2124	3.04668	16.6133	7.313	-0.13613	3.2513	5.78737
1.314	14.1926	3.60024	17.377	7.33315	0.865761	4.20983	4.51762
1.31467	15.4171	4.69269	19.5001	6.62667	2.10389	4.19693	5.57426
1.31533	15.9432	5.80486	19.0541	5.71606	1.13551	4.01033	5.01424
1.316	14.8595	6.12014	17.9659	6.68739	0.558065	4.3077	7.86503
1.31667	14.9764	5.89785	17.7453	5.94224	0.463159	3.0757	3.67578
1.31733	13.1453	5.10722	18.76	8.99923	1.00831	3.17783	5.68249
1.318	13.9641	4.51248	19.9141	6.22856	1.74859	3.26192	7.40576
1.31867	12.8085	4.77744	20.547	5.48164	1.79182	2.86762	4.29396
1.31933	13.5468	5.99939	19.8018	9.84373	2.39454	3.9245	6.37072
1.32	12.5346	5.41039	17.674	9.72317	2.29506	1.87155	5.1042
1.32067	10.8865	4.78238	19.3462	5.03771	1.89525	3.56709	4.96818
1.32133	10.5027	5.33478	18.1414	4.94666	1.80391	3.24478	6.6763
1.322	11.3062	6.63683	19.2423	8.99963	2.27073	4.09047	6.67213
1.32267	11.085	6.09938	18.9519	5.12433	3.25432	3.95347	4.89634
1.32333	12.093	5.13384	18.3881	7.30711	4.23756	3.29445	4.47606
1.324	10.4107	5.42941	18.2161	10.6705	2.34117	3.44059	5.69555
1.32467	10.2683	6.01698	17.1586	9.30274	2.7107	4.70221	5.80485
1.32533	11.5612	6.66552	15.3283	9.18255	2.45879	4.40935	6.89853
1.326	9.14535	4.8074	16.3868	3.9488	1.44162	4.55959	5.66819
1.32667	10.3097	5.97632	16.6626	7.78206	2.05093	3.56076	6.09582
1.32733	10.8055	4.72622	16.8066	6.76677	1.45137	3.39226	4.44278
1.328	11.7424	4.95978	15.3058	12.3115	3.22318	3.38554	5.04872
1.32867	10.4405	5.68046	16.5637	11.0534	2.53075	3.81226	2.31789
1.32933	10.6068	7.3691	18.8105	8.30823	2.41553	3.61328	6.35524
1.33	10.4896	6.90448	18.7206	8.10244	1.63161	3.82519	2.70257
1.33067	12.3119	7.35594	18.9285	10.3326	1.67902	3.74932	5.18415
1.33133	12.3489	7.19123	19.1913	11.1122	0.498774	3.0969	3.85389
1.332	11.9462	5.72136	18.7285	6.86796	0.480219	3.38593	4.87165
1.33267	11.1775	6.84194	19.0301	3.59218	1.74071	5.13633	4.19944
[truncated: 26,501 more rows]

## Sheet: Panel f
100uA	150uA	200uA
12.4007	17.5991	19.5429
6.27487	15.2561	37.5839
16.3825	19.4961	22.8823
7.87529	17.6952	26.5817
2.48535	9.82909	15.9863
4.23375	8.48407	17.2646
4.15344	17.2549	24.781

## Sheet: Panel j
Wavelengeth (nm)	Daseline	DBS
315.755	0	-0.01651
316.143	-0.00718	-0.00739
316.531	-0.00369	-0.00258
316.92	0.009555	0.008531
317.308	-0.00872	-0.00847
317.696	0.01482	0.013455
318.085	-0.00468	-0.0042
318.473	-0.0125	-0.01115
318.861	-0.00754	-0.00611
319.249	-0.00424	-0.0034
319.637	-0.01038	-0.00901
320.025	-0.00674	-0.00598
320.413	-0.0049	-0.00365
320.801	-0.0005	0.000396
321.189	0.001038	0.001087
321.577	-0.00717	-0.00581
321.965	-0.01325	-0.01164
322.352	-0.00545	-0.00286
322.74	0.000945	0.002769
323.128	-0.00339	-0.00225
323.515	-0.00557	-0.00555
323.903	0.004137	0.004969
324.29	-0.01028	-0.00848
324.678	0.005568	0.006043
325.065	-0.00284	-0.00149
325.453	0.000669	0.001157
325.84	0.005044	0.004975
326.227	-0.0045	-0.00373
326.615	0.002378	0.00321
327.002	-0.00516	-0.0038
327.389	-0.00679	-0.00483
327.776	-0.00708	-0.00638
328.163	0.009971	0.009631
328.55	-0.01041	-0.00897
328.937	-0.00032	-0.00046
329.324	-0.00608	-0.00471
329.711	0.004006	0.004176
330.098	-0.00281	-0.00216
330.485	-0.00346	-0.0032
330.871	0.001219	0.001266
331.258	-0.00237	-0.00097
331.645	0.003361	0.003089
332.031	0.00154	0.002859
332.418	-0.00286	-0.00131
332.804	-0.0162	-0.01404
333.191	-0.00476	-0.00485
333.577	-0.00389	-0.0027
333.964	0.0076	0.008537
334.35	-0.00604	-0.00504
334.736	-0.01498	-0.0144
335.123	-0.00865	-0.0076
335.509	-0.00667	-0.00452
335.895	-0.00438	-0.00221
336.281	-0.00375	-0.00315
336.667	-0.00445	-0.00248
337.053	-0.00738	-0.0067
337.439	0.003444	0.003639
337.825	-0.01258	-0.01157
338.211	-0.00882	-0.00694
338.597	0.000555	0.001305
338.982	-0.01757	-0.01656
339.368	0.001688	0.001388
339.754	0.000807	0.002059
340.14	-0.00841	-0.00694
340.525	-0.00395	-0.00371
340.911	-0.0096	-0.00842
341.296	-0.00031	0.000205
341.682	0.000774	0.00101
342.067	-0.0063	-0.00499
342.453	-0.01077	-0.00836
342.838	0.001285	0.002341
343.223	-0.00564	-0.00489
343.608	-0.00657	-0.00554
343.994	-0.00296	-0.00201
344.379	0.000545	0.001311
344.764	-0.00368	-0.00094
345.149	-0.00193	-0.00042
345.534	0.009429	0.009221
345.919	0.005487	0.006235
346.304	-0.01649	-0.01424
346.689	0.006206	0.006094
347.074	0.008115	0.008019
347.458	-0.00273	-0.00198
347.843	-0.00264	-0.00178
348.228	-0.01475	-0.01397
348.612	-0.00804	-0.0055
348.997	-0.00999	-0.00856
349.382	-0.00962	-0.00837
349.766	0.002185	0.002897
350.151	-0.00796	-0.00704
350.535	-0.01026	-0.0092
350.919	-0.01913	-0.01639
351.304	-0.02919	-0.0285
351.688	-0.01016	-0.0104
352.072	0.001409	0.001439
352.456	-0.01565	-0.0161
352.841	-0.01571	-0.01478
353.225	-2.9e-05	-0.00081
353.609	-0.00756	-0.00562
353.993	-0.02243	-0.02089
354.377	-0.01069	-0.01069
354.761	-0.00198	-0.00207
355.144	-0.01769	-0.01546
355.528	-0.01977	-0.01741
355.912	-0.01596	-0.01568
356.296	-0.01839	-0.01549
356.679	-0.00887	-0.00817
357.063	-0.00745	-0.00531
357.447	-0.018	-0.01622
357.83	-0.01058	-0.00874
358.214	-0.00662	-0.00566
358.597	-0.01769	-0.01689
358.981	-0.01023	-0.00978
359.364	-0.01338	-0.01103
359.747	-0.0094	-0.00733
360.131	-0.01203	-0.01002
360.514	-0.00794	-0.00705
360.897	-0.00909	-0.00749
361.28	-0.02656	-0.02441
361.663	-0.01524	-0.01416
362.046	-0.01804	-0.01677
362.429	-0.00467	-0.00388
362.812	-0.01398	-0.0131
363.195	-0.02015	-0.01861
363.578	-0.02431	-0.02233
363.961	-0.00848	-0.00668
364.344	-0.01894	-0.01806
364.726	-0.01034	-0.00886
365.109	-0.00169	-0.00011
365.492	-0.01617	-0.01239
365.874	0.001785	0.001541
366.257	-0.03763	-0.03398
366.639	-0.01545	-0.01432
367.022	-0.02526	-0.02223
367.404	-0.0074	-0.00718
367.786	-0.00044	0.00142
368.169	-0.02072	-0.01801
368.551	-0.00842	-0.00808
368.933	0.006244	0.005762
369.315	-0.00444	-0.00425
369.697	-0.01292	-0.01074
370.08	-0.00251	-0.00226
370.462	-0.01084	-0.0084
370.844	-0.01085	-0.01052
371.226	-0.01857	-0.01747
371.607	-0.00683	-0.00738
371.989	-0.01338	-0.0126
372.371	-0.01801	-0.01737
372.753	-0.01969	-0.01789
373.134	0.012185	0.011722
373.516	-0.00987	-0.00961
373.898	-0.01402	-0.01314
374.279	-0.02024	-0.01946
374.661	-0.01291	-0.01156
375.042	-0.01776	-0.01649
375.424	-0.0013	0.000608
375.805	-0.00507	-0.00307
376.186	-0.00714	-0.00679
376.568	-0.00102	-0.00116
376.949	-0.00283	-0.00322
377.33	0.000795	0.000902
377.711	-0.00361	-0.00275
378.092	-0.00627	-0.00703
378.474	0.004011	0.002711
378.855	-0.01269	-0.01219
379.236	-0.00484	-0.0045
379.616	0.000714	0.001126
379.997	-0.00751	-0.00698
380.378	-0.00964	-0.01009
380.759	-0.01229	-0.01105
381.14	-0.00104	-0.00138
381.52	-0.01335	-0.01204
381.901	-0.0118	-0.01108
382.282	-0.00688	-0.00779
382.662	-0.00644	-0.00712
383.043	-0.019	-0.01794
383.423	-0.01461	-0.01228
383.803	-0.0143	-0.01266
384.184	-0.00955	-0.00762
384.564	-0.01255	-0.01219
384.944	-0.01361	-0.01309
385.325	-0.00981	-0.01016
385.705	-0.02056	-0.02037
386.085	-0.02766	-0.0263
386.465	-0.02028	-0.01773
386.845	-0.01415	-0.01377
387.225	-0.01838	-0.01785
387.605	-0.01382	-0.01401
387.985	-0.02402	-0.02229
388.365	0.002918	0.002347
388.745	-0.01567	-0.01322
389.124	-0.0108	-0.01017
389.504	-0.01218	-0.01139
389.884	-0.01972	-0.01757
390.263	-0.00189	-0.00265
390.643	-0.01931	-0.01929
391.022	-0.01369	-0.01445
391.402	-0.01768	-0.01639
391.781	-0.00324	-0.00393
392.161	-0.00753	-0.00591
392.54	-0.01514	-0.01442
392.919	-0.00054	-0.0011
393.299	-0.00696	-0.00631
393.678	-0.00517	-0.00567
394.057	-0.01282	-0.0115
394.436	-0.02748	-0.02428
394.815	-0.00488	-0.00503
395.194	-0.0176	-0.01883
395.573	-0.0084	-0.00664
395.952	-0.0176	-0.01658
396.331	-0.00527	-0.00352
396.71	0.005477	0.003594
397.089	-0.01792	-0.01758
397.467	-0.01448	-0.01354
397.846	-0.00784	-0.00707
398.225	-0.01013	-0.01028
398.603	-0.01409	-0.01203
398.982	-0.01002	-0.00932
399.36	0.007436	0.007329
399.739	-0.00235	-0.00295
400.117	-0.01566	-0.01447
400.495	-0.00536	-0.00363
400.874	-0.00345	-0.00192
401.252	-0.00493	-0.00336
401.63	-0.00147	-0.00065
402.008	-0.00523	-0.00478
402.387	-0.02468	-0.02231
402.765	-0.018	-0.01771
403.143	-0.00379	-0.00261
403.521	-0.00889	-0.00966
403.899	-0.00461	-0.00395
404.276	-0.00196	-0.0017
404.654	-0.00164	-0.00092
405.032	0.006358	0.007169
405.41	-0.00596	-0.00414
405.788	0.004496	0.004841
406.165	-0.00049	-0.00126
406.543	-0.01024	-0.00837
406.92	-0.01296	-0.01086
407.298	-0.01008	-0.00878
407.675	-0.00344	-0.0028
408.053	-0.00846	-0.00837
408.43	0.00359	0.002488
408.808	-0.01019	-0.01097
409.185	-0.0109	-0.01086
409.562	-0.02695	-0.02382
409.939	-0.00822	-0.00808
410.316	-0.00698	-0.00679
410.693	-0.00774	-0.00824
411.071	-0.02256	-0.01938
411.448	-0.00923	-0.00675
411.824	-0.00958	-0.00938
412.201	0.000495	0.001925
412.578	-0.00835	-0.00799
412.955	0.002604	0.003281
413.332	-0.01214	-0.01098
413.709	-0.00192	-0.00194
414.085	0.011328	0.01208
414.462	-0.00325	-0.00295
414.838	-0.00246	-0.00215
415.215	-0.01584	-0.01459
415.591	-0.00633	-0.00623
415.968	-0.00725	-0.00664
416.344	-0.00022	-0.00032
416.721	-0.00794	-0.00619
417.097	-0.00513	-0.00526
417.473	-0.00905	-0.00908
417.849	-0.01126	-0.00996
418.225	-0.01305	-0.01186
418.602	-0.01401	-0.01275
418.978	-0.00982	-0.00875
419.354	0.000402	0.000128
419.73	0.003709	0.003249
420.106	0.010186	0.010865
420.481	-0.0042	-0.00368
420.857	-0.0088	-0.00806
421.233	0.00089	7.67e-05
421.609	-0.01244	-0.01044
421.984	-0.00527	-0.00632
422.36	-0.00515	-0.00538
422.736	-0.00308	-0.00361
423.111	-0.00424	-0.00457
423.487	-0.01192	-0.01031
423.862	-0.01347	-0.01195
424.238	-0.00083	-0.00157
424.613	-0.0069	-0.00732
424.988	-0.0058	-0.00517
425.363	-0.01565	-0.0156
425.739	-0.00792	-0.00611
426.114	0.001685	0.002436
426.489	-0.00359	-0.00366
426.864	-0.00336	-0.00338
427.239	-0.0076	-0.00797
427.614	0.006696	0.008109
427.989	0.006329	0.006222
428.364	-0.00237	-0.00148
428.739	-0.00121	-0.00246
429.113	-0.00871	-0.00707
429.488	0.000957	0.002066
429.863	-0.00201	-0.00051
430.238	0.000752	0.001727
430.612	-0.00824	-0.0057
430.987	0.006682	0.006421
431.361	-0.00082	0.000333
431.736	-0.01333	-0.01205
432.11	-0.00073	-0.00108
432.484	-0.02733	-0.02757
432.859	-0.00929	-0.00771
433.233	-0.0044	-0.00373
433.607	-0.00351	-0.00354
433.981	-0.01628	-0.01388
434.356	-0.01163	-0.0107
434.73	0.000167	5.12e-05
435.104	0.000569	0.001042
435.478	-0.01002	-0.00906
435.852	0.006413	0.005007
436.225	0.004035	0.004943
436.599	-0.00597	-0.00606
436.973	-0.00676	-0.00339
437.347	-0.00437	-0.00415
437.721	0.004713	0.003185
438.094	-0.01659	-0.01409
438.468	-0.01739	-0.01628
438.841	0.009402	0.009701
439.215	0.005915	0.004905
439.588	-0.0038	-0.00028
439.962	0.007658	0.007565
440.335	0.001747	0.000633
440.708	-0.0101	-0.00968
441.082	-0.001	-0.00076
441.455	0.011661	0.011409
441.828	0.007748	0.008249
442.201	-0.00797	-0.00843
442.574	-0.01165	-0.01082
442.947	0.000195	0.001324
443.32	-0.01686	-0.01466
443.693	-0.00025	0.000889
444.066	-0.00465	-0.00629
444.439	-0.00923	-0.00911
444.812	-0.01067	-0.00918
445.184	0.001859	0.001157
445.557	-0.00188	-0.00113
445.93	0.000409	0.000646
446.302	-0.00923	-0.00949
446.675	-0.00439	-0.00506
447.048	-0.0144	-0.01239
447.42	0.002152	0.003933
447.792	0.001295	0.000448
448.165	-9.3e-05	0.001324
448.537	-0.01327	-0.01249
448.909	0.007051	0.00807
449.282	0.001138	0.002782
449.654	-0.01486	-0.01304
450.026	-0.01394	-0.01198
450.398	-0.02482	-0.02268
450.77	-0.0089	-0.00758
451.142	-0.00778	-0.0061
451.514	-0.0063	-0.00573
451.886	-0.00251	-0.00243
452.258	-0.01819	-0.01665
452.629	0.008	0.007584
453.001	0.003663	0.003217
453.373	-0.01266	-0.01148
453.744	-0.00496	-0.00536
454.116	0.00258	0.002584
454.488	0.00243	0.002494
454.859	-0.00614	-0.00458
455.231	0.003875	0.004106
455.602	-0.00337	-0.00312
455.973	0.006151	0.006676
456.345	-0.00481	-0.00444
456.716	-0.00261	-0.00231
457.087	-0.01518	-0.01395
457.458	-0.00761	-0.00627
457.829	-0.02546	-0.02191
458.201	-0.01408	-0.01425
458.572	-0.00746	-0.00599
458.943	-0.0022	-0.00033
459.314	-0.00454	-0.00604
459.684	-0.00364	-0.00272
460.055	-0.01973	-0.01975
460.426	-0.0117	-0.0097
460.797	0.00109	0.000684
461.167	0.000778	0.000787
461.538	-0.00186	-0.00027
461.909	-0.00209	-0.00085
462.279	-0.01574	-0.01372
462.65	-0.02021	-0.01717
463.02	-0.00396	-0.00101
463.391	0.000743	0.001867
463.761	0.002149	0.00447
464.131	-0.01838	-0.01498
464.502	-0.00134	-0.0018
464.872	-0.01096	-0.01057
465.242	-0.02153	-0.02045
465.612	0.00115	0.000614
465.982	-0.00126	-0.00068
466.352	-0.00892	-0.00863
466.722	-0.00294	-0.00171
467.092	-0.00354	-0.00252
467.462	-0.00963	-0.00713
467.832	-0.01319	-0.01191
468.202	-0.00504	-0.00368
468.571	-0.01153	-0.00991
468.941	-0.00073	-0.00033
469.311	-0.00779	-0.00939
469.68	-0.01085	-0.00914
470.05	-0.00292	-0.00255
470.419	0.001081	0.003428
470.789	-0.004	-0.00219
471.158	-0.00026	-0.00049
471.527	-0.00085	-0.00015
471.897	0.004644	0.00605
472.266	-0.00863	-0.00705
472.635	-0.00285	-0.0015
473.004	-0.00228	-0.00076
473.373	-0.01126	-0.01151
473.742	-0.00729	-0.00594
474.111	-0.01578	-0.01498
474.48	-0.0028	-0.00274
474.849	-0.00226	0.001362
475.218	0.0011	0.000857
475.587	-0.00658	-0.00564
475.956	-0.01018	-0.00902
476.325	0.007098	0.006408
476.693	-0.00417	-0.00341
477.062	-0.00452	-0.00203
477.43	-0.01907	-0.01495
477.799	-0.0235	-0.02066
478.167	-0.00721	-0.00593
478.536	0.00841	0.007393
478.904	-0.00106	0.001253
479.273	0.014225	0.013269
479.641	-0.00349	-0.00368
480.009	-0.00249	-0.00242
480.377	-0.00622	-0.00472
480.745	-0.00362	-0.0023
481.114	0.003025	0.003933
481.482	0.002999	0.004502
481.85	0.011047	0.010347
482.218	0.000398	0.001874
482.585	-0.01202	-0.00996
482.953	-0.00508	-0.00395
483.321	0.001035	0.002564
483.689	0.002585	0.003018
484.057	-0.00246	-9.6e-05
484.424	0.008853	0.008217
484.792	-0.00527	-0.0036
485.159	0.014032	0.01373
485.527	-0.0024	-0.0013
485.894	-0.00778	-0.00673
486.262	-0.01709	-0.01487
486.629	0.010931	0.011613
486.996	0.000369	0.001995
487.364	0.008181	0.008096
487.731	0.002011	0.001759
488.098	-0.00477	-0.00298
488.465	0.000462	0.000825
488.832	0.009402	0.009925
489.199	0.005565	0.007891
489.566	0.014599	0.015405
489.933	0.007615	0.008825
490.3	0.00228	0.003767
490.667	-0.01199	-0.01128
491.034	0.003197	0.004732
491.401	0.0114	0.014542
491.767	0.013254	0.015252
492.134	-0.00345	-0.00335
492.5	-0.00419	-0.00295
492.867	0.005882	0.007399
493.234	0.003585	0.006325
493.6	0.013244	0.013474
493.966	-0.0134	-0.01027
494.333	0.014825	0.016883
494.699	0.013259	0.014299
495.065	0.007598	0.008556
495.431	0.002371	0.004182
495.798	0.000983	0.00195
496.164	0.02173	0.025695
496.53	0.042539	0.043837
496.896	0.048533	0.053935
497.262	0.066995	0.076496
497.628	0.07584	0.088212
497.994	0.070451	0.085001
498.359	0.106535	0.123914
498.725	0.119315	0.140158
499.091	0.103222	0.127432
499.457	0.114816	0.146584
499.822	0.193801	0.223535
500.188	0.190914	0.223119
500.553	0.132505	0.18418
500.919	0.208059	0.254083
501.284	0.227159	0.283685
501.65	0.219837	0.280066
502.015	0.185108	0.24616
502.38	0.238578	0.306042
502.745	0.235993	0.31119
503.111	0.286416	0.367497
503.476	0.289377	0.373835
503.841	0.247542	0.338138
504.206	0.221004	0.316184
504.571	0.240661	0.340479
504.936	0.29215	0.393326
505.301	0.267228	0.375446
505.665	0.304088	0.410522
506.03	0.25634	0.371034
506.395	0.305318	0.422487
506.76	0.307865	0.420268
507.124	0.330548	0.447235
507.489	0.344194	0.461253
507.854	0.319626	0.442804
508.218	0.323997	0.445439
508.582	0.347803	0.471754
508.947	0.32971	0.455293
509.311	0.346029	0.47584
509.676	0.318332	0.453279
510.04	0.370778	0.495076
510.404	0.352287	0.481672
510.768	0.349614	0.477471
511.132	0.324782	0.460543
511.496	0.332388	0.466081
511.86	0.3414	0.475028
512.224	0.347669	0.476051
512.588	0.353699	0.481256
512.952	0.333875	0.464527
513.316	0.345065	0.473001
513.68	0.325953	0.456144
514.043	0.331078	0.463555
514.407	0.343637	0.472329
514.771	0.331607	0.454903
515.134	0.337267	0.455511
515.498	0.330807	0.454001
515.861	0.330476	0.451271
516.225	0.318005	0.43685
516.588	0.3202	0.439581
516.951	0.33104	0.443488
517.315	0.315458	0.428729
517.678	0.296504	0.407804
518.041	0.305754	0.416022
518.404	0.290329	0.393179
518.767	0.285814	0.388703
519.13	0.295126	0.39605
519.493	0.29249	0.39066
519.856	0.277163	0.376527
520.219	0.280465	0.373201
520.582	0.256471	0.354515
520.945	0.25277	0.345735
521.307	0.242591	0.335401
521.67	0.250913	0.338873
522.033	0.24212	0.333112
522.395	0.239204	0.32178
522.758	0.238723	0.323577
523.12	0.238871	0.322496
523.483	0.226122	0.305613
523.845	0.241146	0.316574
524.208	0.215391	0.289204
524.57	0.209309	0.288641
524.932	0.218464	0.293252
525.294	0.217383	0.290617
525.656	0.206193	0.275583
526.019	0.211313	0.279164
526.381	0.215791	0.280724
526.743	0.192192	0.260197
527.105	0.192142	0.257204
527.466	0.204284	0.267538
527.828	0.187017	0.252484
528.19	0.196179	0.260453
528.552	0.182323	0.241434
528.914	0.190002	0.250873
529.275	0.183218	0.242694
529.637	0.191497	0.250074
529.998	0.190307	0.250476
530.36	0.174801	0.234758
530.721	0.180559	0.238946
531.083	0.181616	0.237194
531.444	0.157622	0.212056
531.805	0.166375	0.223861
532.167	0.164247	0.218547
532.528	0.1716	0.226713
532.889	0.181328	0.232507
533.25	0.154661	0.207234
533.611	0.166089	0.214722
533.972	0.167286	0.218137
534.333	0.16762	0.217939
534.694	0.160074	0.211557
535.055	0.162102	0.213149
535.416	0.14498	0.195333
535.777	0.164497	0.21446
536.137	0.151997	0.200602
536.498	0.149848	0.192877
536.859	0.151169	0.198761
537.219	0.150372	0.197878
537.58	0.148665	0.196145
537.94	0.162861	0.208014
538.301	0.16001	0.20364
538.661	0.167641	0.215151
539.021	0.144218	0.191202
539.382	0.147839	0.194546
539.742	0.167903	0.211263
540.102	0.152257	0.196395
540.462	0.149579	0.193849
540.822	0.144549	0.189405
541.182	0.161464	0.204631
541.542	0.160126	0.201312
541.902	0.161283	0.202156
542.262	0.143738	0.181852
542.622	0.149062	0.188881
542.982	0.122531	0.161338
543.341	0.124354	0.158191
543.701	0.106764	0.140528
544.061	0.106223	0.13611
544.42	0.120486	0.147358
544.78	0.098547	0.123876
545.139	0.08655	0.111323
545.499	0.079509	0.101865
545.858	0.062184	0.084343
546.217	0.058188	0.076477
546.577	0.043094	0.057848
546.936	0.03769	0.049861
547.295	0.02815	0.042155
547.654	0.033906	0.044317
548.013	0.013425	0.021212
548.372	0.017667	0.024608
548.731	0.016593	0.02095
549.09	0.002523	0.007284
549.449	-0.00435	-0.0011
549.808	0.012383	0.013404
550.167	-0.00297	-0.002
550.525	-0.00528	-0.00342
550.884	-0.00142	-0.00017
551.243	-0.00842	-0.00668
551.601	0.011907	0.011031
551.96	0.001911	0.003562
552.318	-0.00904	-0.0092
552.677	-0.00356	-0.00168
553.035	-0.00151	-0.00073
553.394	-0.0067	-0.00475
553.752	0.006291	0.007827
554.11	-0.0064	-0.00555
554.468	0.002216	0.002398
554.826	0.008879	0.008237
555.184	3.33e-05	0.001298
555.543	-0.01782	-0.01643
555.901	0.004904	0.004771
556.258	-0.0007	-0.0001
556.616	0.00139	0.00252
556.974	0.003052	0.003517
557.332	-0.0073	-0.0071
557.69	-0.00469	-0.00315
558.047	0.000331	0.001624
558.405	0.001052	0.001855
558.763	-0.00441	-0.00282
559.12	-0.0035	-0.00284
559.478	-0.00554	-0.00475
559.835	0.005872	0.005896
560.193	-0.00251	-0.00162
560.55	0.003454	0.003562
560.907	0.00233	0.00344
561.264	0.015789	0.014881
561.622	-0.00733	-0.00557
561.979	-0.00741	-0.00594
562.336	0.01199	0.012304
562.693	0.001043	0.002846
563.05	-0.00396	-0.00219
563.407	-0.00838	-0.00698
563.764	0.002809	0.004502
564.121	0.010914	0.011441
564.477	0.007888	0.008761
564.834	0.001752	0.002584
565.191	0.002985	0.003984
565.547	-0.00314	-0.00139
565.904	0.001131	0.002181
566.261	0.010764	0.01036
566.617	-0.00054	-0.00065
566.973	0.012404	0.011875
567.33	-0.00021	0.000991
567.686	0.012197	0.011869
568.043	0.008046	0.008703
568.399	0.019857	0.018865
568.755	0.012542	0.012572
569.111	0.006477	0.005436
569.467	0.007013	0.00972
569.823	0.024851	0.025669
570.179	0.048931	0.051051
570.535	0.0743	0.073139
570.891	0.111831	0.112282
571.247	0.121729	0.123921
571.603	0.145309	0.147518
571.958	0.195886	0.198281
572.314	0.239275	0.243736
572.67	0.280772	0.281818
573.025	0.314183	0.318032
573.381	0.371271	0.373227
573.736	0.418844	0.423677
574.092	0.466037	0.472758
574.447	0.524037	0.527907
574.803	0.571103	0.575396
575.158	0.605519	0.611035
575.513	0.648629	0.654527
575.868	0.701068	0.705859
576.223	0.744819	0.75111
576.579	0.779827	0.786774
576.934	0.81215	0.815794
577.289	0.842147	0.84296
577.643	0.878245	0.881381
577.998	0.900144	0.904652
578.353	0.921029	0.923421
578.708	0.903267	0.909314
579.063	0.932434	0.932962
579.417	0.95544	0.961221
579.772	0.964573	0.969285
580.127	0.949465	0.953221
580.481	0.978498	0.977758
580.836	0.966368	0.97238
581.19	0.982671	0.990043
581.544	0.964873	0.972553
581.899	0.981521	0.985177
582.253	0.978901	0.980201
582.607	1	1
582.962	0.965987	0.969586
583.316	0.982121	0.984754
583.67	0.988465	0.990689
584.024	0.979636	0.97669
584.378	0.974226	0.976793
584.732	0.98688	0.985132
585.086	0.971959	0.972284
585.439	0.959967	0.960754
585.793	0.958296	0.960543
586.147	0.976787	0.979491
586.501	0.963783	0.964674
586.854	0.964278	0.968441
587.208	0.968008	0.968364
587.561	0.948139	0.947875
587.915	0.935678	0.937976
588.268	0.940279	0.942311
588.622	0.950017	0.954072
588.975	0.94469	0.944441
589.328	0.930508	0.931753
589.681	0.942267	0.945144
590.035	0.921356	0.92525
590.388	0.927154	0.931434
590.741	0.913584	0.913035
591.094	0.907126	0.907165
591.447	0.913669	0.910241
591.8	0.913679	0.911392
592.153	0.899404	0.903417
592.505	0.896593	0.899964
592.858	0.904807	0.906775
593.211	0.887809	0.886797
593.564	0.88337	0.88736
593.916	0.879257	0.885013
594.269	0.885334	0.882973
594.621	0.87865	0.881163
594.974	0.864094	0.86288
595.326	0.873187	0.875644
595.679	0.839479	0.845204
596.031	0.862518	0.860354
596.383	0.838898	0.838221
596.735	0.843032	0.848319
597.088	0.849	0.847379
597.44	0.845775	0.837901
597.792	0.82696	0.824626
598.144	0.833075	0.830483
598.496	0.808986	0.810819
598.848	0.819112	0.817732
599.199	0.81587	0.814726
599.551	0.808198	0.80851
599.903	0.806349	0.804136
600.255	0.80224	0.802979
600.606	0.789141	0.784107
600.958	0.784914	0.788309
601.31	0.788739	0.790285
601.661	0.777973	0.776344
602.013	0.77395	0.771631
602.364	0.775285	0.771644
602.715	0.758354	0.758835
603.067	0.761158	0.758553
603.418	0.748406	0.75118
603.769	0.737911	0.737501
604.12	0.716241	0.720017
604.471	0.724708	0.724078
604.822	0.703996	0.703032
605.173	0.722668	0.722371
605.524	0.732432	0.728037
605.875	0.709735	0.709683
606.226	0.68363	0.683713
606.577	0.700026	0.69509
606.928	0.691107	0.690601
607.278	0.693773	0.68741
607.629	0.670781	0.670744
607.979	0.666558	0.666594
608.33	0.668705	0.669043
608.681	0.634104	0.631243
609.031	0.646285	0.647102
609.381	0.642247	0.643093
609.732	0.647589	0.644986
610.082	0.640207	0.63813
610.432	0.630322	0.632343
610.782	0.622657	0.622086
611.133	0.612569	0.610121
611.483	0.621779	0.619042
611.833	0.605314	0.60237
612.183	0.611577	0.607518
612.533	0.592158	0.592426
612.882	0.572187	0.576068
613.232	0.586366	0.584387
613.582	0.581139	0.580864
613.932	0.574881	0.572045
614.281	0.569192	0.564985
614.631	0.563529	0.560253
614.981	0.559342	0.553327
615.33	0.556855	0.554568
615.68	0.538476	0.536573
616.029	0.542142	0.540077
616.378	0.533446	0.534168
616.728	0.520814	0.521148
617.077	0.527581	0.525477
617.426	0.526143	0.523827
617.775	0.526277	0.525318
618.124	0.510788	0.509938
618.474	0.52078	0.516339
618.823	0.49429	0.493049
619.172	0.492259	0.48948
619.52	0.492278	0.48987
619.869	0.470431	0.46823
620.218	0.461674	0.459968
620.567	0.473545	0.470647
620.916	0.472447	0.470174
621.264	0.46647	0.465429
621.613	0.47687	0.474075
621.961	0.47005	0.468109
622.31	0.46165	0.459917
622.658	0.455406	0.454948
623.007	0.442415	0.437592
623.355	0.431058	0.429643
623.703	0.448089	0.445125
624.052	0.442012	0.441378
624.4	0.449091	0.447837
624.748	0.431529	0.429368
625.096	0.43023	0.428032
625.444	0.425607	0.42525
625.792	0.404914	0.402062
626.14	0.408449	0.408521
626.488	0.414976	0.41269
626.836	0.400735	0.400981
627.183	0.409032	0.403027
627.531	0.383646	0.379552
627.879	0.383825	0.382519
628.227	0.370342	0.370567
628.574	0.37646	0.377179
628.922	0.367462	0.364281
629.269	0.36794	0.365176
629.617	0.372432	0.369927
629.964	0.36537	0.364185
630.311	0.348624	0.349188
630.658	0.353587	0.351778
631.006	0.346586	0.347692
631.353	0.347053	0.344124
631.7	0.344301	0.341233
632.047	0.337213	0.336175
632.394	0.338719	0.336942
632.741	0.320538	0.319145
633.088	0.311176	0.311158
633.435	0.309336	0.30899
633.782	0.323123	0.322375
634.128	0.314318	0.314413
634.475	0.313007	0.3111
634.822	0.309862	0.306106
635.168	0.305513	0.301834
635.515	0.296223	0.296718
635.861	0.285311	0.287241
636.208	0.286087	0.2835
636.554	0.28319	0.279944
636.901	0.283167	0.282381
637.247	0.2934	0.291033
637.593	0.293745	0.29056
637.939	0.260042	0.259947
638.285	0.278844	0.278352
638.631	0.268039	0.267864
638.978	0.26787	0.266393
639.324	0.271908	0.273134
639.669	0.264305	0.260683
640.015	0.247664	0.247848
640.361	0.251446	0.250419
640.707	0.258304	0.257715
641.053	0.247031	0.246371
641.398	0.230501	0.230793
641.744	0.237854	0.238959
642.09	0.239366	0.239477
642.435	0.235445	0.236056
642.781	0.226255	0.227685
643.126	0.237074	0.236184
643.471	0.220685	0.219519
643.817	0.220706	0.22161
644.162	0.228857	0.226713
644.507	0.222142	0.220267
644.852	0.216188	0.21423
645.197	0.214793	0.213527
645.542	0.222491	0.221559
645.887	0.208688	0.21079
646.232	0.214734	0.213661
646.577	0.201002	0.202559
646.922	0.205208	0.202342
647.267	0.195308	0.194885
647.612	0.198864	0.197801
647.956	0.199573	0.199093
648.301	0.172873	0.176001
648.646	0.200978	0.197776
648.99	0.186334	0.185466
649.335	0.193887	0.190984
649.679	0.180043	0.180823
650.023	0.191097	0.189942
650.368	0.181421	0.182307
650.712	0.190959	0.189712
651.056	0.166184	0.167208
651.4	0.180047	0.177382
651.745	0.17592	0.172228
652.089	0.183163	0.179346
652.433	0.170714	0.171147
652.777	0.173723	0.169856
653.121	0.179826	0.179064
653.464	0.166299	0.16811
653.808	0.179126	0.177466
654.152	0.157065	0.157385
654.496	0.153435	0.152186
654.839	0.158705	0.158978
655.183	0.153487	0.153702
655.527	0.148158	0.147857
655.87	0.162402	0.160532
656.213	0.158641	0.156471
656.557	0.165177	0.162834
656.9	0.13777	0.137644
657.244	0.145342	0.14473
657.587	0.135473	0.133321
657.93	0.160383	0.158377
658.273	0.153728	0.153222
658.616	0.145968	0.144455
658.959	0.141776	0.139934
659.302	0.144913	0.141449
659.645	0.130208	0.130233
659.988	0.139203	0.137459
660.331	0.138839	0.139697
660.674	0.117385	0.117705
661.016	0.125635	0.125053
661.359	0.117477	0.116368
661.702	0.129915	0.129619
662.044	0.118154	0.119719
662.387	0.131626	0.131716
662.729	0.125728	0.123473
663.072	0.128703	0.127099
663.414	0.133752	0.13201
663.756	0.121786	0.121171
664.099	0.111196	0.111195
664.441	0.119713	0.116183
664.783	0.12662	0.127547
665.125	0.107749	0.109379
665.467	0.12006	0.118664
665.809	0.100632	0.102587
666.151	0.120841	0.119847
666.493	0.118899	0.116452
666.835	0.119698	0.121229
667.176	0.106333	0.105305
667.518	0.110136	0.109142
667.86	0.116087	0.115115
668.202	0.104828	0.104512
668.543	0.116047	0.113721
668.885	0.096783	0.094491
669.226	0.109808	0.107371
669.568	0.102519	0.099774
669.909	0.098782	0.09845
670.25	0.099215	0.096621
670.591	0.092274	0.093404
670.933	0.083955	0.085634
671.274	0.0849	0.085513
671.615	0.081825	0.084944
671.956	0.075919	0.076355
672.297	0.089144	0.089925
672.638	0.092141	0.091326
672.979	0.088925	0.087783
673.32	0.08688	0.08722
673.661	0.090549	0.090111
674.001	0.080703	0.08197
674.342	0.085048	0.08426
674.683	0.08212	0.08268
675.023	0.076847	0.075716
675.364	0.082155	0.082188
675.704	0.079247	0.079738
676.045	0.070178	0.072263
676.385	0.084781	0.083403
676.725	0.088361	0.087086
677.066	0.077023	0.079662
677.406	0.08345	0.082495
677.746	0.076488	0.077193
678.086	0.063829	0.061871
678.426	0.076057	0.076528
678.766	0.076376	0.074219
679.106	0.069428	0.070933
679.446	0.061899	0.063783
679.786	0.064312	0.064512
680.126	0.07868	0.079463
680.465	0.06869	0.068809
680.805	0.076674	0.077769
681.145	0.076871	0.07695
681.484	0.064741	0.064378
681.824	0.069211	0.069398
682.163	0.072589	0.072423
682.503	0.062703	0.061295
682.842	0.066176	0.064896
683.182	0.0571	0.059786
683.521	0.065134	0.066162
683.86	0.064446	0.065113
684.199	0.051101	0.051709
684.538	0.062972	0.060669
684.877	0.052353	0.054376
685.216	0.063396	0.062709
685.555	0.061501	0.060752
685.894	0.060061	0.057868
686.233	0.062729	0.063821
686.572	0.067097	0.067294
686.911	0.058352	0.05806
687.249	0.049975	0.050443
687.588	0.05257	0.055303
687.927	0.05178	0.051518
688.265	0.060699	0.060554
688.604	0.059935	0.059818
688.942	0.050087	0.048
689.281	0.049171	0.050852
689.619	0.04532	0.045161
689.957	0.046833	0.047751
690.295	0.040837	0.041497
690.634	0.038412	0.035498
690.972	0.051404	0.050277
691.31	0.051425	0.051473
691.648	0.040628	0.043588
691.986	0.051963	0.052176
692.324	0.041006	0.04268
692.662	0.036329	0.036182
692.999	0.056103	0.055393
693.337	0.043808	0.041893
693.675	0.049916	0.047533
694.012	0.049687	0.050629
694.35	0.055793	0.055227
694.688	0.04855	0.047585
695.025	0.059011	0.058462
695.362	0.052661	0.053091
695.7	0.047907	0.046856
696.037	0.043144	0.042597
696.374	0.036912	0.036457
696.712	0.039159	0.038478
697.049	0.034753	0.034987
697.386	0.041313	0.043223
697.723	0.050928	0.05082
698.06	0.036662	0.035709
698.397	0.033001	0.031329
698.734	0.038835	0.039553
699.071	0.039661	0.039111
699.408	0.034353	0.035332
699.744	0.034079	0.034507
700.081	0.051813	0.05075
700.418	0.040364	0.03876
700.754	0.039176	0.039278
701.091	0.041551	0.041752
701.427	0.032137	0.033912
701.764	0.042111	0.040832
702.1	0.032685	0.033784
702.436	0.033587	0.034027
702.773	0.033615	0.03326
703.109	0.035255	0.035837
703.445	0.051606	0.051
703.781	0.041416	0.042411
704.117	0.039719	0.039527
704.453	0.046507	0.047399
704.789	0.046122	0.04543
705.125	0.027514	0.029167
705.461	0.043351	0.042936
705.797	0.032149	0.031943
706.133	0.034337	0.034667
706.468	0.025191	0.024007
706.804	0.013847	0.015821
707.14	0.028343	0.02746
707.475	0.03005	0.029653
707.811	0.020778	0.023457
708.146	0.01562	0.016793
708.481	0.026698	0.027019
708.817	0.010171	0.011127
709.152	0.017507	0.018737
709.487	0.00642	0.00816
709.822	0.014027	0.013717
710.157	0.016967	0.017413
710.493	0.012195	0.013148
710.828	0.00895	0.008966
711.162	0.009014	0.008825
711.497	0.003599	0.004956
711.832	0.010909	0.011018
712.167	0.001714	0.003952
712.502	0.008181	0.009017
712.836	-0.00172	-0.00054
713.171	-0.00716	-0.00795
713.506	-0.00516	-0.00447
713.84	0.004394	0.00573
714.175	-0.00646	-0.00535
714.509	0.002806	0.004201
714.843	-0.0046	-0.00417
715.178	0.007055	0.00768
715.512	-0.00442	-0.00367
715.846	-0.00367	-0.0035
716.18	0.003732	0.003933
716.514	-0.0008	0.000889
716.849	0.000526	0.001573
717.183	0.007691	0.007527
717.516	0.001383	0.002795
717.85	0.001528	0.002066
718.184	-0.01654	-0.01496
718.518	-0.00305	-0.00254
718.852	-0.00691	-0.00682
719.185	-0.00373	-0.00295
719.519	-0.00426	-0.00319
719.853	-0.00157	3.2e-05
720.186	0.0002	0.000262
720.52	0.008057	0.007124
720.853	0.008462	0.009605
721.186	0.008507	0.009036
721.52	0.005737	0.005947
721.853	0.008043	0.007559
722.186	0.014737	0.013634
722.519	0.015313	0.014548
722.852	-0.00605	-0.0055
723.185	-0.01541	-0.01403
723.518	-0.00708	-0.0054
723.851	0.002514	0.003236
724.184	-0.00738	-0.00639
724.517	0.001183	0.00126
724.85	-0.00822	-0.00735
725.182	0.003447	0.003562
725.515	-0.0043	-0.00497
725.848	-0.00747	-0.007
726.18	0.006296	0.006376
726.513	0.002697	0.005218
726.845	-0.00284	-0.00133
727.178	-0.00439	-0.00251
727.51	-0.01233	-0.01044
727.842	0.005982	0.004592
728.175	-0.00136	-0.00018
728.507	0.005389	0.006235
728.839	-0.00195	-0.00137
729.171	-0.00539	-0.00374
729.503	0.002502	0.001887
729.835	-0.00285	-0.00244
730.167	-0.00279	-0.00173
730.499	0.000852	0.002827
730.831	-0.00657	-0.00384
731.162	-0.0005	0.001081
731.494	0.00298	0.003671
731.826	-0.00481	-0.00405
732.157	-3.6e-05	0.000946
732.489	-0.00771	-0.00677
732.82	0.001902	0.000697
733.152	-0.00479	-0.00591
733.483	-0.00276	-0.00203
733.814	0.004042	0.004649
734.146	-0.01295	-0.01216
734.477	-0.01056	-0.00964
734.808	-0.00413	-0.0032
735.139	0.005722	0.00644
735.47	-0.00254	-0.0017
735.801	-0.01353	-0.01166
736.132	0.007112	0.006177
736.463	0.005056	0.004118
736.794	0.010259	0.011044
737.125	0.008077	0.007885
737.455	0.008607	0.008582
737.786	0.006625	0.006779
738.117	-0.00473	-0.00336
738.447	-0.00335	-0.00227
738.778	-0.00977	-0.00643
739.108	-0.00423	-0.00479
739.439	-0.00788	-0.00831
739.769	0.00821	0.006241
740.099	-0.01037	-0.01055
740.43	-0.00984	-0.00929
740.76	0.010207	0.010564
741.09	0.001233	0.003325
741.42	0.001064	0.001381
741.75	0.00925	0.009727
742.08	-0.01031	-0.00821
742.41	-0.00781	-0.00957
742.74	-0.00637	-0.00469
743.07	-0.01205	-0.01152
743.4	-0.01731	-0.01591
743.729	0.000776	0.000755
744.059	0.000838	0.001458
744.389	-0.00955	-0.00721
744.718	0.001266	0.002257
745.048	0.001262	0.000294
745.377	-0.00629	-0.00657
745.707	0.003811	0.005097
746.036	0.008617	0.008844
746.365	-0.00727	-0.00679
746.694	-0.00221	-0.00072
747.024	-0.00076	6.39e-06
747.353	-0.00484	-0.00472
747.682	-0.0113	-0.01064
748.011	-0.0087	-0.00762
748.34	-0.00837	-0.00647
748.669	-0.01763	-0.01566
748.998	0.006084	0.0069
749.326	0.006989	0.005864
749.655	-0.00417	-0.00388
749.984	-0.01318	-0.01251
750.312	-0.0015	-0.00231
750.641	0.009667	0.008953
750.97	-0.00329	-0.00143
751.298	0.003156	0.004828
751.626	0.008881	0.00997
751.955	-0.0096	-0.01016
752.283	0.017569	0.017791
752.611	-0.00023	-0.00016
752.94	-0.01549	-0.01433
753.268	-0.00328	-0.00396
753.596	0.004349	0.002929
753.924	-0.00547	-0.0051
754.252	0.012406	0.012688
754.58	0.005113	0.005429
754.908	0.011892	0.011971
755.236	0.013178	0.012937
755.563	0.007174	0.006855
755.891	0.001178	0.001426
756.219	0.005094	0.005372
756.546	-0.01299	-0.01269
756.874	-0.00253	-0.00363
757.201	0.001174	0.001285
757.529	0.013547	0.011779
757.856	0.008034	0.007885
758.184	-0.00193	-0.00093
758.511	0.00064	-0.00042
758.838	-0.00235	-0.00238
759.165	-0.00284	-0.00099
759.492	0.004132	0.00305
759.82	0.006929	0.00683
760.147	0.006915	0.005928
760.474	-0.00071	-0.00018
760.8	-0.00338	-0.00328
761.127	0.008146	0.006043
761.454	0.001131	0.00259
761.781	0.000581	-0.00111
762.108	-0.0022	-0.002
762.434	-0.00643	-0.00639
762.761	-0.00656	-0.00716
763.087	0.006129	0.006414
763.414	-0.00313	-0.00359
763.74	-0.00472	-0.00368
764.067	0.002333	0.002954
764.393	-0.00214	-0.00033
764.719	-0.00512	-0.00534
765.045	0.004944	0.004144
765.372	-0.00367	-0.00363
765.698	0.003085	0.002206
766.024	0.007127	0.007469
766.35	0.005203	0.004259
766.676	0.004285	0.003965
767.002	-0.00506	-0.00427
767.327	0.009817	0.008441
767.653	-0.01901	-0.01654
767.979	0.003387	0.004067
768.305	0.008655	0.008652
768.63	0.009421	0.010878
768.956	0.000226	0.001778
769.281	0.003513	0.004444
769.607	0.002949	0.004201
769.932	-0.00391	-0.00378
770.257	-0.00239	-0.0022
770.583	-0.01088	-0.00937
770.908	0.004013	0.004125
771.233	-0.00305	-0.00253
771.558	0.000526	0.000588
771.883	0.01493	0.013052
772.208	-0.00926	-0.00757
772.533	-0.00417	-0.00476
772.858	0.003918	0.004732
773.183	-0.01233	-0.01175
773.508	-0.0078	-0.00771
773.833	0.00054	0.002379
774.157	-0.00557	-0.00573
774.482	0.003385	0.002488
774.806	-0.00237	-0.00377
775.131	0.002207	0.001266
775.455	0.010652	0.011626
775.78	-0.01093	-0.01098
776.104	0.003816	0.00213
776.429	0.000226	0.000595
776.753	-0.01158	-0.01235
777.077	0.013394	0.012521
777.401	-0.01232	-0.01129
777.725	-0.00183	-0.00074
778.049	-0.00393	-0.00386
778.373	-0.00473	-0.00357
778.697	-0.00084	-0.00076
779.021	0.0079	0.007329
779.345	0.006108	0.006369
779.669	0.004789	0.004374
779.992	0.010676	0.009688
780.316	0.004746	0.004675
780.64	-0.00368	-0.00356
780.963	-0.01182	-0.00972
781.287	0.004456	0.003875
781.61	-0.00766	-0.00639
781.933	-0.00115	-0.00061
782.257	0.010293	0.009221
782.58	0.001507	0.001714
782.903	-0.01898	-0.01732
783.226	0.008098	0.006146
783.549	0.001957	0.001656
783.873	-0.01555	-0.0157
784.196	-0.01659	-0.01437
784.518	0.004025	0.002763
784.841	0.004104	0.002302
785.164	-0.00063	-0.00042
785.487	-0.00619	-0.00435
785.81	-0.00151	-0.00024
786.132	0.00299	0.003626
786.455	-0.00455	-0.00442
786.778	0.001345	0.001823
787.1	-0.00552	-0.00516
787.422	-0.0034	-0.00437
787.745	0.006472	0.005973
788.067	-0.00042	0.000179
788.389	0.002606	0.003786
788.712	-0.00598	-0.00553
789.034	-0.01232	-0.01036
789.356	-0.01269	-0.01178
789.678	0.000831	0.001586
790	-0.01033	-0.00947
790.322	-0.01105	-0.0076
790.644	-0.00523	-0.00354
790.966	-0.00826	-0.0084
791.288	-0.00437	-0.00364
791.609	0.001666	0.001164
791.931	0.0002	0.001189
792.253	0.005163	0.004982
792.574	-0.01088	-0.00953
792.896	0.003263	0.00509
793.217	-0.00447	-0.00326
793.539	-0.00877	-0.00886
793.86	0.013985	0.013525
794.181	0.001095	0.001893
794.503	-0.01133	-0.01026
794.824	-0.00323	-0.00317
795.145	0.011635	0.010488
795.466	-0.00603	-0.00613
795.787	0.000852	0.001618
796.108	0.012704	0.012969
796.429	-0.00582	-0.00584
796.75	0.007579	0.007508
797.07	-0.00254	-0.00153
797.391	1.9e-05	0.001925
797.712	-0.00388	-0.00329
798.033	-0.00136	-0.00102
798.353	-0.00246	-0.00269
798.674	-0.00799	-0.00799
798.994	-0.01699	-0.01511
799.315	-0.00959	-0.00733
799.635	-0.00091	-0.00137
799.955	-0.00573	-0.00629
800.276	-0.00624	-0.00628
800.596	-0.01098	-0.01093
800.916	-0.00276	-0.00184
801.236	-0.00503	-0.00354
801.556	-0.00879	-0.00663
801.876	-0.00805	-0.00796
802.196	0.002288	0.002462
802.516	-0.00013	-0.00066
802.836	0.001802	0.002993
803.155	0.000252	0.000595
803.475	-0.0054	-0.00427
803.795	-0.01038	-0.00863
804.114	-0.00652	-0.00567
804.434	-0.00594	-0.00592
804.753	-0.0113	-0.01129
805.073	-0.00552	-0.00545
805.392	0.01114	0.009183
805.711	0.008717	0.007898
806.031	0.000743	0.000812
806.35	-0.00159	-0.00199
806.669	0.001654	0.002219
806.988	0.003185	0.003715
807.307	0.012371	0.010008
807.626	0.000771	0.000729
807.945	0.009319	0.009887
808.264	-0.00865	-0.00698
808.583	-0.00291	-0.00151
808.902	-0.01461	-0.01463
809.22	-0.0103	-0.00819
809.539	-0.00109	-0.00058
809.858	0.0014	0.000914
810.176	0.002847	0.001803
810.495	-0.00927	-0.00843
810.813	0.01239	0.011134
811.131	-0.00683	-0.00535
811.45	0.00268	0.003421
811.768	0.004896	0.004054
812.086	-0.00892	-0.00819
812.404	-0.01059	-0.00992
812.722	0.001209	0.001855
813.041	-0.00927	-0.00925
813.359	-0.02189	-0.02109
813.676	-0.00112	-0.00291
813.994	0.002119	0.001023
814.312	-0.00763	-0.00702
814.63	-0.01871	-0.01675
814.948	-0.00598	-0.00533
815.265	-0.00205	-0.00212
815.583	-0.01048	-0.00822
815.9	0.00114	0.000416
816.218	-0.01374	-0.01209
816.535	-0.0095	-0.00835
816.853	-0.00827	-0.00801
817.17	-0.00318	-0.00086
817.487	-0.00443	-0.00434
817.805	0.01164	0.010923
818.122	-0.00479	-0.0057
818.439	-0.00787	-0.00553
818.756	0.004518	0.004515
819.073	-0.00586	-0.00608
819.39	-0.00277	-0.00233
819.707	-0.00949	-0.00846
820.024	0.004389	0.00509
820.34	-0.01192	-0.00995
820.657	-0.01726	-0.01493
820.974	-0.01178	-0.0109
821.29	0.020266	0.015847
821.607	-0.00126	-0.00134
821.923	0.0114	0.010232
822.24	0.005165	0.005762
822.556	0.001428	0.000665
822.873	-0.01174	-0.01044
823.189	-0.00954	-0.00822
823.505	-0.00025	0.000473
823.821	0.000121	0.000652
824.137	-0.00467	-0.0021
824.453	-0.00093	-0.00102
824.769	-0.0046	-0.00455
825.085	-0.00865	-0.00909
825.401	-0.00939	-0.0092
825.717	-0.00517	-0.00506
826.033	-0.00597	-0.00419
826.349	-0.01042	-0.00829
826.664	0.001402	0.001797
826.98	0.01	0.010724
827.295	-0.00711	-0.00627
827.611	-0.00496	-0.00411
827.926	3.57e-05	0.001503
828.242	-0.00838	-0.00806
828.557	0.001692	0.002072
828.872	0.006172	0.007699
829.188	-0.00383	-0.0035
829.503	-0.0056	-0.0034
829.818	-0.02258	-0.02108
830.133	-0.00756	-0.00873
830.448	-0.00398	-0.00318
830.763	-0.01983	-0.0178
831.078	0.007112	0.009343
831.392	-2.1e-05	-0.00035
831.707	-0.00348	-0.00345
832.022	-0.0011	-0.00146
832.337	-0.00027	0.0011
832.651	-0.00596	-0.00538
832.966	-0.01148	-0.00917
833.28	-0.00445	-0.00498
833.595	-0.01353	-0.01305
833.909	-0.02513	-0.0222
834.223	-0.00687	-0.00588
834.538	0.004225	0.002718
834.852	0.002568	0.001317
835.166	-0.00026	-0.00152
835.48	0.005675	0.004278
835.794	-0.00509	-0.00421
836.108	0.000993	0.001733
836.422	0.009267	0.009081
836.736	0.012147	0.011031
837.05	-0.00054	-5.1e-05
837.364	0.002523	0.002999
837.677	-0.00363	-0.00359
837.991	-0.0069	-0.00647
838.305	-0.00895	-0.00714
838.618	-0.00781	-0.00878
838.932	0.007453	0.00871
839.245	0.00294	0.00282
839.558	-0.00969	-0.00836
839.872	-0.0092	-0.00877
840.185	0.0105	0.00965
840.498	-0.00943	-0.00847
840.811	0.002959	0.002961
841.124	0.00014	-0.00017
841.438	-0.01328	-0.01304
841.751	-0.00253	-0.00282
842.063	-0.01574	-0.0145
842.376	0.002983	0.003377
842.689	-0.00865	-0.00806
843.002	0.001597	0.001285
843.315	0.000321	0.002916
843.627	-0.00738	-0.00538
843.94	0.003709	0.003249
844.252	-0.00621	-0.00733
844.565	-0.01137	-0.00975
844.877	0.002949	0.003357
845.19	-0.00589	-0.00508
845.502	0.000455	-0.00205
845.814	0.001873	0.001362
846.126	0.000478	-0.00116
846.439	0.007715	0.007527
846.751	-0.00075	6.39e-06
847.063	-0.00355	-0.00278
847.375	-0.00444	-0.00444
847.687	-0.00188	-0.0019
847.998	-0.00337	-0.00139
848.31	0.0003	-0.00101
848.622	-0.00528	-0.00401
848.934	-0.0032	-0.00375
849.245	-0.00919	-0.00789
849.557	-0.01004	-0.00832
849.868	0.008691	0.008947
850.18	-0.00057	-0.00037
850.491	-0.00386	-0.0017
850.803	0.001162	0.001196
851.114	-0.01227	-0.01043
851.425	0.006153	0.00706
851.736	-0.00417	-0.00315
852.048	0.006134	0.004387
852.359	-0.01168	-0.01156
852.67	0.003585	0.003767
852.981	-0.0162	-0.01469
853.292	-0.00793	-0.00794
853.602	0.013006	0.012489
853.913	0.000621	0.002628
854.224	-0.00527	-0.00426
854.535	-0.00499	-0.00528
854.845	0.00099	0.000767
855.156	-0.01034	-0.00767
855.466	-0.00468	-0.00283
855.777	-0.01083	-0.01133
856.087	0.001214	0.00156
856.398	-0.00352	-0.00315
856.708	-0.00519	-0.00373
857.018	0.00806	0.008102
857.328	0.007153	0.008313
857.638	0.012882	0.012809
857.948	0.007089	0.007335
858.258	-0.00232	-0.00206
858.568	0.003116	0.002104
858.878	-0.00036	-0.0002
859.188	-0.00173	-0.00097
859.498	-0.00837	-0.00628
859.808	0.010612	0.010884
860.117	-0.01151	-0.00986
860.427	0.007546	0.006542
860.737	0.004908	0.003543
861.046	0.003594	0.004067
861.355	0.002445	0.000691
861.665	-0.00926	-0.00908
861.974	0.004013	0.00362
862.283	-0.0141	-0.01286
862.593	-0.00379	-0.0029
862.902	-0.0004	-0.00057
863.211	0.001166	0.000428
863.52	0.001504	0.000147
863.829	0.005725	0.005154
864.138	-0.00172	-0.00215
864.447	0.004197	0.004943
864.756	-0.00073	-0.0009
865.064	0.007948	0.006561
865.373	-0.00082	-0.00109
865.682	0.001419	0.000946
865.99	-0.00425	-0.00373
866.299	-0.0075	-0.00592
866.607	0.00448	0.004547
866.916	-0.00153	0.000307
867.224	-0.00042	0.000409
867.532	-0.00501	-0.00252
867.841	0.002928	0.003453
868.149	-0.02004	-0.01885
868.457	-0.01491	-0.01357
868.765	-0.01302	-0.01188
869.073	-0.00917	-0.00778
869.381	-0.00821	-0.00831
869.689	0.001095	0.002002
869.997	-0.00369	-0.00315
870.305	-0.00963	-0.00826
870.613	0.002692	0.003472
870.92	-0.00185	-0.00143
871.228	0.006858	0.007763
871.535	0.00209	0.001535
871.843	0.006044	0.004969
872.15	-0.00175	-0.00098
872.458	-0.01313	-0.01111
872.765	-0.00618	-0.00668
873.072	-0.0059	-0.00603
873.38	0.002402	0.002315
873.687	-0.01267	-0.00985
873.994	-0.00416	-0.00275
874.301	-0.00354	-0.00189
874.608	-0.00283	-0.00276
874.915	0.007036	0.006715
875.222	-0.00654	-0.0058
875.529	-0.00368	-0.00359
875.836	-0.00203	-0.00185
876.142	0.002314	0.001343
876.449	-0.00285	-0.00217
876.756	-0.00019	-0.00022
877.062	0.01567	0.015898
877.369	0.004651	0.005506
877.675	0.002592	0.002782
877.981	0.012847	0.012764
878.288	0.005461	0.004169
878.594	-0.00747	-0.00738
878.9	-0.00658	-0.006
879.206	-0.00886	-0.00751
879.513	0.002157	0.00376
879.819	-0.00598	-0.00657
880.125	-0.00182	0
880.431	0.002909	0.003063
880.736	-0.00167	-0.00157
881.042	0.005537	0.007559
881.348	0.008653	0.007597
881.654	-0.00081	0.001381
881.959	-0.00207	-0.00244
882.265	0.002387	0.003146
882.57	0.004004	0.004815
882.876	0.009076	0.00887
883.181	0.018217	0.016902
883.487	-0.00019	9.59e-05
883.792	-0.00569	-0.00535
884.097	-0.00157	-0.00261
884.402	-0.00569	-0.00494
884.708	-0.00562	-0.00507
885.013	-0.01128	-0.00932
885.318	-0.00376	-0.00277
885.623	0.00154	0.001106
885.928	-0.00222	-0.00166
886.232	-0.00336	-0.0024
886.537	-0.01544	-0.01296
886.842	-0.00876	-0.007
887.147	0.013373	0.010353
887.451	-0.00662	-0.00541
887.756	-0.01729	-0.01651
888.06	-0.00155	-0.00159
888.365	0.000897	8.95e-05
888.669	0.021985	0.020323
888.974	0.004285	0.004617
889.278	0.006686	0.004131
889.582	-0.01264	-0.01193
889.886	0.000407	0.001055
890.19	0.001464	0.001957
890.494	-0.00367	-0.00372
890.798	-0.00375	-0.00229
891.102	0.002252	0.003434
891.406	7.86e-05	0.001119
891.71	0.00318	0.002731
892.014	-0.00659	-0.00492
892.317	0.003361	0.00314
892.621	-0.00142	-0.00079
892.925	-0.00611	-0.00717
893.228	-0.00468	-0.00295
893.532	0.00025	0.000243
893.835	0.00055	-0.00012
894.139	0.001183	0.001151
894.442	-0.00795	-0.00716
894.745	-0.00323	-0.00158
895.048	-0.00522	-0.00391
895.351	0.012133	0.013007
895.655	-0.00011	0.001183
895.958	-0.00818	-0.00726
896.26	0.006151	0.008365
896.563	-0.00123	-0.00052
896.866	-0.01902	-0.01697
897.169	-0.00514	-0.00468
897.472	-0.00986	-0.00845
897.774	2.14e-05	8.31e-05
898.077	0.005703	0.006542
898.38	0.002114	0.000544
898.682	-0.00894	-0.00849
898.985	0.003537	0.004329
899.287	-0.00927	-0.0079
899.589	0.004589	0.005276
899.892	-0.00996	-0.00714
900.194	-1.9e-05	0.00046
900.496	0.004068	0.003223
900.798	-0.00477	-0.00273
901.1	0.005308	0.004745
901.402	0.004623	0.005448
901.704	-0.01727	-0.01441
902.006	0.002921	0.003383
902.308	-0.00234	-0.00104
902.61	-0.01249	-0.0091
902.911	-0.00405	-0.00286
903.213	-0.00529	-0.00395
903.514	-0.00596	-0.00453
903.816	-0.00347	-0.00306
904.117	0.000307	0.000179
904.419	0.004682	0.005934
904.72	0.010119	0.009727
905.022	0.005456	0.004771
905.323	-0.00073	0.000185
905.624	0.008081	0.008058
905.925	-0.02291	-0.02121
906.226	0.01303	0.013269
906.527	0.005246	0.004259
906.828	-0.00363	-0.00359
907.129	-0.01111	-0.01057
907.43	0.000671	0.001164
907.731	0.005232	0.006945
908.031	0.005546	0.004323
908.332	0.006463	0.006325
908.633	-0.00815	-0.0081
908.933	0.002142	0.003191
909.234	-0.00307	-0.00294
909.534	0.005651	0.005423
909.835	0.002545	0.004611
910.135	0.007486	0.008013
910.435	-0.0051	-0.00421
910.735	-0.01603	-0.01477
911.036	0.009095	0.008735
911.336	-0.00377	-0.00427
911.636	-0.0081	-0.00788
911.936	-0.00197	-0.00153
912.236	0.00198	0.001855
912.535	0.000686	0.001004
912.835	-0.00242	-0.00213
913.135	-0.00499	-0.00498
913.435	0.005137	0.004873
913.734	-0.00625	-0.00414
914.034	0.003321	0.004035
914.333	0.000595	0.000819
914.633	0.004113	0.00266
914.932	-0.00687	-0.00465
915.232	0.001031	0.001247
915.531	-0.00978	-0.00897
915.83	0.000935	0.000531
916.129	0.00055	0.001177
916.428	0.010452	0.009209
916.727	0.034244	0.032077
917.026	0.002737	0.002123
917.325	0.001397	0.000755
917.624	0.005444	0.004873
917.923	-0.00156	-0.00136
918.222	-0.01751	-0.01571
918.521	-0.00898	-0.00698
918.819	-0.01573	-0.0139
919.118	-0.00712	-0.00599
919.416	0.004356	0.003939
919.715	0.001005	0.001074
920.013	0.002095	0.002788
920.312	0.011116	0.011971
920.61	-0.00215	-0.00294
920.908	-0.00626	-0.00503
921.206	-0.00544	-0.00521
921.504	-0.01572	-0.01325
921.803	0.007493	0.00878
922.101	-0.00842	-0.00794
922.398	-0.00069	3.84e-05
922.696	-0.00358	-0.00295
922.994	-0.00366	-0.00444
923.292	-0.01057	-0.01083
923.59	-0.00817	-0.00824
923.887	-8.3e-05	0.000959
924.185	-0.00206	-0.00081
924.483	-0.00356	-0.00353
924.78	0.00304	0.004221
925.077	-0.00652	-0.0057
925.375	0.000869	0.000761
925.672	-0.00282	-0.00246
925.969	0.000433	0.000902
926.267	-0.00114	0.000787
926.564	-0.00252	-0.00274
926.861	0.002076	0.00055
927.158	-0.0075	-0.00695
927.455	-0.00151	-0.00082
927.752	0.005337	0.005448
928.049	0.01199	0.012163
928.345	0.004039	0.004272
928.642	-0.00216	-0.00214
928.939	0.003261	0.002053
929.236	-0.00462	-0.00601
929.532	-0.00518	-0.00466
929.829	2.38e-06	-0.00117
930.125	-0.00091	-0.00173
930.421	-0.00319	-0.00273
930.718	-0.00098	0.000627
931.014	-0.00484	-0.00228
931.31	0.011714	0.013333
931.606	-0.00999	-0.00906
931.903	0.009214	0.008659
932.199	0.011411	0.011236
932.495	0.009709	0.009771
932.79	0.008993	0.010961
933.086	-0.00644	-0.00515
933.382	-0.00555	-0.0046
933.678	-0.01438	-0.01149
933.974	-0.00187	-0.00075
934.269	-0.01326	-0.01222
934.565	0.00179	0.001963
934.86	-0.00765	-0.00548
935.156	0.00382	0.004668
935.451	0.005215	0.005532
935.747	0.00015	0.00101
936.042	-0.00083	8.31e-05
936.337	-0.01086	-0.01021
936.632	-0.0005	-0.00095
936.927	0.003713	0.005039
937.222	-0.00347	-0.00224
937.517	0.006608	0.00493
937.812	0.002349	0.003511
938.107	-0.00932	-0.00957
938.402	-0.00258	0.000141
938.697	0.010866	0.011613
938.991	-0.00108	-0.00141
939.286	0.002528	0.003159
939.581	-0.00209	-0.00122
939.875	0.007748	0.008761
940.17	-0.00471	-0.00363
940.464	0.005739	0.005263
940.758	0.007879	0.006478
941.053	0.005249	0.006632
941.347	0.003778	0.004694
941.641	-0.00434	-0.00267
941.935	0.001909	0.000729
942.229	0.00582	0.004988
942.523	-0.00204	-0.00042
942.817	0.000578	0.000141
943.111	0.007524	0.006152
943.405	-0.00486	-0.00376
943.699	-0.01888	-0.01715
943.993	0.003471	0.004086
944.286	-0.0096	-0.00708
944.58	-0.00491	-0.00304
944.873	0.000924	0.001126
945.167	-0.00477	-0.00226
945.46	0.001878	0.003108
945.754	0.003809	0.00399
946.047	-0.00323	-0.00263
946.34	-0.00418	-0.00493
946.633	0.000567	0.000959
946.926	0.005844	0.006037
947.219	-0.00175	-0.00037
947.512	-0.00268	-0.00161
947.805	-0.00529	-0.00441
948.098	-0.01363	-0.01191
948.391	0.007639	0.007488
948.684	0.016044	0.016416
948.977	-0.00706	-0.0072
949.269	0.006506	0.006945
949.562	-0.00956	-0.00817
949.854	-0.01024	-0.00932
950.147	-0.01442	-0.01182
950.439	-0.00921	-0.00693
950.732	0.003597	0.003357
951.024	0.009286	0.009803
951.316	-0.01125	-0.0099
951.608	0.004368	0.004681
951.901	-0.00796	-0.00759
952.193	0.002906	0.003888
952.485	0.007667	0.008729
952.777	-0.00343	-0.00246
953.069	0.012794	0.011811
953.36	0.003268	0.002967
953.652	-0.00073	-0.00137
953.944	0.013568	0.00997
954.236	0.00417	0.003792
954.527	0.005856	0.004381
954.819	-0.00416	-0.00262
955.11	0.005746	0.006165
955.402	-0.00493	-0.00415
955.693	0.007024	0.005544
955.984	0.001885	0.001816
956.276	0.008179	0.008467
956.567	0.015458	0.015354
956.858	0.002545	0.003562
957.149	-0.0188	-0.01727
957.44	-9.3e-05	0.000512
957.731	0.009964	0.010603
958.022	0.014016	0.013692
958.313	0.012611	0.012835
958.603	0.016248	0.015795
958.894	0.000576	0.001407
959.185	0.004106	0.004336
959.475	-0.0004	-0.0004
959.766	0.008412	0.009938
960.057	0.00125	-0.00031
960.347	-0.00061	-0.00123
960.637	0.003283	0.003428
960.928	0.002735	0.003408
961.218	-0.00623	-0.00631
961.508	-0.00258	-0.00272
961.798	0.002849	0.00252
962.088	0.00711	0.006721
962.378	0.00427	0.00431
962.668	0.007255	0.007341
962.958	0.01064	0.009228
963.248	-0.00051	0.001957
963.538	-0.007	-0.00584
963.827	-0.00257	-0.0012
964.117	0.008457	0.009241
964.407	0.012464	0.011613
964.696	-0.00795	-0.00731
964.986	0.006329	0.005877
965.275	-0.01228	-0.01223
965.565	0.013225	0.012918
965.854	-0.00537	-0.00497
966.143	-0.00045	0.002104
966.432	0.006563	0.006574
966.721	0.009695	0.009247
967.011	0.000897	-0.00032
967.3	-0.00953	-0.00781
967.589	0.007189	0.007744
967.877	0.001021	0.001624
968.166	0.012873	0.011185
968.455	0.004749	0.004042
968.744	0.005003	0.005052
969.032	0.003809	0.003018
969.321	-0.0126	-0.01163
969.61	0.000812	0.000102
969.898	-0.00276	-0.00168
970.186	-0.00617	-0.00373
970.475	0.011169	0.011191
970.763	0.003085	0.003799
971.051	-0.01149	-0.01102
971.34	-0.0101	-0.00838
971.628	-0.0099	-0.00974
971.916	-0.00277	-0.00168
972.204	0.002856	0.00337
972.492	0.003352	0.004726
972.78	-0.00361	-0.00444
973.067	-0.00956	-0.00764
973.355	0.007996	0.008371
973.643	0.009588	0.009951
973.931	0.007808	0.006523
974.218	0.000331	0.000262
974.506	-0.0059	-0.00639
974.793	-0.00284	-0.00104
975.081	0.005561	0.004572
975.368	0.014039	0.0135
975.655	0.003678	0.005583
975.943	-0.0133	-0.01099
976.23	0.005701	0.005596
976.517	0.010826	0.009464
976.804	0.015277	0.014165
977.091	0.0094	0.009739
977.378	0.00442	0.003281
977.665	-0.00605	-0.00444
977.952	0.010712	0.010283
978.238	0.003068	0.003434
978.525	0.002259	0.00314
978.812	0.00379	0.004528
979.098	0.011131	0.010283
979.385	0.00224	0.003888
979.671	3.33e-05	-0.0011
979.958	-0.00266	-0.00193
980.244	0.001969	0.002219
980.53	-0.00382	-0.00226
980.817	-0.00055	0.000141
981.103	9.76e-05	0.000908
981.389	-0.00373	-0.00598
981.675	0.010919	0.010449
981.961	0.016651	0.018142
982.247	-0.00189	-0.00253
982.533	0.006391	0.008032
982.819	0.004861	0.005551
983.104	0.008405	0.008211
983.39	-0.00642	-0.00522
983.676	0.003973	0.002679
983.961	0.004694	0.002814
984.247	0.002704	0.002213
984.532	0.003723	0.004323
984.818	-0.0104	-0.00954
985.103	0.00568	0.006158
985.388	-0.00493	-0.0046
985.674	-0.00162	-0.00105
985.959	0.005591	0.006823
986.244	0.003592	0.004304
986.529	-0.00592	-0.00424
986.814	-0.00085	-0.00094
987.099	0.00209	0.000876
987.384	-0.00597	-0.00409
987.668	-0.00134	0.000486
987.953	-0.00232	-0.00012
988.238	-0.0021	-0.00143
988.523	0.000697	0.00101
988.807	-0.0066	-0.00598
989.092	-0.00293	-0.00246
989.376	0.00576	0.005461
989.66	0.001469	-6.4e-05
989.945	0.000202	0.001273
990.229	0.003118	0.003351
990.513	0.012161	0.012445
990.797	-0.0033	-0.00362
991.082	0.006867	0.007405
991.366	0.000419	0.00032
991.65	0.000912	0.001209
991.933	-0.00081	0.000639
992.217	-0.00102	-0.00024
[truncated: 137 more rows]

## Sheet: Panel k
Time (min)	45-2	45-6	45-8	46-1	47-2	47-5	46-1	47-8
0.000667	0.884473	0.395022	-0.57464	-0.60522	1.18011	0.36325	-1.15849	0.149762
0.001333	1.66101	-1.41593	1.12549	-0.23637	0.80425	-0.36014	-0.62144	0.417179
0.002	0.602618	-2.54472	0.076763	-0.21593	0.246201	2.52765	0.237136	-0.15796
0.002667	1.62237	-1.74272	0.854524	0.718187	0.298971	-1.03068	0.428161	-0.67593
0.003333	1.75126	-0.50764	-0.80539	0.529012	0.705461	-3.26887	-1.26918	0.475759
0.004	1.77864	-0.54032	-1.23795	-1.21629	1.49011	1.57868	-0.79073	2.37931
0.004667	1.35549	-0.45961	-0.16037	-0.91605	1.03876	-0.27316	-0.28652	1.72542
0.005333	0.818998	0.830116	-0.10883	-0.81407	1.42845	-1.65467	-2.08132	0.980546
0.006	2.11832	0.311942	-1.45669	-0.68455	1.87778	1.24963	0.502435	1.98965
0.006667	1.52029	-1.94176	1.32286	-1.37993	0.739424	-1.26005	-1.13857	1.54503
0.007333	1.52357	-0.75709	-1.0831	-0.4414	0.382526	0.718284	0.379135	1.09896
0.008	1.54645	-1.48279	-1.39493	-1.03617	0.261757	2.93674	0.278832	1.4308
0.008667	2.31042	-0.73383	-2.32449	-0.19587	-0.65884	1.31916	0.273763	2.39309
0.009333	1.90212	-0.7436	-3.04054	-0.99715	-0.41358	-0.50802	0.237503	0.145142
0.01	1.50154	-2.37471	-2.12998	-1.22152	0.324518	-0.77528	-0.16168	0.343782
0.010667	2.76364	-3.82885	-0.7894	-0.59209	-0.88222	0.465798	-0.3944	0.260475
0.011333	2.66858	-0.27226	-1.69744	-0.248	-0.86172	1.21445	-1.89553	0.382869
0.012	1.40294	-3.51641	-1.55764	0.220512	-0.09886	2.95924	-0.0587	-0.14644
0.012667	-0.2317	-4.57626	-0.47395	0.014957	-1.27744	4.18772	-1.96538	1.30164
0.013333	1.09103	-0.53292	-1.14017	0.546624	-0.50569	2.14114	0.568513	1.90755
0.014	3.25622	-1.1807	-2.48517	-0.1822	1.0143	0.490306	-1.83265	3.2321
0.014667	3.08235	-3.00321	-2.55499	-0.65975	1.54523	0.365706	-0.00336	1.93066
0.015333	2.56592	-1.65588	-1.59019	0.034511	0.604123	2.95784	0.551769	0.960265
0.016	1.88926	-3.38278	-1.7752	0.700321	0.704721	0.764267	0.246086	1.5904
0.016667	2.46188	-1.45311	-1.64573	0.340678	0.410053	2.12509	-1.79112	1.83853
0.017333	0.374164	-1.83145	-0.71038	-1.04451	0.025033	1.55765	0.163584	2.14627
0.018	0.509504	-1.96908	-1.7712	0.1055	0.85917	2.60006	-0.38587	2.43849
0.018667	1.78495	-1.57585	0.140569	-0.84072	0.719072	1.8726	0.904455	0.810761
0.019333	1.41778	-0.57423	0.427068	-0.00782	1.12125	1.67073	0.098352	0.172678
0.02	1.34167	-0.93621	-0.67742	0.227453	2.05945	3.82106	0.891402	1.81035
0.020667	-0.49522	-2.11012	0.390297	-1.47372	2.32113	3.00989	0.731802	1.08711
0.021333	0.563061	-1.56928	0.564738	-2.85512	1.84076	0.318302	0.453497	1.51315
0.022	1.63261	-1.60722	1.07592	-1.03001	2.11855	1.79391	1.71295	1.2698
0.022667	0.493752	-1.31791	1.09655	-0.44093	0.886215	2.14263	-0.76537	0.835618
0.023333	0.351937	-1.42042	0.556823	-1.13336	1.66271	0.488549	1.22303	0.332403
0.024	0.599432	-0.83578	1.28233	-0.52264	1.95743	-1.61454	-0.32547	-0.73791
0.024667	1.19207	-2.76623	1.76205	-0.01377	1.14007	-0.99091	0.430359	-0.08927
0.025333	0.751383	-1.42846	0.765408	0.0178	0.751032	-1.228	1.26873	2.65049
0.026	1.56635	-1.94284	2.81951	2.18202	1.91508	-0.49874	2.02515	2.89719
0.026667	2.2929	-2.1767	1.0027	2.89154	1.76215	1.04219	1.84845	2.50273
0.027333	1.69879	0.052693	1.39454	3.23516	1.60841	1.8975	0.761983	0.428243
0.028	1.44175	-0.74176	0.345085	1.93488	2.55739	3.40141	1.59442	-0.06255
0.028667	1.98107	-0.07678	0.524502	1.35857	1.88543	1.54921	2.41415	-0.92273
0.029333	0.411329	-0.73749	0.358282	2.27167	1.2909	0.493671	2.61065	0.329505
0.03	0.770787	0.156249	1.10477	1.51655	1.57468	2.97484	2.43353	-0.37457
0.030667	0.380847	-2.05255	-0.27919	1.37929	1.5814	1.26357	1.73365	-0.01419
0.031333	1.74175	0.27093	0.270727	2.5108	1.71957	1.18197	-0.74319	0.447431
0.032	2.69422	-3.42951	0.683755	1.42173	0.38893	2.27531	-0.64882	0.692191
0.032667	1.64688	-2.65997	0.054457	1.85448	0.964733	0.053044	-0.78136	0.088352
0.033333	1.03529	-2.37293	0.270318	1.65733	0.883258	1.01625	0.392549	0.443572
0.034	1.52707	0.534682	-0.04532	1.76626	1.75181	2.01391	-0.46644	1.35597
0.034667	2.44686	-0.87384	-0.47964	-0.08866	1.7107	1.98921	-0.37797	1.12938
0.035333	2.66005	0.628501	-0.34361	1.22721	1.53372	1.37922	0.234201	2.15288
0.036	1.30896	-1.40229	0.466919	0.059335	2.31216	2.50316	-0.85311	1.74288
0.036667	1.75396	-0.85338	-0.54744	0.853979	1.30949	2.88999	-0.17538	2.52502
0.037333	0.606525	-2.24941	-1.24948	1.65427	1.89269	2.84721	0.916518	2.35036
0.038	1.95349	-0.19496	-0.80746	1.7186	1.50985	1.77363	1.28049	2.66439
0.038667	2.29707	0.961624	-0.1565	1.61109	2.37097	1.70532	0.071129	1.30571
0.039333	0.784791	-1.69746	-1.44978	1.49498	0.685585	3.08868	-1.48394	0.177857
0.04	1.01965	-1.61269	-0.88208	1.9196	1.29569	3.53176	0.587708	4.25266
0.040667	2.43008	-1.76558	-1.39689	0.681141	1.46788	0.594386	-1.09899	1.16431
0.041333	2.15056	-1.45071	0.048783	-0.6363	1.16325	-1.09087	1.43673	0.447711
0.042	2.13565	-0.16908	-0.30035	0.497414	0.88025	-1.88337	-0.42233	1.47856
0.042667	2.06108	-2.17602	0.781838	0.21204	1.95792	1.29254	0.925278	1.20024
0.043333	1.9461	-1.49161	0.593164	0.07776	1.56533	1.6437	0.331976	-0.35084
0.044	1.94172	-1.9336	1.30307	0.349557	1.74023	1.05565	0.709417	0.83603
0.044667	1.81268	-0.40571	1.15551	0.847536	1.78626	0.733383	1.99526	0.395676
0.045333	1.73203	0.822078	0.844712	0.141248	1.46334	1.08053	0.794731	-0.35733
0.046	1.16458	-0.14738	0.515189	0.405195	0.485606	0.228337	1.19018	0.518167
0.046667	1.6348	-1.07643	0.498259	0.030068	0.642971	2.69337	-0.41275	1.19937
0.047333	2.22288	-1.09425	0.137759	-0.98136	-0.17963	0.533578	-1.03561	0.610258
0.048	-0.17825	0.386233	0.020508	-1.62708	0.570026	2.06824	0.473353	0.867272
0.048667	0.896803	1.76083	-0.34834	-2.61239	-0.34029	0.729006	1.4071	1.10011
0.049333	0.209896	-0.23829	0.513468	-1.39402	0.237213	-1.12027	0.131552	-0.63896
0.05	1.27403	-0.61431	-0.9299	-0.83142	0.851747	0.867793	0.891766	0.129736
0.050667	-0.40929	-1.61605	-0.70401	-1.59774	0.071044	2.27559	-0.82407	-2.33188
0.051333	0.708254	-0.9365	-1.07077	-0.67082	-0.40258	2.07422	-0.51234	-2.37259
0.052	0.579689	-0.24875	-1.09443	-1.6275	-0.11158	-1.47797	1.19139	-2.80464
0.052667	0.299323	0.59287	-0.37086	-2.20003	0.996833	0.527818	0.283436	-1.90181
0.053333	0.231733	0.478967	0.17281	-1.37403	1.38366	0.890746	0.856103	0.246531
0.054	1.81991	0.949371	-0.21777	-1.62542	-0.09064	0.673174	0.274943	-0.66743
0.054667	0.700945	-0.90826	-0.23509	-0.01657	0.409874	0.326077	0.732164	0.178176
0.055333	1.63027	-0.98504	-0.98204	-0.21504	0.239144	-0.98715	-2.15496	-1.16328
0.056	0.033465	0.481345	-0.71959	1.32048	1.22324	1.6817	-0.40057	-0.97539
0.056667	1.55436	0.340154	-0.97046	2.36833	-0.11938	-0.67484	0.655725	-0.18708
0.057333	1.4392	0.423937	-2.58706	1.44328	-0.50452	-0.44582	-0.23454	-0.05722
0.058	0.770077	-1.13964	-1.90685	0.746752	1.02604	-1.74851	-1.31347	-1.33616
0.058667	0.909517	-0.15983	-1.61878	1.86852	1.26484	0.401572	-0.76288	-1.24375
0.059333	1.80899	2.0722	-1.44704	0.588893	0.011781	0.218585	-0.25997	-0.85304
0.06	1.51775	-0.01335	-1.53745	1.56606	0.020424	-0.55326	-1.44797	0.554498
0.060667	0.910677	0.831486	-1.45526	2.33396	0.597671	-2.0667	-1.54078	-0.0453
0.061333	2.40651	0.211212	-1.80048	1.48109	0.1229	-1.78139	-0.99768	-1.09411
0.062	0.249161	-1.09787	-1.10224	2.05481	-0.10158	0.199241	-0.89511	-0.23023
0.062667	0.926966	-0.28814	-2.76104	2.0191	-1.03993	-0.44378	1.49737	-0.60688
0.063333	1.74615	0.642959	-2.64763	1.49649	-1.02602	0.836786	-0.69762	-1.06203
0.064	1.33469	-1.98637	-3.20198	0.68648	-1.28164	-1.14515	0.619945	-0.96906
0.064667	1.99027	0.024665	-2.31703	1.12287	-1.43942	-2.37457	-1.56357	-1.66909
0.065333	2.55997	-0.45305	-1.78748	-0.75919	-1.11239	-2.24454	0.751017	0.266265
0.066	1.88422	-1.08277	-1.98445	-1.37338	-2.25379	1.86614	-0.4995	-0.41004
0.066667	2.18449	-0.0941	-2.1072	-0.63096	-1.10511	2.38577	-0.84137	0.138758
0.067333	1.16784	-1.40455	-2.24569	-1.54074	-1.95833	0.930988	-0.42066	-0.12952
0.068	2.76962	-0.81565	-2.64461	-1.03277	-1.43633	2.41314	3.09469	-1.02476
0.068667	1.72953	-0.87347	-2.77754	-0.44431	-1.89726	2.5585	0.909627	-0.75159
0.069333	1.83538	-0.7908	-2.53303	-0.65958	-1.53474	3.05973	0.966659	-1.08997
0.07	0.907642	-2.19231	-1.65814	0.486915	-1.76687	2.46134	2.775	-1.93086
0.070667	1.69127	-2.73823	-1.8745	-0.36477	-1.68178	2.28812	1.44691	-0.64884
0.071333	0.956982	-2.16938	-1.09473	-0.0379	-1.47542	2.48578	-0.15633	-0.77843
0.072	1.68981	-2.67759	-1.63918	1.36082	-0.71124	0.700999	-2.31757	-1.11934
0.072667	1.61449	-1.23291	-1.18394	0.599529	-0.2966	4.86724	0.378744	-1.21786
0.073333	0.875195	-1.72713	-0.03615	-0.55893	1.05543	3.63885	0.341267	-0.76802
0.074	1.9078	-3.08334	0.570877	-0.93657	0.855568	4.03554	-0.08174	0.097082
0.074667	0.841286	-2.20461	0.384711	-2.19547	0.773896	0.396029	1.22966	-0.47732
0.075333	0.952711	-1.10399	0.454551	-1.64958	0.713369	4.40526	0.960468	-1.00198
0.076	2.92581	-3.50467	0.660137	-1.30074	0.68326	4.56328	2.21646	0.594478
0.076667	2.77008	-0.45958	0.239918	-1.91274	0.807812	2.95522	1.41108	-1.24444
0.077333	1.55633	-1.90484	0.464526	-0.64727	0.445228	3.4216	-0.6423	1.32165
0.078	1.87492	-1.11545	0.491657	-0.94321	0.962315	1.49837	0.06016	0.504539
0.078667	2.09352	-0.29693	0.047821	-0.92448	-0.31213	-0.72388	-0.78257	-0.46662
0.079333	0.895645	-1.64375	-0.43416	-0.53632	0.252221	-1.30344	-0.10065	0.179042
0.08	2.08363	-1.86882	0.235257	0.439638	0.118296	-0.08034	-0.45327	-1.15483
0.080667	2.44562	-0.59648	0.947004	0.656516	-0.08634	2.98721	-1.51078	0.014451
0.081333	0.429878	-2.47591	1.08722	1.11136	0.391864	1.54879	0.912057	-0.93905
0.082	1.1832	-1.00206	0.1088	0.879502	-0.86019	3.88139	0.272138	-0.74574
0.082667	2.2801	0.446293	-0.37972	1.19114	-0.68462	1.44014	-1.91274	1.14035
0.083333	0.479324	1.41942	-0.61453	1.03637	-1.37731	1.2673	-1.08202	0.388299
0.084	2.34738	-0.70447	0.11785	0.744379	-1.09134	4.08326	-1.10574	0.725101
0.084667	1.98662	-0.21797	0.685794	0.194204	-1.85666	3.57893	-1.36371	0.737601
0.085333	1.24293	-0.70072	1.38679	1.21844	-2.16338	1.75812	-2.37043	-0.5838
0.086	0.851975	-0.82226	0.183233	0.778033	-1.75436	3.83674	-0.00824	0.085643
0.086667	0.265754	0.596931	1.44486	1.30123	-1.76016	-1.17571	1.66313	-1.12071
0.087333	2.0366	-0.11527	1.71594	2.31065	-1.2022	-0.73615	1.25423	-1.31059
0.088	1.78548	-2.40841	1.18358	1.78287	-1.18897	1.02128	3.45626	1.18782
0.088667	0.679364	-1.14585	1.75116	3.2321	0.210001	1.73142	0.55165	-0.8053
0.089333	0.795561	-1.88388	1.21719	3.42767	-1.03605	1.66973	-0.7577	-1.0371
0.09	-0.20939	-0.85554	2.48075	2.95307	0.170116	1.73061	0.565485	0.285556
0.090667	1.74335	-0.9755	2.34196	1.57242	0.049198	2.25085	-2.59396	-0.1226
0.091333	1.20809	0.978294	2.29835	2.47705	-0.6585	0.147041	-2.93248	-0.69057
0.092	1.67692	-3.19544	2.91621	3.27715	-0.72483	1.28388	-0.53794	-0.2532
0.092667	1.08715	-4.52908	2.46096	1.36718	-1.21776	1.7122	1.77538	-1.11075
0.093333	1.48212	-2.79956	3.15634	3.64274	-1.73053	3.28777	-1.30493	-0.66498
0.094	0.191109	-1.31732	1.50636	2.39428	-0.86657	0.700691	0.089114	0.053692
0.094667	1.2474	-1.95452	1.92301	1.20661	-0.08442	0.471094	-0.07775	-1.45307
0.095333	-0.34684	-0.96841	1.3501	-0.27534	-0.88505	2.69576	-0.14251	2.15801
0.096	1.91334	-2.65356	0.455021	-0.93198	-0.43733	0.462874	-0.57122	1.54494
0.096667	2.00561	0.111638	2.42849	-2.41326	-0.02657	1.1965	-1.41824	0.753532
0.097333	1.30567	-1.30904	2.78959	-3.6775	-0.66925	3.70043	-1.1982	1.22684
0.098	1.22366	0.09555	2.19089	-1.51893	-0.58337	-1.19162	-0.46959	0.597922
0.098667	1.47792	0.050543	2.59426	-1.27854	-1.09747	4.36948	-1.63704	0.130148
0.099333	1.53818	-1.87402	1.33545	-0.09606	-0.91947	0.207319	-0.58741	1.03498
0.1	1.04704	-2.07796	1.16589	0.716038	-0.35374	0.13027	1.04065	1.67525
0.100667	1.5911	-1.57057	1.75746	2.96499	-1.28708	0.945255	0.010802	-0.33534
0.101333	2.24638	-2.2818	1.58717	1.82593	-0.63501	2.43208	1.70955	2.24029
0.102	1.99577	-0.21316	2.33908	1.89878	0.526757	0.948559	-0.30854	0.704274
0.102667	1.49417	-0.82336	1.04072	0.879299	0.56394	0.880366	0.262081	2.69473
0.103333	1.43861	-1.88349	1.32495	1.85921	0.161666	2.44919	-0.26806	1.87515
0.104	1.6146	1.07871	1.0458	1.93746	0.573219	4.03213	0.771147	1.33258
0.104667	0.968535	0.001028	0.588709	1.39517	0.487779	3.27286	-0.56695	2.74775
0.105333	0.102498	-0.70993	0.865151	2.34691	-0.20026	5.4011	1.05139	1.65745
0.106	1.46684	-1.9508	0.380696	1.94128	0.845992	2.56417	-0.11879	1.57956
0.106667	0.749354	-0.31968	1.06609	1.87772	0.85192	2.48122	-0.83507	2.73737
0.107333	0.512569	-1.99912	0.511216	1.82442	1.23466	2.9594	-0.13608	0.246921
0.108	0.950794	-2.34903	1.79685	0.968334	0.844	2.4631	-0.40021	1.60988
0.108667	1.08283	-1.65228	1.38384	1.40175	0.406662	1.783	-0.683	2.59462
0.109333	0.867915	-2.31184	1.94238	2.75471	1.40211	2.89077	1.47914	1.07428
0.11	0.698304	0.572715	1.04238	1.30368	1.66673	1.29298	0.120957	1.77545
0.110667	0.668042	-0.28129	1.21822	2.41564	1.9125	2.68105	1.62604	-0.33686
0.111333	0.328636	-1.81052	-0.16013	2.04664	2.09344	0.740119	-1.13201	1.52312
0.112	1.67472	-1.39819	-0.35864	1.68081	0.071413	0.120224	0.466146	-0.63233
0.112667	2.07641	0.289744	-0.27186	1.25404	0.013155	-0.62601	0.318506	-0.00588
0.113333	2.12474	-2.71731	0.728266	2.52555	1.66725	1.695	-0.62972	-1.47956
0.114	1.04779	-1.07554	0.001152	2.35334	1.06364	2.04828	-0.36784	-0.74134
0.114667	1.08581	-1.29749	0.60424	0.795347	0.819816	1.85164	-2.3653	-0.10188
0.115333	0.597456	-1.02727	0.769039	1.16299	0.221489	1.33545	0.589812	-0.98835
0.116	1.55784	-2.69334	0.942812	0.77006	0.356326	1.51715	-0.56286	0.713004
0.116667	1.91892	-0.78152	0.481496	0.10586	0.462004	-0.28104	0.529309	0.052068
0.117333	1.02053	-0.19042	2.2161	-0.0185	1.4429	-4.67912	-1.05446	0.383757
0.118	0.561793	0.028965	1.12698	-0.68733	-0.16813	-0.31182	-2.00292	0.3531
0.118667	0.657748	-0.79191	1.35686	0.302561	-0.20733	-0.62295	-1.58806	0.852216
0.119333	-0.37438	-2.82092	0.729494	0.925846	-0.23749	0.822166	-0.15654	1.38253
0.12	-0.25301	-2.14171	1.39192	0.836865	0.163361	-2.29301	-0.12208	0.808962
0.120667	0.703811	-0.98091	1.11525	0.749598	-0.21217	-0.86906	1.10225	-1.3486
0.121333	0.570385	-1.48904	0.528887	0.709574	0.10966	-1.00445	0.095977	-0.79761
0.122	1.74536	0.251643	-0.17906	1.35904	-0.36545	1.36824	1.20742	0.188767
0.122667	1.18162	-1.96743	0.200399	0.634401	-0.97028	0.202327	5.47103	0.16976
0.123333	2.28317	-2.42035	-0.68203	-0.44282	-1.49542	0.404644	3.41708	-0.32244
0.124	1.26885	0.375436	0.066343	-0.67771	-0.47997	-0.90226	2.59873	-1.78063
0.124667	1.41102	-0.8958	-1.90998	-0.86093	-0.2819	0.800449	1.20834	-0.98118
0.125333	1.74269	0.002808	-1.50863	0.151863	-0.48199	1.83193	1.00649	-0.94385
0.126	1.65851	-2.85339	-2.52689	-0.20433	-0.01262	1.1113	1.26741	-0.78354
0.126667	1.41297	-1.58346	-1.70938	-0.28706	-0.06693	0.879669	-0.55212	0.881002
0.127333	1.24881	-2.24721	-1.94014	-0.05809	-0.25067	0.897179	-2.15345	-0.73826
0.128	1.31721	-0.26142	-1.05323	0.446598	-1.29137	1.60931	1.55295	0.068401
0.128667	0.493076	-0.9773	-1.44938	0.145279	-1.33112	0.80735	-0.43112	-0.02037
0.129333	0.997606	0.796198	-2.34176	-1.20816	-0.24581	-1.86257	-3.63877	0.966216
0.13	0.300287	1.17477	-2.98219	-0.43342	-0.12713	-1.09569	-0.28988	0.014382
0.130667	-0.69604	-0.72271	-2.05269	0.658653	-0.26646	-0.50458	-0.93179	0.403425
0.131333	1.33599	0.360873	-2.78233	-0.91739	-0.25603	1.77214	1.01219	0.084875
0.132	0.969368	-0.32525	-1.08044	-0.54194	-1.67644	0.459262	-1.18591	2.95316
0.132667	-0.07342	1.604	-1.4661	0.211993	-1.63457	-2.06824	-0.74454	2.0562
0.133333	0.778403	0.428203	-1.62719	0.390039	-0.08157	-3.30962	-1.33181	1.52131
0.134	1.64087	-0.19262	-0.48679	0.487673	-0.59204	1.58029	-3.09402	2.11644
0.134667	1.56412	0.21818	-1.40826	0.92962	-0.81759	1.7927	0.022551	1.11983
0.135333	1.91118	1.56347	-1.56551	0.214545	-0.51682	-2.14764	0.023683	0.887156
0.136	1.55581	-0.82322	-1.47697	0.160788	0.654967	1.05	-0.74846	2.56186
0.136667	2.90302	0.837649	-0.65793	-1.50031	-0.97288	1.14396	-3.1515	0.331168
0.137333	1.98175	-1.59631	-1.96281	-0.51717	-0.68161	-0.50593	-2.1503	-0.04346
0.138	2.42337	0.529284	-1.85875	-0.593	-1.25603	-0.71248	-1.82973	1.39762
0.138667	3.75656	2.65419	-0.37502	-1.15205	-0.16806	1.41743	-0.442	1.09533
0.139333	2.15685	0.218731	-0.69633	-1.41526	-1.06523	0.060425	-1.76383	1.31518
0.14	2.01901	-0.89976	-0.67245	-1.01355	-0.70157	-1.89953	0.892722	1.39584
0.140667	2.24369	-0.93806	-0.84382	-2.61697	-0.22477	-0.37406	-2.50061	1.29217
0.141333	2.35995	-0.02156	-0.15019	-1.48323	0.121451	2.11054	-1.10165	-0.56437
0.142	1.45118	1.5889	-0.8757	-1.30205	0.542102	-0.97234	-2.32086	0.005534
0.142667	1.29358	-0.86987	-0.8979	-1.01127	1.03893	2.36395	-2.02784	0.519563
0.143333	2.42363	0.835748	-0.11641	-0.10058	-0.42608	-0.27477	-1.23932	-1.02847
0.144	0.031904	0.798381	0.044488	0.122402	-1.59508	-1.13209	-0.53036	0.472316
0.144667	0.159221	-0.21468	-0.40383	0.496153	-0.84249	0.39026	-1.74542	1.24944
0.145333	-0.93732	0.613241	-1.11883	0.963984	-0.66929	-1.73237	-1.02103	-0.96241
0.146	1.39504	0.55205	0.364836	0.690659	-1.08782	1.3973	2.31237	1.08483
0.146667	0.519568	-0.58967	-0.30776	1.18836	-1.12637	0.917703	-0.52353	1.47809
0.147333	0.852265	2.72254	-1.28651	1.67875	-0.91646	-0.95256	0.518311	-0.07568
0.148	1.60625	-1.20888	-0.39474	1.4745	-1.43533	0.046713	1.2597	-0.75774
0.148667	1.05233	-0.32017	-0.39132	1.31187	0.287015	-1.21791	1.54896	1.9546
0.149333	0.90106	0.133646	-0.69323	0.301004	-1.14499	-0.95198	0.072146	0.75593
0.15	1.50005	-1.15939	-0.86534	0.600264	-0.72853	-0.85389	1.16261	2.39077
0.150667	0.540916	-0.78197	-1.27969	-0.81976	-1.36016	-0.25413	1.48811	1.98844
0.151333	2.11408	-1.66299	-0.3386	-1.20853	-0.0776	-0.87867	-0.71153	1.54942
0.152	-0.02085	-0.1642	-0.40818	-0.8791	-0.98753	-2.54702	2.17902	1.66745
0.152667	1.85097	0.272433	0.339422	-1.49823	0.018877	-2.24916	-0.11529	1.26007
0.153333	2.03505	-0.28339	0.017005	-1.82639	-0.56344	-0.22911	-0.03298	0.408796
0.154	2.25264	1.70019	0.247631	-2.10152	-2.34809	-1.69426	-1.03553	2.34971
0.154667	1.74544	-2.04636	0.473962	-1.65974	-0.07759	0.075284	0.891685	1.25813
0.155333	1.15782	-0.68466	1.81376	-1.25409	-1.17103	-1.06377	1.35035	1.88726
0.156	1.74877	-0.70586	0.061544	-0.63638	-0.04101	-1.44214	3.78289	1.75264
0.156667	1.61776	-1.92838	0.184228	-0.53609	-1.28414	0.532785	1.80865	-0.4371
0.157333	2.4966	-1.13721	-0.18055	-0.69921	-0.49709	-1.06984	0.45539	0.531521
0.158	1.38627	0.277167	-1.07079	-1.31164	-0.79249	-0.91478	-0.43095	3.18303
0.158667	0.860142	-0.29202	-0.2973	-0.43079	-0.78684	0.091799	1.1603	-0.09225
0.159333	0.64248	0.05601	0.09558	-0.27077	0.811488	-1.96209	2.1162	2.08545
0.16	1.68844	-2.35404	0.224719	-0.7615	-0.03611	-4.49713	3.92245	2.20988
0.160667	0.78838	-1.32042	-1.88565	-1.29153	-0.58216	-1.67655	0.766721	1.86314
0.161333	1.84064	-1.32837	-0.53033	-0.06286	-0.14626	-2.32099	1.81111	0.910303
0.162	1.76003	0.294009	0.095045	0.285092	-0.26586	-0.4682	1.43721	1.13251
0.162667	0.444476	0.507181	-0.62492	0.428048	-0.70753	-1.80067	2.94986	0.951856
0.163333	1.56016	0.426381	-1.40213	1.46006	-0.54671	-2.46834	1.74529	2.80953
0.164	1.33328	0.270232	-2.04565	-0.28425	-1.62064	-2.54501	-0.39005	1.72929
0.164667	0.351682	-0.75754	-2.88831	0.403018	-0.48777	-0.56463	-1.63656	0.515907
0.165333	1.67235	0.47845	-1.81032	-0.45342	-2.7399	-0.36288	-0.54418	-0.18918
0.166	0.477266	0.029189	-2.73427	1.68509	-2.73747	1.10966	0.454565	0.520324
0.166667	1.32286	0.588308	-0.87186	1.45145	-3.25571	1.13868	-0.24402	-0.1639
0.167333	1.70266	-1.12209	-2.32828	1.00937	-2.93204	3.83526	-2.00673	1.11762
0.168	0.877697	0.640131	-1.13684	0.385771	-2.55213	-0.94751	0.234985	0.33601
0.168667	0.144539	-0.44114	-0.08835	0.394161	-2.59984	1.9269	-1.33808	-0.35427
0.169333	1.08362	-0.09352	-2.19253	-0.05118	-1.94954	5.53367	0.055228	-0.06733
0.17	0.789459	0.055201	-1.76674	-0.23379	-1.44374	1.68914	-1.16031	1.08982
0.170667	0.311597	-0.91596	-1.98431	0.96212	-1.78021	1.45717	-1.22256	-0.71595
0.171333	1.99517	1.23551	-2.28049	0.834146	-1.87972	1.58382	-0.2478	0.628955
0.172	0.752314	-0.17064	-1.764	-0.02144	-1.7724	0.93634	1.3274	-0.48516
0.172667	0.160824	2.31032	-2.35043	-0.36425	-1.28879	3.20543	1.7655	0.621953
0.173333	0.335054	0.830669	-2.86534	0.544974	-0.61531	0.80763	0.955099	-0.10754
0.174	0.213811	-0.37001	-2.95865	-0.01303	-0.81313	0.11044	-0.92263	1.49354
0.174667	0.737567	-0.57782	-2.71873	0.028839	0.384906	-2.11091	-0.40812	0.454857
0.175333	0.662575	1.17928	-2.65807	-0.12447	1.3785	-0.93971	0.180632	-0.31064
0.176	0.882509	-0.40968	-3.00955	0.046462	-1.00819	0.097281	1.51435	1.436
0.176667	1.29945	-0.90939	-2.12477	-0.86476	-1.08121	-0.49077	-0.03735	1.86668
0.177333	1.03913	0.41756	-2.16232	-1.13337	-1.04452	-0.3728	-0.13108	1.09489
0.178	1.22418	-0.04702	-1.70651	-1.9349	-0.96414	-1.10011	-0.45912	-0.05951
0.178667	0.388702	2.24087	-0.66725	-0.7403	-0.23517	-0.8722	-0.04387	0.331678
0.179333	2.35804	-3.35571	-1.69517	-0.84276	-0.35467	-3.12425	-1.67943	1.90222
0.18	-0.46906	-0.46575	-1.52913	-1.25981	-0.2586	0.809495	0.268884	1.78444
0.180667	1.87676	-0.4046	-2.96642	-1.57088	-0.0377	-0.65614	-1.53071	1.42425
0.181333	0.521631	1.28111	-3.54141	-1.59176	-0.37599	0.199521	-0.78918	1.28775
0.182	0.046091	0.522574	-1.91469	-0.89812	0.41143	2.49993	-1.62638	0.229872
0.182667	-0.52392	-1.91294	-1.07843	-1.67205	-0.56355	0.040014	1.77486	-0.57223
0.183333	-0.24289	-1.33502	-1.37285	-1.6462	-0.40118	0.934704	0.699745	1.41458
0.184	1.09601	1.45539	-1.02709	-0.45121	-1.01273	0.244812	0.604123	1.63346
0.184667	-0.42289	-1.47616	-1.64754	-0.79597	-0.88951	1.2026	-0.10897	1.7333
0.185333	0.97419	0.363468	-2.15944	-0.82971	-0.46324	0.841159	-0.20886	1.43026
0.186	0.564728	1.10267	-1.77595	-0.29504	-1.05024	-0.07282	-0.31165	3.22763
0.186667	0.549922	-1.13339	-1.33827	-0.50187	-1.47227	-2.16651	1.23473	0.836308
0.187333	0.818197	-0.88679	-2.54536	-0.08967	-0.61276	-0.90872	-0.83405	0.301809
0.188	1.42846	-0.20983	-0.12705	-0.9773	0.005634	1.70451	0.402984	2.29327
0.188667	-0.35541	-0.81729	-0.64776	0.039977	-0.69334	1.44623	0.268556	1.27852
0.189333	0.573357	0.379379	-0.81488	-0.94934	-1.26723	1.23915	0.787244	1.11332
0.19	-0.37723	-1.17698	-0.73933	0.033691	-1.33387	1.36839	1.16155	2.4316
0.190667	0.318214	0.700878	-2.19517	-1.06196	-1.30954	-0.83487	1.26821	1.25746
0.191333	0.169924	-0.43365	-1.74758	-0.73766	-1.26511	-0.18694	1.33876	-0.10548
0.192	0.726713	1.32708	-0.47672	-0.93174	-1.52419	-1.29717	0.714976	1.20418
0.192667	-0.15065	-1.02515	-1.22466	-0.82251	-2.45448	0.673332	1.05865	2.14762
0.193333	0.523797	-0.16294	-0.68138	-0.16622	-2.08353	2.79039	0.399407	1.14022
0.194	-0.07271	-1.59605	-1.4188	-1.14046	-1.97589	2.54532	0.80929	1.623
0.194667	-0.24012	-2.77616	-1.95129	-0.42791	-1.63926	2.20831	1.68102	-0.41149
0.195333	-0.82584	-1.57632	-1.96084	-0.62165	-2.52359	2.41819	2.36748	-0.94102
0.196	-0.58321	0.446825	-1.68676	-0.86451	-0.66477	-2.01972	-0.6426	0.501159
0.196667	0.63595	-2.34757	-2.18246	-1.62261	-1.1135	-3.97751	1.442	0.98468
0.197333	-0.0436	1.19124	-2.61887	-1.94444	-1.62815	0.079976	1.47843	2.39135
0.198	-0.15651	-0.47918	-1.85049	-1.95285	-0.34631	-1.25957	0.894587	3.53051
0.198667	0.345323	-0.11602	-2.19722	-1.37073	-0.73635	-0.27855	2.08791	1.85699
0.199333	0.769369	-1.1677	-2.43751	-1.38937	-1.23594	-0.0848	1.64519	1.49565
0.2	0.040914	-0.88914	-2.21183	-2.58073	-0.59225	-1.28904	-0.10239	1.71862
0.200667	1.37643	-0.95704	-2.13401	-2.06957	-0.30747	-0.47103	0.068828	2.2412
0.201333	0.256846	-1.53969	-2.75994	-1.67363	-1.01378	-0.36644	0.1531	1.01495
0.202	-0.00217	0.095929	-2.67113	-0.883	-0.41273	1.42942	0.988534	3.66116
0.202667	0.400549	-2.03535	-2.09242	-0.84889	0.071683	0.546959	1.22996	3.6984
0.203333	0.365742	-1.87733	-2.48887	0.04118	-0.27838	-0.61902	-1.74571	1.5718
0.204	-0.52175	-0.80936	-1.04381	0.714747	0.183569	-0.83301	-1.35635	0.483385
0.204667	1.14582	-2.09443	-0.26072	1.8983	0.133134	-2.05657	-0.00476	1.22419
0.205333	0.793142	0.702965	0.46216	1.88065	0.672138	-1.54208	-0.46555	1.94669
0.206	1.0666	-0.13513	-0.07225	3.65555	0.210325	-1.93104	0.833543	1.2513
0.206667	0.685509	-0.2793	-0.33568	4.91911	-1.90885	-2.64352	-1.70065	2.18795
0.207333	1.16541	-0.66914	1.59471	6.51905	-0.7306	-1.26182	-0.98469	1.88025
0.208	1.13644	-0.13175	-0.19968	6.92408	-1.81798	-3.07701	0.35945	3.70572
0.208667	2.23923	0.804028	0.2986	5.62751	-1.76248	-2.75849	-1.41433	3.16152
0.209333	2.56714	0.63713	0.690279	4.2843	-1.44488	-1.19797	-0.12622	2.18131
0.21	2.4011	1.08938	0.186377	4.02545	-0.76391	0.147184	0.972203	1.15707
0.210667	1.64539	0.577381	0.808043	4.20918	-0.45914	-2.20273	-2.03128	2.78262
0.211333	3.26296	0.624438	1.18389	4.05281	-0.0013	-0.38423	0.717975	1.57749
0.212	2.94342	0.182243	1.02268	2.81067	0.138851	-0.98558	0.085943	2.83557
0.212667	3.86069	-0.20777	-0.64136	1.47647	1.07193	-0.97151	1.34745	2.05003
0.213333	2.82986	0.311719	1.18934	1.19266	0.83494	-1.75746	-0.12976	2.69522
0.214	1.53756	0.751947	-1.80529	1.53413	1.31271	-0.18131	-0.59711	2.71874
0.214667	1.49252	-0.24254	0.258805	0.779535	1.0552	-0.61526	1.83218	3.83481
0.215333	1.59574	-0.3566	0.299057	1.86973	0.817644	-4.08417	0.374957	3.15696
0.216	2.73989	1.42125	-0.6904	2.16804	0.490956	-0.55766	0.374986	5.13866
0.216667	1.56393	0.667768	0.28793	1.60926	1.37952	-1.4185	-0.15281	4.92228
0.217333	0.815923	0.247927	0.133637	1.08337	0.237125	-1.54811	-0.76926	3.44148
0.218	1.51468	0.345732	1.05977	0.314226	1.40756	-2.15983	3.3529	2.93024
0.218667	0.831665	0.934376	1.11401	0.79334	1.10591	-0.36284	-0.12178	3.19788
0.219333	-0.04437	1.0139	0.219653	0.036051	1.1579	0.076043	-0.26415	1.73693
0.22	1.04421	0.267334	0.765625	0.219827	0.916446	-0.05759	0.801713	3.14103
0.220667	1.70332	0.071522	-0.34684	-0.9534	2.14338	-0.30851	1.74766	2.73411
0.221333	0.19956	1.41169	0.060756	-0.53526	0.737222	0.80673	-0.67345	2.75507
0.222	1.40629	0.232167	-0.38208	-1.04552	0.684172	-2.19135	0.586676	3.57497
0.222667	0.527489	-0.07564	-0.34598	-1.30322	0.578914	-1.02405	0.037217	3.94031
0.223333	1.08721	-1.11537	-1.45197	-1.27101	1.68837	-2.1853	-0.11799	3.25657
0.224	0.639091	-2.82937	-0.81092	-0.7856	2.38002	-1.987	0.290771	2.69499
0.224667	0.569619	-1.73619	0.681617	-1.01678	0.965878	0.581577	0.417514	2.94971
0.225333	1.08826	-2.16906	0.321529	-1.58915	-0.2826	1.02198	-0.02318	2.94547
0.226	0.439144	-0.42656	-0.05279	0.559696	0.81316	-0.48579	1.47188	2.7367
0.226667	0.958344	-1.08566	0.779706	0.81862	0.127278	3.1821	-1.23367	1.9737
0.227333	0.131577	-2.59999	0.995962	-0.51657	0.142113	-1.16184	0.113925	1.74463
0.228	0.126199	-0.04915	0.13866	1.7539	-0.02969	-0.38165	-0.15272	2.96298
0.228667	-0.36819	-2.48908	-0.73635	-0.34219	-0.3122	-1.20138	0.51597	3.86082
0.229333	0.922801	1.0691	-1.02109	0.93836	-0.13576	-2.23834	-0.84115	3.82448
0.23	0.30984	0.265098	-0.74178	0.252331	-0.23895	-2.0005	1.53851	2.78267
0.230667	0.807534	-1.79884	-0.8902	1.23791	0.540681	-2.30528	0.538946	2.43951
0.231333	-0.05387	-1.46531	0.202324	1.46537	0.276592	-0.36353	0.077006	3.2825
0.232	0.096349	-1.89211	-0.14113	1.37343	1.50293	-2.94997	-2.13395	1.71526
0.232667	1.10708	-2.06453	-0.05115	-0.19039	2.21503	-1.72443	-0.46767	3.48269
0.233333	0.854869	-1.29151	0.620693	1.52948	2.25527	-0.95774	0.160357	1.73839
0.234	-0.16747	-2.16263	0.352392	1.09054	1.5733	-0.38464	0.385608	1.9284
0.234667	-0.06202	1.0819	-0.3048	0.412979	3.23163	-2.78928	1.05689	2.42293
0.235333	1.1996	0.03749	0.480083	0.344064	2.73441	-2.49011	-1.25527	1.7761
0.236	0.551371	-1.43815	0.100411	0.102331	1.10968	-1.98487	-0.92565	1.1742
0.236667	1.3485	-0.32022	0.152433	-0.74131	2.78992	-2.80767	0.253883	0.633207
0.237333	0.68844	-0.76562	0.660546	0.262802	1.79357	-1.94837	-0.01985	1.7121
0.238	-0.13831	-1.40776	0.153035	0.196491	0.971588	-1.78934	-1.618	1.79653
0.238667	0.69152	-0.21915	-1.01634	-0.0085	0.257407	-1.31782	-0.43439	2.95769
0.239333	-0.1754	0.556609	0.200723	0.403223	1.43615	-2.09384	2.33788	3.08271
0.24	0.35986	0.896286	0.22061	0.833573	0.573791	-0.51823	1.63186	2.37631
0.240667	0.085516	-0.89653	0.39486	0.722556	1.252	-2.46562	1.65551	2.35475
0.241333	0.58849	-0.65038	0.166154	1.19704	1.6628	-1.00104	-0.93752	-0.38174
0.242	0.675895	0.861635	-0.2993	0.610219	0.40561	-2.00171	-0.1166	1.10875
0.242667	1.14475	0.161341	-0.22982	-0.19529	0.556985	-2.44454	0.867742	1.82974
0.243333	0.113308	0.814408	0.188515	2.0423	1.16402	-1.2387	0.352971	2.79042
0.244	0.47761	-2.50727	-0.51702	1.47144	1.987	-3.04282	-0.04808	2.78021
0.244667	-0.60894	-0.51306	-0.0379	0.631706	1.65725	-2.45112	-2.61096	1.13258
0.245333	2.18772	0.018623	0.313083	1.00664	1.00865	-1.17364	0.570148	1.68616
0.246	1.85064	-0.88488	-1.03233	0.691335	1.34092	-0.7225	2.92155	2.08815
0.246667	2.78765	2.0833	-0.59477	1.34956	2.61138	-2.27275	0.262236	3.14172
0.247333	-0.29996	0.442536	-0.3691	0.16762	1.88363	-1.98817	-0.96936	2.98792
0.248	1.26264	-0.85591	-0.49382	0.739535	0.656937	-1.95655	-1.42075	1.66686
0.248667	1.09676	-0.63258	-0.14144	1.12567	0.175677	-0.5032	-1.08177	1.04646
0.249333	0.114648	0.772949	0.095882	-0.03578	0.835635	-1.99115	-1.12989	1.31092
0.25	0.875605	-1.60782	-0.61357	0.523575	0.532396	-2.47423	-3.24127	1.00881
0.250667	1.12417	0.785313	0.621068	0.595159	2.01285	-0.54924	-1.81103	1.98801
0.251333	0.95016	-0.95123	1.2417	0.411229	1.77149	-3.71208	-3.22555	0.851721
0.252	1.08837	1.42182	1.58347	1.26273	0.699223	-0.32233	-2.76504	2.03705
0.252667	-0.19463	0.11514	1.23535	0.962208	2.41327	-0.02527	-2.75837	1.4565
0.253333	-0.02274	0.185471	0.717404	0.006578	1.46054	-2.5157	-2.65065	1.56251
0.254	1.54631	1.96503	1.47599	0.829682	0.376183	0.084643	-1.54628	0.944917
0.254667	0.818348	0.668523	1.20202	0.622464	-0.25994	-0.06785	-3.24757	0.198072
0.255333	1.06394	-1.50456	0.165447	0.089862	-1.14016	1.64146	-1.69195	0.604307
0.256	1.13519	1.17158	2.09447	-0.17688	0.50601	-2.44767	-3.4285	1.43473
0.256667	0.369452	1.29496	0.739004	-0.5505	-1.0058	-2.08088	-1.54509	-0.77163
0.257333	-0.32887	-0.6928	0.161908	-1.00098	0.639836	-1.9925	-1.26637	-0.97142
0.258	1.4165	-2.01439	-0.32288	-1.15405	0.54056	-2.9211	-0.79745	-0.39843
0.258667	1.4654	0.329654	1.19677	-0.91953	0.721239	-1.31416	-0.37747	1.03518
0.259333	1.74915	-0.14112	-0.04444	-0.20215	0.478976	0.330125	0.120558	0.344099
0.26	1.682	-0.04155	0.570902	-1.16398	-0.96245	0.39111	0.477371	0.259696
0.260667	0.514002	-0.48134	0.566601	-2.2133	-0.40267	-1.02466	-1.58058	0.203633
0.261333	0.977686	0.86031	1.45889	-2.14805	-0.21734	-0.62694	0.170027	-0.18969
0.262	0.031509	0.327414	0.860472	-2.71904	-0.07671	-2.30313	0.105069	-0.91784
0.262667	1.1154	1.60089	1.1858	-2.63935	0.964532	-0.8752	-1.44902	-0.03708
0.263333	0.952084	0.456878	2.75837	-2.35895	0.188577	-0.93854	-1.50983	-0.03205
0.264	0.095501	1.11686	0.665477	-0.22608	0.278028	1.62737	-2.14946	1.36315
0.264667	1.3383	-0.9626	2.16527	-0.67718	0.217958	4.10485	-1.10363	3.35204
0.265333	0.569241	-0.39045	2.43506	0.452233	0.047032	2.79425	-1.0115	1.32132
0.266	1.25538	-1.56668	2.2489	1.29014	-0.39488	1.30251	-1.78536	0.155888
0.266667	1.25153	1.16749	2.12225	1.41026	0.838762	-0.06291	-2.0039	1.25037
0.267333	0.584472	-2.20773	1.29042	0.634809	0.166075	0.188831	-0.38979	0.75368
0.268	0.16377	0.7772	0.928771	1.17532	0.775835	3.21382	-2.23235	1.96203
0.268667	0.28084	1.16013	1.61058	0.685114	0.503592	1.32572	-1.07209	-0.86295
0.269333	1.47999	-0.53838	1.24216	0.550056	1.52604	0.079118	-1.86174	1.47579
0.27	0.750785	-1.28662	1.86844	0.271343	0.264855	0.503085	-0.35107	-0.47906
0.270667	0.823071	-1.35277	0.867756	0.964078	1.19397	1.54943	-1.8886	2.0575
0.271333	0.321776	1.23348	0.163003	-0.49963	0.765033	0.339604	-1.88891	0.381657
0.272	1.31345	-0.30302	-0.89586	0.073735	0.429958	0.941278	-0.62433	0.729048
0.272667	1.04096	-1.38252	-0.48589	-0.24237	-0.06228	0.964963	-1.24636	1.37098
0.273333	1.17872	-2.16088	-1.54211	-1.04208	0.196725	1.58789	-0.96349	1.79469
0.274	1.02035	-1.68669	-0.11702	-0.20794	1.42259	-0.62446	-1.00046	1.11806
0.274667	1.05058	-0.4788	1.00055	-0.18229	1.11135	3.4764	-2.12964	-0.88894
0.275333	1.54193	-1.24184	1.31636	0.310887	0.373606	-1.4769	-1.08483	0.836376
0.276	2.79321	-1.73185	-0.44464	-0.75704	1.7376	0.296197	-0.16203	1.84338
0.276667	2.54199	0.457287	0.275662	-0.94144	0.843839	-0.04268	-1.31694	0.687429
0.277333	2.19834	-0.0497	-0.01957	-1.08095	0.02541	0.281666	0.155854	-0.15709
0.278	1.94652	-0.1314	0.322941	-0.87543	-0.0889	0.178348	2.09969	-0.30727
0.278667	2.23972	-0.48842	1.33149	-1.84909	0.874559	0.547608	1.36023	0.444623
0.279333	2.24763	-1.07136	2.64613	-0.87302	0.296573	-0.01742	-0.74644	1.05979
0.28	2.86082	-0.28222	0.487244	-0.96397	1.18581	1.86879	-0.94342	0.596141
0.280667	1.4936	-1.17194	1.24618	-1.63425	1.44045	1.15487	0.542705	-0.56081
0.281333	2.68215	-0.52558	1.55044	-1.07497	1.65193	-0.74515	-3.17723	-0.75928
0.282	1.6783	-1.52366	1.21114	-0.79491	0.110669	-0.40754	-0.22262	-0.03134
0.282667	1.65354	-2.23519	1.26896	0.408567	1.23155	0.526207	-1.0318	0.27488
0.283333	2.18919	-0.49406	1.47888	0.152121	0.4596	-0.19577	-1.52952	0.274332
0.284	1.53237	-1.32237	1.45875	1.18792	1.09292	-1.47703	-4.34852	-0.25661
0.284667	1.96665	-2.11803	2.6153	1.21861	0.260992	0.576935	-1.58518	1.15184
0.285333	1.83221	-1.69596	1.57922	1.02665	0.805832	0.760136	-0.5288	1.42738
0.286	1.84555	-0.51092	1.59132	1.01224	0.855697	0.249492	0.516885	-0.98171
0.286667	1.41557	-2.75846	2.9866	1.24833	0.498203	1.15239	-0.41301	0.965383
0.287333	1.48802	-1.48847	4.07609	1.90291	0.626808	3.21404	1.67334	-1.02879
0.288	0.364524	0.445116	3.13253	0.829496	1.09954	1.42596	-0.88498	1.09333
0.288667	1.37642	-1.22579	0.589601	0.739401	-0.23267	0.974461	-0.87454	0.794289
0.289333	0.786828	-0.76931	1.03099	0.504884	1.53139	1.30111	-1.7806	0.699067
0.29	0.829591	-0.56069	0.975313	1.04853	2.43228	0.602839	-0.98507	1.23863
0.290667	1.37901	-0.21254	-0.48641	1.61987	1.26653	1.33059	-2.19218	-0.29896
0.291333	0.894147	0.686307	0.368379	1.28004	2.47823	-0.02477	-0.28171	0.395371
0.292	2.56851	-0.0132	0.55726	1.16235	1.36929	2.48012	-0.67495	1.16095
0.292667	2.16066	0.699688	0.99412	1.69418	1.2456	1.25053	0.863622	1.48684
0.293333	3.81203	-0.02724	1.36703	0.632197	2.06891	-0.78844	-0.94433	-0.37231
0.294	2.12564	-0.43394	1.05585	0.830753	2.2985	2.50968	-0.69616	1.12047
0.294667	0.700047	-0.05616	2.66173	1.78398	1.41989	0.953424	-1.85536	0.357861
0.295333	2.34056	-2.03057	1.86439	0.831244	1.49312	0.048792	-0.43066	0.157859
0.296	2.86221	-0.31499	2.29808	0.668259	1.53255	-0.00268	0.336145	1.48572
0.296667	2.63611	-1.62502	3.25624	0.16396	0.986969	2.60056	-0.96977	0.72757
0.297333	1.17518	-1.11307	3.37162	-0.28697	-0.46089	3.49639	-1.39404	1.61105
0.298	1.75402	-0.45877	2.06989	-0.37072	0.893632	0.534696	-0.02916	1.17575
0.298667	0.481015	-1.01281	3.15639	0.000881	0.678758	0.795228	-0.19852	2.29358
0.299333	1.90563	-1.38539	3.82212	1.32715	2.08602	1.72564	-0.68563	0.723408
0.3	0.809195	0.095915	2.3459	1.89889	0.017171	0.011195	0.137604	0.802849
0.300667	0.507277	0.404085	2.75794	0.690389	0.818026	2.08621	0.988964	0.958911
0.301333	0.085141	-0.6637	3.03503	0.185524	0.486241	1.62062	3.27426	2.37827
0.302	1.951	-1.27823	3.35817	0.561439	0.278149	1.39646	0.17269	1.9529
0.302667	1.28626	-1.94801	4.19621	0.817503	0.339194	0.332237	-1.10669	-0.31187
0.303333	0.503872	0.855106	3.31796	-0.03305	-1.96492	1.70555	0.707151	-0.06177
0.304	1.071	-1.72157	4.60577	0.157698	-0.56894	3.21847	-1.0656	0.455314
0.304667	-0.27701	-0.73494	2.88712	-1.10557	-0.6749	1.68689	-1.69362	0.619309
0.305333	1.60259	-2.97257	1.66769	-0.11694	-0.49766	-0.0825	-0.81996	1.25484
0.306	1.22832	-0.3622	2.81077	-1.96032	-0.39792	0.926345	-0.78115	1.19156
0.306667	-0.25632	-0.39827	1.03092	-2.18261	0.050537	0.3622	-1.19958	3.14766
0.307333	0.733356	-3.43695	1.38248	0.06634	1.4455	-1.51782	-0.42396	2.14671
0.308	1.85291	0.265258	1.99819	0.281032	1.80417	1.75981	-1.18544	0.01787
0.308667	2.70257	-2.31281	2.20983	-1.46038	1.05188	-0.41785	0.629447	0.810045
0.309333	-0.09286	-1.45624	1.00141	-2.79509	-1.03251	0.772447	2.53577	2.41675
0.31	0.307676	-0.06874	1.53063	-3.35213	-0.27802	-1.67406	-0.46833	2.86824
0.310667	2.14013	-0.43256	0.467791	-2.50279	-1.31435	2.37026	-1.43469	2.41798
0.311333	-0.49107	1.62523	-0.28836	-3.1972	-0.98333	-0.49055	-2.28648	0.898662
0.312	1.71093	-2.48526	0.133773	-1.48624	-1.22023	-0.0482	-1.43832	0.985626
0.312667	1.24557	-1.38775	-0.18588	-0.74338	-0.77693	-1.10549	-1.44728	1.77604
0.313333	0.651515	-0.44121	0.162687	-2.81885	-0.23799	0.453422	-2.24165	-0.33884
0.314	2.41643	1.11471	0.434398	-3.66276	-0.14818	1.12256	-1.61409	1.20997
0.314667	1.51753	-0.61712	0.428241	-3.69912	-0.2242	-2.28048	0.996281	0.048324
0.315333	1.53943	-1.41376	-1.42959	-4.44215	0.131717	3.88079	-0.671	0.511119
0.316	1.57019	-1.56913	-0.03318	-5.70008	0.268816	0.540334	-0.32876	0.334832
0.316667	0.915304	-1.18422	0.63009	-4.22518	1.21313	-0.77712	0.679599	0.050557
0.317333	1.14424	-1.78314	-0.14753	-3.14599	0.931746	-0.83223	-0.58472	0.074995
0.318	1.13023	-1.29188	0.802214	-4.27156	-0.35335	0.044079	-0.06982	1.7669
0.318667	1.43603	0.590181	-0.42873	-2.85598	0.995819	1.96822	-0.25594	-0.04737
0.319333	1.28431	0.611462	0.67667	-3.65352	0.834722	-0.76121	-0.51767	0.922373
0.32	0.257923	-2.14236	0.804299	-2.89629	1.4167	-0.31906	1.97775	0.51217
0.320667	1.46068	-0.73755	0.465219	-0.62084	0.598951	0.322216	0.605459	0.443478
0.321333	0.345573	-1.28512	2.28419	-2.6726	1.12183	-1.60782	-1.32559	-0.61041
0.322	1.05679	-0.75134	0.761048	-3.58152	1.0745	-0.00056	-0.71679	0.701741
0.322667	0.827233	-2.00269	0.663453	-5.46896	1.38193	-0.1128	-1.10323	0.562841
0.323333	0.526315	0.992449	1.3328	-5.27815	1.30625	1.21348	-0.51878	1.72321
0.324	0.81483	0.872393	2.11099	-6.2863	2.05603	-0.76304	-0.95401	0.407573
0.324667	1.3131	-0.01702	0.250619	-5.06743	2.06	-3.2098	-0.36648	-0.08521
0.325333	1.01175	-1.3738	1.27429	-5.78163	3.32123	-1.56523	1.41012	1.34035
0.326	0.713755	0.781567	1.23736	-4.64218	3.43468	-1.29325	0.292635	1.98109
0.326667	0.004462	0.308728	0.215321	-4.09135	2.88722	0.272388	-0.64395	-1.48955
0.327333	0.865698	-0.44597	0.292265	-4.32634	2.55501	-1.59097	0.194129	1.88154
0.328	2.27342	-0.85392	0.639752	-3.92304	3.50775	-2.63429	0.631171	2.62108
0.328667	1.45982	-0.43781	1.93568	-3.80878	3.13813	2.11061	-0.83601	-0.73351
0.329333	1.21561	1.16789	1.41947	-0.93585	4.34021	-0.15863	-0.60852	0.04507
0.33	1.06329	0.12298	-0.079	2.13856	2.94155	-2.17966	-0.42908	1.97111
0.330667	0.411271	0.823527	0.165193	5.65723	3.02553	-1.48845	0.504514	1.19868
0.331333	1.2713	0.785599	-0.539	6.40224	2.91486	-2.79055	-1.96656	0.54571
0.332	0.513539	-0.10852	-1.48681	4.94148	1.21788	-2.11387	-1.19519	0.411737
0.332667	2.07662	-0.20789	-0.73658	4.09639	2.30224	-2.74987	1.39334	1.56877
0.333333	0.689596	1.63876	-0.34295	3.64686	1.04245	-0.89649	0.074329	0.514034
0.334	0.898837	1.15346	-1.60199	3.54865	1.36675	-0.8118	-1.3881	0.439235
0.334667	1.52197	2.13893	-1.87499	2.43266	1.41477	0.33887	2.05739	1.48872
0.335333	1.01223	-0.10045	-2.05898	2.24062	1.94176	-0.57468	0.31382	1.13259
0.336	1.85186	1.65066	-2.25662	1.5672	0.171302	-2.70888	1.26746	0.19789
0.336667	0.494881	-0.95948	-1.84807	1.5058	1.20378	-1.58539	0.886313	-0.36077
0.337333	0.79152	0.500583	-1.63045	1.92012	0.068955	-0.67459	-0.5455	0.968503
0.338	0.854858	-0.26062	-1.54615	1.36108	1.08725	0.639314	-1.03086	2.81528
0.338667	0.32593	1.24662	-1.04561	1.00014	0.648425	-1.83864	-0.18883	1.0519
0.339333	1.67759	1.48705	-0.77732	2.39627	-0.23039	-4.50862	0.747383	-0.65688
0.34	-1.18017	1.94932	0.313398	0.769761	0.215624	-2.32701	-0.23192	-0.32346
0.340667	0.1782	0.688201	0.151028	0.186539	-0.37741	-1.83827	-1.90612	-0.6343
0.341333	1.07682	0.737715	0.456209	1.10292	-0.43389	-1.01073	0.708497	1.67546
0.342	-0.46698	-0.22979	0.018533	1.33895	0.414635	-1.68101	0.462993	0.827465
0.342667	-0.69203	-1.03225	-0.77626	1.08471	-0.87977	-2.4898	-2.57671	0.52323
0.343333	0.138647	1.74815	0.318056	1.39033	0.762155	-0.95445	-1.1667	0.702618
0.344	-0.87391	0.790861	0.506931	1.49035	0.96886	-1.51352	-0.7933	2.29737
0.344667	-0.37231	0.298046	0.478439	2.0111	1.67398	-0.94101	-0.57565	2.28301
0.345333	0.745983	-2.48351	-0.59275	1.94706	1.08192	-3.16889	-0.53491	2.05964
0.346	0.09759	1.15356	0.496436	2.52223	0.691777	-1.25157	-0.61796	0.055382
0.346667	0.222365	-1.90093	-0.06264	2.51339	0.937408	-0.31714	-1.02438	2.69935
0.347333	-0.30721	-1.33426	1.5755	2.07166	-0.0198	0.446922	-1.04756	2.08931
0.348	0.839687	-1.68648	1.25737	1.84258	0.958801	-0.38177	0.109041	0.936881
0.348667	-0.00917	1.23676	1.14276	1.16709	1.23018	0.066975	-1.63141	0.896784
0.349333	1.26194	-2.61491	2.64678	2.19153	0.065375	1.37158	-1.47296	1.08309
0.35	0.011609	-0.02688	1.8984	3.28715	2.31942	0.163318	0.515155	0.586358
0.350667	0.139343	-1.96779	1.46884	4.79712	-0.11986	0.258595	-0.37032	0.308543
0.351333	0.887976	-0.7807	1.03974	4.64699	0.575431	1.95071	0.773121	1.61595
0.352	-0.05217	0.445522	1.31964	4.84517	1.31723	-0.66359	0.993105	-0.25676
0.352667	0.20523	-0.0239	1.41597	4.94003	0.216744	1.81117	1.84241	-0.5378
0.353333	0.402693	-0.62364	2.50574	4.40123	0.106414	-1.10102	1.66186	2.05052
0.354	0.065737	-1.04398	1.51009	2.66607	0.640819	0.478494	1.02425	1.64246
0.354667	1.49316	-0.48627	2.47913	4.34791	1.03188	-0.5201	-0.7684	-0.20358
0.355333	0.315218	-1.0489	1.39465	3.04618	1.11988	-1.50862	-0.26618	1.59947
0.356	0.289241	-1.85193	1.9279	3.56204	0.741093	-1.39999	-0.87294	2.99774
0.356667	-0.02486	-0.40839	1.15995	4.96794	1.45889	-2.66135	-0.05623	1.83515
0.357333	1.01527	-1.03232	-0.51347	4.60413	0.009191	0.186936	0.732732	2.01731
0.358	1.96527	-2.25523	-0.40987	4.62925	-0.15095	-1.07885	-0.35055	0.546582
0.358667	0.28576	-1.00768	0.755817	5.39518	0.624336	-2.68591	0.122226	1.47714
0.359333	1.06347	1.69747	0.446428	2.99605	-0.42137	-1.72985	-0.42436	2.58308
0.36	1.46132	-1.50717	0.105689	2.49931	-0.31899	0.606826	-0.19379	3.3451
0.360667	0.909884	-1.71937	-0.72292	2.82388	0.5469	-0.54942	0.309398	3.01036
0.361333	0.065779	-2.25482	-0.63998	1.65712	0.833321	0.547949	-0.42759	2.33959
0.362	0.752545	1.18646	0.545037	2.50117	-1.87864	-1.14376	-1.09701	2.13906
0.362667	1.24072	-0.10202	0.995093	2.04182	-1.46157	-1.21189	0.148105	0.481522
0.363333	0.483643	1.50036	0.833972	3.61369	-0.95365	0.252145	-2.50573	1.17232
0.364	0.139468	0.275229	0.015223	3.23671	-1.15517	0.496664	-0.00133	2.59343
0.364667	1.16308	-0.39413	1.11799	3.57773	-1.2157	2.2864	-1.42713	2.68311
0.365333	-0.59469	0.329518	0.681296	4.30085	-1.31735	0.78807	-0.6503	1.29383
0.366	0.207662	-1.30351	-0.92035	3.85813	-1.27164	1.08282	-0.29656	2.24079
0.366667	-0.92522	-2.23465	0.057962	3.89035	-2.81148	2.28147	-0.67185	1.18434
0.367333	0.456291	0.368747	-0.14189	2.73801	-1.12877	1.76573	-0.28072	2.26128
0.368	0.092095	-1.59594	1.09826	2.10527	-1.20275	1.87371	-0.12089	0.44826
0.368667	1.00321	-0.67911	0.493483	2.64999	-0.97758	2.87938	2.68847	0.900747
0.369333	0.857146	0.228359	1.33476	3.22187	-0.48799	1.20232	0.808289	1.13905
0.37	0.021018	0.056626	0.598719	3.11022	0.317405	2.47233	0.633212	0.205453
0.370667	-0.1358	-1.52616	0.809985	3.52724	0.959654	1.8849	-0.45624	0.426333
0.371333	0.388423	-0.93151	0.446973	3.05354	-0.04859	0.352202	-1.58765	2.66271
0.372	-0.14537	-0.31404	1.08448	4.70502	1.29532	0.024114	-2.0215	1.56776
0.372667	-0.94373	0.306727	0.800463	3.89773	0.737492	-2.86475	-0.97924	0.808331
0.373333	-1.53264	-0.49881	0.162931	3.0498	1.67289	0.499022	-1.50011	0.678838
0.374	0.231772	-2.59745	0.164076	2.79746	0.771089	2.85835	-0.26279	2.07608
0.374667	0.425262	1.45991	1.13571	2.87353	1.24827	1.17516	1.6396	1.6922
0.375333	0.166731	0.244703	1.06172	2.94401	1.20096	-0.41238	0.74796	2.66464
0.376	-0.15856	-0.0469	0.100391	4.06196	0.731182	0.279305	-1.39076	0.615118
0.376667	0.093412	1.10063	-0.03371	4.1762	1.60499	0.724191	-1.70252	1.67587
0.377333	0.02285	-0.07877	1.34875	3.52748	1.53901	3.4435	0.804042	0.008476
0.378	-0.02082	-2.02515	-0.09321	3.52817	1.13094	1.15006	-0.77108	0.534145
0.378667	0.232945	-1.56464	0.022673	3.43558	1.93083	4.5675	0.112195	1.15204
0.379333	-0.72462	-1.24749	0.23378	1.98799	1.19407	0.29993	1.20164	1.58428
0.38	-0.31554	0.391451	-0.59616	2.88749	1.3261	1.17093	0.287019	0.634137
0.380667	1.30479	-0.68889	-1.40156	3.39751	1.25529	-0.12083	0.1307	0.844416
0.381333	-0.28168	0.45822	-0.76214	3.86737	0.102882	0.670401	-0.14113	0.20059
0.382	0.822912	-1.14026	0.075243	4.3585	0.8916	0.482449	0.093719	1.60637
0.382667	0.554767	-0.75716	0.986673	4.79373	0.696466	0.82661	-0.6514	-0.32196
0.383333	-0.05835	0.330113	0.014224	6.42487	1.55662	-0.58269	1.21078	-1.19204
0.384	-0.11958	0.129214	0.909348	6.00626	1.77053	0.356402	0.562983	0.812943
0.384667	-0.00703	1.72639	0.408707	7.09836	2.65798	1.91527	0.959602	-1.31542
0.385333	-0.66156	-0.56984	-0.59706	6.11354	1.50938	0.703368	-1.98284	-0.87003
0.386	0.902543	3.32119	-0.12841	5.85429	2.78968	0.878404	-1.06781	-2.42249
0.386667	-0.12502	1.42064	0.656969	4.88504	2.0305	-0.16232	0.67375	-1.92412
0.387333	0.0916	1.43063	-0.4101	6.4685	2.07549	-0.76309	0.333288	-0.63998
0.388	0.007023	0.730359	-1.92201	5.52724	2.68899	0.314665	0.097682	0.25078
0.388667	-1.22229	1.17665	-2.0942	5.51084	3.18603	0.733911	-0.08422	0.490811
0.389333	-0.38909	1.21533	-2.83995	4.40718	3.49165	0.80593	-1.08858	-0.57399
0.39	-0.09989	2.38637	-2.39467	4.3681	3.43865	1.02203	-0.03444	1.36515
0.390667	0.05278	-0.8146	-1.90598	5.96317	3.40431	1.98317	1.2325	1.399
0.391333	-0.18141	2.66135	-2.69335	5.48582	2.4691	1.40252	0.706416	0.977363
0.392	0.165182	2.05678	-2.56857	5.75174	2.98351	2.30725	0.224613	2.43167
0.392667	-0.6497	3.84309	-2.7221	6.28257	2.85699	6.13012	-0.98305	0.463434
0.393333	-0.06286	1.16982	-2.22471	4.87745	1.22126	0.105505	0.11193	-0.11738
0.394	0.065357	1.76362	-2.41271	3.92445	0.48917	1.83014	-0.44305	0.509064
0.394667	-0.64873	3.00084	-3.58576	4.27152	1.67561	4.1372	0.352423	-0.68422
0.395333	-1.08207	2.95014	-3.00608	4.08683	1.37135	2.51783	0.57294	0.729619
0.396	-1.15969	0.568442	-2.61059	3.7541	0.815837	2.57993	0.612362	0.51801
0.396667	-0.52495	0.308734	-3.5387	5.23155	1.73535	1.72114	0.521348	0.632202
0.397333	-0.10002	1.15751	-3.05069	3.6027	1.62048	1.52031	2.22863	-0.58207
0.398	0.004221	-0.46876	-2.64456	4.16602	0.917802	1.07771	1.92369	-0.72657
0.398667	1.1401	0.246607	-3.36955	4.42006	1.81847	2.10702	1.39575	-1.25675
0.399333	0.38456	1.87915	-3.01581	3.3625	2.59307	1.01022	0.416328	0.162731
0.4	0.42703	-1.49788	-3.35422	3.33229	1.86801	0.866227	0.083474	-0.43851
0.400667	-0.4845	0.44479	-2.22718	3.42176	1.70245	-2.03322	-1.87207	-1.94008
0.401333	0.928921	-0.03153	-1.03308	2.70404	1.4946	1.38379	-0.54369	-1.11384
0.402	1.48611	1.93227	0.989173	3.89052	2.89349	-1.71321	0.38251	-0.65168
0.402667	1.5008	-0.55856	-0.18033	3.06498	1.15168	-1.20579	0.905936	-2.05404
0.403333	1.67231	0.350603	2.73503	2.50919	2.44074	0.390672	0.711045	-3.01336
0.404	-0.14299	-0.2635	-0.24016	2.25731	1.96934	-1.59288	0.558946	-1.93498
0.404667	0.430149	1.90912	2.41217	0.988525	1.9558	-0.47515	-0.59215	-0.75997
0.405333	0.679101	2.10613	1.40083	1.07694	1.33697	1.15685	1.55845	0.982613
0.406	-0.06822	-0.48175	2.69654	-1.09946	3.37461	-0.93466	0.956038	1.08771
0.406667	0.959991	1.40657	2.27679	-0.41657	1.52447	-0.5619	1.46311	0.946444
0.407333	-0.08392	-0.0243	2.97566	-0.50664	1.52561	1.90373	1.21745	1.20794
0.408	0.875625	1.88202	2.10235	-0.67439	1.2086	-0.17657	2.95882	0.507234
0.408667	1.0505	2.70741	3.58853	-1.67197	0.812099	-1.06972	-0.38041	-0.28407
0.409333	0.921877	0.515622	0.93878	-2.74646	-0.18389	0.903341	1.97834	-0.50308
0.41	-0.14288	-0.19972	2.04522	-2.67305	0.21255	-0.43632	3.61022	-0.39448
0.410667	0.161514	0.319192	0.80557	-2.02847	-0.35969	0.573411	3.37428	0.064453
0.411333	-0.62071	1.61006	0.690076	-1.8437	0.492054	0.95944	1.45427	-0.88647
0.412	-0.09892	1.91414	2.63104	-1.74244	-0.97851	-1.21182	1.31639	0.699794
0.412667	1.07332	0.821905	2.60156	-0.13036	1.1332	1.34097	0.493752	1.52673
0.413333	1.56937	-0.13997	2.66034	-0.27461	0.787511	-2.9928	-1.53646	-0.24986
0.414	0.469309	-0.12405	1.89317	-1.14514	-0.08032	0.964713	-0.35723	0.920462
0.414667	-0.06247	0.703607	0.985088	-1.52688	-0.89977	-0.49619	-1.22937	1.12226
0.415333	0.441364	1.64647	0.921702	-2.19126	1.00123	-1.67051	-0.60372	1.05766
0.416	-0.62413	-0.09245	-0.34258	-2.86729	0.62845	1.03404	1.14419	0.061242
0.416667	-0.57737	-0.70112	0.594105	-3.81701	2.21458	3.08075	0.737051	1.21285
0.417333	0.721118	2.38188	0.534867	-3.53914	1.50511	1.95639	2.37074	-0.9635
0.418	0.603791	1.26932	0.863336	-2.70808	1.83408	1.10821	-0.00271	0.195072
0.418667	0.439731	1.7552	1.34132	-2.80028	1.13662	-2.00118	-0.54962	0.68884
0.419333	0.912176	1.72408	2.0645	0.212235	2.23156	-1.34321	0.268915	-0.07719
0.42	0.499487	0.580112	0.874201	-0.39391	1.38136	-1.73562	-0.17337	-0.62073
0.420667	-0.51827	1.25535	1.39901	-0.17993	1.55624	-0.64627	1.78816	-0.22721
0.421333	0.004015	3.23273	0.652062	4.52605	2.26073	-0.37276	-0.69934	2.57243
0.422	-0.67902	1.5503	0.83362	4.9347	1.00642	0.891346	0.108558	1.10179
0.422667	0.175416	0.045149	-0.04116	4.57302	1.36349	0.157173	-0.65726	1.38888
0.423333	-0.8834	0.344446	0.814375	2.29045	0.879951	-1.39015	-0.11604	-0.12292
0.424	0.065841	0.288223	0.260132	3.29628	1.7817	-1.31961	0.763545	1.47859
0.424667	0.752674	0.288736	0.497652	3.45445	0.532611	-0.20817	0.798034	2.35653
0.425333	-1.15419	0.397015	0.935513	2.8403	0.586833	-0.61482	-0.57621	1.30175
0.426	-1.15992	1.75695	0.26032	2.92226	-0.13658	2.40446	-1.93378	-0.25865
0.426667	0.577402	1.68392	1.02537	2.94806	-0.25681	-0.65718	0.396959	-1.16634
0.427333	-0.22061	1.96429	0.806921	1.92089	0.754367	-0.65344	1.79294	1.78221
0.428	0.124267	1.58166	0.439705	2.12928	-0.16479	-0.43066	-0.30432	0.121495
0.428667	0.486892	0.682617	0.822613	2.2489	0.831866	-2.12023	0.299763	1.5102
0.429333	-0.74097	0.921755	1.02441	2.13882	0.323953	-0.16623	1.34523	1.3649
0.43	0.711141	1.23366	0.403721	2.58377	0.360079	-1.72531	0.13831	1.20104
0.430667	0.20961	1.17373	-0.29517	2.14444	-0.06483	-1.16388	0.740806	1.12641
0.431333	0.420073	1.20608	0.11795	3.20332	1.21338	0.518159	-1.87972	-0.47313
0.432	1.13753	0.118301	-0.19681	3.86604	0.448762	0.307172	0.224213	1.20621
0.432667	-0.02924	0.976256	0.085241	3.81493	0.475988	-0.19056	0.877558	1.00446
0.433333	0.433604	0.637414	0.316649	2.31903	-0.33271	0.958909	1.45162	0.604202
0.434	0.870065	-0.78315	0.447706	2.9066	0.231872	1.09869	0.836053	0.204609
0.434667	0.087369	0.732315	0.361982	2.31122	0.430073	1.57992	3.73157	2.29281
0.435333	-0.31337	0.20009	1.995	1.93392	-0.59637	0.833393	2.06242	0.608504
0.436	-0.58629	-1.7184	1.41449	1.15504	0.080795	1.97071	-0.17673	0.821804
0.436667	-0.33561	0.793988	1.4062	3.37528	0.38637	-0.02952	1.77492	0.270399
0.437333	1.23727	0.27688	1.73377	0.681775	0.055656	1.04988	0.90612	0.068874
0.438	-0.85455	-0.86759	1.11031	2.83582	0.161087	1.97453	1.25744	1.30435
0.438667	-0.47777	2.54334	0.788986	1.83019	-1.11825	0.349264	0.83797	1.65919
0.439333	-0.48272	-0.6466	1.10071	2.5904	0.227944	1.63792	-0.41975	0.235613
0.44	0.247131	-1.97111	1.62455	2.23274	0.165152	2.51971	0.610637	2.84392
0.440667	-1.04979	0.447179	1.33709	1.74057	-2.0063	1.16163	-0.66625	1.55911
0.441333	0.909863	-0.3009	0.991835	1.92901	-0.19141	3.66297	-0.45634	1.46663
0.442	-0.28336	1.55166	0.568378	1.52761	-1.17538	1.42637	0.026969	1.00003
0.442667	0.547254	0.47912	0.476965	1.67197	-1.01534	0.064023	-1.1465	2.12544
0.443333	0.470534	0.362107	1.17114	2.167	-1.086	0.874663	-0.80787	2.83301
0.444	-1.81842	-0.66261	0.038545	1.88842	0.049686	1.5899	-0.31859	2.15656
0.444667	-1.17967	-0.92096	0.687212	2.09854	-0.51342	0.073088	-0.41598	2.55045
0.445333	-0.68373	-2.95534	0.961129	1.52765	-1.04025	0.054276	1.16089	0.725418
0.446	-1.50244	0.192389	0.766913	2.06382	-0.38178	-2.25926	0.77926	0.406367
0.446667	0.579456	-0.41762	0.553072	1.32938	-1.12152	-1.66987	0.724614	1.78933
0.447333	-1.76734	-0.91567	0.024545	1.42315	-0.46806	0.069772	0.441085	2.21112
0.448	-1.8341	-0.49872	0.390842	2.37842	-0.51625	-1.31933	-2.39656	2.98424
0.448667	-0.4769	-0.29543	1.25974	1.4898	-0.83622	-1.61202	-0.21673	0.753074
0.449333	-0.81875	-0.26369	1.1637	1.45905	0.10903	0.8067	-1.48557	1.31619
0.45	-0.91163	-0.04291	1.5105	0.781946	0.390583	-1.3168	-1.20094	0.994396
0.450667	-0.5734	-0.46776	0.43127	0.092636	0.134945	2.15893	-1.63197	1.07514
0.451333	-1.01049	-0.10797	-0.65335	0.779524	0.178083	0.215627	-0.5928	1.17332
0.452	-0.20239	-0.93384	-0.76809	0.765828	0.114937	0.555574	-2.0501	1.3045
0.452667	-1.19517	0.791596	-1.8392	0.804666	-0.01932	0.56356	-0.68233	2.09943
0.453333	-1.67277	0.498102	-2.21857	1.31117	-0.65232	0.999505	-1.32595	1.21756
0.454	-0.85192	-0.80142	-1.3664	1.15343	-0.41126	-0.61249	-0.88799	0.23675
0.454667	-0.63671	-0.65509	-2.58058	0.504987	-0.96914	-0.0556	-0.80025	1.01549
0.455333	-2.3402	-0.86635	-2.40671	1.46527	-0.67347	2.4706	-1.26929	-1.0253
0.456	-1.16012	-1.03134	-2.45107	1.42753	0.624719	2.27913	1.18327	1.40434
0.456667	-2.70693	-0.33785	-3.56725	1.48209	-0.50777	1.35416	-2.59248	0.267066
0.457333	-1.37709	-0.58634	-3.37481	1.4165	0.882928	2.68366	-1.93662	1.40016
0.458	-1.49379	-0.20008	-2.43248	1.04705	0.841612	-0.22659	-1.30696	1.74964
0.458667	-1.24468	-1.04263	-2.96819	1.59201	1.0069	0.897237	-1.2638	1.74264
0.459333	-1.33867	-0.35175	-2.97546	1.72988	2.95145	3.92341	0.571502	0.271479
0.46	-0.82091	-1.9085	-2.60009	2.03725	1.4631	1.04523	0.072281	0.885949
0.460667	-0.53048	-0.12479	-3.12736	1.76356	2.20709	-0.09056	-2.42564	0.560867
0.461333	-1.62714	0.630321	-3.51662	2.02016	1.82672	1.95422	-1.83922	-0.52346
0.462	-2.38974	0.967367	-2.39366	0.899887	2.36043	1.82616	0.462448	0.119273
0.462667	-1.29341	1.02442	-2.4017	2.09717	1.56588	0.320741	-0.91292	1.22085
0.463333	-0.35597	0.435746	-3.12949	1.81547	2.5759	1.20974	1.04638	0.09629
0.464	-0.42407	2.39951	-1.71762	2.83277	2.60887	2.81375	-0.91595	0.759617
0.464667	-0.47628	3.49124	-1.34373	1.94771	1.05882	7.07254	2.40965	1.24401
0.465333	-2.67936	0.524014	-0.10505	2.59122	1.5123	4.60112	0.156974	0.398705
0.466	-1.66367	0.255236	1.00747	2.03288	-0.07396	4.8303	0.481272	0.163153
0.466667	-2.32985	0.969927	1.80993	2.02255	0.588359	2.63788	-0.45787	1.89015
0.467333	-1.21037	-0.31303	2.1455	1.26495	0.933681	1.63183	0.797487	0.624804
0.468	-1.08472	1.06061	3.58491	0.597211	1.65757	3.17787	1.66888	1.48937
0.468667	-2.13227	2.44782	3.47632	-0.12988	0.311133	1.61576	-0.20943	0.750524
0.469333	-2.14987	-1.27278	4.13441	-0.56573	-0.69571	0.597022	1.37959	-0.38954
0.47	-0.78261	-2.123	3.23776	-0.11067	0.633197	3.92628	0.53749	-0.03997
0.470667	-0.16604	-0.54473	3.78691	0.171821	0.849823	1.90036	-0.32093	0.662077
0.471333	-1.52587	0.687909	3.15864	-0.432	-0.2832	1.41775	0.920568	0.770134
0.472	-1.33877	-0.16605	-0.45148	-0.96353	-1.33553	1.01331	0.668936	0.003918
0.472667	-0.8187	-1.17945	-1.95867	-0.69803	-1.34594	0.188079	1.82661	0.197429
0.473333	-0.90775	0.212367	-0.28828	-1.78338	-1.47568	3.4488	1.47645	-0.21188
0.474	-0.30317	-0.79898	-0.28742	-0.27055	-0.98048	3.98747	1.76793	0.415223
0.474667	-1.30023	-0.5132	0.70741	-1.75915	-0.84455	4.1311	1.40498	0.056026
0.475333	-1.36165	-1.5175	0.292997	-0.17123	-0.96296	2.12912	2.74771	0.838002
0.476	-1.61794	-0.56822	-0.64677	-0.27275	-0.85523	0.281296	1.67021	1.47555
0.476667	-0.09005	-0.72697	0.058709	-0.39536	-0.52456	1.98477	2.52289	0.68469
0.477333	-0.46233	0.100688	-1.45388	-0.60882	-1.61722	2.10754	3.64131	0.54585
0.478	-1.28547	-0.3914	0.298378	-1.46021	-0.47057	5.30048	0.640597	1.32076
0.478667	-1.08426	0.227217	-0.5098	-1.86739	-0.77561	2.33055	-0.94249	1.93636
0.479333	-1.52937	2.41	-0.53118	-1.51573	-0.34324	3.7247	0.23048	-0.12467
0.48	-0.96918	2.31106	-0.2463	-1.15481	-1.0841	2.75415	0.306399	1.05437
0.480667	-0.61106	0.056508	-0.77407	-1.15635	-0.6572	0.63544	1.55032	1.87652
0.481333	-1.33712	1.1467	-1.67496	-2.16896	-0.28635	0.398534	1.19278	2.15134
0.482	-1.14323	0.910744	-0.74876	-1.90567	-0.98813	1.53399	2.73971	1.50026
0.482667	-0.34236	0.733449	0.412788	-0.92722	0.251283	0.902671	1.11379	2.16417
0.483333	-1.72574	0.855444	-0.14958	-2.39581	-0.15268	4.11191	1.52575	2.99836
0.484	0.361656	1.24199	-0.0819	-3.10127	-0.82616	2.14824	2.40002	1.59898
0.484667	-2.07422	0.420514	0.37374	-4.25655	-0.7525	0.871796	1.34121	1.79818
0.485333	0.325412	0.175823	0.359051	-4.23321	-2.414	-1.20374	1.30036	1.31191
0.486	-0.62558	1.16334	-0.63006	-2.36797	-1.47988	-4.11283	0.684364	0.704787
0.486667	-1.14675	-0.45748	-0.71675	-2.13205	-0.62291	-0.6188	0.019354	1.70127
0.487333	-1.77663	-0.14218	-1.54219	-2.1032	-0.77965	-2.31723	-1.00964	1.41827
0.488	-1.26339	1.8624	0.604098	-0.4606	-0.8654	-2.6854	-0.81246	-0.37064
0.488667	0.118991	-0.59441	-0.12676	1.47754	-0.52399	-1.2977	1.88474	1.95199
0.489333	-1.52859	0.39487	-0.58649	-0.00782	-0.93582	0.0593	1.08839	1.37725
0.49	-0.29833	1.05678	-1.22301	-0.11218	-0.77963	2.70022	-0.97861	2.75538
0.490667	-0.57632	-0.00162	-0.27371	-0.61956	-0.20017	2.74562	-0.42864	1.56383
0.491333	-0.79003	0.764972	-0.84381	0.919546	-0.42568	2.54748	0.839267	2.07233
0.492	-0.53778	-0.15225	-0.64658	0.331437	-1.36211	0.576164	-0.1495	0.82112
0.492667	-1.58198	1.17315	-1.03114	1.66877	-2.04207	0.747947	-1.16217	1.09081
0.493333	-1.11156	-0.29473	-0.28683	1.29422	-3.46052	1.34628	0.689591	-0.06425
0.494	-0.7142	0.72207	-0.53359	1.14223	-2.93451	1.81056	1.21392	1.29577
0.494667	-0.87059	0.067021	-0.2889	0.881	-1.82582	0.412991	0.463112	0.450646
0.495333	-0.25407	0.452517	-1.66222	-0.26012	-1.61684	0.363636	0.461592	2.96353
0.496	-0.45046	1.63799	-2.76018	1.25869	-0.22735	-0.65073	0.363054	2.11646
0.496667	-0.13095	2.33332	-1.05508	0.250186	-0.88742	-1.01937	2.71031	1.71421
0.497333	-1.2261	2.71354	-0.40387	0.050537	-1.58951	0.094613	-0.33393	1.39317
0.498	-2.46781	0.055119	0.869175	-0.16286	0.376461	0.934569	-0.96596	-0.1844
0.498667	-1.6315	2.07965	1.37998	-0.19205	-0.66563	1.83171	-0.39275	-0.07312
0.499333	-1.31315	-0.45106	0.622042	0.217519	-1.43008	1.68691	0.143624	-0.76827
0.5	-0.66362	1.22802	0.221456	-0.56947	-1.6207	-1.00884	0.259178	1.35696
0.500667	-0.36794	0.419545	-0.30342	-0.95055	-0.76871	0.674434	3.5983	0.586857
0.501333	-1.84085	1.34671	1.42852	-0.78908	-0.6064	0.400672	2.68477	0.592997
0.502	-1.15523	2.70094	0.277569	-0.23976	-0.03797	-1.09031	0.140205	0.72699
0.502667	-0.15786	1.36186	1.01853	-0.41228	-1.4686	-2.58186	2.36223	1.13973
0.503333	-0.94855	2.07708	0.144246	-0.5827	-2.5982	-1.1959	1.4174	2.51342
0.504	-0.36371	0.988802	0.210617	-0.39903	-1.23747	0.52733	0.476159	0.833755
0.504667	-0.81205	1.12207	1.7267	-0.81373	-1.11476	-0.45011	3.5961	1.18501
0.505333	-0.50181	3.32356	0.804225	-0.5493	-0.38974	-1.17482	1.94649	0.144187
0.506	-2.20238	0.89803	-0.44935	-1.18665	-0.77207	-0.75994	-1.61012	1.59714
0.506667	-1.78637	3.1042	1.92515	-2.23335	-2.36726	0.261954	2.3374	1.61946
0.507333	-2.15321	1.85043	0.964034	-1.01377	-0.55278	-1.19791	0.162985	2.35192
0.508	-0.25788	4.00519	0.418109	-1.6465	-1.17573	-4.67779	0.092495	1.31573
0.508667	-1.35914	1.42892	1.17385	-2.12721	0.120256	-0.33422	-0.7484	0.442302
0.509333	0.231785	0.78386	0.482397	-1.66484	0.624357	1.40038	-1.07713	-1.65546
0.51	-0.1405	4.10027	1.108	-1.44367	-0.41279	-0.56255	1.05538	-1.99235
0.510667	-0.4775	2.78346	1.14993	-1.12354	-0.41978	-1.03103	2.63398	-0.26915
0.511333	-0.04359	3.08682	-0.11471	-0.50599	-0.39927	-0.90089	-0.12923	0.90435
0.512	0.409859	1.06532	-0.32224	-2.329	-0.50535	-1.05619	1.58189	0.346768
0.512667	-0.13825	1.78138	0.098245	-3.053	0.568448	-1.52437	-1.56672	0.233878
0.513333	-0.2532	1.85385	-0.50287	-2.14788	0.388027	1.63114	-2.33033	1.65025
0.514	0.402541	2.761	-0.557	-1.98201	1.29875	-0.58449	1.05806	0.668616
0.514667	-0.72184	2.46346	-0.98117	-1.76618	-0.15367	-1.27782	0.457355	0.715748
0.515333	-1.4479	2.74319	-0.38732	-3.10878	-0.27673	2.78473	-0.04296	-1.08506
0.516	-1.40021	1.83805	0.60777	-2.45768	-1.25511	-0.7404	0.865927	-0.21408
0.516667	-1.02334	2.27077	-0.19948	-1.2139	-1.5452	0.564395	0.800993	-1.54777
0.517333	-1.04811	4.18278	0.145815	-2.72732	0.184369	-2.35497	-0.58996	-0.92763
0.518	-1.23996	2.52961	0.236042	-3.94124	-1.55507	0.704918	-0.79874	-0.90653
0.518667	-2.48413	0.6261	-0.73041	-4.12472	-0.46799	-1.19759	-0.24464	-1.39152
0.519333	-0.69223	1.06893	-0.04373	-3.50963	-2.07167	-0.73714	0.913584	-0.13263
0.52	-1.607	0.512272	-0.1565	-2.15631	-1.41755	-3.37326	-2.43162	0.710105
0.520667	-2.26093	1.96935	-1.26252	-0.96099	-2.5926	-2.51342	-0.17083	0.459699
0.521333	-0.72056	1.12838	0.131626	-0.03542	-3.44998	-1.44362	0.878493	1.24898
0.522	-0.84849	0.886552	-0.93694	0.517027	-3.15062	-4.32116	1.22922	0.850252
0.522667	-1.15954	1.90285	-0.77413	0.889767	-2.56332	-0.8283	1.21429	0.247614
0.523333	-1.16283	3.46784	0.229055	1.50031	-2.94157	1.45433	1.06201	1.46242
0.524	-1.863	2.4236	0.781361	0.009879	-1.30876	0.644964	0.742282	2.32791
0.524667	-1.59953	3.3135	0.869102	-0.63547	-1.06899	1.98174	0.866973	0.182155
0.525333	-0.47872	1.96701	0.909293	-0.78286	-0.57754	0.016306	1.42362	0.504112
0.526	-0.7169	2.31577	2.34098	-0.39113	-0.73701	2.65219	1.28625	-0.62916
0.526667	-0.94027	0.902813	1.88614	-0.71889	-1.69865	0.906909	1.79097	-0.36434
0.527333	0.23302	1.91771	1.42549	0.25211	-1.18427	0.783633	0.780829	-0.65667
0.528	-0.2433	0.39963	2.48855	-0.76001	-0.342	0.969964	-2.6387	-1.34578
0.528667	-2.51735	0.836712	2.7862	1.21361	-0.57086	-0.19986	0.384471	0.180578
0.529333	-1.98278	1.55239	0.462866	0.306127	-1.82136	-0.95396	-0.1861	-0.6792
0.53	-0.39453	1.30451	1.26787	0.874491	-1.02903	-0.2651	2.01358	1.30237
0.530667	-0.74278	1.18164	1.51074	0.965223	-0.99759	-1.44523	0.766164	-0.25911
0.531333	-0.32797	1.51313	0.447571	-0.34455	-1.02257	-0.73106	-0.39085	0.109114
0.532	-0.38266	1.28615	0.616773	-0.88955	-1.27965	-2.49449	-0.61521	0.155905
0.532667	-0.35028	3.63831	0.837236	-0.15584	-1.68598	1.02626	-1.51966	-0.30792
0.533333	-0.30876	2.7499	0.117343	-0.54736	-1.47281	-1.29878	-0.1982	2.12763
0.534	-0.61608	2.15449	-1.10135	-0.70112	-0.51705	-2.27717	-0.43025	0.962081
0.534667	0.222992	2.98558	0.221477	-0.33709	0.764843	-1.6525	1.7784	1.033
0.535333	0.289542	2.74221	0.79252	-0.60829	0.589546	-2.28299	1.05982	-0.33251
0.536	-2.24751	2.86013	0.309999	-0.65261	0.214684	-0.12035	1.44981	1.17718
0.536667	-0.46113	2.16248	0.771456	-0.25908	-0.65806	-1.23903	1.17131	0.224601
0.537333	-1.87536	1.04806	-0.47165	0.234195	0.733315	-2.43277	3.50688	-1.05184
0.538	-1.67529	3.33738	1.50954	-0.16547	1.7146	-1.46149	1.56244	-0.1798
0.538667	-1.10473	1.51608	0.864827	-1.09738	2.35619	1.99292	2.09416	-1.06709
0.539333	-1.47233	2.83262	1.1375	-1.36179	1.70338	-0.90286	3.52761	1.15389
0.54	-1.78563	3.18044	0.69637	-0.69403	2.37811	-1.59588	4.2703	0.106738
0.540667	-1.04832	2.71714	-0.17839	-0.86229	2.36434	2.69287	3.28072	-1.0136
0.541333	-0.87102	1.01354	-0.03873	-0.93401	1.53232	0.580775	0.409585	-0.15938
0.542	-1.96856	1.89297	-0.57121	-0.24582	2.28801	3.00733	-0.41311	-0.55616
0.542667	-0.38535	-1.37951	-0.02611	-1.13235	0.828715	2.97299	-1.03012	-0.42236
0.543333	-0.76027	0.588323	-0.70913	-0.8538	2.25235	-0.61732	-0.51191	0.119901
0.544	-1.0182	0.963288	0.244148	-1.04452	1.73704	0.192451	0.771652	1.7154
0.544667	-0.6458	2.06361	0.214913	-1.23569	2.34704	0.144015	-0.36052	-0.19388
0.545333	-0.26862	0.880067	-0.14145	-0.72559	1.3915	-0.11707	1.20931	0.576668
0.546	-1.09614	1.19904	-0.0287	-0.90333	1.21381	-1.03818	-1.81243	0.223677
0.546667	-0.81794	1.1662	0.291995	-1.34907	2.41611	-2.42763	1.27281	-1.81257
0.547333	-0.92643	2.55675	0.61389	-0.14374	1.27708	-0.7126	1.11705	-0.74543
0.548	-0.01438	1.42645	0.314024	-0.14168	0.989049	1.20846	2.24083	0.181103
0.548667	0.07503	1.69776	-0.04135	-0.96548	0.487934	-3.23619	1.07774	0.383895
0.549333	-0.28838	0.42009	0.285398	-2.29775	1.55069	-2.4175	0.520098	-1.89
0.55	0.448307	2.30082	-0.87775	-4.2345	-0.29571	-0.40831	1.77581	-0.08712
0.550667	-0.39732	1.06509	1.16998	-4.8316	0.690485	-0.33404	-0.13564	0.352047
0.551333	-0.77837	1.34797	-0.47862	-3.64372	0.283846	-2.15883	-0.84232	0.608235
0.552	-0.19639	1.8856	0.2964	-1.36449	-0.37837	-1.92897	-1.6692	-1.97613
0.552667	-0.0576	2.0198	0.462907	-1.50278	-0.38861	1.62011	1.04826	-0.55649
0.553333	-0.61115	2.71667	1.31435	-1.4447	-0.77364	-1.22795	-1.98184	-0.59196
0.554	-0.86262	-0.29058	1.08228	-0.72914	-1.57691	-0.39	1.98403	-0.52238
0.554667	-0.24023	1.32003	1.68236	-0.88705	-0.7946	-1.87875	1.68285	-0.27494
0.555333	-1.43329	0.694565	0.82347	-1.33204	-1.67478	-0.58609	-2.05572	1.08247
0.556	-1.5801	1.6163	0.276511	-0.66128	-0.59166	0.911154	0.565894	0.34968
0.556667	-0.46661	1.10684	0.878201	-1.2229	-1.39166	1.64277	0.567661	0.248157
0.557333	-1.19422	2.09043	0.762423	-0.07374	-2.60321	1.48619	-0.11406	1.49422
0.558	-1.44977	-0.18076	1.14646	-0.87975	-2.71199	-0.61688	-3.67049	1.45775
0.558667	-1.31758	2.48379	1.12514	-0.59565	-2.51035	-1.81368	0.780556	-0.27203
0.559333	-0.66939	2.19041	0.622822	1.24277	-1.76531	-0.03046	1.50572	-0.95814
0.56	-1.12358	1.65023	0.322704	1.53751	-1.34361	1.30205	1.45216	-0.61288
0.560667	-1.57076	1.21812	0.521218	2.32182	-2.46059	0.506223	-1.24799	-1.80611
0.561333	-0.53926	0.880798	-0.06933	1.61004	-0.31177	-1.48735	-0.38198	-1.06748
0.562	-0.86627	1.70442	0.524273	1.18988	-0.943	-0.38559	0.735313	-0.18924
0.562667	-1.31022	-0.08252	0.655457	0.946066	-1.42813	0.045721	0.393908	-2.01426
0.563333	-0.59078	0.173299	1.00333	-0.21925	-2.10386	-0.26888	2.00025	-0.77229
0.564	-0.95327	0.429981	1.36959	0.247907	-1.66183	-0.24388	0.825348	0.57149
0.564667	-1.7034	0.421378	0.637447	0.520484	-2.10337	0.635105	1.98177	-1.4066
0.565333	-0.76074	0.768648	1.1776	-0.43228	-2.41196	-1.69204	1.25529	0.177783
0.566	-0.39899	1.37645	0.138562	1.06577	-1.98322	-1.58282	-1.22433	-1.05429
0.566667	0.367444	-1.64428	-0.60943	1.20204	-1.3402	-2.09804	1.69075	0.598378
0.567333	-0.76227	0.074357	0.108461	0.188411	0.017714	-1.75844	1.09648	-0.71837
0.568	-1.52004	0.723318	0.572132	1.623	-1.02057	-0.02429	0.557878	-0.46067
0.568667	-1.1008	0.417698	-1.17386	0.394156	-1.01886	1.6695	0.042449	-1.5035
0.569333	-0.57813	-0.20205	-0.33479	0.217463	-1.02974	3.70328	1.19942	-0.79265
0.57	-0.86877	1.02145	1.29265	-1.35986	-0.10491	0.729895	-1.43892	-0.17903
0.570667	-1.46189	-0.79209	0.256155	-0.78438	-0.14857	1.65461	-1.17678	-1.08434
0.571333	-1.05491	-1.16803	-0.60517	-1.48291	0.795712	0.081506	0.275683	-1.36595
0.572	-2.04345	-0.53782	-0.58119	-1.42114	-0.44085	1.56519	-1.33178	-2.5795
0.572667	-1.03338	0.532237	-0.34938	-0.90072	-1.88856	-1.29389	0.64676	-0.91705
0.573333	-2.287	1.23683	-0.70578	-1.84437	0.212696	-0.05858	-0.08361	-1.10642
0.574	-1.06416	0.566678	-0.73072	-1.10476	-0.99914	0.109428	-1.00827	-0.60279
0.574667	-0.88251	1.77857	-0.53983	-1.48082	-0.74131	-0.09603	-0.01908	-0.58862
0.575333	-0.03827	-1.77486	0.925693	-0.95187	-1.19887	-2.016	0.767394	-1.25113
0.576	-0.71247	-0.26077	0.646418	-1.34505	-1.49794	0.499982	1.53093	-1.69998
0.576667	-1.50116	0.846673	-0.6375	-1.49641	-1.63791	-3.74972	-0.76985	-2.00019
0.577333	-1.55274	-0.99083	-0.42135	-0.55507	-1.12357	-1.70543	1.14917	-1.22715
0.578	-1.46706	-0.21136	-0.26081	-1.80884	-0.93563	0.053674	-1.76369	-1.92557
0.578667	-1.75887	-0.81992	0.405507	-0.61885	-1.46945	-0.31046	0.051709	-1.42839
0.579333	-1.89122	-0.66931	0.372734	-1.22269	-1.17239	-1.31839	2.31138	-1.4336
0.58	-2.15892	-0.35153	-2.53572	-1.86687	-0.6313	-2.55265	-0.04354	0.357057
0.580667	-1.12384	-0.07413	-2.1837	-3.19204	-1.5411	-0.95329	-0.49434	-0.39077
0.581333	-0.71935	-0.17928	-2.18738	-2.88741	-2.23432	1.4592	0.799631	-0.20931
0.582	-1.50409	-0.10198	-1.9606	-4.20279	-2.26162	-0.27143	-0.87895	-1.72329
0.582667	-1.51008	-1.4509	-0.95342	-3.00612	-2.43997	-0.20448	-0.6473	-0.67767
0.583333	-0.68569	0.49058	-0.87563	-2.75162	-0.82412	-1.37069	0.697324	-1.58404
0.584	-1.62766	-1.27882	-0.12119	-3.68574	-1.06365	-2.18038	-0.09517	-1.31609
0.584667	-1.2881	-1.61143	0.011035	-3.54948	-0.8654	-1.32967	-1.15031	-0.64142
0.585333	-0.63884	-3.15572	0.908918	-2.1548	-0.43373	0.15076	-1.00435	-0.27251
0.586	-0.54894	-0.40531	-1.62509	-2.80818	-1.02285	-1.34699	-0.94653	0.494786
0.586667	-0.71898	-2.28855	-1.06365	-2.16006	-0.83622	-0.59665	-0.56221	0.465816
0.587333	-0.371	-2.33488	-1.09416	-1.52553	-0.42252	-1.4355	-0.21411	1.69873
0.588	-0.68053	-0.32209	-2.11154	-2.19182	-0.66392	-0.43649	-0.04707	-0.26034
0.588667	-1.09913	-0.82314	-1.02438	-1.38278	0.953706	-1.68464	0.462922	-1.36743
0.589333	-0.56365	-0.363	-1.29448	-2.50731	0.009954	-1.38396	-1.13975	-0.95636
0.59	1.65338	-0.45763	-0.78592	-2.85534	-0.18701	0.753157	0.449599	-1.29456
0.590667	0.887804	-2.809	-0.76182	-2.66049	0.859101	-4.40615	-0.15312	-0.29929
0.591333	1.08371	-1.08717	-0.1044	-2.488	0.96307	0.034359	-0.39056	0.750433
0.592	0.758048	-1.5313	0.100951	-2.41049	1.33744	-1.82991	1.96782	-0.65794
0.592667	1.2214	-1.39052	-1.09423	-2.06667	0.935791	-0.46393	2.07802	-2.59328
0.593333	2.46325	-0.08973	-1.18066	-1.0109	1.09017	-0.45411	1.39705	0.897607
0.594	2.25215	-0.59066	-0.426	0.077812	1.39407	0.395528	2.8331	-2.11314
0.594667	1.86993	0.579923	-1.71283	0.213889	0.984333	1.60559	1.38528	0.875783
0.595333	1.39786	0.66203	-1.23348	-0.09382	1.75723	-0.26933	2.02198	3.18205
0.596	1.7027	0.109288	-0.72247	0.038948	2.50907	5.65152	2.79022	1.07507
0.596667	1.56796	0.696423	-0.85337	-0.42938	2.13742	0.624063	1.40186	1.26311
0.597333	1.74708	-0.05	-1.22473	-0.29169	1.34803	-2.18447	3.05727	1.52949
0.598	0.934153	-2.3054	-1.25472	-0.05532	0.809724	-0.65948	2.6343	-0.90158
0.598667	1.6759	-1.15281	-1.52553	-0.81258	1.11104	-0.35238	2.76242	-1.05634
0.599333	1.80346	0.709808	-1.07846	-1.38728	0.783745	-0.0223	-0.66273	1.02505
0.6	0.521503	-1.76435	-0.92776	-0.84371	-0.38263	0.778218	0.74903	-0.59594
0.600667	1.8867	-0.17375	-1.76259	-0.21208	0.180521	-1.69166	1.96048	-0.20955
0.601333	0.873448	-0.12352	-1.30206	-0.62078	-0.18176	0.622834	1.00234	0.524619
0.602	1.45551	-0.60356	-1.29287	-1.28652	-1.2608	-3.32988	2.75186	0.399167
0.602667	0.786681	-1.26579	-1.6047	-1.3672	-0.28464	-1.93802	-0.43474	1.48328
0.603333	1.46926	-0.1656	-2.31146	-0.64971	-0.812	-2.0186	-0.65227	-0.69497
0.604	1.02897	0.779201	-0.98766	-0.25621	-0.94296	-0.50608	1.95711	0.132268
0.604667	1.65296	-1.70403	-1.67958	-0.54198	-1.03696	-2.41884	0.210139	0.506627
0.605333	0.700017	-0.97105	-2.16726	0.46761	-1.67988	1.45292	-0.05282	0.601534
0.606	-0.15435	-1.34787	-1.85736	-0.15798	-1.93653	-2.45346	0.118081	-0.70344
0.606667	0.504424	-2.6904	-0.53996	0.367157	-1.40105	-0.80037	3.5135	-1.3687
0.607333	0.125822	0.250286	-1.82168	0.552544	-0.55379	-1.35046	3.07268	-0.21108
0.608	0.979606	1.15987	-1.81032	-0.34302	-1.19016	0.578249	0.546778	-0.43263
0.608667	0.974288	1.05891	-1.46121	-1.88536	-2.6566	-1.22578	1.07495	-0.95752
0.609333	0.314811	-1.01387	-0.71463	-0.42051	-2.00416	-0.71809	3.4097	-1.67172
0.61	-1.29777	0.894921	-0.8774	-0.27562	-0.84317	-2.25422	2.20418	-1.72422
0.610667	1.68309	0.348966	-0.7476	-0.30566	-0.93557	-2.2291	2.92009	-2.48653
0.611333	-0.02192	-1.94985	-0.5365	-0.09861	-0.36767	-0.00762	1.71233	-1.27855
0.612	-0.26794	-0.03242	-0.8999	0.613903	-0.77202	-0.37281	1.17546	-2.35502
0.612667	0.231041	0.16153	-0.71237	-0.65818	-2.14094	-0.39849	2.34799	-1.81356
0.613333	-0.06148	0.848686	-1.55954	-0.35829	-1.3251	-0.89024	2.54344	-1.51873
0.614	-0.11291	0.854424	-0.66283	-1.87544	-1.14237	-0.56834	2.30517	-2.10564
0.614667	0.672151	0.688109	-2.15234	-1.78733	-0.91916	-1.64887	0.832747	-1.25835
0.615333	0.443619	1.91338	-1.36676	-1.81163	0.377679	0.671812	3.24705	0.086041
0.616	0.691641	1.19141	-1.62213	-1.85661	0.155253	-0.63421	0.826565	-1.69599
0.616667	-0.07435	-1.02406	-1.77556	-1.12028	-1.20799	-3.7123	0.806753	-1.93288
0.617333	1.21315	0.274553	-1.80103	-0.71132	-0.31872	-1.67428	2.12824	0.184441
0.618	1.37565	0.15608	-2.30938	-0.77508	0.225618	-3.4631	0.833767	-0.07798
0.618667	0.831259	0.363881	-1.56678	0.080301	-1.32754	2.20336	-0.34987	0.482285
0.619333	0.354379	0.287695	-1.09742	-0.3607	-1.54954	1.6511	-0.08379	-0.71573
0.62	1.59758	-0.08768	-2.0534	-0.85869	-1.89476	2.7957	-0.15668	-0.8674
0.620667	-0.24697	-0.14003	-1.39687	-0.37	-2.06455	1.45327	-0.04525	-2.46718
0.621333	1.33807	2.15574	-2.46616	0.26814	-1.49736	1.80824	0.413065	-0.69602
0.622	-0.18456	1.79032	-1.20632	0.79379	-1.45477	2.83601	-0.22236	-0.84638
0.622667	-0.82922	-1.32752	-0.3231	-0.46429	-0.75497	1.28974	-0.51929	-1.91146
0.623333	-0.18407	0.013673	-2.02672	0.031855	-0.84485	1.07506	0.657839	-2.02052
0.624	-0.19453	0.22403	-1.88998	-0.62003	0.019177	-1.01096	-0.79263	1.17487
0.624667	-1.27553	-1.16809	-1.39684	-1.60047	0.25961	0.693281	0.2113	-1.79643
0.625333	-0.19294	-0.0442	-0.77029	-0.41666	0.90168	2.26952	1.87013	-0.13847
0.626	-0.40878	-0.63514	-0.71801	-1.73595	-0.56562	1.54869	-1.0071	0.938361
0.626667	-0.1705	-1.32817	-2.07409	-1.39363	0.382749	1.39116	0.21564	1.18423
0.627333	0.590212	-0.03541	-0.23862	-2.68031	2.17575	0.903016	-0.73953	1.02968
0.628	-1.8656	0.238347	0.48107	-2.04914	0.987713	1.01777	-0.34702	1.05606
0.628667	-0.30157	-2.48737	0.151452	-2.59544	2.49562	3.43074	-2.14212	0.904113
0.629333	0.788658	-0.12408	-1.06497	-2.25021	1.24272	0.397154	-1.43092	-0.64283
0.63	-0.17458	0.579562	-0.39094	-2.14715	0.297605	-0.91709	-0.99098	-2.09936
0.630667	0.469678	-1.43914	0.457775	-1.21792	1.04049	2.20765	-2.86192	-1.24436
0.631333	2.02948	-0.80868	-0.00807	-2.61612	0.716766	-1.88599	-0.55463	0.429924
0.632	1.52986	0.158186	-0.66938	-2.95894	1.43038	0.790405	-1.89358	0.894841
0.632667	0.534293	-1.66455	-0.5044	-1.55904	2.19561	2.07615	-0.09948	0.621733
0.633333	1.9063	-0.85986	-0.67168	-2.36152	2.40353	1.6498	-4.21097	-0.40177
0.634	0.800793	-2.28537	-1.11493	-2.73077	2.05709	-1.24527	-1.9412	-0.3064
0.634667	0.270733	-1.55209	-1.23699	-3.76193	2.41924	-1.39305	-1.19318	-0.3827
0.635333	0.731966	-1.48767	-0.95135	-4.06092	2.22866	1.47557	0.763344	1.2544
0.636	1.29398	-1.60935	-0.26802	-2.50178	3.25981	1.04669	-1.02219	1.10626
0.636667	0.698291	-0.39184	0.02064	-0.72372	2.3169	-0.66835	-2.87858	0.487593
0.637333	0.585323	-2.50573	-0.63963	-2.01934	1.49264	-0.51073	-2.3373	0.6859
0.638	0.226555	-0.22111	-0.37879	-1.97371	1.36166	0.11955	-1.83165	-0.11119
0.638667	0.497162	-0.63709	-0.05345	-0.95716	0.812849	2.33959	-1.24834	-1.94211
0.639333	1.48703	-0.60834	-0.31926	-0.49122	1.16175	2.66768	0.814152	0.112879
0.64	0.950847	-1.30606	-1.11351	0.861658	0.876105	0.61928	0.614508	-2.16492
0.640667	0.561863	0.0251	0.450299	0.120433	-0.0867	0.164664	3.04022	0.42511
0.641333	0.592112	-1.60271	-0.76273	0.333619	0.431256	-0.96143	-0.58254	-0.7034
0.642	0.715615	-0.14186	-0.1157	0.181756	1.15748	1.22664	-0.70774	0.243586
0.642667	0.520127	-1.09344	-0.22707	1.03521	0.09979	0.366404	-2.12988	-3.63588
0.643333	1.03455	-2.86307	-1.366	1.07818	1.17593	1.91177	-2.40999	-2.14534
0.644	1.14853	-1.11953	-1.34211	1.47902	1.1254	0.10718	0.394287	-1.19321
0.644667	1.661	0.83755	-0.89602	0.518901	1.54731	-0.41859	0.365162	-3.87934
0.645333	1.16024	-0.94973	-0.62622	-0.62326	0.63356	-1.91159	0.524551	-4.5917
0.646	1.36504	-0.36631	-1.06413	0.030717	-0.05429	-1.21056	0.663465	-2.96059
0.646667	0.071755	-1.4221	-0.37351	-0.43635	0.623542	-3.35907	1.62101	-2.68067
0.647333	0.259171	-0.85986	-0.36555	0.598666	0.420333	-1.62279	-0.31369	-0.29888
0.648	0.461074	-1.85374	-0.86469	-0.27784	-0.44218	-2.46234	-0.95877	-2.56522
0.648667	1.1189	-0.95299	-0.39933	-2.34554	0.199349	1.83402	-1.44905	-2.12421
0.649333	1.42739	0.185437	-0.53592	0.758805	0.204962	-1.52492	1.10272	-2.66183
0.65	0.044385	-1.80845	0.146329	1.73874	1.33579	-1.30698	-0.48114	-1.63641
0.650667	2.20728	-3.54459	-0.79161	1.61122	0.47889	-1.15704	-0.69596	-2.68335
0.651333	0.79632	-0.96186	-1.102	2.89853	0.983313	-0.2348	0.046516	-1.54052
0.652	1.7848	-1.17501	-1.24732	3.41115	-0.58936	0.267676	-0.71533	-3.33453
0.652667	0.394765	0.65008	-1.23624	2.37135	-0.61779	-2.51199	-0.1293	-2.08667
0.653333	1.53675	-0.94148	-0.67203	1.41636	0.1933	-1.15696	0.63675	-2.50763
0.654	0.210496	-2.6293	-1.37468	0.512052	0.313523	-0.44766	-0.28884	-1.54607
0.654667	1.96554	-0.19626	0.084135	-0.25993	0.469834	-2.47922	-1.97633	-0.6936
0.655333	1.15448	-0.76769	-0.49222	-1.52562	0.558912	0.922749	0.223769	-2.19353
0.656	0.98778	-1.10927	-0.62536	-0.26681	-0.04728	0.825403	0.980975	-0.00088
0.656667	0.843172	0.206528	-1.13122	-1.70189	1.63151	-1.34155	-0.23563	0.938447
0.657333	0.64494	-0.60322	-0.9787	-1.2776	0.896015	-1.64994	-2.42975	0.72662
0.658	-0.98508	-0.48571	-0.74757	-1.81829	-0.11683	-0.64878	-3.97075	-0.94388
0.658667	-0.51296	-0.44094	0.638916	-1.46511	-0.42993	1.91921	-2.25636	-0.99198
0.659333	0.713435	-1.1032	-0.0359	-0.42067	1.02929	-1.82894	-2.88718	0.592456
0.66	-0.64212	-2.7243	0.0053	-1.71101	-0.13145	0.956122	-1.13982	1.26285
0.660667	-0.82499	-1.65578	-0.73939	-1.50848	0.177626	-0.91758	-0.65537	-0.93002
0.661333	0.222406	-1.16929	-0.53457	-1.74599	-0.16256	0.300654	1.44657	-1.51398
0.662	1.09286	-1.68428	-0.67768	-1.86653	0.335187	0.001689	-0.48356	-2.72825
0.662667	1.57414	-0.85342	-0.73317	-1.41209	1.18971	0.376873	-2.67583	-2.60865
0.663333	-0.17454	-1.09261	-0.18278	-1.52567	0.713853	-2.88809	-2.72174	-2.3141
0.664	0.307014	1.06309	-0.60919	-2.86887	0.377068	-0.36288	-1.97395	-2.1194
0.664667	-1.15847	-0.11844	-0.65042	-2.97472	2.74106	-1.3028	-1.81615	-1.85056
0.665333	-0.16609	-1.02582	-1.17212	-3.33693	0.974417	-0.8332	0.80938	-3.1538
0.666	-0.38016	0.004384	-0.86193	-1.31943	1.87021	-1.65349	-0.28334	-2.26772
0.666667	-0.23757	0.034986	-1.87628	-1.02879	1.77588	-1.44205	0.71216	0.233205
0.667333	-1.58253	-0.645	-1.31322	-1.21024	2.1632	0.724255	-0.11966	-0.1453
0.668	-1.25845	-0.46829	-1.16108	-1.79195	1.23774	-1.8805	0.126661	0.016633
0.668667	-1.62634	0.498088	-0.4547	-1.53188	1.80809	0.514943	2.5694	-1.60794
0.669333	-0.14942	0.382254	-1.32742	-1.96914	1.94076	-1.54725	-0.06259	-0.95567
0.67	-0.11549	-0.44377	-1.92089	-1.70275	2.45745	0.074104	-0.19595	-1.27792
0.670667	0.631874	-1.19235	-1.43687	-0.9057	1.50382	-1.64264	2.49964	-0.53813
0.671333	-0.0368	-0.97919	-2.02363	-1.13262	1.1134	0.799132	1.51726	-0.64316
0.672	0.212804	0.203291	-1.81283	-1.16142	1.16406	-0.07173	0.34184	-1.91512
0.672667	0.637927	-0.92387	-1.4082	-1.41751	0.07034	2.13604	2.24047	0.275169
0.673333	-0.05377	-1.0099	-0.98325	0.056449	0.928071	0.539092	1.71482	0.007923
0.674	-0.33318	-0.04461	-0.85837	-0.58602	0.323902	1.27681	0.584793	-0.90517
0.674667	-0.73229	1.56062	-1.41046	-1.30421	1.29321	1.58276	0.45252	-1.23957
0.675333	-1.25285	-0.67492	-0.18724	-2.41078	0.4998	0.864761	1.36066	-0.40818
0.676	-0.55126	2.64218	-1.6854	-1.62623	0.667727	-1.11124	1.86618	-0.54047
0.676667	-0.00779	2.89612	-0.67319	-2.15519	0.22705	-0.66515	0.538433	-1.64137
0.677333	-1.1659	0.470541	-0.39174	-2.42383	0.684699	1.2174	1.18714	2.55695
0.678	-0.49096	1.30852	-0.8701	-1.00611	0.439123	-0.96084	0.984407	-0.17183
0.678667	-0.29862	-1.44725	-1.51203	-2.03335	1.14966	1.28892	1.88237	-1.21268
0.679333	-1.37827	0.700807	-0.73231	-2.53339	0.658906	1.96026	1.98995	-1.76903
0.68	-0.69554	0.822159	-0.3683	-2.6829	1.6859	-0.24086	0.989825	-0.93449
0.680667	0.451942	1.35312	-1.11274	-2.76679	2.53947	-2.43253	0.363832	-1.54069
0.681333	0.293657	1.91073	-0.88562	-3.1179	3.60475	-1.08154	0.593829	0.323359
0.682	-0.3906	0.324905	-1.07032	-3.77721	2.31548	-1.08405	-1.21035	-1.03087
0.682667	0.232165	1.40259	-1.18555	-2.45759	1.92279	0.118324	-0.14137	-0.98006
0.683333	0.647832	-0.27625	-0.70518	-2.93521	1.82386	-2.29486	-1.88071	-1.17986
0.684	-0.55417	1.54065	-1.38185	-1.95702	2.68049	-2.32665	-0.42619	-0.45139
0.684667	-0.0575	-0.82593	-1.0238	-0.47383	1.44682	-1.29415	-1.07341	-1.58017
0.685333	-0.25807	-0.62774	-1.5918	0.89112	0.649677	-1.84816	-0.29381	-1.68212
0.686	0.271989	-1.17959	-1.23536	2.52678	0.493564	-0.93734	-1.72393	-1.15667
0.686667	-0.16454	-1.28021	-0.39286	1.44829	0.562542	-1.87163	0.555225	-2.00481
0.687333	0.071765	1.05104	-0.56668	0.742575	-0.07307	-3.09539	1.11327	-3.18636
0.688	0.887297	0.660347	0.063128	1.13547	1.56256	0.201587	-2.28232	-3.45356
0.688667	-0.5904	0.786372	-0.17478	0.34085	0.532199	-0.86699	-2.35672	-3.98424
0.689333	-0.43928	1.10957	0.552684	0.225566	1.86557	0.758497	-4.51906	-3.23309
0.69	-0.54217	1.08656	-0.64318	0.98019	0.069482	0.210387	-2.99532	-4.5484
0.690667	-0.8059	-0.47639	-0.16746	1.40139	-0.14283	0.734881	-2.13046	-5.11477
0.691333	-1.59569	0.094596	-0.20169	1.24749	0.884125	-0.57817	0.086415	-3.58559
0.692	-0.73079	0.463965	-0.71957	0.712358	-0.31794	0.992499	-1.79795	-3.13128
0.692667	-0.74076	-0.69677	-0.15848	1.54821	0.52341	-0.44033	-1.46948	-3.27445
0.693333	-0.00933	0.651777	-1.37876	1.11434	0.567602	-0.07256	-2.01127	-3.36769
0.694	-1.0475	-0.99126	-0.93706	0.832055	0.241538	-1.31666	-0.96299	-1.5073
0.694667	-0.26248	-1.11743	-0.80525	0.452812	-0.1678	0.212104	-1.11975	-1.70985
0.695333	-0.94401	2.07596	-0.62701	-0.79718	-0.64121	-2.15594	-1.34756	-1.47618
0.696	-0.66675	1.83996	-1.3747	-0.97071	-0.13395	-0.73189	-1.01553	-0.18258
0.696667	-0.22442	0.720931	-1.18665	-1.25099	-0.18404	1.66177	-2.62994	-2.3667
0.697333	0.234149	-0.26935	-1.48941	0.545695	-0.73527	0.275633	-1.50807	-0.37658
0.698	-0.51555	-2.313	0.162056	-0.75815	-0.44002	0.331674	-1.95794	-0.20862
0.698667	-0.30255	-0.74451	0.308389	-1.62358	1.4197	0.492729	-2.29948	-0.9219
0.699333	-0.91346	-1.3456	-0.46357	-2.22745	0.448806	2.29283	-1.48315	-2.09397
0.7	-0.01546	-0.83221	-0.01918	-1.03706	1.74103	0.598675	0.896566	-2.19349
0.700667	-1.52067	0.171531	2.18517	0.701504	1.19596	-0.16845	1.81361	-2.29324
0.701333	-0.78159	-0.55919	-1.0865	0.132427	1.22231	-1.86281	1.45218	-2.87691
0.702	-1.53782	-0.25649	1.09628	0.000833	-0.03721	1.2503	0.850827	-0.99592
0.702667	-1.68621	-0.59721	-0.16333	-0.06202	0.95493	-1.29424	2.32616	0.515372
0.703333	-1.19424	-0.01327	-0.83526	-0.65697	0.073423	0.593738	2.12931	-0.57841
0.704	-0.40539	-1.34169	0.049745	-1.18305	0.139612	-2.38316	-0.18024	0.572012
0.704667	-0.31631	-1.41946	-0.46938	-0.99519	-0.18465	-1.48992	0.485391	-2.79091
0.705333	-0.42717	-1.88964	-0.88942	-0.812	0.679783	-0.09494	1.9102	-0.50899
0.706	0.703952	-2.01197	-0.36818	-0.12692	0.591171	1.87395	-1.33525	-1.81088
0.706667	0.458265	-0.07119	0.011947	-0.19383	-0.88986	-1.66241	-0.50131	-2.14861
0.707333	0.473909	1.33192	-0.89108	0.323348	0.613473	1.27186	-1.37237	-1.78944
0.708	1.30911	-0.73234	-1.18209	1.38008	0.127408	1.14617	0.118411	-1.44683
0.708667	0.357093	0.67625	-0.76835	-0.06546	0.790052	-0.23878	-1.45924	-0.69989
0.709333	0.613361	1.4912	-2.59067	0.717131	0.828108	-0.69476	0.34216	-1.09096
0.71	-0.08125	-0.44639	0.037972	0.080573	-0.2733	-2.08328	-1.82	-0.95129
0.710667	0.409016	2.49523	-0.73346	-0.4731	-0.83092	-1.73091	-1.88483	-1.62875
0.711333	0.080698	-0.54954	-1.43292	-1.09109	-0.32023	-0.05408	-0.96175	-2.67348
0.712	0.337942	-1.3134	-0.90153	-0.92856	-0.31916	-0.42006	-0.57238	-1.58761
0.712667	-0.1914	-2.73541	1.013	-0.89583	-0.94977	-0.83938	-1.57297	-1.60424
0.713333	-0.97313	-1.4458	0.490837	-0.79567	-1.10528	-1.21414	-0.27918	-1.54245
0.714	-1.40507	-0.44145	-1.2452	-0.76307	0.082495	-0.10299	-2.33248	0.04207
0.714667	-0.70376	0.166474	-0.14165	-0.14695	-0.2175	-1.52111	-1.12659	-2.6331
0.715333	-0.75765	-1.86368	-0.03969	0.947798	-1.15127	-1.34224	1.5828	-2.23932
0.716	-0.09356	-0.0629	-0.95499	1.17258	-0.98211	-2.81285	-0.70213	-2.00482
0.716667	-1.29824	0.251323	-0.07251	2.34125	0.226577	-1.81513	-0.33663	-1.79341
0.717333	-1.44275	0.190077	-0.13449	2.25377	-2.12731	-0.27544	-0.9775	-2.64113
0.718	-0.03441	-0.06178	-1.5987	2.21977	-1.31608	-2.42408	0.386124	-2.07197
0.718667	-1.70518	-2.79651	-0.49709	2.23162	-1.75945	-0.54749	1.31208	-0.18305
0.719333	-0.43134	0.015158	-0.63433	2.84725	-0.86529	-1.3285	-0.6538	-3.09786
0.72	0.079416	0.79201	-1.16996	2.21364	-1.22014	-1.98907	-0.31366	-1.33279
0.720667	-0.66223	0.265674	-1.27434	1.14928	-1.70847	-0.76795	0.457434	-3.16638
0.721333	-0.04966	3.40855	-1.12499	0.859542	-2.15253	-0.3089	0.429632	-2.72545
0.722	-1.16649	2.03045	-1.22173	1.6421	-2.22589	-4.16979	0.170466	-1.39859
0.722667	-1.68752	2.51872	-0.39909	1.79044	-1.88189	-3.01473	-1.76896	-1.49419
0.723333	-1.28012	-0.17662	-0.57076	2.75095	-0.09531	-2.20649	0.593029	-1.3495
0.724	-1.54337	0.523801	0.129018	1.62168	-2.40007	-2.72541	3.39601	-0.99413
0.724667	0.157136	1.80426	0.037678	1.76388	-1.61271	0.951667	-0.6616	-2.09953
0.725333	-1.71776	0.563361	-0.27225	2.87629	-0.40599	-2.80317	-1.27502	-1.44035
0.726	-1.33822	-1.90694	-1.07576	2.62806	-0.27069	-0.65824	-1.57137	-0.77821
0.726667	-1.36769	1.34638	-0.68843	1.6693	-0.60921	-1.24781	0.185623	-1.28396
0.727333	-0.64435	1.54568	-0.69769	1.85762	-0.35976	-1.45103	0.788869	-0.83971
0.728	-0.88775	1.19427	-0.80512	1.75531	-0.49016	-0.49017	1.38872	-1.22281
0.728667	0.51494	1.31016	-1.95908	1.89611	0.224392	0.710817	0.83469	-0.65358
0.729333	0.832447	0.604071	0.48258	-0.05985	-0.92306	-0.381	1.52195	-1.4494
0.73	-0.0752	-1.21977	1.5366	0.180895	-1.41631	-1.10478	0.003502	-1.05845
0.730667	-1.40542	-0.31049	0.443946	-1.16497	-0.06438	-2.73917	-1.40403	-0.30494
0.731333	-1.44045	0.163711	0.06274	-2.69366	-0.38198	-2.94117	-2.06194	-1.29465
0.732	-0.32642	0.476942	-0.93882	-3.15869	-0.31471	-1.23951	-0.63233	-0.32691
0.732667	-1.30646	1.08373	1.17589	-2.52397	-0.46439	-1.21493	-0.25292	-0.77026
0.733333	-1.41898	0.497399	1.97778	-1.52378	0.192564	-2.15395	-1.43483	-0.05603
0.734	-0.13582	-0.57977	-0.81778	-1.74457	-0.34695	-1.98321	-1.06094	-0.74243
0.734667	-1.01756	0.824431	1.91296	-1.47593	0.468519	-0.34664	-0.43728	-0.51567
0.735333	-0.33155	1.76277	0.999676	-1.09746	0.405296	-1.22802	-0.59185	-0.77756
0.736	-0.48209	1.65665	1.51091	-2.39605	0.299364	-0.78665	0.673062	-4.62208
0.736667	-0.47474	0.15902	-0.43462	-2.93447	-1.18549	0.935779	-1.94236	-1.70992
0.737333	-0.14497	1.05546	0.366715	-1.89782	-1.43761	0.162936	0.772038	-2.16661
0.738	0.152039	1.44064	0.00422	-1.65572	-0.71505	-0.78196	0.229122	-1.36922
0.738667	-0.20107	3.16487	-1.07821	-1.45171	9.02e-05	1.317	0.108361	-1.26115
0.739333	-1.16731	3.65187	-2.03993	-1.19001	-1.29536	1.88823	0.426497	-1.6337
0.74	-0.14991	2.45775	-1.18785	-2.44943	-1.65565	2.72493	1.56657	-0.80079
0.740667	-1.47678	2.14611	-0.48958	-2.33105	-1.68377	0.40566	1.27967	-1.29364
0.741333	0.578087	2.5391	-0.69724	-2.26275	-1.57075	-1.54895	0.133024	0.412556
0.742	-0.82456	2.13698	-0.4109	-1.89937	-0.13658	0.141706	1.27	-0.80444
0.742667	-0.21384	2.26071	-1.14085	-3.68941	-0.47918	-0.59005	0.705564	-2.04522
0.743333	-0.41503	2.52391	-0.07701	-4.75324	0.486287	-1.70968	-0.39542	-2.48461
0.744	-0.35874	2.4691	-1.46998	-3.9058	-0.05182	0.961352	0.293917	-1.52363
0.744667	-1.0993	0.639742	-0.43608	-2.35471	0.724439	-0.4586	2.02115	-0.32552
0.745333	-0.65434	0.750779	-2.08834	-2.24915	-0.47867	-0.97607	-0.56658	-1.07279
0.746	0.280705	1.29161	-1.35248	-2.02886	0.703835	-1.40676	-1.12015	-1.52052
0.746667	-0.32943	2.27289	-0.02094	-2.28902	-0.68701	0.611354	1.23517	-1.02084
0.747333	-0.26359	2.13242	0.763557	-3.25294	0.602026	-0.93999	-0.31039	-1.23268
0.748	-0.77849	1.56512	-0.14989	-2.39016	-0.23741	-0.18462	1.00111	-0.773
0.748667	-1.03553	1.4456	1.59439	-2.24896	0.11845	0.933645	1.18941	-0.08718
0.749333	-0.02801	1.45709	1.21629	-2.39121	0.69991	-2.11535	2.31563	-1.55219
0.75	0.40352	0.292644	0.327164	-2.93776	0.76875	0.667056	-0.63427	0.168863
0.750667	0.294679	0.915579	0.487058	-2.06009	-0.26415	-0.84913	-1.7878	0.720253
0.751333	-0.26014	0.29364	0.72312	-2.38573	-0.91619	0.958387	-0.03606	0.01014
0.752	-0.10065	-1.2806	0.68418	-2.31322	-1.09182	-0.52788	0.229622	-0.60017
0.752667	0.157439	0.722816	1.31399	-2.41925	-0.23819	-2.04557	1.01173	-0.949
0.753333	0.003528	0.121768	1.33586	-1.90357	0.452773	-2.82306	1.64363	0.41022
0.754	0.579251	-0.41433	1.49121	-2.30118	0.04679	-2.48499	2.72537	-1.96723
0.754667	-0.7805	-0.6584	1.19408	-2.77779	-0.35192	-2.83577	-0.91347	-1.55761
0.755333	0.068162	-0.2674	-0.51957	-2.5541	-0.22906	-1.10438	0.674764	-1.98781
0.756	0.48862	0.554204	1.41172	-3.00626	0.484246	-1.56573	0.537464	-2.42279
0.756667	-0.59252	0.182118	0.389203	-3.06069	-0.32396	-0.94186	-0.21441	-2.11001
0.757333	0.22766	0.889281	-0.83969	-3.06481	0.263258	-1.93505	-0.19991	-1.2183
0.758	-0.11904	-0.65742	1.09414	-2.72506	0.129985	-0.91381	-0.51988	-0.9036
0.758667	-0.97818	1.22643	-0.37713	-3.55143	-0.93919	0.166274	0.227092	0.460814
0.759333	-0.35325	-1.28281	-0.44884	-2.69588	-0.10594	-4.38905	-1.32355	-2.42698
0.76	0.081254	-0.36901	1.47719	-0.90291	-0.35085	-1.54535	0.167476	-1.11554
0.760667	0.361637	-0.06987	0.194582	-1.14829	-0.32677	-0.45259	1.15943	-2.09609
0.761333	-0.09816	-0.49586	0.1583	-0.43527	0.586441	-1.01797	-0.86784	1.30512
0.762	-1.3833	0.48851	0.087251	0.512963	-0.20538	-0.49846	-0.28548	-0.48662
0.762667	0.398346	2.90243	1.36975	-0.37333	0.204007	-2.32591	-1.60534	-0.18986
0.763333	-1.03652	1.37774	-0.7469	-0.98484	0.846512	-3.22083	0.174402	0.384587
0.764	-0.25823	0.793528	0.369497	-1.23469	-0.70874	-1.03208	0.539737	0.161998
0.764667	0.673789	0.017382	0.898812	-1.72102	-0.43878	-0.97275	-0.17249	-1.30022
0.765333	0.160001	0.500854	1.08575	-1.52994	0.368687	-2.22867	-0.84946	-0.9553
0.766	0.473427	0.222691	2.2012	-2.12306	0.061216	0.076029	-0.47161	-1.73808
0.766667	-0.33369	0.36422	1.04254	-0.99495	-0.20192	0.270305	-1.26245	-1.63223
0.767333	-0.0417	1.00365	2.44317	-1.13652	0.524724	-1.12615	-0.59669	-0.75343
0.768	-0.36699	0.552783	2.31137	-1.43999	-0.29179	-1.20901	-0.21238	-1.11155
0.768667	-0.41499	1.02102	2.17195	-1.10028	-0.08695	2.48934	2.08913	-0.86737
0.769333	0.119972	-1.62655	3.47719	-1.51619	0.337823	-0.5176	-1.95916	-1.95385
0.77	0.057858	-0.88704	1.88816	0.119177	-0.77709	0.003316	-1.83307	1.49628
0.770667	0.24321	-0.91436	1.06694	-0.57543	0.038705	3.13902	-2.72432	-4.15337
0.771333	1.66902	-0.43154	2.01736	-1.20056	-0.88808	0.976071	-0.39516	-0.72521
0.772	-1.43568	1.59576	1.48867	-1.07826	0.500343	-0.34907	-0.45574	-1.82368
0.772667	-0.43738	-0.44271	0.502421	-0.53062	0.604633	2.00249	-2.27748	-1.62237
0.773333	-0.16084	1.33818	1.4894	-0.09783	0.287134	1.63571	-0.28672	-2.16257
0.774	-1.33303	-0.51265	1.75487	-0.54169	-0.36859	0.517358	-1.09546	-2.85591
0.774667	-0.74818	0.299431	1.80117	-0.68786	-0.81151	5.08667	-1.4821	0.456765
0.775333	0.481359	0.0954	1.89276	-1.49215	0.033906	1.48055	-0.83444	0.267393
0.776	-0.50913	0.700963	2.1935	-0.63145	0.164306	2.76749	-1.35928	-0.37217
0.776667	-1.52476	-0.38942	0.945898	-1.02489	-0.27611	0.16204	0.074044	-1.16239
0.777333	-0.14734	0.430699	1.49984	-1.13082	0.109754	-0.58862	-0.2071	-0.21933
0.778	-0.63216	-2.65832	2.55365	-1.84723	-0.56557	-0.05285	-1.71722	0.319266
0.778667	-1.42079	-0.67722	1.38809	-0.87859	-0.90123	-1.62096	-1.08318	1.05334
0.779333	-1.16971	-1.46384	2.38824	0.442279	-0.80157	0.293854	-0.40444	-0.11735
0.78	-0.65754	-0.48737	1.24548	0.303239	-1.18889	1.42967	-3.22968	-0.4295
0.780667	-0.79243	0.01822	2.32706	0.4469	-0.14191	0.700432	-0.80848	1.12362
0.781333	-0.61836	-0.10666	0.030204	0.289866	-1.28703	-0.84326	-1.79483	-0.64716
0.782	-0.16689	-1.56478	1.66879	-0.37049	-0.49552	-1.26239	-1.89713	-0.78348
0.782667	-0.06975	-1.37645	1.56404	-0.13787	-1.08545	-3.94596	0.889145	-1.06372
0.783333	-1.10134	-2.38685	1.43276	-0.73355	-0.41575	-2.36864	0.829191	0.517153
0.784	-0.88636	-1.22553	1.27987	0.494982	-1.41276	0.711688	1.08006	-1.32786
0.784667	-0.85944	-2.45358	1.22842	0.056248	-0.3872	-1.12536	1.29762	-0.01148
0.785333	-0.50735	0.113899	0.841903	-0.30573	0.805254	-3.00024	-0.19555	-0.63481
0.786	0.699482	-1.67151	0.591623	-1.50827	0.463443	-2.44822	0.680168	-1.51617
0.786667	-0.21176	-0.51151	1.28274	-1.25959	0.515903	-1.36195	-0.34966	-1.84933
0.787333	-1.07824	-1.68652	0.622456	-1.66312	-0.78453	-1.25313	0.305697	-1.65217
0.788	-0.86783	0.384953	1.60142	-2.8399	-1.23902	-1.33435	0.402658	-0.53621
0.788667	-0.4199	-0.04183	1.52056	-2.21196	-1.42404	-2.81103	-0.48801	-0.5099
0.789333	-0.09065	1.21293	0.968475	-1.78027	0.230028	-0.62623	1.95563	-2.0911
0.79	-0.42413	0.090205	0.635299	-1.40769	-1.22276	0.055794	-0.2747	-1.43168
0.790667	0.212866	-0.28748	0.463485	-0.72674	-0.47222	-2.00331	-0.14095	-2.12621
0.791333	-0.39199	-1.7533	0.211066	-1.33085	0.139835	-0.66313	-0.67237	0.085698
0.792	0.186891	0.802611	0.603071	-0.94998	0.705548	-2.93381	-0.19809	-0.01291
0.792667	-0.05769	-1.81292	0.750008	-0.98641	-0.24858	-3.35963	-0.85957	-0.60042
0.793333	-0.38967	-1.09012	1.23858	-2.26837	-0.60586	-3.74897	-0.76457	-0.05054
0.794	-0.73665	1.98742	1.07357	-0.95909	-0.41124	-1.06268	-0.83845	0.459293
0.794667	-0.38191	1.87804	2.24624	-1.03004	-0.65964	-1.42951	-0.46379	1.64098
0.795333	-0.06579	1.74296	1.75147	-1.55935	0.627019	2.04314	0.242925	1.51934
0.796	-0.86813	1.14946	1.20907	-1.64617	2.0914	1.85323	-1.42448	0.223732
0.796667	-0.9119	1.73042	1.70694	-0.78437	0.343248	1.76063	-2.23797	0.78237
0.797333	-1.8758	-0.41338	1.87311	0.037598	1.46925	-1.68963	0.36567	-0.19775
0.798	-1.60805	1.19402	1.01084	0.320673	0.59143	-0.01252	-2.05049	1.11596
0.798667	-3.14431	-0.93447	1.26348	0.003476	0.579893	1.26046	-2.39822	-0.04698
0.799333	-3.4334	-0.04982	0.407999	-1.05604	0.370824	1.66367	-0.90614	0.435809
0.8	-2.07494	-1.94052	0.577117	0.048531	-0.26325	1.25026	-0.57637	-0.22073
0.800667	-1.49828	1.77958	-0.21127	-0.77587	0.806158	0.143428	0.283654	0.477742
0.801333	-2.18986	0.072711	-0.19644	-0.02355	-0.0363	1.73976	-0.32567	-0.67013
0.802	-1.62097	-1.41136	0.554865	-0.80836	-1.06646	0.627676	-0.5805	-1.41313
0.802667	-0.68309	-0.43073	-0.5973	-0.81723	-0.4395	2.15546	-0.13663	-0.86363
0.803333	-1.24087	-0.35566	0.360433	-0.71763	-0.46592	2.39199	-1.15225	0.768135
0.804	-0.99703	-1.57957	-0.71841	-0.283	0.301104	-0.21276	0.779331	-0.98672
0.804667	-1.46555	0.428389	0.801476	-0.11085	-0.09605	-1.52461	1.07534	0.812071
0.805333	-1.58478	-0.09742	1.51063	-1.07445	-0.15945	1.16987	0.983452	-0.5769
0.806	-1.95526	-1.27175	1.05381	-0.86483	-0.46949	0.517532	2.60747	-0.49782
0.806667	-1.52988	0.09354	0.935359	0.246974	-1.75388	-2.19766	-0.31735	-0.94941
0.807333	-1.61577	-1.41768	-0.37254	0.002708	-0.80906	0.014123	0.366224	-1.77428
0.808	-2.41583	0.270691	1.1284	0.381083	-1.96057	-3.06011	0.800929	0.197915
0.808667	-2.36664	0.531393	0.80031	0.682932	-0.92406	-2.22421	-1.40874	-1.03959
0.809333	-0.83153	-0.56923	0.298113	0.471286	-0.95348	-0.61855	0.659284	-0.98361
0.81	-2.02757	-0.10332	-0.01499	0.190708	-1.87791	-1.23671	0.276764	-0.54795
0.810667	-1.47572	0.855897	-0.33177	0.153143	-1.39071	-1.61402	1.25132	-1.04414
0.811333	-1.32756	0.943376	0.631469	-0.21164	-1.70642	-3.0124	-0.19544	-0.22723
0.812	-2.00107	0.720552	1.14819	-1.06052	-2.77285	-0.64045	-0.57431	-0.78396
0.812667	-1.08387	-0.55883	1.90884	-0.36439	-3.31256	-1.2797	-0.30622	-0.76596
0.813333	-2.93182	0.326453	0.277945	-2.13212	-2.01443	-2.49921	-1.17517	0.070842
0.814	-1.35541	-0.60597	0.812494	-0.15908	-1.97688	-2.01477	0.405679	-1.53647
0.814667	-1.35223	-0.72181	0.855865	0.556632	-1.95734	0.28407	-0.51389	-0.47173
0.815333	-1.4469	0.161058	0.067251	0.813716	-2.12979	-3.70463	-2.73602	-1.25173
0.816	-1.23777	-1.46156	0.643339	0.985849	-3.38927	0.129616	-2.11335	-1.44549
0.816667	-1.93381	0.78123	0.687358	2.33276	-2.16368	-3.55792	-2.51191	-0.40429
0.817333	-1.60374	1.22134	1.47304	2.90002	-1.18622	-2.6468	-0.64819	-1.45352
0.818	-2.39865	0.091008	0.101581	1.62484	-1.90307	-2.4111	-0.13844	-1.73721
0.818667	-2.46539	-1.12208	1.43582	1.75349	-2.20767	-1.60529	-3.42991	0.298878
0.819333	-1.67967	-2.30324	0.227411	0.906909	-1.00896	-2.04075	-0.01218	-1.34455
0.82	-2.10516	1.68505	0.53473	0.91337	-2.09392	-1.16388	-0.24677	-0.27828
0.820667	-1.60671	-0.98415	0.828986	1.38539	-1.10512	-1.43099	-0.62667	0.185291
0.821333	-2.14014	-0.63571	1.02029	2.60117	-0.25828	-1.13766	-3.84141	1.01034
0.822	-2.38439	-0.23719	0.605314	2.1367	-1.35046	-2.47388	-0.85959	0.23006
0.822667	-2.50195	1.94769	1.04456	2.15833	-0.76231	-2.42249	-1.67764	-1.60162
0.823333	-1.77665	1.24416	0.808134	3.36064	-0.78831	-3.84226	-1.77985	-0.11455
0.824	-2.581	0.261351	0.41208	2.47037	-0.23931	-0.91307	0.692626	1.01278
0.824667	-1.42738	0.923909	0.676819	3.56208	-0.87924	-0.28553	-0.21981	-0.43239
0.825333	-2.37697	1.91108	0.554767	3.29246	-1.21306	-3.52306	-0.57326	-1.44948
0.826	-1.81932	-0.05545	0.68269	3.45883	0.63486	0.675416	-1.62057	0.177971
0.826667	-1.94772	-0.73518	0.334913	3.33257	-0.42702	-0.61249	-0.29692	-1.39975
0.827333	-2.60279	0.529526	2.22155	2.98721	-1.26662	0.09226	1.74333	0.627624
0.828	-2.25528	-0.08571	0.128143	1.94328	-0.66742	-1.76687	0.571586	-1.0584
0.828667	-1.23218	-0.79355	1.0073	0.671435	-1.03928	-0.08918	3.12277	0.308713
0.829333	-1.31398	0.027551	-0.21347	0.314252	-0.06084	-5.20686	-1.11293	-0.62878
0.83	-2.56368	-0.43833	0.582991	-0.01887	-0.71776	-1.52479	1.69291	-1.80714
0.830667	-2.93067	-3.01898	0.112733	-0.042	-0.20535	-0.91031	-0.04417	-1.44009
0.831333	-1.35018	-1.34464	-0.28219	0.452082	-1.55003	0.59513	0.788665	-0.11581
0.832	-2.28205	1.11552	0.76074	0.161691	-0.42943	-1.76998	-0.4638	-1.38386
0.832667	-1.51756	1.08226	0.53953	-1.05397	-0.59122	-2.64566	1.16192	-1.86631
0.833333	-2.94719	-0.12711	0.854355	-2.0135	-2.20327	-3.26014	0.474814	-0.82118
0.834	-2.27388	-0.08575	-0.30474	-0.68366	-0.1945	-2.26497	0.297981	-1.84521
0.834667	-2.45908	0.543649	-0.0877	-0.86128	-1.78631	-2.10949	0.688321	1.17705
0.835333	-2.28402	0.373126	0.452726	-1.69274	-2.73225	1.97538	0.4745	-2.30907
0.836	-0.34084	-0.70942	-0.74679	-0.48953	-2.43679	0.173788	0.15598	-1.31046
0.836667	-2.37249	0.400657	0.092439	-0.45052	-1.03123	0.252233	-0.52895	-1.2958
0.837333	-0.98862	0.365414	-0.13258	-0.14648	-2.83954	-0.73437	1.1436	-3.21556
0.838	-1.3796	0.272236	0.283961	-0.31934	-2.74469	-0.06539	1.88661	-1.21933
0.838667	-2.059	0.805912	0.088928	-1.09867	-2.85705	-1.41732	1.77631	-2.46374
0.839333	-2.97249	-0.45071	-0.6127	-0.3124	-2.34132	1.90576	1.95845	-0.81957
0.84	-1.90349	2.25346	-0.81661	-0.18182	-2.55525	1.7457	-0.29369	-0.61102
0.840667	-1.12039	-0.11343	-0.58237	-0.78938	-2.46386	1.65665	-0.82417	-1.77484
0.841333	-1.88598	-0.35744	-0.22779	-1.65896	-2.25713	-1.48985	-0.95097	-1.0795
0.842	-2.16516	0.685915	-0.55166	-3.2645	-2.96979	1.27303	1.6049	-0.02242
0.842667	-2.43828	-1.62843	-0.49457	-2.39327	-1.28321	0.405803	1.65084	-0.21786
0.843333	-1.13935	-0.63201	0.015484	-2.02454	-1.16799	1.33251	0.7849	-2.42456
0.844	-1.85409	1.26774	-0.83474	-1.57623	-2.12465	2.71908	2.44767	-1.17422
0.844667	-2.97389	1.45039	0.364407	-0.67363	-1.43437	4.18441	1.46036	-2.34175
0.845333	-2.32522	1.78195	-0.37677	-0.93666	-0.77424	3.66536	2.46695	-3.50113
0.846	-2.89357	2.46631	0.320792	-1.21034	-1.80127	1.85781	2.75675	-2.68933
0.846667	-2.21473	3.46537	-1.1128	-0.64205	-0.16358	-1.2018	2.82834	-1.31345
0.847333	-2.95109	1.32316	-0.53574	0.565648	-1.0873	-0.50274	0.186331	-0.51826
0.848	-2.4764	1.90916	-0.89949	2.62665	-0.17253	1.94188	-0.77616	0.178768
0.848667	-2.46998	2.07708	-1.73832	2.67511	-0.04906	-0.71301	-1.49106	-0.24668
0.849333	-2.83971	2.65503	-0.28326	2.68863	-0.14695	1.66944	1.93523	-0.59002
0.85	-2.65013	0.624269	-0.26167	1.83204	-1.16136	-0.05053	1.78862	-1.7157
0.850667	-4.26644	2.58669	0.597597	1.77965	-0.84342	-2.38649	0.273345	-0.9734
0.851333	-3.46796	0.505021	0.384763	1.08703	-0.0648	-3.65072	-0.81975	-0.49825
0.852	-3.11686	0.909849	-0.98858	2.02758	-0.04835	-1.53454	0.090277	-2.6547
0.852667	-3.19497	0.516396	-0.88779	0.685923	-0.66509	-0.84847	-0.70229	-1.98699
0.853333	-3.0982	1.91998	-0.71247	1.12885	-1.43906	-3.14239	1.54767	-2.75137
0.854	-2.98422	0.642681	-0.07255	0.175266	-2.05031	-1.59623	2.33619	-1.56297
0.854667	-2.60786	2.19085	-0.55891	-0.90379	-1.82331	-0.11777	0.713933	0.644403
0.855333	-1.80775	2.68395	0.575098	-0.49548	-1.18856	-3.24554	-0.28188	-1.78858
0.856	-1.81527	-0.67011	-0.13484	-2.92647	-0.62128	-2.77354	1.7096	-0.28435
0.856667	-2.25532	3.81946	-0.44421	-2.51187	-1.31236	0.651484	1.63229	-0.66305
0.857333	-2.10628	0.540194	-0.81761	-2.02845	-2.35374	0.338027	-0.58858	-0.17822
0.858	-0.72389	2.73616	-0.44599	-2.13251	-2.31715	-3.02426	0.98227	-0.99651
0.858667	-0.88641	0.929475	-1.32972	-1.41841	-0.99466	-1.95965	-0.69564	0.465249
0.859333	-0.49558	1.28112	-0.42409	-2.47918	-0.74159	-0.59021	1.3339	-2.20336
0.86	-1.35569	0.95191	0.236764	-3.10052	-0.65707	0.547846	-1.63188	-1.03556
0.860667	-1.32405	2.04916	-0.71783	-2.15043	-1.75752	-2.49642	-0.40122	-1.48164
0.861333	-2.24238	1.02971	0.21777	-2.9581	-1.26476	-1.93703	-0.30254	-0.45037
0.862	-1.75442	-0.81761	-0.02425	-1.56614	-0.17737	-1.03694	-0.53824	-1.77049
0.862667	-2.56392	-2.90126	-0.87702	-2.87929	-0.28359	-2.55501	0.722125	-2.74234
0.863333	-0.6731	0.923827	-0.78556	-1.72633	0.483564	-1.77561	0.856451	-2.59859
0.864	-1.71502	-0.89231	-0.13122	-1.22386	-0.32109	-2.84192	0.134704	-2.45935
0.864667	-2.47494	-0.66256	-1.14511	-2.22374	-1.50831	-3.48051	-1.06507	-3.02576
0.865333	-1.40141	-0.65872	0.701368	-1.42128	-1.42239	-2.59654	1.70091	-1.93202
0.866	-1.78783	-1.68373	-0.40189	-1.9207	-3.59761	-0.63348	-0.31251	0.308097
0.866667	-1.9824	-0.20611	-0.62756	-1.66645	-2.58776	-3.17642	-0.1654	-1.0642
0.867333	-1.43253	-0.43737	-0.72713	-1.78976	-3.30293	-2.73062	1.27507	-1.5313
0.868	-0.81947	2.01805	-0.50226	-2.22726	-2.82495	-1.7124	-1.57529	-1.2125
0.868667	-2.35884	1.96325	0.085734	-1.08996	-3.94743	-3.07176	-1.51993	-0.53117
0.869333	-1.40157	1.50616	-0.78942	-1.12184	-2.8164	0.103225	-1.80492	-1.48374
0.87	-1.8701	2.50454	-0.88596	-1.25131	-3.00643	-2.85938	0.521806	0.167451
0.870667	-1.92174	2.38405	-0.04962	-0.75237	-2.37905	-1.12666	-0.45278	-0.15226
0.871333	-0.79457	1.63892	-0.11814	-0.74914	-1.70441	2.03079	-0.12431	-1.62884
0.872	-2.63292	0.288444	-1.51671	-0.72142	-1.15556	4.06255	-1.90597	0.321591
0.872667	-0.43301	0.513186	-1.20695	-1.40365	-1.22076	1.91367	-1.11545	-2.03022
0.873333	-1.03952	2.81113	-1.03741	-1.35549	-0.36916	-0.10563	-0.22734	-0.28872
0.874	-1.00324	1.0704	-0.48023	-1.82245	-1.19709	-0.18461	-0.2408	0.042444
0.874667	-0.95897	1.02308	-1.50034	-0.57902	-1.02942	3.18446	-0.60386	-0.52572
0.875333	-1.11391	1.64169	-0.55401	-0.4193	-1.49754	2.44989	-1.25262	-0.14723
0.876	-0.38848	1.08746	0.020489	-0.92367	-1.18682	-2.62023	-2.02348	-0.66448
0.876667	-0.82348	2.00866	-0.76365	0.347481	-0.9567	0.107188	-1.4567	-1.19116
0.877333	-2.62795	1.22401	-0.86538	0.37668	-0.43765	-0.56583	0.40809	-0.07019
0.878	-1.97817	-0.06196	-0.37748	0.78714	-1.73558	1.92401	-0.40529	-2.03186
0.878667	-1.30609	0.75749	-0.01228	1.29369	-0.25549	-1.39652	-0.70654	-2.36502
0.879333	-1.15303	1.62039	-1.11537	-0.00787	-1.00887	-0.04182	-1.00544	-1.53924
0.88	-1.99637	2.30714	-0.17002	-0.48263	-1.28959	-1.8021	-1.00787	-1.84299
0.880667	-1.19668	0.199443	1.55343	-0.65298	-2.46238	-0.89682	0.985507	-0.76706
0.881333	-0.82563	0.352073	0.43909	-0.55701	-1.34598	-1.60416	-0.20133	-1.05803
0.882	-1.35883	0.175892	0.909432	-0.62855	-0.39217	-1.82263	-0.57737	-2.03967
0.882667	-0.81334	1.75236	2.797	-0.59864	-1.26165	1.99475	-1.11836	-2.55477
0.883333	-2.54946	0.426407	2.40266	-0.19497	-1.85414	0.892037	-1.50662	-1.16429
0.884	0.401133	0.539821	1.14656	-0.79602	-1.51637	-1.39133	-2.75668	-1.31355
0.884667	-1.54902	0.008853	1.6941	-0.48006	-1.51994	-0.72805	-0.50982	-2.8104
0.885333	-1.186	-0.23841	1.57062	-0.36478	-1.24955	-1.61289	-1.86901	-2.18538
0.886	-0.68254	0.358052	2.66909	-0.41644	-2.19808	-3.1027	0.56333	-3.75115
0.886667	-0.83186	1.76698	1.69018	-0.05967	-0.67189	-0.9047	-0.18965	-2.09768
0.887333	-2.41781	1.19166	0.126685	0.497955	0.374034	0.23638	1.22284	-1.12117
0.888	-0.98889	1.28003	0.944778	-0.66287	-0.9905	-1.99346	1.14973	-0.50571
0.888667	-1.40904	-1.29772	0.672904	-0.9764	-0.76314	-1.05585	-0.3162	-1.19803
0.889333	-0.81192	0.205498	1.47168	-1.61473	-1.62232	0.369529	-0.61481	0.051428
0.89	-1.65819	-0.44335	-0.50227	-0.56434	-0.28356	1.43503	-0.25558	-2.72253
0.890667	0.372482	0.753747	0.479378	-0.83863	0.021652	0.556204	-0.99727	-2.64388
0.891333	-1.37482	1.39682	-0.30454	-0.82619	-0.97413	-0.54155	-0.80454	-0.3442
0.892	-0.65507	0.431308	0.517624	-0.66814	0.342141	-0.09138	-0.66617	-2.54078
0.892667	-1.52729	0.722484	-0.9589	-0.97197	0.392744	-1.10973	-1.26537	-2.06708
0.893333	-0.55969	0.54935	0.442977	-1.42888	-0.68763	-2.52768	-1.51802	-1.58772
0.894	-0.94086	1.42155	-0.92267	-0.8885	-0.78553	-2.68203	-2.85323	-1.70824
0.894667	-1.20796	0.949327	-0.22677	-1.53885	0.413647	-3.29022	-1.48367	-1.7951
0.895333	-2.68254	1.05553	1.30409	-1.20373	-0.39499	-0.38898	1.39101	-1.1569
0.896	-2.16331	0.929085	0.898697	-0.34975	-0.51677	-1.30375	0.703337	0.201635
0.896667	-2.58645	2.56453	1.63875	-0.79669	1.13535	-0.49057	-1.66132	-0.80082
0.897333	-2.13543	2.29833	0.156581	-1.12716	0.052362	-2.92594	-0.92181	-0.45939
0.898	-2.37933	-0.6927	0.51172	-2.04093	0.054368	-1.1078	-0.9004	-1.17065
0.898667	-1.03711	1.00168	-0.49447	-3.13312	1.28802	-2.99397	1.24583	-2.72356
0.899333	-2.74342	-0.50608	-0.13832	-2.41667	1.11008	-3.4257	-1.90256	-0.58692
0.9	-1.26087	1.65925	1.53738	-1.22852	1.31255	-2.5909	-0.96981	-1.54052
0.900667	-1.33285	-0.55305	0.147482	-1.82238	1.06023	-0.98159	-0.62149	-0.28841
0.901333	-1.98529	1.0154	-0.01253	-1.00814	1.26788	-1.53894	-0.01631	-1.86679
0.902	-0.60264	1.59908	0.181511	-0.65965	-0.66935	-2.02663	-1.43312	-1.66829
0.902667	-2.19256	1.99752	-0.29847	0.263522	-0.12422	-1.23207	-0.25507	-1.81191
0.903333	-1.16527	2.55199	-0.65948	1.88768	-1.82744	2.0742	-1.8565	-1.40104
0.904	-1.66994	0.747332	-0.21954	1.15393	-0.83301	3.83133	-0.33729	-0.11461
0.904667	-2.09117	0.234375	0.437536	1.87938	-1.32762	2.17523	0.07257	-0.82837
0.905333	-3.39437	1.3237	0.297904	2.99568	-2.70129	2.49812	0.353555	0.850801
0.906	-2.22561	0.429536	-0.5284	3.51336	-2.84159	3.10622	2.46315	-0.46621
0.906667	-1.02473	1.59206	-1.38179	2.81638	-2.02848	4.00371	0.15149	0.173085
0.907333	-2.05594	0.982761	-0.8889	2.71874	-2.14992	2.9564	0.476949	-1.21281
0.908	-1.91068	-1.23089	-0.70406	1.98221	-2.5427	3.16815	0.865774	-1.14695
0.908667	-2.14183	0.4106	-0.61016	2.69611	-2.16231	2.62789	-0.84805	-1.12568
0.909333	-1.03946	1.31652	-0.56337	1.44181	-2.38764	2.5088	0.816394	-1.66446
0.91	-0.91656	0.206195	0.120187	1.98866	-2.21286	0.77942	-0.10839	-1.34532
0.910667	-1.40684	-1.14594	-0.4102	1.21779	-2.14096	0.951402	-0.13493	-1.7119
0.911333	-0.66972	1.52124	0.758617	2.519	-0.01629	1.70459	-1.90398	-1.67231
0.912	-0.17825	-0.95932	-0.60772	1.57347	-0.80051	1.49713	-2.24021	-0.58109
0.912667	-1.13102	0.082891	-0.75907	0.794575	-0.35287	3.3009	-1.20415	-2.47464
0.913333	-1.92887	-1.33482	0.504349	1.1293	-0.97484	3.47237	-0.64121	-2.79753
0.914	-1.79004	0.885899	0.643478	0.918728	1.95152	1.22174	-0.50067	-2.41438
0.914667	-1.12279	-0.40243	-0.53672	1.46442	-0.36411	-0.39914	-0.87095	-2.27068
0.915333	-1.51953	-0.03307	0.689037	0.278917	0.173936	-0.32616	0.36334	-2.37523
0.916	0.139326	-0.30376	0.016091	0.998667	0.356614	2.14526	2.39999	-2.7557
0.916667	-1.21865	-0.93335	0.317283	0.257991	0.656612	0.720949	-1.46054	-1.49011
0.917333	-0.63128	0.229346	-0.73138	0.960098	0.092176	-0.33293	1.78061	-1.39673
0.918	-0.86167	-0.35779	-0.38548	1.43674	1.57367	1.12293	0.746283	-1.66253
0.918667	-1.85995	-1.20536	-0.17268	2.15028	0.751334	-0.03918	1.62929	-1.5719
0.919333	0.377098	-0.7102	0.130183	0.667797	0.963406	-1.59097	0.931837	0.810465
0.92	-0.66606	0.969739	-0.83883	-0.07279	1.84308	-1.46001	0.484335	-1.04187
0.920667	-0.20389	-2.06249	-0.94735	-0.58204	2.49641	-0.29246	1.36296	-3.3303
0.921333	-0.8679	-1.22459	-0.18484	0.901818	2.49918	0.223318	0.139918	-2.05269
0.922	-0.99379	-0.84011	-0.56606	1.17607	1.53549	0.102387	1.75486	-2.03569
0.922667	-1.63148	0.341429	-0.93863	0.535435	0.289604	0.726704	0.039301	-1.57977
0.923333	-0.92083	0.803468	-0.00453	2.75395	1.12926	2.53352	1.67417	-1.63611
0.924	-1.5977	0.449345	0.295074	4.07089	0.034947	0.699213	1.63997	-2.17086
0.924667	-2.15888	0.415373	-0.03078	3.59725	0.813078	3.89536	2.37387	-2.83543
0.925333	-2.21036	-1.50449	-0.30998	3.98364	0.16774	-0.54028	-1.55243	-2.56048
0.926	-1.10774	-2.42122	0.557013	3.81763	-0.18373	1.38142	-1.53799	-2.41207
0.926667	-1.05948	-0.36266	0.054913	3.79996	0.093517	0.927066	-0.07014	-2.14358
0.927333	-1.72444	-1.96657	0.069461	2.16118	0.680568	-0.02243	0.59135	-1.50109
0.928	-2.22529	-1.98594	0.738768	1.72684	1.07392	2.3649	0.248109	-1.70691
0.928667	-1.81674	-1.43431	1.36734	1.46318	1.79678	-1.42412	-0.39305	-2.17247
0.929333	-2.2137	-0.44928	1.51481	0.987841	1.20773	0.541637	-2.05676	-1.57395
0.93	-2.25535	0.98644	0.955568	-0.03811	0.549796	2.58919	-0.56041	-1.40586
0.930667	-1.44464	-2.47121	0.347144	0.045845	-0.04414	0.565155	-1.60792	-0.98144
0.931333	-1.62704	0.468612	0.866527	-0.04125	0.299566	1.747	-0.37011	-2.33041
0.932	-2.04715	-0.94104	0.818682	-1.21291	-0.62817	0.381605	-0.90169	-1.97353
0.932667	-1.70924	-1.65425	0.245873	-1.06624	-0.07315	0.379168	-2.07119	-3.55515
0.933333	-2.73386	-0.45414	-0.38849	-1.41506	0.64487	-0.32721	3.11003	-1.08588
0.934	-3.71319	-1.40839	0.893168	-0.74305	-0.2727	-0.17493	-0.52704	-3.17453
0.934667	-2.20722	-0.84547	-0.457	-0.60747	-0.16221	0.024922	0.451674	-2.25099
0.935333	-3.49198	-0.81793	0.039571	-1.03039	-0.3877	0.54742	-2.38169	-3.68577
0.936	-2.63779	1.13095	0.794156	-0.42425	0.655161	0.811504	-1.51893	-1.78121
0.936667	-1.55406	-1.15184	1.88003	-1.92788	0.208119	1.52426	0.167075	-2.45278
0.937333	-1.56125	-1.17756	1.53301	-1.88986	0.269964	3.27386	0.277803	-2.891
0.938	-1.29662	1.13865	-0.17432	-1.9393	-0.10265	1.53846	-0.86979	-2.4409
0.938667	-1.73588	0.307949	0.602655	-2.00911	0.82295	1.03519	-1.66136	-0.68235
0.939333	-0.84364	-0.50797	0.942396	-3.08191	-0.00849	2.79133	-1.31063	-2.67801
0.94	-1.62324	-0.61936	0.786966	-4.49135	-0.17204	-0.33256	0.917406	-1.53104
0.940667	0.096689	-0.4463	0.910775	-4.90418	-0.08834	-0.03031	-0.08967	-2.07879
0.941333	-1.51887	1.16269	0.246411	-2.45366	0.227248	-0.44066	-2.08575	-2.30973
0.942	-1.44772	1.2527	0.017368	-3.20724	0.027434	-1.14211	-0.24685	-0.8586
0.942667	-1.32122	1.01616	1.0532	-2.31964	1.30455	-0.35841	-2.55359	-2.38587
0.943333	-1.9673	0.804144	0.630373	-1.74066	1.8669	-0.10555	0.885308	-0.15191
0.944	-1.46747	-0.74405	0.441249	-0.90937	0.785099	-0.34263	-0.24174	-0.50134
0.944667	-1.88306	0.498763	0.608552	-0.4469	1.59077	2.72428	-0.01944	-1.0494
0.945333	-1.00566	0.71366	0.633053	-0.33852	-0.67239	-0.44418	1.3769	-0.88729
0.946	0.27152	-0.91589	0.090326	-0.11091	0.266504	0.726477	2.48321	-1.34992
0.946667	-1.02016	0.345703	0.750212	-0.13135	0.337351	1.82076	-1.19209	-2.48589
0.947333	-0.62156	1.25266	-0.10691	-1.31031	-1.63912	0.67141	0.270879	-2.03897
0.948	-1.33151	-0.17315	-0.50786	-0.52545	-0.08062	-2.08646	-0.92996	-1.73731
0.948667	-0.39736	-1.12852	-0.71097	-0.43481	-0.70153	-1.55575	0.2485	-2.32429
0.949333	-1.05467	-0.35049	-0.00263	-0.3874	0.202483	-0.41937	-0.56611	-2.70359
0.95	-1.75802	0.14676	0.715405	-0.17587	1.02496	-1.43737	0.637402	-2.30041
0.950667	0.611586	0.182637	0.401178	-0.85897	0.682862	1.15404	-0.67599	-1.41595
0.951333	0.479077	0.008173	-0.02836	-0.82132	1.18296	-0.27974	0.253085	-1.47482
0.952	-0.61568	2.82211	-0.03452	-0.8455	0.930895	-0.99927	2.17587	-2.56276
0.952667	-0.29109	1.85885	0.014384	-0.88857	0.717629	-3.52583	0.881643	-0.05807
0.953333	0.125937	1.05478	-0.31568	-1.18158	0.155599	-1.19065	0.757304	-3.49875
0.954	-1.7207	-0.38119	-0.20113	-1.05207	-0.16165	0.939539	-1.31808	-0.03281
0.954667	-0.72323	2.2601	-0.5357	-0.66422	0.768246	-1.02385	0.599612	-2.82833
0.955333	-0.6358	0.199673	-0.24023	-1.9427	-0.24331	-0.90351	-2.01044	-3.1604
0.956	-0.74181	0.199784	-0.40117	0.396749	0.419327	-0.00945	0.367313	-2.72488
0.956667	-1.19882	0.684347	-0.47839	1.36393	0.378343	-0.09514	-1.10639	-1.85949
0.957333	-0.981	-0.7184	0.321179	0.177693	-0.01182	-0.27254	2.57504	-2.20502
0.958	-0.46089	-0.35333	0.90344	0.315758	-0.30186	1.01883	0.218722	-1.57941
0.958667	-1.02945	-1.18435	-0.49311	1.46004	0.092787	1.77419	-0.06453	-2.13406
0.959333	-0.10062	-0.49988	-0.64309	0.601713	1.55619	-0.48732	-0.32573	-2.85132
0.96	-0.69226	-1.66878	-0.31055	0.234128	2.40432	0.572054	-1.73995	-2.71929
0.960667	-1.01185	-2.06297	0.238705	1.11098	1.82621	-0.36772	0.443185	-3.76165
0.961333	-0.79576	-1.54602	-0.32482	2.52663	0.607851	1.48636	-1.44582	-3.18447
0.962	-0.83982	-1.55342	-0.08411	1.50438	0.023543	-0.44581	0.74705	-1.86667
0.962667	-0.58638	0.663057	1.10109	0.30195	-1.31727	0.859515	-0.22787	-2.64572
0.963333	0.150682	-1.12346	2.33521	1.1862	-1.02039	0.899407	-0.43156	-2.47743
0.964	-0.96596	-2.99993	1.22012	1.7774	-0.40986	-1.85423	0.074877	-2.28156
0.964667	-0.77629	-2.74967	0.320981	0.937211	-1.25023	0.238413	-1.36691	-2.15633
0.965333	-0.84612	-1.127	1.13255	1.25941	-0.48487	-0.29774	-1.05125	-1.94943
0.966	0.274945	-2.0028	1.27146	0.715583	-0.77208	-1.05444	1.47263	-2.22048
0.966667	0.999476	-0.89251	1.22101	0.025712	0.36109	-1.46349	0.204667	-0.48473
0.967333	-0.05848	-0.59616	0.59799	1.02703	-0.81286	0.78266	0.562346	-0.6366
0.968	-0.22282	-0.09216	1.88462	-1.23079	-0.47579	0.649892	-2.64243	-0.71772
0.968667	0.441318	-1.48321	0.991568	-0.17842	-0.59218	3.0548	2.69296	-0.84477
0.969333	0.058925	0.469511	0.505756	-0.56194	-1.56492	1.41951	-0.89385	0.478391
0.97	-0.47713	-0.32925	0.295252	-1.20812	-1.2723	-1.53886	0.019939	-0.08519
0.970667	1.00312	-0.08749	-0.13245	-1.65663	-2.29509	-0.88034	2.11624	-1.42495
0.971333	0.492652	0.755392	0.162461	-1.48597	-1.19322	0.472438	1.03223	-1.01622
0.972	0.280921	-0.95259	1.03764	-1.61475	-0.58333	1.84753	0.339182	0.868006
0.972667	1.2063	-0.49119	1.77746	-1.60846	-0.22464	0.733212	-1.73236	1.17703
0.973333	1.31901	-1.31229	1.82848	-3.71854	-0.42838	-0.69944	-3.42804	1.68519
0.974	-1.07066	-1.31496	1.249	-5.01926	-2.58886	2.97717	-1.62802	-1.19677
0.974667	-1.16536	1.12158	0.790193	-2.95496	-0.35782	1.55073	-0.10244	2.2518
0.975333	1.20876	-0.24947	0.511305	-2.23523	-1.24423	3.2311	1.14623	-0.29125
0.976	0.138772	-0.41175	0.094237	-2.16555	-1.39946	2.07697	0.669058	0.399436
0.976667	-0.67344	-1.01502	-0.37931	-1.38718	-1.42668	1.09824	0.283177	-0.22706
0.977333	-0.18348	-0.51089	-1.37473	-1.04052	-1.16117	0.737845	-0.52192	-1.31927
0.978	0.480507	1.83209	0.919249	-2.00254	-0.17802	-0.64826	0.866048	-1.72925
0.978667	-0.34835	-0.51758	-1.00889	-1.02075	0.075693	-1.78858	2.20958	0.170504
0.979333	-0.22136	-0.10507	-0.55106	-0.3397	0.344207	2.91977	2.46978	-1.06832
0.98	-0.87521	0.538426	0.55136	-1.0296	-0.99444	2.22126	1.08923	-0.04714
0.980667	-0.01993	1.75615	1.5343	-1.48454	-0.61292	0.456693	-0.33253	0.566197
0.981333	-0.06655	-0.11794	0.972733	-0.45416	-0.00337	-0.07758	2.21748	1.34335
0.982	0.133007	0.510512	0.612284	0.30824	0.270768	0.865916	0.37186	1.38527
0.982667	0.66959	1.5715	0.102335	-0.53643	-0.43857	-0.95116	-1.08585	1.84204
0.983333	0.017842	-0.06307	0.874228	-0.023	-0.02967	-0.1583	-0.71852	2.19635
0.984	-0.55019	0.701614	0.399227	0.192119	0.141098	1.48133	-0.6175	2.2649
0.984667	-0.09363	1.26627	-0.08937	-0.4845	1.01698	3.36343	0.092917	1.96808
0.985333	0.114317	1.34518	0.083816	-1.26959	0.606075	0.956026	1.25859	1.07341
0.986	0.156743	-0.30478	0.961048	-1.17541	0.133596	2.22331	2.66101	-0.22366
0.986667	-0.33503	-0.12198	-0.30713	-2.41071	0.651868	-2.26929	1.7333	0.361213
0.987333	0.69622	0.925595	0.527408	-4.15147	-0.02337	0.808985	1.70887	1.42054
0.988	0.537376	0.396264	1.04167	-4.85126	-0.09781	-0.28202	0.74278	2.82549
0.988667	-0.49514	0.589517	0.80752	-2.98269	-0.08178	0.490407	1.35398	1.50022
0.989333	0.347495	3.05225	0.004096	-2.75716	0.561207	-2.87869	0.770639	-0.75597
0.99	0.836737	1.3919	0.250325	-1.91762	-0.14146	-0.71531	1.27233	-0.27043
0.990667	-1.24585	1.23804	0.604932	-2.09053	-0.74155	1.10654	0.054042	0.619317
0.991333	0.467337	3.44074	0.380072	-2.36483	-0.50217	-2.39953	-0.2077	1.31273
0.992	0.722059	1.55341	0.119848	-1.63523	-0.07593	-1.30781	0.096136	-0.64017
0.992667	-0.87984	3.44772	0.768344	-0.42324	0.737365	-0.76827	1.40712	0.955631
0.993333	0.231327	3.19978	0.013954	1.6193	0.105612	0.847987	0.959782	0.487803
0.994	0.473313	0.940061	0.696116	1.68224	1.59179	-0.78565	-0.35689	1.06838
0.994667	-1.28794	0.957502	0.157917	2.05879	1.44199	-4.29354	-0.4576	0.097326
0.995333	-1.71443	1.82928	0.848292	2.46581	0.103683	-3.38637	-0.90755	1.83615
0.996	-1.2651	2.46296	0.013189	1.15737	0.957756	-1.87249	-1.54753	-1.13511
0.996667	-0.9056	0.87539	0.501389	0.429082	-0.4935	-1.77	-1.34101	-0.47167
0.997333	-0.87433	3.66135	0.556948	-0.18607	1.15919	1.17707	-0.05566	-2.2862
0.998	0.017637	3.17432	-0.15209	-0.37772	-0.0637	-1.7042	-0.71195	-0.13696
0.998667	0.492533	3.92453	0.644804	-1.59468	-0.13721	-2.24697	0.784798	0.614868
0.999333	-0.07223	2.68321	0.49911	-2.4436	0.166324	-4.01901	-0.9062	1.12761
1	-0.78096	3.2699	0.691073	-2.36767	1.01045	-2.43216	-1.50716	0.121597
1.00067	0.60013	6.01698	4.42366	4.21425	0.210444	0.46695	-1.58152	1.14956
1.00133	1.29433	8.39636	7.15069	15.8432	4.21697	1.04832	-0.94127	2.40846
1.002	3.04575	10.0675	10.8192	23.282	9.13472	3.83716	1.12044	4.07063
1.00267	4.12529	10.6387	12.0508	27.6344	12.641	5.37179	4.21028	4.54267
1.00333	5.34305	11.3783	13.973	31.4955	14.9812	9.094	1.78131	4.20388
1.004	6.55334	12.72	15.6635	34.0258	17.4039	7.23458	3.1423	5.9535
1.00467	6.02391	13.9315	15.2572	37.3257	19.6212	8.94106	6.30984	7.3522
1.00533	7.22543	13.2841	15.7756	39.3909	21.3676	9.97176	6.3733	6.66458
1.006	8.08921	12.3621	17.7297	38.7079	20.9971	13.4848	5.21499	7.36448
1.00667	8.31543	15.0557	15.9264	38.5931	23.2957	13.2665	7.59503	6.83886
1.00733	9.27991	16.0074	16.9965	40.7444	24.7363	9.7967	8.67265	6.96985
1.008	9.41782	17.3106	16.8676	40.0057	25.3869	10.9796	6.87326	6.83353
1.00867	8.98687	18.8427	18.06	40.1793	25.2557	10.0367	6.95261	6.8787
1.00933	7.9542	17.5943	17.5723	41.3786	24.8013	10.3792	7.21831	8.41795
1.01	8.76078	17.3087	19.5409	41.2956	23.5711	13.5667	8.25383	6.31307
1.01067	8.47073	19.412	18.3056	41.6993	24.9676	14.6193	5.9872	6.87397
1.01133	10.4337	20.5914	20.0718	40.2055	24.5467	11.6279	6.41721	7.87047
1.012	9.18781	20.8207	19.9917	40.6204	25.1093	12.3397	6.94069	8.61683
1.01267	9.61921	20.1682	18.6497	39.3391	25.9095	15.9824	10.7862	8.59351
1.01333	9.97421	19.6095	20.0503	37.7913	26.4044	13.7304	9.5997	9.71574
1.014	10.0606	18.958	18.8912	36.4195	25.1924	17.7302	7.75522	9.25596
1.01467	10.0624	20.0335	18.8462	36.1515	25.4428	15.6687	9.47147	8.44047
1.01533	8.7524	20.955	18.9689	36.106	23.5424	13.3192	9.42469	7.73163
1.016	10.2714	18.4882	18.7459	36.7523	24.7648	14.935	10.3109	9.12368
1.01667	8.17869	18.1203	18.8191	36.8782	25.2288	14.2079	9.41995	9.41583
1.01733	9.11642	18.6357	19.6959	37.3441	25.4644	15.1944	10.6024	7.09398
1.018	10.3506	19.4745	21.6108	38.482	24.5883	15.4252	11.0562	8.25587
1.01867	10.4923	16.4361	19.4148	38.7254	24.3104	15.6709	9.69534	9.73158
1.01933	9.80077	18.3454	20.3181	38.2847	25.094	15.6714	11.6373	9.28296
1.02	9.47058	17.0111	19.7053	38.3653	24.8398	13.5394	9.61492	8.47533
1.02067	9.38854	16.3357	19.4305	36.684	25.4989	13.3785	9.9708	10.2178
1.02133	9.59527	17.3354	21.174	35.7574	24.5014	15.3068	10.3417	9.10389
1.022	8.71916	16.0849	19.5773	35.7493	24.5655	21.8797	9.30695	9.46587
1.02267	9.34042	18.0419	20.1779	34.845	24.1123	17.4313	11.8792	9.43593
1.02333	9.15722	16.9755	18.5257	34.2279	24.243	16.0664	9.97317	8.46976
1.024	9.52661	17.6923	20.3448	35.5953	24.7936	16.7059	10.9732	8.58769
1.02467	10.4282	18.5038	20.7353	36.2094	24.4668	20.0531	11.0098	8.57496
1.02533	10.1209	19.043	19.1549	35.6711	24.452	18.2985	11.8593	9.51046
1.026	10.903	16.4735	19.9966	35.6091	23.6656	16.5193	9.44687	8.76872
1.02667	9.87724	17.4976	20.0555	35.1726	23.3349	19.755	11.1708	9.6114
1.02733	9.29295	16.5133	21.013	35.1395	22.9839	22.0895	11.0824	7.73752
1.028	9.87708	18.6009	19.8653	32.5758	23.6241	16.3947	9.78824	10.2647
1.02867	9.44903	15.3932	19.2794	31.834	23.9325	18.017	9.38217	8.08642
1.02933	8.57687	17.0421	21.0029	32.3897	22.9729	17.7142	9.93546	9.97225
1.03	9.06507	15.1811	19.914	31.8757	22.6292	18.3806	7.87575	8.76668
1.03067	8.6009	17.7447	19.8133	32.2798	21.9189	23.3968	11.7977	9.44816
1.03133	9.3701	16.4641	19.7642	32.7402	23.1021	22.9492	9.50521	10.1072
1.032	8.69781	15.1827	19.7593	31.7915	22.9734	18.3022	8.53718	9.90743
1.03267	9.89099	14.8357	19.2977	32.7074	22.1595	17.7342	8.69197	10.6445
1.03333	10.1971	15.1228	22.367	32.2618	22.5179	17.7513	10.1064	8.94067
1.034	10.6366	14.9507	18.4247	32.6698	21.9205	18.7319	9.68238	9.4085
1.03467	9.52419	12.8824	20.5153	32.379	22.2641	21.6228	11.9481	9.31321
1.03533	9.72172	13.1628	20.7956	33.269	24.1017	13.7116	10.7478	9.36305
1.036	8.48307	16.2697	19.4608	34.9727	22.6437	12.5904	10.5315	7.78845
1.03667	8.84297	15.1341	18.6969	35.8917	22.4114	13.1815	8.87885	10.9969
1.03733	7.69227	13.5946	18.8635	35.9213	21.8012	18.8515	8.66676	10.3654
1.038	7.3011	14.361	19.9325	35.6801	21.7331	21.7872	12.0566	8.5174
1.03867	8.11652	14.8136	17.8691	35.1435	21.3335	18.6855	9.66282	8.08225
1.03933	8.60743	12.386	18.4756	34.39	22.3873	20.0298	8.93307	9.78937
1.04	8.4897	14.8504	20.8546	36.2618	21.9162	17.2621	9.9924	9.63122
1.04067	8.85268	15.549	19.4922	35.1658	20.6968	14.8854	9.95086	9.8549
1.04133	9.12943	13.5875	19.524	36.4959	21.5647	16.3631	9.46232	7.74536
1.042	8.08664	13.4256	20.6504	35.1253	20.6961	18.1529	11.2251	10.0318
1.04267	8.29336	14.3827	19.4199	34.1619	20.9398	14.2822	9.87493	10.0469
1.04333	8.47258	12.8874	20.982	34.2572	22.013	17.0494	10.376	8.66491
1.044	7.90157	13.9396	19.3034	35.1081	21.6425	14.9154	11.112	8.47475
1.04467	8.32387	14.1587	19.5178	35.7982	21.5063	12.3757	9.53459	9.37684
1.04533	8.48231	11.4984	22.3732	36.135	20.9937	12.9745	14.2748	10.7065
1.046	7.89808	14.5007	21.2251	36.5422	20.8704	20.9993	10.2395	9.19465
1.04667	8.70014	12.8188	21.4561	37.6362	20.5756	17.0117	10.0942	8.05734
1.04733	8.43134	16.245	21.5261	39.6236	21.7285	15.2864	11.7	8.69604
1.048	7.89238	13.2029	20.1043	39.9433	22.485	12.2155	9.92282	10.018
1.04867	8.9603	13.866	20.6983	40.6887	20.2856	15.0819	11.3965	10.8626
1.04933	8.96953	13.0086	21.2879	40.5406	21.1985	16.4422	12.5152	10.0112
1.05	9.21695	13.4154	20.98	41.8671	20.6649	12.1739	8.27801	8.02197
1.05067	7.9523	13.7234	19.9947	43.0077	19.8543	15.159	11.1635	9.81238
1.05133	8.05861	13.2317	19.931	44.2701	20.6957	15.2322	9.01939	8.92388
1.052	7.90449	13.6558	18.5232	44.6505	21.2122	10.7515	6.43727	7.08212
1.05267	8.21871	13.5004	19.7217	44.0941	20.7418	8.92159	10.2667	8.13275
1.05333	8.46808	14.1427	20.0795	42.8877	20.0735	17.0698	10.8291	6.89771
1.054	8.21334	14.002	18.4199	40.6741	20.4337	15.7829	8.38709	7.37384
1.05467	7.63919	13.5221	19.5399	41.3746	19.018	11.2175	8.88014	10.1965
1.05533	7.66117	11.2275	21.2015	39.3372	19.6883	14.5759	7.6371	10.7393
1.056	8.4283	11.5857	19.8534	40.8375	19.2313	10.6135	8.12164	9.11125
1.05667	6.88186	11.38	18.1023	38.0766	19.5346	14.127	9.81106	9.9838
1.05733	7.7794	12.3534	17.6256	36.0605	19.7319	13.4778	7.73998	10.4355
1.058	8.42008	11.9178	20.6402	35.2782	20.5023	12.4246	7.67849	10.1409
1.05867	7.31771	11.0309	19.8346	34.7015	19.22	9.65991	9.78265	9.72544
1.05933	7.3872	12.1689	18.8362	34.5986	17.9014	14.055	10.9888	9.66819
1.06	7.80615	11.1264	17.935	34.8176	20.1567	14.5638	11.6366	9.27495
1.06067	7.73437	12.16	19.2136	37.5888	18.3276	11.1051	9.22613	6.01861
1.06133	7.70314	9.46823	19.7859	36.8603	19.204	9.50808	10.0164	8.26348
1.062	8.21047	9.50304	18.699	34.9666	18.5204	9.64989	11.1245	9.06039
1.06267	8.73454	12.3991	16.3235	33.1296	17.9382	9.45446	9.23241	7.70067
1.06333	8.23492	10.39	17.2386	34.9179	19.1298	10.8973	10.9137	7.63496
1.064	8.52124	10.5793	18.6573	39.2747	17.5242	10.509	10.6985	8.60143
1.06467	9.32236	9.53121	18.9438	41.1789	17.4908	6.60132	13.2955	8.26336
1.06533	8.48793	11.8805	16.4331	40.1852	16.8487	9.05295	14.1325	9.61176
1.066	8.87238	11.9335	17.2582	38.4879	17.0781	7.20582	10.7325	7.58239
1.06667	8.23793	11.5445	19.7182	39.8723	15.8377	7.05327	11.6429	8.55871
1.06733	9.96764	11.4635	17.4582	38.8801	16.6043	7.50993	12.2899	8.62348
1.068	8.63261	11.2811	16.2715	34.288	17.3718	6.99423	9.28668	10.0021
1.06867	8.84573	12.2719	20.0593	31.0172	17.0664	6.50078	11.3359	7.17608
1.06933	9.00069	11.9874	17.6533	29.2545	16.8774	5.71521	11.3412	9.11307
1.07	8.05162	10.081	16.4136	27.2284	17.6836	8.31314	9.2299	6.76966
1.07067	8.06659	11.3817	14.9855	27.8934	16.8744	7.57984	11.9128	8.10128
1.07133	7.99207	10.3331	16.7405	28.3241	16.4922	10.3756	12.1316	5.66654
1.072	8.12159	10.9515	15.6386	26.8719	15.7375	7.80856	10.6286	6.65307
1.07267	8.50741	10.2089	16.4425	28.2477	14.5964	8.01533	14.2258	7.28476
1.07333	7.69034	11.5513	15.7604	30.3535	13.3893	8.39591	11.8937	6.77569
1.074	7.76816	11.1773	16.4098	28.8453	12.807	6.88862	12.0787	7.43291
1.07467	8.39667	10.9127	14.4466	32.0419	12.5233	9.4543	13.4792	8.36476
1.07533	6.57619	10.3802	14.8126	31.089	13.7767	9.02116	10.4903	5.95785
1.076	8.45639	10.2867	15.1619	29.8977	14.318	8.5187	12.5032	6.33197
1.07667	7.57675	9.76989	16.498	28.037	13.3586	10.8474	13.6853	8.58228
1.07733	7.67026	9.13575	16.2766	27.4235	13.5155	8.93589	10.7842	6.99067
1.078	6.57006	8.05703	15.996	27.5116	13.4891	6.90377	9.42165	6.8158
1.07867	7.97336	9.77335	15.8259	31.3379	14.0861	9.0721	15.0122	7.55558
1.07933	7.71305	11.0404	17.6682	30.9381	14.7729	8.29052	14.4081	7.70302
1.08	7.77304	10.691	16.9018	28.4001	15.1334	9.89199	11.0731	8.91031
1.08067	7.37295	11.9281	14.6541	26.4005	14.981	7.5153	11.8123	9.18261
1.08133	7.30753	11.3669	15.4779	29.3774	14.4701	8.56763	12.6661	7.12801
1.082	7.50278	11.0505	14.2917	28.8669	14.9523	7.46838	12.3136	7.99236
1.08267	7.46929	11.9729	14.1021	27.8237	13.6882	8.13193	13.3988	8.98982
1.08333	5.81641	8.75947	15.5872	28.3355	12.9487	6.64693	11.5782	6.3874
1.084	6.95009	10.3444	15.1022	28.2127	14.0356	10.5859	12.4275	5.82608
1.08467	6.6482	12.0316	15.0584	24.4888	12.8965	9.62232	12.3661	7.29692
1.08533	6.15222	9.92483	15.6955	25.5549	12.6659	9.5552	11.7172	6.60013
1.086	6.22326	12.9637	13.6338	23.5996	13.3169	8.67592	12.5616	7.28369
1.08667	7.48914	11.0897	14.0904	24.2179	13.7459	9.60398	9.9246	6.71066
1.08733	6.49029	13.0297	13.609	23.6334	12.7928	10.0106	12.9101	7.23443
1.088	8.32117	11.1928	15.241	21.6641	12.7719	6.57531	11.5433	5.81926
1.08867	8.14192	11.8945	15.1425	20.797	14.4917	9.21157	11.6451	5.91424
1.08933	6.9676	9.34318	14.3654	23.4158	12.6326	6.68311	10.76	4.46228
1.09	7.81463	12.5089	14.1277	25.2573	12.5749	7.74427	10.489	6.87488
1.09067	7.5422	11.6253	14.0126	26.9778	12.4702	6.6115	13.9576	6.58166
1.09133	6.69834	12.876	13.387	25.6136	10.5612	7.02825	12.2839	4.98355
1.092	7.37029	13.2598	13.0067	22.6569	11.2309	9.13974	10.2843	5.84046
1.09267	9.03631	11.2674	12.9053	25.174	10.2363	7.395	10.1738	6.57363
1.09333	8.08812	11.9501	12.939	26.398	9.62895	9.10882	11.9524	5.82076
1.094	7.84696	10.9135	12.7642	27.4638	10.3291	7.16623	9.19599	6.25474
1.09467	7.07419	10.1521	11.5122	33.2449	9.67453	10.4307	10.5007	5.63648
1.09533	8.02864	10.7452	12.4268	34.5283	8.92835	8.10841	11.1421	5.5171
1.096	7.52161	11.1491	11.5737	31.5618	9.58523	6.31749	12.1401	8.33662
1.09667	7.5339	11.1464	12.1609	32.1007	9.32232	10.089	6.14903	7.46661
1.09733	8.37068	11.8486	12.5658	33.3332	9.51901	6.8017	7.58933	5.37869
1.098	8.07015	12.432	11.2995	36.479	10.1757	9.5836	7.92512	8.00801
1.09867	7.5567	11.0704	11.1901	34.3591	11.4641	6.44579	8.68294	5.56147
1.09933	9.17443	11.6521	12.4821	35.3299	11.3831	6.50257	7.19086	4.83274
1.1	8.29092	11.9569	11.7786	32.2126	12.4107	6.71876	7.25158	8.05322
1.10067	7.15218	11.7713	12.5549	32.5044	11.9122	7.27594	7.67104	5.07663
1.10133	7.50383	11.9006	11.118	34.3424	12.0721	7.01283	6.76794	5.45454
1.102	8.37955	10.2157	10.807	34.1868	11.9203	6.7173	5.99875	5.54988
1.10267	8.57504	12.2146	11.6557	34.9748	12.5864	6.57636	6.00589	7.0731
1.10333	8.57513	11.1455	11.3653	32.3918	11.6497	6.77901	7.34641	5.96778
1.104	8.35789	10.2247	11.0131	32.589	11.8812	8.97483	3.78487	4.03696
1.10467	6.98609	10.1304	12.0964	29.0288	10.5185	6.95519	7.53157	4.01676
1.10533	7.56651	9.80815	10.5626	28.0849	10.7585	5.4921	4.96299	5.39235
1.106	7.30917	10.8	11.3905	29.9641	10.2814	5.35004	4.91582	6.65233
1.10667	8.89662	9.11723	10.8277	30.7478	9.89789	4.60144	6.05994	5.57846
1.10733	8.71276	9.24862	11.3085	30.4203	8.53982	7.27198	6.7537	4.13358
1.108	8.40174	10.211	9.87124	30.9624	9.54346	6.56925	5.20357	4.66034
1.10867	8.73736	10.1711	11.3657	31.5416	9.75792	3.78966	7.08709	5.43416
1.10933	8.65998	11.535	12.3647	34.1878	9.8836	5.08596	9.01791	4.67495
1.11	7.39521	9.17224	11.6525	34.3868	8.85069	5.95944	7.68563	4.45514
1.11067	9.55066	10.8698	10.9714	35.4882	8.7607	3.96944	9.09372	4.96918
1.11133	8.58686	9.29354	11.1991	33.7874	8.65366	1.77665	6.95325	5.34302
1.112	7.20977	10.9017	12.1057	32.3558	8.12547	3.20903	6.90811	4.90848
1.11267	8.58028	9.70184	10.9476	34.1746	9.17541	2.83057	5.4618	4.34046
1.11333	6.84432	12.2385	10.3275	36.347	8.54308	2.52063	4.63352	4.30124
1.114	8.00454	9.23417	10.6371	38.2648	9.56055	1.71081	7.12416	4.69295
1.11467	8.93777	10.1851	11.5062	38.5425	9.41225	2.76715	3.95175	4.84045
1.11533	8.16455	11.3347	10.1635	38.2334	9.36066	4.17172	5.76862	4.4697
1.116	9.22588	9.33924	9.88658	36.8087	9.13836	2.33037	5.11572	6.71307
1.11667	10.7046	10.76	8.96981	37.355	7.62413	1.29132	8.39067	4.80367
1.11733	8.87717	9.84169	9.99789	36.5156	8.62657	5.10026	6.6032	5.98748
1.118	9.61807	11.229	9.18441	37.172	9.02076	5.61739	5.06786	4.84316
1.11867	9.66637	11.3042	9.44885	36.8874	8.79905	2.79002	5.76553	4.52259
1.11933	10.2147	11.4556	10.1553	36.9604	7.85445	4.47619	4.98818	7.2911
1.12	10.1342	9.30279	10.4794	37.065	9.23085	3.05754	5.06085	3.64684
1.12067	9.49934	9.86777	8.69724	37.0967	7.48546	3.79578	4.38042	3.69935
1.12133	9.46573	10.3988	9.83498	35.9412	8.02464	2.19728	5.12808	6.76435
1.122	9.76019	9.39222	7.9866	34.3786	8.96796	4.05764	5.13626	6.65366
1.12267	10.1809	13.5223	10.1112	34.8118	9.52689	4.27135	5.55166	3.14106
1.12333	8.98234	11.3799	9.17476	35.5908	9.93271	3.84856	5.35885	6.33751
1.124	9.42297	10.2441	8.97317	37.6203	9.82225	4.35283	4.8565	5.93952
1.12467	9.39966	11.0616	10.7202	36.3209	10.4323	5.53022	6.88223	5.85245
1.12533	7.80675	12.0394	12.7936	36.1833	9.24631	2.32687	5.02411	2.42972
1.126	8.77839	11.2713	12.1516	36.4487	9.61115	5.25989	4.78812	3.22714
1.12667	8.37201	10.7481	10.0989	35.0893	9.39711	4.74041	5.04394	3.7412
1.12733	9.38578	11.7033	10.391	34.0649	9.95634	6.37373	5.88848	3.34812
1.128	9.35171	10.3937	12.9001	32.517	8.7642	4.49319	2.47028	3.57014
1.12867	8.24589	11.3988	14.0817	31.3632	8.39118	1.38522	4.85152	3.32071
1.12933	8.69878	10.2923	14.0699	31.9965	8.79037	-0.60348	5.39519	3.54189
1.13	9.16971	9.04276	13.4506	34.6422	8.40378	1.05412	3.95959	4.9176
1.13067	9.56367	10.6651	14.1824	33.6276	8.02288	1.71734	4.92242	3.30748
1.13133	8.51629	8.96522	13.6973	32.4202	10.7652	4.11071	4.90177	4.01251
1.132	10.0801	8.91999	10.3864	32.2392	8.7868	0.519203	5.7209	4.53101
1.13267	8.1427	10.4081	11.1165	34.2444	8.89852	-0.8621	3.88631	3.89288
1.13333	8.65539	11.8171	10.8475	34.3887	9.00603	3.37551	5.88368	5.19639
1.134	8.70337	10.7042	11.0888	34.1039	10.7065	1.35416	3.2904	4.52536
1.13467	8.69656	10.3147	11.1558	33.6057	9.92112	3.36832	6.30256	4.17723
1.13533	8.54501	8.58991	12.1167	33.9448	11.4483	0.693558	4.94707	3.06193
1.136	7.49208	10.5842	12.298	33.0215	12.2711	2.71176	6.23458	4.49429
1.13667	8.26958	10.9398	12.7577	35.109	10.2985	2.27033	6.33476	5.86365
1.13733	8.81672	10.7779	13.2172	35.8973	11.4334	1.79802	4.83568	6.37851
1.138	8.41582	9.45964	12.7727	34.1137	11.4716	1.06192	5.64155	6.11312
1.13867	9.72671	10.4412	11.6089	33.7509	10.9993	1.83854	6.49177	6.78632
1.13933	9.72872	10.1495	10.2186	32.4404	11.6958	3.22842	4.35649	7.04216
1.14	8.73026	9.09044	9.0005	33.6954	10.9617	3.46814	5.15222	5.1416
1.14067	8.46373	8.30012	8.89142	34.6344	10.3684	2.19378	4.73089	6.13428
1.14133	7.93411	8.63754	9.36224	33.4225	11.7398	4.71713	5.86842	5.57382
1.142	8.09856	9.1731	8.11412	32.1803	10.3197	1.57675	6.92224	6.51275
1.14267	7.64446	7.89802	7.69509	32.2145	10.1117	3.88058	4.15318	6.79487
1.14333	7.97868	7.83214	7.60731	34.7832	9.05502	0.246677	6.05421	7.22996
1.144	9.53119	9.73113	8.27369	32.6218	9.6556	1.23402	5.41305	5.80503
1.14467	8.94401	9.06061	8.44735	35.5279	8.34445	2.31666	6.28666	4.96382
1.14533	10.0879	8.36304	6.75539	39.7124	8.59255	2.92816	4.45442	6.64566
1.146	8.79674	8.55299	8.23869	42.9374	9.417	2.24672	2.59864	6.19492
1.14667	8.28262	9.7359	8.70224	43.0413	8.42488	1.48795	6.53421	7.13588
1.14733	9.08888	8.29547	8.19772	41.1139	9.08073	1.11551	7.75194	5.5328
1.148	9.45051	7.69437	7.80546	41.8068	8.84586	2.48522	4.47472	6.00612
1.14867	9.29472	8.35208	8.09267	40.2744	9.10077	0.8724	5.05703	7.01401
1.14933	8.69477	7.05827	9.54257	40.2099	9.72418	-1.27069	6.39354	7.18497
1.15	8.15358	7.03942	8.33177	38.6267	8.24822	0.583861	7.20217	6.82439
1.15067	8.7559	9.86019	8.85376	37.385	10.071	3.42132	7.30602	5.90603
1.15133	8.82717	7.29887	8.00982	35.2349	9.89843	0.855083	2.57034	6.14223
1.152	8.58615	10.0213	10.0504	34.5661	8.96286	1.0773	2.32316	6.67265
1.15267	8.18656	8.91945	10.16	35.7152	7.78746	2.97741	5.84952	6.16548
1.15333	8.99531	9.70328	11.1305	35.0587	10.5294	1.12998	3.98848	6.72607
1.154	8.65189	8.67347	10.4763	36.2101	8.19094	1.36638	4.27388	6.26776
1.15467	8.91365	10.2801	11.0192	34.669	9.89169	0.000265	5.49108	6.62711
1.15533	8.43028	7.96356	11.3755	34.3506	10.2118	-1.22324	4.96358	6.43651
1.156	8.77965	9.225	9.5264	35.2458	10.0851	-0.89333	4.55679	6.12205
1.15667	9.25691	8.37134	9.09867	35.9577	10.8592	-0.59083	5.26718	8.09967
1.15733	7.25436	8.99147	9.59107	36.0939	11.1583	-1.61275	3.85607	7.18108
1.158	8.23871	8.83754	9.57603	36.1814	11.2019	1.13169	4.08106	8.31264
1.15867	8.51407	8.89435	9.77577	35.0864	10.5381	-0.76864	4.44902	7.36333
1.15933	8.17411	8.63853	9.65553	34.8562	11.3081	0.422883	5.96494	9.98732
1.16	7.73993	7.41234	9.52184	34.7449	11.3577	0.411654	3.7223	8.09596
1.16067	7.66241	8.73518	9.07253	33.5906	10.8286	-0.25152	4.00812	7.47042
1.16133	7.90956	8.03745	10.0203	32.9733	10.6559	-0.76347	5.47549	6.73097
1.162	7.79712	7.19449	8.8616	33.2407	11.0078	-2.70467	4.96013	7.38924
1.16267	8.10986	8.47511	8.38353	33.1465	11.6335	-1.77403	5.03406	6.11139
1.16333	8.56921	7.60383	9.09047	33.5678	11.1461	0.36458	6.53205	6.61897
1.164	7.74316	6.28495	9.49918	32.7344	12.4122	-0.03119	4.81359	7.65303
1.16467	7.92218	8.85999	7.70751	33.9561	12.1563	-0.38	2.98884	6.64374
1.16533	7.32761	8.35179	7.91703	34.2193	11.3743	0.464938	4.27895	8.51999
1.166	6.91906	8.52069	9.07111	34.506	12.6205	-0.39149	7.48712	5.44019
1.16667	7.4772	5.78504	10.1871	34.6766	12.8599	2.73264	2.63239	6.59871
1.16733	6.97785	8.57121	9.40402	33.5135	10.9304	-1.41109	6.5183	9.52295
1.168	7.6987	7.06835	10.6138	32.1054	13.1104	-0.48219	6.7638	8.79549
1.16867	7.78199	8.99358	10.2664	34.5732	12.3969	0.39955	3.6053	9.76214
1.16933	7.63714	9.69164	9.63363	32.4055	12.5927	-0.81001	4.74108	8.81413
1.17	7.40071	8.77119	8.73703	32.67	12.2059	0.06217	3.91272	8.50943
1.17067	7.00546	10.7818	7.61157	32.8825	12.2942	0.033651	4.11291	10.3046
1.17133	6.3198	8.63802	6.51615	33.4646	12.8849	-0.60011	7.485	10.9438
1.172	7.14154	9.82873	6.36219	34.4354	11.7874	0.471241	3.03857	9.45333
1.17267	8.25893	9.13615	7.03578	35.6833	13.052	-2.339	3.74591	10.1795
1.17333	8.65268	8.87829	7.9629	35.3423	12.4246	0.154455	5.67389	9.47828
1.174	8.03528	9.4937	7.30245	36.8551	11.1599	0.487709	5.11016	9.50379
1.17467	7.36446	8.78797	7.41032	38.1591	12.4702	-1.52536	5.24926	12.7761
1.17533	7.05015	10.256	7.84356	38.9594	13.4339	-0.10165	3.80109	11.5517
1.176	8.31198	8.10635	8.10139	38.8276	11.8316	-3.43189	5.03565	8.86394
1.17667	8.32414	10.2438	11.0063	37.8503	11.796	-1.53936	4.22867	10.8111
1.17733	7.41474	9.5246	11.3588	37.6491	12.6089	-1.52175	4.86511	9.56497
1.178	8.24035	7.67971	8.6088	35.9954	11.8792	-2.04306	4.44997	7.76918
1.17867	8.89575	8.51423	8.53812	36.8092	12.0739	0.256909	5.61146	7.45229
1.17933	8.51805	8.6923	7.67226	35.7506	11.6979	-2.42112	3.42312	6.31097
1.18	7.13464	7.49514	6.73596	35.1404	12.8587	-1.15921	2.99064	5.83965
1.18067	7.23485	8.54084	7.97044	34.0481	11.2419	0.270839	3.62883	4.96606
1.18133	7.35403	8.30821	8.34968	33.6915	11.7525	1.25357	1.97539	4.22993
1.182	7.17949	9.00997	11.8302	32.974	12.6215	0.688748	6.12766	6.71133
1.18267	7.49058	6.50069	11.4019	32.4987	11.4225	-2.75744	3.52626	7.6445
1.18333	6.13629	6.17287	9.94876	32.7264	11.5286	1.05966	5.55407	6.79786
1.184	5.97934	8.84992	11.0953	32.6432	11.2976	-1.6114	6.25229	6.85563
1.18467	7.30633	8.88601	10.8546	32.8408	10.4909	0.232614	4.93763	6.57589
1.18533	6.37485	9.31673	9.50621	33.1903	9.67145	-0.27781	4.2873	6.8523
1.186	8.28949	10.335	9.99629	32.6397	10.292	-2.07124	5.47174	6.10327
1.18667	6.30647	9.38118	10.1522	34.0548	10.392	0.169733	4.40254	7.00993
1.18733	7.33827	9.59522	10.3923	35.2302	11.035	-3.11091	0.773769	5.79913
1.188	7.72065	9.37043	9.87853	34.4875	11.0304	-3.31523	3.93434	8.15408
1.18867	7.22699	9.07716	7.79152	35.8624	9.76034	-1.63937	2.4346	6.99562
1.18933	8.33886	9.10954	6.68644	38.6798	10.3696	-1.13769	0.334458	7.05607
1.19	8.52497	8.36844	7.76171	38.2243	10.3192	0.922125	0.617451	5.93538
1.19067	7.2406	8.91779	6.20445	37.9478	11.2068	0.598076	4.37362	6.68482
1.19133	7.83277	8.05488	6.61432	38.9299	9.58414	0.373876	2.65309	4.73571
1.192	7.10631	10.238	7.67457	37.4279	9.67513	-0.95591	4.80573	5.34441
1.19267	7.60921	8.89714	6.84743	38.3997	9.93957	-2.7583	3.80546	5.8384
1.19333	6.94193	9.32997	8.17781	37.2208	10.0383	-1.15262	3.9222	5.54978
1.194	7.02449	8.01212	7.83022	36.9073	10.5299	0.996009	4.40048	5.53456
1.19467	7.31913	9.56581	9.7022	37.2785	9.46276	-0.97673	2.16295	7.9183
1.19533	8.02785	10.0902	9.33796	36.6915	9.05951	-0.29747	2.99949	6.63909
1.196	7.23775	8.5702	8.73336	37.5571	9.76387	0.101835	5.69422	5.47987
1.19667	7.06778	7.42311	8.09231	40.4865	10.3532	-0.1048	5.71138	5.29007
1.19733	6.65061	7.88036	7.91895	39.6495	9.25525	-1.75653	3.72238	7.1803
1.198	6.56861	9.58208	8.15621	39.4285	9.70411	-2.49443	4.33614	5.81599
1.19867	7.34057	8.71053	7.13853	38.9513	9.18154	-2.80966	1.46552	7.15543
1.19933	7.17449	6.56582	6.61768	38.4464	9.40811	-3.03378	0.643933	5.33701
1.2	7.77706	7.97142	6.9061	39.7379	9.33157	0.179971	4.99492	7.83402
1.20067	7.38769	7.09403	7.51167	39.858	9.27448	-2.10416	4.15762	6.18994
1.20133	6.27508	7.9778	7.70734	40.4956	10.2069	-2.00957	3.94147	6.10939
1.202	6.43346	8.12676	7.36363	40.0891	9.99806	-1.60733	5.5325	6.39755
1.20267	6.51136	5.9387	6.88203	41.8203	10.362	-2.84965	4.12112	7.58357
1.20333	8.72982	7.74113	5.93522	41.4285	10.5616	1.70829	1.2628	5.57496
1.204	8.35037	6.19448	7.2466	40.5772	11.4817	-0.39874	3.39918	7.02435
1.20467	7.79517	10.8317	6.77301	40.1865	11.6862	-2.90071	4.45607	8.66639
1.20533	8.12926	6.4334	6.60409	39.6773	10.4931	-0.99925	2.76003	6.47508
1.206	6.83467	8.45643	6.64088	38.9462	9.74386	-0.89618	1.34525	6.74613
1.20667	7.57052	8.08657	8.45809	38.4842	11.4816	2.07512	1.33708	7.45254
1.20733	8.40375	6.92356	7.75394	39.9545	8.21973	-2.85543	1.76038	7.30184
1.208	7.52822	8.84343	7.35903	39.6392	9.18605	-3.14934	3.1231	8.03939
1.20867	6.30825	5.41673	7.66183	39.7049	9.18746	-2.30643	3.0385	7.52661
1.20933	7.04891	7.41227	8.32258	39.0759	9.70735	-0.20171	4.80872	7.75372
1.21	6.87263	7.22696	8.57914	40.4942	9.24573	-2.71708	6.17855	6.83507
1.21067	6.83178	6.83398	8.64955	38.6177	8.10697	-1.95851	3.66902	7.70883
1.21133	7.28763	6.16022	8.16146	38.2469	8.8372	-0.58692	4.43761	5.06937
1.212	7.36966	7.57067	9.52765	38.9515	9.92374	-0.25186	2.20798	6.16055
1.21267	7.5956	9.01525	9.05226	39.1591	10.6204	5.22673	2.83432	6.00247
1.21333	7.99523	7.97187	9.62362	38.6013	9.43351	2.01779	3.46957	6.57486
1.214	8.13359	6.34675	7.67598	37.3307	10.615	-0.74508	2.39789	4.90061
1.21467	7.79186	6.16721	8.41277	35.7739	9.56524	0.782148	2.80415	4.7024
1.21533	7.77232	6.21848	8.75266	34.9913	9.59001	1.03768	3.0695	7.09251
1.216	7.79672	4.98503	8.62117	34.6398	9.50631	0.37357	0.961889	8.58262
1.21667	8.62408	7.12141	6.49189	33.5808	9.50258	-0.0006	1.41658	6.67665
1.21733	7.84782	6.35661	7.6859	34.1583	9.11934	-0.82081	3.16221	7.0993
1.218	7.75968	3.68202	8.17207	33.256	9.91714	0.546054	3.65646	5.74052
1.21867	7.88491	6.25443	9.43212	34.8237	9.68784	0.205061	3.89624	5.86381
1.21933	8.04486	6.97161	7.76341	33.3321	10.9336	3.81232	3.16246	7.52383
1.22	7.80791	7.72339	8.41961	35.1351	11.4265	0.491841	4.07229	7.00519
1.22067	7.47063	8.69341	7.73681	34.165	11.8036	1.1432	3.00014	7.03009
1.22133	8.62045	8.50137	8.62087	33.4838	11.4881	2.8277	3.27041	6.46962
1.222	8.0033	8.10309	7.93901	33.7078	11.2368	-0.36802	3.52963	6.37056
1.22267	9.18225	6.7634	8.39658	32.7797	12.9668	2.55316	4.9253	3.40599
1.22333	8.41396	5.09938	7.75607	33.1197	10.9193	-0.76903	2.75899	5.10396
1.224	8.27308	6.77547	8.42923	32.0434	10.0712	0.244399	3.33276	6.61946
1.22467	8.75964	6.94288	6.66393	32.4202	11.5702	-0.84429	3.87838	5.83258
1.22533	9.9198	8.1321	7.09981	33.7585	10.0947	-0.85761	2.33936	4.49903
1.226	8.26552	7.41583	5.65785	32.9836	9.74479	-0.74229	2.57235	7.4554
1.22667	9.27756	5.66111	6.89741	35.8203	10.111	2.68114	1.1845	8.54729
1.22733	8.21589	5.1814	5.49491	35.43	11.0693	0.888921	3.5062	7.28671
1.228	8.84478	5.38961	6.37987	36.203	10.8797	4.14372	1.82714	8.66354
1.22867	7.9825	4.94754	6.40857	36.7904	9.8756	2.87397	4.7374	9.68845
1.22933	8.73378	5.63399	6.51249	37.2715	9.62157	4.79141	3.38131	9.05804
1.23	8.52566	4.19526	7.49826	37.04	10.4006	0.197581	3.89915	8.87103
1.23067	8.61945	5.53709	8.27765	38.0757	8.43463	-3.05467	2.35271	9.16697
1.23133	7.7535	6.88001	8.39236	37.9513	7.40776	0.940598	3.45679	9.26652
1.232	7.83406	6.11886	7.67329	37.6599	7.37322	-1.62101	5.52842	6.04575
1.23267	7.98691	4.82822	9.04345	37.7776	8.14829	1.29	2.77402	5.14386
1.23333	7.34321	7.52427	7.54242	37.5844	7.37844	-0.43968	5.14192	5.75576
1.234	8.9986	5.80935	7.47185	37.97	8.73203	3.1855	2.40568	5.56524
1.23467	7.15271	7.03847	7.18605	38.7482	8.841	-1.25116	2.68846	4.11936
1.23533	8.11039	5.55009	6.38679	40.8626	9.13169	-0.32981	2.666	4.82316
1.236	7.35256	5.05647	8.04453	38.7635	8.81353	1.24765	3.078	3.39039
1.23667	6.7919	4.83974	6.78978	38.9774	8.61786	-1.86348	2.08554	3.64216
1.23733	7.56704	5.92374	8.8992	38.149	8.87872	-2.86006	3.57315	2.9805
1.238	7.68463	6.58025	9.14187	38.5457	8.58414	-1.8802	1.32058	3.91565
1.23867	7.9739	6.15104	9.53765	38.8986	8.32257	-1.47319	2.54108	3.75037
1.23933	7.7994	5.35723	10.3745	38.5339	7.24371	0.011138	3.40946	1.84347
1.24	7.05215	7.32498	11.621	39.2845	7.48951	-2.17387	4.3702	4.77552
1.24067	8.12287	4.40656	12.012	41.1413	9.18749	-1.93232	3.01637	6.56318
1.24133	7.74201	4.84627	12.3699	42.2617	9.12279	0.044822	3.75997	4.76185
1.242	7.84579	3.03687	10.4783	42.5612	9.60556	-2.82025	1.27237	5.65807
1.24267	7.16999	5.39981	10.2056	44.5773	8.79971	-0.76529	1.9118	7.04537
1.24333	6.44025	5.05019	10.0036	45.4331	9.00831	-0.84422	5.45801	4.82269
1.244	8.67374	5.34354	9.30667	46.5569	9.69745	-3.6066	3.42094	7.22739
1.24467	7.49596	2.1321	9.75307	46.1673	10.5778	-1.40094	5.25094	6.60351
1.24533	7.15628	6.56685	8.09837	46.4984	9.66468	-2.12762	5.80934	7.41085
1.246	7.05446	3.99673	10.3037	47.6116	10.0689	-1.68054	3.96238	6.84286
1.24667	8.29264	5.86392	11.2103	47.7398	10.7311	-1.36847	3.95177	6.19729
1.24733	6.55926	6.88811	11.9779	47.3448	10.5534	-2.16069	3.50917	5.63037
1.248	6.8085	5.9125	9.43438	49.6965	9.93331	-2.47515	3.01822	7.42857
1.24867	7.13975	5.59202	9.59212	46.3153	9.20909	-1.64721	4.16519	8.76546
1.24933	7.9779	5.92623	9.99793	45.7991	10.5579	-4.27516	2.72802	5.93086
1.25	6.56624	6.32987	11.3698	44.826	11.117	0.940407	3.60184	4.78862
1.25067	5.72584	5.72681	13.3055	43.3043	10.9125	-1.3564	3.06091	1.32339
1.25133	6.69225	5.18858	12.2485	42.2123	10.6669	-2.47833	0.75538	1.71569
1.252	7.93092	6.58474	11.0306	42.6111	9.93901	-0.7477	2.06414	3.53048
1.25267	6.49026	6.78729	11.7983	39.9157	9.85933	-2.77416	3.73751	2.03248
1.25333	6.04482	7.03693	13.4674	39.6801	10.2626	-3.05104	4.27609	2.61299
1.254	7.27528	8.04445	10.1531	37.8608	11.0565	-3.05129	3.61829	2.98437
1.25467	7.8062	5.8204	8.67626	37.31	10.6535	-3.08933	2.17669	3.90672
1.25533	6.49608	7.15677	9.29946	36.8717	10.6166	-2.85213	1.45921	4.5043
1.256	6.45799	6.66345	7.98203	35.4945	10.601	-2.63458	4.40487	4.56558
1.25667	6.68114	5.36109	9.09903	36.8231	11.516	-4.948	3.69328	4.67996
1.25733	7.79946	8.10328	7.67283	36.8795	10.3313	-2.21365	3.05894	3.62511
1.258	7.54647	7.48562	9.02144	36.8458	9.66712	-4.7458	3.12846	2.98649
1.25867	7.95814	6.76204	8.36761	36.2837	9.36649	-2.09622	3.49807	4.04801
1.25933	7.03474	5.9123	8.05208	34.9472	9.27192	-4.53389	4.04027	3.49717
1.26	7.03585	6.35597	5.38517	34.8566	9.21504	-3.50489	2.17033	2.09217
1.26067	8.31023	5.76886	5.98525	33.6724	9.80051	-1.60632	3.66317	1.54231
1.26133	8.89064	5.84572	7.34233	32.1015	8.99154	-3.87471	3.62134	2.76259
1.262	8.04828	6.63718	8.12835	35.7507	9.26983	-3.357	4.48849	5.0263
1.26267	9.59338	5.64879	7.71574	37.6515	9.17736	-2.75467	4.32437	3.17068
1.26333	8.35681	5.57005	4.20184	37.8879	8.41853	-2.85369	3.49044	4.82709
1.264	8.64334	5.15805	5.51443	38.8334	9.25985	-3.23929	3.34648	3.05971
1.26467	7.8923	6.37542	6.37659	36.2363	9.83934	1.41298	2.28016	0.620802
1.26533	6.87707	7.7877	4.88293	36.2716	8.71342	-1.60685	1.29463	2.78888
1.266	8.09792	7.60316	4.9544	36.4183	8.13632	-0.76191	1.51667	1.60814
1.26667	8.56365	5.78951	4.4842	36.2712	8.60662	-0.84408	2.73831	2.98277
1.26733	8.41696	7.04723	4.96739	35.4668	8.97246	-1.97246	2.32278	1.90878
1.268	8.9248	7.19435	5.3015	35.737	9.55366	-1.02372	3.91915	2.95885
1.26867	7.68786	6.09257	5.02114	35.8873	10.2595	-0.61953	4.04406	2.947
1.26933	7.85329	7.09609	5.71448	37.4611	8.67664	-0.2955	0.199367	4.43936
1.27	8.10561	4.92967	7.25403	37.2532	8.48049	-1.91545	1.97915	5.91977
1.27067	9.56717	5.33672	6.17038	38.2203	8.61189	-4.30009	1.36303	4.17427
1.27133	8.94305	6.2855	7.52202	36.6293	8.41179	-1.85791	0.62248	4.00602
1.272	9.66846	6.79054	9.2088	38.1627	8.37239	-2.66726	2.58115	4.95247
1.27267	8.15504	7.55675	10.3049	38.7771	9.71864	-2.80374	2.089	5.68724
1.27333	8.0313	4.91292	8.77826	38.7446	9.19626	-3.74773	0.749822	4.00267
1.274	9.06882	4.79868	9.99739	39.066	8.57695	-2.52333	2.14553	3.13268
1.27467	8.45417	7.83197	8.55662	39.7309	8.50501	-3.348	0.67992	5.1135
1.27533	8.47003	4.65801	9.11366	40.6459	8.29129	-1.21106	3.03793	5.91967
1.276	9.08085	4.05402	7.4119	41.1131	7.99873	-2.55484	0.953289	6.70892
1.27667	9.01355	6.82141	7.46477	41.7405	8.53909	-1.83178	2.30705	3.873
1.27733	7.67184	5.71919	5.69855	42.0065	9.11509	-4.53646	2.14276	4.24143
1.278	7.9493	3.17339	4.84398	42.651	8.81671	-1.67734	2.75929	4.35213
1.27867	7.63742	5.73911	8.02306	44.0008	8.85389	-2.23149	1.85936	3.83758
1.27933	8.16079	4.62266	8.4789	43.0742	9.96265	-2.29463	1.09485	2.55586
1.28	7.46936	7.32044	8.76934	43.575	9.91616	-3.64238	3.55803	2.8395
1.28067	8.26321	5.58088	8.16306	43.3531	8.97529	-1.58823	1.42678	5.23724
1.28133	7.65844	4.82304	6.75292	44.2228	10.6496	-3.78087	1.7435	5.18311
1.282	6.55429	7.50603	7.61777	44.2049	10.1652	-2.9115	0.520401	3.57536
1.28267	7.46131	5.12167	7.3508	43.1257	10.2146	-4.31657	0.928771	5.00747
1.28333	7.09001	5.91777	8.21546	43.6494	10.7529	-3.3478	1.60756	2.55522
1.284	6.61048	6.53195	8.51004	41.771	10.8735	-2.93921	1.12996	4.53363
1.28467	6.51851	6.00284	7.73215	44.073	11.1929	-1.71478	2.93336	6.17646
1.28533	8.13987	6.61881	7.21855	41.5922	10.1683	-5.34576	1.8853	5.39341
1.286	6.97789	6.96808	4.08054	42.1372	10.2586	-7.72554	2.52616	6.64734
1.28667	7.9799	5.40976	4.81766	39.9573	8.77844	-4.15691	2.67237	6.05962
1.28733	7.39734	3.13783	4.95521	39.396	10.4526	-4.48552	0.940579	5.00859
1.288	7.94665	7.5246	6.54499	39.2332	10.9579	-3.25775	2.03127	6.48158
1.28867	7.45927	2.34893	7.46701	38.7403	11.0185	-3.4687	1.77915	3.65043
1.28933	8.1113	4.45042	7.484	38.6928	11.0741	-2.206	1.32761	4.21541
1.29	8.15003	6.27271	7.49261	36.6799	10.0852	-1.32022	1.51315	4.18471
1.29067	7.93167	3.71688	6.33223	34.6675	10.2238	-3.72016	2.46611	4.88819
1.29133	7.25021	6.86798	5.46638	34.6418	10.8295	-4.49812	1.31221	5.22417
1.292	8.7681	5.19755	6.92588	32.6257	11.4346	-2.63566	0.928055	5.54192
1.29267	6.97325	6.42582	6.96032	31.4637	10.2232	-3.61805	1.67808	2.91023
1.29333	7.6142	5.19119	6.85946	29.5163	11.9286	-0.79486	2.74199	4.73196
1.294	6.85159	4.96877	6.79211	27.8589	12.0824	-3.05266	-0.64674	4.19344
1.29467	6.48834	5.29257	6.52602	28.0415	11.8542	-4.09272	2.02361	3.50013
1.29533	8.56513	4.07765	7.56578	28.2383	11.3781	-5.1883	2.08333	4.02896
1.296	9.14576	5.46712	6.1311	27.5346	10.7372	-0.78947	-2.19773	2.23948
1.29667	7.73981	6.70417	5.48979	28.3559	11.2882	-1.49996	0.60764	3.83433
1.29733	7.86477	7.18905	4.85598	30.95	9.9004	-3.8329	0.81133	4.92761
1.298	7.82744	4.44817	5.11249	32.0186	11.126	-2.59767	-1.02883	5.61147
1.29867	7.64512	1.87075	6.62453	32.7452	10.9865	-1.81573	-0.00939	5.05054
1.29933	8.60419	4.70638	7.70576	33.4063	9.08518	-3.51585	-0.07791	3.89832
1.3	7.30847	4.79153	7.34004	34.2562	9.46753	-2.21329	1.18475	5.37148
1.30067	9.10771	5.52929	8.29836	34.6614	9.45188	-2.91678	-1.60321	6.71442
1.30133	7.93038	4.22349	7.60793	34.4844	9.68901	-3.40776	3.87392	7.55849
1.302	7.13563	3.22536	8.46925	34.0588	9.77924	-2.74004	1.60096	6.0986
1.30267	8.05009	5.1567	9.22872	35.2568	10.3586	-2.55103	0.771478	4.28564
1.30333	8.18032	6.49076	8.2735	33.7083	10.8438	-1.957	1.45554	6.69691
1.304	8.17968	6.39659	6.1967	36.7903	9.98061	-3.04023	3.23498	5.81951
1.30467	8.6219	8.78307	6.56423	36.9688	9.70522	-5.19521	-1.26143	8.37882
1.30533	7.80395	5.60141	8.50283	37.5886	10.9859	-5.84684	1.53259	7.15613
1.306	9.72724	7.0323	7.90421	37.4643	10.5528	-0.89294	-0.71598	7.70453
1.30667	8.2287	5.82944	8.84775	36.8462	9.33635	-2.0147	3.3257	6.63086
1.30733	8.48432	4.86427	8.76414	35.9212	10.9302	-3.46102	0.755195	5.85606
1.308	8.57128	3.93738	7.30965	35.6829	10.4127	-1.85195	0.532323	8.71903
1.30867	8.58352	5.41295	7.00489	35.0504	10.4574	-4.03994	1.01734	8.80726
1.30933	9.05386	5.8995	7.15567	34.9288	10.6768	-3.33523	0.471688	8.93367
1.31	8.1206	6.87181	6.45756	35.9784	9.66507	-3.06213	2.88727	10.6543
1.31067	7.34783	6.46692	6.74772	35.7784	10.5585	-2.67991	2.6099	9.44173
1.31133	7.30007	7.19128	4.44802	36.0386	11.7511	-3.38102	2.00508	9.72491
1.312	7.89814	5.24023	6.16595	36.7865	11.5369	-4.36542	2.66678	11.25
1.31267	8.39676	5.29792	7.61388	36.7222	11.4625	-4.10659	1.6986	10.6891
1.31333	7.2989	5.9461	7.79571	36.9578	11.4892	-0.6986	1.28521	11.8238
1.314	7.64495	5.26031	7.61326	38.0079	10.646	-1.56472	2.6835	8.70832
1.31467	7.78139	5.66711	8.97547	38.6757	11.1394	0.065354	0.477529	9.27993
1.31533	7.90983	6.35686	9.02217	38.9636	11.3193	-2.47981	1.95824	10.1118
1.316	6.91674	5.09608	11.133	38.5484	10.4786	-3.90717	0.757911	9.29092
1.31667	7.10273	4.04072	7.89186	38.3611	10.5783	-4.05603	-0.62916	6.79819
1.31733	7.81543	6.01067	7.80782	37.9383	11.4882	-2.60088	0.746859	9.18615
1.318	7.45604	6.31014	8.13626	37.5789	11.9697	-3.8554	0.127353	9.30805
1.31867	7.383	7.71356	6.04955	35.3576	11.9741	-6.37941	1.61515	10.3573
1.31933	7.94482	6.24173	6.70973	35.1893	12.9207	-5.70995	1.65229	9.36385
1.32	7.79109	5.53332	7.4336	36.4546	11.8071	-3.88085	1.19258	9.13982
1.32067	6.36903	4.95439	7.84983	36.6054	13.1435	-2.24329	0.715112	9.52081
1.32133	7.05494	4.36901	7.22378	35.908	11.3125	-5.52931	1.93888	8.28301
1.322	7.91003	4.57589	7.05273	34.3066	11.4077	-5.58921	1.2327	9.32705
1.32267	6.88459	5.15555	4.44535	35.6474	9.5705	-4.64065	0.612535	10.4645
1.32333	7.86315	4.38957	4.44219	34.473	11.042	-4.20835	-1.66476	10.5172
1.324	6.93972	4.64791	5.65951	35.2591	9.50222	-2.58432	-2.75048	9.66092
1.32467	8.08119	6.53371	5.40968	36.8806	9.71643	-3.1605	0.413566	9.61516
1.32533	6.34413	5.18121	6.33897	38.5492	8.80176	-3.43359	-0.32158	9.53743
1.326	6.21093	6.30689	5.11975	38.764	9.88653	-0.92562	1.69643	8.45623
1.32667	7.59309	5.76783	5.48129	39.2119	10.2483	-4.70996	0.50636	8.48018
1.32733	7.2959	5.0717	5.14711	39.4087	9.54013	-1.12051	-0.63573	7.6844
1.328	7.68131	4.85912	6.39771	40.0634	9.3082	-2.58528	1.74405	8.56689
1.32867	6.44883	6.02425	5.48046	39.6504	8.14268	-3.2741	1.28266	8.52026
1.32933	5.76913	6.54316	7.08981	38.5655	7.75405	-3.37503	2.05615	8.84721
1.33	7.39248	3.85473	6.46852	38.2209	9.21812	0.659357	2.18928	9.11279
1.33067	8.02352	5.35571	6.26328	37.4712	10.7712	-2.17024	2.67573	7.45397
1.33133	6.61252	4.18546	8.64763	36.0963	9.61234	-3.09274	1.26179	8.21348
1.332	6.91088	4.43432	7.73042	36.3533	8.76831	-4.12126	1.04525	1.88855
1.33267	7.49813	5.39451	7.42023	36.6601	9.3765	-3.83843	0.734032	1.40724
[truncated: 26,501 more rows]

## Sheet: Panel l
100uA	150uA	200uA
7.81967	15.043	18.7537
7.66853	13.5468	21.0261
9.0168	10.386	16.69
29.4348	37.3368	37.4482
11.423	14.9063	18.1786
3.29347	11.2106	16.0754
3.98957	8.62063	20.7878
