# Supplementary material for: Differential synaptic depression mediates the therapeutic effect of deep brain stimulation
Source: Nat Neurosci. 2025 Oct 16;28(12):2575–87. doi: 10.1038/s41593-025-02088-w (PMC12672378; doi:10.1038/s41593-025-02088-w)
Supplement: Supplementary file 13 — Statistical source data. [file 41593_2025_2088_MOESM13_ESM.xlsx]

## Sheet: Panel d
Wavelengeth (nm)	Daseline	DBS
315.755	0.000878	0.000467
316.143	0.004872	0.004727
316.531	0.00252	0.001878
316.92	-0.00218	-0.0024
317.308	0.000698	-9.5e-05
317.696	0.005371	0.005417
318.085	0.001036	0.001443
318.473	0.003805	0.004232
318.861	0.001332	0.000939
319.249	0.004981	0.004908
319.637	0.003844	0.004037
320.025	0.001475	0.001307
320.413	0.001159	0.001524
320.801	-0.00238	-0.00232
321.189	0.005911	0.004504
321.577	0.000505	0.001194
321.965	0.006613	0.006351
322.352	-0.00219	-0.00213
322.74	-0.00149	-0.00151
323.128	-0.00586	-0.00486
323.515	0.004325	0.0042
323.903	3.45e-05	8.98e-05
324.29	-0.00227	-0.00196
324.678	-0.00198	-0.0016
325.065	0.004221	0.00458
325.453	-0.00076	-0.00036
325.84	-0.00097	-0.00076
326.227	-0.00139	-0.00079
326.615	0.011705	0.010991
327.002	0.001943	0.002455
327.389	0.004816	0.00483
327.776	-0.00244	-0.00184
328.163	-0.00449	-0.00406
328.55	0.003775	0.004005
328.937	0.00037	0.000402
329.324	0.002577	0.002174
329.711	-0.00754	-0.00639
330.098	0.007052	0.006964
330.485	-0.00681	-0.00624
330.871	0.000515	0.000365
331.258	-0.00164	-0.00187
331.645	-0.00247	-0.00167
332.031	-0.00464	-0.00371
332.418	-0.00099	-0.00061
332.804	0.002347	0.002426
333.191	0.00453	0.004172
333.577	0.000572	0.000543
333.964	0.001899	0.002465
334.35	-0.00905	-0.00772
334.736	-3.9e-05	0.000582
335.123	-0.00732	-0.00649
335.509	0.002254	0.00235
335.895	0.007612	0.006891
336.281	0.003664	0.003338
336.667	0.005807	0.00535
337.053	0.00326	0.002996
337.439	0.003018	0.003008
337.825	0.006002	0.00622
338.211	-0.00595	-0.00469
338.597	0.00052	0.000365
338.982	0.002949	0.0035
339.368	0.002633	0.002631
339.754	0.00142	0.001653
340.14	-0.00148	-0.00058
340.525	0.010563	0.009849
340.911	-0.00959	-0.00842
341.296	-0.00721	-0.00565
341.682	-0.001	-0.00039
342.067	0.000318	0.000796
342.453	0.00523	0.005343
342.838	-0.00346	-0.00309
343.223	0.000269	0.000959
343.608	0.004078	0.003469
343.994	-0.00337	-0.00334
344.379	0.004875	0.004485
344.764	0.00759	0.007174
345.149	0.00685	0.006344
345.534	0.001452	0.001384
345.919	-0.00452	-0.00374
346.304	0.003247	0.003436
346.689	0.004833	0.004393
347.074	-0.00641	-0.00478
347.458	0.002589	0.002219
347.843	0.000311	0.000576
348.228	-0.00655	-0.00524
348.612	0.003797	0.004349
348.997	0.003228	0.002817
349.382	0.002813	0.002592
349.766	0.000404	0.000813
350.151	0.000276	0.000917
350.535	0.006611	0.006427
350.919	-0.00712	-0.00577
351.304	-0.00195	-0.00111
351.688	0.001884	0.002328
352.072	0.002416	0.002332
352.456	0.002266	0.001534
352.841	0.000979	0.001468
353.225	-0.00407	-0.00412
353.609	-0.00277	-0.00186
353.993	-0.00052	-0.00088
354.377	0.002799	0.003741
354.761	-0.00612	-0.00516
355.144	0.00994	0.00908
355.528	-0.00298	-0.0021
355.912	0.006029	0.006278
356.296	0.013007	0.012321
356.679	0.010423	0.009773
357.063	0.010243	0.009159
357.447	-0.00126	-0.0009
357.83	0.006056	0.006325
358.214	-0.00129	-0.00026
358.597	0.00773	0.00845
358.981	0.005035	0.005395
359.364	0.002703	0.003492
359.747	-0.00255	-0.00215
360.131	0.002039	0.002236
360.514	0.006258	0.005816
360.897	0.001087	0.001731
361.28	0.006586	0.006496
361.663	-0.01121	-0.01032
362.046	-0.00019	0.000145
362.429	0.004308	0.004673
362.812	-0.00734	-0.0064
363.195	0.004362	0.004455
363.578	0.008312	0.007411
363.961	-0.00792	-0.00586
364.344	-0.00277	-0.00224
364.726	0.004969	0.00494
365.109	0.008263	0.007864
365.492	0.002323	0.002238
365.874	-0.00568	-0.00369
366.257	0.001322	0.002425
366.639	-0.00287	-0.00218
367.022	-0.00857	-0.00792
367.404	-0.00689	-0.00539
367.786	0.002384	0.002281
368.169	0.009619	0.009138
368.551	0.009212	0.009081
368.933	-0.00285	-0.00181
369.315	0.007373	0.006917
369.697	0.004685	0.004916
370.08	-0.01028	-0.00859
370.462	0.008085	0.006776
370.844	-0.00778	-0.00629
371.226	0.006157	0.005319
371.607	0.002924	0.002859
371.989	-0.00287	-0.00265
372.371	0.004049	0.00433
372.753	0.00719	0.006111
373.134	0.009594	0.008444
373.516	-0.00176	-0.00112
373.898	-0.00675	-0.00571
374.279	0.002389	0.002538
374.661	-0.00558	-0.00534
375.042	-0.0063	-0.00562
375.424	0.007259	0.006774
375.805	0.002219	0.002484
376.186	-0.00321	-0.00247
376.568	0.002772	0.001838
376.949	0.000281	0.000234
377.33	0.002606	0.002346
377.711	0.003595	0.002468
378.092	-0.00508	-0.00478
378.474	0.002138	0.002004
378.855	-0.00642	-0.00604
379.236	0.000907	0.000717
379.616	0.008233	0.00641
379.997	0.000173	0.000306
380.378	-0.00742	-0.0058
380.759	-0.00238	-0.00201
381.14	-0.00521	-0.00433
381.52	0.003413	0.003201
381.901	-0.00048	-0.00078
382.282	-0.0019	-0.00177
382.662	0.001487	0.002305
383.043	-0.011	-0.00918
383.423	0.005321	0.005099
383.803	0.007289	0.006472
384.184	0.009242	0.008821
384.564	-0.00114	-0.00043
384.944	0.009834	0.008364
385.325	0.008206	0.007913
385.705	0.002892	0.002357
386.085	-0.00526	-0.0042
386.465	-0.00069	-0.00076
386.845	-0.00342	-0.00268
387.225	0.007565	0.005981
387.605	-0.00072	-0.00066
387.985	-1.2e-05	-0.00076
388.365	0.001502	0.002154
388.745	-0.00621	-0.00547
389.124	0.005634	0.004887
389.504	0.000621	0.000448
389.884	0.000486	0.001336
390.263	0.002648	0.00165
390.643	0.00575	0.006133
391.022	-0.00089	-0.00111
391.402	-0.0076	-0.0064
391.781	-0.00562	-0.00509
392.161	-0.00171	-0.00123
392.54	0.012147	0.010942
392.919	-0.00014	0.000689
393.299	0.000528	-0.00011
393.678	0.003672	0.003363
394.057	0.004705	0.003874
394.436	0.013246	0.012082
394.815	0.001862	0.001485
395.194	0.006581	0.006091
395.573	0.001255	0.001392
395.952	0.006172	0.005724
396.331	-0.00033	-0.00067
396.71	-0.01128	-0.01091
397.089	-0.00153	-0.00133
397.467	-0.00185	-0.00141
397.846	0.001659	0.001699
398.225	-0.00042	-0.00018
398.603	-0.00334	-0.00289
398.982	-0.00071	-0.00052
399.36	0.004821	0.004871
399.739	0.003674	0.003229
400.117	0.00231	0.001955
400.495	0.009106	0.008041
400.874	-0.00119	-0.0017
401.252	-0.0021	-0.00242
401.63	0.010036	0.008239
402.008	3.21e-05	0.001292
402.387	-0.00259	-0.00257
402.765	-0.00253	-0.00202
403.143	0.003857	0.003174
403.521	0.025671	0.022899
403.899	0.007032	0.004749
404.276	0.000816	-0.00101
404.654	0.005334	0.003706
405.032	0.007974	0.006627
405.41	0.009338	0.007838
405.788	0.005119	0.005219
406.165	0.011875	0.010202
406.543	0.012447	0.011149
406.92	0.00487	0.004348
407.298	0.000133	3.49e-05
407.675	-0.00366	-0.00339
408.053	-0.01999	-0.01862
408.43	0.004727	0.003922
408.808	-0.00579	-0.00575
409.185	0.001115	0.001873
409.562	8.63e-05	0.000402
409.939	0.009535	0.008501
410.316	-0.00579	-0.00542
410.693	-0.01154	-0.0117
411.071	0.012793	0.011063
411.448	-0.00774	-0.0073
411.824	-0.00771	-0.00704
412.201	-0.00786	-0.00635
412.578	0.002254	0.002184
412.955	-0.0019	-0.00146
413.332	-0.00043	-0.00044
413.709	-0.00727	-0.00738
414.085	-0.00255	-0.00284
414.462	-0.00508	-0.00467
414.838	0.002574	0.003149
415.215	0.001901	0.001662
415.591	0.00055	0.000291
415.968	0.005832	0.004899
416.344	-0.00811	-0.00706
416.721	0.014287	0.012272
417.097	-0.00161	-0.00171
417.473	-0.00257	-0.00248
417.849	0.002547	0.00237
418.225	-0.00549	-0.00445
418.602	0.004004	0.002968
418.978	0.003141	0.00293
419.354	0.008781	0.006941
419.73	-0.01405	-0.01372
420.106	0.005348	0.004405
420.481	-0.00053	-0.00112
420.857	-0.00701	-0.00683
421.233	0.002638	0.001597
421.609	-0.01132	-0.01056
421.984	0.002895	0.002069
422.36	0.000242	9.59e-05
422.736	-0.01314	-0.01183
423.111	0.001137	0.000667
423.487	-0.00123	-0.00236
423.862	-0.0073	-0.00691
424.238	-0.00773	-0.0072
424.613	-0.00153	-0.00245
424.988	0.000392	0.000406
425.363	0.022407	0.005256
425.739	0.00123	0.000203
426.114	-0.00295	-0.00338
426.489	0.004286	0.002632
426.864	0.001714	0.001105
427.239	0.01209	0.011427
427.614	-0.00084	-0.00112
427.989	0.007444	0.006225
428.364	0.011382	0.009838
428.739	0.001391	0.000489
429.113	0.002064	0.001965
429.488	-0.0016	-0.00221
429.863	-0.00251	-0.00208
430.238	0.000831	-2.1e-06
430.612	-0.00075	-0.00147
430.987	0.002956	0.002748
431.361	-0.00383	-0.00441
431.736	0.002695	0.001333
432.11	-0.01054	-0.01016
432.484	0.003553	0.001864
432.859	0.006778	0.00577
433.233	0.007232	0.006029
433.607	-0.00105	-0.00143
433.981	0.003339	0.001998
434.356	-0.00146	-0.00231
434.73	-0.00393	-0.00408
435.104	-0.00422	-0.0044
435.478	-0.00344	-0.00398
435.852	0.003038	0.001329
436.225	-0.00661	-0.0057
436.599	0.000227	-0.00039
436.973	-0.01186	-0.01131
437.347	-0.00589	-0.0065
437.721	-0.00162	-0.00308
438.094	-0.0066	-0.00659
438.468	0.000984	-8.8e-05
438.841	0.001075	-0.00022
439.215	0.002796	0.001882
439.588	0.002934	0.001917
439.962	-0.00051	-0.00153
440.335	0.003783	0.002663
440.708	0.001018	0.000259
441.082	-0.00423	-0.00502
441.455	-0.00157	-0.00237
441.828	0.003706	0.003205
442.201	-0.00244	-0.00269
442.574	-0.00246	-0.00357
442.947	0.00033	-0.00046
443.32	0.001931	0.001495
443.693	-0.00208	-0.00254
444.066	-0.00201	-0.00332
444.439	0.000101	-0.00157
444.812	0.003489	0.002469
445.184	-0.00801	-0.00758
445.557	-0.00316	-0.00431
445.93	0.002101	0.001527
446.302	0.004882	0.004024
446.675	0.000252	-0.0003
447.048	0.013801	0.012251
447.42	-0.007	-0.00702
447.792	-0.00508	-0.00622
448.165	-0.00379	-0.00531
448.537	-0.00105	-0.00143
448.909	-0.00076	-0.00195
449.282	-0.00278	-0.00405
449.654	-0.00326	-0.00317
450.026	-0.00834	-0.00741
450.398	0.011355	0.009646
450.77	-0.00781	-0.00793
451.142	-0.00356	-0.00523
451.514	-0.00337	-0.003
451.886	-0.00084	-0.00118
452.258	0.000335	-2.4e-05
452.629	0.001073	0.000288
453.001	-0.01105	-0.01026
453.373	0.000136	-0.00146
453.744	0.003176	0.001235
454.116	0.001521	-0.00073
454.488	-0.00183	-0.00259
454.859	0.003492	0.001806
455.231	-0.00133	-0.00242
455.602	0.008537	0.006324
455.973	0.003164	0.002237
456.345	-0.00323	-0.00385
456.716	-0.00428	-0.00474
457.087	-0.00817	-0.00813
457.458	-0.00612	-0.00627
457.829	-0.00389	-0.00486
458.201	-0.00143	-0.00277
458.572	0.001191	-0.00136
458.943	-0.00911	-0.00859
459.314	-0.00536	-0.00563
459.684	-0.0031	-0.00327
460.055	0.004135	0.002347
460.426	-0.00681	-0.00722
460.797	-0.00531	-0.00607
461.167	-0.01204	-0.01257
461.538	-0.00093	-0.00194
461.909	0.001371	0.000539
462.279	0.005772	0.003834
462.65	0.015315	0.012623
463.02	-0.00139	-0.00269
463.391	-0.0001	-0.00116
463.761	0.002596	0.001762
464.131	-0.00896	-0.00966
464.502	0.003578	0.00173
464.872	-0.00089	-0.00154
465.242	-0.00518	-0.0065
465.612	0.003388	0.002614
465.982	0.0007	-1.4e-05
466.352	0.003516	0.001026
466.722	0.004214	0.002261
467.092	0.003713	0.001486
467.462	0.001189	-0.00052
467.832	-0.00944	-0.0099
468.202	0.000831	-0.0013
468.571	6.41e-05	-0.00104
468.941	0.002796	0.001245
469.311	-0.00824	-0.00885
469.68	-0.02134	-0.02071
470.05	0.002954	0.001213
470.419	0.00718	0.005077
470.789	-0.00767	-0.00794
471.158	0.001832	0.000609
471.527	0.009814	0.007257
471.897	-0.00432	-0.0051
472.266	-0.00233	-0.00228
472.635	-9.1e-05	-0.00173
473.004	-0.00023	-0.00141
473.373	0.002986	0.000959
473.742	-0.0003	-0.00134
474.111	0.011094	0.008703
474.48	0.000308	-0.00176
474.849	0.003346	0.001366
475.218	0.007979	0.004995
475.587	0.001164	-0.00067
475.956	-0.00894	-0.00886
476.325	0.006372	0.004784
476.693	0.002236	-4.2e-05
477.062	-0.00544	-0.00627
477.43	-0.00559	-0.00599
477.799	0.003879	0.002643
478.167	0.001578	-0.00088
478.536	-0.00322	-0.00487
478.904	0.004843	0.00274
479.273	-0.0014	-0.00292
479.641	0.006078	0.004026
480.009	0.003775	0.000733
480.377	-0.00047	-0.00127
480.745	0.002212	0.000231
481.114	0.006966	0.005245
481.482	0.004552	0.002817
481.85	0.02004	0.016298
482.218	0.004436	0.002385
482.585	-0.00105	-0.00266
482.953	0.003763	0.001937
483.321	0.002727	0.000295
483.689	0.003886	0.002257
484.057	0.013138	0.010104
484.424	0.010169	0.007302
484.792	0.002993	0.001638
485.159	-0.00583	-0.00704
485.527	0.006769	0.004574
485.894	0.013498	0.010781
486.262	0.008322	0.005608
486.629	0.005057	0.003503
486.996	-0.0136	-0.01429
487.364	0.009156	0.006785
487.731	0.005703	0.003943
488.098	0.004443	0.002221
488.465	0.009336	0.006823
488.832	0.009646	0.00652
489.199	0.005494	0.003084
489.566	0.01261	0.010276
489.933	0.006147	0.003822
490.3	-0.00078	-0.00188
490.667	0.005735	0.002855
491.034	0.008024	0.006527
491.401	0.011049	0.008495
491.767	0.011565	0.008938
492.134	0.012331	0.009568
492.5	0.003395	0.001173
492.867	0.013436	0.010473
493.234	0.015912	0.012506
493.6	0.008066	0.005149
493.966	0.01241	0.009273
494.333	-0.00408	-0.00563
494.699	0.009281	0.00663
495.065	0.005393	0.002923
495.431	0.021955	0.017219
495.798	0.001314	-0.00053
496.164	0.051927	0.04471
496.53	0.029217	0.025246
496.896	0.054304	0.047723
497.262	0.071419	0.059523
497.628	0.075956	0.063476
497.994	0.107583	0.093813
498.359	0.077927	0.06705
498.725	0.149092	0.133411
499.091	0.173171	0.154987
499.457	0.168293	0.154689
499.822	0.224659	0.202596
500.188	0.186705	0.169507
500.553	0.24601	0.225996
500.919	0.231822	0.212806
501.284	0.288331	0.260921
501.65	0.289694	0.265305
502.015	0.336222	0.303908
502.38	0.366563	0.331624
502.745	0.416888	0.382097
503.111	0.393914	0.357459
503.476	0.419245	0.382382
503.841	0.469318	0.427753
504.206	0.518952	0.467722
504.571	0.481053	0.43924
504.936	0.457874	0.414287
505.301	0.552415	0.497296
505.665	0.586498	0.53362
506.03	0.606954	0.544534
506.395	0.622126	0.555046
506.76	0.679725	0.609574
507.124	0.665467	0.589532
507.489	0.720864	0.639493
507.854	0.729768	0.650416
508.218	0.790984	0.697314
508.582	0.815292	0.723655
508.947	0.860761	0.758698
509.311	0.891456	0.786561
509.676	0.951281	0.836921
510.04	0.959189	0.842675
510.404	1.02934	0.902948
510.768	1.04463	0.914394
511.132	1.08628	0.950177
511.496	1.11668	0.972433
511.86	1.13602	0.992551
512.224	1.22497	1.06501
512.588	1.23457	1.07573
512.952	1.3059	1.13433
513.316	1.34174	1.16179
513.68	1.39226	1.207
514.043	1.38383	1.20052
514.407	1.42862	1.23508
514.771	1.46695	1.26898
515.134	1.5129	1.30722
515.498	1.53964	1.32937
515.861	1.57567	1.36356
516.225	1.63078	1.40376
516.588	1.64758	1.42392
516.951	1.69096	1.45858
517.315	1.73758	1.5001
517.678	1.75968	1.51638
518.041	1.81368	1.56355
518.404	1.82321	1.57505
518.767	1.85804	1.60121
519.13	1.87809	1.62003
519.493	1.92739	1.65765
519.856	1.92143	1.65717
520.219	1.96037	1.68878
520.582	1.97249	1.70361
520.945	1.98104	1.70753
521.307	1.98297	1.70829
521.67	1.98467	1.71469
522.033	2.03548	1.75601
522.395	2.02613	1.74553
522.758	2.03278	1.7544
523.12	2.04715	1.75776
523.483	2.04529	1.76298
523.845	2.05808	1.77497
524.208	2.05756	1.7743
524.57	2.06477	1.78287
524.932	2.07066	1.78594
525.294	2.04624	1.76336
525.656	2.03782	1.76003
526.019	2.04151	1.76402
526.381	2.04443	1.76596
526.743	2.0397	1.7662
527.105	2.0278	1.75426
527.466	2.03954	1.7654
527.828	2.00995	1.73873
528.19	2.01074	1.73996
528.552	1.97402	1.71146
528.914	1.99029	1.72612
529.275	1.95722	1.69842
529.637	1.94739	1.69039
529.998	1.93508	1.67729
530.36	1.91678	1.66783
530.721	1.89653	1.64892
531.083	1.89292	1.64657
531.444	1.85924	1.6173
531.805	1.8597	1.62122
532.167	1.82124	1.58735
532.528	1.80342	1.57394
532.889	1.79123	1.56212
533.25	1.7727	1.54841
533.611	1.74534	1.53027
533.972	1.73102	1.51592
534.333	1.72196	1.50975
534.694	1.70364	1.49263
535.055	1.67926	1.47226
535.416	1.65102	1.45023
535.777	1.65986	1.45929
536.137	1.62365	1.42857
536.498	1.60468	1.41501
536.859	1.5977	1.40372
537.219	1.57407	1.39003
537.58	1.5558	1.37327
537.94	1.53204	1.35299
538.301	1.54185	1.36146
538.661	1.51592	1.34201
539.021	1.50204	1.33172
539.382	1.47394	1.30933
539.742	1.47022	1.306
540.102	1.43462	1.27719
540.462	1.41688	1.2614
540.822	1.38908	1.23909
541.182	1.36026	1.21626
541.542	1.32132	1.17787
541.902	1.28321	1.1474
542.262	1.21008	1.08139
542.622	1.16894	1.04809
542.982	1.10153	0.990083
543.341	1.03951	0.931933
543.701	0.959684	0.859941
544.061	0.896254	0.803316
544.42	0.841003	0.752854
544.78	0.770912	0.695499
545.139	0.698048	0.626346
545.499	0.621386	0.559212
545.858	0.561509	0.504604
546.217	0.496725	0.447928
546.577	0.41908	0.377074
546.936	0.372543	0.335682
547.295	0.323486	0.290022
547.654	0.266491	0.239968
548.013	0.212771	0.190968
548.372	0.165956	0.14964
548.731	0.121783	0.109292
549.09	0.100395	0.088689
549.449	0.071264	0.062869
549.808	0.037547	0.032297
550.167	0.039135	0.034331
550.525	0.023477	0.018928
550.884	0.018158	0.015735
551.243	0.020264	0.01719
551.601	0.019349	0.016049
551.96	0.012849	0.009929
552.318	0.019236	0.016203
552.677	0.00219	0.000626
553.035	0.013027	0.009642
553.394	0.013831	0.011155
553.752	0.009826	0.006378
554.11	0.006845	0.004413
554.468	0.003775	0.001583
554.826	0.001154	-0.00037
555.184	0.003198	0.001663
555.543	0.002126	0.00014
555.901	0.002789	0.002117
556.258	0.002616	0.000977
556.616	0.006241	0.003983
556.974	0.013281	0.010796
557.332	0.007646	0.005491
557.69	0.0027	0.001207
558.047	0.016311	0.013761
558.405	0.008122	0.006012
558.763	0.00016	-0.00041
559.12	0.004436	0.002524
559.478	0.01225	0.009973
559.835	0.001494	-0.00022
560.193	0.003331	0.001928
560.55	0.003063	0.001447
560.907	0.003778	0.00267
561.264	0.010882	0.008702
561.622	-0.00062	-0.00209
561.979	0.010487	0.00789
562.336	0.014593	0.011979
562.693	-0.00116	-0.00096
563.05	0.011044	0.008468
563.407	0.00646	0.00523
563.764	0.011703	0.009822
564.121	0.006589	0.004651
564.477	0.002118	0.002144
564.834	0.009696	0.007509
565.191	0.012578	0.010559
565.547	0.013448	0.011969
565.904	0.012428	0.010782
566.261	-0.0051	-0.00521
566.617	0.001874	0.000756
566.973	0.0027	0.001333
567.33	0.0038	0.002588
567.686	0.008061	0.006136
568.043	0.005994	0.003928
568.399	0.013984	0.011593
568.755	0.018493	0.015682
569.111	0.015927	0.01479
569.467	0.033187	0.03177
569.823	0.05208	0.050143
570.179	0.078804	0.075598
570.535	0.107524	0.104634
570.891	0.141616	0.136962
571.247	0.16689	0.16347
571.603	0.220973	0.217085
571.958	0.271672	0.267669
572.314	0.300828	0.297115
572.67	0.340549	0.337361
573.025	0.402137	0.397646
573.381	0.427395	0.425668
573.736	0.494511	0.489471
574.092	0.532916	0.530984
574.447	0.613212	0.60687
574.803	0.621899	0.620384
575.158	0.683712	0.680656
575.513	0.734547	0.731416
575.868	0.797696	0.791172
576.223	0.822615	0.816633
576.579	0.861807	0.860731
576.934	0.907579	0.906086
577.289	0.945957	0.941706
577.643	0.954587	0.951777
577.998	0.959068	0.957561
578.353	0.950896	0.9537
578.708	0.973313	0.974729
579.063	0.995941	0.997915
579.417	0.990586	0.991679
579.772	1	1
580.127	0.991735	0.99066
580.481	0.985479	0.989924
580.836	0.991419	0.994687
581.19	0.992684	0.995279
581.544	0.994124	0.995327
581.899	0.969338	0.978584
582.253	0.972132	0.976644
582.607	0.97893	0.984441
582.962	0.959396	0.963585
583.316	0.961206	0.963136
583.67	0.950884	0.95634
584.024	0.95636	0.963186
584.378	0.954079	0.961693
584.732	0.953747	0.958779
585.086	0.916178	0.92645
585.439	0.921117	0.928145
585.793	0.914498	0.926234
586.147	0.900902	0.910862
586.501	0.893835	0.905002
586.854	0.895137	0.905359
587.208	0.903809	0.914799
587.561	0.892291	0.901901
587.915	0.889273	0.897925
588.268	0.887271	0.898424
588.622	0.876496	0.885861
588.975	0.869298	0.880016
589.328	0.866906	0.8783
589.681	0.857178	0.872035
590.035	0.835807	0.848805
590.388	0.843237	0.857143
590.741	0.836907	0.850079
591.094	0.83704	0.851308
591.447	0.816653	0.834208
591.8	0.819728	0.834054
592.153	0.812143	0.825161
592.505	0.812136	0.828488
592.858	0.797509	0.816222
593.211	0.782142	0.799
593.564	0.798369	0.812835
593.916	0.798453	0.815375
594.269	0.797698	0.814061
594.621	0.789327	0.806459
594.974	0.768281	0.787488
595.326	0.77525	0.791533
595.679	0.755911	0.776802
596.031	0.766319	0.783817
596.383	0.75069	0.771186
596.735	0.74245	0.760714
597.088	0.745478	0.765511
597.44	0.740378	0.761816
597.792	0.72982	0.753482
598.144	0.724898	0.746594
598.496	0.721148	0.742404
598.848	0.712495	0.735176
599.199	0.707512	0.729416
599.551	0.702955	0.724209
599.903	0.693235	0.717121
600.255	0.693075	0.716169
600.606	0.679	0.702617
600.958	0.690042	0.711904
601.31	0.678346	0.699907
601.661	0.66941	0.695291
602.013	0.657039	0.681321
602.364	0.657994	0.683404
602.715	0.662425	0.688678
603.067	0.653947	0.677325
603.418	0.649958	0.67414
603.769	0.631427	0.657103
604.12	0.632428	0.658423
604.471	0.631353	0.656705
604.822	0.62363	0.648304
605.173	0.621167	0.645065
605.524	0.6089	0.635057
605.875	0.602412	0.62943
606.226	0.600831	0.627522
606.577	0.601916	0.626157
606.928	0.592226	0.619014
607.278	0.57986	0.604755
607.629	0.582816	0.607715
607.979	0.57372	0.600366
608.33	0.567731	0.594759
608.681	0.576297	0.602349
609.031	0.55769	0.58506
609.381	0.552906	0.580134
609.732	0.54343	0.570771
610.082	0.537621	0.564932
610.432	0.533103	0.561302
610.782	0.540116	0.565779
611.133	0.531737	0.557874
611.483	0.530793	0.557327
611.833	0.51534	0.541302
612.183	0.514344	0.540278
612.533	0.505952	0.532014
612.882	0.503302	0.529165
613.232	0.498146	0.525115
613.582	0.50418	0.529488
613.932	0.493054	0.518921
614.281	0.487804	0.515582
614.631	0.473932	0.501397
614.981	0.474412	0.501304
615.33	0.45947	0.48898
615.68	0.457132	0.485197
616.029	0.462165	0.488066
616.378	0.449661	0.477225
616.728	0.456888	0.482226
617.077	0.444579	0.472356
617.426	0.446004	0.473678
617.775	0.439573	0.466156
618.124	0.422562	0.451888
618.474	0.437006	0.463573
618.823	0.431012	0.455921
619.172	0.412516	0.440599
619.52	0.410701	0.436236
619.869	0.41168	0.439224
620.218	0.402892	0.424631
620.567	0.408455	0.433434
620.916	0.406901	0.433068
621.264	0.393174	0.420179
621.613	0.402902	0.427977
621.961	0.391648	0.416309
622.31	0.389636	0.415039
622.658	0.385138	0.4115
623.007	0.389929	0.414589
623.355	0.380586	0.405864
623.703	0.377262	0.404795
624.052	0.363676	0.389518
624.4	0.370314	0.396625
624.748	0.364854	0.388304
625.096	0.367661	0.393594
625.444	0.366886	0.390099
625.792	0.352888	0.379183
626.14	0.353236	0.377378
626.488	0.343382	0.3691
626.836	0.338729	0.363501
627.183	0.345343	0.369526
627.531	0.336781	0.361201
627.879	0.337168	0.362565
628.227	0.329061	0.354016
628.574	0.338552	0.359947
628.922	0.315373	0.339126
629.269	0.324807	0.348125
629.617	0.327081	0.349075
629.964	0.310895	0.333182
630.311	0.31166	0.33395
630.658	0.30044	0.324105
631.006	0.296771	0.318958
631.353	0.296172	0.318559
631.7	0.294234	0.316387
632.047	0.28497	0.306295
632.394	0.291413	0.312567
632.741	0.286518	0.307725
633.088	0.273679	0.296253
633.435	0.277089	0.299278
633.782	0.280243	0.302226
634.128	0.284307	0.305165
634.475	0.267093	0.288644
634.822	0.276263	0.296806
635.168	0.260078	0.283429
635.515	0.26676	0.285434
635.861	0.255795	0.276949
636.208	0.245448	0.267494
636.554	0.250757	0.272443
636.901	0.237553	0.259397
637.247	0.254769	0.277149
637.593	0.251013	0.270166
637.939	0.243688	0.264012
638.285	0.245248	0.26516
638.631	0.232101	0.25266
638.978	0.235163	0.256484
639.324	0.242043	0.26251
639.669	0.236081	0.255199
640.015	0.245108	0.262551
640.361	0.220857	0.240475
640.707	0.226686	0.245978
641.053	0.222958	0.242589
641.398	0.216763	0.236329
641.744	0.217765	0.238057
642.09	0.220526	0.240705
642.435	0.220228	0.239536
642.781	0.220526	0.240463
643.126	0.207218	0.226507
643.471	0.211672	0.231346
643.817	0.214263	0.232999
644.162	0.205872	0.223616
644.507	0.207773	0.225268
644.852	0.20761	0.225241
645.197	0.20119	0.219791
645.542	0.197146	0.215176
645.887	0.20691	0.223159
646.232	0.199483	0.218653
646.577	0.199131	0.216154
646.922	0.20222	0.219779
647.267	0.196862	0.214381
647.612	0.187425	0.206218
647.956	0.190002	0.208632
648.301	0.187519	0.205707
648.646	0.188417	0.205402
648.99	0.177121	0.195545
649.335	0.17629	0.194549
649.679	0.176211	0.193169
650.023	0.190214	0.206852
650.368	0.177303	0.194598
650.712	0.177328	0.194118
651.056	0.183113	0.199458
651.4	0.157177	0.175544
651.745	0.173237	0.190513
652.089	0.174426	0.191071
652.433	0.174786	0.190415
652.777	0.177915	0.193675
653.121	0.16941	0.185893
653.464	0.171361	0.185598
653.808	0.15648	0.173687
654.152	0.153609	0.171389
654.496	0.169272	0.185661
654.839	0.160797	0.177323
655.183	0.161224	0.176555
655.527	0.153755	0.170318
655.87	0.157293	0.172008
656.213	0.150019	0.165863
656.557	0.161421	0.175325
656.9	0.145051	0.160142
657.244	0.149299	0.164201
657.587	0.149713	0.16387
657.93	0.148638	0.164256
658.273	0.149191	0.163021
658.616	0.140225	0.156521
658.959	0.148293	0.163119
659.302	0.140565	0.156088
659.645	0.140925	0.155073
659.988	0.138457	0.150968
660.331	0.143421	0.15706
660.674	0.152724	0.165671
661.016	0.142272	0.157109
661.359	0.144853	0.157647
661.702	0.135779	0.14968
662.044	0.135089	0.147936
662.387	0.129395	0.144396
662.729	0.121041	0.135242
663.072	0.131299	0.145147
663.414	0.133501	0.146463
663.756	0.13173	0.145327
664.099	0.127018	0.140313
664.441	0.12669	0.139283
664.783	0.131042	0.143882
665.125	0.122156	0.135497
665.467	0.122227	0.134539
665.809	0.125978	0.138407
666.151	0.122289	0.135211
666.493	0.127896	0.136625
666.835	0.117735	0.131597
667.176	0.100316	0.114471
667.518	0.109698	0.122342
667.86	0.12726	0.137582
668.202	0.111711	0.125294
668.543	0.117296	0.128367
668.885	0.122062	0.133062
669.226	0.109506	0.123263
669.568	0.113429	0.126297
669.909	0.118704	0.130031
670.25	0.115002	0.126174
670.591	0.105696	0.119007
670.933	0.10024	0.11277
671.274	0.111634	0.122478
671.615	0.103882	0.114913
671.956	0.095365	0.108445
672.297	0.102804	0.113987
672.638	0.114541	0.125334
672.979	0.101169	0.113021
673.32	0.099983	0.111321
673.661	0.102915	0.112818
674.001	0.094046	0.107988
674.342	0.097673	0.108859
674.683	0.096129	0.106676
675.023	0.091809	0.104743
675.364	0.090973	0.102152
675.704	0.09461	0.106158
676.045	0.101485	0.112921
676.385	0.092221	0.103634
676.725	0.094393	0.10453
677.066	0.090258	0.101695
677.406	0.093224	0.104074
677.746	0.091424	0.102322
678.086	0.089247	0.100132
678.426	0.090014	0.10061
678.766	0.096016	0.106326
679.106	0.100792	0.110238
679.446	0.095313	0.10628
679.786	0.092144	0.101233
680.126	0.091269	0.101338
680.465	0.091249	0.102403
680.805	0.084427	0.095105
681.145	0.087038	0.09782
681.484	0.081842	0.091659
681.824	0.07265	0.085262
682.163	0.084143	0.09443
682.503	0.085425	0.095459
682.842	0.089149	0.097526
683.182	0.097014	0.104412
683.521	0.090949	0.100054
683.86	0.08526	0.094349
684.199	0.098452	0.106795
684.538	0.078516	0.088303
684.877	0.07626	0.086905
685.216	0.079147	0.088984
685.555	0.082922	0.092669
685.894	0.093816	0.101802
686.233	0.082506	0.092269
686.572	0.073875	0.083133
686.911	0.089521	0.098316
687.249	0.080595	0.090192
687.588	0.074369	0.083323
687.927	0.08577	0.094733
688.265	0.078713	0.087613
688.604	0.082871	0.090734
688.942	0.075079	0.082547
689.281	0.075429	0.083657
689.619	0.087583	0.094921
689.957	0.087738	0.095322
690.295	0.081273	0.090504
690.634	0.068133	0.078014
690.972	0.082871	0.090526
691.31	0.075638	0.083636
691.648	0.070024	0.078504
691.986	0.078208	0.085535
692.324	0.067943	0.078008
692.662	0.061529	0.070991
692.999	0.084789	0.091688
693.337	0.076854	0.083237
693.675	0.073737	0.080434
694.012	0.079557	0.087481
694.35	0.07063	0.077672
694.688	0.073562	0.081317
695.025	0.069333	0.078248
695.362	0.07392	0.081172
695.7	0.082086	0.089259
696.037	0.072216	0.080434
696.374	0.0703	0.077673
696.712	0.073219	0.079793
697.049	0.068409	0.075413
697.386	0.065546	0.072336
697.723	0.063672	0.070932
698.06	0.06019	0.068211
698.397	0.080511	0.086648
698.734	0.065087	0.071263
699.071	0.059196	0.066485
699.408	0.069415	0.076306
699.744	0.05802	0.065932
700.081	0.069634	0.076171
700.418	0.068996	0.075397
700.754	0.065344	0.070994
701.091	0.06888	0.074741
701.427	0.069992	0.07605
701.764	0.071442	0.07709
702.1	0.059998	0.066976
702.436	0.068231	0.073796
702.773	0.059936	0.067196
703.109	0.064902	0.070707
703.445	0.066034	0.07111
703.781	0.059936	0.066282
704.117	0.060138	0.065651
704.453	0.051893	0.059365
704.789	0.059441	0.066176
705.125	0.060279	0.066445
705.461	0.055333	0.060998
705.797	0.060678	0.06648
706.133	0.051118	0.055977
706.468	0.054679	0.059312
706.804	0.050083	0.05512
707.14	0.050443	0.055607
707.475	0.043541	0.048239
707.811	0.046692	0.050088
708.146	0.03608	0.040332
708.481	0.037801	0.040948
708.817	0.038143	0.041997
709.152	0.044365	0.046456
709.487	0.038373	0.040363
709.822	0.038674	0.039381
710.157	0.025346	0.027965
710.493	0.022722	0.024549
710.828	0.013831	0.01621
711.162	0.023911	0.02477
711.497	0.015606	0.017405
711.832	0.01746	0.016486
712.167	0.021107	0.019702
712.502	0.023472	0.022029
712.836	0.002323	0.003092
713.171	-0.00402	-0.00227
713.506	0.006325	0.006186
713.84	0.01425	0.013441
714.175	0.013584	0.012369
714.509	0.005173	0.004276
714.843	-0.00087	-0.00099
715.178	0.006189	0.005301
715.512	0.010605	0.008848
715.846	0.01085	0.008644
716.18	0.000863	-0.00027
716.514	-0.00279	-0.0034
716.849	0.002643	0.000742
717.183	-0.00158	-0.00254
717.516	0.003317	0.002294
717.85	0.000979	0.000852
718.184	0.003225	0.001632
718.518	-0.00512	-0.00499
718.852	0.002481	0.000238
719.185	0.00827	0.006898
719.519	0.001043	-0.00077
719.853	-6.9e-05	-0.00068
720.186	0.00322	0.001912
720.52	0.005282	0.003921
720.853	0.001011	-0.00034
721.186	-0.00603	-0.00653
721.52	0.000991	0.000168
721.853	0.008546	0.006434
722.186	0.007923	0.005572
722.519	-0.01027	-0.01014
722.852	-0.0008	-0.0017
723.185	-0.00075	-0.0014
723.518	-0.00919	-0.00952
723.851	-0.00446	-0.00437
724.184	-0.01071	-0.0105
724.517	0.004754	0.002544
724.85	-0.00242	-0.00311
725.182	-0.0067	-0.00701
725.515	-0.00261	-0.00339
725.848	0.002273	0.000672
726.18	-0.00216	-0.00314
726.513	-0.00663	-0.00755
726.845	-0.00356	-0.00449
727.178	0.006058	0.004653
727.51	0.011557	0.009652
727.842	0.00161	0.000698
728.175	-0.00012	-0.00207
728.507	0.006529	0.004952
728.839	0.003509	0.001835
729.171	-0.00408	-0.00484
729.503	0.004537	0.003078
729.835	-0.00995	-0.01027
730.167	-0.00513	-0.00656
730.499	-0.00353	-0.00469
730.831	0.000681	-0.00058
731.162	0.002264	0.000815
731.494	-0.00321	-0.0043
731.826	0.006838	0.004599
732.157	-0.00572	-0.00663
732.489	0.005232	0.003717
732.82	-0.00285	-0.00395
733.152	0.014191	0.011521
733.483	0.003893	0.002416
733.814	-0.00526	-0.00629
734.146	0.001733	0.000304
734.477	-0.00215	-0.00273
734.808	-0.00174	-0.00257
735.139	-0.00201	-0.00239
735.47	-0.00231	-0.0027
735.801	0.00125	7.26e-05
736.132	-0.00087	-0.00108
736.463	0.001082	-0.00041
736.794	0.010771	0.008628
737.125	-0.0024	-0.00399
737.455	-0.00604	-0.00666
737.786	-0.00825	-0.00868
738.117	-0.00728	-0.0074
738.447	-0.00152	-0.00279
738.778	-0.00636	-0.00695
739.108	-0.00063	-0.00171
739.439	-0.00471	-0.00476
739.769	-8.6e-05	-0.00137
740.099	0.005834	0.003434
740.43	-0.00562	-0.0063
740.76	-0.0004	-0.00142
741.09	0.005475	0.004747
741.42	-0.00643	-0.00767
741.75	-0.00322	-0.00652
742.08	-0.00567	-0.00764
742.41	-0.02029	-0.02291
742.74	0.019724	0.019383
743.07	-0.00237	-0.00356
743.4	0.011181	0.009936
743.729	0.021702	0.020609
744.059	-0.0184	-0.01989
744.389	0.010225	0.00971
744.718	0.01638	0.014178
745.048	-0.00662	-0.00937
745.377	0.009652	0.007205
745.707	-0.00225	-0.00519
746.036	-0.01038	-0.01426
746.365	-0.02018	-0.02142
746.694	-0.01082	-0.01238
747.024	0.012271	0.011094
747.353	0.00105	0.000726
747.682	0.001078	-0.00022
748.011	-0.0097	-0.00927
748.34	-0.01392	-0.01671
748.669	-0.00618	-0.00872
748.998	0.01055	0.008694
749.326	-0.03608	-0.03691
749.655	0.009297	0.0075
749.984	0.013102	0.013089
750.312	0.024958	0.023951
750.641	-0.03686	-0.03907
750.97	-0.00149	-0.00295
751.298	0.011283	0.010931
751.626	0.006949	0.006715
751.955	0.00728	0.004652
752.283	-0.01044	-0.01252
752.611	0.008081	0.005558
752.94	-0.00899	-0.00955
753.268	0.010102	0.008015
753.596	-0.00789	-0.00792
753.924	0.00932	0.007694
754.252	-0.00087	-0.00243
754.58	-0.00465	-0.00636
754.908	-0.02709	-0.02868
755.236	-0.01511	-0.01553
755.563	-0.01987	-0.02144
755.891	0.006796	0.006921
756.219	-0.00975	-0.00902
756.546	-0.00788	-0.0103
756.874	-0.05459	-0.05635
757.201	-0.00469	-0.00617
757.529	-0.00877	-0.00965
757.856	-0.0004	-0.00161
758.184	0.020572	0.018225
758.511	-0.00111	-0.0018
758.838	-0.00661	-0.00936
759.165	0.005086	0.003473
759.492	0.019138	0.018052
759.82	0.000494	-0.00176
760.147	0.034604	0.035072
760.474	-0.02107	-0.02446
760.8	-0.0284	-0.03178
761.127	0.005156	0.002195
761.454	-0.03439	-0.03724
761.781	-0.00516	-0.00705
762.108	0.016356	0.015299
762.434	0.009441	0.008684
762.761	0.010507	0.008531
763.087	-0.00819	-0.00922
763.414	0.008578	0.008057
763.74	-0.00491	-0.00709
764.067	0.003148	0.002447
764.393	-0.02449	-0.02662
764.719	-0.00646	-0.00702
765.045	0.007702	0.0055
765.372	-0.00672	-0.00907
765.698	-0.00722	-0.00867
766.024	-0.02598	-0.02882
766.35	-0.02186	-0.0246
766.676	0.000939	-9.5e-05
767.002	-0.02598	-0.02655
767.327	0.004148	0.004016
767.653	0.008606	0.007936
767.979	0.000612	-0.00122
768.305	-0.03729	-0.03886
768.63	-0.02667	-0.02942
768.956	-0.02196	-0.02618
769.281	0.010166	0.006789
769.607	-0.01858	-0.01883
769.932	0.015452	0.015641
770.257	0.000189	-0.00043
770.583	-0.03465	-0.03584
770.908	-0.03104	-0.03281
771.233	-0.00668	-0.01057
771.558	-0.00308	-0.00371
771.883	-0.00777	-0.01165
772.208	-0.02592	-0.02829
772.533	-0.0117	-0.01266
772.858	-0.01239	-0.0173
773.183	-0.02677	-0.02906
773.508	-0.00442	-0.00663
773.833	0.00775	0.007994
774.157	-0.00788	-0.01049
774.482	-0.00682	-0.00923
774.806	-0.01836	-0.01827
775.131	-0.03275	-0.03572
775.455	0.008035	0.009321
775.78	-0.01406	-0.0166
776.104	-0.00753	-0.00875
776.429	-0.00432	-0.00604
776.753	-0.00946	-0.01039
777.077	0.001204	0.000442
777.401	-0.01062	-0.01394
777.725	0.027265	0.027051
778.049	-0.02686	-0.02977
778.373	-0.03429	-0.03757
778.697	0.021711	0.020362
779.021	-0.01113	-0.01365
779.345	0.000799	6.32e-05
779.669	-0.01736	-0.01898
779.992	0.000305	-0.00038
780.316	-0.0303	-0.03209
780.64	-0.01058	-0.01221
780.963	-0.03045	-0.03267
781.287	-0.01244	-0.01614
781.61	-0.00889	-0.00996
781.933	-0.00962	-0.01128
782.257	-0.01887	-0.02224
782.58	-0.01818	-0.0205
782.903	-0.00482	-0.00628
783.226	0.002333	-0.00104
783.549	-0.01039	-0.01442
783.873	-0.05787	-0.06
784.196	-0.0137	-0.01769
784.518	-0.0345	-0.03799
784.841	-0.00492	-0.008
785.164	-0.01012	-0.01276
785.487	0.004374	0.004221
785.81	-0.01179	-0.01343
786.132	0.01531	0.013447
786.455	0.009428	0.00641
786.778	-0.00174	-0.00566
787.1	0.019442	0.018231
787.422	0.005008	0.004173
787.745	0.001843	-0.00102
788.067	-0.03151	-0.03492
788.389	-0.0125	-0.01609
788.712	0.00739	0.005115
789.034	0.000138	-0.00138
789.356	-0.02829	-0.02977
789.678	-0.01398	-0.01797
790	0.000288	-0.00229
790.322	-0.00383	-0.00623
790.644	0.00218	-0.00123
790.966	-0.00835	-0.01236
791.288	-0.00482	-0.00791
791.609	-0.02287	-0.02739
791.931	0.019411	0.018373
792.253	-0.03703	-0.04276
792.574	-0.02947	-0.03299
792.896	-0.0231	-0.02554
793.217	-0.00579	-0.008
793.539	0.012179	0.010363
793.86	-0.00532	-0.00663
794.181	-0.03405	-0.03536
794.503	-0.02917	-0.03118
794.824	-0.01948	-0.02068
795.145	-0.02792	-0.03019
795.466	-0.00967	-0.01165
795.787	-0.01389	-0.01568
796.108	-0.01596	-0.01866
796.429	-0.01103	-0.01393
796.75	0.020444	0.02043
797.07	-0.02494	-0.0281
797.391	-0.00456	-0.00663
797.712	0.011907	0.009942
798.033	-0.02336	-0.02689
798.353	-0.00332	-0.00368
798.674	0.002704	0.001179
798.994	-0.01352	-0.01457
799.315	-0.01391	-0.01662
799.635	6.05e-05	-0.00204
799.955	-0.00982	-0.01149
800.276	-0.023	-0.02562
800.596	-0.01032	-0.01237
800.916	-0.02175	-0.02472
801.236	-0.01324	-0.015
801.556	-0.02134	-0.02556
801.876	-0.008	-0.01174
802.196	-0.00964	-0.0108
802.516	-0.00503	-0.00694
802.836	0.003942	-0.00023
803.155	-0.00156	-0.00286
803.475	-0.01616	-0.02005
803.795	-0.01437	-0.01568
804.114	-0.01349	-0.01628
804.434	-0.02636	-0.0286
804.753	-0.01691	-0.01819
805.073	0.011858	0.010215
805.392	-0.0024	-0.00417
805.711	-0.00874	-0.01115
806.031	-0.01583	-0.01837
806.35	-0.01596	-0.01699
806.669	-0.02891	-0.03477
806.988	-0.03067	-0.03355
807.307	-0.00983	-0.01272
807.626	-0.03598	-0.03806
807.945	-0.02055	-0.02235
808.264	-0.01448	-0.01668
808.583	0.006553	0.004442
808.902	-0.02605	-0.02695
809.22	-0.0225	-0.02595
809.539	0.019156	0.019978
809.858	0.019257	0.018925
810.176	-0.01347	-0.01529
810.495	-0.00249	-0.00293
810.813	-0.00665	-0.00808
811.131	-0.0109	-0.01106
811.45	0.001981	0.000863
811.768	-0.02097	-0.02569
812.086	-0.00074	-0.00205
812.404	-0.00564	-0.00876
812.722	-0.00427	-0.0064
813.041	0.0029	0.001353
813.359	-0.00942	-0.0097
813.676	0.014946	0.014199
813.994	-0.00109	-0.00387
814.312	-0.00331	-0.00587
814.63	-0.01638	-0.01746
814.948	-0.02536	-0.02899
815.265	-0.02567	-0.02765
815.583	-0.01534	-0.01762
815.9	-0.01304	-0.01513
816.218	-0.02537	-0.02881
816.535	-0.00388	-0.00498
816.853	-0.00971	-0.01301
817.17	0.019334	0.018352
817.487	-0.03646	-0.03696
817.805	-0.00608	-0.00787
818.122	-0.01299	-0.01536
818.439	-0.0025	-0.00272
818.756	-0.04193	-0.04288
819.073	-0.01761	-0.01917
819.39	0.004452	0.003
819.707	-0.00783	-0.00936
820.024	-0.01123	-0.01399
820.34	0.001178	-0.00201
820.657	-0.03535	-0.0398
820.974	0.013604	0.011836
821.29	-0.0069	-0.01148
821.607	-0.01615	-0.01743
821.923	-0.02197	-0.02496
822.24	-0.01311	-0.01496
822.556	-0.01023	-0.0116
822.873	-0.00482	-0.00562
823.189	-0.01095	-0.01383
823.505	0.007372	0.006642
823.821	0.002927	0.002095
824.137	-0.01473	-0.01675
824.453	-0.01601	-0.01848
824.769	0.02323	0.022457
825.085	0.016788	0.015657
825.401	-0.02383	-0.02708
825.717	-0.02843	-0.03235
826.033	0.014503	0.014126
826.349	-0.02637	-0.02868
826.664	-0.02067	-0.02394
826.98	-0.01218	-0.01397
827.295	0.013979	0.011815
827.611	-0.01644	-0.01856
827.926	-0.00424	-0.00475
828.242	-0.00031	-0.00287
828.557	-0.01982	-0.02304
828.872	-0.00204	-0.00601
829.188	0.002325	0.002016
829.503	-0.00617	-0.0093
829.818	0.000962	-0.00205
830.133	-0.02226	-0.02283
830.448	0.013325	0.01261
830.763	0.013909	0.013357
831.078	0.024251	0.024788
831.392	0.027105	0.024709
831.707	-0.00055	-0.00339
832.022	0.007968	0.006415
832.337	0.008059	0.006442
832.651	-0.00877	-0.00939
832.966	0.006377	0.005121
833.28	0.014015	0.01472
833.595	0.005967	0.004484
833.909	0.00126	-0.00135
834.223	0.034486	0.033172
834.538	0.007333	0.002774
834.852	-0.00081	-0.00112
835.166	-0.00115	-0.00375
835.48	-0.02845	-0.03229
835.794	-0.01948	-0.02095
836.108	-0.01016	-0.01085
836.422	0.00742	0.007226
836.736	0.015439	0.013141
837.05	0.004104	0.001689
837.364	-0.00599	-0.00563
837.677	0.001362	0.001332
837.991	0.003773	0.000416
838.305	-0.01827	-0.01927
838.618	0.009358	0.008773
838.932	0.024703	0.025509
839.245	0.022778	0.024099
839.558	0.020701	0.020641
839.872	-0.00171	-0.00282
840.185	-0.02437	-0.02832
840.498	0.0261	0.027209
840.811	-0.00509	-0.00909
841.124	-0.00622	-0.00925
841.438	0.016097	0.015057
841.751	0.00488	0.003147
842.063	-0.00757	-0.01109
842.376	-0.02776	-0.0297
842.689	0.008657	0.006052
843.002	0.035966	0.035324
843.315	-0.00165	-0.00145
843.627	-0.00581	-0.00676
843.94	-0.01623	-0.01707
844.252	-0.02293	-0.02449
844.565	-0.00884	-0.00883
844.877	0.002707	0.000832
845.19	0.005963	0.004673
845.502	0.002239	3.16e-05
845.814	-0.03856	-0.04257
846.126	0.012585	0.01251
846.439	-0.0025	-0.00226
846.751	0.016475	0.015399
847.063	-0.01058	-0.01277
847.375	0.011807	0.011578
847.687	0.009218	0.009068
847.998	0.016854	0.01432
848.31	0.001558	0.000411
848.622	0.008994	0.005931
848.934	0.01466	0.013773
849.245	-0.01789	-0.02062
849.557	0.002246	0.001068
849.868	-0.02898	-0.03026
850.18	0.01839	0.019757
850.491	0.007076	0.005815
850.803	-0.00552	-0.00627
851.114	-0.00304	-0.00609
851.425	-0.03864	-0.04114
851.736	0.013067	0.011299
852.048	-0.01537	-0.01965
852.359	-0.01311	-0.01315
852.67	-0.03854	-0.04066
852.981	-0.01585	-0.02011
853.292	-0.00897	-0.01087
853.602	0.007729	0.006073
853.913	-0.02151	-0.02426
854.224	0.000515	0.000189
854.535	-0.00712	-0.00822
854.845	-0.00161	-0.00312
855.156	0.006314	0.00511
855.466	0.008311	0.008157
855.777	-0.01819	-0.02288
856.087	0.022032	0.022657
856.398	-0.0004	-0.00231
856.708	0.030021	0.030909
857.018	0.018388	0.018431
857.328	-0.01182	-0.01343
857.638	-0.01091	-0.01196
857.948	-0.00702	-0.0081
858.258	-0.02002	-0.022
858.568	-0.01132	-0.01147
858.878	-0.01629	-0.0188
859.188	-0.01871	-0.02108
859.498	0.002338	-0.00038
859.808	-0.00908	-0.01028
860.117	-0.02465	-0.02779
860.427	-0.0255	-0.02493
860.737	-0.032	-0.03543
861.046	-0.01646	-0.0187
861.355	-0.01429	-0.01491
861.665	-0.00534	-0.00475
861.974	-0.01986	-0.02125
862.283	-0.00754	-0.01074
862.593	-0.00183	-0.00553
862.902	0.025214	0.026377
863.211	0.027326	0.025877
863.52	0.000534	-0.0012
863.829	0.006842	0.004147
864.138	-0.0113	-0.01303
864.447	-0.01299	-0.01453
864.756	-0.00869	-0.01153
865.064	0.014481	0.012652
865.373	-0.00688	-0.00916
865.682	-0.02877	-0.02983
865.99	-0.01302	-0.01431
866.299	-0.01319	-0.01639
866.607	0.008835	0.006094
866.916	0.012569	0.009678
867.224	0.008628	0.006079
867.532	-0.01256	-0.01483
867.841	-0.01969	-0.02205
868.149	0.01909	0.018241
868.457	0.000945	-0.0005
868.765	0.00637	0.006721
869.073	0.006935	0.004552
869.381	-0.0161	-0.01793
869.689	-0.00353	-0.00703
869.997	-0.00777	-0.01053
870.305	0.000215	-0.00014
870.613	0.002197	-0.00153
870.92	0.000429	-0.00143
871.228	-0.01733	-0.01875
871.535	-0.03154	-0.03439
871.843	-0.00279	-0.00411
872.15	-0.02678	-0.02988
872.458	0.005289	0.001984
872.765	-0.04418	-0.04772
873.072	-0.00772	-0.00928
873.38	-0.02335	-0.02572
873.687	0.016804	0.015857
873.994	-0.00399	-0.00732
874.301	0.012387	0.011005
874.608	-0.02019	-0.02409
874.915	-0.00019	-0.00284
875.222	0.01348	0.010952
875.529	0.011758	0.010684
875.836	0.005371	0.003473
876.142	0.014619	0.012641
876.449	0.006674	0.004668
876.756	0.001169	-0.00021
877.062	0.002573	0.001905
877.369	0.009332	0.007436
877.675	0.02104	0.019441
877.981	-0.01933	-0.02223
878.288	0.005953	0.005131
878.594	-0.00106	-0.00285
878.9	-0.0174	-0.01941
879.206	0.008583	0.007457
879.513	0.015113	0.013515
879.819	-0.01141	-0.01559
880.125	-0.01299	-0.01553
880.431	0.016094	0.013473
880.736	-0.01813	-0.01848
881.042	-0.00683	-0.0071
881.348	0.001384	-0.00108
881.654	0.003378	0.001216
881.959	0.006788	0.004768
882.265	0.013332	0.012494
882.57	0.004782	0.003189
882.876	-0.0002	-0.00501
883.181	0.025324	0.024751
883.487	-0.02208	-0.02565
883.792	0.004125	0.004126
884.097	0.025534	0.024425
884.402	0.012284	0.011205
884.708	-0.0033	-0.00518
885.013	-0.03146	-0.03282
885.318	-0.00626	-0.00799
885.623	-0.01053	-0.01327
885.928	0.000559	-0.00042
886.232	-0.00447	-0.00754
886.537	0.000691	-0.00025
886.842	-0.00252	-0.00213
887.147	0.001905	-0.00072
887.451	-0.00312	-0.00551
887.756	-0.01966	-0.02367
888.06	-0.00381	-0.00431
888.365	0.012949	0.01202
888.669	0.001823	-4.7e-05
888.974	-0.00756	-0.00878
889.278	0.018012	0.016189
889.582	0.003457	0.004205
889.886	-0.01279	-0.01383
890.19	0.021138	0.021751
890.494	0.022912	0.020525
890.798	-0.00125	-0.00319
891.102	0.018689	0.017836
891.406	-0.01182	-0.01333
891.71	-0.00373	-0.00656
892.014	0.005797	0.002126
892.317	-0.01119	-0.01517
892.621	-0.00182	-0.00487
892.925	-0.01059	-0.01272
893.228	-0.0048	-0.00732
893.532	-0.023	-0.0274
893.835	0.037792	0.033335
894.139	-0.02261	-0.02499
894.442	-0.00287	-0.00685
894.745	-0.02466	-0.0284
895.048	0.01672	0.012931
895.351	-0.01537	-0.01707
895.655	0.006292	0.005931
895.958	0.023254	0.023204
896.26	0.000327	-0.00103
896.563	-0.01397	-0.01713
896.866	-0.00302	-0.006
897.169	0.033656	0.03103
897.472	0.003754	0.000326
897.774	-0.00413	-0.0074
898.077	-0.03679	-0.04088
898.38	-0.0028	-0.00448
898.682	-0.03084	-0.03364
898.985	-0.00841	-0.00999
899.287	0.028378	0.025362
899.589	-0.00084	-0.00153
899.892	0.025712	0.025809
900.194	0.009274	0.007284
900.496	-0.005	-0.00609
900.798	-0.00665	-0.00635
901.1	-0.00285	-0.00467
901.402	0.036421	0.037519
901.704	-0.01514	-0.01715
902.006	0.027315	0.02572
902.308	-0.02199	-0.022
902.61	-0.00306	-0.00521
902.911	-0.00748	-0.00874
903.213	-0.00096	-0.00395
903.514	0.000351	0.000474
903.816	-0.01741	-0.01757
904.117	-0.01622	-0.01879
904.419	-0.01582	-0.01841
904.72	-0.0194	-0.02286
905.022	-0.00012	-0.00104
905.323	-0.02416	-0.02732
905.624	-0.02415	-0.02739
905.925	-0.01972	-0.02191
906.226	-0.00649	-0.00979
906.527	0.016588	0.012989
906.828	-0.01632	-0.01878
907.129	0.010511	0.006605
907.43	-0.00248	-0.00399
907.731	0.011492	0.008452
908.031	-0.00763	-0.01015
908.332	-0.00675	-0.00848
908.633	-0.00575	-0.00702
908.933	0.000606	-0.00062
909.234	0.008218	0.005305
909.534	-0.00745	-0.00822
909.835	-0.01843	-0.02146
910.135	-0.01469	-0.01518
910.435	0.011561	0.008742
910.735	-0.01983	-0.02022
911.036	-0.01803	-0.02103
911.336	-0.02701	-0.02998
911.636	-0.03018	-0.03218
911.936	0.000652	-0.00051
912.236	-0.0197	-0.02208
912.535	-0.02519	-0.02891
912.835	-0.02082	-0.02271
913.135	-0.01695	-0.01809
913.435	-0.00044	-0.00427
913.734	0.010876	0.005652
914.034	0.00834	0.007142
914.333	-0.01748	-0.01951
914.633	0.007637	0.002884
914.932	0.004213	0.000158
915.232	0.019889	0.018431
915.531	-0.01826	-0.02026
915.83	-0.02028	-0.02345
916.129	0.00291	0.000726
916.428	0.012307	0.01071
916.727	0.004387	0.002726
917.026	-0.04416	-0.04701
917.325	-0.00624	-0.0086
917.624	0.004154	0.001679
917.923	0.002742	0.001668
918.222	0.002171	0.000605
918.521	-0.02081	-0.02292
918.819	-0.00906	-0.01252
919.118	6.77e-05	-0.00213
919.416	-0.02663	-0.03084
919.715	0.002544	0.000258
920.013	-0.00078	-0.00228
920.312	-0.00332	-0.0051
920.61	0.022952	0.02213
920.908	0.018336	0.016499
921.206	-0.02715	-0.0285
921.504	-0.00469	-0.00648
921.803	-0.00451	-0.00858
922.101	-0.00943	-0.01033
922.398	-0.00316	-0.0046
922.696	-0.00861	-0.01159
922.994	0.003978	0.001826
923.292	-0.05652	-0.05762
923.59	0.012566	0.00972
923.887	0.005814	0.004905
924.185	-0.01151	-0.01506
924.483	0.009542	0.007773
924.78	-0.02681	-0.03028
925.077	-0.00748	-0.00984
925.375	0.019347	0.016552
925.672	-0.02521	-0.02703
925.969	0.013799	0.012941
926.267	-0.02603	-0.02832
926.564	-0.00968	-0.01337
926.861	-0.01699	-0.01956
927.158	-0.02179	-0.02406
927.455	0.030249	0.027677
927.752	-0.03337	-0.03607
928.049	0.007099	0.004673
928.345	0.000619	-0.00011
928.642	-0.03509	-0.038
928.939	-0.00614	-0.00717
929.236	0.00093	0.000626
929.532	0.005456	0.0042
929.829	-0.00345	-0.00345
930.125	-0.00319	-0.00532
930.421	0.005773	0.003905
930.718	-0.0006	-0.00119
931.014	0.024539	0.022993
931.31	-0.00299	-0.00431
931.606	-0.01347	-0.01595
931.903	0.028562	0.027188
932.199	-0.00583	-0.00857
932.495	-0.01813	-0.0226
932.79	-0.02687	-0.02788
933.086	0.028271	0.023857
933.382	-0.0044	-0.00668
933.678	0.028712	0.029277
933.974	-0.02716	-0.03167
934.269	0.015283	0.013441
934.565	0.01222	0.010573
934.86	0.013981	0.012115
935.156	-0.01879	-0.01984
935.451	-0.00684	-0.01031
935.747	0.013321	0.011305
936.042	0.002592	0.000479
936.337	0.022474	0.021157
936.632	0.004554	0.001563
936.927	-0.00504	-0.0074
937.222	-0.01379	-0.01665
937.517	0.013073	0.011805
937.812	0.005404	0.003479
938.107	0.004609	0.003305
938.402	-0.01324	-0.01473
938.697	0.014747	0.01501
938.991	-0.01508	-0.01656
939.286	0.020291	0.013926
939.581	-0.02482	-0.02778
939.875	0.000109	-0.00075
940.17	0.008016	0.005437
940.464	0.01033	0.009236
940.758	0.014019	0.012099
941.053	0.01121	0.008752
941.347	-0.02102	-0.02431
941.641	0.000596	-0.00207
941.935	-0.00057	-0.00356
942.229	-0.01769	-0.02068
942.523	0.011629	0.010084
942.817	0.012114	0.01351
943.111	0.001053	-0.00124
943.405	-0.02324	-0.02765
943.699	0.0011	0.000363
943.993	-0.02369	-0.02569
944.286	0.006042	0.003821
944.58	0.004877	0.003473
944.873	-0.04146	-0.04381
945.167	-0.00112	-0.00161
945.46	-0.00661	-0.00947
945.754	-0.01835	-0.02042
946.047	-0.01518	-0.0154
946.34	-0.0207	-0.02206
946.633	0.001983	0.000747
946.926	-0.01136	-0.01401
947.219	-0.0078	-0.0106
947.512	-0.00857	-0.00979
947.805	-0.01765	-0.01893
948.098	-0.02203	-0.02334
948.391	0.000464	-0.00099
948.684	0.010278	0.008805
948.977	0.008842	0.006226
949.269	-0.00161	-0.00234
949.562	0.016203	0.015157
949.854	-0.01237	-0.01404
950.147	-0.03575	-0.03819
950.439	-0.00305	-0.00596
950.732	0.018683	0.019262
951.024	-0.00449	-0.00485
951.316	-0.00215	-0.00396
951.608	0.005302	0.00311
951.901	-0.00057	-0.0028
952.193	-0.03344	-0.03441
952.485	-0.0127	-0.01315
952.777	-0.01167	-0.01227
953.069	-0.03514	-0.03593
953.36	-0.01733	-0.02182
953.652	-0.01433	-0.01476
953.944	0.017482	0.018052
954.236	0.001866	0.000142
954.527	-0.00507	-0.00545
954.819	-0.0208	-0.02097
955.11	-0.0242	-0.02671
955.402	-0.02573	-0.02667
955.693	-0.00017	-0.00203
955.984	-0.00939	-0.01135
956.276	-0.00282	-0.00383
956.567	0.015643	0.014868
956.858	0.010128	0.007394
957.149	0.001156	-0.00017
957.44	0.034359	0.034266
957.731	-0.02202	-0.0242
958.022	0.008821	0.006489
958.313	0.005426	0.003226
958.603	-0.01319	-0.0166
958.894	0.007316	0.006531
959.185	-0.01113	-0.01202
959.475	-0.02415	-0.02612
959.766	-0.00714	-0.00818
960.057	-0.02234	-0.02304
960.347	0.001996	-0.00013
960.637	-0.0047	-0.00572
960.928	-0.00721	-0.00646
961.218	-0.01114	-0.01398
961.508	0.002173	0.001295
961.798	0.011647	0.011931
962.088	-0.01302	-0.01291
962.378	-0.00982	-0.01109
962.668	-0.00168	-0.0023
962.958	0.023439	0.020678
963.248	0.022395	0.020388
963.538	0.020002	0.018978
963.827	-0.02466	-0.02737
964.117	0.03225	0.029461
964.407	0.010889	0.010263
964.696	0.008827	0.007031
964.986	-0.00764	-0.00963
965.275	0.010745	0.009515
965.565	-0.02468	-0.02675
965.854	-0.01915	-0.02035
966.143	-0.01525	-0.01801
966.432	-0.01525	-0.01825
966.721	0.000835	-0.00231
967.011	-0.00672	-0.00715
967.3	-0.01561	-0.01903
967.589	0.013642	0.012536
967.877	-0.01263	-0.01441
968.166	-0.02021	-0.02254
968.455	0.032854	0.030114
968.744	-0.00829	-0.01109
969.032	0.000946	0.000279
969.321	-0.01118	-0.01318
969.61	0.000481	-0.00089
969.898	-0.01215	-0.01291
970.186	-0.0075	-0.00874
970.475	0.004541	0.003273
970.763	-0.00197	-0.0035
971.051	0.016478	0.015125
971.34	0.011944	0.010641
971.628	-0.00091	-0.00419
971.916	-0.01431	-0.01786
972.204	-0.00238	-0.00307
972.492	0.001803	-0.00105
972.78	0.008121	0.007636
973.067	0.022565	0.021157
973.355	0.008602	0.005147
973.643	-0.01061	-0.0126
973.931	0.030005	0.030719
974.218	-0.00566	-0.00732
974.506	-0.00856	-0.0103
974.793	-0.03511	-0.03899
975.081	-0.02305	-0.02687
975.368	-0.0181	-0.02154
975.655	0.012484	0.012062
975.943	-0.02676	-0.02772
976.23	-0.00053	-0.00086
976.517	-0.00703	-0.00899
976.804	-0.00304	-0.00744
977.091	0.001882	-0.00091
977.378	-0.00526	-0.00793
977.665	-0.0038	-0.00834
977.952	0.002174	0.000747
978.238	-0.02082	-0.02333
978.525	-0.02794	-0.03215
978.812	-0.00381	-0.00695
979.098	-0.02596	-0.02887
979.385	0.016784	0.016973
979.671	-0.017	-0.01778
979.958	-0.01487	-0.01875
980.244	-0.02472	-0.02636
980.53	-0.00458	-0.00712
980.817	-0.01354	-0.01558
981.103	0.044996	0.043324
981.389	-0.02698	-0.03013
981.675	-0.02578	-0.02732
981.961	-0.01578	-0.01566
982.247	-0.02172	-0.02188
982.533	-0.00455	-0.00607
982.819	-0.01984	-0.02175
983.104	0.002168	-0.00016
983.39	-0.0044	-0.00834
983.676	0.002039	0.0022
983.961	-0.02504	-0.02702
984.247	0.016953	0.016446
984.532	-0.02234	-0.02562
984.818	-0.03305	-0.03528
985.103	-0.01373	-0.01565
985.388	0.008762	0.006147
985.674	-0.01485	-0.02029
985.959	-0.02822	-0.03062
986.244	-0.00705	-0.01079
986.529	0.020012	0.017404
986.814	-0.02021	-0.02181
987.099	-0.04045	-0.04157
987.384	0.011967	0.008778
987.668	0.008488	0.005594
987.953	0.003505	0.002958
988.238	-0.04136	-0.04592
988.523	-0.01328	-0.01343
988.807	-0.01227	-0.01446
989.092	-0.01216	-0.01463
989.376	0.000976	0.000158
989.66	-0.00129	-0.00273
989.945	-0.00469	-0.00449
990.229	0.017956	0.017757
990.513	-0.00651	-0.00775
990.797	0.004583	0.002705
991.082	-0.01659	-0.0169
991.366	-0.0181	-0.02265
991.65	0.002063	-0.00044
991.933	-0.00547	-0.00594
992.217	-0.01086	-0.01367
[truncated: 137 more rows]

## Sheet: Panel e
Time (min)	49-1	51-1	49-5	51-5	54-3	50-1	50-5
0.000667	-0.37315	0.636534	-1.87061	0.706249	-1.92941	0.482624	-1.92574
0.001333	0.216253	0.915115	-1.93679	0.644266	-1.17387	-0.10176	-0.25614
0.002	0.355409	1.18682	-1.65761	0.931547	-0.67712	0.782924	-1.45186
0.002667	0.32489	-1.19032	-1.19407	1.03275	-0.79311	0.095327	-1.40157
0.003333	0.690631	0.772717	-1.07933	1.24364	-0.76925	1.46715	-2.40644
0.004	1.67885	1.46509	-1.17703	0.291798	-0.47867	0.472484	-1.43086
0.004667	0.768638	1.3705	-1.48639	1.43241	-1.17133	2.66836	-0.3527
0.005333	0.71456	0.775786	-1.49235	0.846001	0.899039	0.370893	-0.59298
0.006	0.575829	2.08025	-1.63631	0.095356	-0.01772	2.21566	-0.68133
0.006667	1.07523	1.14199	-1.64574	0.903703	-0.71546	0.257144	-0.34382
0.007333	1.24793	1.68155	-1.57612	0.55577	-0.36244	0.914318	-1.35561
0.008	0.775526	0.611338	-1.32798	0.77181	-0.39131	1.22339	-1.17157
0.008667	1.19771	2.08711	-1.5326	2.11196	-0.71009	0.871876	-1.08088
0.009333	0.595261	-0.72502	-1.472	1.98719	0.328124	1.78471	-1.85621
0.01	0.933714	1.15738	-2.19063	1.8498	-0.76467	1.25674	-0.24396
0.010667	1.32399	2.14057	-1.53175	2.1892	-0.15103	1.21305	-0.02755
0.011333	0.18741	1.56901	-1.36133	1.63682	-0.37301	-0.307	1.30605
0.012	0.644035	2.97904	-1.37365	1.13213	0.537933	1.30976	0.673192
0.012667	0.736611	1.8971	-1.65298	1.77748	-0.19824	0.420281	0.966539
0.013333	1.33951	1.23462	-1.21983	0.407706	0.453665	0.346797	-0.12169
0.014	1.05886	1.54133	-0.923122	1.10859	-0.21002	-0.6356	0.328858
0.014667	1.47035	-0.35329	-1.6173	2.08742	-0.35913	0.740331	-0.73371
0.015333	0.772282	0.697166	-1.42379	1.08262	0.01796	0.379448	0.722745
0.016	1.66461	0.482618	-1.6058	1.023	1.14493	0.602832	0.308374
0.016667	1.29275	0.356797	-1.42534	1.10714	-0.76654	1.3941	0.404655
0.017333	1.24936	0.321936	-1.90333	1.4549	-0.60532	-0.34468	0.438274
0.018	0.88067	1.15577	-1.18896	0.792299	-1.89739	-0.3805	0.028306
0.018667	1.39471	-0.39648	-1.2496	1.65763	-0.91413	-0.08605	-1.95065
0.019333	0.842381	1.51456	-1.16488	0.261997	0.270946	-0.98707	-1.07186
0.02	1.2851	1.33886	-1.81615	0.605319	-0.71231	-0.94186	-0.71344
0.020667	1.12933	1.53505	-1.31548	0.947457	-0.61056	-0.57355	-1.10529
0.021333	0.742273	-0.75149	-1.56306	0.456781	0.120623	-0.74336	-1.50781
0.022	0.865869	-0.46808	-1.0267	1.66139	0.763792	-1.64617	-1.52963
0.022667	0.868385	1.04866	-1.14188	0.588562	-0.32001	-2.80584	-1.48042
0.023333	0.204737	0.312803	-1.74374	1.12068	0.479367	-1.47351	-0.88125
0.024	0.510415	-0.52034	-1.51685	-0.72634	0.777836	-2.35121	-1.18955
0.024667	1.88175	0.920158	-1.72236	0.922281	-1.47254	-0.8048	-1.12324
0.025333	-0.17128	0.046348	-1.28983	1.25107	-1.04225	0.14026	-0.75519
0.026	1.58541	1.8519	-1.99101	2.33522	-1.42931	-1.3298	-0.55174
0.026667	0.653866	2.01321	-1.42536	0.998084	-0.94591	1.2184	0.325307
0.027333	-0.09105	0.669222	-1.35287	1.29379	-0.48245	0.237462	-0.89696
0.028	1.11177	-0.09929	-1.36152	0.942275	-0.09857	-0.08106	-1.4197
0.028667	1.18111	1.67892	-1.51429	-0.49593	0.827169	-0.18228	-3.15934
0.029333	0.204578	1.78845	-1.4484	-0.69237	-0.031	0.356574	-2.3013
0.03	0.086863	-0.72391	-1.19357	0.516637	-1.08749	1.16853	-1.56341
0.030667	-0.03224	0.459207	-1.11941	0.291852	-0.63307	1.64664	-0.9956
0.031333	1.23397	0.064659	-1.00411	1.67609	-0.46893	1.17289	-1.284
0.032	1.25278	-1.3292	-0.867509	2.80332	-1.42093	1.96889	-0.63076
0.032667	0.183496	-0.09807	-1.12327	0.417372	0.636303	0.48066	-0.41787
0.033333	1.25653	1.1984	-0.877442	-0.63818	-1.45012	0.240702	-0.13277
0.034	0.944623	-1.04182	-0.898538	-0.21633	-0.36697	1.28289	1.11646
0.034667	1.47571	-0.24897	-0.606584	0.570006	-1.08831	0.701729	0.992457
0.035333	0.569723	0.078302	-0.948577	0.915914	-0.77699	1.53757	0.699094
0.036	0.518969	0.12559	-0.742753	1.02568	-0.25609	2.29349	0.963791
0.036667	-0.24339	-0.99538	-0.998268	1.45002	0.56258	1.44027	1.32537
0.037333	0.446456	0.084532	-0.974016	0.254734	2.35274	0.4157	1.42666
0.038	-0.06023	-0.08168	-1.21385	0.082104	0.882555	0.818776	1.37464
0.038667	0.651078	-1.04019	-1.3233	-0.06578	0.434861	1.14557	0.217877
0.039333	0.349503	-0.89515	-1.07491	0.268224	0.620372	1.4313	-0.15372
0.04	0.296778	0.1139	-0.864604	0.469347	0.723893	0.715306	-0.34832
0.040667	-0.23646	-0.41861	-1.21837	-0.39978	0.081343	1.55269	-0.57151
0.041333	-0.13647	0.28657	-1.19679	-0.50253	0.398416	1.31752	0.374987
0.042	1.26602	-0.32701	-1.17184	1.30135	0.338916	2.82026	-0.86506
0.042667	0.106999	1.38949	-1.30836	0.289979	-0.05586	1.73105	-0.87012
0.043333	-0.3997	1.05331	-1.28532	0.157458	-0.96016	2.5563	-0.66773
0.044	0.201815	1.28994	-1.38139	0.198017	-0.66505	1.1979	-0.57315
0.044667	-0.03794	1.76387	-0.959072	-0.79814	0.753882	2.0952	-1.0373
0.045333	0.35755	-0.73353	-1.30538	0.290179	-1.17405	0.405761	-0.67673
0.046	0.227829	1.20488	-1.09146	-0.27508	-0.92295	1.76128	-0.76455
0.046667	0.324574	0.908507	-1.00355	1.00035	-0.39961	1.15463	-0.44277
0.047333	1.34372	-0.13747	-1.49932	0.554271	-0.43659	2.28817	-0.39807
0.048	1.72253	0.390189	-1.27224	0.828586	0.186097	1.09925	0.163078
0.048667	1.3142	-0.35231	-1.25841	0.707294	-0.35555	0.761403	0.147452
0.049333	0.314106	1.00944	-1.69284	0.188235	0.011373	1.26953	-1.15072
0.05	-0.02559	1.43708	-1.32977	1.10063	-0.0208	1.69565	0.12752
0.050667	0.876964	2.56013	-1.52041	1.48938	0.226694	1.48527	1.51774
0.051333	0.734967	2.00642	-1.39507	-0.11099	-0.77583	2.36038	0.878911
0.052	1.05225	2.24881	-1.60725	0.548691	0.6397	1.63854	1.68083
0.052667	1.43463	2.80772	-1.24855	-0.53325	-0.07577	1.45231	1.5061
0.053333	0.920305	0.943081	-1.51593	-0.11993	-1.14533	2.311	1.88308
0.054	0.487149	-0.6666	-1.95262	0.481151	-0.52694	0.11867	1.42557
0.054667	0.642342	0.838596	-1.65831	0.293436	0.86509	0.964542	2.69601
0.055333	0.955704	-1.89735	-1.72238	-0.11274	-0.65995	0.124186	1.73093
0.056	0.308741	1.78142	-2.00724	0.45641	0.132328	-0.08555	-0.01135
0.056667	0.039508	-0.23454	-1.9373	1.76744	0.791211	0.558833	0.886624
0.057333	0.302449	0.268179	-1.36877	0.44423	0.29258	0.81652	2.00865
0.058	0.656808	-1.4939	-1.96234	1.09943	0.499334	1.36583	0.125994
0.058667	-0.60549	1.11879	-1.34853	0.152193	-0.04024	0.450942	0.891449
0.059333	-0.2265	-0.42771	-1.91789	-0.24666	-1.07496	0.103604	0.30001
0.06	-0.25316	-0.17799	-2.17528	1.38659	0.74187	0.423792	1.01263
0.060667	0.498589	-0.67466	-1.86281	0.54846	-0.91628	1.29104	1.45084
0.061333	1.0553	0.028577	-2.61096	0.144583	-0.5393	1.4642	0.348601
0.062	1.08458	-0.70701	-1.73321	0.4289	-0.49391	1.88028	-0.15289
0.062667	1.77051	-0.92	-2.38273	-0.51819	-2.12048	0.739152	0.041111
0.063333	1.13421	0.39656	-2.76247	0.395777	-2.0852	1.27005	1.3805
0.064	1.93365	0.974106	-2.16246	0.561193	-0.17007	-0.22368	-0.2802
0.064667	0.742107	-0.80899	-2.14844	0.245556	-0.53808	0.036418	1.56544
0.065333	1.00187	0.147383	-2.21053	0.136747	-1.18641	1.65492	0.505674
0.066	1.19081	1.01051	-1.78499	1.93257	0.143596	0.066995	2.01705
0.066667	0.626528	0.277317	-1.82168	1.11294	0.007511	-0.12035	0.852493
0.067333	0.567438	0.736074	-2.0044	-0.52882	0.244818	-1.98079	1.33644
0.068	0.163408	0.327401	-2.15319	0.825021	0.360754	-0.18124	1.22771
0.068667	1.13238	-0.23541	-1.90805	0.269812	-0.47321	-0.60393	1.87513
0.069333	1.88013	0.04884	-2.34174	-0.38936	0.487298	-0.88367	0.216623
0.07	1.77893	0.573736	-1.67546	-0.97176	-0.01766	0.664279	-0.64464
0.070667	0.469771	2.91522	-2.36205	-0.72919	0.880266	1.35189	-0.48008
0.071333	1.0761	3.5127	-2.28811	0.813228	0.416227	1.88271	-1.2647
0.072	-0.13967	3.26214	-1.94876	0.140917	-0.14573	0.195702	-1.40836
0.072667	0.16842	1.24556	-1.71367	-0.78867	0.504966	0.746074	-0.89041
0.073333	0.229026	0.378305	-1.97198	-0.08625	-0.36654	0.506811	-1.92009
0.074	0.214257	-0.52499	-1.84036	1.29676	-1.32232	1.64016	-0.03898
0.074667	0.318188	1.93273	-1.60812	0.292281	0.091717	0.960654	-0.06116
0.075333	0.891887	1.09325	-2.17625	0.589291	0.608564	1.13304	-1.02714
0.076	1.11794	-0.53552	-2.3403	0.631944	-1.60373	0.797863	-0.03086
0.076667	0.252775	-0.42073	-1.83687	0.627563	0.124116	0.833759	-1.38589
0.077333	0.385652	1.37398	-2.26336	0.244249	0.402641	0.29117	-0.86396
0.078	0.521612	-0.44604	-1.83683	-0.39258	1.7053	0.041806	-0.15163
0.078667	0.978364	-1.37671	-2.04113	-0.22466	2.09905	-1.10959	0.007304
0.079333	0.342578	-0.22795	-1.9446	0.585988	1.2855	0.167849	-0.28703
0.08	0.792257	1.37286	-2.35084	-0.00936	1.83637	-0.9489	-0.431
0.080667	0.101564	0.435362	-1.23686	0.306557	1.56605	-0.92573	-0.76984
0.081333	0.880054	-0.44739	-1.52613	0.239958	0.968512	-0.71636	-0.85807
0.082	1.11556	1.61642	-1.53296	0.389963	-0.26732	0.126066	1.66053
0.082667	0.737275	-0.45001	-1.97406	0.902016	-0.3175	1.29953	-0.00673
0.083333	0.757806	-1.02667	-1.3192	0.777155	-1.79628	0.800282	-0.02879
0.084	1.02857	-0.38565	-1.68949	0.080096	-0.80565	0.932913	-0.58259
0.084667	0.904754	0.755255	-1.86121	0.266493	0.630823	1.60243	-0.66451
0.085333	-0.0947	-1.00742	-1.92963	1.42914	-0.24582	1.29141	0.232106
0.086	1.18321	0.359602	-1.51578	-0.3623	-0.15228	2.33262	-1.30605
0.086667	1.13593	0.396229	-1.32353	0.739656	0.302026	1.35388	-0.83883
0.087333	0.725441	-0.14367	-1.50836	1.07272	-1.13187	0.672314	-2.53143
0.088	0.685354	-1.25767	-1.66949	1.92955	0.164582	0.548137	-0.90846
0.088667	1.34816	-0.10729	-1.38673	1.06	-0.73008	0.170673	-2.11574
0.089333	0.088385	-0.54642	-1.52319	1.81212	-0.84188	0.425418	-4.7e-05
0.09	0.843022	-0.30702	-1.75946	2.06765	1.16093	0.352409	-0.66772
0.090667	0.434412	-0.96006	-1.41543	1.80506	0.59791	1.28652	-0.14453
0.091333	-0.74845	-0.25453	-1.26835	2.36631	0.132486	1.08616	-0.4434
0.092	-0.30553	0.541102	-1.09385	1.14827	0.254494	0.610119	0.526103
0.092667	0.754739	-0.64044	-1.31598	0.992348	-1.44741	-0.07328	2.3101
0.093333	0.168337	-0.73492	-1.39409	1.4546	0.328411	1.23618	0.245731
0.094	0.478706	0.373366	-1.42797	2.402	-0.59157	0.330564	0.846936
0.094667	-0.23909	-1.72959	-1.43192	2.06926	-0.94558	1.44918	0.90914
0.095333	0.283376	-0.34292	-1.32254	1.94671	-0.26928	1.22079	1.04955
0.096	0.21102	-0.73441	-1.43164	1.33918	-0.63305	1.99621	1.35336
0.096667	0.388987	-0.90368	-1.20792	1.37439	-0.83872	0.937358	0.488686
0.097333	0.318735	-0.85196	-0.888383	0.720402	0.862583	0.584111	0.428888
0.098	-0.46901	-0.93433	-1.37082	2.49504	1.42878	-0.14772	0.596958
0.098667	1.23731	0.105255	-1.11366	0.788049	0.110292	0.573863	0.579673
0.099333	1.17474	-0.65872	-1.15261	0.137894	0.149791	0.20728	1.52516
0.1	0.536152	-1.07505	-0.855746	1.68019	0.022427	0.893296	1.00938
0.100667	0.194128	-1.1656	-0.540332	0.975494	-0.06446	2.53197	1.39886
0.101333	-0.14665	-0.12018	-0.88468	-0.19874	0.384275	1.54857	0.712549
0.102	-0.08891	-1.69886	-1.11616	2.25714	0.217772	0.745565	-0.04669
0.102667	0.208308	-1.22914	-0.920301	2.4443	0.397017	1.15817	0.897198
0.103333	0.413695	-1.81049	-0.431025	1.50392	0.3923	0.038751	1.02959
0.104	-1.30876	-1.97088	-0.393637	2.06856	0.769174	1.28681	1.34294
0.104667	-0.70071	-0.02302	-0.329012	-0.08864	1.20056	1.16295	2.25269
0.105333	0.369268	-0.46492	-0.639299	0.097787	-0.77066	-0.26185	1.66992
0.106	0.781686	-1.22661	-0.253583	1.38116	-1.5615	-0.64818	0.94382
0.106667	-0.76597	-2.22909	-0.813555	1.70734	0.474707	-0.51403	1.32219
0.107333	0.144081	0.081255	-1.04781	0.562646	-0.20452	-0.34644	0.575981
0.108	-0.43573	-2.14384	-0.749605	0.817833	0.641566	0.429488	0.552193
0.108667	0.504472	0.989508	-0.936222	0.655636	1.2489	0.241054	0.411037
0.109333	-0.57885	-0.64827	-1.52913	-0.19504	-0.0532	1.18409	1.32543
0.11	-0.89959	-0.4134	-1.15717	-0.52725	-0.39722	0.545998	1.21958
0.110667	-0.59014	-0.88905	-1.3233	-0.81345	0.071847	1.22333	0.10516
0.111333	0.227761	-0.41542	-0.690764	0.299393	0.608882	1.13512	-1.27228
0.112	-0.43639	-1.73676	-0.27466	0.424782	-0.03502	0.703752	-1.03825
0.112667	-0.93168	-1.43751	-0.858717	-0.42262	-0.51793	0.078258	-0.88281
0.113333	-1.11144	-1.0028	-0.870279	-0.25762	-1.03911	0.733369	-0.37572
0.114	0.207851	0.540693	-1.2843	0.409244	-0.73848	0.738722	-1.40854
0.114667	0.271983	-0.22449	-1.28126	0.074495	0.764409	-0.09997	-0.53196
0.115333	-0.04915	-1.77644	-1.17796	-0.11687	-1.02126	2.67928	-0.59032
0.116	-0.50599	1.11593	-1.4093	1.52822	1.13134	0.494803	1.07447
0.116667	-0.27151	-1.09724	-0.783342	1.5445	0.039286	1.39533	0.666706
0.117333	-0.61072	0.507636	-0.870791	0.988385	-0.54577	2.46006	-0.44177
0.118	-0.32035	2.5168	-1.37977	-0.27225	-0.00979	1.86198	1.45972
0.118667	-0.62861	0.311745	-1.89038	-0.17233	-1.16299	1.22941	0.281202
0.119333	0.330304	1.04319	-1.28783	0.790104	0.800322	0.727883	0.391463
0.12	0.098611	0.439066	-1.29109	1.15874	0.50768	1.8587	-0.38695
0.120667	0.471253	0.45004	-2.03915	-0.29344	0.471414	2.24155	0.479331
0.121333	0.998499	1.67869	-1.659	0.901729	0.749184	1.4982	0.702054
0.122	0.649548	0.064269	-1.85307	0.447744	0.758923	0.302156	0.785524
0.122667	-0.47556	-0.40343	-1.51044	-0.22494	0.321016	-0.21537	0.952732
0.123333	0.371025	0.173112	-1.01466	0.863136	0.947168	-0.03886	1.10402
0.124	-0.15176	-0.75818	-1.12071	1.06059	-0.19458	-0.30026	0.754037
0.124667	-0.04428	-0.17631	-0.605351	1.23692	-1.10637	0.998311	0.88335
0.125333	0.088365	0.445955	-1.42159	1.85959	-0.16768	0.987927	0.580519
0.126	1.36643	-1.24742	-1.24501	1.8112	0.364611	0.943365	0.797024
0.126667	1.43645	1.13912	-1.23608	-0.23822	0.392032	1.46869	0.681512
0.127333	0.499085	1.10434	-0.610608	1.0242	0.020194	1.01565	1.01327
0.128	0.24267	0.306413	-1.26117	0.785585	0.594717	0.438383	-0.34034
0.128667	0.621858	-0.70756	-1.03206	0.18299	-0.15228	2.30104	0.081791
0.129333	-0.26168	0.618139	-0.38836	1.85786	-0.37574	1.15128	0.480547
0.13	0.936791	-0.3347	-0.884553	1.53478	0.27937	0.673958	0.203141
0.130667	0.681125	-0.9588	-0.430229	1.10425	-0.35392	1.32713	-0.52411
0.131333	0.88595	-0.22618	-1.34857	-0.23728	0.621855	1.44242	0.064589
0.132	0.634665	0.287396	-1.22396	0.70456	0.448243	2.8783	0.532217
0.132667	0.404353	-1.10024	-0.859673	1.56246	0.99635	2.6399	0.084371
0.133333	-0.7363	-0.97766	0.232237	0.99909	0.057701	1.81846	0.280613
0.134	-1.02902	-1.28722	-2.71141	0.515996	-0.57618	1.87347	1.53122
0.134667	0.334299	1.26134	-0.246024	0.940726	0.238854	2.46757	1.20278
0.135333	0.209203	-0.30274	-0.608603	-0.59142	-0.94328	2.32074	-0.38775
0.136	0.636604	-1.28544	-0.661302	1.59719	0.520114	0.754322	0.453497
0.136667	0.418086	-0.88657	-0.528452	0.670653	-0.69202	0.122814	-0.01438
0.137333	0.024391	-0.76332	-0.31824	0.851408	0.738371	0.921468	0.95882
0.138	0.13648	-1.03712	-0.788499	1.14651	0.843934	0.633911	-0.46548
0.138667	0.260866	-0.91536	-0.607101	2.57177	-0.73732	0.314297	-0.14893
0.139333	-0.76484	-0.22204	-0.779077	1.15095	-1.18064	1.61498	0.156192
0.14	-0.61822	-0.28534	-0.57985	0.834411	-0.38605	1.11375	0.050943
0.140667	-0.32505	-0.4563	-0.747532	1.89655	0.027547	-0.1661	-1.12655
0.141333	0.001684	-0.62606	-0.503976	0.745878	0.819036	1.042	-0.50163
0.142	-0.4794	-0.72862	-0.46705	0.382659	0.263559	1.18882	0.373457
0.142667	-0.21226	-1.95356	-0.0258221	1.38347	0.054416	0.663873	0.887852
0.143333	0.479731	1.40863	-0.171467	1.5668	0.200823	2.01955	0.38613
0.144	-0.06379	-0.00026	-0.203922	1.84655	-1.01195	0.843279	0.117431
0.144667	0.05241	-0.69086	-0.233298	1.23292	-0.95674	2.54243	1.21863
0.145333	-0.26285	-0.64033	-0.739239	1.04705	0.968396	1.56145	1.03568
0.146	0.128841	-0.46448	-0.569841	1.35225	-0.17563	-0.09729	1.19554
0.146667	0.008663	2.76445	-0.648671	1.61828	-1.75144	2.0878	1.24772
0.147333	-0.62872	0.85815	-1.03669	1.4354	0.063797	0.021559	0.818226
0.148	-0.29961	0.49349	-0.520122	0.680272	-1.51679	0.271074	-0.06883
0.148667	-0.05713	-0.02644	-0.0732785	0.367111	-1.12612	0.642951	-0.03415
0.149333	0.257912	0.238298	-0.723887	1.46283	-0.27791	1.21989	0.36742
0.15	0.232561	-0.6773	-1.10212	0.56239	-0.71333	1.76231	0.656922
0.150667	0.276333	0.204344	-0.332787	1.36848	-0.97565	1.96531	-0.17539
0.151333	0.972637	-1.24836	-0.302055	2.27493	-0.57758	1.25603	0.253186
0.152	-0.19017	-0.92176	-0.0991256	1.83178	-0.84687	2.32902	0.136188
0.152667	0.765223	-1.19741	-0.41854	1.96406	-0.28926	1.30711	-0.72352
0.153333	0.618379	-1.40297	-0.494177	1.2907	-0.38395	1.88024	-0.21678
0.154	0.372162	-0.44715	-0.811783	0.593602	-0.09333	1.64221	-1.03689
0.154667	1.72879	-0.49213	-0.79234	0.937726	0.243062	1.09506	-0.82926
0.155333	0.386639	-1.33218	-1.28329	0.483896	0.909455	0.700573	0.62666
0.156	0.686406	-0.28965	-1.24247	0.284782	1.57902	1.63529	-0.80359
0.156667	1.90231	-0.51943	-1.38921	0.004814	0.866187	1.4375	-0.72181
0.157333	0.273016	2.08602	-0.805851	0.900225	0.418777	2.30066	0.215256
0.158	-0.21676	-0.48854	-0.798963	0.939853	0.64646	2.00656	0.965999
0.158667	0.243586	0.894661	-0.681997	0.156636	0.368463	2.07542	0.244816
0.159333	0.227143	-1.98445	-0.632583	0.15587	0.284103	1.00138	0.041505
0.16	0.061016	-1.12611	-0.872335	-1.39348	0.865296	1.64109	1.18291
0.160667	0.5794	0.997726	-1.05276	0.404483	0.202336	1.65926	1.6048
0.161333	1.52492	-0.54362	-0.319239	0.46944	-0.02781	1.28053	0.215824
0.162	0.026393	-0.27797	-0.108906	1.01117	1.51235	1.3542	1.00947
0.162667	0.030285	0.558382	0.441297	0.731778	1.49026	1.43723	0.551522
0.163333	0.136158	-0.32286	0.505484	1.47888	-1.12601	1.46475	0.769086
0.164	0.454827	1.97792	0.0278768	0.602578	-1.40403	0.132947	-0.14232
0.164667	0.390261	0.804211	0.0402708	0.762847	-1.19243	0.727847	1.1088
0.165333	0.271487	0.376024	-0.399279	0.106344	-0.24718	0.638335	-0.28056
0.166	0.785204	0.963654	-0.358059	0.303698	-0.70343	0.554778	-0.39334
0.166667	0.021272	-0.73529	-0.264304	0.539811	-1.88983	0.428696	-0.80855
0.167333	0.633421	2.29192	-0.452689	1.48708	-0.33817	1.54232	-0.98505
0.168	0.643879	-0.33394	-0.93024	2.52406	-1.19654	1.38279	-0.30838
0.168667	0.518401	0.691989	-0.300628	1.40362	-0.54824	-0.36272	-0.77482
0.169333	-0.50095	0.046374	-0.228986	2.09737	-0.18405	0.773447	-0.75806
0.17	0.503324	0.837538	0.235536	1.97081	0.372312	0.493735	-0.773
0.170667	0.864049	-0.21975	0.397025	2.22813	-0.89151	-0.45818	-0.61178
0.171333	-0.27261	1.17182	0.61323	1.14959	-0.83802	-0.09316	-0.53806
0.172	-0.32837	1.3996	-0.0601884	0.982603	-1.76416	-0.41272	-1.10692
0.172667	-0.60609	0.217309	-0.0946009	0.375418	-1.54249	0.786509	0.352089
0.173333	0.232299	1.53213	-0.268431	2.07252	-0.02228	1.63371	0.553917
0.174	-0.55984	0.308392	-0.595294	0.400412	-0.30769	-0.33828	-1.03899
0.174667	0.102247	0.462154	-0.386867	2.05674	-0.81061	1.45884	-0.37679
0.175333	-0.7358	1.14238	-0.462662	0.972954	-0.2209	-0.234	-0.51194
0.176	0.175173	1.94054	0.0464976	2.48423	-0.55308	1.28154	-0.24092
0.176667	0.452687	0.511069	0.0129946	0.972001	0.579674	-0.77019	-1.98595
0.177333	0.070264	0.932003	0.19705	1.49993	0.31248	-1.2857	-0.04511
0.178	0.02891	0.140645	-0.612168	1.83074	-0.81123	-0.37937	-0.30874
0.178667	0.478934	1.21501	-0.220816	1.89518	-0.66761	-0.92393	1.6614
0.179333	-0.04882	0.750985	-0.29044	2.28756	-0.72694	-0.0961	0.491945
0.18	0.374612	0.808119	0.0088027	0.943289	-0.26559	0.705542	0.730786
0.180667	0.239305	0.429861	-0.427082	1.81187	0.214503	1.10079	-1.00853
0.181333	0.008664	0.522965	-0.478521	2.59342	0.520342	-0.21095	0.866448
0.182	-0.81832	1.25983	0.0443151	2.77505	1.95033	1.47749	1.10913
0.182667	0.287919	-0.62055	0.466806	0.748593	1.51244	1.23407	2.11669
0.183333	-0.4284	-0.01691	-0.351658	1.62824	0.274747	0.712386	1.38619
0.184	0.346427	1.96018	0.326661	2.42528	-0.59099	1.27084	0.88303
0.184667	-0.08569	0.501864	0.26252	2.27573	-0.85374	0.994687	1.364
0.185333	1.18172	1.00348	0.182996	1.43781	-0.2143	0.940398	0.866053
0.186	0.016427	2.59002	0.211121	1.58995	-0.42075	0.017749	1.42512
0.186667	1.55601	2.50889	-0.276175	2.54716	-0.22371	0.959162	2.56175
0.187333	1.18548	2.11865	-0.272742	0.982226	0.630099	1.05044	0.767097
0.188	0.849773	1.96642	-0.417436	1.1502	-1.35049	0.957949	1.73734
0.188667	-0.21401	1.13744	0.0301475	1.46496	-1.17108	0.498977	0.966262
0.189333	0.376273	2.34471	0.152859	2.02564	-1.66467	0.970264	1.11702
0.19	-0.44772	1.2413	-0.538528	1.2082	-0.54244	1.86062	0.637907
0.190667	-0.38489	2.6464	-0.0630553	1.67388	0.732057	0.850232	0.734992
0.191333	-0.74093	2.58794	-0.389677	2.10338	0.262003	0.126144	1.60841
0.192	-0.67621	3.03476	-0.451067	1.52117	-0.70443	-0.5588	0.538802
0.192667	0.339184	3.59424	-0.146069	1.15043	-0.29367	-0.2131	0.72686
0.193333	0.842359	1.6176	-0.057731	1.94181	-0.32866	-0.19911	0.269497
0.194	0.175117	2.63642	-0.170643	3.19297	-1.1148	-0.61414	-0.01014
0.194667	0.658831	3.14454	-0.252397	1.99943	0.520924	-0.01021	0.506524
0.195333	0.46944	3.43396	-0.758268	1.52529	0.010485	-0.47052	-0.56135
0.196	0.113704	3.227	-0.370274	0.927279	-1.10955	0.830185	0.591461
0.196667	0.042286	4.16509	-0.27742	0.629475	0.67298	-0.98369	0.723787
0.197333	0.066186	2.58275	-1.39528	1.24434	-1.06039	-0.01493	0.603345
0.198	-0.19494	2.35157	-0.784574	-0.21197	-0.49893	0.276082	0.16167
0.198667	0.805737	3.04545	-1.02826	1.20843	-1.08506	0.023303	-0.02482
0.199333	0.903181	2.53274	-0.43418	0.850155	-1.09496	0.051533	-1.70413
0.2	-0.41696	2.64941	-0.623767	1.18187	0.42267	-1.51654	-0.41165
0.200667	0.825337	2.16568	-1.0698	1.53365	0.180751	-0.76512	-1.85664
0.201333	-0.43361	2.27968	-0.466032	2.3282	-1.0295	0.025323	-0.9746
0.202	0.545611	3.07061	-0.712038	0.195645	0.95554	-1.77871	-0.88134
0.202667	-0.00616	3.57344	-0.612032	0.332746	0.207595	0.004011	-1.48219
0.203333	0.452868	1.11397	-0.657963	0.958078	1.4754	-0.06852	-0.88795
0.204	0.137314	0.663997	-0.216751	-0.08852	-0.85932	-1.30182	-1.0213
0.204667	-0.4989	0.80121	-0.391361	-0.60186	-0.42383	0.36018	-0.90731
0.205333	-0.21014	-1.26604	-0.784151	0.031248	1.55859	0.256898	-0.87282
0.206	-1.04302	-1.27189	-0.617434	0.018774	1.31068	0.044584	0.031688
0.206667	-0.59062	-0.95974	-0.26026	-0.55166	0.321043	-0.11769	-1.85756
0.207333	0.18804	0.752356	-0.271565	-0.2529	0.210893	0.006441	-1.37083
0.208	-0.81696	-0.30585	-0.813989	-0.46256	0.808686	-0.63493	-0.98662
0.208667	-1.29477	-0.59777	0.0595236	1.5983	-0.06705	0.923165	-0.70718
0.209333	-0.65877	-0.4431	-0.463464	0.78785	0.657291	0.006654	-0.72553
0.21	-0.35831	-1.68649	-0.150569	0.449617	-0.40925	-0.06896	0.32105
0.210667	-0.08176	-0.13243	-0.334558	1.5034	0.789942	-1.51018	-0.93623
0.211333	-0.86705	-1.33863	-0.693326	0.096196	-1.61869	0.163606	0.124835
0.212	-0.31692	-1.65583	-0.663826	1.49615	-0.7087	0.257223	-1.49433
0.212667	0.117895	-1.06439	-0.230404	0.110747	-0.82003	-0.73209	-0.45252
0.213333	-0.77191	-1.87169	0.00808601	0.089791	-2.49635	1.43959	-0.06793
0.214	0.013812	0.404307	-0.238625	-0.52733	-1.70801	0.534219	-0.41185
0.214667	-0.62813	-2.12392	-0.621646	0.345021	0.51766	1.01329	-0.96508
0.215333	-0.82097	-3.82925	-0.497001	2.88774	-1.23766	2.14791	0.391789
0.216	-1.08097	-1.13806	0.00858113	1.18335	-0.96789	2.65927	-0.19612
0.216667	-0.75297	-1.96083	-0.0970736	2.59933	0.375339	0.91081	0.381959
0.217333	-1.1598	-1.21052	-0.607464	1.85984	-0.306	1.43439	-1.15988
0.218	-1.1261	-1.55027	-0.504881	2.96015	-0.18893	0.782074	-0.1165
0.218667	0.138971	-1.03249	-0.959729	2.27735	0.097393	-0.49286	-0.15255
0.219333	0.548048	-1.9773	-1.40223	1.98358	-0.15964	-0.92822	0.195322
0.22	0.456017	-1.39617	-0.699899	1.95238	1.62019	-0.96503	1.48268
0.220667	-0.16203	-0.60283	-0.881667	1.88103	-0.13626	-1.20932	1.56217
0.221333	0.647369	-0.92982	-0.601842	3.32116	1.68111	-1.45597	0.256066
0.222	0.15175	1.54562	0.196085	3.63353	0.025164	-0.91734	0.212445
0.222667	0.13386	-0.41538	-0.279512	3.20244	-0.19048	-0.6239	0.231049
0.223333	-0.20472	-1.18963	-0.124909	2.04556	0.835498	-1.36058	0.350201
0.224	0.144852	-0.57637	-0.485245	0.446551	1.60114	-2.20101	-0.38322
0.224667	-0.35146	-1.08163	-0.399786	-0.50377	1.69737	-0.41397	0.029472
0.225333	-0.0935	-1.92214	-0.280221	1.15139	-0.13638	-0.58784	0.089306
0.226	-0.51156	-1.04592	-0.395282	1.08721	-0.72152	-0.5715	0.062664
0.226667	-0.52617	-1.20977	-0.023761	0.658243	2.0672	-0.2832	0.825619
0.227333	-0.40306	-1.06654	-0.425522	0.644783	1.50235	-0.26894	0.149636
0.228	0.238761	0.606421	-0.447911	2.63051	0.491544	0.281173	-0.95502
0.228667	-0.48522	0.438457	-0.200279	1.06766	1.5012	0.877407	-1.06227
0.229333	0.181036	-0.20358	-0.531381	0.419592	0.868461	0.681475	-0.97168
0.23	0.711136	-1.45995	-0.721364	0.915187	1.01624	0.57937	-1.32886
0.230667	0.976638	-0.99448	-0.0811207	0.230386	1.70497	-0.59349	-0.10827
0.231333	-1.04414	-0.12342	-0.533854	1.58502	0.623311	-0.48127	-0.46945
0.232	-1.20055	0.766206	0.534681	1.4035	-0.19453	-0.10965	0.352832
0.232667	-0.25041	-0.67021	0.378205	0.930811	0.194025	-0.24967	-1.05847
0.233333	-0.32189	-1.17693	-0.126958	0.752944	1.17314	-0.96737	-0.797
0.234	-1.50584	-2.23465	-0.163994	-0.44735	1.38808	-0.60215	-1.2961
0.234667	-0.31896	-1.40447	0.326938	0.775221	0.10724	0.564111	-0.4859
0.235333	-0.2509	0.541478	0.0842443	0.273783	0.240584	0.546613	0.304296
0.236	-0.93042	-0.77434	0.0585666	1.00804	-1.07743	-0.00976	-0.97519
0.236667	-0.56856	-1.19376	0.138335	0.318748	1.32312	0.602893	-0.73259
0.237333	-1.55417	0.793369	1.36727	1.7339	-0.21276	-0.30229	-0.30264
0.238	-1.68006	0.347435	-0.00486914	1.83095	0.267088	0.055212	-0.65053
0.238667	-0.27794	-0.59915	-0.471877	0.160961	-1.23013	0.010327	0.021627
0.239333	-0.17225	1.20733	-0.190831	1.27018	-0.44457	-0.51764	1.00252
0.24	-0.44824	-0.64628	-0.242239	0.173301	1.08294	-1.00339	0.357161
0.240667	-0.51578	-0.7438	-0.251495	2.19112	-0.35391	-0.99204	0.472009
0.241333	-0.12931	0.161512	-0.827747	0.065086	0.467994	-1.22905	0.910676
0.242	0.737448	-0.20254	-0.404806	1.42349	0.207049	0.398824	-0.02883
0.242667	-0.50551	-1.15439	-0.154357	0.746124	-0.76509	-1.84898	0.56703
0.243333	-1.09615	-2.15049	-0.404203	0.197638	-0.47121	-0.68149	1.76355
0.244	-0.62914	-0.49514	-0.653482	0.264909	-1.60718	1.36059	-0.7847
0.244667	-0.81218	-0.68196	-0.511344	0.032686	0.706616	-0.09232	-0.20398
0.245333	-0.5674	0.074765	-0.422058	1.11228	-0.67635	-0.32475	-0.96719
0.246	-0.97032	-0.98377	-0.431712	0.187547	-0.43381	1.18778	0.586731
0.246667	-0.3838	-1.05808	-0.263195	1.21612	0.062971	-1.44395	-0.78147
0.247333	-0.6796	-0.58424	-0.538224	1.43786	0.62582	-0.22263	-0.3778
0.248	-0.89796	-0.50736	-0.935852	1.92653	0.635963	-0.03354	0.135117
0.248667	-1.521	0.0472	-1.17754	3.06695	-1.45326	-0.32134	-0.40882
0.249333	-0.78574	0.666662	-1.30966	2.02221	0.693767	-0.52093	0.423783
0.25	-1.19752	1.29326	-1.49078	2.05746	0.135761	-1.02257	1.38775
0.250667	-1.47798	0.454677	-0.655585	1.3604	1.24256	-1.71043	1.06813
0.251333	-0.58592	1.5608	-0.910236	2.85117	1.04788	-0.36448	0.715209
0.252	-0.30348	1.05616	-1.26368	2.23837	1.08027	0.154907	-0.31651
0.252667	-0.46363	0.829357	-1.16691	2.75689	0.561158	0.015185	-0.11213
0.253333	-0.34655	2.18439	-1.33261	0.955996	0.454867	-0.4264	1.31318
0.254	0.034478	0.468919	-1.68078	2.66145	1.50797	-1.02303	0.334638
0.254667	0.355096	-0.42588	-0.906259	1.89728	2.34109	0.06588	1.6802
0.255333	0.381179	-1.21846	-1.22062	2.4291	2.01826	-0.97778	0.472245
0.256	-0.68572	1.43128	-1.00637	2.73807	2.73114	0.22834	0.504031
0.256667	-0.00203	1.78196	-1.48602	0.709971	1.40926	-0.45732	-0.50243
0.257333	-0.14519	3.70155	-1.14496	0.740054	0.003798	-0.5267	-0.49731
0.258	-0.90197	1.99703	-0.825566	1.05352	1.27723	-0.02734	-1.04344
0.258667	-0.14471	0.750121	-1.06259	1.17339	0.537812	0.160022	-0.20284
0.259333	0.609523	0.329866	-1.37417	0.760279	0.942054	0.160262	-0.97927
0.26	0.865795	0.205835	-1.2581	1.6357	1.66633	0.471752	-1.62558
0.260667	-0.53135	-0.39356	-1.25677	0.287723	0.60948	0.455342	-0.77317
0.261333	0.037692	-0.75877	-1.91496	-0.2221	1.54923	-0.13331	-1.40131
0.262	-0.06676	0.181246	-1.82826	0.330944	0.176408	-0.25598	-1.4623
0.262667	0.621427	-1.05629	-0.962726	1.6001	0.980929	-0.61357	-0.13197
0.263333	-0.05992	-0.51566	-0.942535	1.27186	0.51172	0.234919	0.529879
0.264	0.228131	-3.23243	-0.882273	1.27931	-1.25879	0.832311	-0.58163
0.264667	1.11717	-0.85463	-1.15436	0.420743	-0.0308	-0.36884	0.1408
0.265333	0.686355	-1.7849	-0.587108	0.435924	0.483714	0.629092	-0.33755
0.266	-0.25026	-0.80268	-0.217989	-0.10815	-1.73036	0.717917	0.351608
0.266667	0.644839	0.287796	-1.1806	1.72416	-0.53817	1.49021	0.874727
0.267333	0.601549	-0.26021	-1.00392	0.953052	-1.29577	0.678172	-1.57343
0.268	-0.73761	0.36522	-1.06741	0.762827	-1.03967	1.31729	0.404743
0.268667	0.135341	-0.40542	-1.15659	1.15229	0.213622	0.922228	-0.16632
0.269333	-0.63569	-0.1759	-1.12545	1.08523	0.56962	1.45167	-0.65479
0.27	-0.09937	-2.16785	-0.929058	0.839313	-0.35063	1.27782	-0.12322
0.270667	-0.40594	-2.03036	-0.337278	2.89036	1.20321	1.56367	-0.62927
0.271333	-0.83551	-0.36887	-0.79714	1.89844	-0.98988	0.037284	-0.95812
0.272	0.22334	0.043539	-1.13133	1.07277	1.38619	1.03196	-0.44871
0.272667	-0.094	0.258446	-1.57942	0.538091	-0.04304	0.482836	-0.07792
0.273333	-0.82146	0.277474	-1.75581	1.19392	0.357536	0.989664	-0.38028
0.274	-0.53079	-0.13049	-1.56909	2.47165	-1.14068	1.28536	0.02655
0.274667	0.973222	-0.44884	-1.27464	0.82529	0.773225	0.280362	-0.96099
0.275333	-0.78097	-0.02867	-0.970655	2.44198	-0.5178	0.124946	-0.14065
0.276	-0.86684	-0.57663	-1.32815	1.21791	-1.13501	-0.22238	0.126449
0.276667	-0.30532	0.682963	-1.5678	2.22762	-0.80714	-0.94792	0.517845
0.277333	0.078904	0.230059	-0.994328	2.51973	0.733371	-1.57838	-0.43322
0.278	-0.40054	0.945047	-1.65783	1.52203	-2.22069	0.08221	0.240528
0.278667	0.682615	-1.20374	-1.71923	2.35791	-0.25718	0.311035	-0.34822
0.279333	0.580792	-0.83228	-1.31065	0.584101	-2.14155	0.661692	0.552799
0.28	-1.10397	-1.65721	-1.24798	1.7038	-0.48545	1.27227	0.850361
0.280667	-0.45802	-0.8201	-1.53536	1.48655	-0.92113	1.52093	0.113865
0.281333	-1.00866	-0.31888	-1.25178	0.721696	-1.90082	0.404681	0.694724
0.282	-0.68797	0.512048	-1.13897	1.61197	-2.12797	-0.56581	1.19686
0.282667	-0.87404	-0.72827	-1.3758	1.21155	0.810025	-0.3756	-0.57167
0.283333	0.106764	-0.65274	-1.07233	0.649206	-0.83585	0.052185	0.003861
0.284	-0.18099	-1.18771	-1.25693	1.48662	-1.26814	1.36533	-0.731
0.284667	-0.48763	0.562587	-1.20276	0.746881	1.60421	0.882789	0.956993
0.285333	-0.04298	-0.93367	-0.870341	0.960294	1.76463	-0.07326	-0.41357
0.286	-0.11484	1.62945	-0.773212	1.85014	2.45728	0.865018	-0.88052
0.286667	-0.22402	2.27312	-0.861862	1.48436	2.88007	0.077688	-0.26342
0.287333	0.403684	0.439932	-1.18555	1.17935	1.67904	-0.23149	-0.43565
0.288	-1.06485	2.02616	-0.817572	1.25046	1.88533	-0.33235	-1.21667
0.288667	-0.00035	2.31405	-1.15198	2.09727	1.692	-0.86207	-1.96467
0.289333	-0.25495	1.58525	-1.09184	1.01711	1.31611	-0.33874	-0.97025
0.29	0.437523	0.49785	-0.633924	0.953913	0.71995	0.4643	-0.75657
0.290667	-0.46839	0.997457	-0.98406	-0.04005	3.14687	0.668331	-0.16589
0.291333	0.551284	0.694895	-1.01399	0.417319	1.17159	-0.25128	0.028623
0.292	1.1416	0.138925	-0.331818	1.81769	2.26541	0.028338	-0.36435
0.292667	0.013794	-0.15006	-0.0601923	0.82523	0.599432	0.78691	-0.29883
0.293333	0.07703	2.57996	-0.465165	1.60842	0.391284	0.448524	-0.87365
0.294	-0.44278	0.832969	-0.176754	0.571753	-1.95756	1.26006	0.133694
0.294667	-0.23672	0.528819	-0.44513	1.51039	-0.38614	1.18627	-0.09077
0.295333	0.150895	0.552041	-1.06271	1.59744	-1.30043	1.59448	-0.19242
0.296	0.235082	-1.27991	-1.0232	0.839678	-0.60557	0.722077	0.068857
0.296667	-0.79471	-0.19109	-1.00085	1.77489	0.761822	0.826722	-1.06469
0.297333	-0.30974	0.099907	-1.06185	1.87276	-1.1572	0.406586	-0.14278
0.298	-0.7741	-1.89768	-0.563719	1.94141	-0.66624	0.401929	-1.50248
0.298667	-0.15534	-0.16229	-0.429335	2.61568	-1.62083	-0.27169	0.150491
0.299333	-0.50885	-0.55362	-0.375229	1.20015	-0.58065	1.46163	-0.13391
0.3	0.225764	-1.20936	-0.0513809	1.303	0.399899	-0.50249	-0.58194
0.300667	0.224166	-1.80219	-0.538878	1.34575	0.899957	-0.03224	-0.56701
0.301333	-0.43127	-1.43484	-0.216534	0.920965	-0.31809	-0.82458	0.119811
0.302	-0.41806	-0.81366	-0.792191	1.56998	2.2051	-0.37453	0.469614
0.302667	-0.17949	-0.8405	-0.934064	1.15164	1.67865	-0.75316	-0.926
0.303333	0.126901	0.228328	-0.726979	0.060842	0.343497	0.705647	-0.54823
0.304	-0.49904	0.774346	-0.760971	1.46125	0.775289	0.432654	-0.57862
0.304667	0.404158	-1.78056	-0.530993	1.15234	-0.95729	0.539017	-0.98897
0.305333	-0.32314	-0.46157	-0.46038	0.836288	-0.98431	0.730436	-0.1201
0.306	-0.16807	-1.24101	-0.679562	-1.15337	1.36923	0.893932	-0.37
0.306667	-0.06118	-0.21962	-1.13404	-1.97169	0.436639	1.3277	-0.23212
0.307333	0.055238	1.17531	-1.18977	-1.41359	1.69477	0.436877	-0.1381
0.308	-0.24508	-0.93622	-0.755571	-0.327	-0.84639	-0.30659	-1.28585
0.308667	0.302878	-2.08912	-0.837745	-0.56373	1.48215	1.66264	-0.93325
0.309333	0.714655	-0.42941	-0.661808	0.48144	0.371351	1.72788	-1.29944
0.31	0.069734	-0.80666	-1.13802	0.957236	1.61829	2.88449	0.432729
0.310667	0.792563	-1.10741	-1.12525	0.324443	0.596914	1.48911	0.04971
0.311333	0.388369	0.003279	-1.3887	0.554925	0.72703	0.871633	-0.78724
0.312	0.278059	-0.42113	-0.366164	0.49934	0.189617	2.19931	-1.16591
0.312667	0.656816	-0.37611	-0.528911	1.35571	0.326355	1.62138	-0.05626
0.313333	0.556304	-0.13192	-0.933371	1.47693	0.371952	2.45646	-0.74475
0.314	-0.25461	-0.12849	-0.493111	1.88242	0.382503	2.21263	-0.82041
0.314667	1.26209	-0.73684	-0.530435	0.5085	0.549535	1.63782	-0.68029
0.315333	0.139641	-1.94102	-0.353167	0.945779	0.900522	1.63442	0.448947
0.316	0.531826	-1.98122	-0.305468	0.534284	1.11729	1.06447	-0.25776
0.316667	0.60245	-2.19407	-0.182974	0.339883	-0.31951	1.62916	0.45257
0.317333	0.298306	0.432159	-0.960815	0.7915	-0.35675	1.87102	0.552151
0.318	0.485644	-0.44244	-0.665125	0.541696	0.480567	1.03093	-0.02223
0.318667	1.29946	1.2511	-0.845076	1.66568	1.45615	1.1899	0.638667
0.319333	1.17153	-1.39359	-0.245496	1.31284	0.991349	1.0098	-1.01477
0.32	1.13011	-0.58865	-0.970814	0.787992	1.49429	1.263	0.211444
0.320667	0.599876	0.043764	-0.411475	1.16284	0.102082	1.53841	-0.65028
0.321333	0.384015	1.0024	-0.451601	0.281049	1.31641	0.602216	-0.0779
0.322	0.10522	-0.04744	-0.789866	0.720206	0.398509	0.71259	-2.04489
0.322667	0.009765	0.851838	-0.741225	2.18261	1.12838	0.699145	0.604986
0.323333	0.178565	1.18017	-0.843721	0.721327	1.78411	0.811888	-0.18142
0.324	1.04584	1.35746	-1.16708	0.102786	0.154432	0.65407	0.287663
0.324667	0.805638	2.81601	-1.2926	0.65532	-0.03799	0.375831	2.43867
0.325333	0.249886	-0.18187	-0.342939	0.437301	0.580065	0.272231	0.421862
0.326	0.839915	1.09171	-0.94412	1.04183	-0.5603	1.01013	0.919422
0.326667	1.29913	-1.00216	-1.20626	1.5906	1.75352	-0.72093	2.58932
0.327333	1.15027	1.06527	-1.09414	0.570236	-1.21341	0.372855	0.265018
0.328	1.92619	-0.03585	-0.905321	0.449388	0.487386	0.181723	0.106328
0.328667	1.22842	0.73825	-0.977849	0.596755	0.737455	-0.14274	-0.47713
0.329333	1.30275	0.731987	-0.952199	1.40022	-0.58441	-0.39231	0.201763
0.33	0.414119	1.03756	-1.19243	1.21952	-0.31856	-0.90252	0.601964
0.330667	0.811639	-0.49384	-0.977681	1.36605	1.07259	-0.75402	-0.89332
0.331333	1.05947	1.73456	-0.491107	0.243433	1.42655	-0.38518	0.523065
0.332	0.048377	0.106108	-0.367808	0.445444	1.65678	-1.55875	-0.0826
0.332667	1.01007	0.032521	-0.273617	2.00919	0.734457	-0.05531	0.576018
0.333333	0.647098	-2.70461	0.23703	1.42932	-0.25164	-1.84698	0.173732
0.334	1.7484	0.390726	0.0295311	0.94596	-0.22163	-2.10503	0.667466
0.334667	-0.06903	-1.62559	0.678112	-0.23552	-0.45683	-1.583	0.158526
0.335333	0.601577	-2.84417	0.118073	0.835786	0.07346	-0.46748	-0.69247
0.336	1.44752	-0.77751	-0.766469	-0.29874	1.18575	-0.06055	0.389376
0.336667	1.29151	-0.65458	-0.476196	1.84872	0.936683	0.642917	0.159745
0.337333	0.944655	-0.55073	-1.2202	0.825997	1.40206	1.45458	-0.18429
0.338	1.5365	-1.3153	-0.282453	2.39519	2.31679	0.057723	0.746183
0.338667	0.304091	-0.36164	-0.872666	1.96477	0.50605	-0.31664	1.68127
0.339333	0.79984	-2.0309	-0.367611	1.99491	0.314679	-0.89321	0.441076
0.34	0.636533	-0.28709	-0.795787	0.271088	-0.51463	-0.83649	1.51357
0.340667	0.504327	-1.63402	-0.199923	0.927704	2.06199	-1.15529	0.408136
0.341333	0.756551	-0.02941	-0.142588	0.316156	-1.70796	-0.7705	-0.53474
0.342	0.857737	-1.73932	-0.264886	0.009036	-0.62238	-0.4758	0.843385
0.342667	-0.02747	-0.73108	-0.0769702	0.960067	-0.44615	-0.08573	-0.60374
0.343333	0.599612	-1.53253	0.255919	0.910233	1.03284	-0.8674	-0.27503
0.344	0.128495	-0.33413	0.160398	1.28799	-0.45335	-0.38587	0.247926
0.344667	1.43324	-1.56356	0.0797124	0.245755	1.31949	-1.95703	0.637114
0.345333	1.02158	-1.00285	-0.0589985	1.75367	0.236015	0.789874	1.40528
0.346	0.947561	-1.05859	-0.307476	1.67121	0.43582	0.04711	0.949563
0.346667	0.554423	-0.23757	-0.427001	1.93542	-0.09254	-0.01782	1.43894
0.347333	0.074312	0.80448	-0.454641	2.04751	1.94093	-0.79651	0.309792
0.348	0.565238	1.33363	-0.248523	2.05604	2.13847	-0.98066	-0.69597
0.348667	1.44616	2.51525	-0.821598	0.972988	1.37357	-0.24497	0.937384
0.349333	2.11344	0.196945	-0.93567	1.17901	2.00067	0.931842	0.285689
0.35	0.943145	-1.92488	-1.23814	1.17766	0.82179	-1.28343	1.04755
0.350667	1.15397	-0.59708	-0.722273	1.15777	0.553709	-0.98077	1.31394
0.351333	0.694671	-0.8949	-1.51097	0.319914	0.661365	-0.95725	1.53061
0.352	-0.16628	-0.93192	-1.25468	-0.60553	0.722532	-1.42056	0.472534
0.352667	1.90928	0.364134	-1.1743	1.02844	2.44812	-2.58902	0.794908
0.353333	1.72709	2.09792	-1.33677	0.576463	0.715563	-2.19419	-1.23805
0.354	1.66291	2.51621	-0.724966	1.67402	0.237655	-1.20681	-1.19173
0.354667	0.887656	0.675473	-1.09882	0.104209	1.90908	-2.11972	-1.20649
0.355333	1.00805	-0.47032	-1.03427	0.304097	-0.40136	-0.89622	0.451054
0.356	0.668914	-1.97463	-0.753926	0.146475	1.80581	-1.72454	-1.26647
0.356667	0.391444	-1.86933	-1.3406	0.458729	0.582269	-1.24319	-1.31629
0.357333	1.2047	-2.67635	-1.5306	0.118111	1.40613	-1.96937	-1.57872
0.358	1.40442	-1.32975	-1.35083	0.584588	1.48474	-2.37941	-0.83261
0.358667	1.46805	0.412992	-1.27359	0.958956	1.08113	-0.98284	-1.99539
0.359333	1.02466	-0.30164	-0.827742	-0.51714	0.899461	-1.70303	-1.24801
0.36	1.17443	-0.75061	-1.476	1.50791	0.217165	-0.58936	-0.33496
0.360667	0.935659	-1.45984	-0.773662	1.59368	0.309997	-0.48658	-0.70551
0.361333	0.223571	-1.83917	-0.219493	1.77872	2.11717	-1.55368	-0.53477
0.362	0.714718	-2.53285	-1.01751	1.77855	0.324088	-1.12415	-0.15468
0.362667	0.164448	-1.62565	-0.115248	1.37711	2.33	-1.12128	-0.84686
0.363333	1.01247	-1.50827	0.0184882	1.26428	0.995841	-1.37024	-0.77754
0.364	-0.83583	0.828453	-0.234668	1.27198	1.03763	-0.69808	-1.77942
0.364667	0.393	-1.14356	0.385941	0.919963	0.948786	-0.86839	-1.5272
0.365333	0.647872	-1.49243	-0.660576	1.32696	1.42205	-0.78034	-0.75733
0.366	0.960913	-1.07919	-0.236854	1.23923	1.31313	-0.91396	-0.85189
0.366667	1.0692	-1.12882	-0.247674	0.449294	0.706286	0.772268	-1.61901
0.367333	2.13207	-1.39465	-0.0266461	0.435304	-0.352	1.6705	-1.42658
0.368	0.220312	-0.43449	-0.00243569	0.382383	1.24778	0.743044	-1.26533
0.368667	1.31218	-0.39401	-0.474086	0.772089	2.32269	-0.69547	-1.07581
0.369333	0.692699	-0.50507	-0.638195	0.579943	2.11657	0.807743	-1.21882
0.37	0.706252	0.951737	0.691538	1.7176	2.03159	-0.28112	-1.15733
0.370667	0.536165	0.621681	0.278182	0.750325	1.76142	-0.17054	-1.56416
0.371333	0.525065	1.17587	0.262251	1.67962	0.211419	-0.23697	-0.5531
0.372	0.660398	-2.44853	-0.572256	0.360046	-0.73735	-0.02382	0.745934
0.372667	1.57561	-1.29975	-0.979626	0.018097	2.14705	-0.33192	0.138909
0.373333	1.49619	-2.64359	-0.361373	1.19974	1.1189	-0.50435	0.53606
0.374	0.722847	0.883718	-1.01138	1.37032	-0.00221	-0.74218	0.941861
0.374667	1.73193	-1.04968	-0.496795	1.52409	2.52996	-1.48224	1.50988
0.375333	0.479503	-0.56282	-0.708142	1.43737	1.33552	-1.3176	-0.1398
0.376	0.099897	-1.2491	-0.525037	0.697787	1.619	-0.772	-0.39758
0.376667	0.385305	-0.56449	-0.065056	0.777394	3.18191	-0.44093	0.062044
0.377333	-0.44742	-1.0795	-0.303136	0.394601	0.941025	-0.56924	-0.81076
0.378	0.807233	-0.04726	-0.43163	0.097426	1.33869	-0.88345	0.016527
0.378667	1.02624	1.49198	-0.348927	-0.67461	1.51656	-0.86511	0.13406
0.379333	1.54087	-0.68079	-0.222242	0.75057	0.139003	-1.30728	-0.17377
0.38	0.460779	0.196388	-0.571916	-0.65988	0.837156	-1.50311	0.072125
0.380667	1.59521	-1.03015	-1.06368	-0.30077	-0.09562	-1.31322	-0.25762
0.381333	0.376034	-0.07086	-0.171113	1.03057	1.11211	-0.73036	-0.1358
0.382	0.614812	0.256394	-0.119123	3.21658	0.840586	-0.85656	-0.57248
0.382667	0.847749	-0.95289	-0.185756	1.34485	-0.60926	0.242743	-1.99129
0.383333	0.080231	0.265658	-0.512533	0.505089	1.29826	-1.48923	-0.51159
0.384	1.39423	0.740119	-0.33468	0.463163	0.181928	0.87061	-1.42746
0.384667	0.914072	-0.98473	-0.942958	1.36546	1.00766	-0.07583	-0.68008
0.385333	1.11339	-0.30328	-0.732007	-0.473	1.27425	-0.10891	-1.22481
0.386	0.997074	-1.85318	-0.286147	-0.27453	1.13594	-0.31061	-1.05831
0.386667	0.669676	0.009255	-0.69684	-0.24408	0.341037	-0.61716	-0.77099
0.387333	0.131584	-2.15109	-1.00305	-0.49216	0.300888	-1.13476	-0.52055
0.388	0.909377	-2.15684	-1.12662	0.037186	1.02857	-0.88137	-0.33187
0.388667	0.428379	-0.11775	-0.940288	-0.54933	0.993709	-0.66545	-1.26362
0.389333	1.05971	-1.62014	-1.33058	0.133582	0.796714	1.00813	-0.62675
0.39	1.86602	0.471821	-1.37717	0.489345	0.774485	0.156222	-0.94536
0.390667	1.36756	-1.4993	-1.48222	1.23031	-0.12771	-0.7556	-1.76997
0.391333	0.102777	-0.28222	-0.115836	1.945	-0.78873	0.629625	-0.46197
0.392	-0.34469	-0.71266	-0.946933	1.03399	-1.07018	0.247714	-0.44424
0.392667	0.276045	-0.63443	-0.568692	-0.50789	-1.01247	0.607458	-1.64473
0.393333	0.331947	-0.4971	-0.464803	0.349924	1.25018	0.832649	-1.73747
0.394	0.917339	-0.23611	-1.01833	0.218805	0.274282	0.653612	-0.50142
0.394667	-0.31369	0.046548	-1.31766	0.08546	0.2793	-0.70328	0.001987
0.395333	0.380963	-0.10117	-1.13107	1.07838	0.986112	-1.43747	0.134202
0.396	1.02595	-1.03189	-0.552448	-0.1836	0.730868	-1.95036	-0.56954
0.396667	0.374157	-1.20711	-0.608752	-0.90394	-1.4029	-2.09072	-0.73362
0.397333	0.469004	-1.38394	-0.739589	-0.38933	0.157377	-1.21061	-0.41801
0.398	0.32697	-1.65499	-0.195572	1.44097	1.34172	-0.66566	-2.27053
0.398667	0.782505	-0.14616	-0.768667	0.621698	0.742967	-0.80824	-1.97502
0.399333	0.88575	-1.46835	-0.736289	-0.27726	0.248326	-1.3867	-1.94836
0.4	1.37679	-0.15254	-0.85056	0.583264	0.782836	-2.29026	-2.49824
0.400667	2.12773	-0.83113	-0.340781	-0.08671	-1.41235	-0.40119	-1.88409
0.401333	0.87413	-0.05688	-0.379334	0.55236	-0.36101	-1.75656	-0.39973
0.402	0.95013	0.660239	-0.804369	0.513198	0.375467	-1.10587	-0.18162
0.402667	0.480115	0.6249	-0.859008	0.245612	-0.92951	-0.6825	-0.25122
0.403333	0.221098	-0.46249	-0.813271	-1.60483	-2.04181	-1.02999	0.502559
0.404	0.927331	1.51742	-0.623628	0.393831	-0.80372	-0.57671	-0.92918
0.404667	1.05236	-0.17045	-0.296777	-0.4607	-1.58271	-0.56409	-0.46207
0.405333	1.80374	-0.55682	0.328947	0.02412	-1.52812	0.241052	-0.99279
0.406	0.828117	-0.1207	-0.313466	0.517215	-1.87798	-0.48441	-1.55698
0.406667	0.895029	-1.18715	0.202544	-0.67426	-0.56906	0.405602	-0.09568
0.407333	0.597924	-1.16727	-0.132669	0.039336	0.225238	-1.40998	0.05261
0.408	1.00343	-0.98897	0.151724	0.147984	1.03687	-1.55994	0.006428
0.408667	1.05582	-0.0436	0.45918	0.243004	0.822901	-0.97813	-1.64076
0.409333	1.72289	-1.97571	0.73916	1.19637	0.236962	-0.02609	0.058887
0.41	0.437464	0.197262	0.78851	-0.15125	-0.10441	-0.91493	-0.09291
0.410667	1.13902	-0.3711	0.785545	-0.54853	0.818472	-1.00449	-0.43096
0.411333	1.22982	-0.10203	0.0889337	0.352187	1.11676	-1.58246	0.136882
0.412	0.491173	-0.11284	0.07125	1.18785	1.00729	-1.00435	-0.28116
0.412667	-0.0851	-0.48259	0.373285	0.968555	-0.12816	-1.61435	-0.36196
0.413333	0.402473	-0.9524	-0.0266047	-0.29843	-0.90929	-2.00185	-0.41508
0.414	1.06583	-1.2549	-0.289017	-0.56267	-3.10335	-2.05919	-0.14089
0.414667	0.00404	0.670947	-0.453052	-0.0035	0.612505	-1.03769	-0.39652
0.415333	0.670473	1.51199	-0.511781	1.54578	-0.38172	-1.59748	0.12294
0.416	1.37437	0.839529	-0.845809	-0.49697	-2.25711	-1.64957	-0.4638
0.416667	0.992768	0.312198	-0.398307	1.1797	-0.03205	-0.47804	-0.91408
0.417333	1.64655	1.02751	0.706823	-0.03707	1.80607	-0.89732	0.852382
0.418	1.09936	0.823131	0.599962	0.98462	1.55422	-0.50768	0.464192
0.418667	0.809249	1.89229	-0.337872	-0.44788	0.863206	-0.97951	-0.50006
0.419333	0.38329	0.00731	0.257045	0.190291	0.737298	-1.22681	0.886461
0.42	1.06737	2.63008	-0.849757	1.25504	1.47539	-1.48243	-0.57791
0.420667	0.731002	2.07169	-0.581608	1.1394	1.48726	-0.97837	-0.82843
0.421333	1.03082	1.60838	-0.434829	0.708355	2.23511	-0.64552	1.14784
0.422	-0.35137	2.14661	-0.396438	-0.72998	2.18642	-0.22957	0.325259
0.422667	0.464697	1.7814	-0.197227	1.98172	1.65215	-0.60751	-1.34731
0.423333	0.512127	3.06364	0.194764	1.00183	1.67159	-1.32202	-0.81603
0.424	0.747302	1.81749	-0.135924	0.858675	0.758022	-1.11223	-0.96015
0.424667	0.476296	1.8698	0.129	0.270868	1.04476	0.082472	0.342606
0.425333	0.978444	1.97574	-0.429732	0.333025	1.35458	-1.00904	-0.62873
0.426	0.474878	0.396833	-0.692805	-0.47556	0.93785	-0.67185	0.136894
0.426667	1.15205	1.14398	-1.1533	0.318919	0.370002	-1.03519	-1.12884
0.427333	1.09506	0.742872	0.348815	0.011207	-0.15173	0.262266	-0.9929
0.428	1.40379	-0.48366	0.297724	-0.26945	-2.13274	-1.4783	-1.20495
0.428667	1.3278	-0.14933	0.223597	0.531448	0.809353	0.154292	-1.18076
0.429333	1.97847	1.53051	0.118952	0.660352	0.161268	0.408266	-0.83928
0.43	0.873687	0.828425	0.116894	1.39246	0.846	0.465015	-0.60032
0.430667	-0.03228	1.06565	0.0379371	0.979186	1.17752	-1.75261	-2.12355
0.431333	0.854279	-0.40527	-0.501641	-0.86909	1.3059	-1.4405	-1.17933
0.432	-0.67226	-0.42178	-0.723787	0.239657	0.899151	-0.48062	-1.10914
0.432667	1.05264	1.12154	-0.366654	-0.62513	0.658765	-0.522	-1.55435
0.433333	1.00884	1.48391	0.174239	-0.25046	0.913694	-0.8927	-0.8398
0.434	0.986955	1.22644	-0.707675	-0.75357	0.56104	-0.68849	-0.94582
0.434667	0.671358	1.60956	-0.690259	0.436123	0.851209	-0.01052	-1.32927
0.435333	0.055897	-0.42243	-0.92077	0.494625	0.544971	-0.85141	-1.71474
0.436	1.08476	0.806704	-0.508687	2.41716	1.25931	0.689075	-1.17048
0.436667	0.71515	0.847367	-0.456519	0.535718	1.62484	-0.48944	-0.94964
0.437333	1.5158	-0.44064	-0.385344	-0.08468	2.4789	-0.34304	-0.99612
0.438	0.907122	-0.03141	-0.483755	-0.55281	-0.09685	1.16173	-1.10262
0.438667	0.517284	0.343857	-0.569818	0.723313	2.18183	1.45752	-1.05548
0.439333	0.337059	0.436892	-0.958056	-0.46724	-0.62514	-0.05226	-1.12485
0.44	-0.15036	1.45916	-0.897937	0.150189	1.96628	-0.12163	-1.68377
0.440667	1.22875	-0.0253	-0.427866	1.3176	1.36234	-0.39131	-1.06714
0.441333	0.356222	1.72305	-0.175809	1.3418	0.55735	-0.05227	-0.44952
0.442	0.036084	2.08654	-0.810869	0.175109	0.632321	1.11102	-1.18695
0.442667	0.312319	2.1713	-0.259058	0.504841	1.24412	-1.07623	-0.62248
0.443333	-0.10493	0.894806	-0.496437	0.25417	0.610164	-0.19562	-0.02809
0.444	0.917497	2.02638	-0.748904	-0.03752	-0.92068	-0.32008	0.193518
0.444667	0.679616	1.89994	0.121863	0.272446	0.149996	-0.82435	-0.82057
0.445333	-0.1309	1.65665	-0.0491145	1.16435	-1.22421	-0.37144	-0.89834
0.446	-0.91997	2.17187	0.547943	1.1831	0.861258	-1.27159	-0.88195
0.446667	-0.40798	2.31311	-0.181889	0.345532	-0.02584	0.497533	-0.0611
0.447333	0.332118	0.397859	-0.587377	0.699993	0.476593	-0.01896	-0.23953
0.448	0.41076	0.639979	-0.626698	1.21053	0.370643	0.03462	-0.68606
0.448667	-0.25762	1.63578	-0.37445	0.693268	0.418458	-0.62007	-1.36148
0.449333	0.118314	2.52683	-0.301834	0.283051	0.312036	0.244168	0.277586
0.45	0.200045	2.31915	-0.241845	-0.27065	-1.63591	0.191274	-0.77665
0.450667	0.70536	1.52933	-0.226009	0.439788	-0.23793	-0.13133	0.518864
0.451333	0.195056	2.20688	-0.18515	-0.32186	0.44753	1.86295	1.24484
0.452	1.00116	2.67474	-0.279866	-0.06237	-0.56837	1.0271	-0.90764
0.452667	0.731948	1.56016	-0.203715	1.64663	-0.67106	0.841649	-1.11167
0.453333	0.222476	-0.27288	-0.214187	1.82387	0.830313	-0.39586	-1.60743
0.454	1.20219	2.21132	-0.433893	0.244276	0.844214	1.48762	-1.54156
0.454667	0.447877	0.95702	-0.705389	1.44826	-1.69055	0.12401	-0.77275
0.455333	1.72057	0.229743	-0.0439629	-0.38687	-1.00537	-0.11049	0.743046
0.456	1.05819	3.19812	-0.458525	0.60281	0.468539	0.40291	0.307588
0.456667	0.958303	0.637517	-0.335261	0.51397	0.467006	0.714736	-0.06483
0.457333	0.1393	2.43545	-0.218754	0.665186	-0.45327	0.211952	-1.50647
0.458	-0.13754	1.66633	-0.839879	0.176024	1.13686	-0.11444	-2.09319
0.458667	0.106925	1.5643	-0.923088	-0.21306	1.38221	0.383587	-1.14617
0.459333	0.37197	-0.16286	-0.757007	-0.38703	0.67582	0.216976	-1.49168
0.46	0.73171	-0.26532	-0.846103	-0.06102	1.60959	-0.49936	-1.13548
0.460667	-0.15951	2.53824	-1.14891	-0.37449	3.16692	0.22716	-0.94372
0.461333	0.441368	1.78475	-1.00111	0.922485	1.7284	0.59294	-1.37962
0.462	0.694042	2.32968	-1.16894	-0.11899	0.095302	0.326586	-1.91055
0.462667	1.0893	1.51504	-1.0208	0.706128	-1.15963	-0.06292	-1.33314
0.463333	1.44664	2.83763	-0.977913	-0.5665	0.787618	0.326084	-0.30709
0.464	1.35832	2.32007	-0.575255	-0.01477	0.342719	0.95006	-0.77125
0.464667	0.215864	1.24248	-0.430424	0.236133	-0.35675	-1.18159	-0.07856
0.465333	0.624699	1.60476	-0.73204	0.670306	-1.32689	0.440332	-0.9532
0.466	1.14107	1.21155	-0.77457	0.455821	-0.50492	-0.62089	-0.63128
0.466667	1.21888	3.24135	-0.37245	0.546383	-0.30734	-0.31499	-0.53712
0.467333	1.04244	2.68871	-0.853791	-0.47023	-1.05793	-0.95598	0.072448
0.468	1.71322	3.43601	0.230286	-1.07834	-0.42105	-1.64463	-1.4153
0.468667	1.00035	3.12526	-0.172925	0.905161	1.50575	-0.61687	-0.66706
0.469333	0.188248	0.32757	-0.018317	0.737484	0.255197	-1.88156	-1.1024
0.47	1.35752	2.15148	0.425355	0.380187	-1.32851	-2.13656	-0.85353
0.470667	1.28789	0.040561	0.342467	0.094862	-1.72876	-0.27481	-1.56856
0.471333	0.286162	-1.22325	0.724762	0.529951	-0.14084	-2.21607	-1.14096
0.472	1.92174	-0.59814	0.520668	0.72456	0.044423	0.229882	-0.35477
0.472667	0.58096	0.150814	0.366469	-0.64352	-0.50208	-0.79498	-0.72229
0.473333	0.70647	0.084409	-0.0503794	0.228889	0.910613	-0.16286	-1.81147
0.474	0.53439	-0.13965	-0.00447781	-1.29512	-0.63852	-0.38553	-1.27573
0.474667	0.45856	-0.67032	0.0874822	-1.31323	-0.86832	0.075143	-0.63308
0.475333	-0.03843	-0.6079	0.108175	-0.35122	-0.5259	-0.70506	-1.86047
0.476	0.491694	1.31174	0.57548	-0.40229	-1.03092	-0.39461	0.173458
0.476667	-0.02801	-0.52854	-0.0119856	0.193551	-3.84461	-0.96404	-0.99119
0.477333	-0.04191	-0.82116	0.239205	-0.12699	-0.69124	-1.12102	-0.07144
0.478	0.971218	-0.85407	-0.0615225	0.226737	-2.27329	1.11502	-1.84975
0.478667	0.08579	0.513215	0.173053	1.22275	-0.85841	0.07883	-0.98976
0.479333	-0.43525	-0.53193	-0.0972036	0.10837	-1.25458	0.972127	-1.0372
0.48	1.10882	0.455308	0.0260605	0.168804	-0.95379	0.695511	-0.60933
0.480667	1.26542	-0.6074	-0.0181931	0.280521	-0.17662	-0.13429	-0.74298
0.481333	0.234087	-0.09337	0.302867	-0.3909	-1.00486	-0.24918	-1.79784
0.482	-0.16872	0.103626	0.510343	-1.18918	-0.49489	0.426998	-0.89757
0.482667	0.035221	1.36199	0.654698	-1.88664	0.454085	-0.95349	-1.06307
0.483333	-0.25706	0.218512	0.0679153	-1.80508	-0.35123	0.166019	-0.59229
0.484	-0.16294	1.28865	0.272241	-1.37812	1.89004	-0.99906	-0.57524
0.484667	0.132474	-0.58461	0.560558	-0.42604	0.761082	-0.13152	-1.23494
0.485333	-0.41731	1.30683	0.601517	-0.91564	1.16902	-0.27224	-0.91553
0.486	-0.00956	-2.04738	0.242413	-0.28439	1.89067	-1.90322	-1.31004
0.486667	-0.91137	-0.67923	0.0803573	0.598271	-0.32091	-1.44113	-1.92272
0.487333	-0.63261	0.081699	-0.103318	0.133874	0.568909	-2.48169	-1.01262
0.488	-0.53753	-2.90505	0.579315	0.33983	2.16012	-0.36551	-1.25384
0.488667	-0.11203	-0.7334	0.238208	1.18592	1.91363	-0.79619	-1.43771
0.489333	-0.13319	-1.47143	0.315518	0.848362	1.83853	-0.99585	-2.13361
0.49	-0.49693	-0.47572	0.132519	-0.01138	2.08026	-1.33772	-1.40697
0.490667	0.328007	-0.06835	0.244452	0.164558	1.92693	-0.41299	-1.89626
0.491333	0.559781	-0.03403	-0.0986959	-0.99746	1.21237	-1.37885	-2.67415
0.492	0.090963	-0.75908	-0.265845	1.45998	-0.61359	0.324968	-2.03966
0.492667	-0.44968	-1.53261	0.058142	0.646373	1.00012	-1.17163	-2.03332
0.493333	-0.23762	1.87389	0.721145	0.813447	0.731533	-0.67081	-0.95633
0.494	0.292944	0.732166	0.296808	0.234672	1.6044	-1.1365	-0.58726
0.494667	-0.54951	-0.01737	-0.384995	-0.26378	1.25978	-0.26488	-1.07272
0.495333	-0.3082	2.21304	-0.450229	-0.28767	1.92063	-0.98869	-0.95366
0.496	0.308827	0.69152	-0.12987	0.705091	2.15967	0.552021	-1.16047
0.496667	-0.90804	-0.11907	-0.81579	-0.30903	2.78161	-0.69345	-1.17458
0.497333	-0.74104	2.45975	-0.477681	0.454382	1.75538	-1.33548	-0.14316
0.498	0.211997	0.641392	0.349063	0.46488	1.66854	-1.66546	-1.82431
0.498667	0.724607	0.423328	0.73396	0.239644	0.914073	-1.29225	-1.03485
0.499333	0.033956	0.250341	0.541634	2.47702	0.24017	-0.78076	-2.32443
0.5	0.095514	-0.93401	-0.438308	-0.45716	1.85167	-1.66859	-2.30819
0.500667	-0.2202	-0.33681	-0.869428	1.11016	1.01584	-1.47605	-0.81683
0.501333	-0.22392	1.71855	-0.702484	0.064472	3.04625	-0.63716	-1.62903
0.502	-0.11836	0.350302	-0.674525	-0.57016	1.54497	-0.94624	-1.37866
0.502667	-0.06723	0.761759	-0.183089	0.085422	1.80894	-1.31092	-0.98627
0.503333	0.01861	0.392989	-0.744416	1.15159	1.39083	-0.10253	-1.61753
0.504	0.730105	0.788187	-0.172779	-0.29703	2.35061	-1.5237	-0.79621
0.504667	0.590644	0.125479	0.176633	0.03355	1.12746	-0.78106	-0.25391
0.505333	1.07448	0.533065	0.146433	-0.04454	-0.60094	-1.20097	0.092539
0.506	0.626812	-1.06599	0.288766	-0.49365	0.889175	0.07884	-0.84424
0.506667	0.817636	1.43095	0.245528	-0.25514	-1.05066	-0.11572	-0.59431
0.507333	0.081068	-0.75601	0.00155344	-0.84682	1.5628	0.527671	-1.42693
0.508	-0.36364	1.07168	-0.0577421	-0.54842	2.75419	0.123523	-1.74194
0.508667	0.702027	0.69753	-0.117951	0.326	3.29566	0.846858	-1.37158
0.509333	-0.25661	-0.38464	0.160593	-1.6375	1.95631	-0.95511	-0.46803
0.51	0.404559	0.363719	-0.128404	-0.59677	1.47526	-0.09379	0.164507
0.510667	-0.12233	0.783158	-0.195779	-0.26526	1.23956	-0.97418	-1.39218
0.511333	-0.0921	-0.67877	0.4764	-1.38017	2.90404	-0.56824	-0.42492
0.512	-0.00208	-0.15218	-0.0149206	-1.75275	3.92623	0.840025	-0.84852
0.512667	-0.54915	-1.12025	0.181883	-0.27717	2.33203	-0.57481	-0.78962
0.513333	-0.31085	-1.77591	0.16596	-1.27647	3.69115	-2.13202	0.591199
0.514	0.704281	0.986659	0.134938	-1.04415	3.11745	-2.03156	-0.89788
0.514667	-0.65095	-0.57266	0.0711924	-0.7598	2.28203	-1.20561	-0.90828
0.515333	-0.19334	-1.06786	-0.290399	-0.67303	3.96797	-0.32897	-0.34483
0.516	-0.8047	-0.85908	-0.62108	0.530465	2.76878	0.302668	-0.7352
0.516667	0.73221	0.647804	-0.464491	-0.60811	0.972871	0.264319	-0.84092
0.517333	0.980283	-1.4454	-0.586181	-1.20317	2.26235	1.02144	-1.18148
0.518	0.651005	-0.39453	-0.618923	-0.56055	3.36993	-0.38291	0.050165
0.518667	0.02082	-0.54655	-0.947671	-1.12001	3.85777	-0.43115	-0.05481
0.519333	-0.77304	-1.1852	-1.09454	-0.0596	2.67281	-0.68627	-0.75463
0.52	0.446784	-0.11602	-1.12481	-0.10447	1.63149	0.271632	0.235117
0.520667	0.301036	-0.88653	-0.955204	-0.72614	2.01179	-0.41809	1.04716
0.521333	-0.14945	-0.8292	-1.2072	0.039573	-1.11292	1.34568	0.893405
0.522	-0.1877	-0.98571	-0.768598	-0.86105	0.339584	0.300747	0.177986
0.522667	0.826991	-2.26888	-0.739706	-0.30601	0.685574	0.379813	0.731885
0.523333	0.160768	-0.04283	-0.970781	-0.27705	-1.26342	1.08539	0.268732
0.524	0.362675	-0.13355	-1.42987	-0.23898	-2.48694	-0.39413	0.727865
0.524667	0.685875	0.512698	-1.23406	-0.00649	-0.38499	-0.20882	2.65144
0.525333	0.414598	-0.45644	-0.851915	-0.37931	-0.83377	-0.45215	1.50308
0.526	-0.37004	0.354738	-0.823455	-1.44375	-0.84971	-0.24217	1.35882
0.526667	0.440367	0.772741	-0.729888	1.07682	-1.07168	-0.37126	2.43777
0.527333	0.00155	-0.87392	-0.361692	0.010861	-2.49814	0.602481	0.675643
0.528	0.505653	0.851588	-0.706566	-0.65024	0.270588	-0.68312	1.18004
0.528667	0.261579	-0.09681	-0.616722	-0.93324	0.003857	-0.95222	0.446164
0.529333	0.306671	0.82321	-0.118444	0.253817	-1.0407	-0.76755	-1.16398
0.53	0.861204	1.2978	-0.464647	-1.03018	-1.13185	-0.23225	0.308432
0.530667	0.489507	1.33831	-0.683676	-0.73848	-0.72231	0.290418	0.212088
0.531333	0.121113	1.74194	-0.845908	0.100233	-1.22182	-0.95208	-0.17982
0.532	-0.84936	1.69635	-0.311652	-1.01042	-0.84532	-0.35474	-0.67527
0.532667	-0.20949	1.29898	-0.798785	0.181927	-2.77689	-0.83765	-0.55263
0.533333	-0.50757	2.03814	-0.0238357	0.036818	-2.10888	-0.27252	-1.20027
0.534	-0.45981	1.55406	-0.741477	-0.48985	-0.27255	-0.59166	0.231554
0.534667	-0.88789	3.23348	-0.473611	-0.35829	0.232109	-0.81216	0.199173
0.535333	-0.67993	3.73929	-0.981573	-0.10239	-0.28365	-0.14054	0.099798
0.536	-0.40128	2.04452	-0.376728	0.011606	0.97388	-1.07259	0.50623
0.536667	0.274551	2.35119	-0.254227	0.12103	-0.66095	-2.29527	0.462258
0.537333	-0.00889	2.71075	-0.0662073	0.36376	-0.63627	0.057153	-1.34243
0.538	0.460918	3.35608	-0.00892119	-0.68049	0.494032	-1.24305	-1.21802
0.538667	-0.43491	2.82468	-0.41936	-0.32231	1.1056	-0.0145	-0.26778
0.539333	0.43003	5.00263	-0.134929	0.567437	-0.44383	-1.0331	-1.2518
0.54	0.245035	2.51813	0.0139922	1.82599	-0.61939	-1.60326	-1.34337
0.540667	0.543877	1.91631	0.135738	0.524309	-0.5609	-1.61943	-0.86303
0.541333	0.148726	1.54943	0.158524	-1.33775	0.101264	-0.72484	-1.59271
0.542	-0.27584	2.76239	0.713493	-0.04533	-0.60072	-1.38812	-1.57132
0.542667	0.773604	1.66438	0.124155	-1.00091	-0.52431	-0.91756	-0.4207
0.543333	0.245618	1.94278	0.0388336	-1.32265	-0.42468	-0.80071	-1.48473
0.544	-0.9635	1.80473	-0.199745	0.084519	0.55623	-1.54802	-1.08036
0.544667	0.068467	0.377076	-0.112572	1.31579	-1.21976	-1.19722	-1.21374
0.545333	0.354192	0.255999	0.262962	1.16276	-1.5793	-1.02488	-1.04533
0.546	0.173079	0.726012	-0.0885575	0.402592	-1.51137	-0.91816	-0.7194
0.546667	0.159268	-1.64369	0.0644922	0.358383	-0.92346	-1.20668	-0.46867
0.547333	-1.23094	1.63154	-0.44697	0.065994	-0.37301	-1.78219	-0.05759
0.548	0.30314	-0.55114	0.109475	0.343941	-0.76906	-1.0574	-1.41628
0.548667	-1.12672	-0.98139	0.0240567	-0.6114	0.925659	-0.97889	-1.03013
0.549333	0.349863	-0.42232	0.134242	-0.61755	-0.87551	-1.76171	-1.29629
0.55	-0.57684	-0.88937	0.0835599	0.278152	-0.18646	-0.01256	-0.38041
0.550667	-0.03787	-0.81453	0.110306	0.355022	-1.79709	-1.03218	-0.04555
0.551333	-0.66873	-1.3023	0.534164	-0.61662	-0.43194	-1.56522	0.482483
0.552	-0.32362	-3.52843	0.543405	0.348631	-0.42077	-1.10015	0.074404
0.552667	0.095711	-0.11253	0.338968	0.604709	-0.23385	-0.80419	0.029158
0.553333	0.7978	-0.72316	0.25021	0.710156	0.962286	-1.04214	-0.44375
0.554	0.805202	-1.96998	1.43554	0.985182	0.667584	-0.56281	-0.70622
0.554667	0.707116	-3.26731	0.214881	1.88958	-0.79572	-1.86208	-1.4349
0.555333	1.43402	-1.85529	0.292067	0.68702	0.067361	0.143842	-0.97291
0.556	0.300047	-2.44724	-0.705942	0.246081	-0.10855	0.557931	-0.91842
0.556667	0.403259	-2.16491	-0.0731588	0.887454	1.12268	-0.35139	-0.4619
0.557333	0.774694	-2.02149	-0.355939	-0.7664	0.136725	0.450232	-0.79015
0.558	0.41194	-2.20362	-0.373338	-0.47548	-0.71036	-0.56937	-0.54414
0.558667	0.063556	-0.86278	-0.101586	0.861788	0.41548	-0.99082	0.611572
0.559333	0.356152	-2.17077	-0.0479747	0.919866	-0.96032	0.600656	-0.29167
0.56	1.17762	-0.72347	0.178384	1.52127	-0.40851	-1.77992	-0.43473
0.560667	0.465242	-0.92391	0.29113	0.988972	-1.19158	-0.99771	1.4085
0.561333	-0.17972	-0.18557	0.416239	2.21716	-0.91512	-0.92636	0.012026
0.562	0.234014	-1.33607	0.235103	1.08728	-2.04253	-1.66065	0.145829
0.562667	0.219975	0.662953	0.649789	0.253322	0.247221	-0.49441	1.19024
0.563333	0.373579	-0.10457	-0.0796153	0.954935	-0.47154	-0.25386	0.683811
0.564	0.749887	-0.28067	0.263512	0.671505	0.448589	-0.89851	1.34646
0.564667	0.281083	-0.18946	-0.334813	0.457275	0.050615	-0.4198	0.412953
0.565333	0.498755	-0.81144	0.0242087	1.14577	-1.75279	-0.29577	0.90175
0.566	1.13604	0.270767	0.770774	0.94697	-0.3115	-1.45486	1.63748
0.566667	0.710805	1.34311	0.248321	1.24918	-0.49687	0.231696	0.706035
0.567333	0.682711	-0.86837	-0.547549	0.651871	0.077643	0.307272	1.30272
0.568	1.52539	-0.40332	-0.327158	0.397373	-1.88078	-0.38864	1.52185
0.568667	-0.19014	0.261439	0.0602873	0.063016	0.228933	1.86365	0.930235
0.569333	0.332171	-1.66362	-0.288289	-0.79494	-1.41361	0.162599	1.94408
0.57	-0.2151	-1.12044	-0.295788	0.645575	-0.04299	1.70599	-0.01985
0.570667	1.03348	-1.51759	-0.86294	-1.58516	0.345077	0.791388	0.165446
0.571333	0.236546	-1.1741	-0.353432	-0.8768	-0.23703	-1.19865	0.21933
0.572	0.496777	-2.25747	-0.587098	-1.07193	-1.01323	-0.13019	0.190487
0.572667	-0.17188	-0.40672	-0.667856	-0.69212	0.247868	-1.75264	-0.37177
0.573333	0.212573	-0.81996	-0.558253	0.196879	-0.91651	-0.53792	0.622247
0.574	0.775496	-0.68986	-0.162037	-0.77716	-1.09101	-0.9637	0.505702
0.574667	0.363991	1.16993	-0.121275	-1.4546	-0.17076	0.891769	1.05314
0.575333	0.532184	-0.27259	-0.410055	-0.11693	-1.7528	0.255229	0.24834
0.576	1.61621	-0.52741	-0.591157	-0.30431	-0.6532	-0.52948	-0.21008
0.576667	0.274119	-0.0622	-0.460151	-1.22915	-1.64232	-0.6674	-0.10795
0.577333	-0.10685	-0.92834	-0.852175	-1.15711	-1.54356	-0.74128	-0.03294
0.578	0.45128	-1.28146	-0.524621	0.41078	-0.26799	-0.80893	-1.6477
0.578667	0.605057	-1.92324	-0.359061	-0.09413	-1.96093	-0.37515	-0.7965
0.579333	0.44415	-0.88466	0.158102	0.821023	-2.13385	0.157054	0.128489
0.58	0.719033	-1.23345	-0.665351	-0.739	-0.8396	0.043394	-0.72085
0.580667	0.514494	-0.89474	-0.523726	0.086003	-1.27055	-1.32032	-0.79463
0.581333	1.84366	-1.74647	-0.233504	0.295939	-0.45646	-0.35397	-1.06058
0.582	0.700156	-0.61439	-0.760642	-0.48846	-2.56286	0.187194	-1.01039
0.582667	0.529215	-1.93538	-0.896568	-0.04676	0.819785	-0.16417	-0.54261
0.583333	1.22342	-1.34679	-0.721601	-0.25914	-0.65821	-0.90601	-0.55227
0.584	0.727477	-2.1039	-0.477642	-0.43536	-0.96245	0.004555	-0.48922
0.584667	1.11534	-1.43278	-0.711639	0.190307	-0.83155	-0.54661	-0.42817
0.585333	1.62987	-2.92054	-0.718852	0.62298	-1.20007	0.496791	-1.06728
0.586	1.18509	-2.30915	-0.938584	0.056235	-1.45561	-0.52224	0.495382
0.586667	1.49863	-1.972	-0.555607	-0.23728	-0.81434	1.44651	-0.90866
0.587333	0.479015	-0.32013	-0.694721	-0.86309	-1.46499	0.254044	-0.0479
0.588	1.37193	-1.13536	0.351708	-0.66736	-2.09089	1.91396	0.262925
0.588667	1.07246	-0.40493	0.481444	-1.36874	-1.01853	1.09464	-1.02844
0.589333	1.30262	-2.56514	0.66597	-2.42514	-0.69636	-0.56601	-1.77108
0.59	0.149635	-1.00363	1.16888	-1.82352	-0.60081	-0.62002	-1.34027
0.590667	-0.38359	-1.06278	1.54053	-0.77367	-0.62357	0.657152	-1.38383
0.591333	0.138741	-2.59365	1.68017	-0.56496	-1.04651	0.278013	-0.78942
0.592	0.191668	-2.77346	1.69103	-1.19516	0.22295	0.033423	-0.87148
0.592667	0.543626	-1.59537	1.12628	-0.40533	-0.73166	-0.88045	-0.04465
0.593333	0.701559	0.374352	1.80029	-0.59953	-1.9548	-0.8796	-0.77539
0.594	0.169597	-1.30706	1.75786	-1.24208	-1.44168	0.361292	-0.97573
0.594667	-0.02785	-0.95371	1.85038	-0.62493	-0.78474	0.00908	-0.775
0.595333	1.32511	0.148956	1.3263	-0.98785	-0.83912	0.655732	-0.66914
0.596	0.445461	-0.48313	0.956053	-1.38259	-0.3538	-0.33187	-0.42357
0.596667	0.083661	-0.29085	0.871019	-1.27148	-0.40569	-0.75045	-0.541
0.597333	0.647985	-0.34636	0.917596	-2.20013	-0.44302	-0.3244	-0.49698
0.598	-0.03317	-1.73137	1.01228	-1.65641	-1.33472	0.762232	0.267219
0.598667	0.908378	-0.28932	1.20617	-0.33248	-0.64053	0.025463	0.713937
0.599333	0.581239	-0.54885	1.2554	-0.5383	0.357677	0.035476	-0.66426
0.6	1.08547	-1.03468	1.25459	-1.50606	0.266711	0.074838	0.996389
0.600667	-0.54908	-1.54812	1.01804	-0.28038	-0.62725	-0.32232	-0.8396
0.601333	0.047923	0.058704	2.08494	-0.85725	-0.27422	0.560209	-1.22717
0.602	-0.21886	0.488558	1.84165	-0.27029	-0.2308	0.1767	-0.84508
0.602667	0.275444	-0.50825	1.59073	-1.65069	-1.36875	0.521463	-1.21579
0.603333	0.219875	-1.17364	2.02987	-0.03485	-0.0272	0.258454	-1.04306
0.604	-0.03737	-0.79705	2.71166	0.066976	0.07645	-0.26207	-0.29632
0.604667	0.399705	0.516306	1.92624	-1.7256	-0.11786	-0.28511	-0.5132
0.605333	-0.23395	0.995747	2.16919	-1.29112	-0.90862	-1.7481	-1.08093
0.606	-0.28458	1.64529	1.45	-0.15568	0.77184	-1.56734	0.418686
0.606667	0.019766	-0.69455	1.7326	-0.50155	-0.09632	0.175109	-0.02236
0.607333	-0.53434	-0.49731	1.35803	-1.24774	-0.70583	-1.15315	-0.54821
0.608	-0.18858	-0.32339	1.52671	-1.08874	0.272873	-0.37521	-1.0763
0.608667	0.205477	-0.16429	1.55305	-0.10344	-1.15291	-0.02359	-0.03795
0.609333	0.069921	1.11295	1.2949	-0.73303	0.672036	-0.59915	-1.27222
0.61	0.236931	-0.68218	0.57639	0.224256	0.431142	-0.0884	-0.78308
0.610667	-0.3162	-0.22897	0.0234336	0.372295	1.10673	0.145408	-1.06276
0.611333	0.181581	-1.02341	0.542958	0.574997	0.996678	-0.38939	-0.54114
0.612	-0.04183	-0.82185	0.560413	1.10613	1.81513	-1.40733	-0.97478
0.612667	0.441355	-0.33672	0.727437	0.251888	0.792552	0.185429	-0.09443
0.613333	0.235925	-2.25627	-0.0913678	-0.2229	1.23137	-0.31465	-0.26522
0.614	0.569541	-1.36016	-0.409324	-1.07256	2.91991	-0.02342	-0.10617
0.614667	0.193342	-1.40017	-0.152125	0.492198	0.35746	-0.24085	0.278058
0.615333	0.671636	-1.19315	0.238443	-0.04294	-0.06376	0.319687	0.335709
0.616	1.13529	-0.77191	0.323086	-0.92608	0.990701	-0.57649	-0.47793
0.616667	0.266866	-1.96677	0.261834	-1.51994	0.557134	0.3715	-0.35801
0.617333	0.511892	-2.38237	0.481709	-1.7675	0.663392	1.18308	-0.26661
0.618	1.37536	-0.97481	0.0712256	-1.02816	-0.7583	-0.28585	0.487925
0.618667	0.03833	-0.96309	0.626595	-0.74524	-0.41198	-0.362	1.72579
0.619333	0.903553	-1.15943	0.123648	-1.41438	0.716144	-0.22595	1.09885
0.62	0.49888	-1.73028	-0.209763	0.535371	0.073845	-2.01485	0.16831
0.620667	0.864587	-0.15696	0.147321	0.281396	0.350785	-1.15672	0.639493
0.621333	0.348763	-1.83385	-0.000761851	-1.23538	-0.39142	-0.38141	0.010622
0.622	0.342695	-3.07114	0.392978	-2.40459	-2.38361	-1.07802	0.523305
0.622667	0.368007	-1.96905	-0.000732408	-0.88825	-1.47753	0.440884	0.456233
0.623333	0.882848	-2.53741	0.125607	-0.7949	1.01514	0.23907	-0.52477
0.624	1.07804	-0.18393	0.0721721	-1.85627	-0.54319	1.44375	0.033245
0.624667	0.995345	-2.34517	-0.140909	-1.66484	0.350024	0.404127	0.02323
0.625333	-0.46958	-1.54447	-0.0328928	-1.72388	-1.9244	0.916918	0.500187
0.626	1.90775	-0.29708	0.191359	-1.79844	-0.39059	0.175455	-0.32282
0.626667	0.415119	-1.18048	-0.184032	-2.23258	-1.53539	0.705901	-0.44978
0.627333	0.480762	-0.36236	0.3545	-2.81009	-1.26138	-0.6039	-0.91227
0.628	1.06335	-2.00814	-0.326081	-1.92294	-0.95227	0.578784	-2.12674
0.628667	1.06093	-1.10684	0.25902	-0.18643	-1.34933	0.257811	-0.89205
0.629333	1.81327	-0.67099	0.24064	-1.84833	-0.26717	0.276278	0.523733
0.63	0.425737	-1.6386	1.24781	-1.01303	-0.53296	-0.50541	-0.99162
0.630667	0.593075	-2.03128	1.75923	-1.73205	-1.83936	-0.17759	-0.42731
0.631333	1.10065	-1.02673	1.68992	-1.00471	-1.05269	1.00371	-1.07142
0.632	0.931568	-0.38341	1.93807	-1.1578	-1.53616	-1.29264	-0.87798
0.632667	1.43278	-2.69785	2.35291	-1.90604	-0.61409	-0.48231	-1.08414
0.633333	0.822097	-0.07801	2.7106	-1.29356	-0.44076	1.33062	-0.38015
0.634	0.049765	-0.35503	1.85633	-1.48628	-2.20395	-0.14297	-0.48736
0.634667	0.520379	-1.75079	2.16118	-0.95671	-1.88863	0.255582	-1.03112
0.635333	0.237228	-1.82603	1.83311	-0.73515	-1.24598	0.812933	-0.45957
0.636	0.481514	-2.09976	1.34679	-1.38803	-1.11638	0.989312	-0.0067
0.636667	0.008737	-0.97227	1.63492	-0.78444	-1.86689	1.98325	-0.78507
0.637333	0.419436	0.020944	1.27773	-0.45372	-2.53685	0.527288	-0.01982
0.638	0.192578	1.17303	0.988265	-1.5641	-1.09452	1.57119	-0.56059
0.638667	0.798046	0.10285	0.427447	-1.92161	-1.05679	0.338826	-0.07579
0.639333	-0.46565	0.525156	0.528984	-2.00625	-0.6063	0.51462	-0.0097
0.64	0.106404	1.76124	0.173977	-2.00709	-0.86856	0.212834	0.564535
0.640667	0.491135	1.54201	0.846721	-2.1769	-1.00533	-0.59478	0.754382
0.641333	-0.31873	2.17894	0.308413	-0.33421	-0.58713	-0.86668	0.983995
0.642	-0.46211	1.07029	-0.187617	-0.60815	-0.68414	0.902138	0.42987
0.642667	1.29453	0.106765	0.325915	-1.32552	0.573216	-1.63913	0.071591
0.643333	0.234737	0.625258	0.195554	-0.86066	0.379242	1.50316	0.475599
0.644	0.49521	1.23834	0.697995	-1.27872	-0.2503	1.17938	-0.71475
0.644667	0.875541	0.729857	0.802716	-0.70504	2.09147	0.522217	-0.05871
0.645333	1.5538	0.851665	1.33907	-1.67229	-0.83121	-1.95807	0.602432
0.646	1.20376	1.91046	1.25767	-1.76098	-0.63606	0.603071	-0.02953
0.646667	0.800726	1.77656	1.11978	-0.68435	-0.28205	-0.3385	0.503851
0.647333	0.362856	0.991009	1.03259	-0.79466	0.040488	0.217789	-0.36885
0.648	1.0853	0.553872	0.766991	-1.55876	0.529919	-0.57775	0.476461
0.648667	0.434215	-0.25769	0.505769	0.291162	0.454626	-1.17016	1.30726
0.649333	0.696391	-0.34446	0.302078	-1.36138	0.343681	-0.9739	0.210397
0.65	0.903692	0.661753	0.916898	-1.62065	-1.57895	-1.9181	-0.23114
0.650667	1.51413	0.430351	0.447132	-1.83167	-1.23386	0.013639	0.998761
0.651333	1.66376	0.758753	0.349477	-0.78518	-1.454	-1.18584	-0.77007
0.652	-0.18582	0.811577	0.654468	-1.06524	-0.81055	-0.15906	0.089872
0.652667	0.360333	0.433773	0.748793	-0.79645	0.138865	-0.47546	0.688429
0.653333	0.818396	-0.37079	0.734355	-1.11309	0.482638	-0.74056	0.747919
0.654	0.603885	1.96793	0.749081	-1.19647	0.201514	-0.16419	0.599291
0.654667	-0.37403	1.47888	0.469049	-0.50118	0.103213	0.072866	-0.22597
0.655333	-0.48529	-0.37056	0.212383	-1.86441	1.35027	-0.25893	0.235743
0.656	0.449361	-0.56237	0.639763	-0.71689	0.843571	-0.39832	-1.50389
0.656667	0.381313	0.51086	0.432414	-1.11405	0.18108	-0.73696	-0.59931
0.657333	-0.00883	0.743814	0.924309	-1.15379	0.234518	-0.96114	-0.84276
0.658	-0.70047	1.14677	0.710021	-0.87401	-0.70237	0.287175	-1.17862
0.658667	-0.51583	-0.56602	0.365743	-1.23244	-0.16826	-0.2836	-0.90207
0.659333	0.283014	-0.05473	0.563093	-1.442	-1.93118	-0.00032	-0.73417
0.66	-0.18491	0.793784	0.497614	-1.92257	-0.50471	-0.1636	-1.37167
0.660667	0.280788	0.990381	0.94743	-1.31095	-0.38767	0.181374	-1.35658
0.661333	0.017447	-0.35834	0.840022	-1.10214	-0.45611	-0.51721	0.066147
0.662	0.185206	0.785363	1.72491	-0.92367	-1.26834	-0.24739	-0.83862
0.662667	0.227028	0.793392	1.22087	-1.8333	-0.63288	-1.98824	-1.11339
0.663333	-0.52725	0.826788	0.949681	-1.37453	-2.24644	0.423209	-1.19061
0.664	-0.89087	0.968285	0.996867	-1.39104	0.546529	-0.98903	-0.57785
0.664667	-0.13944	2.49428	1.2997	-2.03822	-1.05651	-0.48105	-0.84406
0.665333	-0.63044	0.817067	0.50681	-2.68582	-1.12366	0.507651	-0.61792
0.666	0.813739	0.369723	0.621602	-1.61649	0.846681	0.311445	-1.05651
0.666667	1.60935	0.657113	-0.0061617	-0.92493	-1.58296	-0.11441	-0.91747
0.667333	0.565455	-0.44286	0.272301	-1.79304	0.23824	-1.17347	-0.91816
0.668	0.168215	1.71544	0.0923115	-1.35301	0.082868	-1.64569	1.14358
0.668667	0.904093	0.488165	-0.108163	-2.23329	0.78531	-0.63221	-0.39793
0.669333	0.238329	1.03079	0.286239	-0.18624	0.535903	-0.27191	-1.46654
0.67	0.682484	0.69757	0.254978	-0.94896	-0.04998	0.280711	-1.48462
0.670667	0.103774	-0.42912	-0.456192	-1.21498	-0.00586	0.282769	-1.41518
0.671333	0.006036	1.37659	-0.306451	-1.61897	-1.53464	-1.25085	-0.03809
0.672	0.433361	0.504423	-0.227046	-1.39809	-1.31826	0.247065	-0.66151
0.672667	0.788993	0.278274	0.119742	-1.08013	-2.14283	-0.7515	-0.48735
0.673333	-0.72044	0.621275	-0.472075	-2.0874	-1.4154	0.301947	-0.2318
0.674	0.08971	0.239655	0.359231	-1.45108	-1.85218	-0.82592	-1.0425
0.674667	0.161482	1.07154	-0.202762	-2.14053	-1.61752	0.890193	0.346233
0.675333	1.49717	-0.21708	-0.240081	-0.27756	-0.89906	-0.40593	0.125182
0.676	0.095633	-0.46962	1.3008	-0.26484	-1.38691	0.837271	0.001051
0.676667	0.607379	-0.32943	1.42794	-0.54323	-2.14196	-0.46405	0.451791
0.677333	0.303064	-0.19282	1.27066	-0.16139	-0.93423	-1.60719	1.01506
0.678	-0.55631	0.030195	1.41792	-0.8863	-1.43264	-0.29844	0.41919
0.678667	-0.03293	-0.10638	1.03874	-1.95201	-1.81007	-1.19255	0.224946
0.679333	0.196896	0.290965	0.655359	0.555606	-1.13531	-0.65128	-0.15773
0.68	0.142475	-0.69437	0.261224	-0.81794	-0.4018	-0.51837	-0.0108
0.680667	0.199699	0.302382	0.213637	-1.58358	-1.90684	-0.35856	-1.29976
0.681333	-0.94858	-0.03178	0.624462	-1.74535	-2.26418	-0.20758	-1.0514
0.682	-0.31237	-1.45928	0.633943	-1.3284	0.796077	-0.73653	0.745226
0.682667	-0.51156	0.992502	0.640657	-2.05882	-0.23844	-0.61408	-0.3018
0.683333	0.74822	0.935581	1.11341	-2.84225	-0.88303	-0.03786	-0.83188
0.684	0.86207	-0.86538	0.806219	-1.88316	0.39211	-0.47929	0.047224
0.684667	0.859131	0.623281	1.25022	-1.59225	-0.62932	-0.30402	-1.20217
0.685333	-0.31372	-0.55762	1.60201	-2.08295	-0.87315	-0.88287	-0.15443
0.686	0.249136	0.514938	1.21923	-2.76497	-1.25671	-0.45901	0.212366
0.686667	-0.13331	-1.0725	1.174	-1.98952	0.014288	0.128867	-0.38328
0.687333	0.707013	-0.22582	0.743769	-1.59531	0.537202	-0.31892	-0.44533
0.688	-0.21139	-0.67203	0.631029	-0.89243	1.15055	-0.82585	0.484716
0.688667	1.1101	0.875839	0.555387	-1.20026	-0.04673	-0.68701	1.07527
0.689333	0.606662	0.669735	0.838337	-1.02405	0.250321	-0.52156	0.67359
0.69	0.843061	0.091632	1.70822	-2.54077	-0.75242	-1.55699	-0.01041
0.690667	-0.41663	0.796255	1.41567	-2.50003	-0.41757	-0.45915	-0.13769
0.691333	0.709834	-0.37036	1.77856	-1.24742	-0.40359	-0.52087	-0.31031
0.692	0.466616	-0.48491	1.96938	-1.22029	-1.55499	-1.33951	-0.53618
0.692667	0.315848	0.22432	1.30313	-0.45654	-0.94429	0.558152	-0.95362
0.693333	-0.56074	-0.09345	1.31276	-0.70625	-1.33081	-1.30485	-0.87644
0.694	-0.57633	1.74915	1.06871	-1.61059	-1.59816	0.534665	0.542878
0.694667	-0.4421	1.00877	1.29964	-1.83819	-2.0003	-0.34809	0.059952
0.695333	0.100421	1.20592	0.511344	-1.32688	-0.53385	-0.34601	0.090099
0.696	0.446533	-0.54429	0.88431	-1.5904	-1.43468	-1.93258	0.664529
0.696667	0.180968	0.70473	0.871152	-1.24445	-0.4516	-1.36894	-0.46812
0.697333	-0.10919	-0.50842	0.866866	-1.63996	-0.15311	-0.39435	0.185999
0.698	0.3319	-1.31974	1.37114	-1.27201	-1.85249	-0.79786	-1.22127
0.698667	0.497834	2.03275	2.03876	-1.62357	-0.72612	-0.52731	-0.72995
0.699333	-0.61354	-1.1156	1.13997	-2.42061	-0.99617	0.211859	-0.29956
0.7	0.533947	0.966429	0.797172	-1.80187	-1.01887	-0.86163	-0.01979
0.700667	0.293921	-0.59336	0.500735	-0.91815	-0.41135	-1.12452	-0.63163
0.701333	0.585626	1.23615	0.819929	-1.32748	-0.47672	-0.65895	-0.7571
0.702	-0.29269	0.60951	0.576537	-1.30184	-0.01373	-0.73261	1.15928
0.702667	0.19894	0.010447	0.609962	-1.92484	0.372984	-0.23989	1.9084
0.703333	0.301241	-1.88841	0.859742	-1.50831	-1.52324	-0.77886	-0.16119
0.704	0.151154	-1.07721	1.01422	-1.39314	-1.88627	-0.51791	-0.66512
0.704667	0.901899	-1.24244	1.19073	-0.87784	0.352831	-0.6256	-0.60932
0.705333	-0.80911	0.968889	1.77921	-1.16592	-1.42822	-0.63337	-0.25838
0.706	0.01418	0.225066	1.7348	-0.82798	-0.33697	-0.98588	0.333364
0.706667	0.865718	-0.54237	1.49463	-1.17744	0.228589	-1.01299	-0.46048
0.707333	-0.10459	1.61934	1.95151	-1.26193	0.237292	-0.25412	-0.73134
0.708	-0.73922	-0.27606	1.26778	-2.16429	-0.08096	-0.91589	-1.50366
0.708667	-0.9575	-1.6999	1.46027	-2.00978	-2.48656	-1.567	-0.74618
0.709333	-0.97941	0.023997	1.71021	-2.84559	-0.68681	-0.63511	-0.6753
0.71	-0.45674	0.216075	2.07348	-2.8175	-0.13707	-0.38146	-1.4382
0.710667	0.108895	0.294208	1.55453	-2.87274	-0.78963	0.103156	-0.71058
0.711333	-0.90897	0.295649	1.39091	-2.2754	-0.0843	-1.23225	-0.23737
0.712	-0.23198	-1.04484	1.88614	-3.29721	-1.82333	-1.12288	0.185378
0.712667	-0.82636	0.122708	1.73112	-1.81008	-0.09804	-0.10205	0.694329
0.713333	0.030031	-0.65413	1.76017	-1.54358	0.050187	-0.9372	0.008673
0.714	-0.25786	-0.47612	1.87071	-1.69104	-0.22118	-0.91062	0.758414
0.714667	0.49191	1.35818	1.87651	-0.92188	-0.68425	0.070571	1.18531
0.715333	1.0261	-0.11377	1.47179	-2.22522	0.59351	1.24668	1.7724
0.716	0.249414	-0.30574	1.15642	-2.34425	-0.3058	-0.46534	0.504862
0.716667	0.704386	0.394916	0.712498	-1.89839	-0.88193	0.364188	-0.06149
0.717333	0.683861	0.201568	1.45337	-1.25658	-1.34242	0.009781	0.037281
0.718	0.588523	0.702493	1.65816	-2.19229	-0.56666	0.051163	0.652158
0.718667	0.570784	1.4788	1.15659	-2.92001	0.490815	1.33215	-0.41207
0.719333	-0.02222	1.70994	1.27584	-2.48196	-0.83848	0.832471	1.25669
0.72	1.26951	0.727077	1.60844	-1.74893	-0.79712	-0.70848	-0.63784
0.720667	1.08673	-0.81958	1.14768	-1.78835	-1.62674	-0.16147	1.37212
0.721333	-0.27943	-1.02032	1.81138	-1.63249	0.085769	-0.42622	1.34979
0.722	0.654046	-0.83505	1.35012	-1.32561	-1.57176	1.01426	1.01774
0.722667	0.616263	0.495185	1.54619	-1.17406	-1.1445	0.741979	1.02997
0.723333	0.605054	0.920452	1.37106	-1.27211	0.544591	0.498013	0.684095
0.724	0.45051	1.13148	1.80321	-1.02194	-0.57731	1.31894	1.58595
0.724667	0.848739	-0.44752	1.45079	-1.28666	0.196702	-0.18133	1.65981
0.725333	1.67469	0.871288	1.3992	-0.33081	-0.10904	-0.10435	0.782099
0.726	0.17709	0.503865	1.62607	-1.19052	-1.10398	0.424997	3.15111
0.726667	0.791465	0.853807	1.67391	-2.1869	-1.9303	1.04364	2.31491
0.727333	0.299682	0.814526	1.71497	-1.77681	-0.72147	-0.97947	2.08953
0.728	0.559899	0.808119	1.98428	-2.0883	-0.78095	0.169294	1.90694
0.728667	-0.0217	0.412015	1.4791	-1.6786	-0.49711	1.90097	0.926147
0.729333	0.317926	0.123449	0.725381	-0.42732	-0.73326	-0.04149	1.57756
0.73	0.531357	-1.14573	0.959913	-1.06374	0.798715	0.654326	0.030935
0.730667	0.123464	0.454126	0.862522	-1.14706	-0.44516	0.608657	0.317077
0.731333	0.526616	-0.6583	1.36136	-0.96545	-0.48159	-0.17946	0.923428
0.732	-0.55131	0.761791	1.17786	-0.71096	-0.41137	0.020362	0.583815
0.732667	-0.04976	-0.21209	2.17648	-2.36883	-1.72258	0.312063	0.544052
0.733333	-0.62168	-0.70207	1.22976	-2.46038	-1.84701	0.831441	0.323031
0.734	0.310161	-0.56896	1.17755	-2.80505	-2.52027	0.390435	0.478076
0.734667	0.970533	-1.36845	1.27617	-0.85055	-1.82421	0.508361	0.519416
0.735333	0.270396	-0.00082	0.261867	-0.92596	-1.35181	-0.19107	-0.28151
0.736	0.178176	-1.35151	0.0148827	-0.18955	-1.11872	0.810358	1.43299
0.736667	0.568378	-2.01889	0.0971951	-0.38685	-0.57153	0.524096	-0.11287
0.737333	0.009917	-1.6032	0.764547	-0.52733	-1.07861	0.200016	0.368089
0.738	0.390199	-0.64116	1.13436	0.163993	-0.40514	0.961283	1.26777
0.738667	0.14889	-1.78474	1.85041	-1.51738	-0.62172	0.705832	1.11035
0.739333	0.207738	-0.19834	2.19546	-1.06383	0.11016	0.445366	0.712939
0.74	0.467178	-0.96696	2.00689	0.357381	0.640746	0.08951	1.75993
0.740667	0.241901	-1.35734	1.69216	-0.2621	-0.41192	0.10787	1.30326
0.741333	0.504682	-1.42355	2.08734	-1.57132	-1.84743	0.681823	0.134153
0.742	0.263	-1.486	1.24654	-2.12825	-0.38101	0.56416	0.989449
0.742667	-0.33986	-2.55431	1.50362	-0.91445	-0.1525	0.241322	0.545953
0.743333	0.809772	-0.97036	1.26674	-1.52787	-0.59629	0.396787	1.4251
0.744	-0.01987	-1.70994	0.800387	-1.67248	-1.61147	-0.80126	1.85438
0.744667	-0.00944	-0.68619	1.6443	-0.9366	-1.12382	0.085646	0.244133
0.745333	-1.00739	-1.27753	0.907771	-0.02592	-0.78233	-0.44147	-0.13271
0.746	0.498285	-1.16467	1.13564	-0.10906	0.604514	0.182103	-0.61673
0.746667	-0.05808	-0.7703	1.10696	-1.54631	-0.77968	0.377943	0.904587
0.747333	0.516103	1.0924	0.33072	-1.63211	-0.60915	0.627368	0.392684
0.748	0.666057	-0.76981	1.01756	-0.88848	0.118768	-0.27496	0.691096
0.748667	0.250075	-1.41884	0.118899	-1.08336	1.3709	0.481139	0.392869
0.749333	0.433019	-1.76339	0.579357	-0.39817	0.368916	0.410863	0.965442
0.75	-0.03592	-1.60558	0.558951	-1.29961	0.426771	1.15951	1.84156
0.750667	-0.31389	0.336663	0.981598	-0.79913	-1.63283	0.25598	1.43324
0.751333	-0.34736	-0.37948	1.92119	-1.31769	-0.02322	0.573799	1.79417
0.752	-0.28352	-1.58413	1.57534	-1.29719	1.60191	-1.01741	1.87789
0.752667	-0.35043	-1.47492	1.09444	-0.12841	0.183272	1.12012	0.125574
0.753333	-1.20344	-1.52097	1.31934	-1.19591	0.641873	0.755271	-0.14272
0.754	-0.01159	-0.94295	1.06063	-1.22464	0.268925	-0.06665	1.05794
0.754667	0.339684	0.005565	0.142162	-0.78803	-0.17992	-0.56589	2.93215
0.755333	0.727584	-0.81151	0.0875899	-0.92162	0.491288	0.350226	2.17112
0.756	-0.91435	-1.0285	-0.248723	-0.80322	0.627536	0.393465	2.7671
0.756667	0.060848	-1.7739	-0.66571	-1.21922	1.32716	0.702959	2.15308
0.757333	0.245074	0.672572	-0.75396	-2.22916	0.036144	-0.05053	2.3117
0.758	0.817485	-0.97155	-0.46253	-0.05696	0.82005	-0.93733	1.26873
0.758667	-0.35998	0.339919	0.183443	0.262503	0.715816	-0.35241	1.48975
0.759333	-0.21087	-0.97913	0.0694919	-0.88201	1.98559	-0.42775	2.35361
0.76	-0.0118	0.018744	0.108229	-0.1534	0.042492	-0.56121	1.9301
0.760667	-0.36238	-0.45536	-0.258794	-1.45958	0.146552	-0.42431	3.04064
0.761333	-0.31574	-0.32892	0.0585461	-1.29679	0.592801	0.82254	1.95344
0.762	0.944115	0.612255	0.30954	-0.00264	-1.21262	1.05857	0.847098
0.762667	-0.17527	0.660784	0.168717	-0.58156	1.55377	-0.43148	0.925933
0.763333	-0.43943	0.251309	0.331223	-0.86567	1.18372	0.505653	-0.75937
0.764	1.20779	2.65996	0.604729	-0.55441	0.358973	0.664718	1.13249
0.764667	0.071434	0.859269	0.547779	-1.61589	0.718069	0.177811	-0.28964
0.765333	-0.29888	0.611627	2.17534	-0.18831	1.11141	-1.13591	0.583689
0.766	0.108632	0.13445	1.48698	-1.4791	-0.04861	0.737595	0.817917
0.766667	-0.23493	-0.8892	1.69796	-0.67746	2.44945	-1.28079	1.96287
0.767333	-1.62074	-0.146	1.24752	-1.3651	1.2108	1.14309	0.349527
0.768	0.100973	-2.07235	1.31002	-0.0639	0.336941	0.205969	0.185304
0.768667	-1.00919	-0.72599	0.906681	-0.92864	0.237262	-1.35316	-1.30844
0.769333	0.034099	-0.99467	0.616544	-0.7818	0.913622	-0.81096	1.69109
0.77	0.925052	-2.22856	0.411503	-1.68927	-1.52464	0.143402	1.1081
0.770667	-0.48626	-0.64018	0.986059	-0.45049	-0.36778	0.758433	0.120796
0.771333	0.094256	-0.23201	0.556316	-0.54639	-0.71963	-1.12584	-0.54439
0.772	-0.92833	-0.45957	0.00277706	-1.51141	-0.03146	-0.43456	-0.73973
0.772667	-0.40742	-0.35327	0.357825	-2.09261	0.074236	-0.54448	-0.73313
0.773333	-0.04526	0.346233	0.295694	-1.37182	-0.07821	-1.05658	-0.3441
0.774	0.568696	0.819753	0.754908	-1.1987	0.056735	-0.53226	-1.26011
0.774667	-0.06665	-0.97191	1.39835	-0.33865	-1.00168	0.385328	-0.86754
0.775333	0.973255	-0.9911	1.81833	-0.63902	0.260159	-0.487	-0.43026
0.776	0.3208	-1.87312	1.87938	-0.32356	-0.63254	-0.1012	-0.26037
0.776667	-0.32685	-1.51884	1.29634	-0.70701	0.578815	-0.83168	-1.47118
0.777333	-0.01248	-1.24403	1.7546	-0.46714	0.80514	-0.11181	0.236768
0.778	-0.75515	-0.84924	1.79333	-0.3062	0.394988	0.084431	-1.02361
0.778667	0.393674	-1.93026	1.84245	-0.43986	1.38651	0.505089	-1.10191
0.779333	0.424307	-2.39509	1.39664	-0.58681	0.156772	-1.02509	-0.74438
0.78	0.234688	-2.4173	1.27354	-1.25413	-1.4545	0.590343	0.352018
0.780667	0.390185	-0.75742	1.68453	-1.07403	-1.51374	0.470964	0.754954
0.781333	0.517483	-1.47788	1.63205	-1.53973	-1.88093	0.315453	1.36713
0.782	-0.26608	-0.93641	1.41346	-1.33773	-2.17586	-0.12659	-0.63544
0.782667	-0.06341	-1.5003	1.00189	-0.16675	0.4946	0.975287	-0.68733
0.783333	0.035264	-1.31392	1.67297	-0.00877	-1.67835	0.467616	0.087659
0.784	-0.26391	-1.51607	1.19125	-2.00207	0.511295	0.00271	-0.18501
0.784667	-0.18571	-4.31446	1.50252	-1.45106	-1.42324	-0.46776	-0.07538
0.785333	0.881466	-0.94113	1.21894	-1.71855	1.44757	0.015279	-1.24732
0.786	-0.06614	-0.40826	1.10078	-0.57826	-0.2382	-1.67925	-1.02243
0.786667	-1.37057	-0.26619	0.67163	-1.3765	-1.11692	0.63186	-0.04287
0.787333	-2.70242	-1.55121	0.647026	-1.05951	0.017891	0.052152	0.264261
0.788	-1.9888	-1.34981	0.954033	-1.87818	0.894819	-0.74633	0.389821
0.788667	-1.68251	-2.4051	0.863507	-1.20985	0.965524	-1.90006	1.06186
0.789333	-1.05016	-0.97891	0.809583	-0.01584	0.32551	-1.12538	0.133091
0.79	-2.24305	-2.04138	0.389139	-1.24831	1.18249	-0.5425	0.105212
0.790667	-1.39598	-0.38105	0.957754	-0.3175	0.067268	-1.24917	-0.28498
0.791333	-1.17387	-2.21009	0.698553	-1.91075	0.579961	-0.19658	-1.1694
0.792	-0.8814	-0.69326	0.703407	-3.02367	0.830166	1.02126	-0.77389
0.792667	-1.31695	-1.27673	0.505054	-0.90835	-0.79292	0.296785	1.00888
0.793333	-1.7291	-0.87648	0.734518	-1.75651	0.630537	-0.04961	-1.48457
0.794	-1.72737	0.76334	0.539813	-1.21319	-0.19576	0.331349	-0.49493
0.794667	-2.25369	-0.67201	0.886164	-0.9525	1.21664	-0.67316	0.232085
0.795333	-0.65144	-1.61649	0.899927	-2.31236	0.134605	-0.0667	-0.08853
0.796	-1.33466	-1.42791	0.969209	-0.56473	-0.70524	-0.53426	-0.19558
0.796667	-1.98513	-0.03485	1.40798	-1.1988	-0.72981	-0.0147	1.1249
0.797333	-2.16309	-2.41698	0.780632	-0.16661	-0.44732	-0.83606	2.58666
0.798	-1.78847	2.41144	0.558551	-0.63551	0.730773	0.034325	0.679318
0.798667	-1.81955	0.763184	0.308957	-2.41768	-0.02263	-0.27764	0.930687
0.799333	-0.7382	-0.01174	0.859218	-2.44794	0.805039	-0.06998	1.11168
0.8	-1.73334	-0.64388	0.694481	-0.88578	0.669575	1.71739	0.276976
0.800667	-0.70307	-0.34484	0.82755	-1.27791	-1.20426	-0.20507	0.972452
0.801333	-2.09463	1.70449	0.596823	-1.66414	-0.83794	1.03241	1.57737
0.802	-1.28021	1.49998	0.289945	-1.09284	-0.57734	-1.27123	0.980724
0.802667	-0.3987	0.25393	0.204644	0.137496	-0.01836	-0.29273	1.13236
0.803333	-1.6814	0.182209	0.614025	-0.84754	-0.20644	0.186024	1.22989
0.804	-2.21114	2.01049	0.717821	-0.4541	-0.8869	2.18715	1.16459
0.804667	-1.53717	1.47095	0.379175	-0.56157	-0.71585	0.475239	0.180836
0.805333	-1.33352	-0.03651	0.202277	-2.05759	-0.09773	1.22964	0.103651
0.806	-1.64371	1.7624	0.112794	-0.29617	-0.04012	-0.16316	1.70688
0.806667	-1.237	-0.55884	0.533873	-0.85676	0.097812	0.132205	0.935703
0.807333	-1.09459	0.646971	0.203417	-0.95527	0.219503	-0.69148	1.21445
0.808	-2.16842	2.15882	0.133561	-0.27054	-1.60439	0.643715	-0.26786
0.808667	-1.68184	0.045294	0.37135	-0.11161	-1.21415	0.331852	1.06009
0.809333	-1.6661	3.7099	0.59714	-1.63131	-0.40189	-1.5108	0.568181
0.81	-1.02236	1.48567	0.820696	0.353012	0.013986	-2.06222	-0.48712
0.810667	-1.85534	2.18192	0.317975	-0.56817	-0.0954	-4.34609	-0.08104
0.811333	-1.66981	1.77372	0.789931	-1.04908	-0.47458	-3.24004	0.820733
0.812	-1.91784	1.91023	0.534422	-0.07456	1.86634	-2.19374	1.96568
0.812667	-2.41676	1.09378	0.597556	-0.35626	0.15533	-3.2484	1.66265
0.813333	-1.67488	1.67804	0.0168844	-2.11135	-0.88622	-3.22842	1.41581
0.814	-1.61412	1.04338	-0.00357364	-1.90845	0.537233	-2.08588	0.648246
0.814667	-2.008	1.30458	0.525843	-0.95257	-0.42356	-2.72752	1.44331
0.815333	-1.34969	2.56376	0.543068	0.222945	-0.27502	-1.65067	0.109564
0.816	-1.65934	0.968797	1.0413	-1.02694	-0.43672	-1.54345	0.391875
0.816667	-1.91311	1.13391	0.426135	-2.93026	0.745394	-1.26625	1.83388
0.817333	-2.15343	0.936948	0.499982	-0.84897	-0.40841	-0.9576	0.195206
0.818	-1.58188	2.15401	0.524967	-1.28488	-0.71252	0.473999	0.837812
0.818667	-1.10042	1.36482	0.86646	-2.1305	0.212346	-1.13864	0.017448
0.819333	-1.35561	2.10798	0.613496	-2.37111	-0.29535	-0.79467	1.14488
0.82	-1.95665	0.832826	0.596255	-1.19733	-0.86771	-0.56019	0.770369
0.820667	-1.40984	3.48416	0.943436	-1.91611	-0.04726	-1.29056	0.874489
0.821333	-2.2945	1.45904	0.430599	-0.89938	-0.8248	-1.60118	1.38661
0.822	-1.80614	1.6261	0.504364	-1.53413	-1.65413	-1.29829	0.642737
0.822667	-1.12017	1.65521	1.00555	-1.04343	0.37194	0.369203	-0.18087
0.823333	-1.30829	1.43074	0.724993	-0.69997	0.841305	1.08787	1.12484
0.824	-1.03938	2.08889	0.65916	-0.77543	-1.16336	0.407788	1.34729
0.824667	-2.3443	2.04331	1.04784	-0.60959	-0.28023	0.348347	0.977211
0.825333	-0.56203	2.41512	0.427125	-1.28438	-0.13174	-0.22975	1.87546
0.826	-0.39732	1.88692	0.253932	-1.44502	1.5054	0.058459	1.16027
0.826667	-0.7088	1.92641	0.561529	-1.52686	0.996694	0.025276	0.899866
0.827333	-1.6806	0.419389	0.384236	-1.55313	-0.55035	0.810604	0.148961
0.828	-1.78087	1.17743	0.0118285	-1.62589	0.155342	0.020592	0.843645
0.828667	-1.92868	1.69118	-0.303993	-0.75885	-0.86709	-0.18992	0.006247
0.829333	-1.05561	1.46423	-0.225151	-2.07093	-0.78629	-0.07047	1.59152
0.83	-0.9124	3.33228	0.72615	-2.20268	0.487775	0.291289	0.803131
0.830667	-1.50152	2.48376	0.887356	-1.92764	-1.02509	-0.97375	1.05877
0.831333	-1.88666	0.15007	0.304518	-1.27541	0.565981	-1.27446	1.03574
0.832	-1.46528	0.233267	0.114847	-1.30733	1.5324	-0.59967	0.773896
0.832667	-0.84943	1.26342	-0.811239	-1.2458	0.453971	-1.0222	0.704097
0.833333	-1.26455	1.43435	-0.58514	-0.27473	-0.10124	-0.98706	1.88627
0.834	-1.5076	1.50171	-0.534561	-0.89008	1.01015	-2.28387	0.212892
0.834667	-1.28525	0.401101	0.332107	-1.58035	-0.44433	0.215038	1.55506
0.835333	-1.63853	-0.52173	0.439246	-1.10442	-0.45271	0.762928	0.260747
0.836	-0.69477	-0.67334	-0.466401	-1.08515	-0.5035	0.29346	0.146092
0.836667	-1.50215	-0.89724	-0.05307	-1.22381	0.384753	-0.72524	1.55182
0.837333	-1.61293	-0.54796	0.0862615	-1.94307	-0.17253	-0.09386	1.52074
0.838	-1.69647	-1.51876	0.236021	-1.22034	-0.5117	-1.18403	1.77613
0.838667	-0.22747	-2.05422	0.183396	-1.906	-1.07101	0.142838	2.32656
0.839333	-0.82375	-2.04033	0.792885	-1.51251	0.294906	-1.30286	0.637439
0.84	-1.87113	-0.7151	0.898973	-1.76845	0.385202	-0.0538	1.34679
0.840667	-1.59416	-2.28965	0.680915	-1.34352	-0.81071	-1.0457	2.00093
0.841333	-1.37276	-0.86888	0.997977	-0.45599	-0.2935	0.211673	1.38616
0.842	-1.50459	-1.67818	1.37534	-1.14178	-1.41991	-0.64281	0.305896
0.842667	-1.51716	-0.81621	0.806867	-1.76601	-0.8863	-0.25063	0.337421
0.843333	-1.07956	-2.47503	0.578333	-1.50631	-0.07378	-0.74315	1.33537
0.844	-0.92148	-1.61357	1.34573	0.091575	-0.82681	-0.08864	0.555208
0.844667	0.335393	-1.30591	1.23561	-2.43876	-0.48042	-1.83372	0.587341
0.845333	-0.5245	-0.8574	1.21521	-1.4576	-0.68107	-1.26334	-1.01758
0.846	-2.02123	-0.41968	1.87846	-0.59112	-0.29188	-0.68776	0.011609
0.846667	-0.46427	-0.32381	1.76995	-2.49209	0.219757	-0.78371	-0.76311
0.847333	-0.37271	-0.83556	1.44408	-1.98564	-0.43449	-0.59758	-0.2463
0.848	-0.60632	0.45914	2.02973	-2.29283	-1.22969	-1.53268	0.981287
0.848667	-0.50106	-1.13653	2.30326	-2.53322	0.094989	-1.5188	-0.2634
0.849333	-1.42141	0.202663	1.78765	-0.78622	-2.19842	-0.94489	1.16281
0.85	-0.81691	-1.82459	1.74233	-0.43496	0.823373	-0.90417	0.000695
0.850667	-1.71077	-1.49756	1.49682	-1.09653	-0.86373	-1.65217	1.13842
0.851333	-1.00049	-0.12515	1.02406	-2.23828	-0.4633	-1.41988	0.624837
0.852	-0.34607	1.72649	1.35181	-0.5786	-1.96676	-1.06279	2.02513
0.852667	-0.50719	-0.69212	1.22087	-0.30502	-1.60944	-0.04794	0.72617
0.853333	-0.40199	-1.43327	1.34999	-2.0417	-2.94471	-0.88164	1.57385
0.854	0.577003	-1.65062	1.96273	-1.49965	0.566481	-0.41259	0.609469
0.854667	-0.137	-0.63677	2.15149	-2.23289	-0.40243	-0.64728	1.51913
0.855333	-1.04217	-0.56627	3.28118	-1.97733	0.499213	-1.35429	1.56652
0.856	-0.16505	0.753215	2.26233	-1.50571	-0.26897	-0.42001	0.796252
0.856667	-0.83326	-0.64555	1.95326	-1.47904	-0.24874	-1.68603	1.91977
0.857333	-1.41347	0.164479	1.2194	-1.24822	0.562349	-2.41257	1.4754
0.858	-1.33373	1.56092	2.45067	-1.11107	-0.955	-2.07719	2.69817
0.858667	-1.9807	-0.03494	2.3126	-1.71081	-1.12584	-2.88032	2.12024
0.859333	-1.66199	1.2711	2.03493	-2.73686	-0.93567	-1.15028	1.56719
0.86	-0.93838	0.714545	1.62845	-1.60192	-0.44773	-1.38848	1.85266
0.860667	-1.85455	0.161666	1.18584	-1.35398	-0.1688	-1.37831	0.298138
0.861333	-1.79885	-1.28419	0.212939	-0.88777	-0.59167	-0.77785	1.56353
0.862	-0.60896	1.07171	0.186371	-1.71983	0.58393	-2.16321	1.58249
0.862667	-0.98353	0.831746	-0.250204	-2.33026	0.013149	-1.17666	0.77056
0.863333	-0.5634	0.151639	-0.133173	-1.4179	0.142335	-1.84239	0.610127
0.864	-0.20988	0.896089	0.693264	-1.19449	-0.17602	-2.14583	-0.44043
0.864667	0.476146	0.18525	1.42415	-2.38768	0.65974	-1.55269	0.470415
0.865333	-0.63649	1.3871	0.900756	-1.72751	-0.26468	-1.6954	0.642021
0.866	-1.27921	1.38706	1.75837	-1.69619	-1.15158	-1.62103	-0.05112
0.866667	-0.34077	2.56694	1.24924	-1.52802	0.564869	-0.77617	2.25691
0.867333	-0.83695	0.441297	0.970636	-1.17314	0.142449	-1.17229	1.35937
0.868	-0.12094	1.97227	0.710485	0.031021	1.54671	-2.45891	-0.26633
0.868667	-0.17857	3.18578	1.06513	-1.83392	0.644938	-1.13663	0.284073
0.869333	-0.70456	3.52753	1.60074	-0.67929	1.52379	-1.33268	0.180208
0.87	-0.08021	0.835595	1.02997	-1.53674	-0.18691	-1.87404	-0.36425
0.870667	-0.26321	0.0492	1.28218	-1.15282	0.030212	-2.18315	0.494403
0.871333	-1.44187	0.239278	1.66612	-0.72176	-1.24836	-1.76964	0.500729
0.872	0.497305	2.45306	0.813064	-0.7164	0.119076	-0.86343	0.752046
0.872667	-0.59591	-0.73132	0.628822	-0.94247	2.57951	-0.90775	0.434028
0.873333	-0.6272	1.67972	0.949477	-1.40909	-0.57855	-0.35832	-0.17614
0.874	-0.44965	0.460834	0.959988	-1.48496	-1.5548	0.187569	0.068293
0.874667	-0.44834	0.368816	1.1575	-0.38652	-0.51866	1.24721	-1.61886
0.875333	-0.51569	1.18773	1.13931	-1.25743	0.401929	0.260226	-0.26909
0.876	-0.77306	-0.18434	0.789319	-0.32481	0.410062	2.93617	0.132934
0.876667	-1.18985	-1.07739	0.928049	-0.18119	0.760028	1.38505	0.671638
0.877333	-1.36262	1.65616	0.122847	0.416848	-0.76386	1.06727	-0.3284
0.878	-1.34726	1.78703	0.106618	-0.81896	1.03079	2.27824	-0.70518
0.878667	-1.28319	1.8148	0.389619	-0.96886	1.84944	0.715466	-0.16
0.879333	-2.48732	1.51587	0.52385	-0.71194	0.526849	-0.45725	-0.34626
0.88	-1.62309	2.48031	0.368654	-0.88293	-0.15584	1.70089	-0.06277
0.880667	-0.83775	0.973307	0.337342	-0.93009	0.466	0.596261	0.482815
0.881333	-0.43134	0.182028	-0.146305	-0.57059	-0.26885	0.037886	0.489275
0.882	-0.97893	2.0321	0.404233	-0.41704	-0.00141	1.99835	-0.00072
0.882667	-1.71319	0.654301	0.726359	-0.26243	-0.35725	1.10273	1.32352
0.883333	-2.13177	2.04473	0.180272	-0.63857	-0.73412	0.679164	0.622562
0.884	-1.38775	2.13321	0.275452	0.072937	-0.26796	2.23233	1.06804
0.884667	-1.12312	1.51939	0.765303	-1.02742	0.662492	1.59072	0.041437
0.885333	-0.89628	-0.34911	0.560524	-1.30517	0.355629	0.496539	-1.15535
0.886	-1.28236	-0.91635	0.467463	-0.36777	-0.56522	2.30348	-0.24697
0.886667	-2.02154	0.212927	0.297938	-0.13565	-0.12751	1.50337	0.096204
0.887333	-1.75201	0.368903	0.460445	-0.2965	-0.90018	1.49786	0.262648
0.888	-1.67183	1.22782	0.643756	-0.26319	-0.4161	0.276177	0.756434
0.888667	-1.87241	2.41367	0.6094	0.065762	-0.32864	0.016881	1.89379
0.889333	-1.75441	2.00139	0.353995	-0.92134	-0.88689	0.811054	1.72834
0.89	-2.8872	0.738204	0.273702	0.056879	-1.70124	0.756932	0.068208
0.890667	-1.8924	1.81085	-0.154261	0.075952	-0.62772	0.752213	-0.55968
0.891333	-0.95247	0.267521	0.298147	-1.64292	-0.63557	0.403767	0.900849
0.892	-1.01804	0.450098	0.506717	-0.02891	0.181352	1.54716	-0.70783
0.892667	-1.62764	0.827653	0.745574	-0.41844	0.77405	1.38025	-0.24084
0.893333	-1.71233	0.809705	0.712876	-1.16638	-0.28802	1.51048	0.953149
0.894	-1.48811	1.24193	1.23603	-1.75448	0.288888	1.19187	0.740128
0.894667	-2.30956	1.31602	1.1409	-0.83041	-1.17433	2.38918	-0.231
0.895333	-2.08826	-0.15907	1.12984	-0.92596	-0.2687	0.93511	-0.13364
0.896	-1.61438	-0.24925	0.940035	-0.41257	-0.08534	2.14843	0.454497
0.896667	-1.99783	0.335176	1.06654	-0.56618	0.507147	1.31708	1.2306
0.897333	-2.19448	-1.21141	1.38946	-2.44955	0.922006	2.13958	1.12739
0.898	-1.30188	1.55881	0.542517	-0.01884	0.896595	1.837	1.06892
0.898667	-2.36629	-0.63476	0.766312	-1.06836	-0.70793	1.10496	0.253898
0.899333	-1.05439	0.340461	0.179734	-1.57645	-0.19977	0.099643	-0.25941
0.9	-1.52791	0.498846	0.467902	-0.10265	-0.63812	1.07177	0.801216
0.900667	-2.09835	-0.2997	1.40053	-0.49221	-0.9691	1.02533	0.574862
0.901333	-0.92112	-0.71846	0.764606	-0.92505	-0.90595	1.21266	1.9063
0.902	-1.55993	0.792322	1.5382	-1.58114	0.653101	1.89142	1.72633
0.902667	-0.65831	0.467552	1.7486	-0.80935	-0.1695	0.011159	3.88757
0.903333	-1.22301	1.22302	1.05166	-0.64885	0.186577	-0.15458	2.00057
0.904	-1.28976	-0.91491	1.16093	-0.57039	1.50226	0.182797	2.44161
0.904667	-1.04938	0.901664	0.310244	-1.06183	-0.17262	1.54669	3.0128
0.905333	-1.22223	0.15561	0.525498	0.231637	-0.14236	0.245083	2.88446
0.906	-0.79297	0.553624	-0.0564982	-0.67178	0.56559	0.338634	1.79883
0.906667	-0.91705	0.497681	1.16612	-0.69671	0.418069	-0.01033	2.6926
0.907333	-1.68823	0.195133	0.71872	-0.36286	0.522301	1.01868	2.39845
0.908	-1.32503	0.445866	0.35533	-0.64782	0.52912	2.39182	2.81168
0.908667	-1.55808	1.80995	-0.273749	-1.07702	-1.11332	-0.33305	1.76131
0.909333	-1.93596	1.90377	-0.598744	-1.19949	1.14915	-0.15391	2.39314
0.91	-1.52568	0.431999	0.183596	-0.42347	1.50785	0.591435	1.73133
0.910667	-2.38117	0.813372	-0.215183	0.548421	0.765141	-0.01811	1.36377
0.911333	-1.06135	0.770328	0.045794	0.271461	0.148199	1.4654	2.49229
0.912	-1.01565	0.655395	0.23883	-1.13819	-0.73863	-0.03505	1.72018
0.912667	-1.24176	0.132817	0.792987	0.353913	0.181463	0.813904	1.95624
0.913333	-1.4668	-0.44892	0.762245	0.610553	0.424006	0.727702	0.629372
0.914	-0.89887	-1.34525	0.538595	0.189056	-0.9986	1.69144	0.558708
0.914667	-1.33571	0.274535	1.0476	-1.31663	-1.58329	1.45179	0.823872
0.915333	-0.86967	1.6287	0.796073	-0.18995	1.26496	-0.24868	-1.01001
0.916	-1.09648	0.862788	0.882322	-0.38455	-0.12962	0.301054	-1.03001
0.916667	-1.22859	-0.5519	0.479076	-0.96088	0.174469	-0.08029	0.341362
0.917333	-0.61756	-0.09054	1.5924	0.244953	1.27811	0.116744	-0.27807
0.918	-0.01055	0.453801	1.6948	0.20631	-0.00766	0.863372	0.971888
0.918667	-0.13554	1.62551	1.21954	-0.29911	-0.86575	1.59077	2.58147
0.919333	-0.08659	1.11513	1.99219	0.330763	-0.66591	0.26683	1.27274
0.92	-0.91112	-0.23487	2.07148	-0.97469	-0.47315	0.429325	0.90646
0.920667	0.400803	1.23793	1.73175	-0.1682	0.506079	0.685456	1.34955
0.921333	-0.47738	0.964855	0.896789	-1.01694	0.366217	1.24665	0.833034
0.922	-0.54257	1.24342	0.66925	-0.89874	1.38222	-0.4696	0.002363
0.922667	-1.53446	1.26025	0.160504	-0.43455	-0.46039	0.587656	1.50933
0.923333	-1.15167	1.42712	0.0107629	-0.45	0.08843	-0.56137	-0.25001
0.924	-0.40287	0.364753	-0.107882	-0.80716	-1.14871	-0.02349	0.025199
0.924667	-0.3905	0.079776	0.611748	0.41551	-0.12507	-0.44525	0.062
0.925333	-0.82203	-0.48403	0.194449	0.834082	0.10992	0.5273	1.53012
0.926	-0.7883	0.116664	-0.270404	0.463974	0.839433	1.11441	1.58473
0.926667	-1.16598	1.21314	0.471271	-0.14543	0.069787	0.379187	0.698557
0.927333	-0.9459	0.104609	0.363005	-0.77843	-1.52815	1.03006	-0.23691
0.928	-0.67772	0.422592	-0.20828	-0.03894	1.34951	0.646734	-0.64738
0.928667	-0.92812	2.48366	-0.237154	-0.26014	-1.32481	0.074328	-0.7777
0.929333	-0.67829	-0.00779	-0.0639092	0.332994	0.176136	1.48635	0.087667
0.93	-0.05219	0.356956	0.0944445	0.176227	-0.12284	1.36613	-2.01021
0.930667	-0.41345	0.90167	0.290063	0.053455	-0.37298	1.06361	0.682134
0.931333	-1.24745	0.227373	1.10526	0.676721	0.332803	-0.96662	-0.26515
0.932	0.176169	-0.82941	1.20515	0.673403	0.655959	2.171	-0.51331
0.932667	-1.77622	-0.95487	0.784623	0.527537	1.06758	0.616076	-0.73125
0.933333	-0.19224	-0.81163	1.02698	0.948234	2.02329	0.290893	0.661945
0.934	-0.3423	-2.35775	0.7766	-0.57574	1.35022	-0.28255	-0.31779
0.934667	-0.51037	-0.98989	1.55689	0.432443	1.23536	0.188356	-0.3413
0.935333	-0.49969	-2.1918	1.73622	-0.60953	-0.61514	-0.54708	0.63559
0.936	-0.08341	-1.40299	1.95493	0.517876	0.498411	-0.13449	0.126108
0.936667	-1.76721	-0.49468	2.12132	0.213998	0.630174	-0.07584	-0.1671
0.937333	0.220405	-0.75794	2.46842	-0.75598	0.58853	-1.10844	-0.09833
0.938	-0.2586	-0.54968	2.65321	-0.37581	-0.42146	-1.48186	0.276602
0.938667	-0.66882	-0.54619	2.1706	-0.33798	-1.47238	-0.7523	0.184656
0.939333	-0.64421	-1.43914	2.29043	-0.04347	-0.70028	-1.39754	0.944869
0.94	-1.44026	-0.63621	2.27533	0.091478	-1.33284	-1.94125	0.551227
0.940667	-1.11605	-1.4805	2.59679	-0.71917	0.33779	-0.30082	-0.1509
0.941333	-1.93726	-0.87583	2.25692	-2.56678	0.782239	-2.12787	0.239315
0.942	-0.80665	-1.84523	1.94935	1.07417	0.414927	-1.64365	-0.83804
0.942667	-1.24488	-0.57788	2.12375	0.357795	-0.44554	-1.34798	-0.3293
0.943333	-1.74611	-0.79999	2.38149	0.116922	-0.73805	-0.53674	-0.262
0.944	-1.00306	-0.02064	2.51961	-0.94272	-0.80828	-1.04646	0.821764
0.944667	-0.18198	-2.82971	1.4136	-0.65867	-0.05693	-0.57377	-1.16778
0.945333	-0.64765	-1.68765	1.38011	-1.30646	0.437165	0.296611	-0.682
0.946	-2.1143	-0.35251	1.42098	-0.81984	-1.52909	-1.41433	-0.14527
0.946667	-1.35669	-0.25553	1.41974	0.020835	-0.9355	0.796923	-1.42515
0.947333	-0.51614	-1.61534	2.11685	-0.24888	-0.34272	-0.11885	0.050385
0.948	-1.65841	-0.44231	2.87817	-1.96876	-0.12556	-0.13952	0.155396
0.948667	-0.62483	-1.31314	2.42604	0.040511	1.14934	-0.72258	-0.1734
0.949333	-1.03868	0.060187	2.42122	-2.25327	-2.18598	-0.37427	-1.30764
0.95	-0.91015	-1.5534	1.44495	-0.58887	-0.67388	0.409326	0.222756
0.950667	0.11452	-1.01589	2.15054	-0.62548	0.504648	0.517156	-0.06094
0.951333	-1.23719	-0.17429	1.90128	0.167522	-0.54318	-0.87563	0.198451
0.952	-0.9556	-0.60435	2.19497	-0.7731	0.274637	0.787388	-0.20169
0.952667	-0.84143	-0.87999	1.98868	-1.00685	-0.03284	1.1773	1.07883
0.953333	-2.80617	-0.46806	2.27127	-0.51694	0.398888	-0.00124	-0.37805
0.954	-1.20025	-0.96404	1.99266	-1.79309	0.615813	1.03496	0.63057
0.954667	-1.3651	-1.94971	1.85463	0.588921	1.00778	0.304546	0.453835
0.955333	-1.55632	-1.17011	1.82869	0.495483	0.488532	0.816207	0.554056
0.956	-1.11461	-1.2972	2.11472	-1.00764	-1.86719	2.12966	0.103202
0.956667	-0.82968	-0.81803	1.70242	-0.79809	-1.90416	-0.18484	0.95549
0.957333	-0.98906	-1.30207	2.12202	-0.9595	-0.29879	0.715038	1.08641
0.958	-0.17969	-0.579	1.49984	-0.00506	-0.21453	0.755817	0.536579
0.958667	-1.49111	0.218634	1.76057	-0.33419	0.325323	0.094503	1.33543
0.959333	-1.15503	-0.09504	1.87189	-0.2151	-1.17964	0.869346	-0.40817
0.96	-0.68988	-1.10926	1.86882	-0.52436	-0.71346	-0.31321	-0.64481
0.960667	-0.77376	0.281417	2.44367	-1.77906	0.288931	0.46184	-1.26229
0.961333	-1.26719	-0.3592	1.47417	1.63602	-0.03418	0.914375	0.406599
0.962	-0.89683	-1.37139	1.28609	0.906703	1.74612	1.93382	-0.06255
0.962667	-1.25088	-0.98009	1.25843	-0.16775	1.59734	1.71187	-0.34948
0.963333	-1.48387	1.69706	1.94398	0.062431	-0.34261	0.58846	0.373064
0.964	-1.46898	2.01704	1.55307	-0.41449	-1.39856	1.60014	0.560448
0.964667	-1.6803	-0.64203	1.46773	-0.19957	0.588953	2.05184	0.32606
0.965333	-0.56697	-0.57205	2.09887	-0.95104	-0.38192	0.834271	0.10382
0.966	-1.50981	0.536488	2.53975	-1.07083	0.113581	0.768948	-0.66371
0.966667	-1.61641	0.530381	1.81411	0.950058	-1.53621	-0.16828	0.265718
0.967333	-1.70389	0.399283	1.6352	0.179539	-0.16239	0.108375	0.331495
0.968	-1.22893	2.1552	1.88711	-0.15687	-0.94463	-0.0983	-0.01642
0.968667	-1.06058	0.846578	2.88259	-0.62036	-0.32876	-0.14025	0.739444
0.969333	-1.87565	0.708549	1.89035	0.314586	0.259239	0.795302	0.635152
0.97	-1.52145	1.41124	1.43211	-0.78254	0.199681	0.396967	1.39541
0.970667	-1.02241	-0.52558	1.65535	0.396816	0.772214	0.135934	1.03194
0.971333	-1.37497	-3.21852	1.24825	-0.45908	0.970412	0.670675	0.604989
0.972	-0.83036	-2.73595	1.9458	-0.95912	1.54529	0.38853	0.854443
0.972667	-1.5217	-2.51119	1.79672	0.345444	0.641135	-0.09392	-0.90477
0.973333	-1.8261	-1.08442	1.68138	-0.64665	1.85875	1.64912	-0.23052
0.974	-1.18756	-2.66493	1.89113	-0.00037	0.720513	-0.28701	0.080941
0.974667	-1.37895	-1.87704	1.3055	-0.08313	1.62706	1.75809	0.627353
0.975333	-1.93537	-3.80563	1.35116	-1.77477	0.291759	-0.90458	-1.64679
0.976	-1.98265	-2.12702	1.21357	-0.15867	0.318626	0.014196	-1.12684
0.976667	-1.87277	-0.68926	0.351427	0.31917	1.48684	-1.54396	-1.03058
0.977333	-1.45798	-1.7449	0.59568	0.282555	-1.15095	-0.02911	-0.8407
0.978	-1.8438	-0.31591	0.622352	0.541515	1.10919	1.30173	-0.23493
0.978667	-1.97641	-1.4645	0.469898	0.372942	0.195211	0.002672	0.650095
0.979333	-0.45616	-1.78758	0.749605	0.359591	0.0883	-0.0384	0.772676
0.98	-1.20388	-0.98134	-0.0705788	-0.36659	0.128797	-0.4868	-1.22051
0.980667	-2.33466	-1.15906	0.20849	-0.59242	-0.69038	-0.99333	-0.82576
0.981333	-0.42634	-2.74713	-0.277974	-0.49119	0.104176	-0.53082	-0.83576
0.982	-0.74381	-0.48828	0.134638	-0.10883	-0.01799	-0.56466	-0.21952
0.982667	-1.26277	-1.22407	0.461183	1.12411	0.690449	0.35633	-0.68235
0.983333	-1.49487	-0.56574	0.492218	0.818087	-0.84395	-0.67719	-1.35542
0.984	-1.56518	0.635766	-0.0468733	0.519909	-0.87035	0.9174	-0.7196
0.984667	-0.5296	-0.6575	0.201765	0.616581	-0.47663	0.812789	0.640863
0.985333	-1.8521	-0.6878	0.162808	-0.45202	-0.35571	0.706487	-1.04802
0.986	-0.45386	-0.56045	-0.0316316	-0.56694	-0.7564	0.563511	0.021789
0.986667	-0.30286	-1.95264	7.16211e-05	0.565086	-0.20341	-0.75537	-0.61987
0.987333	-0.37468	-2.27575	-0.236981	0.674693	-0.10426	-0.65108	-0.78277
0.988	-0.27889	-2.0902	0.180671	0.381366	-0.76174	0.430352	-1.34347
0.988667	-0.91207	-1.18091	0.373586	-0.44563	-0.28145	-0.31956	-0.17377
0.989333	0.040085	-1.89447	0.36225	-0.39757	-0.09787	0.265392	-0.63502
0.99	-0.91166	-1.0435	0.335749	0.286599	-1.11722	-1.13035	1.19598
0.990667	-0.71254	-1.5109	-0.0912596	-0.37144	0.799701	-0.25735	1.25766
0.991333	-0.14144	-2.28487	0.209469	0.092585	-1.51806	0.48387	0.935896
0.992	-0.28014	-0.70902	1.00141	0.20366	0.336507	0.019634	1.55534
0.992667	-1.00068	-1.75046	-0.0674918	0.191728	-0.64427	0.072028	2.45745
0.993333	-0.32582	-1.37402	0.101888	0.771768	-0.01012	-1.60027	0.363804
0.994	-0.9443	-0.65399	1.05203	-0.13411	-0.92514	-1.18745	0.45488
0.994667	-0.8523	-2.80209	1.32853	-0.80604	-1.57426	-0.62074	2.35547
0.995333	-0.72445	-2.5999	0.0787408	-0.24978	-1.1062	-0.31555	2.74813
0.996	-0.99567	-2.05001	-0.142105	-0.83321	-0.02457	-0.10482	2.79739
0.996667	-0.68686	-2.35775	-0.312106	-1.06445	-0.99446	0.290334	2.25879
0.997333	-1.32192	-2.07046	0.637437	-0.12075	-0.62519	0.40766	1.97049
0.998	-1.02166	-1.48338	0.39162	0.220318	-0.078	-0.12627	3.43133
0.998667	-1.20516	-0.10561	0.242571	0.355045	0.020479	0.274357	1.7299
0.999333	-1.3187	-2.24745	0.271641	-0.19432	-0.78691	-0.7086	1.76383
1	-0.87316	-1.54583	0.867953	0.604257	0.534188	-0.6991	1.98491
1.00067	-1.58468	-0.86775	0.760154	0.123856	-0.52748	0.376848	0.389577
1.00133	-1.27116	0.017182	1.40024	-0.87285	-0.19159	0.121027	0.590097
1.002	-1.8602	0.07801	1.63664	0.19932	0.530894	0.811849	2.81273
1.00267	-2.62998	-0.81259	2.58792	0.433293	-0.1499	-0.02135	1.72568
1.00333	-2.24755	-0.95294	1.58571	-0.47971	-0.90577	0.444988	1.40992
1.004	-2.06302	0.364049	1.42968	-0.53546	-0.05935	0.543472	1.09133
1.00467	-2.10551	-0.10492	0.70653	-1.07236	-0.60385	0.506267	0.59279
1.00533	-2.86423	-3.21864	1.13387	-1.1718	-0.25364	-0.37154	0.965867
1.006	-2.07645	-1.07083	0.169491	-1.09339	2.04146	-0.61452	0.780126
1.00667	-2.24116	-0.04868	-0.465907	-2.27014	-0.50296	0.334196	0.802643
1.00733	-2.84771	-2.17135	0.112474	-2.09595	-0.23949	0.209852	0.93162
1.008	-1.7951	-0.88252	0.596245	-0.87908	0.675204	-0.40877	1.77902
1.00867	-1.59448	-2.00423	0.845721	-0.92766	1.16561	-0.48063	0.154649
1.00933	-2.8882	-2.39946	1.22255	0.611516	0.282244	-1.23603	0.575277
1.01	-3.00582	-1.17969	1.08137	-1.37885	1.14309	0.214183	-0.01375
1.01067	-3.41498	-2.38941	1.39348	-1.16291	1.77176	-0.40834	-0.16402
1.01133	-2.93082	-1.43618	1.12947	-0.28663	0.21718	0.118627	-1.11313
1.012	-2.40505	-2.26368	1.33726	-0.99409	2.06088	-0.0193	0.30227
1.01267	-2.50561	-2.30188	1.16874	-0.87494	0.606336	-0.21139	-1.16944
1.01333	-3.15879	-2.30488	0.903216	0.747235	1.78576	-0.15861	0.03018
1.014	-2.59123	-2.84115	0.374382	0.126228	0.717342	-0.42029	-0.53169
1.01467	-1.94692	-1.96498	0.851179	-0.18241	0.880619	0.850743	-0.05802
1.01533	-3.4428	-2.42209	-0.00642866	0.109904	-0.49876	-0.23616	-1.2494
1.016	-1.41305	-1.12037	0.337831	-0.21779	-1.2966	-0.36248	-0.84345
1.01667	-3.693	0.00528	0.262228	-0.32651	-1.8479	0.497381	-0.6266
1.01733	-3.03222	-2.6257	0.713876	-1.68713	0.067612	-0.02345	-0.8929
1.018	-3.12293	-1.8836	1.68162	-1.51917	-0.77383	0.496253	-1.90187
1.01867	-3.41291	-0.86985	1.69357	-0.9306	-0.00474	1.72498	-0.84064
1.01933	-3.40519	-2.36866	1.272	-2.06425	-2.15496	-0.43397	-1.17518
1.02	-3.69659	-2.8945	1.16063	-1.59712	0.088949	-0.12975	-0.00094
1.02067	-3.16518	-1.26481	0.186771	-0.82902	-0.79737	-0.70575	-0.17425
1.02133	-2.99231	-0.56821	0.334689	-1.87808	0.446262	0.13695	-1.41649
1.022	-3.56953	-3.10068	0.553419	-0.7762	0.921194	0.205481	-0.6569
1.02267	-2.10975	-2.9042	0.0129416	0.145201	0.038951	0.198894	-1.41722
1.02333	-2.04514	-3.5299	0.645677	-0.92496	1.14444	-0.03089	-0.96896
1.024	-2.09314	-0.79156	0.922551	-1.35396	0.24468	-0.32803	-0.36322
1.02467	-1.67467	-1.02737	0.386504	-1.78027	-0.03656	0.74275	-1.41005
1.02533	-2.11093	-1.11558	0.769491	-0.08956	-0.35331	0.492371	-1.13371
1.026	-1.03785	-3.18007	0.832191	-1.66825	0.412196	-0.41128	-0.63545
1.02667	-1.71455	-1.8355	-0.0215853	-2.11966	1.3682	-1.09489	-2.38649
1.02733	-2.10375	-1.69096	0.708554	-1.21638	0.943763	-0.20255	-0.78963
1.028	-2.20714	-0.55511	0.590142	-2.11343	0.727429	-1.36795	-1.38013
1.02867	-2.99633	-0.14497	0.433062	-2.56593	0.683815	0.124576	-1.0981
1.02933	-2.81795	-0.26169	1.29421	-2.79928	-1.78214	-0.2643	-0.55743
1.03	-2.70313	0.594191	1.18039	-2.45444	-0.01617	-0.15698	-1.78788
1.03067	-2.4847	-1.33664	1.19834	-3.21953	-0.71728	-0.38417	-0.91813
1.03133	-2.07348	-0.96951	1.13386	-3.05971	-0.46954	-0.24863	-2.02271
1.032	-2.75008	-0.35873	0.646271	-2.02097	-0.33558	-1.03787	-1.1679
1.03267	-1.96049	-1.25439	1.19517	-2.06255	0.139158	0.321893	-1.30023
1.03333	-1.64149	-1.75973	0.904559	-2.35358	0.179006	-0.14423	-1.74775
1.034	-1.50409	0.017726	1.1671	-2.07738	0.167707	-0.06676	-1.9276
1.03467	-1.46859	-0.91877	0.856684	-3.87684	0.120117	-1.93076	-0.24183
1.03533	-1.83129	-1.60135	0.72136	-3.61325	-0.49413	-0.75534	-1.56441
1.036	-1.32168	-0.79478	0.578678	-1.66244	-0.62753	0.847055	-1.49985
1.03667	-2.34907	-3.3533	0.484889	-2.88842	-0.87478	-0.51346	-2.33054
1.03733	-1.21536	-3.14512	0.284348	-3.06826	-0.93503	-1.4146	-1.03469
1.038	-1.6251	-1.9182	0.107452	-2.94499	-1.18752	-0.72923	-0.67706
1.03867	-2.14336	-2.31012	1.10868	-3.03378	-0.77961	-0.08295	-0.26179
1.03933	-3.12381	-1.69522	1.06531	-3.12677	-0.32197	-0.00384	0.303474
1.04	-2.88048	-1.66218	1.42061	-1.0448	-1.95728	0.913116	-0.0723
1.04067	-2.95156	-0.3946	1.5343	-3.71908	-2.04867	-0.24193	-0.29161
1.04133	-3.16837	-3.01124	1.10567	-2.68362	-1.07079	-0.62484	-1.53336
1.042	-2.87712	-2.20006	2.45599	-2.12046	-2.02091	-0.67517	-1.14016
1.04267	-2.59888	-2.84512	1.62889	-2.6288	-2.39274	-0.52496	-1.0218
1.04333	-3.59625	-1.26851	1.39303	-2.18893	0.574013	-1.94949	-0.63175
1.044	-3.22376	-1.36962	0.600378	-2.68767	-1.55245	-1.76178	-0.88429
1.04467	-3.59704	-0.96582	0.906098	-1.51948	-1.06227	-1.6219	-1.01044
1.04533	-4.49339	-2.86935	0.0577178	-1.8139	-1.49818	-1.67691	-0.36046
1.046	-2.49314	-1.64745	0.637707	-2.20557	-0.32027	0.006087	-1.43653
1.04667	-2.77999	-1.91457	1.5923	-1.57107	-0.30479	-1.58328	-0.51848
1.04733	-3.24172	-1.00409	1.82887	-0.94241	0.002866	0.385898	-0.64929
1.048	-3.62425	-1.9929	1.45507	-2.21836	0.240809	-0.67035	-1.05193
1.04867	-2.87074	-1.50049	1.47225	-2.82359	0.373489	0.470585	-0.62159
1.04933	-2.16487	-0.74257	2.05584	-2.93011	-0.4439	-0.20701	-1.20368
1.05	-1.98029	-1.59001	1.91073	-2.6243	-0.02951	0.15301	-0.25487
1.05067	-2.32856	-1.78184	1.55183	-3.15427	0.305077	-1.74647	-0.80034
1.05133	-1.64382	-3.18596	2.06389	-2.1931	-1.11634	-1.67898	-1.37369
1.052	-2.19803	-1.85664	1.35114	-2.62813	0.287299	-2.29259	-2.44966
1.05267	-1.83827	-2.4212	2.1382	-2.80188	-0.07805	-2.12825	-1.70487
1.05333	-2.40521	-1.36662	1.21457	-0.98684	-0.38821	-1.91632	-0.22137
1.054	-1.5094	-2.55603	1.63813	-1.23579	-0.61895	-0.20891	-0.05104
1.05467	-2.31537	-2.36883	1.58399	-2.4011	0.045245	-0.20183	-0.19658
1.05533	-2.3266	-2.3279	1.39274	-1.38034	-0.67532	-0.29186	-0.33131
1.056	-0.57108	-1.66923	1.11478	-1.21069	-1.24091	-0.36822	1.80693
1.05667	-2.29374	-2.00826	0.847673	-2.52424	-0.59059	-1.37777	1.22135
1.05733	-3.48886	-1.37625	0.509882	-0.52618	-0.40294	-2.25767	1.18687
1.058	-2.62765	-0.51846	1.07326	-1.86252	-0.60239	0.50328	-0.06737
1.05867	-3.8324	-1.405	0.586731	-1.76698	0.185211	-0.64794	0.610759
1.05933	-3.24438	0.183209	0.495308	-1.87472	-1.40611	-0.10929	0.3411
1.06	-2.33477	0.645176	-0.135683	-2.43588	-0.98992	-0.76261	-0.01685
1.06067	-2.36787	0.547216	0.236293	-3.51298	-1.05079	-0.73495	-0.02219
1.06133	-2.41364	0.263157	1.04541	-4.55136	-2.28665	-0.80794	0.43293
1.062	-2.59444	1.33937	0.761164	-2.76098	-1.17425	-1.39045	-0.53974
1.06267	-2.09162	0.587012	0.821787	-3.55086	-0.87184	-1.44295	-0.11816
1.06333	-2.75876	0.006433	1.30256	-3.09469	-0.79588	-1.49259	0.670625
1.064	-3.37212	0.751056	0.841454	-1.75161	0.298524	-0.64708	0.646237
1.06467	-1.51894	0.824252	1.17346	-2.06243	-1.06648	-1.43103	1.2769
1.06533	-2.51402	0.953321	0.331958	-2.47925	-0.81035	0.26393	-0.8829
1.066	-3.10073	1.77815	0.382335	-3.15472	-0.39587	0.608952	-1.23368
1.06667	-2.23328	-0.97191	0.408522	-2.34183	-1.83859	0.432649	0.142483
1.06733	-1.89872	-0.98958	0.89593	-3.2908	-0.31962	-1.43972	-0.96343
1.068	-2.63263	-0.50461	0.540691	-1.80829	-0.71156	-0.95936	-0.49108
1.06867	-2.14805	-3.07253	1.51196	-1.6259	-1.39162	0.141232	-0.21085
1.06933	-3.07952	-2.85194	0.269341	-3.15609	-1.18612	-1.24429	0.684144
1.07	-2.7582	-1.85465	1.09008	-2.11152	1.6682	-1.91826	-0.70093
1.07067	-2.79961	-1.07592	0.729812	-1.66902	-0.8114	-1.3459	-0.91338
1.07133	-0.76121	-1.65962	0.294104	-1.76321	0.595632	-1.09567	-0.1856
1.072	-1.45698	-2.18967	0.305675	-2.35948	0.296915	-0.99548	-1.2907
1.07267	-1.573	-1.48056	0.849028	-1.94483	-0.7131	-0.13869	-0.62963
1.07333	-1.86066	-3.79307	1.46056	-2.44657	-0.42358	-1.44026	0.111445
1.074	-2.79767	-1.43364	1.29441	-2.78294	-0.44797	-0.80112	0.251537
1.07467	-1.48061	-1.79015	1.65704	-2.16829	-1.0931	-0.73544	1.09845
1.07533	-2.16747	-2.68165	1.81866	-2.74917	-1.77071	-0.74162	1.44095
1.076	-2.05471	-2.10327	1.18065	-2.94	0.106533	-0.7317	1.2741
1.07667	-1.28868	-3.19621	1.59091	-3.09036	0.85521	-1.28548	0.863288
1.07733	-2.05136	-2.35174	1.0659	-2.64932	-0.6052	-0.74868	0.21525
1.078	-2.7328	-3.76125	1.2544	-1.81382	-0.76178	-3.14825	0.507896
1.07867	-2.33089	-2.50097	1.59138	-1.73005	-1.17563	-2.27864	0.754437
1.07933	-1.6523	-3.53441	1.57032	-2.07715	0.457466	-1.9837	-0.36188
1.08	-1.87269	-3.46046	1.65597	-2.48304	1.46237	-2.71229	-0.72468
1.08067	-2.1852	-1.7739	1.32329	-1.24579	-0.01316	-1.73864	-0.43044
1.08133	-2.11012	-4.17887	1.82233	-1.48371	-0.21969	-0.51302	-0.55279
1.082	-1.47115	-2.97162	1.85282	-0.61725	-0.82506	-2.23805	-0.8057
1.08267	-1.53105	-2.44555	1.76303	-2.32943	-1.87074	-2.01786	0.160321
1.08333	-1.24575	-3.27384	2.30423	-2.59063	-0.83065	-4.06665	-0.22886
1.084	-1.93568	-2.24426	2.18035	-1.61502	-0.19027	-2.87905	-0.05119
1.08467	-1.97147	-1.87015	1.98301	-0.26531	-0.08272	-3.62401	0.017694
1.08533	-2.16399	-2.88162	2.4358	-0.92251	-1.00797	-2.43041	1.03766
1.086	-2.71556	-1.80839	2.38961	-1.47265	-0.42615	-3.24136	1.71257
1.08667	-1.62281	-2.58828	1.5077	-2.49258	-0.90619	-2.34341	2.08327
1.08733	-2.01861	-1.70029	1.33426	-1.90871	-0.69609	-2.28295	0.719738
1.088	-1.78223	-2.24708	1.59262	-1.89358	0.353124	-1.86383	1.26205
1.08867	-2.41666	-1.54071	1.18525	-1.87365	-1.77984	-2.51413	1.16862
1.08933	-3.22184	-2.85962	1.17033	-2.63539	-0.50201	-2.30863	0.473081
1.09	-2.57419	-0.37049	0.975051	-1.79164	-1.77874	-1.12955	0.648273
1.09067	-2.25129	-0.00167	1.11831	-1.65206	-1.05232	-0.34217	-0.16913
1.09133	-2.8277	-1.59139	1.21802	-1.98796	-1.12418	-1.29248	-0.44763
1.092	-2.90717	-2.40148	0.601475	-2.07276	-2.27644	-2.57762	0.10986
1.09267	-3.3801	-3.31588	0.531153	-2.82992	-0.0408	-2.62391	0.394423
1.09333	-3.98661	-2.61124	1.06523	-1.24045	-0.53332	-1.83422	-0.74143
1.094	-3.39933	-3.51535	0.57351	-2.49678	-0.23264	-1.55076	-0.83167
1.09467	-2.91416	-1.92929	1.17556	-2.62884	-1.50911	-1.25574	0.122606
1.09533	-3.50239	-2.19299	1.13757	-2.56161	-0.54359	-0.84928	-0.37968
1.096	-3.49198	-2.40562	1.81423	-2.94075	0.498219	-2.1039	-0.05408
1.09667	-4.24414	-1.08225	1.46379	-2.1611	-0.07494	-1.47727	0.381779
1.09733	-2.61749	-1.95224	0.697691	-1.98849	-1.35185	-1.36924	-0.13904
1.098	-2.76996	-1.47579	1.21661	-1.33597	-1.54166	-0.7656	-0.2578
1.09867	-2.7714	-1.50082	1.14135	-3.81525	-0.20519	-1.39226	-0.11213
1.09933	-2.41704	-2.92273	1.05989	-2.10389	-0.78675	-0.86321	-0.77132
1.1	-2.73331	-3.09491	0.944176	-2.9979	-2.67317	-2.07569	0.23406
1.10067	-3.89241	-2.96398	1.11771	-0.9031	-0.21133	-1.31761	0.913691
1.10133	-3.09058	-1.32859	0.27076	-1.97628	-2.40853	-1.79619	2.36953
1.102	-3.60623	-2.5141	0.363443	-0.47905	-0.86315	-0.51284	0.619492
1.10267	-3.02333	-1.24179	0.306558	-0.90006	-0.2779	-1.69408	2.12374
1.10333	-3.37856	-1.83185	0.350226	-1.90747	-1.67609	-1.02094	1.50544
1.104	-3.58666	-1.91538	0.574254	-1.13405	-0.63239	-1.88988	1.36603
1.10467	-2.92478	-2.286	0.879809	-1.52123	0.69412	-1.64183	2.15608
1.10533	-1.52526	-2.62755	1.16068	-1.63104	-0.58697	-1.33991	1.78859
1.106	-2.22544	-3.50436	1.07574	-1.38371	-0.3938	-0.53013	1.66614
1.10667	-2.29703	-1.37944	1.37393	-1.0119	-1.72472	-1.30746	4.26514
1.10733	-1.95808	-3.1436	0.982153	-1.7442	-0.59412	-2.48471	2.13737
1.108	-2.6449	-3.77205	0.478517	-2.00458	-0.91307	-0.92009	1.72733
1.10867	-1.98844	-3.03284	0.420357	-2.33782	-0.80184	-1.78417	1.43724
1.10933	-2.87732	-2.04231	0.739423	-2.01894	-1.56304	-1.87588	0.606485
1.11	-3.57231	-0.73215	0.460331	-2.08359	-0.84124	-2.56862	0.528075
1.11067	-4.44344	-2.28763	0.448039	-0.31086	0.623269	-2.07519	2.34061
1.11133	-3.28487	-1.98385	0.183133	-1.05504	-0.58086	-0.55297	1.44016
1.112	-4.00033	-0.29688	0.76081	-0.35834	-0.84147	-1.15389	3.49529
1.11267	-3.32867	-2.72078	1.9392	-1.9046	0.122827	-2.20631	2.94506
1.11333	-2.87542	-1.76712	2.3067	-0.84197	-0.83264	-0.32297	2.11881
1.114	-2.52724	-4.81882	2.27512	-0.99168	-0.2453	0.130072	2.68061
1.11467	-3.70565	-1.86926	1.6548	-3.72624	0.255104	-0.76656	1.20058
1.11533	-2.7045	-3.77744	0.67918	-1.76908	-1.57054	-0.61201	1.97005
1.116	-2.99416	-1.07117	0.711869	-2.35064	-2.41551	-0.86693	3.03909
1.11667	-3.32826	-3.11487	1.04305	-1.08741	-2.58062	-1.87345	2.26455
1.11733	-2.47724	-2.88085	1.03947	-1.41545	-3.06991	-0.7343	1.64215
1.118	-2.33485	-1.64146	1.23827	-1.45309	-2.6097	0.123308	2.10839
1.11867	-1.73877	-0.83292	2.06627	-2.29919	-1.93444	-1.89232	1.68896
1.11933	-2.76919	-2.12564	1.70643	-2.34185	-0.22139	-1.3434	2.5829
1.12	-2.19117	-0.79416	1.49415	-1.19947	-2.36571	-0.62147	1.81983
1.12067	-1.93735	-2.04271	2.14096	-0.77987	-2.24015	0.154353	2.2599
1.12133	-2.41264	-2.43185	2.25054	-1.13556	-3.42265	-1.26492	2.67607
1.122	-1.78042	-2.95906	2.23719	-1.86071	-1.07017	-0.6945	2.03562
1.12267	-2.59896	-2.33044	1.39679	-0.78812	-1.68584	0.406276	3.38132
1.12333	-2.62761	-0.95126	1.40305	-1.47628	-0.73574	-0.3112	2.03927
1.124	-3.01601	-0.10209	1.17803	-1.29288	-1.164	0.27525	1.46747
1.12467	-1.9571	-0.94224	1.3058	-0.90104	0.539442	0.059086	2.07494
1.12533	-2.28365	-1.29023	0.525384	-1.23156	-1.44305	-0.82606	1.90525
1.126	-2.37367	-1.0104	0.190691	-0.547	-1.4176	0.140905	2.05833
1.12667	-2.518	2.78825	0.077413	1.14179	-0.02904	-1.05151	1.15919
1.12733	-2.3473	1.95093	0.464959	0.110281	-0.75172	-1.291	1.44455
1.128	-2.35425	-1.37572	0.611321	-1.58527	-0.92207	-1.27559	1.65858
1.12867	-2.31296	0.049567	0.549329	-1.78362	-0.87858	-1.08707	1.25665
1.12933	-3.5222	-1.66415	0.602511	-0.69863	-1.12728	-0.20149	1.24495
1.13	-2.57404	-0.31057	1.38513	-0.78342	-1.33112	-0.60848	1.78743
1.13067	-2.78959	-0.02535	0.927785	-0.98813	-1.68511	-1.46692	0.234092
1.13133	-2.39207	0.132814	1.67322	-2.23299	-1.05949	-1.60038	1.74101
1.132	-3.07179	-1.17048	1.38345	-1.11264	-0.07209	-1.16109	0.855317
1.13267	-2.55681	1.58196	1.28679	-1.40991	-1.60531	-0.28728	1.19199
1.13333	-2.11359	0.908258	1.00574	-1.31957	-1.25329	-0.57145	1.38725
1.134	-3.09443	1.07547	1.64777	-1.04694	-1.58782	-1.42733	2.31155
1.13467	-2.03148	-0.06998	1.6513	-1.18745	-0.49103	-1.67228	0.589886
1.13533	-2.64087	-0.37934	1.44587	-1.90164	-2.11955	-0.71208	0.677052
1.136	-3.35353	-1.40391	1.18211	-0.99462	-0.76382	-0.65713	1.90367
1.13667	-2.75276	1.35933	1.24427	-1.91344	-0.72912	0.376485	1.95217
1.13733	-2.84659	-0.04977	1.57669	-1.6948	-1.52148	-1.14061	2.10593
1.138	-2.78611	1.18677	1.61273	-1.58515	-1.11728	0.295904	2.03091
1.13867	-3.34124	-0.88505	1.41804	-0.909	-0.9471	-1.12799	0.699855
1.13933	-3.41241	-1.81306	1.73072	-0.69426	-1.08877	-0.57072	1.5356
1.14	-2.35023	-1.14894	1.3898	-1.44113	-1.14524	-0.32529	1.97964
1.14067	-2.6255	-0.75057	1.11263	-1.62064	-1.61831	-0.03045	1.81881
1.14133	-2.19999	-1.09037	0.516775	-1.54659	0.737654	-1.00039	1.228
1.142	-3.29745	-0.33885	0.544642	-1.50825	-0.8206	-0.58566	1.70236
1.14267	-4.17705	-0.87101	0.819051	-1.64478	0.094447	-0.42456	1.21544
1.14333	-3.29952	0.342706	1.26276	-1.45429	0.296373	-0.26211	2.42373
1.144	-1.98914	-0.58505	1.27897	-0.72022	-1.18153	-0.67248	0.683853
1.14467	-2.58186	0.117474	1.17754	-2.26288	-0.68439	-1.32631	1.49673
1.14533	-2.29795	-0.12077	0.917878	-1.6742	-1.07428	-0.8663	1.98823
1.146	-3.02261	0.973301	1.12673	-1.96446	-0.58328	-0.86728	1.99715
1.14667	-1.10738	0.990664	1.05688	-1.52967	-0.59081	-1.64442	0.499696
1.14733	-2.3657	-0.69624	1.24191	-1.43222	-0.56222	-0.95815	2.4216
1.148	-1.63578	-1.19872	0.221069	-0.95161	-0.02453	-0.24491	2.42514
1.14867	-2.60524	-0.7596	0.481919	-2.63924	-0.33741	-0.58363	1.24585
1.14933	-2.47887	-1.1206	0.491305	-3.31117	-1.05152	-1.20702	2.55029
1.15	-2.4731	-1.73181	1.05774	-1.22876	-1.66502	0.205136	2.93604
1.15067	-2.22247	1.31262	0.636185	-0.29703	-1.77048	-1.60559	1.0292
1.15133	-2.69986	0.377277	0.970659	-0.61748	0.311714	0.376708	1.50844
1.152	-2.12895	-0.1914	1.50771	0.154132	-0.59097	0.45607	1.85769
1.15267	-3.41751	0.665977	1.80111	-0.98131	-0.65089	-0.99002	1.14433
1.15333	-2.33705	1.99112	1.49974	-1.2934	-1.4822	-0.71775	2.42766
1.154	-2.93821	1.67857	1.36083	-2.29073	-0.11109	-0.40879	1.0469
1.15467	-2.5711	0.488524	1.90419	-1.35771	-1.91623	0.029854	2.91892
1.15533	-1.97116	-0.83579	1.19721	-1.13527	-0.37822	-1.02688	1.93653
1.156	-3.31771	0.666546	1.49696	-2.00734	-1.68153	-1.22139	2.3661
1.15667	-3.41207	0.413753	1.87216	-1.30257	-2.56457	-1.5384	2.14521
1.15733	-2.53947	1.59023	1.68673	-1.31225	-1.86373	-0.77521	0.979163
1.158	-1.76119	1.90013	0.92224	-2.4906	-2.76161	-0.73971	1.104
1.15867	-2.53464	0.598226	1.28924	-1.94247	-1.90355	-0.71575	1.357
1.15933	-2.56131	1.23683	1.90372	-1.00831	-0.36388	-1.80187	0.597017
1.16	-2.90728	0.490989	1.83238	-2.85695	-1.49478	-0.68724	2.22269
1.16067	-3.38077	2.14375	1.23039	-2.03396	-0.79202	-1.415	1.70896
1.16133	-2.97831	0.521572	1.86934	-0.33654	-0.92453	-1.70518	0.068114
1.162	-2.82672	-0.04043	0.96297	-1.31275	-2.10211	-1.12607	-0.07839
1.16267	-3.01471	-2.22948	1.87288	-1.94276	-1.25608	-0.30365	0.186458
1.16333	-3.8521	-3.02676	1.9583	-2.06797	-2.05872	-2.87035	-0.5752
1.164	-3.05817	-3.32352	2.11008	-2.53506	-0.69	-0.86444	-0.00654
1.16467	-3.3577	-2.0681	1.99706	-2.84258	-0.31714	-1.40881	0.573755
1.16533	-3.51059	-0.41106	1.8257	-2.26338	-1.34974	-1.20228	0.445298
1.166	-4.70217	-2.20875	1.97431	-0.87069	-1.92693	-1.89249	0.710654
1.16667	-3.32297	-1.29766	1.92497	-2.20604	-1.30629	-1.83043	0.40379
1.16733	-2.68879	-1.12736	2.37064	-0.86073	-0.8891	-1.89999	0.105145
1.168	-3.57062	-2.82402	2.24814	-1.26913	-2.42447	-1.72744	0.048334
1.16867	-3.6086	-2.62461	2.43219	-1.81747	-3.61612	-1.75555	-0.4596
1.16933	-3.21752	-2.48701	2.21568	-1.13089	-1.73903	-1.26962	0.10457
1.17	-3.91043	-3.65195	2.61386	-1.83153	-1.77145	-2.43116	-0.5879
1.17067	-3.31662	-2.74658	2.74621	-1.25808	-2.24961	-1.22125	-0.28922
1.17133	-3.93934	-4.32807	2.5643	-0.81827	-3.04943	-1.83542	-0.70154
1.172	-4.459	-3.15227	1.9682	-1.80206	-2.2106	-0.94181	-1.0207
1.17267	-3.97928	-2.51426	1.80021	-1.41963	-1.62792	-1.95506	0.340176
1.17333	-4.96787	-2.10621	1.06318	-0.8242	-3.30469	-0.78252	-0.29159
1.174	-4.61619	-3.7199	1.74714	-0.77363	-0.31405	-1.60575	-0.03782
1.17467	-4.67756	-2.09082	2.21099	-1.96568	-1.561	-0.5519	1.68251
1.17533	-5.32349	-2.30029	1.38894	-2.71836	-1.3064	-1.46465	0.297135
1.176	-4.42289	-3.35167	1.31358	-0.84409	-1.38866	-0.48411	0.717246
1.17667	-2.76479	-4.00645	1.96529	-1.51141	-0.96763	-0.27882	0.996052
1.17733	-3.69674	-1.75802	2.46373	-1.23299	-2.0403	0.143582	-0.42674
1.178	-3.11453	-3.36174	1.9033	-1.24146	-0.28823	-1.18292	-1.65763
1.17867	-2.68332	-1.46098	1.37959	-1.96201	0.317672	-1.97221	-1.01295
1.17933	-2.86792	-1.31668	0.942768	-2.64271	0.343178	-1.07083	-0.12508
1.18	-2.46116	-1.73683	0.849444	-2.8415	-1.10093	-2.00349	0.131203
1.18067	-2.53687	-2.16968	0.899124	-2.20577	-2.05012	-2.09142	-0.51903
1.18133	-3.59237	-2.27598	0.515724	-1.31262	-0.62344	-2.25285	-0.90073
1.182	-2.67911	-1.1917	0.608884	-3.20634	-0.58421	-1.72673	-0.65148
1.18267	-2.44499	-0.88399	0.376014	-2.52802	-1.48985	-1.45597	-0.75968
1.18333	-3.76665	-1.51151	0.510083	-2.09348	-0.35629	-3.25301	-1.2558
1.184	-2.19057	-2.38806	0.414343	-2.53046	-2.13659	-1.51353	0.318611
1.18467	-3.5184	-3.33266	0.672305	-2.38923	-0.74209	-2.13656	-0.79805
1.18533	-3.45083	-2.26526	0.345326	-2.50212	-0.14953	-1.51874	-0.81197
1.186	-2.73104	-1.55668	0.138908	-2.13226	-2.11533	-1.56525	-0.40818
1.18667	-3.50607	-2.31461	0.915166	-1.34376	-1.92955	-2.03065	-0.92066
1.18733	-3.03238	-2.39068	1.39566	-2.23361	-2.77156	-1.70113	-1.61242
1.188	-2.76832	-2.97052	1.73809	-1.52155	-2.63622	-1.12995	-0.14335
1.18867	-2.86243	-2.10374	1.88648	-2.89115	-2.08132	-2.03174	0.567997
1.18933	-2.97627	-2.93102	1.5634	-1.5182	-2.37865	-0.3747	0.027053
1.19	-3.65783	-0.71683	2.1977	-1.49944	-2.1581	-2.14057	-0.24593
1.19067	-3.67308	-2.07406	2.38301	-0.3914	-1.96783	-1.22338	0.147267
1.19133	-3.139	-1.42685	2.83202	-1.80842	-0.31725	-1.4647	-1.18168
1.192	-3.64236	-0.60139	2.1721	-1.11383	-2.91233	-1.17415	-0.51213
1.19267	-3.3944	-1.30527	2.46347	-1.66669	-0.98984	-1.97515	-0.23137
1.19333	-4.11124	-2.02794	2.33315	-2.14163	-0.62144	-2.93082	-1.39903
1.194	-4.06441	-1.75774	2.48146	-2.4671	-2.03378	-1.78285	-0.96807
1.19467	-3.65465	-3.45836	2.02751	-2.17685	-0.21169	-2.43684	-0.98378
1.19533	-3.12611	-4.10138	1.37607	-0.12109	-1.62147	-1.85525	-0.62424
1.196	-3.29744	-2.74412	1.51585	-2.07417	-2.15307	-2.07898	-1.52712
1.19667	-3.278	-2.06421	1.53816	-2.10932	-1.74737	-2.31062	-0.28314
1.19733	-3.02505	-2.9136	0.951842	-1.32664	-2.73792	-2.54947	-0.40019
1.198	-3.58934	-0.93958	1.75593	-3.03002	-0.84582	-2.44442	-0.95042
1.19867	-3.53307	-2.37441	1.52629	-1.62093	-2.38674	-1.71857	0.424282
1.19933	-3.20368	-2.28103	2.21969	-1.3152	-0.28209	-1.48394	0.542413
1.2	-3.43372	-1.67556	1.91286	-1.21186	-1.97594	-0.44267	0.63544
1.20067	-3.40872	-3.30545	1.80535	-1.66943	-1.07664	-1.8986	0.28149
1.20133	-4.19154	-0.21588	1.14521	-1.32756	-0.93319	-1.51711	0.208417
1.202	-3.91666	-1.63235	1.67252	-1.36678	-1.77502	-2.00486	-0.25862
1.20267	-3.8359	-0.88032	0.700749	-2.14946	-0.64464	-2.04364	0.707763
1.20333	-3.81007	-2.42598	1.95381	-1.58829	-1.30714	-2.42434	-0.06253
1.204	-4.57182	-2.5126	2.37069	-1.37164	-2.71405	-4.21115	0.439192
1.20467	-4.31007	-2.33974	2.65012	-1.8441	-2.66331	-2.47781	0.785908
1.20533	-3.2511	-1.34721	2.50719	-1.42231	-3.27201	-2.59907	0.663174
1.206	-3.51126	-1.7847	2.46116	-1.55022	-2.49798	-2.02875	0.134883
1.20667	-3.31772	-3.74276	2.53272	-2.89561	-3.49268	-2.47637	-0.28941
1.20733	-2.76	-2.69515	2.68684	-1.87524	-3.21256	-2.43188	0.329964
1.208	-3.84319	-1.66696	2.70427	-1.11695	-1.94304	-1.51077	-0.73762
1.20867	-3.99586	-1.08204	2.32299	-2.508	-0.59373	-2.09883	-0.46475
1.20933	-3.6518	-1.96577	2.14397	-2.01228	-3.04259	-1.64849	0.29584
1.21	-5.20583	-2.30139	1.9725	-0.81769	-3.73885	-2.55291	-1.02268
1.21067	-5.14942	-1.7247	1.07782	-2.31642	-4.20426	-2.05892	-0.24509
1.21133	-4.32108	-1.47694	1.01405	-2.41285	-3.66365	-2.93683	0.474617
1.212	-4.45493	-0.12401	0.774355	-1.72589	-1.60026	-2.77445	-0.51707
1.21267	-4.16117	-1.50376	0.449689	-2.33542	-1.59033	-2.69054	-0.22197
1.21333	-4.40851	-1.80283	0.602262	-3.28214	-0.67193	-2.01328	-0.36765
1.214	-5.51031	-3.37098	0.801324	-3.07945	-2.10297	-3.16513	-0.88712
1.21467	-4.95204	-2.24117	0.29655	-2.58699	-2.28796	-2.92442	-0.64417
1.21533	-4.88274	-1.80939	0.5936	-2.42027	-4.23145	-1.65711	0.19059
1.216	-4.06579	-4.07416	0.414015	-2.83377	-2.77628	-2.52631	-0.00782
1.21667	-4.80353	-1.98215	1.14575	-1.9789	-1.90205	-3.9846	-0.19141
1.21733	-3.93528	-2.82882	1.01406	-1.95099	-2.11263	-2.79984	0.006032
1.218	-3.46586	-2.43765	1.0977	-2.18361	-2.27392	-1.50143	-1.01546
1.21867	-4.17522	-1.29041	0.565164	-2.62793	-4.33335	-1.96654	-1.34903
1.21933	-4.51426	-2.63951	1.20414	-1.58817	-2.78856	-2.16174	-0.67069
1.22	-4.18231	-2.93586	1.15164	-1.56778	-4.72084	-1.90673	-0.86922
1.22067	-4.21756	-3.73604	0.961207	-1.28731	-1.75991	-2.97106	-0.83961
1.22133	-4.68349	-0.54798	1.27951	-1.71094	-2.01287	-2.83307	-0.33376
1.222	-4.14762	-3.37428	1.75655	-2.67067	-1.71088	-1.78018	-0.99274
1.22267	-3.74851	-2.40759	0.677004	-2.51288	-2.27098	-1.6125	-1.21161
1.22333	-4.73918	-2.35634	1.58239	-1.7594	-1.23642	-2.23671	-1.75686
1.224	-4.74256	-2.37424	1.06618	-1.85148	-3.17691	-0.96375	-0.39887
1.22467	-4.2196	-3.6338	1.42433	-2.1461	-2.23658	-1.7555	-0.83791
1.22533	-4.07838	-2.23532	1.7546	-2.43656	-2.07716	-2.20752	-1.20124
1.226	-4.12118	-3.68426	2.49795	-1.47025	-2.81411	-1.67471	-0.2738
1.22667	-3.34988	-2.56221	1.63245	-3.31038	-2.94251	-3.02858	0.081171
1.22733	-5.04593	-1.13412	1.2769	-3.09202	-2.12847	-2.05742	-0.06902
1.228	-4.25249	-4.36161	1.03175	-1.87765	-1.19374	-2.0183	-0.78782
1.22867	-4.26903	-0.85513	0.927261	-1.83507	-2.60828	-2.63377	-0.22037
1.22933	-3.94075	-2.22874	0.359215	-2.22698	-3.03636	-1.35861	-0.78373
1.23	-3.58624	-4.06822	0.872683	-1.3784	-3.72421	-1.02922	-0.58811
1.23067	-4.36193	-1.72598	0.718969	-1.2338	-1.34038	-2.76431	-0.72502
1.23133	-4.32391	-3.27474	0.77592	-1.46222	-2.81903	-1.52871	-0.54187
1.232	-3.36656	-3.33173	1.02651	-0.65703	-3.25491	-2.62037	0.210613
1.23267	-4.447	-1.64451	0.162631	-1.57709	-1.7004	-2.39413	-0.01103
1.23333	-3.59752	-2.36387	0.631452	-1.27917	-1.18494	-1.56427	-1.03218
1.234	-3.24022	-3.6133	0.924212	-1.63517	-0.751	-1.73752	-1.06202
1.23467	-3.24514	-1.98791	0.973007	-1.08738	-0.89833	-2.2504	0.363022
1.23533	-4.93655	-3.42135	1.23153	-1.65524	-0.80384	-1.59865	-0.18176
1.236	-5.10831	-2.38408	1.16501	-0.4069	-2.44632	-2.01809	-0.57046
1.23667	-4.86122	-2.68359	2.10242	-0.44332	-3.20784	-2.00045	-0.50654
1.23733	-5.49545	-2.66724	2.21179	-0.34919	-2.0372	-1.07956	-0.7736
1.238	-4.57001	-1.60023	2.8359	-1.55661	-1.9611	-0.76646	-0.10506
1.23867	-4.07997	-4.32409	2.06372	-0.56592	-0.82829	-2.02873	-1.7638
1.23933	-4.48255	-4.28299	2.16833	-2.34687	-2.65209	-2.86108	-0.78036
1.24	-4.52648	-1.43232	1.96148	-2.37995	-2.20561	-1.06311	-0.97798
1.24067	-4.55482	-2.12483	1.93453	-0.86072	-1.51045	-2.49873	-0.09861
1.24133	-4.20998	-1.4717	1.81825	-1.17595	-3.01965	-2.64827	0.774344
1.242	-4.23553	-3.05219	1.21282	-2.14156	-3.20857	-2.29583	-0.03911
1.24267	-4.53612	-3.50445	1.0331	-1.65602	-3.34098	-3.40242	-1.40381
1.24333	-5.21283	-0.10537	1.70496	-1.97465	-2.69736	-2.24959	-1.004
1.244	-5.06493	-2.3928	1.67783	-1.33428	-2.93744	-2.41453	-1.07737
1.24467	-5.04388	-2.64875	1.14905	-1.97806	-1.65014	-2.97858	-0.19568
1.24533	-4.3331	-2.03458	1.93224	-1.64779	-3.06619	-2.61919	-0.62757
1.246	-4.35798	-1.91809	2.01766	-2.35073	-3.94143	-1.27253	-0.6359
1.24667	-4.50907	-0.84542	2.50987	-1.0517	-3.55557	-3.27362	0.043116
1.24733	-4.41489	-3.27031	2.73524	-1.48217	-3.08171	-2.00598	0.898112
1.248	-5.46852	-3.12897	2.65664	-1.50682	-3.4277	-2.83841	-0.21962
1.24867	-4.85885	-3.27999	3.24378	-3.64613	-2.94886	-3.25365	0.381664
1.24933	-3.88373	-3.47669	2.88715	-1.72752	-2.69431	-2.44096	1.71409
1.25	-4.12573	-2.42266	1.41554	-1.87668	-1.71689	-2.17072	-0.72372
1.25067	-4.0918	-3.34591	2.05896	-0.9188	-1.50875	-2.11982	-0.40498
1.25133	-3.70219	-4.32811	1.76575	-1.61739	-1.18604	-2.44671	-0.20281
1.252	-2.86056	-3.99623	1.77448	-2.49716	-1.26381	-2.18887	0.311962
1.25267	-4.48201	-1.05822	1.77302	-1.84233	-2.49708	-2.94663	-0.36973
1.25333	-3.73621	-2.84844	1.70439	-1.72982	-1.74479	-3.2862	0.018023
1.254	-4.13735	-2.39326	2.48882	-1.60666	-2.58448	-2.35166	0.209163
1.25467	-4.66391	-3.45004	2.59174	-0.85106	-2.44358	-2.34437	-1.03638
1.25533	-4.1101	-3.51453	2.56603	-1.30912	-1.88789	-1.94356	-1.46291
1.256	-4.04486	-3.12634	2.37957	-1.40332	-3.03127	-2.7822	-0.95719
1.25667	-2.00673	-2.23801	2.2713	-1.23958	-2.36116	-3.31475	0.075913
1.25733	-0.80748	-3.26711	2.42774	-1.71656	-2.50981	-3.658	0.595431
1.258	-1.56145	-3.68089	2.05956	-1.5289	-2.99647	-2.76881	-0.2972
1.25867	-1.42305	-3.5892	1.904	-2.8217	-3.19504	-2.58776	-0.5824
1.25933	-1.64814	-2.63455	1.01818	-1.77753	-2.43506	-2.23331	-0.89634
1.26	-2.50651	-3.8497	0.803932	-1.79378	-4.27506	-2.87728	-1.79356
1.26067	-1.84404	-3.60204	1.15743	-3.3343	-2.65236	-2.37268	-0.62181
1.26133	-2.55044	-2.82773	1.37396	-2.76578	-3.62724	-3.50778	-0.83098
1.262	-2.91902	-3.63663	0.813632	-3.49455	-3.34373	-1.95287	-1.13334
1.26267	-3.25704	-5.10441	0.944499	-2.04065	-3.3029	-1.67248	0.240028
1.26333	-3.49563	-5.54594	1.14578	-2.25521	-2.52895	-1.52647	0.467015
1.264	-3.47698	-4.01845	1.1856	-1.43515	-4.22351	-1.93622	-0.88466
1.26467	-4.00517	-4.31539	0.430497	-2.35854	-2.98263	-1.79555	-0.90226
1.26533	-4.10861	-2.8726	0.665733	-2.37596	-2.61993	-3.1925	-0.11254
1.266	-3.8323	-2.45683	0.82716	-1.11976	-4.31596	-3.33858	-0.77337
1.26667	-2.9078	-4.1956	0.55991	-2.66384	-4.39758	-3.41214	0.491448
1.26733	-3.91142	-3.68426	0.91057	-2.01563	-4.48957	-1.81775	-1.61756
1.268	-4.50333	-2.20803	1.10191	-2.27215	-3.38519	-3.50903	-1.11159
1.26867	-4.60594	-3.31315	0.561792	-1.72368	-3.11824	-2.66651	-1.64563
1.26933	-4.57714	-3.96224	0.0623367	-1.65113	-3.87306	-3.61362	0.02614
1.27	-4.26567	-2.71329	0.330586	-0.957	-4.63082	-4.18543	-1.52031
1.27067	-4.11801	-3.26293	0.998391	-1.05094	-5.58859	-3.2179	-1.54688
1.27133	-4.19924	-2.40311	0.456315	-2.03647	-3.48996	-4.00948	-0.54985
1.272	-4.13882	-5.0133	-0.125173	-0.85148	-4.6182	-3.25963	-1.37492
1.27267	-4.33085	-3.16801	0.839123	-1.59312	-4.56966	-3.07381	-1.84202
1.27333	-4.15331	-4.24954	1.34132	-0.75081	-5.07529	-4.45673	-2.30345
1.274	-3.745	-3.75817	0.573424	-1.63604	-2.91737	-2.36297	-2.48797
1.27467	-3.79963	-3.78294	0.771995	0.462092	-3.24932	-2.31191	-2.29359
1.27533	-4.54554	-4.76184	0.103866	-0.85326	-2.69584	-2.17414	-0.7501
1.276	-4.2884	-4.21178	0.677061	-0.82075	-1.34229	-1.80045	-0.28676
1.27667	-4.57133	-3.90648	0.660653	-1.67756	-1.74352	-2.1241	-1.08325
1.27733	-4.74441	-4.44224	0.565406	-1.37682	-3.56414	-3.47756	-1.33476
1.278	-4.23088	-3.23164	0.797928	-1.74036	-3.20046	-1.08677	-0.96456
1.27867	-4.28047	-3.74395	0.706671	-2.19475	-3.41877	-3.45634	-1.58031
1.27933	-3.36702	-5.28895	0.446397	-2.17388	-2.15531	-2.84657	-1.4771
1.28	-4.97455	-3.71634	0.483328	-2.21085	-1.73479	-2.69313	-1.82884
1.28067	-4.41116	-3.10418	-0.131279	-2.70388	-2.62055	-3.47428	-1.72709
1.28133	-3.82988	-2.65989	0.271634	-2.78983	-0.59047	-2.91116	-1.64136
1.282	-4.35585	-0.63517	-0.219462	-1.17804	-1.859	-2.85286	-1.42477
1.28267	-4.20779	-0.83098	0.352434	-1.35063	-3.99765	-3.46346	-1.3982
1.28333	-3.87046	-0.64557	0.485913	-0.58307	-3.03839	-2.48434	-1.1101
1.284	-4.67088	-0.22605	0.814855	-1.09627	-3.61647	-2.29731	-1.83014
1.28467	-4.07925	-1.07447	0.561865	-1.8266	-2.49638	-3.83871	-1.5059
1.28533	-4.60373	0.787566	0.355561	-2.07712	-1.0581	-3.85454	-2.16503
1.286	-3.6976	0.724716	0.366701	-2.56953	-2.24234	-2.99103	-2.76682
1.28667	-4.91646	0.260908	0.434123	-1.83903	-2.4271	-3.2234	-1.88627
1.28733	-4.23003	-1.92075	0.345603	-1.61705	-3.0538	-3.45962	-1.24432
1.288	-4.34083	-0.46317	-0.0326891	-1.93598	-3.12786	-2.80273	-1.10628
1.28867	-5.09705	-1.31137	0.404687	-1.40494	-2.42493	-3.77923	-1.80564
1.28933	-4.78555	-2.89414	0.109529	-0.56785	-2.62182	-3.44817	-1.82396
1.29	-4.72542	-1.0847	0.202393	-1.86838	-0.59612	-4.05303	-2.22305
1.29067	-3.92224	-2.26921	-0.369514	-2.38247	-1.50736	-2.74529	-1.55481
1.29133	-4.63527	-0.24935	-0.309138	-1.13918	-3.32079	-2.50352	-1.11728
1.292	-4.56544	-0.16033	-1.16283	-0.86716	-1.98372	-3.63159	-0.9566
1.29267	-4.89039	1.09493	-0.318445	-2.2801	-3.06102	-4.13251	-2.02995
1.29333	-4.1338	1.74308	-0.722208	-1.14424	-3.97154	-4.8078	-1.23086
1.294	-5.1233	-0.6129	-0.115902	-1.77772	-3.35522	-2.68124	-0.63902
1.29467	-4.90056	-1.34753	-0.419895	-1.02817	-3.56807	-3.3842	-0.5902
1.29533	-4.88981	-0.03922	0.344006	0.079926	-3.41869	-2.28921	-1.93235
1.296	-5.64973	-2.59363	0.681433	-1.87879	-3.82936	-1.99165	-2.56434
1.29667	-4.71816	-3.96935	0.358343	-1.69484	-2.66612	-2.91501	-1.86761
1.29733	-5.67019	-2.59499	0.918177	-1.84345	-3.3474	-3.49636	-2.33947
1.298	-4.90217	-3.56249	0.523743	-0.66396	-3.16855	-2.86265	-2.02241
1.29867	-5.45157	-4.08249	0.643356	-1.64479	-3.7732	-3.35833	-0.91775
1.29933	-5.22167	-3.77675	1.40067	-1.33718	-4.06429	-3.16749	-3.00543
1.3	-5.49065	-4.0127	1.1258	-1.14495	-3.43037	-2.88706	-3.38077
1.30067	-4.2153	-2.66563	0.920486	-1.98124	-3.20026	-2.36969	-4.03587
1.30133	-4.7682	-5.49808	1.06449	-1.46317	-4.67369	-3.12497	-3.39483
1.302	-5.79399	-3.19919	1.6709	-1.29093	-2.90681	-3.25391	-3.09674
1.30267	-4.6774	-3.49242	0.810284	-2.67812	-3.59269	-2.50421	-1.89186
1.30333	-4.84031	-2.75392	1.77156	-2.03441	-2.97286	-3.16381	-2.19499
1.304	-4.65934	-2.65071	1.05173	-1.98271	-1.10243	-2.26018	-1.97356
1.30467	-5.79839	-1.11553	1.72632	-0.65776	-3.68812	-2.94889	-0.52711
1.30533	-5.46345	-4.00277	1.27804	-1.78139	-2.53981	-2.93484	-0.66916
1.306	-4.4753	-2.22285	1.11859	-0.72283	-3.07967	-3.52214	0.406312
1.30667	-4.91525	-2.51322	1.48105	-2.23856	-1.0548	-3.49982	-1.46171
1.30733	-5.16307	-4.19031	1.01367	-2.12066	-3.09178	-4.26341	0.417567
1.308	-5.20612	-3.56234	0.770143	-2.56296	-2.13733	-3.04329	-0.22028
1.30867	-5.66009	-3.27802	0.648299	-1.42468	-2.44337	-4.2467	-0.93811
1.30933	-5.24421	-4.50437	0.314333	-1.38805	-2.80858	-3.20528	-0.04814
1.31	-5.02118	-4.03962	0.148127	-1.47643	-4.6048	-3.7368	-0.06836
1.31067	-5.79846	-2.97358	0.971864	-1.51102	-3.85026	-3.94201	-0.90677
1.31133	-5.43662	-5.19955	1.21733	-1.06195	-3.43319	-3.45336	-1.95642
1.312	-4.58418	-2.54729	1.51135	-1.92277	-3.78135	-3.65899	-0.37901
1.31267	-4.85631	-2.43759	1.52033	-1.19912	-1.65871	-3.65182	-0.85847
1.31333	-3.89075	-3.9691	1.42492	-0.30647	-1.26013	-3.32075	-0.16105
1.314	-5.38634	-3.09365	1.16473	-2.59587	-1.9096	-2.63262	0.194439
1.31467	-4.38605	-3.27843	1.14969	-1.78475	-2.21227	-4.33086	0.613116
1.31533	-4.72459	-3.8531	1.20394	-2.09283	-2.69683	-3.15281	-0.10469
1.316	-4.63389	-2.73408	0.817543	-1.31416	-1.7223	-3.8635	0.126837
1.31667	-4.96881	-2.31578	1.44352	-1.19084	-3.36441	-4.04318	-0.2301
1.31733	-4.97291	-2.72145	1.53946	-1.01574	-3.87158	-2.79606	-0.92034
1.318	-4.03452	-1.68291	1.36784	-0.91621	-3.09496	-3.45314	-0.04517
1.31867	-3.5643	-2.20053	1.3895	-1.71367	-2.97451	-3.65487	1.08923
1.31933	-3.99577	-2.4751	1.17154	-2.92558	-4.0042	-3.89458	1.03514
1.32	-5.67497	-2.87519	1.18066	-2.14771	-3.54509	-4.01313	0.318308
1.32067	-5.24015	-4.55164	1.75638	-1.65891	-2.33707	-4.03331	0.482686
1.32133	-4.9574	-3.05946	0.967514	-1.56133	-3.81654	-4.0822	-1.01367
1.322	-5.3613	-3.49361	1.09469	-1.83048	-2.95536	-3.94684	-0.24513
1.32267	-4.84716	-2.22527	1.53305	-1.6416	-1.94279	-4.58661	-0.1998
1.32333	-5.58075	-2.96557	0.581636	-2.31085	-2.3708	-2.97857	0.213081
1.324	-5.95075	-2.23438	0.834067	-2.26557	-2.47636	-4.49024	-0.48175
1.32467	-5.13494	-1.45724	1.18742	-2.65327	-3.2719	-3.83008	-0.61093
1.32533	-4.5452	-2.51661	1.48333	-1.21307	-2.97302	-2.90188	-1.39707
1.326	-6.26761	-2.18152	0.901296	-2.30684	-3.61613	-3.43714	-1.53476
1.32667	-5.99755	-2.90089	0.625271	-2.0437	-4.51807	-3.92823	-2.02442
1.32733	-5.93397	-3.86127	0.668421	-2.75127	-1.26612	-3.28086	-2.17428
1.328	-5.84805	-4.27723	0.212584	-2.52074	-3.90522	-3.59353	-0.94679
1.32867	-5.80654	-3.30861	-0.0873829	-3.1208	-2.41651	-4.39665	-2.89924
1.32933	-5.12651	-3.20263	-0.09139	-0.87475	-3.27004	-3.51991	-2.72001
1.33	-5.34214	-3.47763	-0.142679	-2.27068	-3.34346	-4.57659	-1.2243
1.33067	-4.71	-3.92846	-0.0370542	-1.89359	-2.62579	-3.58741	-1.01207
1.33133	-5.30367	-4.16315	0.059335	-2.3414	-3.05406	-3.68188	-0.59119
1.332	-5.48926	-3.81093	-0.884749	-0.99814	-2.67554	-3.57154	-1.13536
1.33267	-4.79559	-3.44298	0.0876692	-1.70521	-4.17338	-4.31456	-1.64893
[truncated: 26,502 more rows]

## Sheet: Panel f
100uA	150uA	200uA
-7.18913	-8.77933	-9.11668
-4.97281	-11.8135	-12.8125
-4.25262	-5.12092	-7.31957
-2.16838	-4.28937	-11.0634
-6.20947	-8.24684	-12.2955
-7.6379	-14.9038	-15.5825
-1.56947	-7.64321	-9.99011

## Sheet: Panel j
Wavelengeth (nm)	Daseline	DBS
315.755	0.005912	0.006289
316.143	-0.00603	-0.00597
316.531	0.015219	0.01562
316.92	0.016918	0.018421
317.308	0.016337	0.016297
317.696	-0.00342	-0.00469
318.085	0.013271	0.01345
318.473	-0.00754	-0.00855
318.861	-0.00763	-0.00756
319.249	0.002276	0.001959
319.637	-0.01727	-0.01938
320.025	-0.01129	-0.01305
320.413	-0.0049	-0.00487
320.801	-0.00679	-0.00723
321.189	-0.00598	-0.00605
321.577	-0.00514	-0.00601
321.965	0.010279	0.010715
322.352	-0.00736	-0.00755
322.74	0.002286	0.002103
323.128	0.001638	0.001715
323.515	-0.00232	-0.00243
323.903	-0.00219	-0.00187
324.29	-0.00638	-0.00799
324.678	-0.01191	-0.01243
325.065	-0.0039	-0.0036
325.453	-0.00232	-0.00327
325.84	-0.00518	-0.00645
326.227	-0.00255	-0.00205
326.615	-0.00807	-0.0086
327.002	-0.01104	-0.01321
327.389	-0.00997	-0.01129
327.776	-0.00658	-0.00618
328.163	-0.00555	-0.00587
328.55	-0.0047	-0.00608
328.937	-0.00584	-0.00673
329.324	0.010991	0.010744
329.711	-8.8e-05	-0.00065
330.098	-0.00127	-0.00217
330.485	-0.00311	-0.00416
330.871	-0.01208	-0.01246
331.258	-0.00717	-0.00728
331.645	-0.00919	-0.0095
332.031	-0.01783	-0.01934
332.418	0.000398	-0.0005
332.804	0.001931	0.001736
333.191	0.000226	0.000215
333.577	-0.00854	-0.00901
333.964	-0.00777	-0.00897
334.35	-0.02282	-0.02386
334.736	0.008896	0.00945
335.123	-0.00195	-0.00252
335.509	-0.00769	-0.00797
335.895	-0.00215	-0.00146
336.281	0.010872	0.011644
336.667	-0.00679	-0.00687
337.053	0.020503	0.020991
337.439	-0.00253	-0.00351
337.825	0.004106	0.003851
338.211	-0.01655	-0.01832
338.597	-0.0038	-0.00362
338.982	-0.00815	-0.00883
339.368	-0.00376	-0.00512
339.754	0.012592	0.012987
340.14	0.009752	0.010496
340.525	-0.00449	-0.00443
340.911	-0.01026	-0.01088
341.296	0.000997	0.000649
341.682	-0.00246	-0.00401
342.067	0.007464	0.008554
342.453	-0.00387	-0.0043
342.838	-0.01558	-0.01674
343.223	-0.01344	-0.01515
343.608	-0.00972	-0.01132
343.994	0.000977	-0.00026
344.379	-0.00523	-0.00569
344.764	-0.00996	-0.0122
345.149	-0.01051	-0.01083
345.534	0.0044	0.004893
345.919	-0.00503	-0.00555
346.304	-0.00057	-0.00235
346.689	0.00244	0.003215
347.074	0.001962	0.000781
347.458	-0.00742	-0.00718
347.843	-0.00423	-0.00497
348.228	-0.0036	-0.00344
348.612	-0.00691	-0.0083
348.997	-0.01047	-0.01052
349.382	-0.00687	-0.00761
349.766	0.012834	0.013173
350.151	0.012998	0.015054
350.535	-0.01959	-0.02314
350.919	-0.01191	-0.0145
351.304	-0.02144	-0.02343
351.688	-0.01902	-0.02193
352.072	0.000872	0.000483
352.456	-0.00259	-0.00353
352.841	-0.034	-0.03674
353.225	-0.02385	-0.0266
353.609	-0.02022	-0.02351
353.993	0.024037	0.02381
354.377	-0.02011	-0.02388
354.761	-0.01721	-0.01949
355.144	-0.00353	-0.00569
355.528	-0.00227	-0.00405
355.912	-0.03168	-0.03546
356.296	-0.0208	-0.02269
356.679	-0.02664	-0.03048
357.063	-0.02525	-0.02831
357.447	-0.02276	-0.02633
357.83	-0.02284	-0.02448
358.214	-0.0112	-0.01231
358.597	-0.00792	-0.00994
358.981	-0.0123	-0.01521
359.364	-0.00759	-0.01044
359.747	-0.00459	-0.00597
360.131	-0.01737	-0.02142
360.514	-0.01558	-0.01875
360.897	-0.00818	-0.01122
361.28	-0.01378	-0.01922
361.663	-0.02	-0.02186
362.046	-0.00918	-0.01146
362.429	-0.02439	-0.02657
362.812	-0.0321	-0.03583
363.195	-0.01537	-0.01532
363.578	-0.02996	-0.03394
363.961	-0.00373	-0.00655
364.344	-0.00391	-0.00586
364.726	-0.00631	-0.00711
365.109	-0.03563	-0.0396
365.492	-0.04015	-0.04419
365.874	-0.01814	-0.02062
366.257	-0.01312	-0.01482
366.639	-0.00671	-0.00861
367.022	0.003185	0.003554
367.404	0.001566	0.000934
367.786	-0.00403	-0.00395
368.169	-0.0072	-0.00892
368.551	-0.00124	-0.00328
368.933	0.004174	0.002913
369.315	-0.01747	-0.01979
369.697	-0.02076	-0.02385
370.08	-0.01692	-0.01902
370.462	0.00269	0.001632
370.844	-0.02689	-0.02846
371.226	-0.00772	-0.0086
371.607	0.007624	0.006256
371.989	-0.0046	-0.00797
372.371	-0.02435	-0.0274
372.753	0.003411	0.001797
373.134	-0.01399	-0.01552
373.516	-0.01471	-0.01762
373.898	-0.01071	-0.01276
374.279	-0.01535	-0.0179
374.661	-0.01301	-0.01695
375.042	-0.01464	-0.01646
375.424	-0.01771	-0.02017
375.805	0.000999	0.000707
376.186	-0.00883	-0.01027
376.568	-0.00792	-0.00849
376.949	-0.00562	-0.00548
377.33	-0.00987	-0.01158
377.711	-0.00716	-0.00953
378.092	-0.00202	-0.00258
378.474	-0.01048	-0.01205
378.855	-0.00112	-0.00212
379.236	-0.00208	-0.00344
379.616	-0.00263	-0.00495
379.997	-0.00269	-0.00456
380.378	-0.01685	-0.01906
380.759	-0.02174	-0.02473
381.14	-0.02357	-0.02543
381.52	-0.01278	-0.0156
381.901	-0.01489	-0.01671
382.282	-0.01157	-0.01294
382.662	-0.0123	-0.01534
383.043	-0.01217	-0.01305
383.423	-0.00193	-0.00262
383.803	-0.01255	-0.0145
384.184	-0.00517	-0.007
384.564	-0.01057	-0.01303
384.944	-0.00948	-0.01081
385.325	-0.01265	-0.01511
385.705	-0.01286	-0.01455
386.085	-0.00865	-0.01046
386.465	-0.00718	-0.00857
386.845	-0.00173	-0.00318
387.225	-0.00602	-0.00643
387.605	-0.00622	-0.00676
387.985	-0.00818	-0.01053
388.365	-0.00215	-0.00362
388.745	0.00069	-0.00038
389.124	-0.01932	-0.02081
389.504	-0.0015	-0.00081
389.884	-0.02182	-0.02484
390.263	-0.01152	-0.01231
390.643	-0.00685	-0.00846
391.022	-0.02439	-0.02552
391.402	-0.01356	-0.01587
391.781	0.003524	0.002521
392.161	-0.01572	-0.01629
392.54	-0.00161	-0.00128
392.919	-0.01223	-0.01391
393.299	-0.00075	-0.00032
393.678	0.002668	0.001298
394.057	-0.0124	-0.01486
394.436	-0.02568	-0.02906
394.815	0.005118	0.004322
395.194	-0.00269	-0.00456
395.573	0.003318	0.003455
395.952	0.007796	0.007549
396.331	-0.00861	-0.01103
396.71	0.009309	0.01081
397.089	-0.01312	-0.01505
397.467	-0.02103	-0.02246
397.846	-0.00832	-0.01069
398.225	-0.01459	-0.01679
398.603	-0.00919	-0.01028
398.982	-0.001	-0.00061
399.36	-0.00807	-0.00896
399.739	0.010279	0.012215
400.117	-0.00559	-0.00643
400.495	-0.00713	-0.00843
400.874	-0.00628	-0.0071
401.252	0.008243	0.008942
401.63	0.004845	0.00445
402.008	-0.02294	-0.02624
402.387	-0.00656	-0.0082
402.765	-0.00499	-0.00595
403.143	-0.01261	-0.01486
403.521	0.000521	-0.00064
403.899	-0.00401	-0.00345
404.276	-0.00537	-0.0059
404.654	-0.01064	-0.01211
405.032	-0.00188	-0.00293
405.41	-0.00209	-0.0025
405.788	0.003993	0.004603
406.165	0.022186	0.023227
406.543	-0.01111	-0.01155
406.92	0.0022	0.001116
407.298	1.95e-06	-0.0014
407.675	0.014663	0.01395
408.053	-0.00197	-0.00212
408.43	0.004293	0.004269
408.808	-0.00638	-0.00648
409.185	-0.01217	-0.0141
409.562	0.007523	0.007343
409.939	0.010837	0.009868
410.316	-0.02202	-0.0242
410.693	0.003731	0.004727
411.071	0.016684	0.015896
411.448	-0.01691	-0.0203
411.824	-0.03961	-0.04205
412.201	-0.01537	-0.01747
412.578	-0.01731	-0.018
412.955	0.003117	0.003628
413.332	-0.00537	-0.00628
413.709	-0.00928	-0.00915
414.085	-0.03225	-0.03582
414.462	-0.0097	-0.01068
414.838	-0.00095	-0.00189
415.215	0.009202	0.009669
415.591	0.002916	0.004343
415.968	-0.00136	-0.00167
416.344	-0.0039	-0.00274
416.721	0.002058	0.001942
417.097	-0.02423	-0.02481
417.473	-0.01903	-0.01981
417.849	-0.0136	-0.01542
418.225	0.003764	0.002752
418.602	-0.00336	-0.00294
418.978	-0.00994	-0.01125
419.354	-0.01253	-0.01373
419.73	-0.01082	-0.01038
420.106	-0.02415	-0.02733
420.481	-0.00434	-0.00488
420.857	0.002733	0.002211
421.233	5.66e-05	-0.00044
421.609	0.003593	0.003231
421.984	-0.01468	-0.01695
422.36	0.002257	0.002318
422.736	0.010612	0.00957
423.111	0.007457	0.005355
423.487	-0.0046	-0.00416
423.862	0.000304	0.000868
424.238	0.014123	0.015818
424.613	-0.00724	-0.00719
424.988	-0.00118	-0.00061
425.363	0.004681	0.004297
425.739	-0.01185	-0.0131
426.114	-0.00439	-0.00613
426.489	0.001869	0.000145
426.864	-0.00557	-0.00571
427.239	0.002935	0.003132
427.614	-0.02557	-0.02791
427.989	-0.00285	-0.00413
428.364	-0.0047	-0.0061
428.739	-0.00186	-0.00148
429.113	-0.02185	-0.02301
429.488	0.007878	0.008248
429.863	-0.00619	-0.00682
430.238	0.001751	0.001595
430.612	-0.0106	-0.0111
430.987	-0.00031	-0.00105
431.361	0.00364	0.001537
431.736	-0.01378	-0.01469
432.11	-0.00217	-0.00123
432.484	0.019586	0.020343
432.859	-0.01018	-0.0105
433.233	-0.01206	-0.01247
433.607	-0.0038	-0.00334
433.981	0.011993	0.013975
434.356	-0.00042	-0.00164
434.73	0.009811	0.011198
435.104	-0.00299	-0.00341
435.478	0.006612	0.006959
435.852	-0.00286	-0.0028
436.225	-0.00273	-0.00373
436.599	0.009727	0.008549
436.973	0.014423	0.014785
437.347	-0.00262	-0.00244
437.721	0.000185	-0.00012
438.094	0.001211	0.000983
438.468	0.001615	0.000851
438.841	-0.0089	-0.01101
439.215	0.012292	0.012376
439.588	-0.00175	-0.0011
439.962	0.014872	0.01633
440.335	0.000425	0.00045
440.708	0.001525	0.000756
441.082	-0.00393	-0.0047
441.455	-0.00628	-0.00811
441.828	-0.00722	-0.0074
442.201	0.002046	0.001174
442.574	0.011941	0.011339
442.947	-0.00678	-0.00698
443.32	-0.00118	-0.00275
443.693	0.005535	0.004715
444.066	-0.00881	-0.00959
444.439	-0.00044	-0.00183
444.812	-0.00828	-0.01011
445.184	0.01164	0.013235
445.557	0.001326	0.000872
445.93	0.006099	0.005335
446.302	-0.016	-0.01733
446.675	-0.0126	-0.01183
447.048	-0.00077	-1.2e-05
447.42	-0.0051	-0.00716
447.792	0.015455	0.01519
448.165	-0.01064	-0.00992
448.537	0.000841	0.000967
448.909	-0.01363	-0.01447
449.282	-0.01138	-0.01162
449.654	-0.00666	-0.00844
450.026	-0.00599	-0.00881
450.398	0.016955	0.019004
450.77	-0.00036	-0.00046
451.142	-0.01279	-0.01307
451.514	-0.00261	-0.00442
451.886	-0.01476	-0.01688
452.258	0.014665	0.015884
452.629	0.002855	0.001194
453.001	0.001954	0.002244
453.373	-0.00748	-0.00816
453.744	0.003339	0.003169
454.116	0.005609	0.005558
454.488	-0.01748	-0.01902
454.859	0.000632	-0.00047
455.231	-0.00211	-0.00305
455.602	0.009988	0.010182
455.973	0.01935	0.02126
456.345	-0.00613	-0.00703
456.716	-0.00906	-0.01073
457.087	0.009464	0.00969
457.458	0.003121	0.002723
457.829	0.023144	0.024752
458.201	-0.01509	-0.0163
458.572	0.000296	0.000351
458.943	-0.00143	-0.00167
459.314	-0.00259	-0.00427
459.684	-0.00869	-0.01033
460.055	0.010458	0.00974
460.426	0.010134	0.009516
460.797	0.00841	0.009574
461.167	-0.00264	-0.00305
461.538	-0.00186	-0.00247
461.909	0.01668	0.018847
462.279	-0.02095	-0.02238
462.65	-0.0106	-0.01276
463.02	-0.00637	-0.00614
463.391	0.008927	0.009132
463.761	-0.00519	-0.00447
464.131	0.004751	0.004628
464.502	0.014901	0.016942
464.872	-0.00878	-0.01056
465.242	0.002742	0.003603
465.612	0.002953	0.003182
465.982	0.007605	0.00819
466.352	-0.00152	0.000281
466.722	0.001574	0.001789
467.092	0.014597	0.016008
467.462	0.003784	0.004355
467.832	-0.01155	-0.01227
468.202	0.008744	0.008645
468.571	0.00589	0.00595
468.941	0.001086	0.002112
469.311	0.00904	0.008744
469.68	-0.00288	-0.0018
470.05	-0.004	-0.00362
470.419	0.003027	0.004248
470.789	0.012132	0.013925
471.158	-0.00405	-0.00421
471.527	0.015352	0.015992
471.897	0.001492	0.003574
472.266	0.005069	0.005269
472.635	-0.00781	-0.00919
473.004	-0.00503	-0.00571
473.373	-0.00414	-0.00257
473.742	-0.00089	-0.00127
474.111	0.010072	0.01014
474.48	0.003987	0.00414
474.849	2.34e-05	1.24e-05
475.218	0.012186	0.01307
475.587	0.00049	0.00195
475.956	-0.01033	-0.01114
476.325	0.000564	0.000744
476.693	-0.00268	-0.00389
477.062	-0.00622	-0.00559
477.43	0.013335	0.014033
477.799	0.001878	0.001058
478.167	-0.00214	-0.00312
478.536	-0.00178	-0.0012
478.904	-0.0041	-0.00524
479.273	0.006044	0.006607
479.641	0.005795	0.005194
480.009	-0.00172	-0.00247
480.377	0.02045	0.021198
480.745	7.02e-05	-0.00055
481.114	-0.00914	-0.01119
481.482	-0.00183	-0.00282
481.85	0.001043	9.09e-05
482.218	0.007743	0.00731
482.585	-0.00208	-0.00046
482.953	0.004256	0.003037
483.321	0.021176	0.021636
483.689	0.020035	0.021285
484.057	0.01504	0.015942
484.424	0.014026	0.015211
484.792	0.005175	0.002752
485.159	-0.00218	-0.00331
485.527	0.003688	0.004153
485.894	0.005699	0.004339
486.262	-0.0028	-0.00337
486.629	0.012902	0.012694
486.996	-0.00464	-0.00614
487.364	0.000768	0.000227
487.731	0.014012	0.014413
488.098	0.012418	0.010529
488.465	0.003794	0.001855
488.832	0.008252	0.00683
489.199	-0.00053	-0.00197
489.566	-0.01032	-0.01347
489.933	0.001921	-2.5e-05
490.3	0.007529	0.00662
490.667	0.020322	0.020826
491.034	-0.00036	-0.00114
491.401	0.009036	0.007132
491.767	-0.02316	-0.02775
492.134	0.008898	0.006888
492.5	-0.01031	-0.01364
492.867	0.021543	0.020025
493.234	0.010275	0.007682
493.6	0.022931	0.021103
493.966	0.002171	-0.00055
494.333	0.008683	0.004756
494.699	0.015028	0.011748
495.065	0.029592	0.026132
495.431	0.012949	0.011206
495.798	0.025791	0.023822
496.164	0.106071	0.108767
496.53	0.100904	0.095924
496.896	0.139466	0.127655
497.262	0.218055	0.206328
497.628	0.18939	0.166655
497.994	0.209001	0.17444
498.359	0.217199	0.177151
498.725	0.366123	0.324831
499.091	0.457423	0.411069
499.457	0.436811	0.374289
499.822	0.475205	0.407702
500.188	0.584623	0.505333
500.553	0.61432	0.525659
500.919	0.65046	0.555415
501.284	0.697709	0.585249
501.65	0.692765	0.562745
502.015	0.837248	0.718177
502.38	0.912215	0.732512
502.745	0.938585	0.714516
503.111	0.894524	0.734999
503.476	0.861021	0.776077
503.841	0.925942	0.754982
504.206	0.976583	0.792292
504.571	1.01168	0.789594
504.936	1.01102	0.824366
505.301	1.00928	0.819833
505.665	1.00295	0.805552
506.03	1.04588	0.797726
506.395	1.03265	0.830064
506.76	1.06135	0.830072
507.124	1.0574	0.817829
507.489	1.04502	0.822825
507.854	1.04619	0.829618
508.218	1.08094	0.829581
508.582	1.08294	0.817692
508.947	1.0861	0.827577
509.311	1.077	0.8278
509.676	1.08002	0.812308
510.04	1.08268	0.824692
510.404	1.0722	0.828093
510.768	1.06932	0.811002
511.132	1.0667	0.821168
511.496	1.06152	0.829105
511.86	1.05978	0.812643
512.224	1.05125	0.818969
512.588	0.989458	0.793255
512.952	0.989466	0.791767
513.316	0.997484	0.772924
513.68	0.974077	0.782234
514.043	0.974098	0.781313
514.407	0.982427	0.796395
514.771	0.966269	0.788189
515.134	0.948508	0.732425
515.498	0.945007	0.766044
515.861	0.887939	0.706822
516.225	0.913194	0.745185
516.588	0.89935	0.727173
516.951	0.887027	0.720053
517.315	0.868581	0.702247
517.678	0.82984	0.665983
518.041	0.822446	0.661963
518.404	0.789183	0.627753
518.767	0.815399	0.665066
519.13	0.798338	0.646347
519.493	0.769187	0.622587
519.856	0.773217	0.630492
520.219	0.743948	0.595902
520.582	0.767024	0.627476
520.945	0.735487	0.598575
521.307	0.716498	0.580951
521.67	0.683015	0.55058
522.033	0.69476	0.567559
522.395	0.697163	0.57165
522.758	0.671328	0.546018
523.12	0.689734	0.568811
523.483	0.67203	0.555063
523.845	0.627055	0.50794
524.208	0.626294	0.510056
524.57	0.632085	0.518981
524.932	0.620413	0.511684
525.294	0.618636	0.511473
525.656	0.589216	0.482556
526.019	0.599423	0.495957
526.381	0.584478	0.484486
526.743	0.590289	0.487019
527.105	0.575007	0.475221
527.466	0.585249	0.487994
527.828	0.58047	0.483767
528.19	0.570018	0.474139
528.552	0.545134	0.450569
528.914	0.546813	0.451829
529.275	0.562807	0.472548
529.637	0.539402	0.449362
529.998	0.518967	0.431102
530.36	0.528507	0.438437
530.721	0.52939	0.442809
531.083	0.524491	0.437846
531.444	0.509074	0.423652
531.805	0.508468	0.423561
532.167	0.503323	0.42052
532.528	0.495919	0.413896
532.889	0.508238	0.42704
533.25	0.497186	0.415908
533.611	0.498039	0.418879
533.972	0.494743	0.413441
534.333	0.491872	0.414516
534.694	0.474066	0.393458
535.055	0.497019	0.423441
535.416	0.491181	0.416007
535.777	0.493762	0.418631
536.137	0.483621	0.408598
536.498	0.467971	0.395722
536.859	0.473674	0.399528
537.219	0.493701	0.425115
537.58	0.465808	0.39685
537.94	0.490159	0.422544
538.301	0.470614	0.401937
538.661	0.45905	0.388086
539.021	0.472092	0.403958
539.382	0.456075	0.385256
539.742	0.460967	0.391334
540.102	0.470994	0.403338
540.462	0.454232	0.386061
540.822	0.457327	0.392801
541.182	0.453487	0.385842
541.542	0.462379	0.395855
541.902	0.437677	0.375834
542.262	0.417057	0.356363
542.622	0.390191	0.332322
542.982	0.398728	0.346971
543.341	0.392766	0.341033
543.701	0.357336	0.307504
544.061	0.343894	0.298612
544.42	0.312849	0.270877
544.78	0.303114	0.266914
545.139	0.26676	0.232675
545.499	0.238377	0.20651
545.858	0.210433	0.178667
546.217	0.178643	0.151676
546.577	0.172105	0.14911
546.936	0.15135	0.131912
547.295	0.131627	0.112685
547.654	0.106529	0.089858
548.013	0.083297	0.07109
548.372	0.070947	0.061987
548.731	0.058917	0.051437
549.09	0.034066	0.029454
549.449	0.034443	0.029281
549.808	0.02267	0.019715
550.167	0.014429	0.013388
550.525	0.000657	0.000752
550.884	-0.00439	-0.00619
551.243	-0.00483	-0.00762
551.601	-0.00127	-0.00402
551.96	0.005617	0.005694
552.318	0.00565	0.003847
552.677	0.009904	0.010078
553.035	0.030216	0.032004
553.394	-0.00899	-0.01088
553.752	-0.02236	-0.02521
554.11	-0.00759	-0.00924
554.468	0.00851	0.008707
554.826	0.001367	0.002087
555.184	-0.00117	-0.00157
555.543	0.00219	0.000583
555.901	-4.7e-05	0.000359
556.258	0.015537	0.016801
556.616	0.006072	0.006099
556.974	0.004821	0.005029
557.332	0.011722	0.012318
557.69	0.009524	0.00981
558.047	0.012801	0.013822
558.405	-0.00472	-0.00504
558.763	-0.01254	-0.01318
559.12	-0.01144	-0.01236
559.478	0.011328	0.011372
559.835	0.005964	0.004814
560.193	0.011057	0.01212
560.55	-0.00087	-0.00092
560.907	-0.00078	0.00062
561.264	0.002645	0.003992
561.622	0.018516	0.019934
561.979	-0.00395	-0.00348
562.336	0.002881	0.002628
562.693	0.008326	0.007397
563.05	0.018342	0.018673
563.407	0.004451	0.003116
563.764	0.00253	0.001847
564.121	0.003987	0.002314
564.477	0.004654	0.007673
564.834	0.00418	0.004657
565.191	-0.00224	-0.00179
565.547	-0.00165	-0.00121
565.904	-0.00327	-0.00369
566.261	-0.00786	-0.0084
566.617	0.007964	0.006392
566.973	0.006368	0.007194
567.33	0.021215	0.022905
567.686	0.020844	0.021834
568.043	-0.00722	-0.00879
568.399	0.011636	0.011372
568.755	0.024104	0.024512
569.111	0.020329	0.021537
569.467	0.030597	0.032243
569.823	0.043485	0.043727
570.179	0.052884	0.053561
570.535	0.057446	0.057297
570.891	0.090212	0.090276
571.247	0.103516	0.101358
571.603	0.15223	0.151387
571.958	0.188089	0.188386
572.314	0.234289	0.235691
572.67	0.28241	0.282335
573.025	0.325099	0.326219
573.381	0.362682	0.362636
573.736	0.403938	0.400487
574.092	0.44858	0.449106
574.447	0.503328	0.502742
574.803	0.555214	0.554807
575.158	0.595389	0.593212
575.513	0.644113	0.642922
575.868	0.684505	0.680574
576.223	0.737916	0.733582
576.579	0.779054	0.773689
576.934	0.810105	0.806577
577.289	0.862371	0.856324
577.643	0.889215	0.887167
577.998	0.896141	0.888634
578.353	0.919178	0.919203
578.708	0.917865	0.913257
579.063	0.927707	0.922865
579.417	0.95017	0.946207
579.772	0.947239	0.947025
580.127	0.969331	0.967637
580.481	0.977036	0.977017
580.836	0.969343	0.967926
581.19	0.97914	0.982004
581.544	0.993542	0.992773
581.899	0.959171	0.963525
582.253	0.980769	0.982252
582.607	1	1
582.962	0.976796	0.976657
583.316	0.990882	0.9915
583.67	0.968508	0.971418
584.024	0.988048	0.989967
584.378	0.992817	0.995273
584.732	0.982413	0.979913
585.086	0.989667	0.991521
585.439	0.984888	0.9895
585.793	0.953738	0.955976
586.147	0.988096	0.994236
586.501	0.955546	0.961434
586.854	0.956772	0.956984
587.208	0.966209	0.969893
587.561	0.967629	0.96969
587.915	0.925519	0.932009
588.268	0.954155	0.961893
588.622	0.932936	0.942526
588.975	0.940367	0.944835
589.328	0.907836	0.913365
589.681	0.93681	0.942009
590.035	0.913447	0.920662
590.388	0.927684	0.938881
590.741	0.910602	0.916311
591.094	0.91663	0.926497
591.447	0.922318	0.928216
591.8	0.905135	0.914943
592.153	0.899184	0.907671
592.505	0.881384	0.889646
592.858	0.891403	0.903493
593.211	0.887212	0.897675
593.564	0.874218	0.883324
593.916	0.874834	0.882377
594.269	0.880251	0.889592
594.621	0.870684	0.878283
594.974	0.857415	0.865543
595.326	0.845357	0.852688
595.679	0.851679	0.863374
596.031	0.848412	0.858597
596.383	0.840343	0.847688
596.735	0.834997	0.845254
597.088	0.832929	0.841006
597.44	0.837287	0.845337
597.792	0.810439	0.818482
598.144	0.818543	0.832481
598.496	0.804685	0.809655
598.848	0.817429	0.829209
599.199	0.822688	0.831048
599.551	0.793086	0.801734
599.903	0.787974	0.798693
600.255	0.808562	0.818742
600.606	0.792122	0.80161
600.958	0.798822	0.813854
601.31	0.786425	0.796626
601.661	0.771627	0.782693
602.013	0.749053	0.756966
602.364	0.774711	0.787903
602.715	0.744052	0.749726
603.067	0.744574	0.754086
603.418	0.736845	0.747668
603.769	0.730475	0.738607
604.12	0.744132	0.751524
604.471	0.734405	0.742813
604.822	0.726777	0.737231
605.173	0.708351	0.716475
605.524	0.696857	0.703338
605.875	0.689125	0.70233
606.226	0.681805	0.690558
606.577	0.689562	0.700029
606.928	0.663095	0.672297
607.278	0.691259	0.704371
607.629	0.666428	0.675897
607.979	0.665033	0.675244
608.33	0.652642	0.6605
608.681	0.675734	0.687657
609.031	0.665892	0.673392
609.381	0.634689	0.648108
609.732	0.651232	0.664384
610.082	0.631548	0.644934
610.432	0.636282	0.647575
610.782	0.612824	0.622988
611.133	0.615252	0.625034
611.483	0.624197	0.634641
611.833	0.60685	0.614538
612.183	0.620509	0.630178
612.533	0.591492	0.601546
612.882	0.591683	0.604873
613.232	0.567287	0.579034
613.582	0.57231	0.580538
613.932	0.57119	0.581794
614.281	0.560272	0.567328
614.631	0.550506	0.562795
614.981	0.56638	0.577885
615.33	0.562538	0.573964
615.68	0.549411	0.555617
616.029	0.554217	0.563609
616.378	0.554044	0.564014
616.728	0.536734	0.546382
617.077	0.539991	0.550361
617.426	0.498659	0.506605
617.775	0.501339	0.512915
618.124	0.515185	0.5257
618.474	0.505152	0.513056
618.823	0.507401	0.516386
619.172	0.494249	0.503184
619.52	0.491639	0.49868
619.869	0.499806	0.509432
620.218	0.480852	0.493283
620.567	0.481084	0.489345
620.916	0.474842	0.483552
621.264	0.473573	0.480126
621.613	0.466676	0.476023
621.961	0.473574	0.485539
622.31	0.467598	0.476556
622.658	0.443159	0.450842
623.007	0.457641	0.468755
623.355	0.456571	0.466325
623.703	0.455736	0.46292
624.052	0.456467	0.465668
624.4	0.435818	0.444193
624.748	0.435164	0.445251
625.096	0.427076	0.436565
625.444	0.422537	0.430255
625.792	0.41141	0.421437
626.14	0.434025	0.443953
626.488	0.410915	0.420057
626.836	0.409635	0.419664
627.183	0.397427	0.402743
627.531	0.411718	0.418317
627.879	0.40069	0.409148
628.227	0.391488	0.39976
628.574	0.378939	0.387673
628.922	0.398403	0.406416
629.269	0.372606	0.380239
629.617	0.3734	0.380566
629.964	0.364202	0.370909
630.311	0.37433	0.380442
630.658	0.359185	0.364772
631.006	0.369374	0.376561
631.353	0.345563	0.355566
631.7	0.346078	0.353649
632.047	0.335203	0.340611
632.394	0.346786	0.352012
632.741	0.349099	0.355173
633.088	0.329191	0.336707
633.435	0.324902	0.330037
633.782	0.333264	0.339839
634.128	0.320063	0.325736
634.475	0.32867	0.337405
634.822	0.320192	0.326562
635.168	0.310444	0.316294
635.515	0.317725	0.325095
635.861	0.309191	0.316095
636.208	0.292388	0.298149
636.554	0.304819	0.309496
636.901	0.30673	0.315124
637.247	0.29077	0.295736
637.593	0.28076	0.286612
637.939	0.281347	0.286703
638.285	0.305144	0.315029
638.631	0.278439	0.286397
638.978	0.272759	0.276492
639.324	0.272605	0.278835
639.669	0.267711	0.272092
640.015	0.274951	0.279488
640.361	0.248911	0.2556
640.707	0.266752	0.27448
641.053	0.242912	0.247675
641.398	0.245381	0.252121
641.744	0.255254	0.260224
642.09	0.251849	0.257575
642.435	0.256223	0.263902
642.781	0.23583	0.237877
643.126	0.243774	0.250894
643.471	0.248866	0.253951
643.817	0.239489	0.245803
644.162	0.245404	0.253133
644.507	0.233001	0.239724
644.852	0.25707	0.266373
645.197	0.214697	0.220766
645.542	0.236967	0.243303
645.887	0.23181	0.237683
646.232	0.196263	0.196799
646.577	0.232469	0.239464
646.922	0.196608	0.19939
647.267	0.197318	0.20334
647.612	0.20779	0.21182
647.956	0.214864	0.22022
648.301	0.210564	0.215245
648.646	0.194605	0.197543
648.99	0.197979	0.202659
649.335	0.196635	0.201923
649.679	0.203776	0.209072
650.023	0.190907	0.197593
650.368	0.188631	0.19306
650.712	0.202157	0.204547
651.056	0.190845	0.196134
651.4	0.184738	0.18958
651.745	0.184884	0.188291
652.089	0.192483	0.195927
652.433	0.188514	0.192522
652.777	0.185454	0.187308
653.121	0.190952	0.197849
653.464	0.179033	0.184407
653.808	0.192725	0.199448
654.152	0.15773	0.16168
654.496	0.173685	0.179027
654.839	0.162897	0.165461
655.183	0.166357	0.169948
655.527	0.183008	0.186498
655.87	0.176801	0.182056
656.213	0.173261	0.178411
656.557	0.158598	0.162779
656.9	0.163267	0.167486
657.244	0.166332	0.170047
657.587	0.161073	0.166143
657.93	0.153466	0.15542
658.273	0.163347	0.167279
658.616	0.163702	0.16787
658.959	0.151282	0.156436
659.302	0.147523	0.151589
659.645	0.146562	0.151089
659.988	0.160868	0.165457
660.331	0.126818	0.130907
660.674	0.141097	0.143242
661.016	0.134939	0.137775
661.359	0.141543	0.144478
661.702	0.138721	0.139833
662.044	0.125942	0.12892
662.387	0.140311	0.14273
662.729	0.138243	0.140259
663.072	0.13473	0.139573
663.414	0.132907	0.137622
663.756	0.118376	0.121536
664.099	0.136765	0.139672
664.441	0.136447	0.140775
664.783	0.117933	0.119912
665.125	0.11664	0.121341
665.467	0.140198	0.144213
665.809	0.120217	0.12247
666.151	0.117069	0.1193
666.493	0.128386	0.132098
666.835	0.11828	0.120784
667.176	0.133151	0.13711
667.518	0.117364	0.120841
667.86	0.111265	0.114784
668.202	0.12532	0.129011
668.543	0.123266	0.125945
668.885	0.101043	0.10442
669.226	0.108913	0.112453
669.568	0.105382	0.106842
669.909	0.106798	0.111028
670.25	0.111407	0.113598
670.591	0.095852	0.096825
670.933	0.099564	0.101953
671.274	0.082576	0.084193
671.615	0.100535	0.099854
671.956	0.112094	0.116015
672.297	0.102802	0.107061
672.638	0.091844	0.095499
672.979	0.105509	0.10666
673.32	0.0968	0.099358
673.661	0.097818	0.101164
674.001	0.097504	0.100292
674.342	0.087824	0.09109
674.683	0.09311	0.095557
675.023	0.105866	0.110974
675.364	0.108952	0.111375
675.704	0.085193	0.087325
676.045	0.10412	0.109234
676.385	0.101005	0.103135
676.725	0.100321	0.103557
677.066	0.088199	0.09161
677.406	0.083758	0.087933
677.746	0.092285	0.095838
678.086	0.087356	0.090974
678.426	0.098006	0.101726
678.766	0.076077	0.077392
679.106	0.085921	0.088462
679.446	0.086722	0.088904
679.786	0.098368	0.10161
680.126	0.096736	0.099205
680.465	0.090331	0.092532
680.805	0.085324	0.088239
681.145	0.071331	0.07347
681.484	0.095345	0.100867
681.824	0.096348	0.100726
682.163	0.089069	0.093234
682.503	0.093594	0.099247
682.842	0.075028	0.076396
683.182	0.095919	0.097664
683.521	0.088218	0.091301
683.86	0.077522	0.081115
684.199	0.083208	0.084631
684.538	0.078759	0.082631
684.877	0.079508	0.080553
685.216	0.08626	0.090858
685.555	0.073001	0.076185
685.894	0.077725	0.079623
686.233	0.082699	0.086371
686.572	0.073298	0.075921
686.911	0.060454	0.061086
687.249	0.078677	0.082077
687.588	0.06825	0.069937
687.927	0.068755	0.072974
688.265	0.056766	0.058185
688.604	0.074189	0.076297
688.942	0.076582	0.07747
689.281	0.0958	0.098057
689.619	0.063015	0.063879
689.957	0.072978	0.075702
690.295	0.065199	0.064574
690.634	0.038625	0.036929
690.972	0.068911	0.072119
691.31	0.08217	0.085532
691.648	0.03549	0.036177
691.986	0.07035	0.071883
692.324	0.065312	0.067127
692.662	0.065956	0.06814
692.999	0.070306	0.072776
693.337	0.061252	0.062276
693.675	0.07391	0.076359
694.012	0.070341	0.072755
694.35	0.05862	0.058578
694.688	0.062311	0.063557
695.025	0.057981	0.058995
695.362	0.046387	0.046818
695.7	0.067873	0.069689
696.037	0.065014	0.067619
696.374	0.058351	0.059565
696.712	0.069572	0.070003
697.049	0.056249	0.05783
697.386	0.079748	0.082363
697.723	0.057875	0.05847
698.06	0.063526	0.066743
698.397	0.057027	0.05816
698.734	0.051412	0.05297
699.071	0.073182	0.075929
699.408	0.032565	0.030801
699.744	0.047353	0.050004
700.081	0.050312	0.050619
700.418	0.057807	0.059842
700.754	0.042592	0.04459
701.091	0.058199	0.061082
701.427	0.062445	0.063371
701.764	0.05188	0.05395
702.1	0.054885	0.056198
702.436	0.049485	0.050272
702.773	0.044398	0.04545
703.109	0.05596	0.058598
703.445	0.058388	0.058553
703.781	0.050672	0.05121
704.117	0.044343	0.045293
704.453	0.051172	0.051037
704.789	0.048008	0.04938
705.125	0.043302	0.043867
705.461	0.054979	0.056028
705.797	0.033427	0.033252
706.133	0.045802	0.045206
706.468	0.039069	0.040235
706.804	0.032851	0.033805
707.14	0.061257	0.063743
707.475	0.044692	0.046776
707.811	0.038584	0.041239
708.146	0.020946	0.021372
708.481	0.019502	0.019888
708.817	0.03391	0.034454
709.152	0.051497	0.051946
709.487	0.026233	0.026434
709.822	0.025697	0.026595
710.157	0.00668	0.006657
710.493	0.011525	0.010661
710.828	0.027874	0.029012
711.162	-0.00367	-0.00527
711.497	0.00929	0.008707
711.832	0.027527	0.030553
712.167	0.017423	0.01857
712.502	0.011088	0.010487
712.836	-0.01264	-0.01455
713.171	0.010004	0.010364
713.506	0.014154	0.015049
713.84	0.010185	0.010855
714.175	0.002183	0.003467
714.509	0.015079	0.015368
714.843	0.002155	0.003062
715.178	0.004221	0.003764
715.512	0.003696	0.005483
715.846	-0.00055	-0.0014
716.18	0.008954	0.009835
716.514	-0.00317	-0.00243
716.849	-0.00697	-0.00737
717.183	-0.00361	-0.00434
717.516	0.005648	0.007103
717.85	0.000154	-0.00052
718.184	-0.00625	-0.00714
718.518	-0.00676	-0.00536
718.852	0.005309	0.006673
719.185	0.000679	0.000128
719.519	-0.00433	-0.00461
719.853	0.014802	0.016458
720.186	0.006717	0.007438
720.52	-0.0092	-0.00845
720.853	-0.01319	-0.0135
721.186	-0.00155	-0.00133
721.52	0.003086	0.003434
721.853	0.007825	0.008384
722.186	-0.01376	-0.01481
722.519	0.010878	0.010508
722.852	0.003405	0.00374
723.185	0.016711	0.017706
723.518	-0.00061	0.000116
723.851	0.001174	0.003868
724.184	0.0062	0.007256
724.517	-0.00194	-0.00208
724.85	-0.00274	-0.00209
725.182	-0.00074	-0.0005
725.515	-0.00157	-0.00155
725.848	-0.00138	-0.0004
726.18	0.008459	0.008616
726.513	0.016023	0.016479
726.845	-0.00912	-0.00939
727.178	-0.00262	-0.00281
727.51	-0.01147	-0.01214
727.842	0.002167	0.00126
728.175	0.003503	0.00357
728.507	0.004983	0.00376
728.839	-0.00279	-0.0034
729.171	-0.00931	-0.00896
729.503	0.01307	0.013463
729.835	0.002305	0.003632
730.167	-0.02489	-0.0267
730.499	-0.00518	-0.00575
730.831	-0.01801	-0.01989
731.162	-0.00536	-0.00592
731.494	-0.00385	-0.00395
731.826	-0.01475	-0.01651
732.157	0.000595	0.000702
732.489	-0.00077	0.000884
732.82	-0.00644	-0.00686
733.152	-0.00166	-0.00217
733.483	0.000302	0.000554
733.814	-0.00157	-0.00112
734.146	0.000593	0.000277
734.477	0.006827	0.007
734.808	0.013827	0.013719
735.139	-0.0129	-0.01426
735.47	0.000521	0.001785
735.801	-0.00054	-0.00244
736.132	-0.00053	-0.00039
736.463	0.000382	0.000492
736.794	-0.0009	-0.00107
737.125	-0.00208	-0.00384
737.455	-0.00352	-0.00432
737.786	0.002906	0.003905
738.117	0.01968	0.020272
738.447	-0.00444	-0.00362
738.778	-0.01107	-0.0112
739.108	0.007018	0.006417
739.439	0.00425	0.005244
739.769	-0.00848	-0.01102
740.099	-0.00031	-0.00263
740.43	-0.01122	-0.01188
740.76	-0.0046	-0.00367
741.09	-0.00602	-0.00721
741.42	-0.00796	-0.00925
741.75	-0.00531	-0.00394
742.08	-0.00796	-0.007
742.41	0.003177	0.004
742.74	0.007632	0.008673
743.07	0.008531	0.008516
743.4	-0.00248	-0.00423
743.729	-0.00693	-0.00684
744.059	0.004211	0.00376
744.389	-0.01147	-0.01316
744.718	-0.017	-0.01793
745.048	0.013164	0.01493
745.377	-0.02651	-0.02928
745.707	-0.00745	-0.00861
746.036	0.003858	0.003512
746.365	-0.00096	-0.00081
746.694	-0.00564	-0.00621
747.024	-0.00698	-0.00738
747.353	-0.00642	-0.00755
747.682	-0.01688	-0.01644
748.011	-0.00924	-0.00941
748.34	-0.00985	-0.01083
748.669	0.000474	0.000116
748.998	0.005044	0.005384
749.326	0.015235	0.017149
749.655	0.013606	0.015603
749.984	-0.00891	-0.01058
750.312	0.0063	0.007876
750.641	-0.01591	-0.01728
750.97	-0.00505	-0.00552
751.298	-0.02799	-0.02889
751.626	-0.00299	-0.00451
751.955	-0.00486	-0.00516
752.283	0.001055	0.002033
752.611	-0.00694	-0.00672
752.94	-0.01505	-0.01692
753.268	0.003224	0.00343
753.596	-0.02043	-0.02024
753.924	-0.01009	-0.01186
754.252	-0.02405	-0.02483
754.58	0.001837	0.00224
754.908	-0.00586	-0.00661
755.236	-0.00535	-0.00539
755.563	-0.00626	-0.00581
755.891	0.016401	0.016859
756.219	-0.00741	-0.00828
756.546	-0.0021	-0.00294
756.874	-0.02	-0.02126
757.201	0.002358	0.000946
757.529	-0.0034	-0.00307
757.856	-0.00234	-0.00383
758.184	-0.00649	-0.00635
758.511	-0.00483	-0.00468
758.838	0.001693	0.001483
759.165	-0.01127	-0.01089
759.492	0.018872	0.020405
759.82	-0.01263	-0.01384
760.147	0.027546	0.030434
760.474	0.006419	0.007587
760.8	0.004445	0.003901
761.127	-0.0028	-0.00188
761.454	-0.01925	-0.02131
761.781	-0.00186	-0.00244
762.108	0.008459	0.009649
762.434	-0.00624	-0.00695
762.761	0.007283	0.00745
763.087	0.005057	0.005607
763.414	-0.01302	-0.01335
763.74	0.004886	0.00476
764.067	0.004117	0.005083
764.393	-0.00505	-0.00558
764.719	-0.00498	-0.00557
765.045	0.021041	0.022934
765.372	-0.00119	-0.00274
765.698	-0.00766	-0.00762
766.024	0.005549	0.006207
766.35	0.002668	0.003174
766.676	-0.01116	-0.01121
767.002	-0.00769	-0.00823
767.327	-0.02145	-0.02313
767.653	-0.01425	-0.01574
767.979	-0.00744	-0.00767
768.305	0.004209	0.004335
768.63	-0.01436	-0.01524
768.956	-0.00575	-0.00715
769.281	-0.01104	-0.01276
769.607	0.011043	0.013219
769.932	0.006257	0.008012
770.257	0.007613	0.008987
770.583	-0.01362	-0.01284
770.908	-0.00761	-0.00776
771.233	-0.00301	-0.00186
771.558	-0.00751	-0.0071
771.883	-0.01196	-0.01264
772.208	0.00999	0.009913
772.533	0.002263	0.002293
772.858	-0.00701	-0.00709
773.183	0.00393	0.003331
773.508	-0.00446	-0.00442
773.833	-0.00339	-0.00366
774.157	0.004273	0.002669
774.482	0.012352	0.013934
774.806	-0.00692	-0.00885
775.131	-0.00815	-0.00953
775.455	-0.00106	-0.00126
775.78	-0.00219	-0.00195
776.104	-0.00391	-0.00365
776.429	-0.01768	-0.0194
776.753	-0.00495	-0.00402
777.077	-0.00883	-0.0101
777.401	0.012571	0.015033
777.725	-0.00718	-0.00608
778.049	-0.00109	-0.00219
778.373	-0.01613	-0.01683
778.697	-0.00084	-0.00126
779.021	-0.00606	-0.00517
779.345	0.002112	0.00162
779.669	-0.01607	-0.01758
779.992	0.019854	0.023318
780.316	-0.00743	-0.00706
780.64	-0.0043	-0.00301
780.963	-1.2e-05	-0.00107
781.287	0.004519	0.005471
781.61	-0.014	-0.01506
781.933	0.006103	0.006488
782.257	0.000538	0.000533
782.58	0.001361	0.001145
782.903	0.003881	0.002289
783.226	0.00033	-7.4e-05
783.549	-0.00499	-0.00524
783.873	0.000146	0.001413
784.196	-0.00641	-0.00705
784.518	0.010956	0.013107
784.841	0.001993	0.001934
785.164	5.27e-05	0.000236
785.487	-0.01134	-0.01138
785.81	-0.00822	-0.009
786.132	-0.0068	-0.00806
786.455	0.000737	0.001756
786.778	-0.00249	-0.00321
787.1	-0.00329	-0.00382
787.422	-0.01424	-0.01585
787.745	0.006887	0.008207
788.067	-0.00862	-0.00875
788.389	-0.01532	-0.01693
788.712	0.005877	0.006372
789.034	-0.00236	-0.00193
789.356	0.002557	0.001843
789.678	-0.00756	-0.00858
790	-0.0088	-0.0099
790.322	0.006072	0.006273
790.644	-0.00075	-0.00162
790.966	-0.0008	-0.00045
791.288	0.004611	0.005124
791.609	-0.0144	-0.01623
791.931	0.00386	0.004678
792.253	0.007597	0.007587
792.574	-0.00092	-0.00086
792.896	0.00356	0.002715
793.217	-0.01769	-0.01863
793.539	0.012807	0.012582
793.86	0.002861	0.002186
794.181	-0.02859	-0.02924
794.503	0.005598	0.005364
794.824	-0.00377	-0.00361
795.145	-0.01602	-0.01876
795.466	0.011814	0.008558
795.787	0.005986	0.005359
796.108	-0.00334	-0.0032
796.429	0.008079	0.008578
796.75	-0.00685	-0.00872
797.07	-0.01038	-0.01101
797.391	-0.02014	-0.02043
797.712	0.006173	0.006029
798.033	0.010462	0.011297
798.353	-0.01493	-0.01563
798.674	0.00442	0.00455
798.994	-0.00011	-0.00091
799.315	0.003419	0.002202
799.635	0.005134	0.005293
799.955	0.00291	0.00281
800.276	-0.00554	-0.00479
800.596	-0.00631	-0.00715
800.916	-0.01702	-0.0167
801.236	-0.00678	-0.00836
801.556	-0.00536	-0.00577
801.876	-0.00741	-0.00751
802.196	-0.00607	-0.00758
802.516	-0.00282	-0.00417
802.836	-0.00241	-0.00346
803.155	-0.01163	-0.0139
803.475	-0.00477	-0.0061
803.795	0.00022	-0.00117
804.114	-0.00289	-0.00362
804.434	-0.02003	-0.02093
804.753	0.007261	0.006884
805.073	-0.00105	-0.00102
805.392	0.011882	0.01262
805.711	-0.02193	-0.02304
806.031	0.007412	0.006686
806.35	0.00795	0.008673
806.669	-0.00598	-0.00754
806.988	-0.01987	-0.01944
807.307	-0.02117	-0.01929
807.626	0.004851	0.005198
807.945	-0.00944	-0.01057
808.264	0.00479	0.005078
808.583	0.006362	0.006132
808.902	0.021203	0.023062
809.22	-0.00394	-0.00424
809.539	0.005814	0.006599
809.858	0.004234	0.005814
810.176	-0.0031	-0.00279
810.495	-0.00123	-0.00133
810.813	0.000893	0.001868
811.131	-0.00211	-0.00121
811.45	0.005555	0.005781
811.768	0.003556	0.004136
812.086	-0.00541	-0.00676
812.404	0.004147	0.00462
812.722	0.006128	0.005318
813.041	0.001346	0.001041
813.359	-0.01031	-0.01048
813.676	-0.00484	-0.00497
813.994	-0.00601	-0.00731
814.312	0.014425	0.013173
814.63	-0.00652	-0.0062
814.948	-0.01234	-0.0136
815.265	-0.01725	-0.01919
815.583	-0.00344	-0.00484
815.9	-0.01845	-0.01868
816.218	-0.00167	-0.00167
816.535	0.001952	0.001959
816.853	-0.01011	-0.0097
817.17	-0.0074	-0.00915
817.487	-0.01662	-0.01771
817.805	0.005992	0.00662
818.122	0.001295	0.001946
818.439	-0.0006	-0.00151
818.756	-7.4e-05	7.02e-05
819.073	0.000507	0.000909
819.39	-0.013	-0.01294
819.707	-0.01424	-0.01536
820.024	-0.00292	-0.00414
820.34	0.00629	0.006041
820.657	-0.01004	-0.00983
820.974	-0.00175	-0.00155
821.29	0.00313	0.002442
821.607	0.000862	0.001335
821.923	0.009647	0.010682
822.24	-0.00583	-0.00579
822.556	0.000187	-0.00088
822.873	0.007123	0.007884
823.189	-0.01117	-0.01307
823.505	0.004065	0.003393
823.821	0.000242	0.00176
824.137	-0.00048	-0.00041
824.453	-0.00825	-0.00957
824.769	0.000295	0.001095
825.085	-0.00266	-0.00293
825.401	0.007336	0.00631
825.717	-0.0115	-0.01217
826.033	-0.0055	-0.00534
826.349	-0.0039	-0.00405
826.664	0.008974	0.010868
826.98	-0.00131	0.000364
827.295	-0.00133	-0.00198
827.611	0.011681	0.012314
827.926	0.011357	0.01269
828.242	-0.00654	-0.00825
828.557	0.002108	0.001955
828.872	0.000673	0.001078
829.188	0.002836	0.002512
829.503	-0.01549	-0.01667
829.818	-0.00017	-0.0014
830.133	0.00069	0.001624
830.448	-0.01836	-0.01864
830.763	-0.0216	-0.02227
831.078	-0.00524	-0.00587
831.392	0.016138	0.015822
831.707	0.01053	0.010785
832.022	-0.00289	-0.00428
832.337	-0.00695	-0.00704
832.651	0.008375	0.009864
832.966	0.001492	0.00143
833.28	-0.00479	-0.00754
833.595	0.003058	0.001938
833.909	-0.00663	-0.00643
834.223	0.002007	0.002343
834.538	0.006565	0.005616
834.852	-0.00193	-0.00196
835.166	-0.00491	-0.00431
835.48	0.008223	0.008954
835.794	-0.00375	-0.0056
836.108	0.004855	0.003979
836.422	0.0022	0.0025
836.736	-0.0044	-0.00507
837.05	0.004948	0.006111
837.364	0.005214	0.005624
837.677	0.007745	0.009359
837.991	0.007683	0.008934
838.305	-0.00043	-0.00146
838.618	0.002251	0.003293
838.932	0.013852	0.015256
839.245	-8e-05	-0.00034
839.558	0.006516	0.007405
839.872	0.000696	0.001041
840.185	0.008814	0.009153
840.498	0.005787	0.006702
840.811	0.005358	0.006806
841.124	-0.00131	-0.00127
841.438	0.019077	0.020777
841.751	-0.01214	-0.0127
842.063	0.012264	0.013921
842.376	0.004295	0.004302
842.689	-0.00215	-0.00281
843.002	-0.01675	-0.01805
843.315	-0.00285	-0.00296
843.627	-0.00319	-0.00319
843.94	-0.00562	-0.00562
844.252	-0.00203	-0.0023
844.565	0.009267	0.009483
844.877	-0.00879	-0.00903
845.19	-0.00029	-0.00033
845.502	0.000296	0.000769
845.814	0.005978	0.005161
846.126	0.021543	0.022665
846.439	0.002356	0.002649
846.751	-0.01119	-0.01236
847.063	-0.01095	-0.0118
847.375	-0.01225	-0.01192
847.687	-0.00061	0.000409
847.998	0.010333	0.011649
848.31	0.00959	0.01138
848.622	0.003647	0.003752
848.934	0.001991	0.001649
849.245	-0.0023	-0.00256
849.557	-0.00127	-0.00048
849.868	-0.00344	-0.00219
850.18	0.010298	0.012946
850.491	0.013123	0.013851
850.803	0.015026	0.017136
851.114	0.000749	0.001442
851.425	0.012311	0.013335
851.736	-0.02399	-0.02595
852.048	-0.00075	-0.00169
852.359	-0.00127	-0.00083
852.67	-0.0023	-0.0034
852.981	0.0044	0.004636
853.292	-0.0072	-0.00598
853.602	0.010743	0.010934
853.913	-0.00182	-0.00272
854.224	-0.00071	-0.00124
854.535	-0.00169	-0.00082
854.845	0.006052	0.006938
855.156	0.002376	0.001926
855.466	0.001476	0.00119
855.777	-0.00429	-0.00312
856.087	0.005227	0.005211
856.398	0.004648	0.004727
856.708	0.008703	0.009508
857.018	-0.01192	-0.01359
857.328	0.006245	0.008033
857.638	0.008373	0.007603
857.948	-0.00311	-0.00344
858.258	-0.0158	-0.01679
858.568	0.001488	0.003012
858.878	0.001851	0.002198
859.188	0.000538	0.000355
859.498	0.002358	0.003008
859.808	-0.00356	-0.00453
860.117	0.00228	0.003033
860.427	0.001588	0.003438
860.737	0.002233	0.00324
861.046	0.012582	0.014801
861.355	0.007371	0.007744
861.665	0.011494	0.012868
861.974	0.008088	0.009454
862.283	-0.00201	-0.0019
862.593	0.003004	0.003215
862.902	-0.00192	1.24e-05
863.211	-0.01603	-0.01873
863.52	0.017568	0.018289
863.829	0.000226	-0.00034
864.138	-0.00391	-0.0034
864.447	0.003132	0.002339
864.756	0.002089	0.002471
865.064	-0.00379	-0.00488
865.373	0.004718	0.005843
865.682	-0.00992	-0.01028
865.99	-0.00805	-0.00746
866.299	0.011701	0.011599
866.607	-0.00342	-0.0028
866.916	0.014679	0.015839
867.224	-0.00293	-0.00293
867.532	-0.0074	-0.00655
867.841	-0.00334	-0.0019
868.149	-0.01315	-0.01465
868.457	0.011332	0.011107
868.765	-0.01158	-0.01278
869.073	0.000673	0.001207
869.381	-0.00857	-0.00812
869.689	-2.7e-05	-0.00084
869.997	-0.01286	-0.01238
870.305	6.63e-05	-0.0007
870.613	-0.00423	-0.00434
870.92	-0.01363	-0.01531
871.228	0.005334	0.006938
871.535	0.010854	0.012219
871.843	-0.00755	-0.00737
872.15	-0.00539	-0.00606
872.458	0.003542	0.003442
872.765	0.001578	0.002116
873.072	0.001689	0.001818
873.38	-0.00328	-0.00307
873.687	-0.00425	-0.00404
873.994	0.011761	0.012335
874.301	-0.0034	-0.00384
874.608	-0.01317	-0.01291
874.915	-0.0039	-0.00297
875.222	0.010049	0.011293
875.529	0.00959	0.011078
875.836	-0.00623	-0.00617
876.142	0.005098	0.004103
876.449	-0.02023	-0.02012
876.756	-0.01096	-0.01212
877.062	0.002452	0.002851
877.369	-0.00123	-0.0011
877.675	0.004225	0.004136
877.981	0.010571	0.011673
878.288	-0.01116	-0.01098
878.594	-0.01155	-0.01314
878.9	0.002887	0.002339
879.206	-0.00569	-0.00552
879.513	0.005258	0.005661
879.819	-0.01592	-0.01622
880.125	-0.00824	-0.00964
880.431	-0.00709	-0.00731
880.736	-0.00122	-0.00187
881.042	-0.009	-0.00874
881.348	-0.00776	-0.00809
881.654	0.004545	0.004731
881.959	-0.00559	-0.00719
882.265	-0.00181	-0.00158
882.57	0.005964	0.007285
882.876	0.00796	0.007777
883.181	0.004691	0.004112
883.487	-0.00985	-0.01038
883.792	-0.00018	-0.002
884.097	-0.00817	-0.00823
884.402	0.01119	0.010467
884.708	0.012953	0.013512
885.013	-0.01307	-0.01363
885.318	-0.01244	-0.01214
885.623	-0.01627	-0.01837
885.928	-0.00319	-0.00331
886.232	0.003626	0.004339
886.537	-0.00482	-0.00717
886.842	-0.00638	-0.00792
887.147	-0.00234	-0.00174
887.451	-0.00543	-0.00694
887.756	9.56e-05	0.000273
888.06	-0.00242	-0.0032
888.365	-0.00081	-0.00064
888.669	-0.0085	-0.00883
888.974	0.004472	0.004843
889.278	0.014028	0.014739
889.582	-0.00011	0.001574
889.886	0.003562	0.002004
890.19	0.000382	-0.00214
890.494	0.012676	0.013611
890.798	-0.00543	-0.0045
891.102	0.019848	0.020744
891.406	-0.0131	-0.01368
891.71	-0.01202	-0.0139
892.014	0.010482	0.010153
892.317	-0.00416	-0.0036
892.621	0.00298	0.003223
892.925	0.002253	0.001694
893.228	0.010605	0.011868
893.532	-0.00681	-0.0083
893.835	-0.00035	0.001112
894.139	-0.01151	-0.01241
894.442	0.01596	0.01552
894.745	-0.01626	-0.01712
895.048	0.003985	0.00345
895.351	0.001504	0.002624
895.655	0.005619	0.005405
895.958	0.002253	0.003843
896.26	-0.00353	-0.00417
896.563	-0.00672	-0.00722
896.866	0.003166	0.005554
897.169	-0.00105	-0.00044
897.472	-0.00686	-0.00685
897.774	-0.00546	-0.0049
898.077	-0.01393	-0.01505
898.38	-0.00352	-0.00338
898.682	-0.01889	-0.02022
898.985	0.009058	0.008839
899.287	-0.01839	-0.01941
899.589	0.005278	0.005112
899.892	0.005672	0.006471
900.194	0.002499	0.002909
900.496	-0.00311	-0.00299
900.798	-0.00661	-0.00649
901.1	0.010411	0.010376
901.402	0.006487	0.006562
901.704	0.006119	0.006223
902.006	-0.00135	0.000814
902.308	-0.00288	-0.00266
902.61	0.001783	0.002215
902.911	0.011275	0.010215
903.213	0.006444	0.007083
903.514	-0.00809	-0.00891
903.816	0.004047	0.004876
904.117	-0.0056	-0.00677
904.419	0.004427	0.005016
904.72	-0.00043	-0.00058
905.022	-0.00999	-0.00896
905.323	0.010636	0.010793
905.624	0.007402	0.007988
905.925	-0.00414	-0.00477
906.226	-0.00661	-0.00709
906.527	-0.00573	-0.00636
906.828	0.006795	0.008657
907.129	-0.00449	-0.00507
907.43	0.000291	-0.00046
907.731	-5.3e-05	0.002384
908.031	-0.00463	-0.00428
908.332	-0.00434	-0.00617
908.633	0.01229	0.012487
908.933	-0.00759	-0.00848
909.234	0.002323	0.003161
909.534	-0.00359	-0.00362
909.835	-0.00258	-0.00232
910.135	-0.01468	-0.01455
910.435	-0.00962	-0.01117
910.735	0.009257	0.008872
911.036	-0.01305	-0.01383
911.336	0.000942	0.001231
911.636	-0.0132	-0.01407
911.936	-0.00516	-0.00508
912.236	-0.00729	-0.0059
912.535	-0.00405	-0.00425
912.835	-0.00077	0.000591
913.135	0.002937	0.004665
913.435	-0.0012	-0.00092
913.734	0.003989	0.00388
914.034	0.009859	0.011021
914.333	-0.0309	-0.03379
914.633	-0.01537	-0.01543
914.932	-0.00263	-0.00248
915.232	-0.01214	-0.01142
915.531	0.002163	0.002814
915.83	-0.01103	-0.0116
916.129	-0.00569	-0.00742
916.428	0.001662	0.002417
916.727	0.003628	0.006748
917.026	-0.01185	-0.01239
917.325	-0.01023	-0.01118
917.624	-0.0193	-0.02101
917.923	-0.00417	-0.00425
918.222	0.002578	0.002843
918.521	-0.00752	-0.00717
918.819	-0.00483	-0.00808
919.118	0	0.006331
919.416	0	0.000992
919.715	0	-0.01513
920.013	0	0.009793
920.312	0	0.003521
920.61	0	-0.01649
920.908	0	-0.00952
921.206	0	0.001112
921.504	0	0.000281
921.803	0	0.004859
922.101	0	0.001591
922.398	0	-0.0156
922.696	0	0.004698
922.994	0	0.018268
923.292	0	0.008847
923.59	0	-0.00572
923.887	0	-0.00928
924.185	0	0.003603
924.483	0	-0.02083
924.78	0	0
925.077	0	0
925.375	0	0
925.672	0	0
925.969	0	0
926.267	0	0
926.564	0	0
926.861	0	0
927.158	0	0
927.455	0	0
927.752	0	0
928.049	0	0
928.345	0	0
928.642	0	0
928.939	0	0
929.236	0	0
929.532	0	0
929.829	0	0
930.125	0	0
930.421	0	0
930.718	0	0
931.014	0	0
931.31	0	0
931.606	0	0
931.903	0	0
932.199	0	0
932.495	0	0
932.79	0	0
933.086	0	0
933.382	0	0
933.678	0	0
933.974	0	0
934.269	0	0
934.565	0	0
934.86	0	0
935.156	0	0
935.451	0	0
935.747	0	0
936.042	0	0
936.337	0	0
936.632	0	0
936.927	0	0
937.222	0	0
937.517	0	0
937.812	0	0
938.107	0	0
938.402	0	0
938.697	0	0
938.991	0	0
939.286	0	0
939.581	0	0
939.875	0	0
940.17	0	0
940.464	0	0
940.758	0	0
941.053	0	0
941.347	0	0
941.641	0	0
941.935	0	0
942.229	0	0
942.523	0	0
942.817	0	0
943.111	0	0
943.405	0	0
943.699	0	0
943.993	0	0
944.286	0	0
944.58	0	0
944.873	0	0
945.167	0	0
945.46	0	0
945.754	0	0
946.047	0	0
946.34	0	0
946.633	0	0
946.926	0	0
947.219	0	0
947.512	0	0
947.805	0	0
948.098	0	0
948.391	0	0
948.684	0	0
948.977	0	0
949.269	0	0
949.562	0	0
949.854	0	0
950.147	0	0
950.439	0	0
950.732	0	0
951.024	0	0
951.316	0	0
951.608	0	0
951.901	0	0
952.193	0	0
952.485	0	0
952.777	0	0
953.069	0	0
953.36	0	0
953.652	0	0
953.944	0	0
954.236	0	0
954.527	0	0
954.819	0	0
955.11	0	0
955.402	0	0
955.693	0	0
955.984	0	0
956.276	0	0
956.567	0	0
956.858	0	0
957.149	0	0
957.44	0	0
957.731	0	0
958.022	0	0
958.313	0	0
958.603	0	0
958.894	0	0
959.185	0	0
959.475	0	0
959.766	0	0
960.057	0	0
960.347	0	0
960.637	0	0
960.928	0	0
961.218	0	0
961.508	0	0
961.798	0	0
962.088	0	0
962.378	0	0
962.668	0	0
962.958	0	0
963.248	0	0
963.538	0	0
963.827	0	0
964.117	0	0
964.407	0	0
964.696	0	0
964.986	0	0
965.275	0	0
965.565	0	0
965.854	0	0
966.143	0	0
966.432	0	0
966.721	0	0
967.011	0	0
967.3	0	0
967.589	0	0
967.877	0	0
968.166	0	0
968.455	0	0
968.744	0	0
969.032	0	0
969.321	0	0
969.61	0	0
969.898	0	0
970.186	0	0
970.475	0	0
970.763	0	0
971.051	0	0
971.34	0	0
971.628	0	0
971.916	0	0
972.204	0	0
972.492	0	0
972.78	0	0
973.067	0	0
973.355	0	0
973.643	0	0
973.931	0	0
974.218	0	0
974.506	0	0
974.793	0	0
975.081	0	0
975.368	0	0
975.655	0	0
975.943	0	0
976.23	0	0
976.517	0	0
976.804	0	0
977.091	0	0
977.378	0	0
977.665	0	0
977.952	0	0
978.238	0	0
978.525	0	0
978.812	0	0
979.098	0	0
979.385	0	0
979.671	0	0
979.958	0	0
980.244	0	0
980.53	0	0
980.817	0	0
981.103	0	0
981.389	0	0
981.675	0	0
981.961	0	0
982.247	0	0
982.533	0	0
982.819	0	0
983.104	0	0
983.39	0	0
983.676	0	0
983.961	0	0
984.247	0	0
984.532	0	0
984.818	0	0
985.103	0	0
985.388	0	0
985.674	0	0
985.959	0	0
986.244	0	0
986.529	0	0
986.814	0	0
987.099	0	0
987.384	0	0
987.668	0	0
987.953	0	0
988.238	0	0
988.523	0	0
988.807	0	0
989.092	0	0
989.376	0	0
989.66	0	0
989.945	0	0
990.229	0	0
990.513	0	0
990.797	0	0
991.082	0	0
991.366	0	0
991.65	0	0
991.933	0	0
992.217	0	0
[truncated: 137 more rows]

## Sheet: Panel k
Time (min)	51-2	54-2	48-7	48-6	53-2	52-5
0.000667	-4.3484	-2.83449	-0.0194469	-1.46868	0.659369	-0.46756
0.001333	-6.14659	-3.38425	0.790868	0.069685	0.363784	1.28767
0.002	-0.060061	-3.9573	-0.613904	0.275881	0.56631	-0.78125
0.002667	0.48925	-3.5151	0.0414993	-1.39613	1.04628	1.63013
0.003333	-1.31612	-3.05697	-0.60371	-0.33203	1.52807	-0.55677
0.004	0.152626	-2.18448	-0.361943	0.362278	0.852147	-2.26958
0.004667	-0.79948	-3.72154	-1.02289	-0.25522	0.926759	-2.23209
0.005333	-1.40764	-2.84775	1.98943	-2.1706	0.387204	-2.86831
0.006	-0.527864	-4.92596	0.417224	1.30927	0.672789	-2.20701
0.006667	-1.061	-3.08467	-0.597374	-1.56887	0.506717	-2.54879
0.007333	0.456809	-2.47948	0.055269	-0.13213	0.637624	0.101668
0.008	-2.0394	-1.66114	0.318127	-0.03688	1.23762	-0.24239
0.008667	-2.62198	1.1862	-1.35061	-0.90034	0.660116	-0.99493
0.009333	-2.47349	0.936756	-1.07893	0.732412	0.790668	-1.39209
0.01	-4.59612	-0.34229	-0.983426	0.769657	0.526432	0.006833
0.010667	-0.891284	-0.05282	-1.18895	-0.92085	0.988239	-0.28948
0.011333	-1.05432	0.436719	-0.639237	0.796705	0.581915	-1.29529
0.012	-2.2142	-1.34014	-1.34009	0.669671	1.06956	-1.05311
0.012667	-1.65087	-1.33108	-0.643727	-1.53817	0.989906	-2.03946
0.013333	-1.70759	-1.95533	-0.975276	-2.20532	1.55568	-1.18046
0.014	0.188703	-0.93838	-0.739452	0.762074	0.839157	-2.54719
0.014667	-2.56263	-1.64168	0.408227	0.164356	0.193871	-1.5337
0.015333	-4.5495	-1.83801	-0.657827	0.063036	0.059291	-1.87266
0.016	-0.394915	-0.78821	-0.248379	0.300491	0.936828	-0.69972
0.016667	-1.54436	-1.44889	-0.324902	0.55946	1.05926	-1.74799
0.017333	-1.25737	0.436565	-0.276377	-0.95747	1.49653	0.305872
0.018	1.54752	-2.53654	0.212798	0.508849	0.724347	-1.97642
0.018667	0.0528849	-0.19936	-0.408142	-0.10384	-0.36146	-1.69835
0.019333	-0.086631	-1.04372	0.202299	0.846878	0.298416	-0.69468
0.02	-0.235763	-0.1734	-0.583154	-1.98005	0.028203	-1.53364
0.020667	-1.33711	-3.14972	-0.407217	1.56345	0.820917	0.329807
0.021333	0.0312756	-1.38345	0.648907	-0.87863	0.382352	0.70792
0.022	-1.48096	-1.3038	-0.0804837	0.410722	0.05954	0.23089
0.022667	-1.07888	0.473052	1.32132	-0.72937	0.384134	-0.1566
0.023333	-1.50093	1.38587	0.552727	-0.0359	-0.40739	1.26771
0.024	-0.892349	-0.09312	0.0996742	-0.7544	-0.39781	-0.01369
0.024667	-0.769553	-2.57283	-0.704881	-0.75993	1.12029	-1.1701
0.025333	-0.897365	-2.15513	0.595412	0.028924	0.737905	-0.57526
0.026	0.278817	-1.28305	-1.30461	0.015276	0.474693	-0.2804
0.026667	-0.201446	-3.88479	0.570667	2.14707	-1.07919	-0.58091
0.027333	-0.210681	-2.94443	-0.362661	0.943177	-1.17665	-1.42932
0.028	-0.613511	-1.39545	0.612429	-0.56677	0.827548	-1.3458
0.028667	-1.0591	-2.59226	0.516989	1.19029	0.456305	-2.9866
0.029333	1.17059	-0.78183	-0.635923	-0.55488	1.02922	-1.72758
0.03	1.24915	0.190793	0.394789	-1.0141	0.944199	-1.05131
0.030667	1.44805	-0.53074	-0.712322	0.43484	0.599119	-2.41983
0.031333	-1.06373	-0.88352	-1.25567	-1.27768	0.950557	-1.81404
0.032	-2.07736	-2.67554	0.853423	1.26847	0.248765	1.00502
0.032667	1.01539	-2.53363	0.210022	-0.56568	1.13316	-2.09521
0.033333	1.28725	-4.47596	0.103607	-0.54842	0.208932	-0.45642
0.034	-0.706014	-5.10405	1.34881	-0.76483	1.27195	-1.38016
0.034667	-0.816855	-3.26488	0.994921	0.784089	0.883336	-0.12077
0.035333	0.0890424	-3.18409	-0.132612	-0.77202	1.10027	-3.26163
0.036	-0.823527	-2.20828	-1.15226	-1.28568	1.19894	-0.81337
0.036667	0.292181	-1.99231	0.340809	0.62477	0.985545	-1.99266
0.037333	0.700953	-2.20536	-0.097667	-1.39703	0.226759	-1.76606
0.038	0.968955	-1.63717	-0.440294	0.362432	1.04734	-1.30743
0.038667	-0.947411	-0.34841	-0.59713	0.209353	0.458493	-2.33811
0.039333	-0.728466	0.352252	-0.550734	-0.86982	1.45104	-1.29872
0.04	-1.40489	-2.25813	-0.607929	0.868255	0.178393	-0.04723
0.040667	0.0396202	-0.60814	-1.31103	-0.20795	0.518156	-0.99788
0.041333	0.728604	0.093203	-0.920466	1.17476	0.793655	-2.01045
0.042	0.76369	-1.92776	-1.13241	0.96046	0.461528	-0.66002
0.042667	-1.20699	-2.45369	-0.68629	-0.07938	0.475415	-2.37348
0.043333	0.814176	-3.42771	-2.58367	-0.73378	0.272859	-2.15505
0.044	0.0202215	-3.04651	-1.76769	-0.25927	-0.10288	-1.14321
0.044667	1.6207	-3.14252	-1.39454	-0.13808	-0.20025	-1.01214
0.045333	0.0134384	-2.95774	-0.632283	1.38471	-0.99645	-2.18002
0.046	-0.0477075	-3.46368	-0.815335	0.142603	-0.75322	0.255785
0.046667	-0.0672195	-2.95385	0.0340891	-1.28786	0.173431	-0.5088
0.047333	-0.371501	-3.57064	-0.773309	0.455051	0.368457	-1.31944
0.048	0.301677	-1.60825	0.80591	-0.47864	0.4546	-1.18073
0.048667	-1.30669	-2.88152	-1.4127	-1.47842	0.398266	-0.38161
0.049333	0.0700616	-3.26786	0.282236	0.219849	0.434889	-0.79539
0.05	2.0004	-2.75758	0.0889683	-0.80418	0.868932	-1.61949
0.050667	0.754209	-3.06169	-0.749348	-0.38102	-0.07982	-2.49973
0.051333	-0.606171	-4.46629	-1.54224	0.359088	0.013982	-0.83559
0.052	1.12175	-0.63799	0.26731	-1.22489	0.203243	-1.04677
0.052667	0.984994	1.53068	-0.32948	-0.36847	-0.25574	-1.92599
0.053333	1.65081	2.89272	-1.60078	-1.49256	-0.3171	0.601459
0.054	-0.924576	3.60102	-0.804594	-0.63056	0.071194	-1.39052
0.054667	-1.2273	0.341578	-0.502953	-0.35079	-0.06665	-1.41665
0.055333	-1.30523	-1.74865	-1.49746	0.171148	-0.34207	-1.32035
0.056	0.46649	0.394135	-0.0836014	0.459823	-0.45348	-0.41653
0.056667	2.43952	-1.50469	0.542049	-0.95276	-0.67613	-0.21542
0.057333	0.122345	-2.60476	0.195639	-0.55414	-0.54678	-2.60558
0.058	-1.4903	-4.73055	1.1226	-0.00304	0.172274	-0.57373
0.058667	-0.0301587	-3.32458	-0.145895	-0.99737	-0.29911	-0.16089
0.059333	-0.596058	-2.31644	-0.168029	0.472769	0.501668	-0.57916
0.06	-1.5401	-3.2857	-0.610195	0.271076	-0.3275	-1.23651
0.060667	-3.1734	-3.71065	-0.0399995	2.56848	-0.16323	-1.1125
0.061333	-0.0771323	-0.96997	0.280275	0.353136	-0.18903	0.812589
0.062	0.290348	-2.5458	-1.54426	-0.02817	-0.22579	-2.62154
0.062667	1.43236	-1.93117	-1.56541	0.304628	-0.13236	-1.87284
0.063333	0.897343	0.113574	-1.04934	0.382191	-0.19079	-1.56855
0.064	-1.20336	-1.5158	0.811029	-0.42858	-0.16876	-0.975
0.064667	-2.16967	-2.13367	-0.346078	0.514889	-0.45115	-2.06537
0.065333	0.280744	-1.62019	-2.13693	0.482861	-0.24144	-2.11481
0.066	0.872073	-0.87327	-0.209544	0.695196	-0.54025	0.701523
0.066667	0.18851	-2.54199	-0.439651	1.52934	-0.32614	-0.253
0.067333	-0.542989	-1.93606	-0.407383	0.998638	-0.05406	0.203277
0.068	-1.48729	-2.69206	-1.83193	1.26265	0.113857	0.641729
0.068667	-4.51242	-3.03604	-0.936016	1.10773	-0.7696	0.516743
0.069333	-0.52579	-0.31936	-0.69918	0.234182	-0.3378	-0.70208
0.07	-0.501226	-2.50968	-1.081	0.170887	-0.102	-0.51486
0.070667	0.0533045	-2.25019	-1.77135	0.771101	-0.07798	-0.63234
0.071333	1.37339	-1.56034	-1.37568	0.067998	0.433576	-0.85022
0.072	-0.170503	-1.53775	-1.53389	1.05579	-0.06711	-0.61461
0.072667	-2.78642	-4.41494	-0.563658	-0.54691	0.599876	-0.42559
0.073333	-2.64923	-1.96904	-0.721276	-0.16005	0.478192	-2.12251
0.074	2.71545	-3.90266	-0.532393	0.677385	-0.22655	0.655317
0.074667	0.666456	-2.7117	-0.72106	0.127446	0.065595	0.074421
0.075333	-0.442752	-2.09744	-0.538805	-0.04802	0.612857	-1.98958
0.076	1.85754	-1.44789	-1.21745	0.547208	-0.14768	-1.55844
0.076667	-0.610263	-1.75569	-0.745168	-0.44249	0.307479	-2.49609
0.077333	-4.12721	-1.91099	-1.32979	-0.28232	-0.24697	-3.26131
0.078	0.18549	-3.53405	-0.0233588	-0.16951	-0.17967	-1.54029
0.078667	-0.167932	-2.13238	-0.786657	0.917964	-0.46545	-1.96903
0.079333	0.476636	-2.02256	-1.29795	0.760981	-0.61273	-2.94848
0.08	1.1445	-3.82733	-1.50365	1.27027	0.001018	-2.15306
0.080667	0.624957	-2.88698	-1.21001	0.999199	-0.17127	-3.21253
0.081333	1.21252	-2.5322	-1.17061	-0.55257	0.002977	-2.41895
0.082	-4.02378	-3.51955	-0.994172	-1.33557	-0.24817	-0.93445
0.082667	-0.352325	-3.09335	-2.0175	1.06369	0.152331	-1.76482
0.083333	0.781416	-2.86235	-1.79518	-0.44977	0.051398	-1.29527
0.084	-0.604428	-3.503	-2.30057	1.12445	-0.09547	-2.41557
0.084667	-0.0339545	-3.97995	-2.41694	0.043041	-0.54247	-1.18133
0.085333	-0.400563	-1.82087	-3.40412	-0.9861	-0.50104	-0.49072
0.086	-0.553895	-3.05654	-3.34132	-0.87941	-0.07747	-0.86514
0.086667	-1.21211	-4.65656	-3.03828	-0.84	-0.62062	-0.85962
0.087333	-3.30402	-3.6877	-2.53904	-0.29514	-0.4313	-0.4693
0.088	-0.637556	-3.38421	-2.73747	-0.79867	0.553819	-1.2429
0.088667	2.03512	-4.4988	-2.3302	-0.57352	0.407741	-1.8238
0.089333	-0.276469	-3.69293	-2.34889	-1.56929	1.43478	-0.1391
0.09	0.136672	1.09241	-3.06306	-0.60612	0.93672	-1.88895
0.090667	-0.462313	-1.46779	-2.58094	-0.72835	0.874265	-1.28597
0.091333	0.723154	0.281076	-2.22075	-0.66071	0.786708	-1.45927
0.092	-3.34656	-0.95061	-2.60877	-1.36992	0.482243	0.066683
0.092667	0.335786	0.683885	-2.34736	-0.09797	0.702657	1.39386
0.093333	0.204775	-0.39125	-1.29387	-0.04293	0.28068	-0.57379
0.094	-0.453304	0.724511	-2.30542	-1.63898	-0.05345	0.238795
0.094667	0.0572396	-0.75422	-1.77297	-0.92906	0.390395	0.077279
0.095333	-0.525372	-0.11535	-1.41831	-1.42806	0.347201	1.45893
0.096	0.841599	-1.13436	-0.0999141	0.81915	0.317667	-0.29328
0.096667	0.177649	-0.67373	1.70411	-0.03693	0.566218	2.40778
0.097333	1.2796	-1.8841	-0.0352301	-0.08969	0.225128	-0.16758
0.098	1.39942	-2.09918	-0.661383	0.19794	1.18271	1.83424
0.098667	-0.52788	-0.3359	-0.132664	1.64574	0.888565	0.227648
0.099333	-2.90625	-2.82762	-1.3059	1.27546	1.29861	0.903105
0.1	-0.94359	-1.94476	-0.620658	0.91041	1.06376	-0.24118
0.100667	2.16093	-1.30238	0.961761	0.191627	0.413741	0.250362
0.101333	-0.516926	-2.05726	-1.80621	-0.26485	0.798181	-0.03431
0.102	0.990705	-0.76541	-2.24816	0.172731	0.540654	1.68099
0.102667	0.403855	-0.61442	0.321044	-0.3426	-0.2337	0.378272
0.103333	-3.19481	-1.90521	0.388025	-0.6812	0.322301	0.032826
0.104	-0.569972	-2.71885	-1.46291	0.225155	0.519512	-1.62491
0.104667	1.15179	-0.3644	-0.266253	-0.42155	1.04627	0.065387
0.105333	-0.517954	-2.42057	-1.583	-1.116	1.24993	0.015139
0.106	1.3031	0.774504	-1.48019	-0.60303	1.58239	1.82957
0.106667	1.14434	0.537258	-2.84758	0.53702	1.29414	0.88598
0.107333	0.170764	0.308838	-1.1435	-0.43586	0.795214	-1.68729
0.108	-0.318149	0.161102	-1.77571	0.070043	0.933832	-1.50594
0.108667	0.246421	0.684331	-1.8183	-0.97607	0.460402	1.04078
0.109333	-0.291848	-0.41738	-1.25988	-0.08061	0.249135	-0.58305
0.11	1.92555	-0.51122	-1.15965	-0.55517	0.295995	-0.4487
0.110667	0.529616	-1.3685	-3.28279	-2.27614	0.582824	0.699628
0.111333	-2.06317	-3.01675	-1.35659	-0.57494	0.812267	0.397689
0.112	-0.757731	-3.14107	-2.57811	-0.46916	1.51798	-0.23426
0.112667	-2.08436	-4.84351	-1.1759	-1.14788	0.996286	0.376609
0.113333	-0.800831	-3.40608	-1.41475	-1.20357	1.33847	0.26729
0.114	-2.25967	-3.02011	-2.63921	-0.47554	1.37834	-1.0813
0.114667	-0.46693	-3.04274	-1.82532	0.1205	1.62138	0.35713
0.115333	-0.0854599	-2.35006	-1.7889	-1.32672	1.38288	0.089985
0.116	-1.05581	-3.90913	-0.915439	-0.09409	0.839836	-0.26329
0.116667	1.20883	-4.11631	-0.137101	-1.67555	0.809031	-0.66793
0.117333	0.82869	-2.8085	-0.290895	0.834321	0.695381	-1.76677
0.118	0.0165502	-4.04808	0.278273	-0.94008	0.531985	-0.67826
0.118667	0.427899	-4.13626	-0.840365	-0.69474	1.09844	-1.51069
0.119333	1.02221	-2.81345	-0.354645	0.367648	1.19591	-1.37076
0.12	1.02938	-0.39976	-0.144498	0.387513	1.28331	-1.69854
0.120667	-0.131884	0.931839	1.0392	-1.74135	1.34678	-0.42452
0.121333	-0.244581	-1.03833	0.550726	-0.8541	0.852997	-1.42538
0.122	0.586324	-1.72309	1.13804	-0.84366	1.14582	-2.95623
0.122667	-0.682481	-1.55227	-0.0845673	-1.20557	0.813689	-2.94056
0.123333	-2.31945	-2.08604	0.857311	0.140931	1.0725	-1.4174
0.124	-1.76565	-2.7489	1.16895	0.940829	0.950669	-1.07298
0.124667	0.917419	-2.08619	-0.319058	-1.55648	0.864811	-1.15028
0.125333	0.742575	-1.43288	1.15318	1.32456	1.00417	-0.70949
0.126	1.34693	-1.91179	-0.669548	0.042954	1.23405	-0.56398
0.126667	0.53025	-4.00227	-2.05609	0.978263	1.51621	-2.31416
0.127333	0.989943	-2.44968	0.376873	-2.055	1.04474	-1.52788
0.128	-1.16045	-2.5561	0.36221	0.283971	1.10139	0.002669
0.128667	-1.42012	-1.92035	1.48213	-1.24784	0.283853	-2.0308
0.129333	-0.304117	-2.81778	1.15057	0.156252	0.550196	-1.88721
0.13	1.05954	-3.43889	0.132403	-0.16024	0.61006	-0.65153
0.130667	1.61661	-4.14303	-0.0456975	-1.67457	1.22758	-1.32558
0.131333	1.99547	-2.41488	-0.690706	-0.00683	0.614123	-1.74473
0.132	-0.63483	-2.83798	-0.278888	-0.28711	1.19137	-1.22939
0.132667	-2.36558	-3.38924	0.190533	-0.19143	0.937623	-0.79027
0.133333	-1.76737	-4.13225	1.00365	0.408657	0.563747	0.05805
0.134	0.0873478	-4.00389	1.74509	-1.20891	-0.05077	-0.84784
0.134667	0.327394	-3.54696	0.700233	-0.95914	0.22468	-0.48616
0.135333	0.477119	-1.5454	0.558852	-0.83447	0.457447	0.742183
0.136	-0.0784115	-3.19592	0.121722	-1.93966	0.138097	-0.61396
0.136667	-0.691466	-2.20573	-1.26336	-0.34953	0.968323	-0.4131
0.137333	-0.809614	-3.71577	0.265019	0.133779	0.348941	-1.39256
0.138	-1.24467	0.376901	0.0980998	-1.5959	0.719735	1.4649
0.138667	0.345903	-1.36338	-0.482466	0.600714	0.723081	-1.7064
0.139333	0.697716	-2.96768	-1.26102	-0.85316	0.924916	0.107779
0.14	2.27016	-4.03075	-1.21947	-0.24588	0.605532	-0.62318
0.140667	1.27864	-3.04379	0.769404	-1.19614	0.619664	-0.74888
0.141333	1.69278	-3.47714	-0.497004	-0.15277	0.70486	0.502675
0.142	-2.1795	-4.17407	-0.975413	-0.94666	0.805634	-0.8424
0.142667	-1.58163	-2.47907	-0.72152	-0.3615	0.351703	0.748691
0.143333	0.211885	-1.41549	-0.316911	0.665602	0.204454	-0.04644
0.144	0.735543	-1.72384	1.47694	-0.79884	0.126654	0.645679
0.144667	0.657216	-1.70682	0.753694	-0.41724	0.594534	0.234171
0.145333	1.28742	-4.23106	0.724731	-0.12017	0.429015	-0.68974
0.146	2.36183	-5.5099	-0.0498103	0.381355	0.944177	-0.07685
0.146667	0.743435	-4.5151	-0.0936639	0.763247	0.14671	0.070622
0.147333	-3.84331	-5.90007	0.0812231	0.328814	0.578778	-0.85978
0.148	-3.28775	-5.17657	-0.0697852	-0.53626	0.185929	-0.64169
0.148667	-0.450685	-3.10166	-0.199393	0.046225	0.275639	-0.48894
0.149333	-1.48683	-3.9833	-0.590401	-1.01069	-0.73272	-0.8947
0.15	0.812744	-2.56782	0.757291	-0.0213	-0.37014	-0.5205
0.150667	2.30162	-3.48983	-1.08256	0.411886	0.851783	-2.07001
0.151333	-3.08254	-3.75336	-0.242582	0.614656	0.066459	-0.21916
0.152	-5.13449	-2.17731	-0.829441	-1.01091	0.276535	1.62229
0.152667	-1.45382	-1.04882	-1.31408	0.859895	0.288834	-0.59194
0.153333	-0.945922	-0.77493	0.0834929	-0.994	-0.38824	-1.31479
0.154	0.755938	-0.94213	-0.92709	-0.43357	0.450955	-1.94379
0.154667	-0.536006	-0.43082	-0.534086	-1.03659	0.255198	-0.69295
0.155333	-1.91306	-0.3216	-0.621834	0.274868	0.508927	0.301671
0.156	-0.434578	-1.14269	0.289205	-0.06979	0.682599	0.284164
0.156667	0.546599	-1.24095	-0.445702	-1.41976	0.443105	-0.8193
0.157333	1.4464	-1.92378	0.0339592	1.81435	-0.75464	-0.87391
0.158	1.21914	-2.37243	1.44917	-0.79779	-1.58011	-0.35862
0.158667	-0.133851	-0.93713	0.634893	-0.98249	-0.71748	-1.00778
0.159333	-0.723234	0.589973	0.990159	-0.1129	-0.14398	1.55921
0.16	1.23544	-1.56158	0.971669	0.784753	-0.11521	1.65017
0.160667	-0.537224	-1.99073	2.6232	-1.54075	0.095902	-0.89022
0.161333	-0.855909	-1.93375	0.904997	-1.26811	0.107542	0.209725
0.162	-0.178592	-2.71	-0.399555	-0.90093	-0.23596	0.040073
0.162667	0.382122	-2.28893	-0.155534	0.351055	0.372401	-0.0118
0.163333	0.430798	-1.42711	2.03092	-0.82109	-0.22459	-0.11618
0.164	1.83854	-1.68791	0.647525	-1.70084	0.552167	-0.53644
0.164667	0.399092	-2.18243	-0.519413	1.16653	0.380648	0.38667
0.165333	0.184686	-3.5737	0.266521	0.714345	0.266126	-0.10091
0.166	0.89366	-2.5432	0.0296322	0.46636	-0.2366	0.37093
0.166667	-0.381881	-0.7462	0.344021	0.415403	-0.28207	0.868736
0.167333	-1.29914	-1.40993	0.351688	0.37572	0.564963	0.344306
0.168	0.948397	-2.34112	-0.991996	0.085419	-0.14163	-0.08417
0.168667	0.743611	-0.84616	-0.183088	-0.0714	0.104434	0.00033
0.169333	-0.20479	-2.68261	-0.101127	0.297287	-0.50294	-1.14842
0.17	1.12677	-3.003	1.4616	-0.18242	-0.06873	-0.5853
0.170667	0.416007	-1.51196	-0.183797	1.28201	0.182893	-0.47399
0.171333	1.4999	-2.15263	1.43611	0.301815	0.135466	0.736422
0.172	1.29236	-1.34498	1.14447	-1.39085	-0.28969	0.119884
0.172667	-0.328579	-3.3444	0.670358	-1.75573	-1.09976	0.927485
0.173333	1.17288	-3.25238	0.150333	-0.56044	-0.93762	0.373205
0.174	1.35448	-0.54736	1.44632	-1.08808	-0.25078	-0.05324
0.174667	0.320168	-1.97707	0.111648	-0.51978	-0.01016	-0.35464
0.175333	1.104	-1.94327	-0.188268	0.11666	0.347528	0.163027
0.176	1.88119	-2.76099	1.51134	0.369037	0.185831	-0.92969
0.176667	-0.576557	-1.54165	-0.0034847	-0.11437	0.306763	-0.10148
0.177333	-1.90485	-1.4344	1.44851	1.43934	-0.12961	1.4212
0.178	-0.71771	-2.7514	1.63945	-0.34278	-0.40249	-0.30407
0.178667	-0.124714	-3.44994	1.53097	1.8136	-0.22989	-0.9639
0.179333	-0.0150765	-3.44156	0.338804	-0.42102	-0.07165	1.10784
0.18	1.18675	-2.7027	1.54252	0.118164	0.215513	0.562241
0.180667	-4.20765	-3.11249	1.89355	-0.02323	0.074636	-1.23082
0.181333	-2.86257	-3.37742	1.57833	-0.42827	0.570692	-0.92944
0.182	-0.371669	-3.15777	0.942911	0.840773	0.278004	-0.33993
0.182667	1.04093	-3.80923	1.17733	-0.83971	-0.0358	0.229348
0.183333	1.20764	-1.64954	0.35983	1.7204	-0.32576	-0.85624
0.184	0.00772488	-3.33707	-0.331613	0.63452	-0.18755	0.934011
0.184667	0.573448	-2.5086	-0.450955	0.238711	0.153451	-0.56077
0.185333	-3.0174	-2.35948	-0.280623	-1.65433	-0.31035	1.60541
0.186	-3.95389	-0.73181	0.1749	1.80273	0.310562	-0.54527
0.186667	-0.96426	-0.75492	0.148192	2.07641	0.459337	1.20327
0.187333	-0.926868	-0.09072	1.77898	-0.759	0.711982	1.09403
0.188	-1.14396	-0.23069	-1.52758	-1.65204	0.121397	-0.79336
0.188667	1.58678	-2.07917	0.140979	0.475015	-0.35463	-0.31006
0.189333	-1.09466	-1.84765	-0.638313	-0.95878	-0.01785	-2.1214
0.19	-0.609946	-2.22988	-1.22463	-1.1238	0.399461	0.074077
0.190667	1.98956	-2.64223	0.436807	-0.07191	0.39701	-0.21441
0.191333	0.66994	-1.97181	0.256541	-0.00741	0.880632	0.258695
0.192	0.073248	-0.46974	0.752894	0.264046	0.849084	0.818106
0.192667	-1.73736	-0.20251	0.338974	-0.37055	0.369952	-0.39245
0.193333	-1.3585	-3.48441	-0.153587	-1.47296	0.449344	-1.33567
0.194	2.07354	-2.80613	0.286929	0.000271	0.161567	0.133813
0.194667	-1.36716	-2.51169	0.617091	-0.26447	0.431872	-1.1517
0.195333	1.69212	-2.68279	-0.545885	0.028583	-0.34642	-1.23156
0.196	-2.48297	-1.79204	-0.252153	0.639977	0.004328	-0.57207
0.196667	-4.43563	-1.67053	0.728487	0.021078	0.240547	-1.42869
0.197333	-0.907896	-2.78083	1.00573	-1.27849	0.135276	-0.90263
0.198	0.334603	-2.44153	-0.804902	1.47867	0.334666	-1.11441
0.198667	-0.81324	-0.78606	0.709373	-1.22266	-0.44453	-1.69349
0.199333	-0.642405	-1.81552	0.759987	-0.36723	0.735412	-1.31504
0.2	-0.576649	-1.33908	0.612839	-1.9011	0.12	-0.98289
0.200667	-2.95376	-1.55643	1.03178	1.00669	-0.02528	-1.38247
0.201333	-2.60213	-1.31438	1.779	0.214988	-0.31296	-0.14827
0.202	-0.0234126	-1.50623	1.25589	1.43781	-0.62876	-0.48022
0.202667	0.119151	-1.98964	1.49674	0.268282	0.347799	-1.56665
0.203333	-1.52136	-1.14994	1.22486	-0.73037	-0.2075	-0.47487
0.204	-0.242966	-3.01469	2.43029	0.239647	-1.03112	-1.14118
0.204667	-0.820047	-3.15566	-1.12378	1.18845	-1.30982	-2.05352
0.205333	-1.62899	-3.38248	1.52536	0.228799	-0.77522	-0.72515
0.206	0.143083	-3.39156	0.0659563	-0.65009	-1.12848	-1.29931
0.206667	-1.47169	-2.29671	0.553362	-0.07251	-0.30719	0.164208
0.207333	-1.49542	-2.81006	1.61139	0.506196	-0.39962	-1.42665
0.208	0.210345	-2.15377	1.32235	1.12633	-0.67756	-1.56169
0.208667	-1.25626	-3.53153	0.558738	1.04273	-1.33341	-1.05467
0.209333	-5.4205	-1.77759	2.43425	1.42887	-1.15486	-2.3165
0.21	-1.46507	-1.28	1.17608	0.540176	0.31271	-2.27444
0.210667	-1.67653	-0.35873	-0.595114	2.17044	-0.34902	-3.20876
0.211333	0.0129328	-2.84825	-0.171647	0.418633	-0.22541	-2.49401
0.212	-1.38423	-3.16037	-0.484099	-0.04303	-0.32377	-0.81567
0.212667	-0.30299	-1.8854	0.545626	0.737058	-0.07433	1.26829
0.213333	-2.91114	-2.39012	-0.233858	0.569515	0.183708	-0.91249
0.214	-5.58563	-1.97162	-0.0530117	-0.11185	0.318554	0.426448
0.214667	-0.223306	-3.33388	1.63523	0.021395	0.201037	0.301703
0.215333	-1.65628	-2.41948	1.80433	-0.52414	0.133974	-0.48672
0.216	0.295456	-1.60536	1.8696	-1.29227	0.12168	-0.68333
0.216667	-0.44675	-2.43302	1.87099	-0.44957	-0.1385	-0.20922
0.217333	0.227295	-2.33025	0.225486	0.080256	0.421212	1.766
0.218	-3.72737	-0.61039	1.39465	0.42402	0.363063	-1.0512
0.218667	-3.0784	-2.13733	-0.674457	-0.26693	0.470728	0.461163
0.219333	0.914664	-1.97893	1.16205	0.286262	1.07189	-0.71421
0.22	0.172379	-2.81961	0.396514	-0.00961	1.23529	-1.47301
0.220667	0.752889	-2.4579	1.72258	-0.86394	1.5579	1.31954
0.221333	-1.48419	-0.69176	1.79223	-0.01372	1.38651	-1.51299
0.222	0.807725	-0.98908	1.45487	1.44676	2.05081	1.15568
0.222667	0.899418	-1.28056	1.38906	0.673321	1.39334	0.189872
0.223333	-2.9909	-1.17953	3.52459	-0.21772	1.03154	0.927049
0.224	-1.9485	0.30853	1.28214	-0.09454	1.19819	-0.78081
0.224667	1.11922	-0.65544	1.63272	-1.13313	0.989079	-0.63607
0.225333	1.40057	-1.41676	1.59559	0.083382	1.78504	0.107648
0.226	1.05138	0.434628	0.978461	1.54212	1.7256	-1.0195
0.226667	-2.44895	-1.24014	1.15476	0.854975	1.08405	-0.23956
0.227333	-3.64931	-0.48763	-0.269917	0.933762	1.13037	-0.57076
0.228	-2.81853	0.400616	2.15796	-0.34498	1.6073	-0.48459
0.228667	-2.01109	-2.2049	0.627366	-0.291	1.34702	0.268451
0.229333	-0.853079	-0.70325	-0.103775	-0.37034	-0.04247	-1.1111
0.23	0.20877	0.397111	0.00634391	-0.97725	-0.59801	-2.44025
0.230667	-0.842663	-0.45372	-0.0295429	0.206505	0.100316	-2.54966
0.231333	1.53933	-0.14369	0.226065	0.674782	-0.0148	-0.30361
0.232	0.108136	-0.20487	0.918632	1.00948	0.039071	-1.09689
0.232667	-0.753789	-2.25907	0.924817	-1.21207	-0.44124	0.484576
0.233333	-1.72963	-2.22193	-0.802888	1.69768	-0.22149	-0.19109
0.234	-0.532658	-0.60223	-0.172669	0.084923	0.620256	-1.16399
0.234667	1.49814	0.446772	1.12864	-0.78761	-0.04263	-0.41258
0.235333	0.562361	0.510791	-0.169982	-2.28965	0.214408	-0.46038
0.236	-1.82686	0.145957	0.558625	0.009169	0.462093	-2.3694
0.236667	-0.235738	-0.46567	0.507314	1.46929	0.170522	-0.31208
0.237333	-0.418323	2.64841	1.05339	-1.29276	-0.11497	0.006917
0.238	0.387547	-0.36455	0.313646	0.498623	0.339921	-2.09738
0.238667	-0.759104	0.433076	1.0852	0.066182	-0.67829	-0.8289
0.239333	-1.39946	-0.77301	1.46246	-0.37104	-0.29675	-2.11078
0.24	0.0101135	-1.02703	2.04225	1.20232	0.077524	-0.75614
0.240667	0.574228	-0.08899	0.128506	-0.4492	0.20342	-1.35307
0.241333	-0.401543	-1.66354	0.458861	0.153849	0.25918	-0.23479
0.242	-0.769101	-3.17582	0.512399	0.094499	0.59237	-0.60796
0.242667	-4.04321	-2.09283	-0.0860356	1.10221	0.465147	0.11199
0.243333	-2.8871	-1.46885	-0.558201	-0.32694	0.290863	-1.8049
0.244	-0.786222	-2.46341	-0.0346988	0.438307	0.395337	0.823846
0.244667	-0.308535	-3.0095	0.688347	-1.56779	0.646529	0.542818
0.245333	-2.30312	-1.18289	0.555117	0.207991	0.127383	1.09171
0.246	-1.1489	-0.49563	1.69927	0.446516	0.769164	0.090958
0.246667	-2.69755	-0.87799	1.03861	0.765509	0.760487	-0.92793
0.247333	-0.00550696	-2.57925	1.21986	0.975531	-0.016	-0.25316
0.248	-0.168101	-1.91996	0.593406	-0.3082	0.280553	-0.02119
0.248667	-0.754514	-2.12138	1.05061	0.536623	0.077135	-0.12367
0.249333	0.127474	-1.86055	-0.12204	-1.65783	0.528423	-0.69298
0.25	-0.00697949	-2.73884	0.457315	0.181955	0.132148	-1.04935
0.250667	-0.0432184	-1.71877	0.495314	1.7979	0.844784	0.92225
0.251333	-0.893426	-2.66073	-0.190927	-0.8603	1.49342	1.22685
0.252	-1.25856	-1.94222	0.0428453	-1.18775	2.09746	0.738939
0.252667	-1.70901	-1.77148	0.447752	0.575099	1.1477	1.00616
0.253333	-3.21066	-1.06319	1.1091	0.784219	1.16091	0.373129
0.254	-0.345855	0.248532	1.68723	1.35105	-0.06427	0.149323
0.254667	-0.7442	2.18955	0.136031	0.574334	0.639236	-0.9617
0.255333	0.136874	2.00484	0.794906	0.017547	1.30331	0.052081
0.256	1.45562	1.37495	1.03034	1.94705	1.23956	0.651998
0.256667	0.0816485	1.1396	1.18899	-0.02336	1.5286	-0.26785
0.257333	-0.9406	0.935141	0.587492	-0.61516	1.7091	0.272562
0.258	-0.589945	-0.76355	-0.0568571	-0.4613	2.0222	-0.46558
0.258667	-2.6795	-0.92541	0.780677	0.137618	1.42537	-1.45369
0.259333	0.107961	-1.51697	1.27857	0.521739	1.38034	1.04251
0.26	0.349687	-0.74022	0.924858	0.972779	1.34454	0.338743
0.260667	-1.11388	0.488278	0.0468865	0.50394	0.799685	-0.65306
0.261333	-1.81758	0.51394	-1.17551	-0.57209	1.11206	1.52491
0.262	-2.34961	1.49263	-0.187226	-0.60025	0.826132	0.356636
0.262667	-3.38789	-0.05478	0.906071	0.475119	1.31262	-0.85185
0.263333	0.42567	1.67575	0.187047	-0.16221	1.43768	-0.69564
0.264	0.191855	0.652836	0.448399	0.455077	1.28558	0.990937
0.264667	0.25713	2.00491	-0.159693	0.486123	-0.10827	-0.32643
0.265333	0.392935	0.895092	0.153448	-0.22303	0.226186	-1.10554
0.266	-1.48987	1.745	-0.73709	0.78647	0.051839	-1.00318
0.266667	-0.275288	0.727382	-0.335794	-0.16243	0.870982	0.099685
0.267333	0.461118	1.35163	1.48229	0.530959	0.85642	-0.07434
0.268	-0.268273	0.551131	0.624298	-0.28139	0.194968	0.383058
0.268667	0.557047	-1.60983	-0.0292641	-0.31946	0.694797	-1.2957
0.269333	0.907185	-1.40975	0.581187	0.382189	0.830552	-2.24594
0.27	0.705937	-0.98255	-0.52273	0.771504	0.86782	-0.65805
0.270667	0.473133	-1.60342	1.10437	0.3326	1.17641	-0.84685
0.271333	-1.45435	-0.74284	0.918689	0.615655	0.246656	0.793219
0.272	-3.42673	-2.7031	1.83009	-0.37429	0.048054	0.026412
0.272667	-0.878371	-2.92742	0.0812623	-0.71076	0.392667	1.03853
0.273333	0.283906	-1.18504	1.44543	-0.38821	0.806943	-0.90609
0.274	-0.758144	-0.06961	1.86057	0.551122	-0.00671	0.11809
0.274667	-0.714179	-0.1559	2.06741	0.565486	1.09617	-0.18511
0.275333	-0.803635	-0.04896	0.299108	-0.02963	0.79458	-0.18868
0.276	0.92059	-0.77118	1.82002	-1.07793	0.83051	-1.0647
0.276667	-0.956918	-1.03498	0.443812	0.781968	0.257222	-0.43017
0.277333	0.353991	-2.15555	-0.732384	1.9057	-0.26903	-0.96707
0.278	-0.879055	1.02289	0.345452	0.657304	-0.28641	-1.32348
0.278667	-0.956636	-0.36678	-0.197518	1.9807	1.06831	-0.99403
0.279333	-2.35888	0.351941	0.511855	-1.30464	0.286665	0.623349
0.28	-1.33505	0.515399	1.56866	-0.87577	0.280659	-0.56265
0.280667	-1.25777	1.14873	0.436344	-0.3947	0.126842	-0.03942
0.281333	1.3819	-0.23645	1.93394	-0.35257	0.258337	0.008676
0.282	0.487331	-0.28662	0.185071	0.311998	-0.58253	-0.10768
0.282667	-0.256451	0.920273	0.227262	-0.25724	-0.3719	1.67982
0.283333	0.202333	0.831501	0.564672	0.706939	-0.40904	1.34529
0.284	-0.0610643	0.750947	0.457469	-1.33599	0.121276	1.73972
0.284667	1.24259	1.86285	0.605022	1.62092	0.036959	-0.15927
0.285333	-1.59778	1.72518	1.4391	1.74578	-0.56474	-0.78794
0.286	-2.54702	0.068518	-0.511026	0.517096	0.27234	0.276709
0.286667	0.249084	0.713717	-0.634185	0.186998	-0.25077	-0.1618
0.287333	-0.194577	1.67505	0.276122	0.230026	-0.47481	-1.2464
0.288	0.169058	1.10367	-0.100576	0.175084	0.12482	-1.05483
0.288667	0.168314	0.452245	0.509089	-0.57876	0.505879	-2.1375
0.289333	0.975562	-0.59427	1.08076	0.172375	0.28587	-2.26288
0.29	-1.19082	0.953843	0.215839	-0.70822	-0.13129	1.4298
0.290667	-3.05916	-0.04764	0.970688	-0.4634	-0.93042	0.337019
0.291333	-0.999387	0.326484	-0.176051	0.440324	-0.92606	0.376228
0.292	1.64137	-0.19581	-0.776155	3.35115	-1.0632	-1.32692
0.292667	0.802166	0.350355	0.376401	-1.11258	-0.73557	-0.91111
0.293333	-0.695503	-1.84398	0.789771	0.481213	-0.37652	-0.94307
0.294	0.214491	-0.09747	0.228973	1.49157	-0.08341	-0.64017
0.294667	-0.237766	-0.59032	0.8214	-0.31002	0.40053	-0.79779
0.295333	-3.73356	0.05275	0.879704	0.669877	0.52134	-2.44399
0.296	-1.60604	-0.88581	0.13964	-0.29674	0.754174	-0.13602
0.296667	0.196337	0.059355	-0.00285823	-0.49987	-0.111	-1.60352
0.297333	-0.133179	0.210574	1.57851	-0.80092	-0.18093	-1.12479
0.298	-1.09939	-0.99118	2.03284	-2.08524	0.768854	-2.06125
0.298667	0.029016	-0.6505	1.63969	-0.73456	0.717303	-1.45032
0.299333	0.499258	-0.32827	0.060749	0.378425	0.628108	-0.83004
0.3	0.703862	0.561025	2.40173	0.896336	0.1299	-0.91504
0.300667	-0.578001	-1.69115	1.98228	-1.59368	0.36445	-1.32609
0.301333	0.905995	-0.75204	0.914426	-0.42636	0.195847	-0.28698
0.302	1.154	-0.31991	-0.201478	0.151059	0.248544	-3.56502
0.302667	-2.02219	-0.33983	0.183228	-1.06708	0.136152	-0.24727
0.303333	-0.247827	0.202882	1.54026	0.27466	-0.06485	-1.80328
0.304	-0.0984162	1.16178	0.0528575	0.852768	-0.26048	-1.273
0.304667	1.29657	0.845028	1.69259	0.436557	0.711776	-0.53899
0.305333	0.122908	0.494077	-0.454028	0.431887	0.50623	-1.5352
0.306	1.81632	0.941312	1.17015	0.947089	0.528868	-1.59115
0.306667	-0.37442	1.90008	2.49592	1.27092	0.631757	-2.13247
0.307333	-3.19339	0.748741	0.206573	0.025913	1.41494	-0.91272
0.308	0.173586	1.12642	1.30844	-0.29891	1.46567	-1.41584
0.308667	0.933807	1.45527	0.365008	-0.43246	1.21871	-1.50426
0.309333	0.491732	0.546256	1.13899	0.028819	1.12943	0.92337
0.31	0.198045	0.003469	-0.715839	0.422466	1.33683	-0.43163
0.310667	0.874571	-0.22474	0.869802	0.929382	1.0469	-0.52692
0.311333	-1.10104	0.450412	1.14179	0.234678	1.1935	0.216793
0.312	-0.389787	0.175592	1.81903	-1.27487	1.04979	0.491599
0.312667	0.499089	1.60364	0.755548	-0.03734	1.24392	0.309441
0.313333	0.438993	-1.19524	2.02063	-0.02891	0.58721	0.814691
0.314	-0.306537	1.41476	1.61709	1.11818	1.79839	0.920777
0.314667	-0.118438	-0.44482	0.75752	-1.78451	2.0517	0.809039
0.315333	-0.867514	0.090854	1.6671	-0.22753	1.55283	0.063735
0.316	0.179554	-1.43564	-0.140257	1.13792	1.31756	-0.41059
0.316667	-0.0610555	-0.50099	1.09223	1.25465	0.296525	-0.3717
0.317333	2.34442	-2.59501	2.37594	1.06502	0.710383	1.05117
0.318	-0.313512	-1.00542	0.695495	0.123362	0.302663	0.794889
0.318667	-4.1122	-2.82495	0.635407	1.10708	0.738599	-0.36681
0.319333	-1.12804	-1.12272	1.09122	-0.51451	0.426597	0.064348
0.32	0.304923	-0.84905	0.0617315	-0.70607	0.734266	1.42359
0.320667	0.821306	-1.91122	2.02578	-0.42433	0.687016	0.63363
0.321333	0.20557	0.674017	1.77939	-0.6479	0.302266	-0.18809
0.322	1.29166	-1.17709	2.27979	0.701761	-0.04847	0.105149
0.322667	0.0411442	-0.98773	1.38321	-0.26349	0.277466	-0.36235
0.323333	-4.84241	-2.19187	1.56619	1.88946	0.180013	1.17514
0.324	-2.67791	-1.27933	0.21285	-0.3015	0.904762	1.14431
0.324667	-0.0791505	-1.783	1.04197	0.550743	-0.29619	1.32556
0.325333	-0.409421	0.530479	0.161753	-0.15835	0.167089	0.850099
0.326	1.03475	-0.98969	0.854511	0.234611	-0.59128	0.107792
0.326667	1.1265	-0.63563	0.555434	-1.42071	-0.51194	-1.80329
0.327333	-1.90025	-0.22423	-1.81441	-0.6133	-0.15662	-1.85236
0.328	0.804387	0.076799	0.635193	1.3984	-0.19262	-1.49145
0.328667	1.62431	-1.29104	-0.115521	0.635542	-0.00438	0.319529
0.329333	1.44941	0.254629	0.01755	1.2985	0.223517	0.261223
0.33	1.03509	-1.59623	1.04926	0.243321	0.30064	-1.20871
0.330667	-1.36181	-0.28219	1.93263	0.218724	0.635058	0.375634
0.331333	-3.64971	0.511921	1.2501	1.81592	0.948077	0.020035
0.332	-1.32071	-0.26692	1.46639	0.652271	0.667126	-0.48729
0.332667	0.248437	-0.06435	0.999116	-0.36862	0.046705	0.950412
0.333333	-0.495815	0.09971	0.652255	-1.85952	0.155551	0.124065
0.334	0.897937	-0.01959	1.17495	0.740165	0.045139	-1.53069
0.334667	2.06753	-0.18407	1.11231	-1.01777	0.307321	-0.93397
0.335333	1.40025	-0.01999	1.22707	-1.07496	0.052856	0.322826
0.336	0.514497	-0.09684	1.57702	-0.57808	0.742054	-1.03457
0.336667	0.335564	-0.7013	0.564027	2.18196	0.367351	-2.74591
0.337333	0.287237	-1.01885	1.57202	-0.85206	0.695482	-0.39921
0.338	1.25561	0.508146	2.36305	1.33256	0.349663	-0.19997
0.338667	-3.27632	0.451459	0.229984	2.12598	0.182662	-1.50328
0.339333	-2.51425	0.214587	0.180829	0.458102	0.014797	-0.67041
0.34	0.208348	0.001152	1.68825	-0.01856	-0.26593	-0.74411
0.340667	1.13913	1.97705	1.70139	-0.80086	-0.08184	-0.59132
0.341333	0.228971	0.257737	-0.13979	-0.31319	-0.15621	-1.39146
0.342	0.662087	0.330715	1.01849	-0.52487	0.620633	-0.54807
0.342667	1.58293	-0.59404	-1.44192	1.03328	0.692487	-1.32875
0.343333	1.19251	0.928767	-0.11901	-1.19764	1.05651	-1.84973
0.344	0.834242	-0.84672	0.907859	0.901739	0.695172	-3.4498
0.344667	1.38012	-0.31614	0.6735	-1.39222	0.761532	-2.29118
0.345333	0.367527	-0.3936	0.1683	0.379402	1.07626	-1.21379
0.346	1.3146	-0.13712	-0.462681	-0.93643	1.24775	-0.3438
0.346667	0.0996291	-1.20275	0.520279	1.73536	0.16391	-0.63032
0.347333	0.525297	0.50353	1.92278	0.406101	0.430331	-2.14095
0.348	-0.593811	-0.70567	0.324494	0.073683	0.569513	-0.51413
0.348667	2.96816	1.16347	0.697988	-1.03313	0.706459	-0.6877
0.349333	0.806006	0.070454	1.49726	-0.12771	0.196283	-1.86688
0.35	2.76691	-0.84086	2.45334	0.097965	1.00008	-1.95816
0.350667	0.302245	-2.0492	2.76217	-0.93145	0.217927	-3.09973
0.351333	-0.528182	-0.10698	2.32948	-0.54426	0.832131	-0.80695
0.352	-1.0459	1.04287	1.38507	0.537209	0.86889	-1.93088
0.352667	-0.680072	-0.15725	-0.501068	1.13886	0.482901	-0.96089
0.353333	0.602013	-0.44982	1.94319	0.000983	0.573359	-0.34564
0.354	0.347597	-0.25091	2.07419	-0.68784	0.365728	-0.40301
0.354667	0.670789	-2.02641	1.97111	2.51729	1.59538	-0.82935
0.355333	-0.384551	-1.51535	-0.0411367	0.058589	0.827086	-0.05266
0.356	-0.874957	-0.09572	2.11427	0.561301	0.277464	-0.66202
0.356667	0.486475	0.242258	0.717359	-0.64526	1.16177	0.131604
0.357333	0.801535	0.157054	0.498609	2.29284	0.823093	0.640331
0.358	0.597784	0.261761	1.1334	1.36408	0.964958	-0.71379
0.358667	-0.499622	0.121168	0.172671	0.252011	1.01791	-0.5078
0.359333	-3.09833	0.489822	0.118742	-1.54257	0.227807	-1.35736
0.36	-2.17969	0.627175	2.10954	0.724201	0.510529	0.146298
0.360667	-1.88336	0.354272	0.135043	-0.58413	1.03478	-1.17565
0.361333	-0.00585599	0.266205	0.483288	1.7871	0.281364	-0.64879
0.362	0.0568058	-0.36039	0.680919	-1.21739	0.632121	-1.11385
0.362667	0.366609	0.653157	0.66176	-1.28624	0.874247	-0.98176
0.363333	-0.286476	-0.10769	1.35685	-1.01286	0.647864	-2.29432
0.364	-0.973017	-1.69578	0.587399	0.38438	-0.49455	-1.82662
0.364667	-2.49927	-0.01763	0.114701	0.307503	-0.41446	0.129553
0.365333	0.659433	-1.1322	2.14535	-0.03615	-0.15744	-0.23948
0.366	2.04005	-0.05398	0.9228	-0.11958	-1.25593	-0.02286
0.366667	1.86094	-0.60244	-0.254577	-0.58075	-0.81111	0.254607
0.367333	0.693863	-0.25931	0.148653	-1.85741	-0.21622	-0.76833
0.368	2.33239	-0.0121	0.477994	-0.406	-0.41819	-0.60447
0.368667	1.47663	0.753348	2.8492	-0.59794	-0.14557	-1.41428
0.369333	-0.133732	0.350728	1.11795	0.515277	-0.01979	0.447661
0.37	-2.19812	-1.70702	0.240493	0.239069	0.080107	1.01997
0.370667	-2.84658	-1.69657	1.36652	-0.6212	-0.32901	0.698043
0.371333	-1.14301	-0.75104	1.67065	0.991317	-0.94615	1.18016
0.372	-0.0680242	-2.23264	0.780717	-0.60417	-0.45717	1.08971
0.372667	1.46606	-2.68226	2.01758	-0.74199	0.020113	1.29156
0.373333	0.916161	-2.61175	3.37777	-0.91921	-0.03877	-0.25848
0.374	0.428396	-2.21696	2.70245	-0.25047	-0.18302	2.64654
0.374667	-0.825385	-0.47725	2.18869	-1.02189	0.07955	2.76022
0.375333	-0.428619	-0.56379	2.78257	0.143334	-0.20541	0.202608
0.376	0.911459	-0.51405	2.24201	-1.75624	-0.75387	-0.63234
0.376667	-0.941285	0.138481	1.4233	-1.06404	-0.36913	-0.14479
0.377333	-0.132073	-1.52536	1.08938	-0.17128	-0.39854	-0.40002
0.378	0.506187	-1.6753	0.816178	0.345191	-0.23305	0.497979
0.378667	-1.42603	-1.09644	1.27858	-0.34411	0.672127	1.59321
0.379333	-4.05462	-0.88695	0.821582	-0.86268	0.206985	0.986956
0.38	-0.311914	0.234463	0.930613	-0.73785	0.468689	1.87374
0.380667	-1.05193	-1.41542	1.32759	2.08413	0.566912	0.901885
0.381333	1.45142	-0.23533	2.11037	1.94328	-0.07422	0.713989
0.382	2.15764	0.687058	2.639	-0.59221	-0.4247	-0.09714
0.382667	2.39918	-2.22751	3.33276	-0.3751	-0.40132	0.586154
0.383333	-1.45739	-1.25079	0.130827	0.40241	-0.527	1.05345
0.384	-0.385155	-1.76727	0.168423	0.005075	-0.42134	0.958584
0.384667	2.54916	-1.70238	1.49487	-0.40448	0.380995	-0.89052
0.385333	-1.01298	-2.57087	1.12732	0.523308	-0.44858	-1.34373
0.386	-0.395013	-1.44447	1.07471	-0.02349	-0.70101	-0.61124
0.386667	0.7273	0.355182	0.569422	-1.35733	-0.77579	1.29368
0.387333	0.656159	-1.56895	1.79624	-0.66407	-0.24531	0.586711
0.388	0.854464	-0.4177	-0.615088	-0.66385	-0.16645	-1.04133
0.388667	-0.488969	-1.59207	-0.136213	-0.30867	0.408056	0.288634
0.389333	-0.402666	-1.83506	2.20219	0.030972	0.246582	1.43365
0.39	-0.149702	-1.25456	-0.581062	-0.22681	-0.31697	0.164375
0.390667	-0.686535	-1.9831	0.51663	1.56318	-0.20425	0.399643
0.391333	0.426776	-2.37251	-1.31494	1.10006	-0.42551	1.18741
0.392	-0.6871	-1.35691	0.660758	-0.06384	-0.77534	-2.55297
0.392667	-3.21686	-4.19712	-0.362186	0.213837	-0.97019	-1.27537
0.393333	-1.88637	-1.7588	-0.413668	0.988488	-0.31465	0.608493
0.394	-0.390516	-2.2006	0.708363	-1.23725	0.510233	-0.24437
0.394667	-0.22973	-2.83527	0.724643	-0.0804	1.09949	-1.29091
0.395333	-1.4694	-2.36653	-0.103133	-0.11146	0.640744	-0.62978
0.396	-0.131622	-2.53175	1.95344	-0.06945	-0.31636	-0.14014
0.396667	-0.223287	-3.57854	0.676228	-0.66183	0.463177	-0.64214
0.397333	1.47922	-3.17521	2.49461	0.335603	1.1744	0.811196
0.398	-0.488713	-3.18936	2.44407	-1.08094	0.465412	-0.20179
0.398667	2.73012	-2.97067	1.1006	-0.49384	0.546062	-0.48604
0.399333	-0.300347	-3.06926	0.289974	0.12878	0.318496	0.028355
0.4	0.424756	-2.98166	-0.212707	-0.16482	0.65298	-0.47679
0.400667	-2.00727	-2.11469	1.16323	-0.71001	0.23053	-0.93091
0.401333	-2.44232	-0.56479	-0.234677	-0.71121	0.437747	-0.68412
0.402	-0.270241	-0.47917	1.21236	-0.72261	-0.02477	-0.94403
0.402667	-0.79141	-2.04327	1.96536	-1.73999	0.112391	-0.77516
0.403333	0.647482	-1.63486	0.761065	-0.79421	-0.52501	-1.07515
0.404	0.0821412	-0.52777	-0.0724629	-0.90467	0.513986	-0.92376
0.404667	0.538121	-1.19903	1.3783	-1.09519	0.58275	-0.54053
0.405333	0.126645	-2.36413	-0.0287374	-0.99465	0.506611	1.12797
0.406	-2.62374	-2.28784	-0.0950444	-0.63641	0.957776	1.00189
0.406667	-3.397	-1.29434	-1.37682	-0.22673	1.06223	2.52459
0.407333	0.0810869	-1.75137	-0.0791942	0.29222	1.2927	0.073146
0.408	1.01358	-1.17477	0.667719	-1.81767	1.58543	0.258543
0.408667	-0.0128461	-1.44489	-0.189737	1.09369	0.999724	-1.47493
0.409333	0.051305	-1.10826	1.13206	-0.07029	1.11193	-1.8128
0.41	0.463622	1.40751	0.589369	0.158563	0.743116	-0.87136
0.410667	0.971675	-0.5638	0.0535515	-0.74178	0.295068	0.414575
0.411333	-3.63817	1.54169	1.46428	-0.38218	-0.35712	-0.55481
0.412	-3.64605	0.097814	1.09732	-0.86047	-0.14712	-1.01227
0.412667	-0.397944	0.270233	0.666842	-0.18831	-0.59617	0.516558
0.413333	-0.257936	0.259286	1.70478	-0.3423	-0.00569	-0.338
0.414	1.0569	-1.94521	1.75372	-0.49278	0.221348	0.990095
0.414667	-0.492223	1.47078	0.688125	0.502784	-1.02098	-1.50593
0.415333	-0.0244852	1.44527	0.435497	0.738172	-0.08866	-1.11383
0.416	1.00784	0.296485	0.229921	-0.65159	0.268354	0.878538
0.416667	-3.001	-0.70338	0.13758	-0.41564	-0.05471	1.43612
0.417333	-3.04448	-0.14784	-0.441678	-0.17363	-0.73484	1.68223
0.418	-0.634356	-1.77573	-1.16901	-1.28908	0.096834	1.3055
0.418667	0.126735	-0.43975	-0.0683658	0.240156	-0.15087	0.804645
0.419333	0.360366	-1.15521	-0.24958	0.068286	-0.00623	1.44395
0.42	-1.96707	0.158844	1.62481	-0.8392	0.522745	-1.84765
0.420667	1.27002	-2.35462	1.4375	0.72974	0.505677	-0.94456
0.421333	2.61625	-0.65487	1.01414	0.451198	-0.4196	0.515511
0.422	3.6708	-2.02047	0.577332	-0.87051	0.055584	-0.24405
0.422667	1.66098	-0.1352	1.22933	-0.06075	-0.36813	-0.92042
0.423333	-1.07834	-1.2886	1.19888	-0.62796	0.297742	1.6114
0.424	-0.761138	-1.62622	-1.22425	0.739269	0.391385	-2.03935
0.424667	1.48225	-1.59978	-0.5703	-0.81775	-0.29693	-1.63731
0.425333	1.72218	-0.01223	1.23218	-0.19099	-0.67552	-1.35054
0.426	0.34419	-0.36017	0.0614862	-0.73278	-0.38276	0.723547
0.426667	1.17016	-0.19706	1.35321	0.170279	-0.65252	-0.53856
0.427333	0.217249	-0.84902	1.0763	0.349988	0.265734	-0.28456
0.428	1.13255	-0.06124	0.0405321	-0.45128	0.210159	0.736095
0.428667	-2.02819	-0.31359	-0.29151	-1.3619	0.051329	0.892327
0.429333	1.85173	-0.53437	1.22574	0.082249	0.084129	-0.5125
0.43	0.715487	-0.1708	1.46115	0.265418	0.422573	2.35907
0.430667	-0.100276	-1.00393	0.0824663	0.236015	-0.083	-0.9882
0.431333	0.277925	-0.35417	1.60995	-1.04267	-0.38979	0.581749
0.432	1.74143	0.131524	0.393168	-0.16208	0.082423	0.854973
0.432667	1.81607	2.21729	1.65801	-0.61266	-0.26403	0.566063
0.433333	0.365738	1.05693	0.868709	-0.3358	0.476166	-1.30114
0.434	0.315183	1.2247	-0.00282302	-1.00443	0.317696	0.671554
0.434667	0.841374	0.270379	0.426424	0.330651	0.350964	2.94045
0.435333	-2.85444	2.4926	1.09799	0.167107	0.757319	0.395092
0.436	-2.93768	1.12431	-0.122466	-0.40874	0.347138	0.746464
0.436667	-0.357681	2.17495	1.57774	0.211103	0.552984	0.725115
0.437333	0.244983	1.57059	0.587752	1.63739	-0.13304	1.12545
0.438	2.20465	1.2671	0.388763	0.745235	0.156944	0.382102
0.438667	-0.085587	2.79758	0.0523585	0.036545	0.114157	1.76705
0.439333	0.417717	1.04041	0.424821	0.978976	-0.09782	2.35283
0.44	0.729985	2.81646	0.221355	-0.99821	0.345028	1.32093
0.440667	1.19933	-0.92589	0.829138	-0.86211	0.01824	0.648914
0.441333	-0.583494	1.85674	0.532312	0.18304	-0.17192	1.81222
0.442	0.571009	-0.27058	1.28017	-0.14477	-0.23802	-0.12269
0.442667	0.29961	1.24773	1.41724	2.14158	-0.48531	-0.13684
0.443333	1.50272	0.949772	1.23061	-0.27355	-0.53913	1.78006
0.444	0.652139	0.227072	1.08312	-1.06886	-0.41349	0.379521
0.444667	0.821244	-0.31295	0.470486	-0.6326	0.07539	2.6517
0.445333	0.952248	0.607355	1.07094	-0.91819	-0.38545	2.15301
0.446	-1.96148	2.19363	1.08771	-0.34063	-0.62043	1.77434
0.446667	-3.73421	-0.91112	0.27912	-0.13889	-0.58819	1.73877
0.447333	-0.685812	-0.4601	1.50958	-1.67949	-0.79716	3.27178
0.448	0.966979	-0.03501	1.80031	0.068814	-0.17078	2.7042
0.448667	-2.47485	-0.25014	0.231564	-0.47063	0.190725	1.80448
0.449333	-0.105953	-0.03112	1.19698	-2.61059	-0.29643	1.43365
0.45	-0.904801	-0.26273	1.30835	-0.78806	-0.23615	0.326074
0.450667	0.437319	-0.11963	0.337568	-0.05681	-0.01106	1.08016
0.451333	-0.148734	-0.42262	0.0708148	0.206482	-0.24789	0.899621
0.452	-0.672418	-1.12405	-0.855939	-0.0839	-0.232	1.95291
0.452667	-0.815519	0.264747	-0.377835	-1.89419	-0.28649	1.27533
0.453333	-2.06217	-0.17249	0.639374	-0.62863	-0.42253	0.561685
0.454	-2.20593	-0.3662	1.40627	-1.31181	-0.25778	-0.08688
0.454667	-1.0838	-0.7999	0.280698	-0.10701	-0.4966	1.14673
0.455333	-0.304645	-0.34777	1.21256	0.363837	-0.38972	0.196919
0.456	-0.798321	-0.73762	0.466977	0.35655	-0.38474	0.396025
0.456667	0.400802	-1.30532	-0.819815	-0.03863	-0.16344	-0.27451
0.457333	-1.00267	-1.52194	-0.567427	-0.26784	-0.74177	-1.07348
0.458	0.231808	-1.78032	0.234133	0.43998	-0.20321	0.474627
0.458667	-0.233636	0.010874	0.161634	-1.14807	-0.45257	1.04269
0.459333	-0.563917	-0.34139	-0.282909	-0.24894	-0.49591	0.046408
0.46	-1.34128	-0.84565	-0.256127	0.584582	-0.30853	1.56048
0.460667	0.0847179	0.800518	0.332371	0.363087	-0.30295	0.629268
0.461333	1.47947	0.822574	-0.67007	-0.21175	-0.32343	-0.86049
0.462	-0.160198	-0.07913	0.0787323	-0.33988	-0.52818	0.155119
0.462667	-0.668764	0.848306	0.321582	-1.14567	-0.01337	1.34936
0.463333	-0.588726	0.626422	2.26409	-1.32678	0.793193	0.38798
0.464	-0.501415	0.575128	2.3552	-1.65986	0.353689	1.40519
0.464667	0.0805096	1.04539	2.44823	0.435548	0.76518	1.15544
0.465333	-0.609626	-0.07093	0.842125	-0.73824	0.718319	0.965884
0.466	-0.117308	-0.02147	0.663301	-1.21305	0.977571	-0.26722
0.466667	0.498832	0.112503	2.26628	0.014476	0.914414	-1.2276
0.467333	0.386976	-0.78701	1.11508	0.186046	1.10043	-0.49853
0.468	-1.66144	0.181433	2.72142	-1.11551	1.40783	-0.23697
0.468667	-3.00232	-1.06261	0.748848	-1.27942	1.30415	-1.00147
0.469333	0.974827	0.313583	1.95383	0.856564	1.91545	-0.90206
0.47	1.51599	-0.43133	2.50225	-0.18516	1.58213	-0.66619
0.470667	1.05043	-0.1421	1.65045	-0.28078	1.33995	-0.95611
0.471333	0.125542	-1.3857	0.678684	1.41203	1.0348	0.346294
0.472	0.879036	-1.16924	2.37821	-0.41115	0.181493	0.822556
0.472667	-2.43737	-1.31294	2.47757	-0.74586	0.232856	-0.79926
0.473333	-0.429904	-0.42909	2.07334	-0.82788	0.484856	-1.80063
0.474	1.17621	-0.67494	1.45284	-1.39542	0.410152	-1.31459
0.474667	2.15921	-2.27076	1.38499	-0.89482	0.407497	-0.39518
0.475333	0.941591	-1.83789	0.89931	-0.78076	0.507216	-0.45813
0.476	-0.456053	-2.03451	1.11546	-0.9765	0.68372	0.356527
0.476667	0.294164	-2.68824	1.42665	1.08228	0.322603	-0.97724
0.477333	0.398938	-3.24982	0.558091	-0.99223	0.52727	-0.36879
0.478	-1.0726	-1.49925	1.93733	-1.06124	0.316904	-1.15956
0.478667	2.82233	-2.41463	0.472715	-0.71788	-0.02393	-1.36518
0.479333	-0.182105	-3.7775	0.904228	-1.21186	-0.12777	-0.97872
0.48	-1.3443	-2.10791	0.373059	-0.73292	-0.1914	-2.09728
0.480667	-2.52298	-1.0789	1.71854	-1.53701	0.169753	-1.31776
0.481333	-0.222816	-1.00842	1.21551	-0.98043	0.53869	-0.45719
0.482	-0.491684	-2.56582	0.51025	-1.88723	0.393953	-0.72043
0.482667	1.18555	-0.97222	1.82927	-0.904	1.15535	0.283521
0.483333	-0.962864	-1.36616	0.503532	-1.05283	0.93291	0.540592
0.484	-0.629001	-0.59769	1.32829	-1.26951	0.860607	-0.25289
0.484667	-0.357625	-1.82818	2.0389	-1.48266	0.654713	0.128833
0.485333	-0.550224	-1.13304	0.334733	-1.29971	0.041055	-0.46925
0.486	-0.970043	-0.6694	1.47509	-1.67754	0.144493	-0.15447
0.486667	1.27944	-1.95127	1.56329	-1.30242	-0.41692	1.14936
0.487333	-0.389916	-0.12115	1.45357	0.065775	-0.60899	1.71429
0.488	-0.0700834	-1.74878	1.56459	-0.84265	-0.16358	1.3559
0.488667	-0.356475	-0.74441	1.39161	-0.3309	-0.25162	0.243031
0.489333	-1.17559	0.427788	2.6417	-1.34722	0.114465	0.582762
0.49	-0.0424194	-0.03285	1.79229	-0.27529	0.336238	-0.32583
0.490667	-0.4212	-0.5616	1.6301	-0.93315	-0.36927	1.36227
0.491333	-0.380849	0.446453	0.0214927	-0.27123	-0.08944	-0.34351
0.492	2.19119	-0.25676	1.01599	-0.18126	0.231935	0.80395
0.492667	-0.762752	1.4286	1.06652	-0.28575	0.384746	0.200269
0.493333	-1.56652	1.06421	1.35979	-2.06498	0.541612	0.71097
0.494	0.904217	0.444278	0.162781	0.360026	0.076152	1.80226
0.494667	1.88489	1.81737	0.497227	-1.63205	0.030183	0.827342
0.495333	0.174213	1.20835	0.80566	-0.29691	-0.04688	0.8334
0.496	2.98674	1.27811	0.725903	-0.03569	0.723322	1.50174
0.496667	1.21888	0.122902	1.19592	1.27608	0.043329	-1.25885
0.497333	-6.49676	-0.69889	1.91931	-0.37426	-0.39261	0.729436
0.498	-1.69718	0.019235	1.30723	-0.48729	-0.20513	0.386308
0.498667	-0.93742	0.275068	1.16523	-1.05208	-0.01166	0.284792
0.499333	-0.640774	-0.74086	1.51755	-1.29619	-0.05376	-0.02101
0.5	2.22108	-1.36914	1.99134	-0.27186	0.255331	-0.5735
0.500667	-0.680591	-0.15098	1.41702	0.426883	-0.12189	0.046611
0.501333	-1.72915	-1.10752	1.38109	0.489185	-0.00722	-0.62198
0.502	-0.0998773	-1.45786	0.747282	0.670127	-1.15725	0.837208
0.502667	0.437541	-0.22801	0.330621	-0.14689	-0.09654	0.215662
0.503333	0.106465	-0.22803	1.37703	-0.81296	0.428089	-0.48025
0.504	1.66202	-2.69312	-0.05226	-0.28352	-0.88997	0.097102
0.504667	2.06106	-1.54583	0.44007	-1.31815	-0.49449	-0.27269
0.505333	-0.332523	-1.19216	-0.069945	0.446246	0.095009	-0.11719
0.506	-2.93166	-2.03657	-0.702322	0.532516	0.077479	-0.38751
0.506667	0.862283	-1.27448	0.372754	-1.66972	-0.40113	-1.50107
0.507333	-1.84701	1.08737	-1.22234	-1.07628	0.561266	0.070148
0.508	-0.370088	1.21803	1.01264	-0.91703	0.327883	1.13987
0.508667	1.25665	1.1108	1.77659	0.433269	-0.00507	-2.26587
0.509333	1.89763	-0.16707	0.624962	-0.68091	0.168344	-1.5468
0.51	0.303313	-0.99152	1.79593	-2.08899	0.094314	2.0755
0.510667	-0.905187	-0.6538	1.75642	1.72384	-0.14484	-0.42323
0.511333	-0.625465	1.00613	1.1575	0.863469	0.310599	-0.74719
0.512	-0.585929	-0.51142	0.3636	-1.5568	-0.56409	-0.45143
0.512667	1.14568	-0.27333	0.657084	-0.79004	-0.09243	-0.9599
0.513333	0.733529	0.100769	0.568326	-0.63693	0.385021	0.770753
0.514	0.0324374	0.579941	0.97547	0.248827	-0.21007	1.1003
0.514667	2.08646	0.43848	0.85317	-0.60776	-0.3294	-0.30688
0.515333	1.92779	1.91127	0.0034335	-2.16322	-0.71386	0.240466
0.516	1.64123	0.380954	0.622346	-0.21216	-1.08406	0.198675
0.516667	1.22185	0.2763	1.62441	-1.00483	-1.07449	1.22773
0.517333	0.246373	1.66362	0.542082	0.732996	-1.02256	0.479907
0.518	3.53634	1.26074	0.671615	-0.0574	-1.26733	0.703591
0.518667	1.4977	-0.33099	1.34099	-0.04128	-0.529	-0.44776
0.519333	-2.68777	0.169162	0.280276	0.272813	-0.6893	1.01953
0.52	1.2047	0.156351	0.765844	-0.02766	-1.10382	-0.0403
0.520667	0.82597	0.017905	0.612651	-1.90556	-1.29498	-0.50135
0.521333	0.97961	0.511769	-0.260862	0.054418	-0.67466	-0.90502
0.522	1.09153	0.227308	1.82195	0.178767	0.005165	0.769728
0.522667	0.06831	-0.93814	0.932433	0.033245	-0.23155	-1.19008
0.523333	-2.44889	-0.25874	1.57272	-1.43133	-0.49566	-0.52719
0.524	-1.31673	-0.07064	1.09224	0.379261	-0.44642	-0.78564
0.524667	-0.421379	-0.53625	0.771686	-0.16053	-1.04178	1.02756
0.525333	-0.394882	-0.98679	0.437558	-1.28236	-0.66207	0.438062
0.526	0.930935	-1.61094	0.0390787	0.983697	-1.02844	0.19811
0.526667	0.875878	-2.41146	1.25892	1.50306	-0.78674	-0.75181
0.527333	-1.24578	-1.05898	-0.0451366	0.88756	-1.18301	0.007482
0.528	0.463869	-0.78124	0.426219	0.678596	-0.99722	0.557407
0.528667	0.692329	-1.4484	1.4203	-0.57586	-0.90908	0.020167
0.529333	0.0185491	-0.2066	1.62844	1.69965	-0.10147	-0.42667
0.53	0.0813615	-1.02925	0.724328	0.899373	-0.1408	-1.59375
0.530667	0.469036	0.551961	0.30584	1.13159	-0.96109	-0.18968
0.531333	1.59583	-0.38716	0.460729	0.232269	-0.44683	0.023483
0.532	1.77234	-1.18052	1.59636	0.246724	-0.63616	0.712266
0.532667	1.45951	-3.01491	2.32426	0.426209	-0.61066	1.8549
0.533333	0.74975	-1.58713	2.80583	-1.12476	-0.75598	-0.4803
0.534	2.37126	-0.45287	1.7113	-1.71105	-1.57285	1.46177
0.534667	1.38195	-0.73671	1.98092	-0.06496	-0.94476	1.73429
0.535333	2.68305	1.08196	0.792798	0.470197	-0.94436	1.10193
0.536	2.37891	-0.96962	0.580564	-0.91302	-0.4339	-0.45581
0.536667	2.43678	-0.32531	1.2881	-0.58509	-0.59576	0.390911
0.537333	3.68955	-1.16585	0.886086	-1.17107	-0.56772	-0.08963
0.538	0.920486	0.854677	0.887406	-0.39913	0.183499	2.37988
0.538667	-1.01783	0.761442	-0.549667	-0.62985	0.370827	1.80102
0.539333	1.68205	-0.61624	-0.0480245	0.64319	0.382353	-0.45096
0.54	0.847419	-0.12013	1.54155	-0.43559	-0.21247	0.604511
0.540667	2.27032	-1.38305	1.76857	-0.16172	-0.38744	-0.21615
0.541333	0.891589	0.54602	-1.04226	-0.02113	-0.28576	-0.31494
0.542	1.41668	-0.43511	0.756598	-0.33347	0.439314	-0.0969
0.542667	-2.69355	-0.63101	1.31265	0.267413	0.228978	0.312571
0.543333	-1.61797	0.052647	2.6522	0.671916	0.205307	0.521531
0.544	-0.753045	0.564268	2.49505	-0.3219	-0.33208	0.516225
0.544667	-0.425579	1.75086	2.68118	-0.08653	0.148559	0.039777
0.545333	-1.06261	1.39684	2.79685	-0.08743	0.265082	1.44745
0.546	-0.116359	1.41103	2.01404	1.00127	-0.56745	1.13999
0.546667	-0.493771	0.578597	1.21955	1.32012	0.354393	-0.23464
0.547333	-1.84899	1.74101	1.35767	-0.08269	-0.58981	0.527566
0.548	-3.92015	0.605555	1.38384	-0.1122	-0.33853	-0.26835
0.548667	-1.3465	1.18284	2.01201	-0.53537	-0.16318	-0.66286
0.549333	0.654349	0.112545	3.1041	-1.66335	-0.5184	-0.83322
0.55	1.04214	0.440885	1.54067	0.348247	-0.05421	-1.02871
0.550667	0.269023	2.12273	0.797086	-0.255	-0.12476	-0.38048
0.551333	0.118505	2.11423	1.05684	-0.01015	0.730543	0.739884
0.552	0.663337	1.83505	-0.242911	0.735286	-1.09055	0.88527
0.552667	1.12369	2.79222	2.33484	-0.41461	-0.74295	0.386205
0.553333	-0.695783	0.848089	1.21968	-2.05744	-0.27981	0.986538
0.554	0.965485	1.06245	-0.719993	-0.07797	-0.30892	-1.04666
0.554667	1.69294	1.25042	-0.487613	-0.53861	-0.27981	1.18122
0.555333	-0.00151537	-0.45968	0.281645	-0.60212	-0.38475	0.387833
0.556	-2.81548	0.981448	-0.0488478	-0.63637	-0.81038	-0.63595
0.556667	-3.04687	0.54222	-0.0341892	1.09384	-0.45626	-0.75911
0.557333	0.705161	0.082846	0.00680235	0.949457	-0.27194	0.491834
0.558	1.17082	-0.59363	0.544388	-1.40082	-0.13757	0.54888
0.558667	1.65723	-0.03497	-0.20885	-0.93705	-0.64643	0.506391
0.559333	-0.358031	-0.67424	-0.443073	-1.07263	-1.31397	0.857404
0.56	-0.541904	-1.2833	-0.0654934	-0.65309	-0.60778	-0.71585
0.560667	-2.15935	-1.12455	-1.32908	0.990626	0.025469	-0.75429
0.561333	-2.29225	-0.08362	0.38489	-1.10945	-0.14653	0.253737
0.562	1.87907	-0.04466	1.11358	0.434533	-0.38517	-0.26747
0.562667	-1.10089	0.413342	-0.806076	-0.74289	-0.6681	-0.638
0.563333	0.519805	-1.52434	-0.672731	-0.89063	-0.46105	1.85187
0.564	0.965556	-0.88242	-0.560886	-0.97273	-0.89411	0.876409
0.564667	0.664846	-0.64447	-0.486555	-1.22992	-0.54519	0.550521
0.565333	-0.0189437	0.427348	0.741289	-0.33333	-0.43457	-0.13196
0.566	-1.73041	0.598415	-1.20911	0.987721	0.042045	-0.32237
0.566667	-0.0142848	0.232504	-0.60456	0.542686	-0.68734	1.59353
0.567333	-0.475099	0.183919	1.27759	-0.37052	-0.52726	-0.86972
0.568	1.66214	0.691287	-0.787175	-1.47201	0.167603	0.390114
0.568667	-0.621667	0.637854	0.184453	-0.31697	-0.67374	-0.36831
0.569333	0.356502	1.67277	0.408021	-1.14316	-0.47075	-0.57845
0.57	0.0287351	0.961061	-0.665803	-1.04387	0.355468	0.773569
0.570667	1.07668	1.41567	-1.10007	-0.19485	0.272861	0.865745
0.571333	0.839023	0.988424	0.701432	-0.83447	0.860384	-1.75765
0.572	-0.309041	1.37059	0.539248	-1.54537	0.40531	-0.8796
0.572667	-2.11759	2.00939	1.12236	1.03432	-0.17257	-0.02606
0.573333	-2.85399	1.80757	1.88338	0.010267	-0.10953	0.371858
0.574	-0.455472	1.14744	2.08276	1.01299	0.264428	-0.09875
0.574667	0.250252	0.154997	0.224895	0.365771	0.606832	0.868548
0.575333	-1.17696	0.569292	0.421827	0.832635	0.990286	-0.31443
0.576	1.13636	1.91169	-0.182561	2.81246	0.458644	0.483926
0.576667	-2.06812	0.372356	0.0428217	0.252567	-0.20813	0.123728
0.577333	-2.91348	1.82879	0.0210272	0.920569	0.395494	0.506349
0.578	-0.929841	0.253326	2.52134	0.00489	0.722182	0.410671
0.578667	1.32451	-1.06938	2.02002	1.11446	-0.20022	-0.53319
0.579333	1.44217	-1.69659	0.361599	-0.46392	-0.07439	0.380748
0.58	-0.71878	-0.35213	1.31468	1.53573	0.59967	0.498571
0.580667	-0.164649	0.128455	2.93728	0.1486	0.09053	-1.78047
0.581333	1.30156	-0.36194	0.883608	1.38403	-0.38636	-1.36954
0.582	0.40984	-0.08277	2.49509	1.6088	-0.16116	-0.56119
0.582667	-0.388418	-0.81169	2.53672	1.12881	0.294661	0.759776
0.583333	0.244353	-0.99471	2.48043	-1.29763	0.351323	-0.55219
0.584	1.13483	-0.42206	2.21669	-0.41958	-0.11737	1.23619
0.584667	-0.0117906	-1.16082	1.09403	-0.85461	0.158021	0.596084
0.585333	2.61374	-0.16857	1.20115	0.450899	0.764361	-0.28184
0.586	1.24655	-2.33882	0.762866	0.139302	0.695158	1.52981
0.586667	1.07812	-2.70049	0.643656	-0.13334	0.306356	2.74572
0.587333	-1.16817	-0.68914	0.510212	-0.3248	0.525215	0.326414
0.588	1.07249	-0.69578	-0.263446	-0.01565	0.307707	1.00176
0.588667	0.0173648	-0.94411	0.710569	0.571846	0.637224	-0.68578
0.589333	-0.188121	-0.44248	-0.591479	0.059514	0.689945	-0.21449
0.59	-0.474863	-0.96497	-0.226288	-0.34649	0.088987	0.410564
0.590667	1.46487	-1.43906	-0.0839398	0.181794	-0.01697	0.731106
0.591333	0.504214	-1.58105	1.12818	-0.04791	-0.45082	0.756414
0.592	0.662087	-0.45321	0.181501	0.177318	-0.40837	1.30036
0.592667	1.41357	-0.00011	0.364686	0.582131	-0.47865	0.479696
0.593333	1.5887	-0.76618	-0.347848	0.107557	-0.53396	1.32634
0.594	0.936536	-0.38068	0.716333	1.76697	0.296597	-0.1815
0.594667	-0.280194	-0.26167	0.77547	0.129903	0.097493	-0.00647
0.595333	-1.92935	-0.58888	0.822678	0.564298	0.95037	0.127951
0.596	-1.29557	0.837021	0.36302	1.65287	0.312309	1.34169
0.596667	-0.586671	0.938178	0.0387413	0.992045	0.177383	0.30797
0.597333	0.932907	0.263355	0.989106	-0.15202	-0.23077	0.654832
0.598	0.166063	-0.36347	1.35232	-0.86386	0.100358	0.831653
0.598667	-1.70996	-1.35454	-0.269631	-0.76226	-0.41287	0.06886
0.599333	-2.12722	-0.25588	0.626252	0.800977	0.634453	0.160509
0.6	0.353682	-0.66739	-0.20265	0.412491	0.125094	-0.70042
0.600667	-0.979543	-1.59209	0.42849	1.22763	-0.01272	1.24407
0.601333	1.00687	-1.21573	1.23436	-0.49073	0.050876	0.855145
0.602	1.32369	-1.29662	0.623619	1.72294	-0.09952	1.04023
0.602667	0.0566192	-3.54963	0.586118	-1.7835	-0.36631	1.95966
0.603333	2.95352	-0.84124	1.11919	0.135552	-0.56367	1.31452
0.604	1.09371	-2.36532	2.09262	-0.06915	-0.02191	-1.24834
0.604667	-0.349867	-2.38274	1.36397	-0.41312	0.009568	-0.1641
0.605333	1.51906	-1.50269	1.93118	-0.42953	0.422882	-1.58671
0.606	1.9104	-2.05991	0.774298	0.438647	0.117538	-0.13882
0.606667	2.73163	-1.81162	1.45331	-0.45731	-0.15547	-2.48569
0.607333	2.3661	-1.74833	0.372159	-0.44294	0.705011	0.193272
0.608	2.03696	-1.87351	0.522708	-1.17374	0.071706	0.603472
0.608667	2.06932	-1.72842	-0.286907	0.301523	-0.13869	0.530738
0.609333	0.566303	-1.33199	-0.695375	-0.03335	-0.37775	0.839454
0.61	-0.321291	-2.55909	-0.265552	-0.71244	-0.80303	-0.9803
0.610667	-0.0980728	-1.88088	-0.756059	0.109512	-0.85969	0.747194
0.611333	1.32553	-1.75493	0.46854	-0.73294	0.275309	0.036566
0.612	1.58046	-1.20715	1.50218	-1.31648	-0.41342	0.549157
0.612667	1.43061	-1.69975	0.0558961	-0.08393	-0.78659	0.59054
0.613333	-1.20016	-1.98421	0.474747	-0.32574	-0.51371	-0.17365
0.614	-1.13057	-0.8803	0.819956	-2.93446	-0.52343	0.817034
0.614667	-0.223694	-1.66486	-0.0539633	-0.51611	-0.52808	0.804057
0.615333	0.601402	-1.80643	0.0142461	0.204776	-0.11284	0.440889
0.616	0.463088	0.067154	0.67134	-0.32011	-1.01597	0.791024
0.616667	-1.69205	-1.39771	0.579525	-1.31577	-1.07575	-0.45566
0.617333	-2.65338	0.093335	0.240514	-1.13675	-0.43039	0.714981
0.618	0.0706148	-0.53537	1.59534	-0.6893	-0.54674	0.324591
0.618667	1.52549	1.0542	0.554976	-0.14906	-0.7334	1.03966
0.619333	0.811189	-0.1462	0.925833	-1.02366	-1.23096	1.29623
0.62	1.57161	0.090315	0.666225	0.594885	-1.94052	1.06226
0.620667	1.39371	-2.07022	-0.366154	-0.1475	-1.81374	0.805191
0.621333	-1.69062	0.140758	1.08505	0.645593	-0.29292	-1.6409
0.622	-2.28586	-0.28605	0.657328	-1.6494	-0.92776	0.890457
0.622667	-0.769487	-1.09039	0.620639	-0.14079	-0.19936	2.00139
0.623333	1.40403	0.398594	1.43193	1.14407	-0.38673	-0.71127
0.624	0.74781	-0.07961	0.981426	-1.08246	-0.76491	-0.11478
0.624667	-0.424634	0.126523	0.656557	-1.17466	0.233635	0.972416
0.625333	1.18434	-0.56932	0.685134	0.33089	-0.36247	0.104621
0.626	0.514865	-0.90163	1.2533	-0.27035	-0.06246	0.69794
0.626667	1.68163	0.949618	1.85158	-0.20773	-0.81761	1.87482
0.627333	-0.887948	-1.6558	1.9999	1.03117	-0.90384	-0.13004
0.628	0.0637893	-1.32623	1.63993	-1.14231	0.0253	1.32961
0.628667	0.762788	-0.91023	2.08329	0.395074	-0.43797	-0.22844
0.629333	-2.10327	-0.57921	1.82862	-1.74848	0.261193	0.373015
0.63	-3.24179	-1.21358	0.882813	-1.47952	-0.28815	0.216571
0.630667	0.967005	-1.73891	0.412533	0.298483	-0.47918	0.784574
0.631333	-0.0865441	-0.73098	-0.649553	-0.23551	-0.15204	1.14966
0.632	1.08919	-2.20408	-0.841614	-0.42785	-0.2568	0.277921
0.632667	-0.328153	-2.00891	0.0386484	-1.02204	0.277371	1.73814
0.633333	-0.755549	-1.16886	-1.26112	-1.0253	0.093687	0.012003
0.634	1.52728	-1.11001	-0.0764519	-0.75923	-0.02489	2.05699
0.634667	1.21626	-1.27674	-0.43415	-1.16558	-0.76087	-0.06665
0.635333	0.061205	-0.5093	1.31403	-0.69455	-0.23676	1.343
0.636	-1.26327	-0.21358	-0.0325639	-1.41475	0.294841	1.36783
0.636667	0.468571	0.843428	1.79489	-2.65215	0.438302	-1.71591
0.637333	0.881172	-1.20285	0.435621	-0.91948	0.297954	1.39795
0.638	0.715344	-1.07518	1.55866	-1.42689	-0.00105	-0.01937
0.638667	-0.744813	-0.62576	0.825669	-0.63331	-0.16259	0.564174
0.639333	0.986885	-1.03614	1.15167	-1.66153	0.317864	-0.55803
0.64	2.06725	-1.55276	1.01343	-2.94168	0.161748	-1.45036
0.640667	1.87935	-1.05405	1.11812	-0.99398	0.236932	-1.57638
0.641333	-0.805322	-0.64727	1.07465	1.0835	0.050227	-1.08156
0.642	0.501678	-0.87477	1.66799	0.500545	1.01018	0.514056
0.642667	0.643701	0.030051	0.078261	0.352357	0.40966	-0.86118
0.643333	0.117195	-0.38983	0.410024	-1.55018	0.771228	-0.45203
0.644	-0.629416	2.20254	0.284394	-1.23093	0.332213	1.19973
0.644667	-2.32375	1.2205	1.58393	-2.14122	0.175631	0.173586
0.645333	-2.87964	0.393794	-0.355687	-1.40503	0.495804	-1.64682
0.646	-0.371588	1.50268	0.184992	0.241	0.149864	-1.27866
0.646667	1.15128	0.514909	0.399646	-0.71038	0.496103	1.38147
0.647333	0.756088	0.729271	-0.102731	-1.1726	0.369497	-1.14724
0.648	-0.571554	0.865114	-0.0473029	-1.97346	0.796516	-1.0902
0.648667	-0.352549	-0.0854	-0.227059	-0.51971	0.360183	1.18861
0.649333	-0.796866	0.594638	-1.01581	-1.73293	0.215729	1.25531
0.65	0.0477605	0.985689	0.356207	-0.06579	0.041596	1.1666
0.650667	0.533314	1.28034	-0.130965	-0.46918	-0.0587	0.911677
0.651333	-1.50282	0.667286	-0.0669204	0.443135	-0.15097	-0.33092
0.652	1.449	0.396263	-0.58581	-1.53851	-0.32447	-0.38326
0.652667	1.6168	0.383105	-0.509209	-0.33666	-0.52887	2.04875
0.653333	-0.459177	-1.03478	0.278266	-1.07811	-0.71058	-0.823
0.654	-1.77896	-1.1288	-0.241115	-0.26791	-0.47892	-0.26654
0.654667	-2.2927	-3.03249	-0.0731502	-0.36281	-0.37262	0.230387
0.655333	1.72177	-0.83396	-1.5528	-0.47823	-0.22929	0.816642
0.656	2.0195	-2.26646	0.581155	-0.63119	0.100317	0.843036
0.656667	0.673755	-1.76524	0.0694542	0.233425	0.27719	1.20179
0.657333	-0.282813	-2.14793	-0.186205	0.911647	-0.10077	1.97229
0.658	-1.036	-0.89901	2.15447	-0.03435	-0.06532	0.195198
0.658667	-1.89065	-1.53278	1.95598	-0.14112	0.407728	1.83986
0.659333	-1.43236	-1.17293	0.580194	0.812035	0.203368	-0.83862
0.66	-0.757892	-0.95019	0.544067	-0.1133	0.713535	0.583664
0.660667	0.584791	-1.49078	1.45657	1.72399	0.208525	1.17253
0.661333	1.43048	-1.52938	1.51566	0.228729	-0.24298	0.616605
0.662	1.52695	-1.55962	0.340172	0.58568	0.691033	0.163753
0.662667	-2.14846	-1.17252	-1.03524	0.959347	0.149582	1.01234
0.663333	1.6288	-1.70581	0.20033	-0.04646	-0.12284	-0.75272
0.664	0.198026	-0.49094	-1.68732	-1.54443	0.122114	-1.24041
0.664667	1.35556	-1.67354	-0.919169	0.193854	0.694447	1.27516
0.665333	3.19063	-2.48846	-0.810085	-1.05417	-0.05367	-2.359
0.666	1.89626	-0.01821	-0.123573	0.160414	-0.1766	-0.21531
0.666667	-0.289037	-1.23748	-1.21146	0.96988	-0.03352	-0.24373
0.667333	-0.15274	1.22805	-1.01268	-1.06957	0.131838	0.272604
0.668	2.02164	-0.14134	-0.53831	0.342392	-0.00845	-0.12059
0.668667	0.572957	-0.2611	-0.417049	-1.48841	-0.36506	-0.91757
0.669333	0.944053	-1.47453	0.759889	-0.06363	0.058186	0.573503
0.67	0.571575	-0.64234	-0.546205	-0.63027	0.441898	-0.193
0.670667	1.15423	0.455956	-0.318015	0.446526	0.211783	3.13407
0.671333	2.87149	-0.11285	0.277221	-1.3863	0.054227	1.44764
0.672	1.42764	-2.30184	-0.802236	-0.35605	0.05414	1.41213
0.672667	-0.4789	-0.96086	0.566077	0.6988	0.626682	0.596826
0.673333	-0.263404	-1.79179	-0.181043	0.737712	0.060498	1.52198
0.674	0.101409	-1.03571	-1.45094	0.529065	0.464896	0.200498
0.674667	0.156517	-0.90557	0.0552519	-0.02013	0.365249	1.62279
0.675333	0.317136	-1.89293	-0.83773	0.273655	0.580823	-0.43837
0.676	1.8483	-3.14668	-0.395102	0.556931	0.845334	1.24271
0.676667	2.84299	-2.19681	-0.896246	-0.0865	0.537489	-1.35136
0.677333	2.53756	-3.33349	-1.34713	-0.38199	0.105082	0.110347
0.678	0.290752	-3.67638	0.607068	0.461268	0.587346	-0.40951
0.678667	-1.35281	-4.30304	0.723554	0.01884	0.177919	0.265385
0.679333	0.220761	-3.38881	-0.451724	1.07208	0.456125	-1.61955
0.68	1.13657	-4.17964	2.21976	-0.52627	0.227142	-1.00818
0.680667	1.18238	-4.70179	-0.261041	0.740837	-0.65514	0.109431
0.681333	2.59397	-4.00418	0.491459	-0.52189	-0.04169	1.53528
0.682	2.4308	-3.06764	0.440324	-0.51569	-0.9897	0.055855
0.682667	1.79381	-2.98316	-0.43386	0.916482	-0.00772	-0.75126
0.683333	3.72668	-4.45462	-0.0709339	0.076253	0.6913	-1.04444
0.684	1.77187	-4.33409	-1.48711	0.641315	0.545914	-0.10916
0.684667	-1.13112	-3.05748	0.347172	0.917542	0.250226	-1.71882
0.685333	-1.126	-1.55349	1.18525	0.495413	0.483536	-1.39523
0.686	0.965554	-1.306	0.253613	0.829212	0.263624	-0.89825
0.686667	1.60569	-0.25558	0.285772	-0.68306	0.90731	-1.5922
0.687333	0.0206453	0.171372	1.24067	1.85892	-0.06989	-1.84124
0.688	1.00644	0.516334	-0.147684	1.47744	0.152381	-2.95348
0.688667	1.84331	-1.50753	0.108022	0.868727	0.20655	-0.33622
0.689333	2.06396	-3.25373	0.88361	0.259482	-0.30286	-1.76286
0.69	0.936608	-1.41435	-0.195822	-0.48973	0.120186	-2.8223
0.690667	2.12801	-0.13383	-0.551755	-0.22407	0.077774	-1.69949
0.691333	2.37867	-0.59752	1.2583	-0.76859	-0.75057	-1.33792
0.692	0.458042	-0.4735	0.0859982	0.893227	-0.8371	-0.6157
0.692667	1.27958	-1.59262	0.284884	-1.39847	-0.89352	-1.37097
0.693333	1.48715	-1.54318	0.0529975	0.553902	-0.83707	-1.91007
0.694	1.1521	-1.67686	0.24384	-0.01526	-0.25903	0.230258
0.694667	1.76573	-0.94445	0.621894	0.531975	-0.11061	1.02743
0.695333	-0.105937	-2.16555	1.15372	1.08519	-0.21189	-0.75822
0.696	1.37614	-1.7697	0.386817	-0.45021	-0.52624	-2.30374
0.696667	2.96489	1.64698	0.497467	-0.92965	-0.17263	-2.33602
0.697333	1.58332	-0.39467	0.309018	0.123747	-0.86009	-1.12997
0.698	2.17848	-1.58932	0.274978	-1.36077	-1.19311	-0.71196
0.698667	-1.26222	-0.95639	1.08574	-0.18164	-1.30343	-0.03108
0.699333	-1.70723	0.077556	-0.0555881	-0.75779	-0.6436	-1.17655
0.7	0.467233	-1.26478	0.718902	0.02947	-0.99839	-1.32515
0.700667	3.42048	-1.54738	-0.549659	1.09581	-0.40925	-0.61808
0.701333	3.15457	0.138177	-0.462114	-0.4442	-0.10322	-0.94925
0.702	0.890552	-1.95236	0.571744	0.179598	-0.26996	-2.92997
0.702667	1.04801	0.685722	1.47902	-0.26735	-0.37547	-1.60192
0.703333	-0.944109	0.035171	0.39086	0.132718	-0.23317	-1.21997
0.704	-1.40996	0.382501	0.791166	-1.91613	-0.44765	-2.05231
0.704667	0.934999	1.34296	0.97899	1.65384	-0.1963	-1.02594
0.705333	2.18776	0.347015	-0.254303	1.9105	-0.17807	0.188928
0.706	1.02768	1.64972	0.529346	1.37737	0.094421	-2.0104
0.706667	0.919501	0.325697	1.14928	-1.12276	-0.17839	-0.07073
0.707333	2.65671	-2.05463	0.587904	1.1557	-0.38212	0.475522
0.708	0.943132	-0.71477	0.654489	1.3104	-0.06271	-0.65602
0.708667	-2.8347	0.829553	-0.0647865	-0.62025	-0.47695	-1.57295
0.709333	1.56069	0.293228	2.40072	-0.82949	-0.12739	-1.17073
0.71	1.40234	0.392496	2.23562	-0.26342	-0.64697	-1.1716
0.710667	-0.0352359	0.148914	1.75707	-0.68633	-0.75865	-0.14461
0.711333	1.13993	0.898711	1.13044	-0.17084	0.021652	-0.29115
0.712	2.0521	-1.23989	1.6066	-0.24105	-0.12317	-2.05428
0.712667	0.889124	-0.93262	1.39004	0.197654	-0.45892	0.019514
0.713333	0.632307	-1.25336	0.903668	-0.64684	-0.71389	-0.67232
0.714	3.18313	-1.61162	-0.706396	-0.60958	-1.19079	-2.15961
0.714667	0.447258	-2.03053	0.356144	-0.20533	-0.37806	-0.12406
0.715333	1.50496	-2.58008	-0.107054	-0.87187	0.475213	-0.74111
0.716	-0.503716	-1.72882	0.179992	0.057693	-0.12291	0.049694
0.716667	-1.96177	-2.91159	0.504262	-0.14904	-0.71895	0.21423
0.717333	-1.02287	-2.88704	0.975556	2.00663	-0.91429	-0.1254
0.718	0.933056	-2.35919	1.49211	-0.60553	-1.365	0.390372
0.718667	1.45069	-2.70589	1.47911	0.532076	-1.06427	0.690521
0.719333	1.47957	-2.05176	1.51763	-0.29334	-0.7895	-0.09255
0.72	1.72878	-2.66631	0.832271	0.559249	-0.49221	-1.14531
0.720667	2.65068	-2.63887	2.71319	1.33454	-0.69945	-1.33023
0.721333	1.78756	-2.12165	1.05573	-2.10822	-0.35819	-1.60647
0.722	0.992215	-2.81839	-0.125668	1.45804	-0.43809	-0.88476
0.722667	-0.40615	-2.53587	1.23289	2.37176	-0.231	-2.37898
0.723333	-1.05567	-3.11458	0.189754	-0.18241	-0.40472	-2.90505
0.724	0.135968	-2.04602	0.572417	0.152961	-1.5247	-0.71101
0.724667	1.20432	-1.50375	-0.194942	-0.73037	-0.50454	-0.82386
0.725333	1.66912	-0.52358	0.119144	-1.59166	0.058714	-0.68902
0.726	1.0253	-1.54071	-0.26197	-0.26213	0.167861	0.478684
0.726667	1.69445	-0.73869	0.751398	0.587595	0.241679	-1.79577
0.727333	1.72131	-2.24488	0.0440054	-1.62634	0.357371	-1.16091
0.728	2.09137	-1.50074	1.08385	-0.4513	0.47487	0.063644
0.728667	0.670552	-3.53777	-0.228899	0.654699	-0.33574	-0.03008
0.729333	0.891953	-1.24233	-0.167154	0.797048	-0.15109	0.613388
0.73	1.4063	-1.61253	0.422438	0.491379	-0.31676	0.533729
0.730667	0.328616	-1.74098	-0.460726	-0.07287	-0.51518	0.666824
0.731333	0.801001	-1.19678	0.537327	-0.26917	-0.26768	0.314966
0.732	1.60473	-0.80436	1.80832	1.01325	-0.41459	-1.09135
0.732667	1.49894	0.065837	-0.48237	1.36133	-0.57661	0.177962
0.733333	0.782642	0.149545	-1.14795	-0.92403	-0.37366	-0.3095
0.734	0.329813	1.1862	1.07755	0.776235	0.12621	-1.39367
0.734667	3.1444	-0.5505	0.15762	0.468549	-0.25134	-1.06957
0.735333	1.91938	-1.25508	-0.237668	-1.26938	-0.54049	-0.96639
0.736	1.38644	-1.05233	-0.416881	-0.5482	-0.47515	1.08003
0.736667	0.758769	-0.38644	1.584	0.409481	-0.62117	-1.16639
0.737333	-0.091632	-1.15756	-0.131368	-0.32695	-0.59247	0.037502
0.738	0.00142283	-2.14116	0.679562	-0.96876	-1.41101	-1.14121
0.738667	0.778212	-2.10826	-0.136553	0.183711	-1.44924	-0.71621
0.739333	1.6464	-0.91164	0.241216	0.956376	-1.49098	-0.28188
0.74	-0.721016	-1.24562	0.587304	2.52148	-1.287	0.307762
0.740667	-1.89673	-1.68318	-0.626754	1.67086	-0.49472	-1.06804
0.741333	-0.988702	-1.53941	0.0188951	1.0537	-0.72464	-0.33393
0.742	0.767663	-0.60756	0.418486	-0.10237	-0.3929	1.46149
0.742667	0.971593	-0.66749	0.645193	0.550405	-0.35307	-0.54285
0.743333	1.41996	-2.57907	0.973782	-0.70997	-1.0178	0.819997
0.744	-0.507179	-2.47266	0.557046	-0.49694	-1.37828	-0.04704
0.744667	-1.22807	-2.6935	-0.0393474	0.29111	-0.91222	-0.02415
0.745333	1.04013	-2.30817	0.445554	-0.22151	-0.32264	0.414572
0.746	2.76767	-2.85402	1.29936	0.159522	-0.57345	0.824913
0.746667	1.03546	-1.94205	-0.990486	-0.1337	-0.8917	0.173178
0.747333	2.73574	-2.757	1.0058	1.04536	-0.7178	-0.39732
0.748	1.18562	-2.85453	-0.717612	-0.56069	-0.87888	0.9881
0.748667	-2.65252	-1.6837	-0.333646	-0.56821	-1.51422	-0.87738
0.749333	-1.70149	-3.80598	0.00335445	1.24131	-0.67528	-0.34534
0.75	0.436111	-2.28111	1.67963	0.095903	-0.93371	-1.12322
0.750667	0.889344	-3.01104	0.498199	0.636598	-0.96583	-0.17639
0.751333	1.3541	-3.43712	-1.27306	-0.93762	-0.87427	-0.36489
0.752	1.56062	-1.8123	0.209132	0.282145	-0.67057	-0.14843
0.752667	0.723362	-1.66805	-0.159042	0.627202	-0.75434	-0.27189
0.753333	2.27164	-1.46461	-0.759175	-0.1874	-0.65062	-0.0472
0.754	0.776304	-2.01206	-0.140889	0.289946	-1.15351	-0.81207
0.754667	0.578065	-2.43742	-0.586422	1.23841	-0.55968	-0.88974
0.755333	-1.62609	-2.08578	1.37592	1.40515	-2.02544	0.687059
0.756	-1.22036	-0.70548	-0.864926	0.58054	-0.9021	-0.10407
0.756667	2.24112	1.91459	0.694697	0.666394	-1.27182	0.921069
0.757333	3.34352	-0.20926	1.38671	0.666084	-1.20431	1.15604
0.758	-1.42564	-0.61896	2.11071	-1.20257	-0.95522	1.3511
0.758667	2.43515	0.343545	0.67217	1.24893	-1.29413	0.151402
0.759333	0.818044	-1.04674	0.341868	-0.07251	-1.33131	0.919592
0.76	-0.681367	-0.26083	-0.288983	-0.18524	-1.01718	-0.04728
0.760667	-0.131996	-1.26516	0.276347	0.960451	-0.88194	-0.63087
0.761333	0.507712	-2.1851	1.19754	1.31609	-0.62563	-0.94842
0.762	0.479635	-0.57106	0.637314	-0.29072	-0.83953	-1.33529
0.762667	-0.179192	-1.20384	2.05895	0.233393	-1.19136	-1.0057
0.763333	0.955766	0.936867	0.256458	-0.32512	-1.36977	-0.36955
0.764	1.38491	1.78316	1.39112	1.14249	-0.72175	-0.89403
0.764667	-0.743982	-0.03886	1.65572	1.00768	-0.91094	0.285205
0.765333	2.18179	-0.59381	0.61629	1.22955	-1.28702	0.422686
0.766	-1.2585	-0.45587	0.243852	-0.12251	-1.28879	-0.53378
0.766667	-0.00669902	-2.54574	1.27099	0.062165	-1.20956	-0.45794
0.767333	-0.92659	-3.19562	1.83123	-0.80425	-1.03817	0.315972
0.768	-0.212099	-1.52541	0.236465	-0.31756	-0.74943	0.958217
0.768667	-0.152873	-1.41247	1.46596	1.41662	-0.42717	-0.53625
0.769333	-1.28911	-2.23603	1.15605	0.638152	-0.31016	0.767247
0.77	-0.576163	-2.97507	1.79694	0.113301	-0.32184	0.124415
0.770667	-0.602113	-2.52899	1.73393	-0.06531	-1.11352	-1.33854
0.771333	-0.10216	-1.89326	1.83246	-0.06673	-0.96397	-2.53089
0.772	-0.700539	-1.67657	0.970961	0.624369	-1.23069	-1.64886
0.772667	0.547345	-2.05071	2.01234	-0.11633	-1.54015	0.047904
0.773333	-0.153105	-2.19096	0.864447	-0.01293	-1.20514	-0.11642
0.774	-0.510604	-1.16845	3.36903	-0.45957	-0.78151	-2.14521
0.774667	0.319102	1.40687	2.17936	-0.80503	-0.72119	-0.79875
0.775333	-1.82122	0.740489	2.08782	-1.49806	-0.34007	-0.05002
0.776	0.000469972	-0.031	0.88077	-0.12985	-1.06229	-1.76412
0.776667	-0.74336	0.749451	1.1302	-0.16873	-1.17627	0.055874
0.777333	-1.25418	-0.23011	0.622726	0.047941	-0.89243	-0.7303
0.778	-1.73513	-0.32723	1.74412	0.04138	-1.08373	0.343769
0.778667	0.893297	-0.22424	2.12953	-0.08514	-0.26615	1.01206
0.779333	-0.904295	-0.23413	1.60837	0.806165	-0.62424	0.490694
0.78	1.09949	-0.08333	0.897326	-0.31626	-0.50192	0.760642
0.780667	-0.171034	0.058409	0.305777	1.25013	-0.3522	1.21925
0.781333	-2.40498	0.304289	1.13264	-0.33404	-0.28678	1.668
0.782	-3.12533	0.74905	0.766405	0.602696	-0.54205	3.13324
0.782667	-2.08835	-0.58709	1.14134	-1.93635	-0.45265	1.74116
0.783333	-2.64554	-0.80312	-0.049307	-1.03535	-1.13017	0.952586
0.784	-2.99789	0.246836	0.432909	-1.58961	-0.93486	1.1225
0.784667	-3.36381	-2.80251	0.264711	-1.54991	-0.45368	1.46235
0.785333	-1.83355	-1.73881	0.700492	-0.29975	0.076311	1.5672
0.786	-1.20481	-2.51894	1.2411	0.776823	-0.17716	0.372744
0.786667	-1.59492	-1.92208	-0.0104146	0.298257	-0.67649	2.15845
0.787333	-4.7525	-2.05389	0.256265	-1.29287	0.206612	2.41269
0.788	-3.25553	-1.95084	0.44641	0.131519	-0.30097	1.62377
0.788667	-2.65283	-1.97371	0.707771	-0.16482	0.033311	1.1191
0.789333	-2.04729	-1.04187	-0.0394569	0.035963	0.22721	0.644999
0.79	-2.40988	-1.16184	0.666179	0.593041	0.17154	-0.90639
0.790667	-4.39923	0.364416	0.827067	-1.23913	-0.62252	2.14807
0.791333	-3.8991	-0.92046	1.20624	-0.28163	0.017076	1.54623
0.792	-2.21274	-0.18187	-0.185773	0.727509	-0.43062	1.2387
0.792667	-2.03953	1.39968	-0.680133	-0.15371	-0.16368	0.872436
0.793333	-1.22916	-0.57921	1.60362	-0.01196	-0.46095	0.358709
0.794	-1.15054	0.510479	0.95687	-0.59891	-0.65562	-0.07924
0.794667	-0.526971	-0.40193	0.403018	-0.07296	-0.91742	1.52818
0.795333	-1.49788	-0.62609	0.650941	-0.65156	-0.81228	0.57388
0.796	-1.69212	-0.5003	0.626821	-0.34809	-0.40604	-0.05948
0.796667	0.411504	0.301725	0.422998	2.29927	-0.19392	1.02124
0.797333	0.142	2.06677	0.90377	1.6255	-0.58521	0.050191
0.798	-0.656726	3.30099	-0.115663	-0.69063	-0.50152	1.9614
0.798667	-5.18324	4.75295	1.75314	0.581098	-0.56745	-0.60505
0.799333	-2.27982	4.27948	0.959592	-0.11378	-0.17144	-0.65805
0.8	-3.39102	4.74955	0.743141	0.017203	-1.08673	-0.05574
0.800667	-1.15572	9.83831	0.240796	0.107256	-0.60585	1.39938
0.801333	-0.655292	6.43855	0.36096	-1.84145	-0.532	-0.06007
0.802	-1.20368	1.92994	1.21762	-1.08697	-0.60437	1.77979
0.802667	-2.11346	0.735504	0.295341	-0.0907	-0.41431	2.56237
0.803333	-2.45868	-0.00259	0.481884	-1.68518	-0.7433	2.83264
0.804	-4.68602	0.925267	-0.268415	-0.86232	-0.15459	1.00102
0.804667	-2.4431	1.96818	1.22901	0.998215	-0.36841	0.33149
0.805333	-0.755725	4.35543	-0.198178	-1.23743	0.020524	-0.76136
0.806	-0.14302	5.42454	0.485275	-1.0225	-0.29358	1.40549
0.806667	-2.76148	5.25385	0.778844	0.151594	-0.97729	-0.20269
0.807333	-2.94502	5.7453	0.692475	-0.8438	-0.36753	0.4739
0.808	-1.79155	6.8168	2.08755	-0.54709	-0.30195	-0.24603
0.808667	0.509863	10.5595	1.64574	1.80703	-0.18691	-0.03577
0.809333	-0.214684	8.87127	1.41162	-1.66651	-1.2308	0.861561
0.81	0.123029	2.89574	1.19223	-0.3675	-0.42103	0.714613
0.810667	-2.02372	2.10999	1.00225	-2.89508	-0.46172	1.62426
0.811333	-4.27348	1.02035	0.30409	0.240242	-0.25447	1.03285
0.812	-2.54386	1.55475	1.59744	-2.52519	-1.4298	1.88875
0.812667	-1.51646	-0.94848	2.0924	-0.82054	-0.94527	1.14962
0.813333	0.953512	0.473666	0.919484	1.10114	-0.57796	1.71206
0.814	-1.00972	0.708673	1.32481	0.505336	-0.22481	0.405319
0.814667	-0.662614	1.22671	1.57052	-1.09236	-1.19746	1.01816
0.815333	0.383697	-1.55218	2.05427	-1.04754	-0.67717	0.938164
0.816	2.13753	-1.31104	1.02504	-0.55316	-1.09854	2.0969
0.816667	0.922154	-1.18502	-0.127214	-0.7193	-1.49196	1.88016
0.817333	0.034107	0.555211	0.771513	-0.46178	-0.7256	1.80924
0.818	2.00699	-0.25866	0.960217	-0.89494	-1.10463	-0.16813
0.818667	-0.709203	-0.68405	1.13526	0.252564	-0.3442	3.13452
0.819333	-3.28292	-1.92356	0.737397	-1.26929	-0.42034	-0.20567
0.82	-0.00526062	-0.3749	0.265323	0.806073	-0.78432	2.16196
0.820667	0.860054	0.172175	2.16305	1.00094	-0.96311	0.268973
0.821333	-0.189674	0.579213	1.03892	1.04639	-1.07663	0.627726
0.822	-0.0613196	0.634519	1.50376	-0.42216	-0.17188	1.94395
0.822667	-1.69391	-0.40118	0.915838	2.08781	-0.48302	-0.03209
0.823333	-1.42001	0.255429	1.97842	0.223179	-0.53406	0.970736
0.824	-1.40656	1.18271	1.6242	-0.81946	-1.49637	1.0401
0.824667	0.905317	-0.04924	1.1028	1.58679	-1.16374	-0.33798
0.825333	-1.91305	1.33008	2.27107	1.30159	-1.1496	0.375003
0.826	-0.0629128	1.96455	-0.0876652	2.0333	-1.65775	1.17929
0.826667	-0.968168	3.04122	0.58043	0.327898	-1.96125	0.069503
0.827333	0.555923	2.01136	2.43529	0.051272	-1.13094	1.52762
0.828	1.59617	4.27093	0.149474	0.830131	-1.51039	1.07586
0.828667	0.346904	3.31765	1.82585	-1.22646	-1.42119	0.43238
0.829333	0.58682	2.56793	0.809599	0.313209	-0.6276	-0.14063
0.83	-0.365247	2.00707	1.69454	0.281302	-1.05277	-0.35889
0.830667	0.652098	3.40379	0.915403	-0.15551	-1.16986	-0.80013
0.831333	-0.58193	2.54781	2.81243	1.15284	-0.72783	-0.75403
0.832	-0.366498	1.01042	2.16505	1.23103	-0.95299	0.824454
0.832667	1.1861	1.8351	2.40794	0.302821	-0.86016	1.27434
0.833333	0.740551	3.04511	1.47283	0.579445	-0.50642	0.850812
0.834	0.648158	2.36169	1.60819	0.575118	-0.27241	-0.58075
0.834667	-0.66226	3.54587	1.17233	0.707918	-0.05283	1.43673
0.835333	0.996829	3.63659	1.00178	1.20495	0.236605	-0.65165
0.836	-0.480444	3.13538	1.76029	-0.01707	0.147419	1.65466
0.836667	0.669565	2.58526	0.987002	0.60964	0.414099	0.249394
0.837333	-0.786581	2.69466	1.77798	1.73086	0.535983	0.642039
0.838	-1.56454	3.52594	1.94884	0.549092	0.458189	2.49877
0.838667	-2.10949	4.7626	2.35353	2.1056	0.397823	0.470301
0.839333	-0.399984	5.66555	1.91818	1.06932	0.347606	0.257898
0.84	-1.20133	2.3058	2.45041	1.29867	0.557868	2.94798
0.840667	-1.48636	1.25377	0.652472	-0.59384	0.762604	-1.34993
0.841333	-1.93386	1.71053	0.396666	0.429196	1.30929	0.003629
0.842	0.617745	1.90449	-0.00172878	1.28423	0.729875	0.103742
0.842667	0.290255	1.15781	1.69686	0.709406	0.775624	-0.66241
0.843333	0.587586	0.941963	2.0064	1.55825	1.28253	-0.35874
0.844	-1.9173	-1.69659	1.82371	0.208613	0.3879	-1.31327
0.844667	0.369164	-0.69007	2.69197	2.41725	0.996462	-0.64818
0.845333	-0.4868	-0.32649	1.62118	2.7085	1.17914	0.927879
0.846	0.679	-0.2951	2.18761	1.72922	1.06613	0.879504
0.846667	-2.68472	0.795729	0.454947	2.69814	0.168615	-0.48096
0.847333	-4.12074	1.24803	1.33745	-0.0773	0.668284	0.126565
0.848	0.666806	1.3411	1.08142	-0.25513	-0.27444	-0.23852
0.848667	1.18356	0.219598	1.88748	0.038457	0.010447	0.58561
0.849333	-2.32492	-0.38235	1.90573	1.30421	-0.15512	0.817233
0.85	3.24165	-0.81843	0.638019	2.22199	0.323273	0.289794
0.850667	-0.368977	0.139157	1.08453	0.753486	-0.13582	1.14182
0.851333	-3.12191	0.884705	0.601281	1.53329	0.319549	1.82264
0.852	1.65009	0.128158	1.31788	1.5561	0.081917	1.20261
0.852667	-0.870631	1.87292	0.222185	1.82628	-0.18025	2.25629
0.853333	-0.00458749	-0.91203	0.804735	0.584965	-0.23243	1.72783
0.854	1.86291	2.4897	1.53836	2.59068	0.005531	1.11864
0.854667	-1.3019	2.19819	0.540911	1.43881	-0.13825	2.58752
0.855333	-4.39494	1.76676	0.446988	2.51036	0.055944	1.32066
0.856	-0.784131	2.94093	1.81792	0.873562	-0.0099	0.410834
0.856667	-0.452037	0.202181	2.10067	0.023113	0.065386	0.73775
0.857333	0.516799	2.99867	1.4786	-0.37535	-0.01666	1.5551
0.858	0.750568	2.89392	1.17381	0.742073	0.179165	2.88109
0.858667	0.120367	3.22994	-0.593754	0.478864	0.127646	0.435783
0.859333	0.819098	3.03431	1.92297	1.33098	0.449535	1.3936
0.86	-0.369823	3.42577	1.93926	0.825829	0.292695	1.69299
0.860667	0.232191	0.454693	1.12387	0.955178	0.880872	-0.16368
0.861333	0.639416	-0.76824	1.04034	0.45071	0.400523	-1.15733
0.862	1.74633	1.21624	-1.26243	2.5889	-0.31184	0.400938
0.862667	-1.53656	2.1053	1.62856	0.844222	0.899628	0.816094
0.863333	-1.05278	0.80895	0.9171	-1.14393	0.051189	0.046559
0.864	1.07399	2.05228	1.70781	-0.21336	-0.01847	-0.49325
0.864667	0.875966	5.47225	0.979822	0.084111	0.215963	-0.14009
0.865333	1.30364	3.97346	1.47656	0.073374	-0.2823	1.15129
0.866	1.463	2.96445	1.36863	0.373563	0.393014	1.9692
0.866667	3.39503	0.78442	0.396452	-0.30142	-0.64961	0.672543
0.867333	-0.316562	0.506047	2.52069	1.48076	-0.05937	0.964607
0.868	0.300307	3.60639	4.05912	0.873791	-0.8775	0.038654
0.868667	0.21997	3.05438	1.07568	1.34884	0.326318	1.17501
0.869333	0.67669	2.09888	3.55171	0.08736	-0.02994	-0.01276
0.87	-0.879405	0.493169	1.38693	0.015496	0.006494	1.21465
0.870667	2.80447	2.4597	0.725581	1.39133	0.451008	0.784109
0.871333	1.11188	3.01968	0.554018	1.15254	0.007984	-0.18117
0.872	1.88959	1.40631	1.43253	-0.17851	-0.43143	-0.01432
0.872667	-0.97475	-0.21829	2.10517	0.469572	-0.14408	0.090659
0.873333	-2.47579	3.64358	1.54528	0.15639	0.740615	-0.43869
0.874	-0.366207	4.06839	0.860743	1.43046	0.333221	0.532657
0.874667	0.362898	2.90015	0.25008	1.69568	0.081991	-0.09741
0.875333	-1.83706	2.14591	2.62568	2.56326	-0.11399	-0.16486
0.876	0.312251	2.3966	1.9791	1.09885	-0.29346	0.475753
0.876667	2.0588	2.996	1.16104	3.27258	0.224608	-0.19453
0.877333	1.52239	1.2645	1.92044	1.39688	-0.10193	0.678273
0.878	0.71152	3.11753	2.04972	-1.09944	-0.08992	0.501237
0.878667	0.754543	0.565957	1.10922	1.50505	-0.97585	-0.12197
0.879333	-1.78249	0.265027	1.43682	0.951594	-1.14567	-0.5637
0.88	1.35843	-0.02994	1.58807	-0.33944	-0.47131	-0.3742
0.880667	1.90529	0.241293	1.67139	0.384207	-0.05489	-0.75346
0.881333	2.23807	0.549098	2.04954	0.321601	-0.11466	-0.89395
0.882	1.47482	0.507729	-0.856061	-0.08575	0.451456	0.287891
0.882667	1.16201	0.433974	1.9804	2.22231	-0.31504	-0.60944
0.883333	-2.18666	0.357717	0.647269	1.03727	0.694762	-0.04239
0.884	-0.528787	0.543438	0.871851	0.844133	0.930945	-0.3477
0.884667	0.604558	1.63322	-0.713242	1.02161	1.88376	-0.98892
0.885333	0.544424	0.698745	0.243941	0.49863	0.79245	0.89875
0.886	0.241051	0.276006	-0.436414	0.480631	-0.63865	0.760679
0.886667	0.652451	-0.76932	0.979108	1.93365	-0.31025	0.482191
0.887333	5.38106	-0.78704	0.024757	-0.24005	0.045606	-0.03811
0.888	4.40457	-1.39412	0.166495	0.940868	-0.36746	0.065013
0.888667	-2.04268	1.2411	1.74129	-0.14516	-0.35732	0.426972
0.889333	2.39299	2.08748	2.7107	-0.30279	-0.28805	0.023183
0.89	1.76403	-1.30962	-0.0799027	0.305492	-0.23209	0.222113
0.890667	0.999138	-0.28843	1.62822	1.4108	-0.45096	0.949975
0.891333	3.29565	-1.43217	2.83815	-0.38696	-0.50218	-0.85435
0.892	0.439893	-0.17697	1.39214	1.21637	-0.68377	0.04416
0.892667	0.597408	-0.68902	1.45333	1.40346	-0.67267	0.579683
0.893333	-2.81691	0.330539	2.59956	1.63029	-0.50492	0.574418
0.894	-0.552788	-0.62039	1.00377	0.637639	-0.13732	1.09902
0.894667	2.05169	-0.40556	1.93461	-0.48697	-0.42511	1.55837
0.895333	0.115578	0.372172	2.38162	1.43373	-0.56883	0.199115
0.896	0.0936207	-1.32282	2.02498	2.12913	-0.02733	-0.30868
0.896667	3.33005	-0.20762	1.64086	0.114185	0.106019	3.19738
0.897333	2.84874	-0.3961	2.69872	-0.11331	-0.26408	1.80587
0.898	-1.62586	-0.23668	1.58572	1.28094	0.47904	1.53697
0.898667	-2.2413	-0.65847	3.16008	1.06485	0.18688	3.53185
0.899333	2.67878	0.343145	1.49454	0.478291	0.530037	2.03196
0.9	1.69852	-0.15546	1.12557	0.601617	0.021722	2.37605
0.900667	-0.0195683	-0.45156	1.69833	-0.08897	0.253908	1.03165
0.901333	1.60425	-0.81205	-0.522777	0.663063	0.007672	1.10241
0.902	1.41184	0.707767	1.04512	1.00663	-0.14122	1.20144
0.902667	-2.69177	-0.28424	1.59813	-0.63448	-0.86447	-0.02644
0.903333	-3.06051	-0.51159	0.369772	-0.5074	-0.93558	2.74885
0.904	-0.396809	-0.12515	1.63957	1.08835	-0.1715	2.33316
0.904667	-0.380434	-1.63065	0.566374	-0.1582	0.516566	1.3105
0.905333	0.552765	-0.96012	-0.523541	1.14008	0.46627	0.307486
0.906	1.39511	-2.41639	-0.547439	2.08467	0.981073	1.48872
0.906667	0.794665	-1.24153	0.602187	1.289	0.409852	1.57818
0.907333	0.307576	-0.99242	1.5338	1.23734	0.242528	2.21285
0.908	2.17243	-1.35041	1.27643	0.67524	0.011169	1.35665
0.908667	2.17966	-0.64496	0.152701	-0.84705	0.3603	2.56789
0.909333	0.556551	-1.17999	0.756925	-0.77852	-0.87031	0.539478
0.91	0.650291	-3.00767	0.0446108	-0.8087	0.055908	1.14782
0.910667	2.25092	-1.09247	0.0456507	1.46157	0.13468	-0.04354
0.911333	1.1849	-1.43048	0.368245	-0.64846	0.033996	1.30473
0.912	2.38568	-1.08199	1.86619	0.555957	-0.33047	0.969355
0.912667	0.237079	-0.03446	1.10854	2.0124	0.053311	1.86889
0.913333	-0.111448	-1.67725	0.654905	0.383695	0.30612	0.766369
0.914	-0.800492	-0.41539	0.585329	-0.58477	0.482647	0.606731
0.914667	-0.46863	-1.222	1.80661	0.46191	0.000421	1.64531
0.915333	2.36498	-0.08932	0.778656	1.00044	0.81904	0.926255
0.916	2.05741	-0.73612	2.02059	0.799339	0.716209	0.684813
0.916667	1.32271	0.629252	0.12112	0.763062	0.216302	1.31465
0.917333	0.0476129	-0.05303	2.06133	0.08757	0.621311	0.467928
0.918	-0.844445	1.21232	2.11139	0.788027	0.385323	2.77419
0.918667	1.62796	0.783822	1.76401	-0.18922	-0.01895	1.37959
0.919333	1.85048	1.04661	1.84742	0.297448	-0.49738	0.78753
0.92	-0.274272	0.177601	0.960466	0.11888	-0.53076	1.21764
0.920667	-0.519372	1.10716	0.541153	0.08073	-0.56391	1.39116
0.921333	-0.494253	1.78175	0.826272	0.864729	0.070264	2.49716
0.922	-0.656878	1.58935	0.622023	-0.00411	-0.48056	0.745662
0.922667	1.63401	1.61721	-0.0169701	0.821851	-0.65447	1.65909
0.923333	0.722753	1.51019	1.80392	2.26817	-0.19167	1.35339
0.924	1.02153	1.27003	-0.219777	1.00726	-0.92966	1.32012
0.924667	2.94123	1.76923	-0.212049	1.14309	-1.34325	1.4325
0.925333	3.08693	2.09748	0.108816	-1.48878	-0.72405	2.26484
0.926	-1.03113	0.964742	1.03734	0.352336	-1.46103	1.74823
0.926667	-1.54109	1.29598	0.323249	1.01942	-0.79565	0.420001
0.927333	1.08821	-1.36077	-0.944551	2.27531	-1.12591	3.02727
0.928	0.354715	0.552342	0.935845	0.699332	-0.86796	0.78142
0.928667	1.8052	1.63271	0.715902	0.325055	-1.48802	2.34422
0.929333	2.32944	0.209391	0.661917	0.640125	-1.2561	1.48511
0.93	1.10496	-0.61361	0.583968	0.015106	-0.89103	0.867489
0.930667	2.65455	-1.5003	0.850213	0.37446	-0.77961	0.900268
0.931333	1.32341	-1.70668	0.524432	0.974731	-1.8656	2.38007
0.932	1.66659	-0.41402	-0.408823	-1.4998	-0.99306	2.40123
0.932667	0.643184	-1.76299	0.0498447	-0.12483	-1.38093	2.42234
0.933333	0.20945	-1.43329	0.805689	-1.26965	-0.99032	2.98136
0.934	0.771515	-1.48633	1.37721	-0.37266	-1.14624	1.44551
0.934667	0.545228	-0.39487	1.45676	-0.58577	-1.55096	2.21186
0.935333	1.85357	-2.07683	1.78581	0.002625	-1.39142	1.00387
0.936	0.309425	-1.35477	1.4335	-0.2732	-0.87851	1.38189
0.936667	2.113	-2.42921	0.320116	-0.07955	-0.8269	0.931297
0.937333	0.0378021	-0.67968	-0.151253	0.402326	-0.65483	0.776444
0.938	0.943313	-1.91383	0.640837	0.371563	-0.95372	0.521303
0.938667	1.44911	-0.24163	0.0179798	0.8437	-1.72765	0.743289
0.939333	1.61308	-0.27956	-0.252651	-0.15926	-1.126	0.568205
0.94	1.06901	0.773648	1.21236	1.30604	-1.20909	1.61025
0.940667	2.02382	-1.03098	1.51361	0.98848	-1.32566	-0.30671
0.941333	1.55864	0.954813	1.08525	0.931526	-0.96693	0.192863
0.942	3.22228	0.875465	0.796348	-0.30222	-0.81197	0.528882
0.942667	-0.824964	-0.47156	1.57024	0.477004	-0.08898	1.46581
0.943333	-2.56343	-0.05306	0.350544	0.360863	0.15632	1.68381
0.944	0.838323	1.1259	1.00653	0.133794	0.082283	0.850551
0.944667	-1.13549	1.29821	0.933744	-0.15477	-0.39087	1.37059
0.945333	1.66852	1.79815	0.284452	-0.78913	-0.91509	1.91707
0.946	1.84363	-0.10612	1.79063	1.77527	-0.69197	0.909284
0.946667	2.50628	-0.97268	2.15827	0.559062	-0.41264	3.286
0.947333	2.0121	-0.23327	-1.03492	0.657002	-0.00192	2.48764
0.948	-0.983727	0.259006	1.15015	1.84678	0.803291	3.10242
0.948667	-1.21967	0.125731	1.10205	-0.55788	0.312192	1.04699
0.949333	0.595454	1.739	0.777775	-0.66407	-0.09008	2.39674
0.95	1.11511	1.45172	2.3236	0.453482	0.018896	3.96014
0.950667	0.7055	1.43448	1.11191	0.741439	0.273904	1.20907
0.951333	1.54723	0.216093	1.7381	-0.78221	0.145438	2.36094
0.952	1.3661	-1.44936	1.14719	0.436459	-0.40458	3.12828
0.952667	2.2287	-0.68386	0.270287	-1.39263	-0.33431	1.7868
0.953333	-1.13875	-1.45263	0.651654	1.01296	-0.05809	3.55689
0.954	-2.29253	-1.43929	0.148108	-0.00196	0.24883	0.905769
0.954667	1.1169	-0.10326	0.724882	-0.7448	0.978187	0.533448
0.955333	3.07769	-0.97645	2.81207	0.551743	1.00763	0.692983
0.956	1.37381	-1.26777	2.22783	1.71264	0.878689	1.54384
0.956667	2.18919	-2.01243	1.29745	-0.16422	0.634601	-0.73464
0.957333	0.0798634	-1.37663	0.657791	0.055919	0.931232	1.48106
0.958	-0.149843	0.082083	1.14397	1.7315	1.28981	2.81422
0.958667	1.97377	-0.33623	0.508879	1.35923	0.684576	1.27062
0.959333	1.59803	-1.37685	1.99145	-0.21364	0.399856	1.07353
0.96	0.779208	-1.16444	1.34708	1.14259	0.025889	1.50864
0.960667	2.07981	-2.38084	1.39162	0.815527	0.257152	0.810473
0.961333	1.8616	-1.60744	2.07537	1.55164	0.034787	0.589758
0.962	-0.550155	-0.79074	0.57688	-0.27221	-0.13294	1.73677
0.962667	-2.88518	-1.02073	1.67698	1.04256	-0.54766	2.65323
0.963333	-0.318748	0.168766	-0.219905	0.721791	-0.67648	0.374053
0.964	1.02327	-0.40357	0.948473	1.41247	-0.58106	0.036016
0.964667	3.29906	-0.11899	1.5933	-0.89568	-1.06902	0.727323
0.965333	1.80187	0.480811	2.01455	-1.05712	-1.25782	0.956809
0.966	1.85326	-0.12652	3.40962	0.630364	-1.25792	0.506524
0.966667	0.59685	-1.07182	3.36145	1.55674	-1.28001	-1.08046
0.967333	1.50698	2.04999	3.37041	0.077227	-1.07847	0.080392
0.968	0.758657	1.00518	2.27297	-1.73557	-1.17759	0.487354
0.968667	3.97384	-0.4582	2.28971	-0.08136	-0.92017	1.2934
0.969333	0.939465	-0.20659	2.24862	0.026608	-1.42786	0.658226
0.97	0.575513	0.855982	3.93012	0.032394	-0.92734	0.100894
0.970667	0.924171	-0.40344	1.77942	0.802111	-1.20735	2.20927
0.971333	1.70064	1.91097	1.62963	-1.11434	-1.20956	4.17559
0.972	1.86466	2.29129	1.74296	1.27308	-0.36827	2.47992
0.972667	2.15076	1.54637	1.65857	-0.33375	-0.1594	1.57163
0.973333	1.88024	1.21557	1.47635	-0.73796	-0.56917	1.77875
0.974	-0.41994	0.276696	2.24871	0.175866	0.410946	-0.05009
0.974667	0.356814	0.902085	2.48059	0.392085	-0.24965	-2.46303
0.975333	1.78357	2.86188	1.52048	1.93628	-0.40987	0.950313
0.976	2.07409	1.82532	1.16028	0.611548	-0.57969	1.32262
0.976667	0.371556	1.28977	1.21986	0.780535	0.004626	0.217812
0.977333	1.93591	2.17483	1.07312	-0.61277	-0.53865	-0.99259
0.978	2.45355	1.12233	2.58276	0.677641	0.021664	0.487251
0.978667	1.19341	2.50919	0.797791	0.775908	-0.15989	2.33001
0.979333	1.01084	1.18903	1.64616	-0.01147	-0.28831	0.970883
0.98	0.609578	1.18452	1.40414	0.350379	-1.0164	-1.00231
0.980667	2.51169	0.06964	1.43344	-0.12764	0.016661	0.442757
0.981333	1.56638	1.76627	-0.264437	0.457024	-0.74517	0.617066
0.982	1.95613	2.53351	0.962511	-0.41527	-0.5449	1.06327
0.982667	-0.672864	1.8392	0.559001	1.04255	0.115221	0.973598
0.983333	0.485898	3.22301	0.492776	-0.03701	0.086348	0.463419
0.984	0.662377	2.19437	0.552058	0.125148	-0.41956	2.30031
0.984667	1.75993	1.78554	1.35848	-0.96898	-0.15051	1.67001
0.985333	0.737911	2.14758	-0.283808	-1.13849	-0.97839	1.83126
0.986	2.01941	3.95061	-0.0325884	-0.16237	-0.66525	0.929784
0.986667	-2.42011	3.67036	0.565686	0.632925	-0.70749	2.02101
0.987333	-2.68457	5.5617	-0.160333	-1.07976	-0.01196	0.744613
0.988	2.65005	3.55728	1.00969	0.799657	-0.95389	0.914721
0.988667	2.2613	3.90442	-0.0620811	0.241894	-0.39066	0.91784
0.989333	2.58717	1.81392	0.0358761	0.430634	-0.78984	1.5138
0.99	1.12694	-0.28924	1.78166	-1.59046	-1.23548	0.822056
0.990667	0.636876	1.74979	-0.884761	0.005547	-1.52646	2.73836
0.991333	0.714885	0.968331	0.812545	-1.40412	-1.41895	3.90134
0.992	-1.41667	2.99184	1.83414	0.321774	-1.00703	1.17027
0.992667	1.5192	4.13937	1.159	0.500347	-0.41814	2.76738
0.993333	1.13158	5.30571	1.31661	2.36797	-0.97099	0.906752
0.994	1.04018	3.72158	0.759337	-0.8238	-1.10055	0.433005
0.994667	0.850875	4.53246	1.57708	-0.20836	-0.84524	0.207404
0.995333	2.40182	4.0381	0.647317	-0.56029	-1.06624	-0.91249
0.996	1.81643	4.79791	1.10468	-0.3813	-0.7922	-1.10471
0.996667	3.5321	3.29947	1.1615	0.119104	0.146872	-1.13229
0.997333	2.58855	3.94853	0.0923024	2.14679	-0.52805	-0.08516
0.998	2.29907	2.4925	2.03478	-0.64058	-0.53484	-0.47195
0.998667	2.67455	2.52594	2.32421	1.67284	-0.17707	-0.83571
0.999333	0.588725	2.17054	1.8972	-0.2143	-0.48515	-0.04588
1	0.135368	0.173297	0.168687	0.343768	0.16601	-0.01386
1.00067	0.845864	1.08515	2.16872	0.328999	-0.09588	2.6567
1.00133	1.07801	-0.57733	1.76631	2.2683	0.343859	2.25063
1.002	1.95097	1.19476	2.54038	2.10397	0.027725	3.34795
1.00267	2.9009	-0.0403	2.47694	2.96847	-0.64294	-0.13324
1.00333	1.06179	2.3795	1.95471	1.36793	-0.18815	0.840789
1.004	-0.0660491	0.030824	2.11111	1.06177	-0.56086	0.54178
1.00467	1.32145	2.71992	1.5009	1.99757	-0.57472	-0.6104
1.00533	0.856897	0.003009	1.15208	1.04358	-0.4075	-0.21978
1.006	0.857338	0.614328	0.774471	0.128882	0.152298	0.135827
1.00667	2.17086	0.213246	0.550899	-0.01602	-0.07054	0.89001
1.00733	0.674442	-0.94742	-1.65237	-0.70692	0.071069	0.335488
1.008	-0.218148	0.692219	-0.544113	1.24568	-0.03518	2.35579
1.00867	0.551182	0.815591	1.2489	-0.23326	-0.58929	1.08719
1.00933	1.94845	1.13616	1.29294	0.815696	-0.36518	2.224
1.01	0.932863	1.39198	2.66855	1.57172	-0.48706	1.94441
1.01067	3.04445	1.36999	1.98524	0.975211	-0.83257	1.31543
1.01133	3.03774	1.41501	-0.846895	1.19773	-1.02364	1.22956
1.012	1.17272	0.856678	0.800939	0.34671	-1.477	0.73438
1.01267	3.30381	-0.66404	1.41697	1.34139	-1.3432	1.80631
1.01333	0.68725	-1.13053	1.70456	1.36433	-1.62903	-0.74136
1.014	1.12469	1.12664	0.715905	0.746418	-0.80058	0.318551
1.01467	1.68242	1.50872	1.02856	1.22102	-0.24614	1.441
1.01533	1.40579	0.25822	2.98397	-0.66078	-0.74785	2.03134
1.016	1.62978	-0.18883	2.98817	0.70045	-0.65234	-0.23581
1.01667	2.02554	-1.19678	2.02419	1.21075	-0.64936	2.84275
1.01733	1.55903	-0.43259	2.75195	0.149416	-0.21515	0.401658
1.018	1.6651	0.824651	2.23989	-0.07427	-0.39195	0.134067
1.01867	0.579428	-0.00377	2.499	-0.96703	-0.89333	0.083991
1.01933	1.90343	0.252257	1.44774	1.08606	-0.9173	-1.78747
1.02	1.02228	-1.36332	1.30722	1.08836	-0.32746	-1.68698
1.02067	1.68534	-0.69277	-1.22107	0.704434	-0.38848	-0.29228
1.02133	2.97787	-0.55475	1.65951	1.33835	-0.07143	-0.60351
1.022	1.79577	-0.74104	-0.0664261	2.39649	-0.56037	-1.01514
1.02267	1.3977	-1.20314	-0.426624	0.812312	-0.38864	0.270022
1.02333	1.35779	-0.0566	0.264456	0.264126	-0.61986	0.867004
1.024	-0.00729178	-0.94467	0.635034	1.30278	-0.9284	1.63736
1.02467	1.70825	0.679531	0.857541	-0.11343	-0.77447	-0.5074
1.02533	1.69347	-0.09986	1.27491	1.48888	0.076301	0.675042
1.026	0.45108	-0.58861	0.878859	-0.10414	-0.56772	1.92246
1.02667	2.54182	-0.45295	0.0885879	0.347063	-0.46831	1.93931
1.02733	1.14527	-1.40521	0.435803	-0.15158	-0.35735	0.822409
1.028	1.58526	-1.30461	0.891066	1.9332	-0.56276	1.19042
1.02867	0.185736	-0.79168	-1.83712	0.121746	-0.06898	0.014744
1.02933	-0.8877	-1.58389	0.393958	0.400294	-0.06797	0.05171
1.03	-2.33436	0.159255	-0.249216	0.57844	0.087787	-0.32206
1.03067	0.916768	-0.33025	0.551207	0.186318	-0.83268	-0.88332
1.03133	1.83482	2.07803	0.52549	1.43005	-0.62063	0.783882
1.032	3.01031	1.29683	1.68901	2.24913	-0.42468	-1.40579
1.03267	2.51295	1.63122	0.951674	1.15495	-0.7699	0.202215
1.03333	1.14853	2.08209	1.3302	0.904949	-0.06304	-0.74274
1.034	1.11137	0.443075	2.18496	1.75743	0.846579	1.10896
1.03467	1.41746	0.808286	0.41144	1.62943	0.509212	2.57692
1.03533	1.60206	0.866296	1.4758	1.5373	0.22768	1.24382
1.036	0.705558	2.4812	0.199516	0.8371	-1.24921	1.61878
1.03667	2.76015	1.61601	1.26334	-0.90449	-0.40716	2.86337
1.03733	1.33678	1.01178	-0.316437	-0.52149	-0.52535	1.20118
1.038	0.989777	0.920889	0.617517	-0.3947	-0.54238	0.051068
1.03867	3.40212	0.828662	0.07428	2.25677	-0.06485	0.164298
1.03933	1.9069	1.52592	0.707104	0.530313	-0.0658	0.528005
1.04	2.59836	0.673938	0.945829	1.23785	-0.77125	-0.6678
1.04067	0.698961	2.30343	2.32498	2.42239	-1.04433	-1.27752
1.04133	-1.96636	0.75563	1.59213	-1.98751	-1.10517	0.822108
1.042	-0.213581	0.895384	0.600453	-0.4041	-0.87528	-0.07552
1.04267	1.47236	2.05999	2.37977	0.694381	-0.58319	0.928564
1.04333	1.62036	0.95343	0.857835	1.71237	-0.66663	0.402581
1.044	1.06047	1.41254	0.694321	0.246947	-1.45147	-0.64998
1.04467	0.928075	2.33493	0.0609223	1.7433	-1.31671	0.64505
1.04533	2.48685	-0.12647	-1.83434	-0.18822	-1.65979	-0.34595
1.046	2.79655	-0.52317	0.980467	-0.84166	-1.3227	0.280732
1.04667	2.8703	1.43839	1.54803	0.898541	-0.9858	2.03753
1.04733	-0.813169	0.008668	0.0302842	-2.78269	-0.27721	0.334879
1.048	2.77708	0.809447	1.93677	1.57315	-0.37617	0.059065
1.04867	3.05757	0.616998	1.40146	1.47902	-0.88081	0.862816
1.04933	0.573586	-0.27512	0.770301	-0.07372	0.112239	-0.11835
1.05	1.94726	2.37057	1.91979	1.35637	-0.03087	0.387777
1.05067	2.20267	0.881485	1.40168	0.394675	-0.7797	1.60928
1.05133	-0.586428	2.20794	1.26695	0.425299	-0.55787	1.14387
1.052	-2.10479	1.66574	0.0403956	-0.45344	-0.3656	0.326349
1.05267	1.97002	0.72101	1.66769	-0.4269	-1.1748	0.039408
1.05333	2.4523	0.800872	0.980649	-0.35235	-0.32905	0.979289
1.054	1.89033	3.42511	-1.45417	-0.04937	-0.39277	-0.0408
1.05467	1.92689	2.88467	2.67203	-0.6943	-0.21238	1.4837
1.05533	3.44463	3.42282	-0.00547157	0.69135	-0.32824	0.18204
1.056	-0.0348959	2.97647	-0.0373675	-0.1391	-0.86477	0.547834
1.05667	2.76495	2.41671	-0.0546569	-1.2799	-0.64281	-1.3827
1.05733	2.18918	0.141117	0.336941	-0.27959	-0.94198	-0.80752
1.058	1.01839	1.24889	-0.115342	0.594599	-0.93654	0.919061
1.05867	2.42396	2.3229	0.42871	0.33293	-1.01584	-0.86454
1.05933	0.00179372	0.632229	-0.0679242	0.57435	-1.25847	0.615537
1.06	0.0184085	2.53503	-0.0235981	1.71125	-1.06238	-0.20917
1.06067	-0.0598725	3.38223	0.568091	0.187545	-0.87725	1.40984
1.06133	2.14281	1.36455	-0.312633	-0.68458	-0.11889	-0.426
1.062	2.4542	1.50998	-0.0892232	-1.0311	-0.32302	0.550001
1.06267	3.02281	0.777872	-0.662805	1.70427	-0.28488	0.30332
1.06333	3.1157	0.842051	0.891732	0.96272	-0.57079	0.486825
1.064	3.45162	3.46617	-0.706996	0.058845	0.142306	-0.28996
1.06467	2.38435	2.90997	0.932674	0.207227	-0.26308	0.937412
1.06533	-0.23665	1.36518	1.12591	0.509939	-0.8987	-0.7638
1.066	1.79701	2.59451	0.276654	-0.44289	-0.88985	-0.57063
1.06667	1.07866	1.73316	-1.4788	0.720174	-1.24453	0.547668
1.06733	1.80654	3.19558	0.399753	-0.0088	-0.76951	0.18662
1.068	2.2545	3.03781	-0.608712	0.54612	-0.91798	-1.84038
1.06867	-0.0546347	1.20206	-0.62279	-0.07026	-0.77877	-0.79508
1.06933	1.45226	1.09111	-0.484557	-0.25262	0.234742	-2.15296
1.07	2.40309	1.74359	0.695482	-0.42076	0.272715	0.142857
1.07067	2.31343	2.70838	1.72825	-0.49141	0.30171	-1.19399
1.07133	1.93755	2.25541	1.97482	-0.30475	0.133941	-1.71802
1.072	0.44274	2.26552	1.30678	-1.30885	0.263175	0.633393
1.07267	3.14477	3.33269	0.619504	0.825784	-0.06201	-1.31469
1.07333	2.7003	1.76324	1.89303	-0.13816	-0.17165	-1.21034
1.074	-0.737535	2.91345	-0.232197	-0.62946	-0.33504	-1.17659
1.07467	-2.90876	4.13772	0.829726	1.68052	-0.89624	0.133476
1.07533	-0.340455	2.78694	0.228843	0.785773	-0.74489	-0.44555
1.076	0.513735	2.89417	0.424433	-0.33114	-0.05943	-1.27782
1.07667	2.29912	2.46533	0.0272396	-0.25592	0.174481	-1.97037
1.07733	-0.977114	1.6358	0.282711	0.892183	0.058825	-1.109
1.078	0.00566926	2.16445	1.04799	0.596614	0.02962	-0.91666
1.07867	-1.92383	1.40096	1.55723	-0.05941	0.32866	0.203899
1.07933	2.00784	1.33	0.702112	2.18818	0.498994	0.220725
1.08	2.22503	1.87566	1.30032	0.345235	0.119477	-1.17051
1.08067	2.161	2.99626	2.89351	-2.98747	0.531313	-2.07724
1.08133	1.54349	0.923064	1.83427	0.206407	0.095448	-2.24039
1.082	2.40891	1.18916	1.42135	0.624072	-0.34112	-2.87777
1.08267	-1.73559	0.797833	1.24391	-0.26428	0.616873	-2.65636
1.08333	0.705696	0.762681	-0.189296	-1.84675	0.574543	-1.58046
1.084	0.866129	-1.56567	2.2965	0.028992	0.18094	-2.52212
1.08467	1.67102	0.890338	0.733809	-0.74221	0.196974	-0.71748
1.08533	0.700004	0.235328	0.129106	-1.0322	0.968425	-2.75894
1.086	1.75459	-0.93672	-0.254711	-0.08767	1.20438	-4.01254
1.08667	1.8591	0.018672	-0.153017	-0.75277	1.99028	-2.83461
1.08733	0.816909	-0.07465	0.141989	-0.65012	0.599614	-3.04679
1.088	3.77863	-1.90315	0.69255	-1.98938	0.262906	-4.44265
1.08867	1.55964	-0.88985	0.166517	0.062895	0.302871	-2.88988
1.08933	1.973	-1.02241	0.320511	-0.02597	-0.24207	-3.2197
1.09	1.63698	-1.65626	0.0293026	0.788539	-0.61222	-2.48668
1.09067	1.93487	-1.73883	-0.00158217	0.338066	-0.48354	-2.70322
1.09133	0.887248	-2.65569	-0.5062	-1.65663	-0.50238	-4.23941
1.092	0.190044	-2.19817	1.44336	-0.27945	0.039046	-2.26782
1.09267	1.77412	-2.21548	-1.55332	0.28728	-0.84676	-2.14241
1.09333	-0.836153	-0.78875	0.491323	-1.52807	-0.94435	-3.31924
1.094	-0.787957	-0.68875	0.773481	-0.68943	-0.46067	-0.80607
1.09467	0.0270442	-1.75227	-0.233305	-2.04645	-0.67185	-1.38569
1.09533	3.59219	-2.32776	0.206004	-1.09631	-0.71831	-2.33775
1.096	1.55771	-1.0019	0.121625	-0.24844	-1.68594	-1.59131
1.09667	2.38018	-1.02607	-0.381901	0.491296	-0.61119	-3.08216
1.09733	-1.12361	-0.57651	-1.73666	0.163654	-1.04504	-3.01159
1.098	-2.53826	0.532007	-0.966857	-2.30884	-0.7196	-3.67302
1.09867	-0.835132	2.45983	0.82444	-1.67251	-0.80034	-3.56165
1.09933	-0.773258	1.18825	0.835939	-0.73213	-1.08244	-2.60138
1.1	2.61341	1.74079	-0.152094	-1.97433	-0.53531	-2.73105
1.10067	2.68263	0.488728	0.479352	0.716431	-0.82738	-2.46326
1.10133	1.11184	-0.06373	0.091311	-1.63185	-1.2951	-1.35656
1.102	-1.30857	-1.71819	-0.199417	-0.48081	-1.25626	-1.9025
1.10267	-1.90535	0.509664	-0.929427	-0.9972	-0.72732	-4.02774
1.10333	-0.173992	-2.04158	-0.635724	0.372033	-0.60528	-3.12497
1.104	1.31032	-2.54987	-1.72233	-0.01536	-0.74601	-2.79096
1.10467	1.43707	-0.11512	-0.620013	-0.4436	0.106259	-3.35055
1.10533	1.99142	0.247157	-2.30751	-0.47658	-0.03202	-2.6135
1.106	0.483874	-1.00094	-0.876056	0.212321	-0.20294	-4.44075
1.10667	2.13268	-1.16364	-0.413254	-0.29872	-0.94583	-2.73427
1.10733	3.1333	-1.2381	-1.3841	-0.5322	-0.7112	-4.14835
1.108	2.99727	-0.3877	0.85088	0.003891	-0.18184	-3.33624
1.10867	2.10576	0.431612	-0.295543	-0.56337	-0.76215	-5.02744
1.10933	2.7204	-0.24151	-0.0452288	-0.13079	-0.61788	-5.42294
1.11	2.0867	-0.12102	0.150954	-1.09976	-0.36672	-4.37608
1.11067	3.28768	0.510234	0.215205	-0.35266	-0.42777	-4.25021
1.11133	-2.19795	-0.27155	0.803475	0.706018	-0.01266	-3.56184
1.112	-1.73115	-0.33076	-0.39725	-2.60827	-0.96151	-4.29156
1.11267	0.99059	-2.0297	1.02905	0.492325	-0.41516	-3.37759
1.11333	1.50935	-0.68424	-0.648583	-0.03024	-1.29507	-3.85931
1.114	0.928849	-1.0077	0.015882	-1.17423	-1.07678	-3.8361
1.11467	1.30396	-1.11306	-0.651232	1.52507	-0.63088	-3.15323
1.11533	1.09709	-1.67377	-0.690038	-0.74615	-0.03535	-3.43208
1.116	2.41665	-2.41655	0.396662	-0.90498	-0.99934	-2.17751
1.11667	1.02568	-0.39069	-0.144611	-1.1042	-0.85881	-2.24704
1.11733	1.5349	-1.29893	-0.100531	-2.21277	-0.75379	-1.49716
1.118	2.62289	-1.42218	0.219337	-0.05406	-0.58718	-2.63901
1.11867	-0.689911	0.099803	-1.49483	-0.81104	-1.14565	-1.28085
1.11933	-1.26229	-1.2909	1.10099	-0.68156	-0.81567	-2.21111
1.12	0.334691	-1.1245	-1.14557	0.370685	-0.07922	-3.36463
1.12067	1.68451	-0.02534	0.0387033	-1.63559	-0.83039	-1.7083
1.12133	1.05453	-1.14292	0.312467	-0.39955	-0.43194	-2.31328
1.122	3.15468	-0.43641	1.22188	0.054442	-0.58215	-2.14802
1.12267	1.70515	-0.26906	-0.340997	-1.27946	-0.52693	-3.29807
1.12333	3.20034	0.555673	0.77197	-0.13563	-0.95435	-3.60725
1.124	2.11487	-0.37248	-0.225827	-0.86135	-0.10112	-1.7123
1.12467	2.50301	-1.30816	-0.0627413	-0.67076	-0.47449	-2.59276
1.12533	1.52488	-0.63607	-1.62523	0.564992	-0.60568	-3.28997
1.126	-1.03592	0.749081	0.691338	-2.50613	-0.42418	-3.15811
1.12667	2.36664	-0.26115	-0.117863	-1.87363	-0.34673	-2.51112
1.12733	0.500726	-0.8857	-1.60697	0.148748	-0.25188	-1.43672
1.128	2.93217	-0.6338	-0.234397	0.099101	0.089416	-3.30087
1.12867	-1.2573	-0.972	-2.0202	-1.21917	-0.22055	-2.00101
1.12933	1.14944	-1.8454	-1.77603	0.403445	-1.06249	-3.00309
1.13	-0.867243	-0.85774	-1.10397	-0.60296	-1.29107	-1.05655
1.13067	-1.92731	-0.99357	-0.9521	0.453907	-0.46403	-1.89165
1.13133	0.685608	-0.46768	0.668431	-1.34001	-0.28877	-2.0376
1.132	2.61381	-1.76782	0.812464	-1.55538	-1.12486	-2.33116
1.13267	0.931427	-1.595	-1.04528	1.73443	-0.80961	-3.21329
1.13333	4.0109	0.271333	0.692079	-0.38527	-0.85465	-2.18613
1.134	0.879159	-1.05854	0.647891	-0.3908	-0.82933	-3.1832
1.13467	1.44982	-1.94396	0.805808	-1.25652	-1.26292	-2.80662
1.13533	-1.33662	-2.20112	-0.310097	0.023889	-1.1259	-2.28389
1.136	-0.171876	-2.67048	-0.689212	-1.02976	-0.44802	-0.88305
1.13667	0.319594	-1.63883	-0.0850025	0.24862	-0.63319	-1.44881
1.13733	1.50222	-3.06836	0.534121	-1.29966	-1.05202	-1.96894
1.138	0.123605	-2.83288	0.721192	-1.45822	-0.41233	-1.7032
1.13867	1.97699	-3.07783	0.32528	-0.69197	-0.82815	-1.03402
1.13933	3.90905	-4.23504	0.304224	-2.00972	-1.10985	-0.21328
1.14	4.05846	-2.45521	-1.93943	-1.49108	-1.02734	-2.21631
1.14067	-0.906447	-3.10726	0.120619	-1.32297	-1.24396	-1.9142
1.14133	-0.463122	-4.07862	-0.864612	-1.16482	-0.67593	-1.82291
1.142	3.2855	-1.88219	-0.806794	-1.26316	-0.98751	-1.69972
1.14267	3.21513	-3.32356	-1.16212	0.007929	-0.95119	-2.25533
1.14333	2.69461	-1.55581	0.29796	-0.53537	-1.03466	-2.0841
1.144	2.14466	-2.04104	-0.283729	-0.47928	-1.44493	-4.09796
1.14467	2.32177	-2.10124	-1.68099	0.072888	-1.22162	-3.16791
1.14533	3.07103	-1.9419	-1.12475	-0.20248	-1.28836	-3.79102
1.146	0.13783	-2.91405	-1.15887	0.592812	-0.74856	-1.45984
1.14667	0.175804	-0.89239	-1.32987	-0.50132	-1.21798	-1.75973
1.14733	0.609817	-0.77901	-1.06345	-0.71598	-1.35115	-2.04215
1.148	1.87437	-3.77924	-1.20796	-0.65384	-1.18619	-1.84476
1.14867	-0.855123	-0.55129	-1.39392	-1.61336	-1.20039	-1.21128
1.14933	1.14404	-3.43504	-0.78014	-1.58408	-1.22993	-2.10601
1.15	2.23139	-2.54277	-1.09695	-0.69813	-0.85508	-2.82301
1.15067	1.27986	-1.54892	-1.64013	-1.00248	-1.31141	-2.76805
1.15133	2.16528	-2.22889	-1.61583	-0.44453	-1.51595	-2.03694
1.152	0.648651	-1.40424	-1.54985	-0.47867	-0.64979	-3.19952
1.15267	-1.21556	-1.571	-0.627836	-0.19509	-0.54837	-2.50797
1.15333	-0.183838	-1.00246	-0.464446	1.01779	-0.21398	-1.81516
1.154	1.40234	0.059455	-3.27738	-0.351	-0.84102	-1.65492
1.15467	1.94539	-0.08341	-1.95019	0.103798	-0.21202	-2.89624
1.15533	3.34507	-2.31366	-0.309436	-0.71303	-1.14218	-1.76586
1.156	2.23181	-2.04298	-2.32278	-1.91631	-1.55956	-1.77778
1.15667	3.15843	-3.01358	-1.96741	-2.15444	-1.07815	-3.05124
1.15733	-0.170422	-1.90319	-1.64029	-0.64031	-1.59287	-3.48918
1.158	0.381878	-2.2803	-0.434421	-1.79736	-1.52719	-2.57679
1.15867	0.42745	-1.47781	-2.12374	-2.07361	-1.4409	-3.00939
1.15933	0.905154	-3.17816	-0.779923	-1.03251	-1.30315	-3.56934
1.16	2.67993	-2.38328	-0.471402	-0.69693	-0.87858	-3.74869
1.16067	2.1675	-2.54303	-1.4491	-1.28927	-1.00958	-2.77026
1.16133	-0.158024	-2.815	-1.60303	1.00881	-0.56828	-3.42682
1.162	-0.4356	-2.41022	-1.31147	-1.69598	-0.40601	-3.92475
1.16267	-1.30783	-2.06152	-2.20025	-2.46285	-1.05202	-2.79459
1.16333	1.49683	-3.1774	-0.884145	-0.0049	-0.76479	-2.36775
1.164	0.317523	-4.25654	-0.309112	-0.76293	-1.09288	-2.48566
1.16467	2.62851	-2.61685	-1.52359	-1.20925	-0.47512	-3.11558
1.16533	0.580572	-2.92497	-1.1883	0.199973	-0.34421	-3.20971
1.166	-1.09878	-1.68661	-2.03771	0.200879	-0.53835	-1.2527
1.16667	-0.885758	-0.31949	-1.38997	-0.88877	-0.30364	-1.89693
1.16733	0.368092	-0.6752	-1.79724	-1.32438	-0.21438	-4.04914
1.168	3.65021	-1.6749	-1.0711	-1.06267	-0.45351	-2.08078
1.16867	1.84935	-0.35112	-1.20755	-0.5477	-0.22115	-2.56247
1.16933	0.440777	-2.68048	-0.203513	-1.40361	-1.02583	-3.48815
1.17	0.498411	-1.56018	-2.58763	-1.30564	-0.87732	-3.45074
1.17067	0.481648	-0.15118	-0.434123	-2.70321	-0.73551	-2.40332
1.17133	1.21909	-0.80965	-0.232916	-1.61448	0.147304	-4.19126
1.172	2.15548	0.634278	-2.23772	-1.80477	-0.7783	-4.51723
1.17267	0.438795	1.45375	-2.1052	0.016699	-0.44569	-3.31096
1.17333	-0.994049	0.147667	-2.03088	-0.00517	-0.9521	-5.0809
1.174	1.7906	0.352899	-2.00958	-2.30083	-0.56449	-5.23887
1.17467	0.684578	-1.3922	-2.33724	-1.2776	-1.5108	-4.33908
1.17533	0.327368	-0.19913	-1.90097	-0.55832	-1.82899	-3.5621
1.176	1.00181	-0.6476	-1.58433	-0.68097	-1.6285	-2.72777
1.17667	3.63975	-0.26252	-3.42609	-2.70211	-1.31679	-2.75569
1.17733	1.47622	-1.75808	-1.23882	-0.91985	-1.11146	-4.03987
1.178	1.21465	-3.30921	-1.16772	-0.90613	-0.94959	-3.51591
1.17867	1.78407	-1.82603	-1.48879	-3.31294	-0.82914	-5.34635
1.17933	1.2818	-1.58316	-0.34964	-1.80802	-0.41123	-4.46983
1.18	1.76071	-1.52541	-1.8854	-1.43881	-0.50056	-3.99895
1.18067	0.9946	-0.89876	-2.58784	-2.0107	-1.00361	-2.35399
1.18133	-0.353382	-1.61314	-1.88035	-0.71853	-0.62815	-5.13546
1.182	-2.36366	-2.37159	-1.64383	-1.84619	-0.52487	-5.03004
1.18267	-0.446509	-2.78066	-2.5194	-0.03841	-0.7011	-5.19917
1.18333	-0.798729	-0.54156	-2.94376	1.14767	-0.89107	-3.83873
1.184	0.909524	-2.97323	-1.92111	-2.63322	-0.38163	-2.43915
1.18467	0.737039	-1.73738	-2.64749	-1.46738	-1.57136	-2.0746
1.18533	0.283108	-1.89242	-2.37813	-1.06156	-1.17874	-3.19773
1.186	-1.38058	-1.26898	-1.86325	-2.11654	-1.118	-4.25543
1.18667	0.600562	-2.23702	-2.45573	-2.56031	-1.24689	-5.88091
1.18733	0.795693	-2.51143	-1.71539	-0.60972	-1.63862	-3.59001
1.188	0.815033	-1.87681	-3.19351	-0.64458	-2.09004	-3.68581
1.18867	1.56096	-2.1146	-2.79441	-2.08542	-1.75196	-4.991
1.18933	0.898717	-1.86289	-1.47555	-1.75735	-1.4847	-5.18822
1.19	1.11979	-3.04734	-2.29051	-2.6644	-1.80027	-2.60766
1.19067	-1.5133	-2.12197	-1.69925	-0.5281	-1.55272	-4.25692
1.19133	-0.756692	-2.21954	-1.62104	-2.36453	-1.6089	-5.36465
1.192	-1.87117	-2.50783	-0.7873	-2.68959	-1.64636	-3.7228
1.19267	-1.12283	-2.10435	-1.59775	-0.5629	-1.52178	-3.17679
1.19333	1.24879	-1.86937	-0.0780848	-2.78144	-0.99616	-1.30695
1.194	0.637218	-1.58454	-1.89942	-1.38536	-1.42963	-3.82295
1.19467	0.746477	-1.14215	-2.17042	-0.06793	-1.03012	-4.2788
1.19533	0.247212	-1.66016	-0.452741	-0.44384	-1.06728	-3.71952
1.196	0.77662	-0.91084	-0.0290412	-2.03911	-1.09142	-4.23492
1.19667	0.486073	-1.24211	-0.157561	-2.08679	-1.20857	-4.04575
1.19733	2.61975	-1.93547	-1.57379	-1.47663	-0.97933	-2.7432
1.198	1.17154	-1.6725	-0.715061	-1.00474	-1.37164	-4.06418
1.19867	-0.727997	-1.67476	-0.184437	-0.54504	-1.63896	-4.65385
1.19933	1.16846	-1.69239	0.12719	-1.49753	-0.43114	-3.96124
1.2	0.128112	0.348028	-0.05875	-2.95061	-1.30544	-4.07773
1.20067	-1.00505	1.09005	0.500248	-1.36039	-0.20805	-3.34224
1.20133	-0.170393	1.07886	-1.54601	-1.49881	-0.54161	-3.32889
1.202	0.780697	2.02036	-0.467019	-3.04593	-0.99279	-3.54469
1.20267	0.0298358	2.27304	-0.967593	-2.01667	-1.22828	-3.871
1.20333	-0.892435	0.337771	-0.0998658	-2.21674	-1.44921	-4.05797
1.204	1.13515	2.0864	-0.926047	-2.46796	-1.2953	-4.42035
1.20467	-0.264346	2.49948	-0.54675	-2.88179	-0.68016	-3.21843
1.20533	1.5215	-0.93481	-1.15663	-1.84679	-1.29995	-4.06765
1.206	0.866893	0.974747	-0.0915399	-2.39744	-0.68755	-3.75651
1.20667	0.543555	-1.96741	-0.219515	-3.73558	-0.92532	-3.13053
1.20733	-0.528418	-1.6991	-0.123099	-2.08031	-0.50596	-4.38163
1.208	-0.555043	-0.46089	-1.70554	-0.48844	-0.57245	-4.14057
1.20867	-0.19879	-0.58319	-0.700886	-1.99152	-1.74039	-3.91725
1.20933	-1.70359	-1.2145	-0.013658	-1.87159	-0.84275	-2.70333
1.21	-0.123635	-1.45798	-0.401805	-1.41227	-0.76573	-4.8651
1.21067	0.0317096	-2.04615	1.20158	-1.72336	-1.46131	-5.87712
1.21133	0.816079	-0.69974	-1.04993	-3.31704	-0.70372	-3.74986
1.212	0.379837	-0.56644	0.982315	-2.35129	-0.42704	-5.15515
1.21267	1.13059	-1.30806	-0.109085	-2.88198	-0.90181	-3.84728
1.21333	1.98329	-0.22093	-0.177255	-2.19787	-0.97917	-4.65568
1.214	1.3422	-1.34233	-0.23117	-1.27348	-0.99414	-5.73833
1.21467	-0.296577	-1.0203	1.14308	-4.01509	-0.52163	-5.10114
1.21533	1.35125	-1.93523	-0.799264	-2.68673	-0.63707	-2.59441
1.216	3.26867	-0.96371	-0.351398	-2.5289	-1.60096	-5.40432
1.21667	-0.514892	-1.96395	-0.7798	-2.517	-0.90582	-3.99648
1.21733	1.87069	-0.52432	0.0850038	-2.60218	-0.95718	-5.45163
1.218	-0.700859	-3.03938	0.139713	-2.14482	-1.23065	-5.3003
1.21867	0.414619	-0.6154	0.539955	-2.84066	-1.26666	-4.37762
1.21933	2.89444	-1.46786	0.523763	-1.32558	-1.29886	-6.33804
1.22	3.10637	-1.81063	0.652779	-1.85012	-1.64414	-4.47125
1.22067	2.65867	-2.96992	0.829602	-3.04475	-1.74491	-6.34732
1.22133	-0.162354	-0.71336	-0.979047	-3.28723	-1.4202	-4.19897
1.222	-0.833127	-1.50463	-0.357834	-1.42093	-0.53745	-7.48675
1.22267	1.09051	-1.66267	-0.849611	-1.22503	-1.16242	-6.98405
1.22333	1.54787	-0.59361	-0.69906	-3.69877	-1.70258	-7.84991
1.224	1.54445	-1.86689	-1.40188	-2.19021	-2.22223	-6.30104
1.22467	1.69429	0.932605	-0.647259	-3.13981	-1.65402	-5.82582
1.22533	-1.44504	-2.00879	-1.23609	-1.30789	-1.7777	-3.72978
1.226	-1.16875	-0.62835	-1.71004	-2.18835	-1.78494	-4.53255
1.22667	-0.344317	-0.5075	0.258056	-2.12835	-1.48401	-4.61103
1.22733	1.42871	-0.08255	0.432502	-1.87167	-1.29633	-5.04785
1.228	2.49431	0.638446	-0.765525	-1.69144	-1.30202	-3.67032
1.22867	3.21816	-1.12115	-0.870013	-2.31417	-1.9656	-4.71976
1.22933	1.50029	0.046396	-1.37925	-1.29407	-1.34436	-6.0036
1.23	0.626701	0.523114	-0.987244	-2.22624	-1.11114	-5.49017
1.23067	1.75321	-1.67117	-1.46443	-1.79006	-1.14289	-4.54514
1.23133	2.39181	-2.36237	0.140049	-1.82343	-1.30124	-6.07365
1.232	1.03779	-1.30659	-1.32967	-1.9757	-1.10222	-6.37947
1.23267	2.26565	-1.91107	-0.130876	-1.61318	-1.51412	-4.86408
1.23333	1.29629	0.52421	-2.51117	-3.34172	-1.12141	-6.30712
1.234	2.6267	-1.02658	-1.35536	-0.65978	-0.96575	-5.03517
1.23467	0.0633982	0.192201	-0.454976	-3.13559	-1.22267	-3.70819
1.23533	-1.02114	0.369637	-1.87883	-2.73433	-0.82567	-6.47949
1.236	0.345348	1.47464	-1.73106	-2.17178	-1.38238	-6.26918
1.23667	2.8044	1.37628	-2.08195	-4.02572	-0.69372	-4.28987
1.23733	0.374267	0.304898	-2.37041	-1.81912	-0.87118	-6.49533
1.238	0.396462	0.884222	-1.67431	-2.163	-1.58507	-4.87565
1.23867	0.0443295	-0.11409	-1.17418	-1.57396	-1.60698	-5.71583
1.23933	2.07631	-0.52831	-1.27571	-3.21505	-2.31	-4.53446
1.24	-0.00463492	0.349264	-1.09911	-3.68137	-1.60649	-5.49416
1.24067	2.59423	-1.09627	-0.431625	-2.82809	-1.99969	-6.13801
1.24133	2.94429	1.11089	-1.25394	-2.84572	-1.84197	-5.28022
1.242	3.72147	-0.63245	-1.21358	-3.89427	-1.31767	-6.93369
1.24267	1.19536	0.237933	-2.04763	-1.81963	-1.34204	-5.73223
1.24333	1.4576	0.045758	-1.96438	-1.67908	-1.26285	-5.66224
1.244	1.7622	0.625595	-1.68539	-1.50417	-1.77696	-5.87446
1.24467	1.8522	-0.48741	-3.75105	-3.97357	-2.0022	-6.46422
1.24533	2.76245	1.96254	-2.00456	-3.05786	-1.77132	-5.10316
1.246	0.585013	2.49015	-3.43543	-1.63694	-1.44644	-4.70411
1.24667	2.0728	2.0874	-2.77481	-1.24891	-2.46897	-4.70501
1.24733	2.05476	2.17913	-2.21883	0.377268	-2.04853	-5.59536
1.248	-0.0798798	3.31315	-2.23643	-2.53019	-1.67037	-5.32374
1.24867	0.824089	1.76095	-1.24001	-1.61547	-1.49409	-6.01003
1.24933	1.91602	1.64052	-0.401704	-1.14388	-2.26259	-5.86434
1.25	2.82253	0.881598	-1.34417	-1.3742	-2.04342	-4.7571
1.25067	2.29589	3.64982	-1.48996	-1.53028	-2.25496	-5.35312
1.25133	-0.834117	1.95167	0.273822	-1.12302	-2.16144	-4.99856
1.252	-1.63536	1.17018	-3.58565	-1.14923	-2.31007	-4.36406
1.25267	1.86866	-0.43729	-2.73502	-2.46708	-2.62664	-4.04233
1.25333	3.87539	-1.48048	-1.10393	-1.26752	-3.00783	-4.47383
1.254	4.27859	-0.77746	-2.22761	-1.83637	-2.71374	-4.99257
1.25467	1.10009	-2.13141	-2.5882	-2.11919	-2.81188	-5.45128
1.25533	0.496276	-0.46203	-2.60629	-2.69961	-2.63184	-5.0088
1.256	0.0371149	-0.57335	-1.21962	-1.27247	-2.05699	-6.34637
1.25667	-2.45687	-0.86859	-2.66047	0.110749	-2.36252	-5.27478
1.25733	1.4054	-1.45442	-1.15139	-0.92359	-2.22124	-4.45028
1.258	2.521	0.485673	0.119119	-2.34678	-2.16167	-4.78103
1.25867	2.99218	-1.17601	-0.545205	-0.45855	-2.47935	-4.81908
1.25933	4.37249	-0.29989	-1.17376	-0.84902	-2.6875	-2.8528
1.26	2.57413	-2.05839	-1.89675	-1.07512	-2.79083	-6.37208
1.26067	-1.40891	-1.19624	-1.91475	-2.30884	-2.72867	-5.71842
1.26133	0.358753	-1.59304	-0.955446	-0.50736	-2.83775	-5.45911
1.262	1.31674	-1.04056	-0.999884	-1.62077	-2.64146	-4.79773
1.26267	2.70422	-1.81356	-1.39843	-1.78967	-2.48285	-6.78179
1.26333	1.4307	-0.69904	-1.49578	-0.04185	-2.17888	-6.89234
1.264	3.69181	-0.92602	-0.120733	-1.24579	-1.88881	-5.11571
1.26467	1.40498	-0.27639	-0.762489	-2.38222	-1.49547	-5.17011
1.26533	0.724174	-0.64224	-1.41322	-1.54261	-1.68724	-5.51515
1.266	-0.382572	-1.21036	-0.829776	-2.09339	-1.19241	-6.54609
1.26667	0.382983	-0.5713	-0.171494	-2.79266	-1.58591	-7.01918
1.26733	1.83631	-0.28985	-1.71643	-2.84549	-1.13851	-6.53123
1.268	1.97596	-1.84558	0.47772	-1.50185	-1.44495	-6.15392
1.26867	3.30092	-1.02139	-0.191786	-2.14385	-1.98155	-7.04372
1.26933	1.95242	-1.56205	-1.45459	-2.89219	-1.32803	-5.39873
1.27	1.83798	-2.16332	-0.368623	-1.4962	-1.60517	-7.74566
1.27067	1.81879	-3.40153	-1.32823	-1.45466	-1.32222	-7.56991
1.27133	0.397475	-2.15559	-1.22725	-0.78567	-0.99082	-7.1808
1.272	1.59946	-1.90864	-0.932219	-1.05776	-1.42686	-7.8254
1.27267	3.05866	-0.21806	-1.05207	-1.90309	-0.80771	-7.65688
1.27333	2.21517	-0.16559	-2.70869	-0.80403	-2.13636	-9.98922
1.274	-0.42349	0.618045	-1.66703	-1.00647	-2.2052	-7.80637
1.27467	0.830928	-2.07117	-1.93795	-1.69336	-2.33962	-7.36951
1.27533	2.01214	-0.50887	-1.28311	-1.79786	-0.96989	-7.4313
1.276	0.0828866	-2.58767	-0.677469	-0.73469	-2.30282	-7.57222
1.27667	0.0532943	-1.37415	-1.27787	-1.95394	-2.06791	-8.82162
1.27733	0.719498	0.004711	-0.944638	-1.641	-1.5151	-7.07191
1.278	2.21872	-1.708	-2.27829	-3.55097	-2.30095	-6.02309
1.27867	1.27131	-0.88055	-1.64532	-2.06978	-1.76761	-6.8805
1.27933	1.94116	0.396417	-2.39427	-1.60226	-2.34013	-7.85408
1.28	1.44701	1.10919	-2.91387	-1.01492	-2.46229	-8.32597
1.28067	2.59596	-0.93437	-2.05937	-1.42676	-2.31068	-6.27405
1.28133	1.77228	-1.21485	-1.7049	-1.5798	-2.37007	-7.46442
1.282	1.8886	-2.00722	-1.52962	-2.36485	-2.58953	-7.28849
1.28267	1.21866	-0.93384	-1.01121	-3.21705	-2.77391	-7.14374
1.28333	1.66548	-0.18612	-1.13116	-2.38712	-2.89636	-8.40495
1.284	3.40177	-0.65906	0.578409	-1.95456	-2.62581	-7.30809
1.28467	-1.01073	-1.19881	0.284578	-1.13453	-2.38145	-7.25259
1.28533	-2.1377	-1.08596	0.894368	-1.6599	-1.94797	-7.99324
1.286	0.650802	-2.33051	0.7914	-0.31797	-1.96214	-6.46878
1.28667	0.432965	-3.40116	0.680815	0.081037	-2.14568	-8.63699
1.28733	0.703273	-3.29014	0.279411	-1.08297	-2.14319	-8.71944
1.288	-0.846709	-1.76254	-1.66524	-0.60247	-2.08275	-7.59503
1.28867	-1.69962	-0.29198	-0.990177	-1.68615	-2.13468	-6.99597
1.28933	0.828261	-0.81811	0.147623	-1.17064	-1.66661	-7.77382
1.29	1.34397	-1.52909	-1.88416	-0.23961	-2.07212	-7.92022
1.29067	1.61272	-1.23799	-1.8401	-2.5534	-1.76788	-7.52138
1.29133	1.95819	-1.82484	-0.341997	-1.68796	-1.79088	-6.31648
1.292	1.93908	-2.03027	-2.63284	-1.77906	-1.68084	-5.48292
1.29267	-0.360569	-2.3345	-0.87525	-3.37982	-2.03134	-6.51976
1.29333	-1.19503	-2.64746	-0.446278	-1.55932	-1.90546	-6.58869
1.294	2.07701	-1.89094	-0.319844	-1.37214	-1.173	-6.2833
1.29467	1.69614	-1.41875	-0.885418	-0.67153	-1.5338	-8.74105
1.29533	2.46202	-1.17725	-0.830915	-1.38729	-1.33856	-7.52358
1.296	1.81239	-0.28813	-2.20847	-0.87945	-1.92231	-6.49013
1.29667	1.4916	-1.25356	-0.499724	-2.23825	-2.22565	-7.16806
1.29733	-1.06047	-0.31146	-0.401136	-1.56796	-1.8951	-6.55395
1.298	-0.653991	-3.98878	0.609954	-3.08302	-2.70982	-6.97619
1.29867	1.74909	-4.15288	-0.498622	-2.13774	-2.50273	-7.41847
1.29933	0.119463	-3.89805	-0.680401	-0.95617	-2.49253	-8.14741
1.3	-0.64796	-3.63941	-1.62989	-1.9586	-1.73456	-8.25826
1.30067	0.235477	-1.85917	-2.20692	-3.16752	-2.36979	-8.3837
1.30133	1.5645	-4.34736	-1.6907	-3.45133	-3.14665	-7.28409
1.302	0.479041	-3.21419	-1.20118	-2.86894	-2.89251	-6.59522
1.30267	0.365762	-3.51123	0.846775	-2.87185	-2.25316	-7.29108
1.30333	1.75803	-1.11327	0.198897	-2.48028	-2.69227	-7.36778
1.304	-3.00886	-3.6574	-1.24326	-4.69154	-2.97188	-7.27949
1.30467	-1.66538	-2.77746	-0.856812	-1.02115	-3.05498	-6.13933
1.30533	1.12981	-3.44972	0.958562	-3.19043	-2.48885	-7.03966
1.306	0.999801	-5.0125	-0.206191	-2.60049	-2.90976	-7.42468
1.30667	2.57657	-2.17433	-0.609857	-1.30395	-2.72491	-7.03166
1.30733	-0.609948	-3.22207	-1.73467	-4.5579	-2.23097	-8.18195
1.308	2.46573	-3.41894	-1.27205	-2.90556	-2.07007	-8.21327
1.30867	0.459614	-2.4929	-0.912136	-1.61455	-2.05481	-6.88578
1.30933	0.938255	-1.646	-1.43864	-1.32212	-2.4558	-7.07673
1.31	0.945025	-2.73333	0.121528	-2.25057	-2.7135	-7.25239
1.31067	-1.23212	-3.53745	-0.767175	-4.47571	-3.06836	-8.57732
1.31133	-0.408337	-1.83183	-0.428698	-2.49241	-2.73082	-6.91868
1.312	0.0177809	-4.59785	-1.44861	-2.25015	-2.95895	-7.23784
1.31267	0.378653	-3.8151	-2.46471	-2.04686	-2.64552	-8.50838
1.31333	-0.448184	-5.13629	-3.22337	-2.1198	-2.46924	-7.83781
1.314	-0.5494	-3.61462	-1.95993	-2.92989	-2.85283	-7.70264
1.31467	-0.572606	-4.52806	-0.87283	-1.58028	-2.69261	-7.59885
1.31533	0.206838	-5.28172	0.0954483	-2.74966	-2.35639	-7.98126
1.316	0.152476	-6.23481	-2.43864	-2.04755	-2.10743	-7.38076
1.31667	-0.824799	-6.03622	-2.04957	-1.19168	-2.43092	-7.79208
1.31733	-0.228148	-5.55196	-0.709603	-0.80802	-2.50155	-6.02539
1.318	-1.65114	-4.60798	-1.6908	-2.03749	-2.8629	-6.62078
1.31867	-0.416987	-6.08981	-1.23305	-1.54763	-2.843	-6.52445
1.31933	-1.43896	-4.3522	-3.49715	-2.16438	-2.17187	-6.68939
1.32	0.294101	-4.41531	-1.80371	-2.04856	-2.22684	-7.90248
1.32067	0.23086	-4.13602	-0.874789	-1.87512	-1.98887	-8.34371
1.32133	0.679877	-6.52687	0.444083	-2.74368	-2.0316	-8.99049
1.322	0.390601	-4.86416	-2.7422	-0.91761	-2.4571	-7.7588
1.32267	1.06293	-7.1212	-1.87202	-0.34559	-3.00231	-7.28114
1.32333	-0.760275	-4.84824	-1.34699	-2.10171	-2.78064	-7.48123
1.324	0.549739	-5.7925	-3.17516	-0.66838	-2.46894	-5.88966
1.32467	0.372199	-3.32966	-2.43214	-1.15144	-3.10949	-8.88098
1.32533	0.150205	-4.39342	-2.29197	-1.45885	-3.26881	-8.25063
1.326	1.27701	-6.16176	-3.3551	-1.20406	-2.52442	-8.38982
1.32667	0.728354	-5.79828	-3.1737	-0.61408	-3.28601	-7.39612
1.32733	-0.653892	-3.16807	-1.1454	-0.9542	-2.92267	-9.29179
1.328	0.156529	-4.34635	-2.31491	-0.53547	-2.59072	-7.34778
1.32867	1.75799	-4.69204	-3.2457	-0.7396	-3.11106	-6.80433
1.32933	2.73706	-3.40886	-2.00005	-0.35963	-2.49916	-7.64119
1.33	2.8464	-2.83303	-1.63795	-1.39954	-3.29741	-8.18366
1.33067	0.926067	-3.67651	-1.82157	-1.47448	-2.56164	-8.25641
1.33133	-1.57273	-3.20934	-1.81475	-2.50637	-2.77367	-8.60789
1.332	1.36748	-4.40701	-1.92707	-2.54923	-3.39514	-7.73502
1.33267	1.22771	-3.12804	-2.51287	-1.6011	-2.83808	-9.05767
[truncated: 26,501 more rows]

## Sheet: Panel l
100uA	150uA	200uA
-0.06262	-1.88104	-2.07356
-5.30157	-5.19014	-5.85278
-11.2951	-15.1357	-17.2752
-7.53705	-10.7293	-13.2252
-5.79441	-7.04818	-4.92707
-5.032	-9.95592	-11.3635

## Sheet: Panel p
Wavelengeth (nm)	Daseline	Td	GFP-Igaba	Venus-iGlu
315.755	0.001721	-0.00072	-0.00038	-0.00074
316.143	0.002091	-3.63e-05	-9.7e-05	-0.0002
316.531	0.000494	-2.16e-08	0.000109	-0.00094
316.92	0.001318	-8.39e-06	0.000631	0.000706
317.308	0.001539	0.000129	-0.00016	9.83e-05
317.696	-0.01067	-0.00017	-0.00036	0.000413
318.085	0.004746	0.000227	-3.5e-05	0.00037
318.473	-0.00108	1.37e-05	0.0003	-0.00035
318.861	0.00408	-8.33e-05	-0.00026	-0.00067
319.249	0.003277	-6.41e-05	0.000234	5.34e-05
319.637	0.002544	-8.95e-05	-0.00039	0.000747
320.025	0.001539	0.000282	4.15e-05	-9.4e-05
320.413	0.002178	0.000686	-0.00029	-0.00042
320.801	0.003284	-0.00036	-2.7e-05	0.000862
321.189	0.004739	0.000386	0.000232	-0.00084
321.577	0.000985	-5.74e-05	-8.7e-05	-0.00057
321.965	-0.00298	-0.00024	-0.0003	-0.00039
322.352	-0.00289	6.61e-05	-0.0002	0.000153
322.74	-0.00067	-7.56e-05	-0.00026	1.76e-05
323.128	0.001899	0.000294	0.000142	0.00091
323.515	-0.00085	-4.24e-05	-0.0002	-0.00153
323.903	0.000487	0.000115	-0.00059	-0.00141
324.29	-0.00104	-0.00019	0.000198	-0.0007
324.678	-0.00628	8.45e-05	-0.00018	-0.00151
325.065	0.004141	1.83e-05	0.000277	-0.00035
325.453	-0.00398	0.000488	0.00025	0.00082
325.84	0.002874	7.18e-06	-6.4e-05	-6.8e-05
326.227	-0.00463	-0.00024	-0.0003	0.000134
326.615	-0.00075	-3.4e-06	-0.00028	-0.00181
327.002	-0.00315	0.000184	-9e-05	0.000229
327.389	0.001899	-0.00026	8.79e-05	0.00012
327.776	-0.00335	-0.00023	-0.00018	0.00019
328.163	0.001304	0.000277	-0.00018	0.000229
328.55	0.000232	0.000199	-6.7e-05	0.000598
328.937	0.003768	-0.0003	-0.00071	0.000397
329.324	-0.00058	4.36e-05	0.000119	-0.00026
329.711	0.003082	0.000252	-0.00034	0.000459
330.098	0.000494	0.000319	-0.0006	0.000355
330.485	-0.00101	-0.00046	-0.00043	-0.00194
330.871	0.003623	-0.00032	-4.3e-05	0.000299
331.258	-0.00055	0.000234	7.83e-05	-0.00032
331.645	0.001909	-0.00023	-8e-05	-0.00054
332.031	0.002689	-0.00019	-0.00015	-0.00042
332.418	-0.00375	4.01e-05	0.000238	-0.00027
332.804	0.000171	0.00029	-0.00039	-0.00112
333.191	0.005159	0.000339	-0.00044	-0.00064
333.577	0.00773	0.00038	0.000161	-0.00049
333.964	-0.00042	0.000137	-0.00023	-0.00069
334.35	-0.00339	0.00037	-0.00085	0.000544
334.736	-0.0015	0.000127	-0.00024	0.001
335.123	-0.00038	0.000161	8.78e-06	-0.00227
335.509	0.000665	0.000308	-0.00058	-0.00104
335.895	-0.00487	-5.79e-05	0.00014	-0.00058
336.281	0.005132	0.000164	-0.0002	-0.00057
336.667	0.000192	0.00012	-4.1e-05	3.34e-06
337.053	0.000497	-0.00015	0.000259	0.001194
337.439	-0.00092	0.000128	0.0001	-0.00101
337.825	0.001415	-2.51e-05	5.23e-05	-0.00155
338.211	-0.00126	-0.00042	-0.00034	0.000213
338.597	-0.00194	0.000446	0.000404	0.000181
338.982	-0.00091	-6.42e-05	0.000398	-3.3e-05
339.368	-0.00105	-0.0006	-0.0005	-0.0004
339.754	-0.00273	0.000411	-5.6e-05	0.001483
340.14	-0.00383	0.000663	0.0001	-0.00089
340.525	0.000834	-0.00022	-0.00025	-0.00011
340.911	-0.0008	0.000132	-0.00032	-0.00053
341.296	0.007925	-5.77e-05	0.000127	-0.00056
341.682	0.005778	0.000159	-9.6e-05	0.000473
342.067	0.004279	6.39e-05	2.14e-05	-0.0009
342.453	-0.00465	0.000112	0.000187	-0.00074
342.838	-0.00375	0.000135	0.000303	-0.00058
343.223	0.000598	0.000205	-5.7e-05	-0.00079
343.608	0.004131	0.00045	-5.2e-06	0.000394
343.994	0.00602	0.000232	-0.00014	-0.00131
344.379	0.004494	-0.0002	-0.00027	0.00061
344.764	0.001113	-0.00028	0.0003	-0.00137
345.149	0.005737	-8.49e-05	0.000197	-0.00028
345.534	0.002188	0.000247	-0.00057	2.65e-05
345.919	-0.00034	-0.00022	-0.00019	-0.00013
346.304	0.00568	0.000106	-0.00036	-0.00038
346.689	0.001506	1.6e-05	7.31e-05	-0.00077
347.074	0.000807	0.000422	0.000524	0.001341
347.458	-0.00501	-0.00025	-9.4e-05	-0.00018
347.843	-0.00186	0.000289	0.000374	-0.00079
348.228	-0.00068	-8.74e-05	-0.00013	-0.0007
348.612	0.002806	0.000119	0.000196	-0.00032
348.997	0.005764	-8.03e-05	-0.00026	-0.00066
349.382	0.005821	-0.00018	-6.1e-07	-0.00167
349.766	-0.00041	0.000297	-5.5e-05	-0.00152
350.151	-0.002	1.47e-05	8.11e-05	-4.8e-05
350.535	0.004326	0.00052	-6.6e-05	-0.00091
350.919	-0.00475	0.000446	-9.4e-05	-3.9e-05
351.304	0.004951	0.000514	0.000244	-0.00302
351.688	-0.00043	-0.00014	-0.00041	-0.00272
352.072	-0.00213	0.000607	0.000177	-0.00104
352.456	0.005381	0.00022	6.33e-05	0.000548
352.841	-0.00366	-4.19e-05	-0.00029	-0.0016
353.225	-0.00042	-0.00095	-0.00073	-0.00083
353.609	0.007314	-9.32e-05	1.52e-05	-0.00029
353.993	0.012634	0.000183	-1.1e-05	-0.00023
354.377	-0.00158	9.57e-05	-0.00042	2.02e-05
354.761	-0.00329	-0.00025	2.01e-05	-0.00106
355.144	0.000676	-0.00019	-3.1e-05	-0.00124
355.528	-0.00262	0.000195	2.46e-05	-0.00054
355.912	0.001062	0.000359	-0.00079	-3e-05
356.296	-0.00074	-4.18e-05	-4.8e-05	-0.00108
356.679	-0.0017	-2.05e-05	-0.00027	-0.0021
357.063	-0.0028	0.000355	-3.8e-05	0.000531
357.447	-0.00364	8.52e-05	-0.0004	-0.00054
357.83	-0.0036	6.53e-05	0.000343	0.000183
358.214	-0.00846	0.000208	6.84e-05	-0.00143
358.597	0.004615	0.000304	3.01e-05	0.00246
358.981	-0.00436	-0.00038	0.000176	0.001574
359.364	0.009344	-0.000162	5.71e-05	0.000882
359.747	0.001691	0.000435	-9e-05	0.000437
360.131	-0.00062	6.13e-05	-0.00016	0.000595
360.514	-0.00123	0.000277	0.000381	0.000861
360.897	0.003193	0.000149	-0.00037	0.000254
361.28	0.004137	0.00019	-0.00046	0.000252
361.663	0.003277	3.36e-05	0.000256	-0.00153
362.046	0.002064	0.000104	9.38e-05	4.35e-05
362.429	0.002655	0.000342	-7.6e-05	-0.00224
362.812	0.005825	0.000281	-2.8e-05	0.000306
363.195	-0.00106	-0.00031	-0.00026	0.000534
363.578	0.001133	0.000522	0.000119	-0.00061
363.961	0.000854	0.000102	0.000436	0.000644
364.344	-0.00411	-0.00018	0.00016	0.000546
364.726	-0.00524	0.000354	1.78e-06	0.000322
365.109	-0.00502	-0.00019	6.64e-05	-0.00144
365.492	-0.00041	0.000461	0.000139	-0.00061
365.874	0.001445	0.000242	-7.3e-05	0.000105
366.257	-0.0057	0.000197	-0.00068	-0.00045
366.639	-0.00087	-6.04e-05	0.000202	0.000782
367.022	0.001186	-9.58e-05	-0.00031	-0.00114
367.404	0.00681	0.000341	-0.00024	-0.00035
367.786	-9.7e-05	9.38e-05	0.000142	-0.00045
368.169	-0.00545	0.000366	0.00085	-0.00202
368.551	-0.00446	0.000191	-0.00024	-0.00098
368.933	-0.00412	0.000381	-5e-05	-0.00026
369.315	0.002726	0.000507	-0.00028	-0.00164
369.697	-0.00112	0.000553	-0.00063	-0.00104
370.08	-0.0101	7.29e-05	0.000122	0.001024
370.462	-0.00896	0.000731	0.000177	6.57e-05
370.844	0.001371	-0.00018	-0.0002	-9.8e-05
371.226	-0.00146	0.000304	-0.00048	0.000461
371.607	0.003462	0.000455	0.00035	-0.00073
371.989	0.003465	0.000566	-0.00039	0.000333
372.371	-0.00823	0.000377	8.64e-05	2.14e-05
372.753	-0.00597	0.000394	-0.00013	8.99e-05
373.134	0.003032	5.34e-05	-6.6e-05	-0.00056
373.516	0.007462	-0.00026	0.000255	0.000312
373.898	-0.00221	0.000129	-0.00019	-0.00079
374.279	-0.0047	0.000735	0.000221	-0.00015
374.661	-0.00087	0.000748	0.000362	-0.00075
375.042	0.001623	0.000262	0.00051	-0.00064
375.424	-0.00327	0.000728	7.43e-05	7.81e-05
375.805	0.000998	0.000487	4.33e-05	-0.0013
376.186	0.001956	0.000202	0.000127	0.000926
376.568	-0.00119	1.7e-05	0.000125	-0.00015
376.949	0.001865	0.000681	-8.2e-05	-0.00109
377.33	0.005418	7.59e-05	7.7e-05	-0.00172
377.711	-0.0009	0.00079	-0.00045	0.000885
378.092	0.004934	-3.27e-05	0.000359	-0.00111
378.474	0.007038	0.000469	-0.00039	-0.0019
378.855	-0.01264	0.000538	-0.00045	0.001109
379.236	-0.00605	0.000109	-6.1e-05	-0.00047
379.616	-0.00177	2.96e-05	6.35e-05	0.000413
379.997	-0.00062	-9.26e-05	-0.00047	-0.00166
380.378	-0.00047	-8.08e-05	-0.00057	0.000711
380.759	0.006672	0.000141	-0.00023	0.000263
381.14	0.003785	0.000617	0.000255	0.000965
381.52	-0.0018	0.000503	3.07e-05	-0.00042
381.901	-0.00028	0.000675	-1e-05	-0.00048
382.282	0.002138	0.000508	0.000157	0.000322
382.662	-0.01269	1.36e-05	0.000192	-0.00067
383.043	-0.00291	-6.47e-05	0.000407	5.28e-05
383.423	-0.00392	0.000253	-0.00025	-0.00026
383.803	0.003395	0.000241	-0.00017	-0.00163
384.184	-0.0007	0.000575	0.000583	-0.00057
384.564	-0.00808	0.000334	-3.8e-05	-0.00105
384.944	-0.00024	-8.23e-05	0.000139	0.001078
385.325	-0.00497	0.000128	-0.0001	0.000724
385.705	-0.00382	0.000304	0.000199	0.000548
386.085	-0.00294	9.72e-05	0.000172	-0.00142
386.465	-0.00277	0.000341	-0.00022	-0.00069
386.845	0.007613	0.000433	-0.00031	0.000901
387.225	-0.00727	0.000526	-0.00035	-0.00024
387.605	-0.00442	0.000218	0.000345	-4.9e-05
387.985	0.004457	0.000113	-0.00014	0.001091
388.365	0.002333	0.000287	0.000306	-0.00035
388.745	-0.00136	0.000229	0.000331	-0.00135
389.124	0.000639	0.000541	-0.00018	-8.6e-05
389.504	-0.00341	0.000151	-1.7e-05	-0.00106
389.884	-0.00069	0.000592	7.68e-05	-0.00037
390.263	-0.00914	0.000422	3.32e-05	-0.00149
390.643	0.002659	0.000265	-0.00018	3.22e-05
391.022	0.002568	0.000335	-0.00039	0.001916
391.402	-0.00803	0.000416	0.00024	-0.00108
391.781	0.000548	0.000187	-0.0002	9.56e-05
392.161	0.000605	0.000481	0.000347	-0.00031
392.54	0.007505	0.00013	-0.00046	-0.00146
392.919	0.004043	0.000463	-0.00018	-0.00172
393.299	0.006178	0.000223	6.39e-05	-0.00111
393.678	0.002238	0.000394	-0.00018	-0.00086
394.057	0.001035	0.00014	7.87e-05	0.000551
394.436	-0.00358	0.000106	0.000506	-0.00066
394.815	-0.00678	0.000454	-4e-05	0.000537
395.194	0.004621	-2.3e-05	-0.00011	-0.00108
395.573	-0.00599	0.000887	-0.00022	7.46e-05
395.952	-0.00153	-0.00017	-0.00079	0.000178
396.331	-0.00241	0.000596	-0.00021	-0.00057
396.71	-0.00978	0.000269	0.000291	-9e-05
397.089	-0.0027	0.000457	0.0002	-0.00314
397.467	0.000528	-1.03e-06	-0.00049	0.000386
397.846	0.006658	0.000731	0.000208	-0.00079
398.225	-0.00575	0.000375	-0.00018	-0.00168
398.603	-0.00435	0.000198	-5.8e-05	-0.00158
398.982	-0.00347	0.000593	0.000131	-0.00029
399.36	0.002077	0.000463	-0.00047	-0.00138
399.739	-0.00359	0.00062	-0.00032	0.001149
400.117	0.002901	0.000575	0.000393	-0.00035
400.495	0.006561	0.000466	0.000292	0.000562
400.874	-0.00039	0.000227	5.98e-05	-0.00044
401.252	0.002575	-0.00012	-0.00013	-0.00043
401.63	0.007603	9.43e-05	0.000413	-0.00103
402.008	-0.00176	0.000139	-0.00022	0.000625
402.387	0.000965	0.000483	0.000301	0.000631
402.765	-0.00128	0.000296	0.000361	-0.00195
403.143	0.001859	0.000361	0.000183	0.000289
403.521	-0.00724	-0.00025	6.95e-05	0.000673
403.899	0.001119	0.000413	0.000162	3.75e-06
404.276	-0.00331	0.000494	8.47e-05	0.001545
404.654	0.008194	0.000785	-4.6e-05	-0.00207
405.032	-0.00454	-5.82e-05	7.39e-05	-5.2e-05
405.41	-2.7e-05	0.000381	0.000274	0.00134
405.788	-0.00181	0.000219	0.00035	-6e-06
406.165	-0.00127	0.000303	0.000453	0.002225
406.543	-0.00408	0.000283	0.000239	-0.00026
406.92	0.000961	0.000321	0.000263	-0.00123
407.298	0.005509	0.000186	-8.9e-05	0.000657
407.675	0.000585	0.000837	0.000118	-0.00058
408.053	-0.00304	-0.00016	-0.00039	-0.00076
408.43	-0.00227	0.000686	0.000404	0.001358
408.808	-0.00062	0.000896	0.000422	0.000366
409.185	-0.00181	0.000689	0.000146	0.000162
409.562	0.008389	-8.59e-06	0.000492	0.000425
409.939	-0.00874	0.000601	0.000237	-0.0006
410.316	0.003069	0.000683	-0.00038	-2.6e-05
410.693	0.001701	0.000436	0.000104	-0.00112
411.071	-0.00709	0.000385	-0.00065	0.000461
411.448	-0.00194	0.000359	0.000483	-0.00076
411.824	0.006396	0.000166	-0.00043	0.000928
412.201	0.011122	0.000658	-2e-05	0.001381
412.578	-0.0052	0.000347	0.000126	-0.00088
412.955	0.012012	0.0001	-7.6e-05	-0.00051
413.332	0.003956	0.000766	-1.2e-05	-8.4e-05
413.709	0.007646	0.000715	0.000487	0.000596
414.085	-0.00199	0.000219	0.000225	-0.0002
414.462	-0.00027	0.000118	0.00016	5.03e-06
414.838	0.003563	0.000543	-2.3e-05	-0.00054
415.215	0.001553	0.000339	0.000146	-0.00044
415.591	0.001086	0.000705	0.000249	-0.00039
415.968	-0.00034	0.000648	0.000596	0.001002
416.344	-0.00494	0.00041	-0.00012	0.000324
416.721	-0.00605	-0.00018	0.000609	0.000622
417.097	0.005327	0.000421	0.000243	-0.00081
417.473	0.001993	0.00053	3.85e-05	0.000262
417.849	0.004517	-1.65e-05	0.000488	-0.00127
418.225	-0.00177	0.000348	0.000184	0.000822
418.602	-0.00559	0.000948	-0.00045	0.001328
418.978	0.00035	0.000408	0.000466	0.000929
419.354	-0.0016	0.000458	0.000741	-0.00021
419.73	0.002837	0.000179	0.00058	0.000406
420.106	-0.00169	-0.00026	-0.00022	-0.002
420.481	0.008836	0.000591	-0.0001	-0.00079
420.857	-0.00178	0.000509	3.76e-05	0.00073
421.233	-0.00227	0.000467	-0.00033	0.000407
421.609	0.000269	0.000297	0.000133	9.96e-05
421.984	0.00158	0.00111	7.23e-06	-0.00077
422.36	0.001986	0.000535	0.000512	-0.00139
422.736	-0.00177	0.000217	-8.5e-05	7.6e-06
423.111	0.002628	-8.75e-05	6.76e-05	-0.00101
423.487	0.000487	0.00088	7.5e-05	-0.00012
423.862	-0.00597	-0.0001	0.000388	-0.00086
424.238	0.007075	0.000616	-0.00024	0.001107
424.613	0.002827	0.000335	0.000278	0.001121
424.988	0.003428	0.000434	-3e-05	-0.00154
425.363	0.005122	0.000211	-5.2e-05	-6.3e-06
425.739	0.003284	7.2e-05	1.03e-05	0.001309
426.114	0.010419	0.000741	0.000211	-0.00133
426.489	-0.00148	0.000667	8.46e-05	0.000144
426.864	0.005068	0.000662	0.000515	-0.00056
427.239	-0.00473	0.000988	0.000457	-0.00013
427.614	-0.0036	0.000278	0.000486	-0.0033
427.989	0.000205	-0.00018	7.74e-05	0.00038
428.364	0.008181	8.6e-05	-0.00026	0.001405
428.739	0.000229	0.000652	-0.00037	0.001509
429.113	0.003096	-0.00031	-0.00014	0.001045
429.488	-0.00095	0.000335	5.06e-05	0.001442
429.863	-0.00269	0.000396	0.000166	-0.00046
430.238	0.005277	0.000278	1.47e-05	0.001697
430.612	0.00043	0.000456	3.1e-06	-0.00013
430.987	-0.00149	-0.00019	0.000507	0.001041
431.361	0.006248	-0.00034	0.000723	0.002489
431.736	0.00523	0.000263	-0.0001	-0.00072
432.11	-0.00453	0.000541	0.000102	-0.0003
432.484	0.000208	0.000509	0.000147	0.000349
432.859	-0.00301	-0.00021	-3.6e-05	-0.00065
433.233	0.00041	0.000215	0.000199	-0.00065
433.607	0.002033	0.000647	1.92e-05	0.000151
433.981	-0.00648	0.000369	0.000215	0.001998
434.356	-0.00492	0.000797	5.98e-05	8.22e-06
434.73	0.004554	0.000164	0.000153	0.001081
435.104	-0.00611	0.00043	0.000671	-0.00026
435.478	-0.00403	0.000131	0.000556	-0.0005
435.852	0.002282	0.000367	0.000746	0.000785
436.225	-0.00848	0.000477	0.000274	0.00212
436.599	-0.00494	0.000296	0.000417	0.001008
436.973	6.72e-06	0.000372	-0.00028	0.000409
437.347	0.002178	0.000802	0.000526	0.001034
437.721	0.001166	0.000772	0.000212	-0.00024
438.094	0.003963	0.000797	0.000509	0.000723
438.468	0.004776	0.000706	-4.6e-05	-0.00162
438.841	-0.0009	0.000369	0.000278	0.000491
439.215	-0.00335	-0.00061	2.37e-06	0.001228
439.588	-0.00561	0.000416	0.00032	0.001472
439.962	-0.00241	0.000371	0.000658	-3.4e-05
440.335	-0.00045	6.11e-05	0.000493	-0.00208
440.708	0.004151	0.000292	0.000323	0.001204
441.082	-0.0009	0.000391	0.000119	0.001104
441.455	0.004205	0.00048	0.000517	0.000416
441.828	0.000477	0.0005	0.000199	0.001111
442.201	-0.00153	0.000135	-2.4e-05	0.000736
442.574	-0.00553	0.000102	0.000779	0.001562
442.947	-0.0007	0.000344	0.000586	0.000695
443.32	0.003637	0.000769	0.000297	0.000293
443.693	-0.00067	0.0005	0.000571	0.000236
444.066	0.001576	0.000142	0.000201	0.003114
444.439	0.002763	0.000451	5.45e-05	0.000343
444.812	-0.00146	0.000282	0.000111	0.001788
445.184	-0.00492	-2.05e-05	0.000573	-0.00079
445.557	-0.0014	0.000398	0.000206	0.001861
445.93	-0.00074	5.77e-05	0.000451	0.00132
446.302	-0.00576	0.000347	-1.7e-05	0.000705
446.675	0.000887	0.000201	0.000501	-1.8e-05
447.048	-0.00193	0.000882	-0.00031	0.000886
447.42	-0.00815	0.000436	-0.00011	0.001247
447.792	-0.00056	0.000685	0.000441	-0.00017
448.165	0.004995	0.000257	0.000681	0.001502
448.537	0.00645	-0.00018	-3.7e-06	0.001415
448.909	0.007616	0.000802	0.000863	0.001407
449.282	0.004497	-1.05e-05	0.000583	0.000142
449.654	-0.00229	0.000404	0.000359	0.001186
450.026	0.003072	0.000713	0.000493	0.000289
450.398	0.002649	-3.3e-05	0.000283	0.001279
450.77	0.000682	3.76e-05	0.00021	0.000401
451.142	0.002319	0.000613	0.000137	-0.00048
451.514	-0.00612	0.000225	0.000754	0.00067
451.886	0.000497	-0.00016	0.000428	0.000764
452.258	-0.00209	0.000305	8.91e-05	0.000365
452.629	0.000692	0.000362	0.000369	0.000283
453.001	0.006097	0.000392	0.000389	0.000181
453.373	-0.00348	0.000419	0.0002	0.001071
453.744	0.002225	0.000876	0.000263	-0.00051
454.116	-0.00796	7.33e-05	0.000329	0.001249
454.488	0.004853	-9.08e-05	0.000423	4.46e-06
454.859	-0.00052	0.000582	0.000474	0.00157
455.231	0.004433	0.000242	-2.2e-05	0.001339
455.602	0.005011	-0.00014	0.000662	0.000519
455.973	-0.00098	0.000354	0.000629	0.000499
456.345	0.004427	0.000341	0.000358	0.001463
456.716	-0.00571	0.000165	-6.3e-05	-0.00111
457.087	-0.00507	0.000367	0.000115	0.001104
457.458	0.003869	0.000303	0.000341	0.00035
457.829	-0.00296	-0.00051	0.000409	0.0008
458.201	0.006655	0.000801	0.000332	0.00029
458.572	0.003586	0.000278	0.000752	-0.00075
458.943	-0.00156	0.000393	0.000231	0.000218
459.314	-0.0019	-5.37e-05	0.000407	0.000188
459.684	0.005267	-5.39e-05	0.000481	0.000291
460.055	-0.0007	0.000406	-9.2e-06	0.001058
460.426	-0.0071	0.000696	0.000851	0.000674
460.797	0.000128	0.000362	0.000281	0.001736
461.167	-0.00059	0.000201	0.00035	0.000574
461.538	0.000356	0.000678	0.000908	0.001647
461.909	-0.00162	0.000371	0.00077	0.001025
462.279	-0.00671	0.00057	0.001042	0.000612
462.65	-0.00722	0.00105	0.00057	-0.00016
463.02	0.002897	0.00085	0.000234	-0.00022
463.391	-0.00094	0.000417	0.000594	0.001418
463.761	-0.00033	0.000435	0.000528	-0.00056
464.131	-0.0034	0.00058	0.000339	3.7e-05
464.502	0.000249	0.000459	0.001089	0.00188
464.872	-0.00261	0.000104	0.000908	0.001308
465.242	0.001738	0.000605	0.000505	-0.00089
465.612	0.000548	0.000248	0.000175	0.00018
465.982	0.001193	0.000237	0.000553	-0.00029
466.352	-0.00012	-4.19e-05	0.000883	0.000548
466.722	0.002722	-6.09e-05	0.000634	0.000657
467.092	-0.00435	0.00072	0.000902	0.001906
467.462	-0.00564	0.000685	0.000587	0.002608
467.832	-0.00267	0.000519	0.000642	0.000614
468.202	-0.00058	0.000783	0.00096	0.000746
468.571	-0.00294	0.000459	0.000794	0.000236
468.941	0.00522	0.000434	0.000714	-0.00038
469.311	0.001738	0.000673	0.000672	0.000533
469.68	-0.00604	0.000749	0.000524	-0.00062
470.05	0.005294	0.00069	0.000664	-0.00065
470.419	-0.00404	0.000581	0.000587	0.001533
470.789	0.006191	0.000397	0.000959	-0.00044
471.158	0.007317	0.000205	0.00111	0.000439
471.527	0.002517	0.000153	0.001644	-0.00048
471.897	-0.0063	0.000362	0.001317	0.000543
472.266	0.001052	0.000567	0.001433	0.000503
472.635	-0.002	0.000762	0.001251	0.000603
473.004	0.004608	0.000549	0.001528	0.000449
473.373	-0.00102	0.000229	0.001649	0.001285
473.742	0.00162	0.00066	0.001133	0.000416
474.111	-0.00636	0.000568	0.001186	-0.00025
474.48	-0.00094	0.000437	0.001667	0.00114
474.849	-0.00862	0.000523	0.001308	-0.00067
475.218	0.000857	0.000304	0.001161	-0.00138
475.587	0.004309	0.000889	0.001376	0.000111
475.956	0.004632	0.000462	0.001719	0.001844
476.325	0.000225	0.000518	0.000929	0.001208
476.693	0.00448	0.000114	0.000925	0.001901
477.062	0.001096	0.000402	0.001446	0.001886
477.43	0.006672	0.000271	0.00169	7.86e-06
477.799	0.00045	0.000109	0.001602	0.000673
478.167	-0.00158	-0.00013	0.00152	-2.8e-05
478.536	-0.00063	0.000566	0.00141	-0.00098
478.904	0.008063	0.00046	0.001269	0.001463
479.273	0.001623	0.00031	0.002361	0.004381
479.641	0.005737	0.000385	0.001758	0.001224
480.009	-0.0092	0.000272	0.001354	-0.00045
480.377	0.011263	0.000616	0.00193	-3.2e-05
480.745	-0.00302	4.17e-05	0.001993	-0.00053
481.114	0.004077	-0.00012	0.002577	0.000181
481.482	-0.0033	0.000496	0.001888	0.000687
481.85	-0.00355	0.00042	0.002467	-0.00116
482.218	0.00037	0.000469	0.002235	0.001399
482.585	0.001294	0.001073	0.002105	0.000934
482.953	-0.00529	0.000166	0.002361	-0.00067
483.321	0.002222	0.000677	0.002578	0.002047
483.689	-0.00571	0.000262	0.00266	0.003281
484.057	-0.00566	0.000444	0.002504	0.003002
484.424	0.000272	0.000327	0.002765	0.002443
484.792	-0.00206	0.00077	0.002913	0.002594
485.159	-0.00688	0.000256	0.002774	-0.00148
485.527	0.003919	0.00044	0.00315	-2.4e-05
485.894	0.00085	0.000628	0.003507	0.003075
486.262	0.001476	0.000906	0.003954	0.000118
486.629	-0.00196	0.000447	0.003411	0.002193
486.996	0.004806	0.000637	0.004221	0.001422
487.364	0.00078	0.000507	0.004236	0.000433
487.731	0.005969	0.000485	0.004429	0.000748
488.098	-0.00567	0.000687	0.005177	0.001793
488.465	0.008241	9.04e-05	0.00527	0.002817
488.832	0.00485	0.0007	0.005237	0.002174
489.199	-0.0021	0.000724	0.00541	0.001536
489.566	0.004443	0.000797	0.006191	0.00343
489.933	0.008661	0.000719	0.006016	0.003842
490.3	3.36e-05	0.000562	0.0065	0.002375
490.667	0.007152	0.000749	0.007201	0.002071
491.034	0.008903	0.000826	0.00744	0.002227
491.401	0.005905	0.000517	0.007167	0.00185
491.767	-0.00266	2.07e-05	0.00814	0.002993
492.134	0.001264	0.000631	0.008228	0.003876
492.5	0.008927	0.000721	0.009232	0.002917
492.867	0.002107	0.00019	0.009435	0.002849
493.234	0.007838	0.000604	0.0093	0.004531
493.6	0.010456	0.000351	0.010992	0.003879
493.966	0.002696	0.000384	0.011327	0.004522
494.333	0.007468	0.001246	0.012644	0.005021
494.699	0.021003	0.001063	0.012784	0.005276
495.065	0.013841	0.001025	0.014057	0.005156
495.431	0.016795	0.000895	0.017588	0.007019
495.798	0.052591	0.00198	0.02462	0.006571
496.164	0.036054	0.001741	0.036971	0.009327
496.53	0.031796	0.00261	0.054561	0.010776
496.896	0.074562	0.004976	0.078303	0.015846
497.262	0.089445	0.005521	0.104884	0.02171
497.628	0.15952	0.006843	0.137637	0.022578
497.994	0.149531	0.008661	0.170726	0.029775
498.359	0.201342	0.007896	0.206754	0.035891
498.725	0.248145	0.01263	0.245394	0.03544
499.091	0.240021	0.012042	0.28532	0.049628
499.457	0.321288	0.011958	0.326451	0.043946
499.822	0.274358	0.01635	0.368192	0.05469
500.188	0.352072	0.01481	0.415432	0.066791
500.553	0.341999	0.01751	0.460529	0.070624
500.919	0.351666	0.019076	0.510224	0.086271
501.284	0.417045	0.019029	0.55292	0.09486
501.65	0.437545	0.021305	0.600136	0.09264
502.015	0.524317	0.023594	0.646263	0.108727
502.38	0.509441	0.02551	0.690565	0.11754
502.745	0.478714	0.025119	0.72979	0.13517
503.111	0.566838	0.024476	0.7668	0.138073
503.476	0.58478	0.025331	0.806303	0.152363
503.841	0.597111	0.024867	0.833241	0.159897
504.206	0.551804	0.027177	0.860575	0.179121
504.571	0.603699	0.024903	0.879082	0.190794
504.936	0.631226	0.025488	0.897489	0.20083
505.301	0.637333	0.026498	0.914313	0.207857
505.665	0.646758	0.025218	0.924023	0.22695
506.03	0.688556	0.024899	0.939911	0.238199
506.395	0.663096	0.024594	0.952025	0.24991
506.76	0.697725	0.024341	0.962536	0.276176
507.124	0.696821	0.026326	0.969668	0.280512
507.489	0.73504	0.022529	0.978241	0.295415
507.854	0.720533	0.023862	0.983614	0.313737
508.218	0.726217	0.024022	0.990209	0.325008
508.582	0.746844	0.023528	0.993087	0.343129
508.947	0.7645	0.02183	1	0.365573
509.311	0.773023	0.021888	0.995814	0.382751
509.676	0.7658	0.021193	0.998142	0.401514
510.04	0.80164	0.020041	0.999795	0.418417
510.404	0.810983	0.020063	0.99753	0.437298
510.768	0.819258	0.020763	0.994806	0.45628
511.132	0.864771	0.019453	0.989814	0.473275
511.496	0.868743	0.018	0.983926	0.496987
511.86	0.889908	0.019681	0.982894	0.519921
512.224	0.873237	0.018797	0.974202	0.538884
512.588	0.869375	0.018879	0.965119	0.55446
512.952	0.899222	0.019482	0.959847	0.582202
513.316	0.901447	0.018507	0.958694	0.601975
513.68	0.92325	0.018258	0.937478	0.6188
514.043	0.933753	0.018122	0.931783	0.642987
514.407	0.955614	0.016942	0.919167	0.66245
514.771	0.932365	0.017674	0.908888	0.684505
515.134	0.958497	0.017706	0.892281	0.701558
515.498	0.974627	0.017715	0.88254	0.729681
515.861	0.981571	0.01621	0.868685	0.740072
516.225	0.968648	0.016475	0.855602	0.760857
516.588	0.984795	0.017353	0.845735	0.78491
516.951	1.01195	0.016481	0.832625	0.794962
517.315	1.00462	0.016386	0.816479	0.819884
517.678	1.03986	0.016623	0.803932	0.835191
518.041	1.04612	0.016675	0.794322	0.854105
518.404	1.01679	0.016317	0.781473	0.867217
518.767	1.02738	0.015208	0.766794	0.883166
519.13	1.01065	0.015326	0.751332	0.889631
519.493	1.0415	0.015412	0.742445	0.916185
519.856	1.03413	0.015245	0.728843	0.921587
520.219	1.02723	0.014629	0.714131	0.932915
520.582	1.03797	0.014977	0.703279	0.947864
520.945	1.05822	0.015528	0.690106	0.955964
521.307	1.03676	0.014947	0.675736	0.963226
521.67	1.05313	0.01444	0.662911	0.969421
522.033	1.04715	0.014906	0.649818	0.974742
522.395	1.04072	0.01484	0.63795	0.97943
522.758	1.02593	0.014499	0.624461	0.979439
523.12	1.04151	0.014665	0.617098	0.992859
523.483	1.03013	0.014517	0.605363	0.993551
523.845	1.04324	0.015004	0.59369	0.994871
524.208	1.02492	0.015024	0.583636	0.999971
524.57	1.00805	0.014657	0.57212	0.99887
524.932	1.00564	0.01467	0.564224	1
525.294	1.01442	0.015133	0.553491	0.997347
525.656	1.00296	0.014645	0.543966	0.994827
526.019	0.987178	0.015384	0.535818	0.994148
526.381	0.995916	0.014365	0.52843	0.995374
526.743	0.989977	0.014849	0.518755	0.989418
527.105	0.979242	0.015005	0.511086	0.986619
527.466	0.97902	0.014712	0.505665	0.98372
527.828	0.956871	0.014525	0.497536	0.974689
528.19	0.963028	0.014905	0.491981	0.974268
528.552	0.938953	0.015086	0.481159	0.959582
528.914	0.95442	0.015866	0.477356	0.957511
529.275	0.925472	0.015285	0.47077	0.951141
529.637	0.931364	0.015124	0.464923	0.946583
529.998	0.910807	0.015334	0.460072	0.934351
530.36	0.9184	0.014947	0.454575	0.930887
530.721	0.889505	0.01581	0.448058	0.919321
531.083	0.897837	0.014512	0.444317	0.911239
531.444	0.879748	0.015337	0.437563	0.902883
531.805	0.883425	0.015848	0.433753	0.894032
532.167	0.858939	0.016397	0.428684	0.883177
532.528	0.858001	0.01604	0.423551	0.869934
532.889	0.845502	0.015895	0.418441	0.858488
533.25	0.838117	0.016706	0.413824	0.853282
533.611	0.822401	0.017352	0.410638	0.841566
533.972	0.828239	0.016796	0.406748	0.832022
534.333	0.810674	0.016635	0.401772	0.818671
534.694	0.801095	0.017214	0.40047	0.812781
535.055	0.794376	0.017663	0.396268	0.802043
535.416	0.798174	0.017505	0.391072	0.789041
535.777	0.787375	0.018471	0.390417	0.783605
536.137	0.783399	0.01909	0.384562	0.768412
536.498	0.76612	0.018803	0.383568	0.759113
536.859	0.765552	0.01934	0.380864	0.751631
537.219	0.752689	0.02014	0.378409	0.746022
537.58	0.748007	0.02052	0.375364	0.734091
537.94	0.733766	0.02054	0.372492	0.724849
538.301	0.742633	0.021567	0.372625	0.719199
538.661	0.729575	0.022031	0.36936	0.706889
539.021	0.724503	0.022964	0.366464	0.697677
539.382	0.710783	0.023141	0.363832	0.68873
539.742	0.698663	0.023943	0.363035	0.681561
540.102	0.69792	0.025117	0.358181	0.670032
540.462	0.690166	0.025717	0.354821	0.658034
540.822	0.673509	0.026005	0.350438	0.647665
541.182	0.67162	0.02664	0.347197	0.636343
541.542	0.654767	0.026996	0.338928	0.616255
541.902	0.622521	0.027336	0.332955	0.600619
542.262	0.59333	0.027347	0.32156	0.578671
542.622	0.583281	0.027384	0.310168	0.554709
542.982	0.53389	0.026824	0.295331	0.527574
543.341	0.507549	0.025339	0.280587	0.497926
543.701	0.466685	0.025583	0.265302	0.467843
544.061	0.445947	0.024751	0.24793	0.436007
544.42	0.400344	0.02328	0.231114	0.403431
544.78	0.366885	0.02197	0.213693	0.3701
545.139	0.337455	0.020468	0.195497	0.337976
545.499	0.310822	0.01924	0.17897	0.308239
545.858	0.276529	0.018062	0.159385	0.274685
546.217	0.23915	0.015431	0.143207	0.240866
546.577	0.210743	0.014756	0.125489	0.212862
546.936	0.178698	0.012716	0.108683	0.186116
547.295	0.148892	0.011802	0.092883	0.159237
547.654	0.118837	0.010141	0.078105	0.131498
548.013	0.103524	0.008848	0.063909	0.107125
548.372	0.07876	0.007489	0.050989	0.087203
548.731	0.061773	0.00639	0.039203	0.065487
549.09	0.039496	0.0042	0.029753	0.048808
549.449	0.022613	0.003952	0.020599	0.035438
549.808	0.017444	0.00273	0.014189	0.022908
550.167	0.012799	0.002405	0.009214	0.01761
550.525	0.009522	0.002184	0.007482	0.011515
550.884	0.011357	0.00168	0.005219	0.009485
551.243	0.007771	0.001618	0.004152	0.007959
551.601	0.005926	0.001993	0.003689	0.004443
551.96	0.005505	0.001818	0.003448	0.00714
552.318	0.012127	0.001708	0.00299	0.005091
552.677	0.00196	0.001098	0.002673	0.00505
553.035	0.00723	0.002324	0.002231	0.002953
553.394	0.011794	0.001701	0.001405	0.002636
553.752	0.006974	0.001801	0.001892	0.00346
554.11	0.007327	0.00188	0.002322	0.004357
554.468	0.004188	0.001902	0.001764	0.003465
554.826	0.000427	0.001951	0.001662	0.002762
555.184	0.009112	0.001435	0.001809	0.001676
555.543	-0.00596	0.002356	0.001588	0.003877
555.901	0.002007	0.002174	0.001731	0.002716
556.258	0.006702	0.002052	0.00167	0.002719
556.616	0.003677	0.001782	0.002262	0.003295
556.974	-0.001	0.001643	0.001458	0.00225
557.332	0.003734	0.002135	0.001404	0.002
557.69	0.003543	0.002092	0.001537	0.001213
558.047	0.005566	0.00202	0.001376	0.002953
558.405	0.00125	0.002097	0.001255	0.00109
558.763	0.006484	0.00231	0.001096	0.002018
559.12	0.002675	0.002358	0.001181	0.002084
559.478	0.002931	0.002473	0.001379	0.003826
559.835	0.002971	0.003054	0.00111	0.002027
560.193	0.006067	0.003013	0.001371	0.001498
560.55	0.007384	0.002588	0.000698	0.001491
560.907	0.009636	0.002823	0.00117	0.00251
561.264	0.00967	0.002894	0.001227	0.000905
561.622	-0.00282	0.003172	0.000902	0.001218
561.979	0.008611	0.003643	0.001149	0.002961
562.336	0.004047	0.002998	0.001461	0.001518
562.693	0.002665	0.003225	0.000764	0.00239
563.05	0.003038	0.003942	0.00031	0.000677
563.407	0.013629	0.004249	0.001471	0.001951
563.764	0.008292	0.004238	0.001185	0.002052
564.121	-0.00473	0.004047	0.001053	0.000355
564.477	0.004339	0.004502	0.000485	0.000233
564.834	0.005542	0.004822	0.001208	0.002748
565.191	0.006719	0.005111	0.000986	0.000171
565.547	0.010403	0.00483	0.001127	0.002124
565.904	0.000736	0.005123	0.00072	0.001422
566.261	0.00767	0.005445	0.000431	0.000497
566.617	0.012049	0.00598	0.001431	0.00152
566.973	0.001341	0.005926	0.001263	0.000653
567.33	0.010651	0.006907	0.001264	0.003691
567.686	0.013589	0.007024	0.001475	0.002808
568.043	0.008927	0.006804	0.001537	0.003758
568.399	0.012974	0.008419	0.001398	0.001893
568.755	0.016493	0.009519	0.001803	0.003902
569.111	0.01903	0.011355	0.001897	0.005236
569.467	0.034868	0.017643	0.002978	0.004726
569.823	0.045721	0.02722	0.003929	0.008932
570.179	0.066307	0.041763	0.006095	0.015289
570.535	0.089418	0.060519	0.009063	0.020551
570.891	0.134228	0.083964	0.012069	0.028936
571.247	0.164141	0.112429	0.016027	0.0385
571.603	0.198939	0.142828	0.019885	0.04797
571.958	0.24877	0.179193	0.024877	0.059682
572.314	0.294413	0.216188	0.028731	0.070173
572.67	0.322505	0.257945	0.034546	0.081768
573.025	0.387266	0.301599	0.039258	0.098228
573.381	0.433269	0.346757	0.04431	0.107186
573.736	0.465233	0.393081	0.050726	0.122436
574.092	0.529635	0.44088	0.055756	0.135325
574.447	0.563931	0.487482	0.062066	0.147594
574.803	0.596365	0.534254	0.06672	0.162068
575.158	0.664262	0.580086	0.071926	0.172201
575.513	0.714447	0.624652	0.076393	0.183165
575.868	0.744115	0.668914	0.081665	0.194766
576.223	0.80409	0.713059	0.085633	0.209
576.579	0.855228	0.754439	0.090724	0.217168
576.934	0.873288	0.790774	0.093397	0.224148
577.289	0.893511	0.824847	0.097009	0.232331
577.643	0.912118	0.854756	0.098981	0.235476
577.998	0.932658	0.877814	0.100488	0.240492
578.353	0.965317	0.897942	0.101967	0.241265
578.708	0.960292	0.909626	0.101295	0.242041
579.063	0.975299	0.925232	0.101673	0.241756
579.417	0.96565	0.935431	0.100628	0.240567
579.772	0.969455	0.944813	0.100882	0.239043
580.127	0.989997	0.955378	0.100166	0.237527
580.481	0.973128	0.958386	0.099637	0.234318
580.836	0.994273	0.966137	0.098017	0.232088
581.19	0.985188	0.970636	0.098282	0.230301
581.544	1	0.979663	0.097478	0.227038
581.899	0.993903	0.981765	0.096403	0.225521
582.253	0.987225	0.982935	0.094903	0.223104
582.607	0.97946	0.99242	0.094796	0.221873
582.962	0.997365	0.990374	0.093729	0.219261
583.316	0.975054	0.991461	0.09264	0.214775
583.67	0.976012	0.99639	0.092163	0.214164
584.024	0.992999	0.998604	0.091369	0.212758
584.378	0.974879	0.997781	0.090204	0.207291
584.732	0.980798	0.999947	0.089511	0.205286
585.086	0.98107	1	0.088787	0.203761
585.439	0.986045	0.995858	0.087253	0.199763
585.793	0.957133	0.996516	0.086513	0.196941
586.147	0.957089	0.995175	0.085962	0.196176
586.501	0.97778	0.992906	0.084477	0.194315
586.854	0.950347	0.989119	0.083572	0.191494
587.208	0.938738	0.989675	0.082852	0.18831
587.561	0.9616	0.986134	0.081962	0.1862
587.915	0.936674	0.978219	0.08149	0.180887
588.268	0.952071	0.983226	0.079758	0.180247
588.622	0.946146	0.97938	0.079185	0.176229
588.975	0.931145	0.976107	0.078376	0.175635
589.328	0.930567	0.973863	0.07716	0.174226
589.681	0.922779	0.973405	0.076562	0.171187
590.035	0.926268	0.966758	0.075734	0.168241
590.388	0.927226	0.964236	0.075418	0.166202
590.741	0.913325	0.956274	0.074076	0.163777
591.094	0.921976	0.959131	0.074011	0.163244
591.447	0.918054	0.951879	0.072607	0.159565
591.8	0.908851	0.950605	0.072069	0.16019
592.153	0.891935	0.943872	0.071243	0.155256
592.505	0.904979	0.944	0.070457	0.155704
592.858	0.900112	0.939978	0.069317	0.153571
593.211	0.896022	0.934735	0.068589	0.149621
593.564	0.8893	0.930177	0.068294	0.147999
593.916	0.893535	0.92784	0.067253	0.146218
594.269	0.876894	0.926362	0.066235	0.144801
594.621	0.877983	0.917955	0.065725	0.14308
594.974	0.878901	0.917387	0.064899	0.140898
595.326	0.85544	0.909271	0.063804	0.13953
595.679	0.853928	0.902311	0.06383	0.135395
596.031	0.857571	0.903468	0.063284	0.135484
596.383	0.849279	0.898134	0.062537	0.134939
596.735	0.857669	0.894944	0.061207	0.130762
597.088	0.848651	0.891145	0.06043	0.129915
597.44	0.852224	0.887405	0.059946	0.129089
597.792	0.838013	0.881604	0.05927	0.129404
598.144	0.826851	0.879454	0.058589	0.125782
598.496	0.813249	0.871325	0.0573	0.124676
598.848	0.828673	0.866311	0.056788	0.123448
599.199	0.822848	0.865021	0.056441	0.122998
599.551	0.818596	0.859411	0.056097	0.121356
599.903	0.806167	0.85224	0.054517	0.1198
600.255	0.797842	0.846722	0.054021	0.116809
600.606	0.801408	0.843752	0.053436	0.115247
600.958	0.789714	0.840892	0.053343	0.114285
601.31	0.778515	0.831255	0.052103	0.112479
601.661	0.782196	0.827813	0.05096	0.111696
602.013	0.764332	0.821293	0.050678	0.107159
602.364	0.777816	0.818301	0.04975	0.108149
602.715	0.75691	0.810156	0.049049	0.109261
603.067	0.752551	0.805852	0.048179	0.104191
603.418	0.744394	0.799214	0.04748	0.10346
603.769	0.745042	0.791954	0.047431	0.101773
604.12	0.744632	0.787998	0.046519	0.103004
604.471	0.72935	0.78388	0.045889	0.101248
604.822	0.723209	0.775085	0.045115	0.099764
605.173	0.720154	0.772068	0.044656	0.096805
605.524	0.722742	0.766829	0.043437	0.097426
605.875	0.710565	0.76135	0.043231	0.0954
606.226	0.707667	0.752882	0.042075	0.094705
606.577	0.704296	0.748724	0.041315	0.090959
606.928	0.690573	0.744956	0.040933	0.092413
607.278	0.686923	0.737429	0.039994	0.089809
607.629	0.676382	0.729676	0.039567	0.088559
607.979	0.673166	0.725406	0.038962	0.086809
608.33	0.670921	0.71934	0.038513	0.086341
608.681	0.671835	0.716537	0.038381	0.084783
609.031	0.6619	0.709406	0.037744	0.083388
609.381	0.653366	0.703079	0.036871	0.083387
609.732	0.64544	0.697787	0.035703	0.082281
610.082	0.63889	0.690099	0.035429	0.081361
610.432	0.631193	0.686435	0.034691	0.079673
610.782	0.63445	0.680772	0.034707	0.079436
611.133	0.620622	0.674006	0.033683	0.077133
611.483	0.621315	0.668061	0.033153	0.077543
611.833	0.615204	0.661612	0.03245	0.074292
612.183	0.604418	0.655953	0.031885	0.075693
612.533	0.595589	0.649595	0.031301	0.072649
612.882	0.59853	0.646028	0.031426	0.073079
613.232	0.588114	0.640472	0.030097	0.070631
613.582	0.580357	0.633449	0.030156	0.069621
613.932	0.582682	0.628939	0.029733	0.069202
614.281	0.582625	0.624084	0.029181	0.069496
614.631	0.560076	0.616369	0.028568	0.067227
614.981	0.559588	0.610864	0.027478	0.067637
615.33	0.561746	0.60586	0.027784	0.066208
615.68	0.55896	0.602679	0.027676	0.06537
616.029	0.548215	0.595316	0.026332	0.064126
616.378	0.542353	0.588894	0.026719	0.063044
616.728	0.536898	0.584624	0.02529	0.062728
617.077	0.524331	0.581219	0.025837	0.059248
617.426	0.534622	0.574772	0.025777	0.059054
617.775	0.516113	0.569203	0.024562	0.058363
618.124	0.520466	0.56536	0.024456	0.059685
618.474	0.520035	0.56118	0.024138	0.057094
618.823	0.508393	0.556299	0.023474	0.057562
619.172	0.508614	0.551326	0.023747	0.054918
619.52	0.491375	0.546346	0.022396	0.054187
619.869	0.50239	0.539565	0.022839	0.054587
620.218	0.471969	0.537899	0.022755	0.053776
620.567	0.480936	0.530531	0.021883	0.053657
620.916	0.480714	0.527247	0.021521	0.051891
621.264	0.48143	0.523662	0.021652	0.051448
621.613	0.459795	0.518693	0.021457	0.0513
621.961	0.476839	0.517839	0.020804	0.049503
622.31	0.460891	0.507587	0.019891	0.052283
622.658	0.465196	0.507753	0.020088	0.049886
623.007	0.446246	0.500924	0.019681	0.05013
623.355	0.459442	0.495735	0.01982	0.048768
623.703	0.45273	0.492469	0.019364	0.047379
624.052	0.435081	0.489476	0.019002	0.049321
624.4	0.442277	0.484492	0.01899	0.045958
624.748	0.436701	0.479342	0.018804	0.04819
625.096	0.428638	0.47363	0.017706	0.044244
625.444	0.427149	0.471577	0.017643	0.045922
625.792	0.431034	0.465898	0.018087	0.044527
626.14	0.413748	0.461914	0.017924	0.041622
626.488	0.41403	0.456063	0.017699	0.043627
626.836	0.401437	0.453638	0.017322	0.042934
627.183	0.405409	0.449573	0.016711	0.041817
627.531	0.400297	0.444689	0.017071	0.041891
627.879	0.394751	0.437807	0.016824	0.040532
628.227	0.402146	0.435066	0.016115	0.037805
628.574	0.374363	0.430278	0.016084	0.038226
628.922	0.388053	0.424367	0.015438	0.037834
629.269	0.376477	0.41954	0.015261	0.038858
629.617	0.37031	0.414487	0.015242	0.038553
629.964	0.367211	0.410406	0.015681	0.036948
[truncated: 1,282 more rows]

## Sheet: Panel q
Time (min)	GABA	51-3	51-4	52-6	50-2	50-3	52-4	53-3	53-4	Glutamate	51-3	51-4	52-6	50-2	50-3	52-4	53-3	53-4
[truncated: 28,500 more rows]

[truncated: 1 more sheets: Panel s]
