# Supplementary material for: Differential synaptic depression mediates the therapeutic effect of deep brain stimulation
Source: Nat Neurosci. 2025 Oct 16;28(12):2575–87. doi: 10.1038/s41593-025-02088-w (PMC12672378; doi:10.1038/s41593-025-02088-w)
Supplement: Supplementary file 14 — Statistical source data. [file 41593_2025_2088_MOESM14_ESM.xlsx]

## Sheet: Panel c
	Ipsilateral										Contralateral
Baseline	3	3	3	4	6	7	2	7	4		-3	-3	-5	-6	-7	-5	-4	-7	-4
DBS-STN	2	6	7	4	4	1	1	3	4		-10	-5	-7	-9	-14	-12	-5	-10	-7

## Sheet: Panel d
	Ipsilateral															Contralateral
Baseline	9	10	8	3	11	8	8	9	7	9	2	6	6	9		-2	-1	0	-2	-1	-1	-3	-1	-2	0	-1	-1	-1	0
DBS-STN	6	7	2	3	3	2	4	8	1	0	2	6	3	7		-17	-19	-9	-9	-2	0	-3	-12	-11	-14	-8	-6	-2	-5

## Sheet: Panel f
Time (min)	123-3	123-6	128-1	126-2	127-3	126-3	126-1	123-4
0.000667	-0.08342	0.300164	1.23438	-0.88141	-1.40946	-1.41391	1.03554	1.23859
0.001333	-0.08568	0.109854	1.99309	-0.78474	-0.73191	-1.84176	1.0089	0.246658
0.002	-0.54605	0.15326	2.3467	-0.33072	0.255452	-1.54604	1.20419	-0.43997
0.002667	-0.76161	0.331586	2.45076	-0.05535	0.357322	-1.1115	0.67072	-0.75765
0.003333	-0.92584	0.89032	2.74237	0.062737	1.89022	-1.00863	0.804449	-1.07835
0.004	0.635775	1.71985	3.25372	-0.08114	2.37165	-1.49827	0.949014	-0.40651
0.004667	1.03225	1.34355	2.84931	-0.21199	3.89777	-1.23628	1.53757	-1.28538
0.005333	0.407971	1.27609	2.28982	-0.16824	3.59427	-0.95272	1.86661	-1.52554
0.006	0.620812	1.99371	2.20315	-0.32284	4.78882	-0.7839	1.94313	-1.41092
0.006667	-0.28954	1.34257	2.16242	-0.48309	2.97546	-1.10573	1.55597	-1.58509
0.007333	0.201293	1.5993	2.14666	-0.11796	4.30379	-0.83041	1.89553	-1.32867
0.008	0.337778	1.70309	2.15666	-0.37685	3.44199	-0.82893	2.0518	-1.43306
0.008667	0.047048	1.72363	1.89927	-0.62387	2.62529	-1.05892	2.18698	-0.51032
0.009333	-0.66377	0.946406	1.59232	-0.52908	2.14089	-1.27747	2.38018	0.218387
0.01	-0.38549	0.868687	1.6652	-0.55808	2.53711	-1.4094	2.57364	-0.96066
0.010667	-0.72188	-0.20334	1.40375	-0.90819	2.19355	-1.8232	2.79728	-1.49263
0.011333	-0.94773	0.092326	1.00886	-0.7815	1.26223	-1.04761	2.73391	-1.61498
0.012	-0.8748	0.058995	1.72028	-0.76439	1.82828	-1.13493	2.93429	-2.21715
0.012667	-1.02987	-0.522	1.56103	-0.65215	0.575006	-1.44199	2.60277	-2.1292
0.013333	-1.10091	-0.42282	1.87862	-0.83231	1.31804	-1.20727	2.65996	-2.24384
0.014	-0.9161	-0.48864	3.64858	-0.49339	0.692389	-0.84919	2.5122	-2.57408
0.014667	-1.32592	0.005525	2.9207	-0.42534	0.087734	-0.87823	2.52215	-2.52748
0.015333	-0.94265	0.484069	4.07764	-0.27709	-0.8811	-0.80069	2.42928	-2.45948
0.016	-1.15155	0.15915	4.01955	-0.39902	-1.06646	-1.51394	2.88142	-2.46846
0.016667	-1.11606	1.21907	4.47011	-0.60411	-1.79907	-1.86928	2.38912	-3.05198
0.017333	-1.28033	1.04723	4.77831	-0.74913	-2.50272	-1.4346	1.9757	-2.66188
0.018	-0.96895	2.08261	3.63988	-0.78979	-2.82853	-0.92062	1.77555	-2.1002
0.018667	-0.67803	0.694643	4.39945	-0.91847	-2.3187	-1.05388	1.54637	-2.6289
0.019333	0.563078	0.722092	4.40842	-1.21757	-1.31196	-1.08284	1.20177	-2.5317
0.02	1.23338	0.281221	3.67052	-1.21271	-0.40652	-1.02635	1.68558	-2.42996
0.020667	2.3297	-0.2641	3.11648	-1.17544	1.09414	-1.10585	1.59123	-2.36204
0.021333	1.74389	-0.29385	3.2419	-1.00869	0.059223	-1.24042	1.70083	-2.19766
0.022	1.98252	0.14159	2.7731	-1.19427	-0.69673	-1.05865	1.16415	-2.00788
0.022667	2.05068	0.1056	4.19789	-1.3281	0.169145	-1.2388	1.42423	-2.52343
0.023333	0.356679	-0.08449	2.84586	-1.40511	-1.24235	-2.01243	1.10756	-2.6888
0.024	-0.35062	-0.00439	3.10309	-1.31353	-0.87246	-1.81924	1.82596	-1.86103
0.024667	0.189992	0.030098	3.57224	-1.47659	-1.88221	-1.41705	1.47808	-2.11126
0.025333	-0.57305	0.515764	3.19528	-1.41081	-1.7383	-1.89923	1.80751	-2.41152
0.026	-0.81054	-0.44439	3.97101	-1.45716	-0.96942	-1.86087	2.04394	-1.0908
0.026667	-0.61341	0.077663	2.69051	-1.35256	-2.17876	-1.53687	2.49815	-1.15596
0.027333	-0.41098	-0.20221	3.38019	-0.78318	-2.09337	-1.62088	2.39531	-1.52069
0.028	-0.50316	0.084006	3.43955	-0.13895	-2.04959	-1.43471	4.26414	-1.30991
0.028667	-0.65145	-0.42566	3.02397	0.664918	-2.29136	-1.04161	4.28156	-0.63767
0.029333	-0.63812	-0.39468	3.24101	0.623361	-1.70969	-1.52857	4.30202	-2.12274
0.03	-0.59776	-0.52439	2.99682	1.0013	-2.1765	-1.49611	3.67126	-2.06237
0.030667	-0.65913	-0.4477	2.50285	1.32624	-2.73975	-1.38493	2.80248	-1.90643
0.031333	0.187007	0.510735	2.04467	1.56774	-3.05681	-1.3098	2.57052	-1.43198
0.032	0.26928	1.03276	2.35335	1.36866	-2.55509	-1.64857	2.41302	-2.57652
0.032667	0.638246	1.62458	3.01201	1.28409	-3.40726	-1.74509	2.8631	-2.33968
0.033333	-0.46576	2.11491	3.64238	1.13659	-3.57699	-1.88537	3.05167	-2.26862
0.034	-0.81801	1.88524	3.74322	1.18039	-3.38731	-1.85467	3.34913	-1.73024
0.034667	-1.16038	2.02958	3.68072	0.699374	-3.4461	-2.53143	3.33522	-1.93762
0.035333	-1.04327	2.13527	2.60499	0.726095	-4.96928	-2.67572	3.93738	-1.83247
0.036	-0.5573	2.64445	2.53139	0.322737	-3.86586	-2.04252	4.13325	-2.24952
0.036667	-0.73346	2.98013	3.56547	0.736449	-3.07496	-1.53797	3.83223	-1.88814
0.037333	-0.10084	2.6902	3.50393	0.725337	-2.72913	-1.94595	3.559	-1.50845
0.038	0.151707	2.6776	2.30226	0.576119	-2.544	-2.17412	4.18684	-2.06691
0.038667	-0.52529	2.85893	2.25907	0.807373	-2.02096	-1.73526	3.60542	-3.05584
0.039333	-0.86644	2.16452	2.8469	0.688165	-2.69635	-1.69495	2.89268	-1.9511
0.04	-1.39695	2.74905	2.48928	0.823388	-2.66258	-1.24275	2.95549	-2.38065
0.040667	-1.40454	2.49507	2.83015	0.639968	-3.66126	-1.4951	2.9924	-1.84664
0.041333	-1.20504	2.43696	2.66765	0.831876	-2.85859	-1.82959	2.65995	-1.85159
0.042	-1.89695	1.84386	3.31014	0.840531	-3.73465	-1.87515	2.62195	-1.62014
0.042667	-1.62299	1.2811	2.67856	1.12105	-2.73372	-1.78567	2.91238	-1.95961
0.043333	-1.36246	2.47839	1.89673	1.23939	-1.25045	-1.87435	2.93246	-2.26398
0.044	-1.45543	1.45174	1.96616	1.09857	-0.65145	-1.76643	3.13642	-2.24307
0.044667	-1.0563	0.704587	2.01476	0.789477	1.09881	-1.92537	2.69081	-1.4682
0.045333	-0.56042	1.00117	3.0827	0.844846	1.19471	-2.44733	2.94311	-1.5749
0.046	-0.22607	1.20207	2.9571	0.611747	1.88268	-2.72373	2.91653	-1.81456
0.046667	0.274283	1.00638	2.93014	0.465171	1.30653	-2.87304	2.62749	-1.50585
0.047333	0.520834	0.79896	2.75551	0.488886	1.70708	-2.65355	2.57188	-1.5006
0.048	0.621354	0.96038	2.86685	0.587105	0.422589	-2.69623	2.179	-1.78432
0.048667	0.56784	0.44041	3.29792	0.489211	0.500642	-2.05973	1.36071	-2.30879
0.049333	-0.26266	1.0949	3.44646	0.525408	1.25831	-1.80969	1.316	-1.62968
0.05	-0.7085	0.725492	2.94134	0.576015	1.24186	-1.71068	2.29708	-1.63711
0.050667	-0.67067	1.0633	3.4409	0.907449	1.16864	-1.7427	2.7172	-2.20294
0.051333	-1.15476	0.845666	3.08864	0.990106	1.6292	-1.59786	2.98528	-1.09313
0.052	-1.42721	0.898275	2.46386	1.3142	-0.31373	-2.17638	2.74537	-0.28148
0.052667	-0.53689	0.948862	3.0593	0.918448	0.60993	-2.25521	2.2759	-0.66793
0.053333	-1.30045	2.10333	3.1077	0.896561	-0.36928	-2.28253	2.79284	-1.23475
0.054	-0.83894	1.35024	3.12805	1.11233	-1.35118	-2.47271	2.76658	-1.54742
0.054667	-1.97789	0.611357	2.81278	1.09773	-0.31636	-2.58767	2.79289	-1.48904
0.055333	-1.85835	1.54693	2.63723	0.841881	-1.29096	-2.67204	2.90705	-1.44541
0.056	-1.91219	0.337552	3.48903	1.46847	-1.77937	-2.87239	3.1296	-0.90075
0.056667	-1.57211	-0.12934	3.17018	1.47862	-1.49542	-3.05039	2.56755	-1.59145
0.057333	-0.79891	0.653574	2.1184	1.35751	-2.16492	-3.33014	2.42001	-1.1136
0.058	-0.91926	0.75255	2.47016	1.03404	-1.88011	-3.15246	1.47404	-0.86188
0.058667	-0.72605	1.12964	3.09672	0.925756	-1.74491	-2.29799	1.41697	-0.30987
0.059333	-0.74422	1.60768	1.96926	0.595021	-1.72688	-2.48514	0.81135	-0.83916
0.06	-1.01494	0.975759	2.55872	0.706934	-2.79351	-2.24114	0.607498	-0.77811
0.060667	-1.73353	0.484936	2.87019	0.754749	-1.6154	-1.56849	0.417234	-0.87865
0.061333	-1.99242	0.638421	2.41553	0.784692	-1.22887	-1.61762	0.407517	-1.24042
0.062	-1.78326	0.901706	2.77553	1.00573	-1.33465	-1.3487	0.375022	-1.36029
0.062667	-1.77715	1.3254	2.17113	0.722923	-0.75448	-1.39775	0.238534	-1.34473
0.063333	-1.95929	0.635239	2.89051	0.720008	-1.33252	-1.40378	0.260591	-0.7203
0.064	-1.47912	0.749868	2.36158	0.915023	-1.92597	-1.58752	-0.00386	-0.84751
0.064667	-0.55119	0.762731	2.712	1.0207	-1.3548	-1.93222	0.089993	-1.13661
0.065333	-0.02968	0.681091	1.83363	1.11209	-1.0384	-2.19622	0.092462	-1.44164
0.066	-0.09532	0.827165	1.20131	1.03826	-1.52159	-1.86018	0.327803	-0.68144
0.066667	-0.98398	1.19924	1.1725	1.1602	-1.53134	-2.26312	0.317575	-1.02355
0.067333	-0.97386	1.06142	1.31521	1.00263	-0.45368	-1.99762	0.467948	-1.77489
0.068	-1.03978	1.21174	2.19368	0.852963	-0.75244	-1.99268	0.204587	-1.57818
0.068667	1.06193	1.68247	0.858071	0.811123	-1.75143	-1.78306	0.236118	-0.00521
0.069333	0.994129	2.03004	1.74924	0.911504	-1.98382	-1.70121	-0.27712	-0.82141
0.07	2.08076	1.69429	1.52035	0.619049	-2.05966	-1.37105	-0.60889	-0.33611
0.070667	1.77779	1.68339	1.88748	0.591682	-2.10978	-1.29091	-0.73576	-0.79957
0.071333	2.03002	1.54693	1.28971	0.428763	-2.53007	-1.05931	-0.77833	-0.36216
0.072	2.00299	1.59019	1.24465	0.594213	-2.07125	-1.06518	-0.90204	-0.9784
0.072667	1.27408	1.30296	1.19914	0.878433	-1.64123	-0.79578	-0.86411	-0.92007
0.073333	1.60863	1.42135	0.736555	0.836152	-0.853	-0.90526	-1.01792	-0.36578
0.074	1.90754	1.4169	0.555243	0.841993	-0.92655	-0.93867	-1.14266	-1.39478
0.074667	1.10349	0.891089	0.979874	0.700654	0.245559	-1.07177	-1.26519	-0.34256
0.075333	1.24529	0.183529	0.794229	0.401459	-0.79536	-1.13774	-1.19732	0.923106
0.076	1.00514	0.300543	0.728341	0.137201	-0.68759	-1.33841	-1.04263	-1.00063
0.076667	0.985788	0.158371	0.967307	0.033622	-0.9091	-1.36941	-1.02579	-1.52271
0.077333	1.06866	0.489397	0.225333	-0.2781	-0.77457	-1.49758	-0.73118	-2.30331
0.078	1.36968	0.860216	1.16164	-0.26291	-1.53395	-1.68989	-0.87293	-4.46613
0.078667	1.0757	0.189484	1.75552	0.054774	0.114927	-1.56409	-1.07554	-4.52105
0.079333	0.372123	-0.2281	1.07374	-0.04726	-0.0516	-1.77045	-1.06872	-5.98614
0.08	0.779856	-0.21877	1.29471	0.089233	0.63909	-1.57507	-1.04679	-3.54097
0.080667	0.555493	0.890194	1.13578	0.176724	0.72665	-1.90904	-1.2429	-0.67802
0.081333	0.732786	0.278965	1.36729	-0.11562	1.12041	-2.05139	-0.97337	-1.18382
0.082	0.850857	0.085906	1.96707	-0.11934	0.546363	-1.93879	-1.00445	-0.65457
0.082667	2.3427	0.447053	1.02416	-0.15546	0.083199	-2.01195	-0.94379	1.16146
0.083333	2.37606	0.060343	1.46256	0.003851	-0.52476	-2.27821	-0.96439	-0.16409
0.084	1.69309	0.112371	1.24772	-0.30539	-0.19727	-2.27872	-0.79201	-1.51465
0.084667	0.961071	0.023317	1.35518	-0.44035	-1.59666	-2.54454	-0.81368	-0.17803
0.085333	0.282572	0.690651	1.15797	-0.4322	-1.70451	-2.4672	-0.95672	-0.92607
0.086	0.651736	1.11801	2.05856	-0.53301	-2.16116	-2.54387	-0.99962	-2.28984
0.086667	0.891489	0.764647	0.75059	-0.66609	-2.96031	-2.62859	-0.73022	-0.95824
0.087333	1.05739	0.935956	0.883094	-0.9524	-2.79576	-2.54454	-0.54033	0.190148
0.088	0.858811	0.781454	1.17682	-0.80722	-1.57649	-2.2117	-0.50721	-0.7615
0.088667	0.982548	0.609379	1.46886	-0.79786	-2.76028	-1.93707	-0.22587	-0.4147
0.089333	0.322325	0.614205	1.15507	-1.00978	-0.39269	-1.75928	0.103082	0.767226
0.09	0.0957	1.00972	0.582614	-1.15046	-1.23844	-1.28431	0.656931	0.390059
0.090667	-0.34201	0.909174	1.09387	-1.24076	-1.30096	-1.44555	1.29012	-0.06837
0.091333	-0.00832	0.508142	0.033159	-1.26244	-2.06844	-1.51356	1.25893	0.025153
0.092	-0.35044	1.03523	0.672804	-1.34641	-1.56074	-1.3473	1.0837	-0.00462
0.092667	-0.56858	0.820932	1.01392	-1.10635	-2.27908	-1.5134	0.92432	-0.13194
0.093333	-1.05404	0.531627	0.536035	-1.13783	-1.23236	-1.47361	0.826478	-1.57152
0.094	-0.61605	-0.06479	0.685284	-1.2521	-1.70588	-1.5825	0.857555	-0.49351
0.094667	-0.67346	-0.01431	0.310116	-1.52649	-1.63819	-1.78017	1.62534	-1.50944
0.095333	-0.46283	0.33736	0.919396	-1.44716	-2.46261	-1.98794	2.34091	-1.52373
0.096	-0.17492	0.090574	1.0649	-1.541	-3.69967	-1.78601	2.01684	-1.40985
0.096667	-1.04696	0.613231	0.463561	-1.55685	-3.71164	-1.6973	1.78325	-0.19945
0.097333	-1.30602	0.95658	0.559667	-1.42346	-2.34539	-1.74162	1.93128	-0.32148
0.098	-1.11553	0.236094	-0.06605	-1.37452	-3.24086	-1.67935	1.56687	-0.75507
0.098667	-0.95076	0.372941	0.921038	-1.42918	-3.35482	-1.4466	1.41303	-2.2698
0.099333	-1.28248	0.695642	0.398886	-1.0166	-2.98363	-1.26879	0.75752	-1.01028
0.1	-1.40595	0.707023	1.24866	-0.68388	-2.3695	-1.28316	0.597701	-1.93953
0.100667	-1.57922	1.44375	1.04095	-0.53636	-2.87819	-1.43626	0.945005	-2.27142
0.101333	-1.82946	1.34507	1.46787	-0.39709	-1.9038	-1.43801	0.813436	-1.85772
0.102	-1.23448	0.566124	1.1919	-0.50951	-1.89594	-1.10806	1.28775	-0.72478
0.102667	-0.72885	0.527962	1.29533	-0.73524	-0.1576	-0.9673	0.943696	-1.135
0.103333	-1.42085	0.436076	1.60791	-1.16241	-0.05819	-0.91131	0.898618	-0.73458
0.104	-1.54942	-0.36089	1.64101	-1.15627	-0.31859	-1.28061	1.23359	0.39513
0.104667	-1.59463	-0.70282	1.95612	-1.22224	-1.03422	-1.51105	1.24531	1.32876
0.105333	-1.22806	-0.10992	1.63886	-1.36684	0.637668	-1.66126	1.10766	0.822109
0.106	-0.44612	-0.72513	0.714377	-1.51499	0.665593	-2.22312	1.20841	0.110964
0.106667	0.016321	0.646057	1.27574	-1.52291	0.571892	-2.28219	0.814932	0.53008
0.107333	0.967921	1.18307	1.02574	-1.47492	1.50977	-2.12026	0.723526	0.017041
0.108	1.4236	1.3663	0.874142	-1.51941	1.12376	-2.23233	0.348842	-0.8243
0.108667	1.24994	1.52151	-0.01954	-1.75557	1.96056	-2.64558	0.535073	-0.62112
0.109333	0.758483	1.40028	0.237332	-1.77394	1.73341	-2.59083	0.759429	-0.38582
0.11	0.884423	1.25733	0.736102	-1.85745	1.78958	-2.67825	0.937874	2.40293
0.110667	0.481178	1.2706	1.04782	-1.87696	1.24186	-2.36031	1.11589	1.20565
0.111333	0.356363	1.36764	0.390755	-1.8863	0.266989	-2.30567	0.68775	2.09825
0.112	-0.00444	0.057964	0.486481	-1.90079	-0.12337	-2.60868	1.48375	2.5486
0.112667	0.18947	0.285457	0.031241	-2.08478	0.286877	-2.1781	1.63885	2.13922
0.113333	0.176768	0.424638	0.45991	-2.0249	-0.51343	-2.60321	1.3544	2.20801
0.114	0.333438	-0.5558	0.194961	-1.98528	-0.38032	-2.55882	1.19422	1.94439
0.114667	0.492854	-0.52284	0.154964	-1.74461	-0.37364	-2.50914	1.45686	0.459615
0.115333	0.226461	-0.4253	1.06309	-1.42193	0.790593	-2.63051	1.36684	1.2158
0.116	0.423417	-0.1265	0.964063	-1.5911	2.33777	-2.69039	2.97709	0.607702
0.116667	0.374078	-0.54132	0.536561	-1.60922	3.51003	-1.5688	3.08273	0.464011
0.117333	0.459206	0.294233	0.465494	-1.32989	2.34746	-2.1428	2.47072	0.53965
0.118	-0.13207	0.558546	0.673168	-1.33118	2.67534	-2.22066	2.73583	1.40997
0.118667	-0.86467	1.41689	0.381806	-1.29299	2.44176	-2.02326	2.59858	1.51646
0.119333	-0.54292	1.17241	0.459311	-1.42457	1.3255	-1.79431	2.61949	1.52456
0.12	-1.08171	1.71815	0.006656	-1.65624	2.10889	-1.61967	2.67647	1.09334
0.120667	-1.59413	1.42165	0.204367	-1.70499	0.884415	-1.20464	3.67661	1.07757
0.121333	-1.32816	0.490565	1.1066	-1.88778	1.25855	-1.29115	3.2343	0.497393
0.122	0.128992	1.02659	0.850028	-1.86536	0.993407	-1.44796	2.7448	0.897143
0.122667	1.68505	0.211687	0.741806	-1.87197	0.63538	-1.39981	2.63933	2.11438
0.123333	1.26757	-0.53549	1.55276	-1.71559	1.68575	-1.39808	2.38225	2.25975
0.124	1.72791	-1.05208	0.671039	-1.68974	1.04269	-1.43067	2.03056	2.65158
0.124667	1.00163	-0.46613	0.728081	-1.78879	1.63874	-1.35701	2.50028	1.41738
0.125333	0.807528	-0.49892	0.14616	-1.99585	1.56915	-1.36889	2.2888	1.85947
0.126	0.944144	0.672758	-0.54455	-1.97822	1.38049	-0.76845	1.88723	0.738807
0.126667	0.284735	0.634074	0.120087	-1.72496	1.0155	-1.02665	2.20202	0.483029
0.127333	-0.03453	0.430523	0.901447	-1.71821	1.11712	-1.10973	2.51345	1.39739
0.128	-0.24955	0.832273	0.703851	-1.95577	0.89585	-1.12605	2.66664	1.62865
0.128667	-0.17051	0.834795	0.348849	-1.96142	0.119776	-0.98565	2.70681	0.135468
0.129333	-0.48771	0.315171	-0.03761	-2.04728	0.365175	-0.77309	2.58447	-0.25436
0.13	-0.22922	-0.67916	0.421681	-2.02394	2.05653	-1.13481	2.76712	1.016
0.130667	-0.74959	0.164559	0.080207	-2.1028	2.34122	-1.10831	3.271	0.452419
0.131333	-0.72958	-0.43253	-0.52029	-2.16482	1.81324	-0.97595	2.65603	0.125147
0.132	-1.32635	-0.23861	-0.50606	-1.77947	1.61162	-0.7446	2.14121	-0.4976
0.132667	-1.26117	-0.33483	-0.61456	-1.85424	0.855673	-1.19494	1.76812	-0.18884
0.133333	-1.46892	-0.50833	0.221735	-1.82941	0.089225	-1.23758	1.22642	0.592707
0.134	-1.34428	-0.56227	-0.39408	-1.7387	-0.23581	-1.11255	1.80308	0.001987
0.134667	-1.85431	-0.34442	-0.08051	-1.92732	0.726045	-1.12637	2.12542	-0.04947
0.135333	-2.34408	0.688088	0.076184	-2.03489	-0.26231	-1.15345	2.37331	0.382415
0.136	-2.08874	0.723823	-0.42018	-2.21665	0.358406	-1.20708	2.55853	0.352579
0.136667	-2.35868	0.613502	-0.1042	-2.20945	-0.2773	-1.26439	2.68231	0.170416
0.137333	-1.59637	1.59393	0.028774	-2.00084	-0.21099	-0.86057	2.7249	-0.29282
0.138	-1.77356	0.548046	0.224073	-2.09372	-0.89654	-0.5846	2.11063	0.515729
0.138667	-1.82977	0.904134	-0.00582	-2.03064	-1.26193	-0.80434	1.20224	0.42448
0.139333	-0.64201	1.23352	-0.85446	-2.03942	-1.71242	-1.04314	0.868182	0.351068
0.14	0.429823	0.772576	-0.74194	-1.88665	-0.48418	-0.45482	0.844176	-0.24223
0.140667	1.67975	0.232568	-0.3892	-2.09741	-0.56873	-0.26132	-0.0318	-0.69981
0.141333	2.21654	0.010368	-0.40731	-2.06326	-1.00063	0.110323	0.767113	0.588287
0.142	1.52451	0.250419	-0.11742	-2.40871	-0.88615	-0.23837	1.43232	-0.11761
0.142667	0.898893	0.346842	-0.66868	-2.16339	-0.35084	-0.6087	0.580152	1.5751
0.143333	0.981707	-0.31477	0.798567	-2.07517	-0.46466	-0.37883	0.110901	1.08431
0.144	0.141723	-0.17892	0.122879	-1.28628	-0.24677	-0.25947	-0.20928	0.522795
0.144667	0.728676	-0.98469	0.224859	-0.23641	-0.05284	-0.14096	-0.31656	0.359676
0.145333	0.43041	-0.87048	-0.40811	0.242582	0.877306	-0.38629	-0.59131	1.23742
0.146	1.32785	-1.11321	-0.585	-0.11682	-0.04254	-0.73381	-0.80528	0.811616
0.146667	0.580554	-0.64343	-0.95211	-0.57554	0.819486	-0.7947	-0.76959	0.458553
0.147333	-0.1134	-1.19368	-0.52357	-0.41802	0.597339	-0.33399	-0.45591	-0.14329
0.148	-0.5633	-0.49659	-0.12045	-0.38784	1.48522	-0.66104	-0.59595	0.45879
0.148667	-0.55038	-0.30147	0.426605	-0.57275	2.01935	-0.35579	-0.36626	-0.8254
0.149333	-0.81583	-0.41705	-0.08503	-0.83222	1.6541	-0.62333	-0.49386	-1.389
0.15	-1.10807	-0.59561	0.172955	-0.76005	1.54805	-0.36942	-0.26533	-0.67816
0.150667	-1.17024	-0.70337	0.772759	-0.58528	1.23882	-0.27971	-0.47562	-1.49562
0.151333	-0.76998	-0.3729	-0.30602	-0.14482	1.10321	-0.36364	-0.42688	-2.067
0.152	-0.95237	-0.70298	-0.23383	0.103042	2.07975	-0.10272	-0.14483	-0.68143
0.152667	-1.133	-0.45817	-0.13754	0.194625	1.12083	-0.41652	-0.31482	-0.96922
0.153333	-1.24257	-0.6932	-0.80705	0.29885	1.81307	-0.32654	-0.45994	-0.82236
0.154	-0.88447	-0.6338	-0.32642	0.576267	2.22506	-0.18583	-0.20076	-1.24582
0.154667	-1.0519	-0.46026	-0.13057	0.712638	3.05105	-0.52585	-0.2951	-0.67674
0.155333	-0.74958	-0.98051	-0.16572	0.531453	3.91967	-0.29897	-0.21048	-0.70486
0.156	-1.02605	-0.49031	-0.53393	0.567299	3.9812	-0.21405	0.035723	-1.42343
0.156667	-0.47578	-0.59018	-0.65747	0.342504	2.70338	-0.09202	0.204988	-0.98403
0.157333	0.101733	-0.72113	-0.66406	0.662201	2.95611	0.307986	0.013861	-0.82633
0.158	1.4211	-0.6448	-0.76783	0.617649	1.83624	0.295181	0.388167	-0.21262
0.158667	2.15008	-1.0547	-0.47637	0.398643	2.87857	0.41886	0.401675	-1.3367
0.159333	2.1153	-1.06036	0.28056	0.301895	2.41505	0.464989	0.858153	-1.48631
0.16	1.39128	-1.02584	-1.04476	0.305414	2.98224	0.331625	0.904415	-1.66827
0.160667	0.711503	-0.50213	-0.67702	0.226416	1.93302	0.113085	0.307585	-1.89534
0.161333	0.426138	-0.98888	-1.53031	-0.09954	0.728866	0.32036	-0.00743	-2.49206
0.162	0.110501	-0.89962	-0.70208	-0.11562	0.748243	0.522544	0.254678	-3.09447
0.162667	0.276582	-0.44752	-0.56277	-0.43216	1.12837	0.998049	0.457721	-2.68693
0.163333	0.402697	0.283115	-0.95649	-0.99943	-0.01215	0.978612	0.005668	-2.07362
0.164	0.081456	0.97099	-0.31509	-1.23099	1.0993	1.14429	-0.04407	-2.23775
0.164667	0.231453	0.588677	-0.59698	-1.3523	0.338863	0.734562	-0.32056	-2.60047
0.165333	0.9819	1.266	0.323284	-1.55428	0.66378	0.500028	-0.46317	-2.17163
0.166	0.189685	1.13627	-0.11514	-1.57422	0.47238	0.364537	-0.1145	-0.915
0.166667	0.016714	1.55698	-0.03016	-1.2142	0.241482	0.221944	0.279392	-1.64744
0.167333	-0.53816	0.576589	0.085012	-1.36313	-0.27649	-0.0203	0.506213	-1.17987
0.168	-0.61006	0.915289	-0.10782	-1.56298	-0.65079	-0.1504	-0.02946	-1.45784
0.168667	0.443219	0.122995	0.995137	-1.52356	-0.34298	-0.16978	-0.22595	-1.73563
0.169333	1.16842	0.540311	0.088979	-0.70425	0.310747	0.073835	0.518524	-0.83705
0.17	-0.73237	0.262299	0.131305	-0.79567	1.47235	0.422938	1.20711	-1.60059
0.170667	-0.91417	-0.16111	-0.4588	-0.95939	1.45156	0.681246	1.2676	-1.08675
0.171333	-1.16262	-0.72315	0.254789	-1.0441	2.06034	0.83343	1.38202	-1.34215
0.172	-1.04103	-0.40506	-0.09702	-0.96107	1.3041	0.701166	1.06173	-1.52
0.172667	-0.85583	-0.42132	-0.83175	-1.2634	1.0081	0.583181	0.637412	-0.82652
0.173333	-1.21514	-0.57797	-0.76874	-1.20785	1.33684	0.349734	0.778718	-1.74497
0.174	-1.20674	0.29171	-0.26387	-1.02159	0.991189	-0.15746	0.710163	-2.03295
0.174667	-0.67088	0.533088	-0.65442	-0.65624	0.749306	-0.23715	0.823093	-1.84478
0.175333	-0.41394	0.778425	-0.28545	-0.3028	1.76743	-0.35298	1.45605	-2.28534
0.176	-0.38417	1.11182	-0.09972	-0.5234	2.11924	-0.27473	1.38167	-2.90774
0.176667	-0.36008	1.18536	-0.43739	-0.45824	2.95016	-0.25315	0.57074	-2.2704
0.177333	-0.65124	1.13742	-0.25329	-0.395	2.12465	0.173537	0.323314	-2.32185
0.178	-0.53973	0.12229	-1.0438	-0.43709	1.32509	0.158213	-0.01384	-1.39902
0.178667	-0.51682	0.066718	-0.41559	-0.66745	1.53698	0.40916	-0.16115	-1.65938
0.179333	-0.97317	-0.30026	-0.63974	-0.64022	2.65714	0.098361	-0.66833	-1.69213
0.18	-0.94363	-0.19695	-0.95962	-0.58932	2.95728	0.130131	-0.71533	-1.58695
0.180667	-0.9404	-0.44737	-0.30159	-0.50302	2.67326	0.26072	-0.78363	-1.77883
0.181333	-0.85963	-0.55076	-0.35124	-0.82764	2.12719	0.260108	-0.9233	-2.49997
0.182	-1.15243	-1.15957	-0.74824	-0.78183	1.85616	0.455525	-0.84673	-2.19291
0.182667	-1.49529	-0.88591	-0.33089	-0.91245	2.46421	0.392249	-0.857	-3.08555
0.183333	-1.3687	-0.63373	-0.55965	-0.62032	1.85821	0.15887	-1.05705	-3.71265
0.184	-0.36454	-1.49499	0.046749	-0.93382	1.36787	0.22087	-1.20111	-2.22295
0.184667	-0.66119	-0.88575	0.064702	-0.91754	2.00263	0.393468	-1.16712	-2.32147
0.185333	-0.04624	-1.64335	-0.12419	-0.55271	2.82319	-0.05358	-1.26925	-2.0132
0.186	1.18584	-0.98055	-0.35003	-0.01686	2.80527	-0.01772	-1.40971	-2.16598
0.186667	1.87284	-0.93249	-0.06214	0.213299	1.41463	-0.09945	-1.38732	-2.50942
0.187333	2.36922	0.168163	0.249179	0.204252	2.67984	-0.13287	-1.5487	-2.18561
0.188	1.92118	-0.35771	0.360192	0.275573	3.54599	-0.15143	-1.45508	-1.54353
0.188667	1.49269	-0.38713	0.639942	0.258926	3.42944	-0.36091	-1.57278	-0.59783
0.189333	1.19609	0.142281	0.451631	0.025604	2.58141	-0.61878	-1.74936	-0.77592
0.19	0.813609	-0.52178	0.870151	0.122347	0.804222	-0.64122	-1.45262	-0.27459
0.190667	0.201559	-0.29195	0.316387	-0.04654	-0.38836	-0.88057	-1.29109	-0.60149
0.191333	-0.64983	-0.35501	0.919119	0.050303	-0.63592	-0.74363	-1.27595	0.319003
0.192	-1.1091	-0.19708	0.204817	-0.1041	-0.62061	-0.41141	-1.50801	0.131708
0.192667	-0.92925	0.429983	-0.03812	-0.38912	-1.12552	-0.21801	-1.52367	0.703116
0.193333	-0.276	0.632263	0.143139	-0.5509	-1.43392	-0.27268	-1.19697	1.10712
0.194	-0.76294	0.016526	-0.00185	-0.99046	-1.57093	-0.08657	-1.39011	0.715936
0.194667	-0.69951	-0.17176	0.321819	-0.51859	-1.787	0.137817	-1.12971	-0.31913
0.195333	-0.96272	0.098031	0.120026	-0.04352	-2.76727	0.339338	-1.08699	1.5797
0.196	-1.13065	0.465385	-0.34637	-0.12137	-3.47671	0.58887	-0.63048	0.709274
0.196667	-1.54203	-0.14854	-0.34896	-0.40831	-3.87775	0.620542	-0.311	0.974016
0.197333	-2.25771	-0.34286	-0.66335	-0.47382	-3.69457	0.345766	-0.10944	-0.35334
0.198	-2.09181	-0.38214	-0.39332	-0.39323	-3.48122	0.200943	0.603447	0.257328
0.198667	-1.92207	-1.29503	-0.19171	-0.65251	-3.31376	0.036023	1.22053	0.26423
0.199333	-1.3634	-1.02014	-0.94532	-0.90571	-2.32448	-0.19821	1.83115	-0.47852
0.2	-1.25168	-0.62479	-0.68911	-0.81137	-1.51692	-0.26408	1.93655	-0.60034
0.200667	-1.06479	-0.63421	-0.02554	-0.81887	-0.0017	-0.08591	2.39322	-0.79048
0.201333	-1.16448	-0.66337	-0.38659	-0.74068	0.807763	-0.07768	2.11525	-0.21795
0.202	-0.93733	-0.57034	-0.56102	-0.92197	0.51881	-0.13399	2.34986	-0.5294
0.202667	-1.15649	-0.10755	-0.13511	-1.22548	0.934069	-0.42644	1.84035	-0.15027
0.203333	-1.15663	-0.20608	-0.63221	-1.06382	1.97528	-0.64955	1.49737	-0.3392
0.204	-1.78121	0.419846	-0.66789	-0.85998	1.49919	-0.84373	1.25915	-1.51117
0.204667	-2.22961	0.053819	0.053114	-1.00493	0.238195	-0.63304	1.11751	-0.85101
0.205333	-1.41905	0.463682	0.120461	-1.06577	-1.01349	-0.84848	1.11396	-1.27363
0.206	0.616748	1.47944	-0.15368	-0.76011	-1.24408	-0.74956	0.844851	0.185608
0.206667	0.976091	0.158748	0.346821	-1.00894	-0.50799	-0.66507	0.668016	0.588911
0.207333	0.978834	-0.16285	0.168808	-1.14057	-0.68484	-0.78543	0.306667	0.567968
0.208	0.820309	-0.26027	-0.38323	-1.27126	-1.08043	-0.58858	0.710319	-0.18226
0.208667	0.553464	-0.07327	0.069447	-1.31594	-1.54009	-0.78126	1.12722	-0.09369
0.209333	-0.01552	-0.30518	-0.19065	-1.60591	-1.7071	-0.30538	1.12603	0.826175
0.21	-0.41325	0.164354	0.175332	-1.64804	-1.43095	-0.32101	0.998937	0.810954
0.210667	-0.65775	-0.71812	0.148486	-1.38902	-0.43337	-0.34959	1.44461	0.392363
0.211333	-1.04761	-0.94119	0.613968	-0.77181	-1.48788	-0.49358	1.5621	1.3008
0.212	-0.967	-0.42117	-0.25584	-0.85639	-1.11221	-0.61126	1.99868	0.555994
0.212667	-0.16977	-0.60614	-0.41181	-1.2158	-0.88113	-0.75154	1.78935	1.42548
0.213333	-0.29017	-0.3946	-0.35269	-1.30722	-0.7154	-0.62116	1.73323	0.475188
0.214	-0.46315	-0.61452	-0.34511	-1.44459	-0.77525	-0.88294	1.55829	-0.25516
0.214667	-0.72489	-0.57548	-0.53135	-1.49507	-1.25001	-0.69762	1.90235	0.588911
0.215333	-0.11247	-0.19843	-0.60793	-1.4261	-1.05319	-0.68819	1.82576	0.779506
0.216	0.2643	0.641318	0.007373	-1.67046	-0.65728	-0.82143	1.26002	0.296609
0.216667	0.075675	0.171813	0.08176	-1.656	-0.76663	-0.78466	1.3331	0.26369
0.217333	0.708569	0.982213	-0.8257	-1.6727	-1.2098	-0.55942	1.15561	0.294161
0.218	0.280453	1.28108	-0.36172	-1.48091	-0.75909	-0.74053	1.22172	0.147438
0.218667	-0.018	0.044055	-0.44402	-1.28054	0.619614	-0.54888	1.23019	1.00916
0.219333	-0.30889	1.16357	-0.44925	-1.45914	2.09765	-0.50976	1.5259	1.69233
0.22	-0.58179	1.18035	0.039405	-1.78605	2.36404	-0.13681	1.17954	1.47489
0.220667	-1.5023	0.947905	-0.46581	-1.69107	3.59668	0.18576	1.09146	0.019932
0.221333	-1.53375	0.711303	-0.06099	-1.46862	3.62812	0.286786	1.28732	1.54727
0.222	-1.05249	0.741843	-0.30398	-1.45566	4.96425	0.574397	1.24638	0.690052
0.222667	-1.29448	0.47777	-0.24382	-1.30079	6.28975	1.06355	1.12666	0.947529
0.223333	-1.45864	-0.16968	-0.55272	-1.46805	7.08405	1.21153	0.659291	0.272829
0.224	-0.48652	-0.46962	-0.2847	-1.30171	7.47905	1.80897	0.781895	0.15605
0.224667	-1.32658	-0.3295	0.411194	-1.22822	7.82969	1.83	0.351751	0.178683
0.225333	-0.70233	0.962769	-0.13795	-1.31923	7.86089	1.80129	0.176877	0.011589
0.226	-0.76397	0.459464	-0.35325	-1.32881	8.47445	1.65864	0.306108	-0.52483
0.226667	-0.78504	0.726839	0.087336	-1.05847	9.57776	1.43846	-0.43725	-0.65808
0.227333	-1.42737	0.836656	0.431203	-0.91215	10.8544	1.27695	-0.20616	-1.04031
0.228	-1.39562	-0.28426	0.497049	-1.16483	10.8128	1.18404	-0.10216	0.383129
0.228667	-1.70738	0.040474	0.883658	-1.32258	10.2482	0.685683	0.13364	-0.3302
0.229333	-0.91881	0.127766	0.664714	-1.39058	10.8217	0.468391	0.338581	-0.1197
0.23	0.127594	0.288717	0.283948	-1.16092	12.0852	0.540121	0.42882	-1.10459
0.230667	0.683463	-0.23545	0.880627	-1.42367	11.208	0.36638	0.266716	0.734544
0.231333	0.631923	-0.02146	0.308118	-1.31864	11.7742	0.183139	0.942674	-0.86129
0.232	-0.14879	-0.33864	0.665052	-1.64521	10.3598	0.110122	2.21005	-2.44238
0.232667	0.152257	0.030585	1.71078	-1.52814	10.3195	0.472633	2.19222	0.483874
0.233333	0.537159	0.179079	1.97265	-1.44783	10.3657	0.079191	2.56079	0.161013
0.234	1.38355	0.19419	0.995726	-1.13551	9.03332	0.574425	2.43707	-0.12036
0.234667	1.22366	-0.07472	1.50767	-1.39067	9.36975	0.37565	1.86736	-0.69537
0.235333	2.31748	0.191177	1.17218	-1.28821	8.03185	0.513114	1.76683	-0.87721
0.236	1.29421	0.974822	0.76281	-1.34112	8.43499	0.467799	1.36161	-1.30531
0.236667	1.25219	1.04423	1.61852	-1.04007	9.66109	0.192453	0.480942	-0.60404
0.237333	0.903374	1.66753	1.46598	-1.20703	9.2437	0.067141	0.510793	-0.15081
0.238	0.058449	0.469203	0.737323	-1.32486	9.69203	-0.07601	0.654404	-0.50638
0.238667	0.388172	0.4964	1.22577	-1.47807	8.66419	-0.35888	0.643004	-0.85141
0.239333	0.341818	0.601271	0.561489	-1.52695	5.94636	-0.26812	0.695001	-0.15837
0.24	0.625357	0.474222	0.733907	-1.19659	5.7524	-0.07518	0.37294	-1.18596
0.240667	0.31261	0.189314	0.865379	-1.16971	4.08491	-0.16298	0.122572	-0.57966
0.241333	0.041585	0.015277	0.872471	-1.33692	3.18775	-0.1979	0.244675	-0.74783
0.242	-0.88259	0.076435	1.02415	-1.45398	3.32994	0.055253	0.391668	-1.76481
0.242667	-1.22614	0.054519	0.28824	-1.36419	1.32129	-0.15737	0.069517	-1.49107
0.243333	-1.04992	-0.51837	-0.1396	-1.34755	2.61547	-0.36521	0.188894	-1.46828
0.244	-1.17067	-0.16608	1.34972	-1.33493	1.43341	-0.55321	-0.10364	-1.33877
0.244667	-1.19837	0.453941	1.10466	-1.48831	1.35205	-0.29915	-0.3188	-0.91176
0.245333	-0.4025	0.942292	0.762979	-1.5669	1.45122	-0.70892	-0.61124	-1.40434
0.246	-0.82371	0.998823	1.93502	-1.73854	0.882766	-0.43426	-0.45498	-0.80767
0.246667	-1.58502	0.675629	1.12118	-1.53635	0.56366	-0.02589	-0.45739	-1.70065
0.247333	-1.59755	0.590571	1.42047	-0.39199	-0.14141	0.056551	-0.09921	-0.70693
0.248	-1.37946	0.056724	1.75346	0.25614	0.395564	-0.26877	-0.48436	-1.02743
0.248667	-1.48393	-0.04078	1.97042	0.016546	0.788212	-0.23438	-0.4705	-1.04425
0.249333	-1.80586	-0.43078	0.934456	-0.36357	1.47057	-0.4602	-0.72914	-1.25354
0.25	-1.72911	-0.22744	1.96086	-0.52843	1.42213	-0.30481	-0.78053	-0.86515
0.250667	-1.54598	-0.2336	2.01556	0.056232	1.24989	-0.24568	-0.92779	-1.30361
0.251333	-1.27339	-0.62472	1.91549	0.303753	1.22498	-0.25332	-0.89783	-0.67621
0.252	-1.42261	-0.23609	1.62441	0.076158	0.922671	-0.21456	-0.79218	-0.74782
0.252667	-1.30207	0.025897	1.19047	-0.00823	0.303999	-0.16082	-0.78415	-1.21224
0.253333	-1.03253	0.09124	1.44312	0.181445	-0.44445	-0.20501	-0.72554	-1.30004
0.254	-1.48351	0.568557	0.72777	-0.21879	-0.69966	-0.3589	-1.06809	-1.03492
0.254667	-1.51793	1.03333	0.381645	-0.41157	-0.56094	-0.54403	-1.14749	-1.59941
0.255333	-0.50896	0.766983	0.430799	-0.35595	-1.25257	-0.68159	-0.67989	-1.15876
0.256	1.03276	0.031016	0.215244	-0.20826	-1.90526	-0.52693	-0.30621	-1.70221
0.256667	0.591078	0.187815	0.698424	-0.06561	-0.3468	-0.50171	-0.31572	-0.83943
0.257333	1.05559	-0.33791	0.486573	-0.25429	-0.31156	-0.5064	-0.29912	-0.95772
0.258	0.067139	-0.0824	0.575965	-0.52659	-0.65722	-0.32017	-0.16927	-0.49745
0.258667	0.310594	-0.99808	0.552766	-0.66732	0.441377	-0.28499	-0.06053	-1.17396
0.259333	-0.6449	-0.41473	-0.07562	-0.62459	0.095047	0.027581	0.012514	-1.39964
0.26	-1.0601	-0.25515	0.993267	-0.83025	0.161585	-0.15949	-0.20949	-2.02624
0.260667	-1.7952	-1.25278	0.381085	-0.64645	-0.28051	-0.04886	-0.29028	-1.15885
0.261333	-1.9399	0.146654	0.5409	-0.73972	-0.0287	0.305145	-0.04436	-0.74607
0.262	-2.01697	-0.27025	0.260456	-0.73539	-0.30253	0.156463	-0.21032	-0.88855
0.262667	-1.05532	0.591299	0.018294	-0.93988	0.587667	0.379944	-0.23034	-1.72119
0.263333	-1.20659	1.09533	0.151181	-0.8971	0.407588	0.41919	-0.89061	-2.59626
0.264	-0.87984	0.086854	0.063916	-0.39712	1.21406	0.200323	-1.02532	-2.8941
0.264667	-1.26156	0.359022	0.179509	-0.62506	2.5265	0.264376	-0.92171	-2.75054
0.265333	-1.55176	0.230925	0.197004	-0.7994	2.50182	0.087752	-0.82526	-3.73206
0.266	-1.16198	0.814867	0.065164	-0.68198	4.24243	0.267584	-0.92535	-3.02042
0.266667	-1.56277	0.366873	-0.17842	-0.50747	4.4452	0.278779	-0.7048	-3.00894
0.267333	-1.63835	0.076283	-0.14158	-0.5453	5.84654	0.04593	-0.77564	-2.37114
0.268	-1.68501	-0.4367	0.709212	-0.57422	7.52515	0.157671	-0.83788	-3.52645
0.268667	-1.13099	0.466621	0.052097	-0.45878	8.00717	0.436816	-0.97941	-1.48563
0.269333	-1.31916	-0.23658	0.658804	-0.30903	8.21	0.725068	-0.78721	-3.3033
0.27	-1.09964	-0.44382	0.800859	-0.15586	7.8831	0.392448	-1.03567	-2.50638
0.270667	-1.663	-0.42483	0.439562	-0.40964	6.98996	0.011749	-0.4748	-2.74078
0.271333	-1.05443	-0.82116	0.154902	-0.29751	8.278	0.022989	-0.70934	-1.91854
0.272	-1.17896	-0.72091	0.337697	0.188296	7.8703	-0.15673	-0.6426	-2.83293
0.272667	-0.33357	-1.29776	0.440524	-0.08039	6.97114	-0.31996	-0.42679	-4.17821
0.273333	0.180035	-1.24534	-0.11048	-0.39382	8.31631	-0.38768	-0.47991	-4.79928
0.274	0.786475	-1.49916	-0.07493	-0.43218	7.5935	-0.02016	-1.02592	-3.01583
0.274667	0.535981	-0.9292	-0.48437	-0.33677	8.2696	-0.24472	-0.45087	-2.52901
0.275333	0.53662	-0.56166	0.184245	-0.51683	8.59768	0.270885	-0.51342	-2.11961
0.276	0.910406	0.059344	0.205552	-0.6784	7.19527	0.452639	-0.41823	-1.22831
0.276667	0.780663	0.061495	0.495277	-0.71681	6.98634	0.365962	-0.53034	0.448586
0.277333	-0.01552	0.21692	0.121639	-0.26111	5.94008	0.553843	-0.1579	0.086819
0.278	0.052818	-0.07886	-0.35165	-0.44216	5.56584	1.17982	-0.26433	-0.33726
0.278667	0.596836	0.292731	-0.35055	-0.38615	4.74908	1.1935	-0.21632	-1.04479
0.279333	0.722041	0.695648	-0.99054	-0.42644	3.64966	1.09667	-0.06532	-1.22974
0.28	1.08784	-0.44793	-0.53577	-0.38353	4.71246	1.00562	-0.10133	-1.18782
0.280667	0.562655	0.112479	-0.52044	0.026843	4.58932	0.771436	-0.21494	-1.34101
0.281333	0.463374	-0.99133	-0.58597	-0.18637	5.05677	0.829676	-0.43917	-1.69782
0.282	0.548848	-0.16348	-0.1234	-0.29045	5.09249	0.565681	-0.11563	-1.27326
0.282667	-0.06932	-0.35428	-0.74276	-0.37046	3.83119	0.622888	0.185295	-1.34474
0.283333	-0.28907	-0.80713	-0.71993	-0.67727	2.49926	0.777662	0.895671	-1.51777
0.284	-0.68217	-0.32035	-0.60071	-0.81797	2.61375	1.11644	0.693413	-1.42006
0.284667	-1.08762	-1.58776	-0.95925	-0.69013	2.20163	0.651759	0.720886	-2.00593
0.285333	-0.98531	-0.28974	-1.04203	-0.63605	2.5575	0.873449	0.484887	-0.66646
0.286	-1.73194	-0.6116	-1.33611	-0.58984	1.24727	1.00112	0.36839	-1.57222
0.286667	-0.50601	-0.4073	-1.0598	-0.47977	1.26639	1.12666	0.108147	-1.31115
0.287333	-0.62284	-0.92091	-0.94716	-0.71207	2.70098	1.18836	0.465578	-1.5606
0.288	-1.11846	-0.61675	-0.74123	-0.72468	3.11854	1.49086	0.045496	-1.05691
0.288667	-1.06614	-0.59184	-1.11505	-0.61572	4.1408	1.60555	-0.26906	-1.45472
0.289333	-2.04028	-1.40498	-0.85281	-0.48282	4.9516	1.4752	-0.10292	-0.46875
0.29	-1.66737	-1.11088	-0.39051	1.08496	6.33362	1.42092	-0.19776	-1.59247
0.290667	-2.46511	-1.27623	-0.38337	1.78854	4.58662	1.4973	-0.61103	-1.11576
0.291333	-2.60013	-1.15043	-1.10038	2.23862	4.77575	1.573	-0.56166	-1.0635
0.292	-2.0963	-1.322	-0.38254	2.02725	6.07611	1.117	-0.6559	-1.05518
0.292667	-2.18028	-0.41687	-0.66188	1.84935	5.55335	0.987222	-0.86719	-1.18256
0.293333	-1.55731	-1.53146	-0.46424	1.5211	5.4971	0.91385	-0.51388	0.123692
0.294	-1.22783	-1.56701	-0.38987	1.24295	5.91625	1.10082	-0.00573	-1.30721
0.294667	-1.52554	-1.07075	-0.42625	1.37799	4.79438	1.02695	-0.00122	-1.17607
0.295333	-1.6102	-1.51895	-0.54203	1.20573	4.96438	0.788665	-0.46617	-0.92291
0.296	-1.23862	-0.77009	-0.16229	1.33843	3.48366	0.872673	-0.37593	-0.83052
0.296667	-0.45823	-1.60906	-0.47664	0.725405	1.68049	0.958332	-0.40009	-1.428
0.297333	0.194902	-0.91708	-0.79401	0.542729	2.42115	0.940509	-0.32097	-1.74531
0.298	0.526312	-1.39578	-0.61825	0.44427	1.56099	0.684133	-0.38215	-1.79382
0.298667	2.17234	-1.64656	-0.50464	0.573426	1.52755	1.05921	-0.09177	-1.13781
0.299333	2.45397	-0.98742	0.021991	0.559167	0.327045	1.14658	-0.44349	-1.58785
0.3	2.3257	-0.99631	-0.51928	0.72761	-0.2004	0.728885	0.014824	-0.88268
0.300667	1.25395	-0.58224	0.047682	0.633363	-1.20633	0.741269	-0.12686	-1.77136
0.301333	0.167248	0.105182	-0.74503	0.660164	-0.00916	0.558923	-0.26322	-1.09767
0.302	-0.76309	0.880537	-0.39047	0.931797	-0.07866	0.719781	-0.04765	-1.30319
0.302667	-0.91398	0.785633	0.062704	1.28114	1.29467	0.383661	0.493331	-1.12985
0.303333	-0.0622	1.01512	-0.60353	1.14645	0.217856	0.137298	1.08563	-2.597
0.304	0.09038	1.15034	-0.45625	1.12777	-1.76882	-0.07407	1.56313	-1.59448
0.304667	0.574226	0.582734	-0.91356	0.978936	-2.77266	-0.24295	1.51812	-2.56547
0.305333	-0.61297	0.315315	-0.77017	0.952619	-2.82423	-0.19056	1.41791	-1.6127
0.306	-0.75903	-0.40961	-0.47901	0.926608	-0.96456	-0.57483	0.354031	-2.1985
0.306667	-1.47784	0.249732	-0.51653	1.2892	-1.67544	-0.57422	-0.31039	-2.63508
0.307333	-1.0346	-0.62953	-1.56347	0.863299	-2.06636	-0.56866	-0.21736	-2.28882
0.308	-0.71026	-0.49448	-0.54297	0.739188	-1.78517	-0.86375	0.084575	-1.53134
0.308667	-1.13755	-1.33121	0.041646	1.49398	-2.30558	-0.58654	-0.60296	-1.7881
0.309333	-1.67671	-1.10157	-0.12636	1.17505	-2.41498	-0.66868	-0.77304	-0.86983
0.31	-1.91271	-0.6589	-0.00624	0.631159	-3.27177	-0.7817	-0.74751	0.411695
0.310667	-1.8414	-0.90116	0.032203	0.65334	-3.16422	-0.59182	-0.81795	-0.32811
0.311333	-1.57321	-1.12287	0.047155	0.663578	-4.34246	-0.1656	-0.66331	-0.06792
0.312	-1.64242	-0.59754	-0.33155	0.510287	-3.5661	0.37045	-0.32755	-0.22634
0.312667	-2.33784	-1.38454	-0.82794	0.638391	-4.35806	0.869242	0.051095	-0.63015
0.313333	-2.333	-1.10282	-0.09642	0.702557	-4.77181	0.945586	0.791159	0.150557
0.314	-2.2511	-1.19245	-0.37624	0.638027	-2.42379	0.999459	1.35765	0.226824
0.314667	-2.47526	-1.06063	-0.18924	0.633181	0.262773	1.02906	1.74958	0.743194
0.315333	-2.12281	-1.43383	-0.38145	0.591915	2.42005	0.857891	1.37666	1.23518
0.316	-0.93726	-1.99118	-0.36266	0.675641	5.01269	0.535477	0.850623	0.692315
0.316667	-1.01791	-1.40185	-1.10057	0.838144	6.06159	0.495728	0.601015	0.508287
0.317333	-0.94718	-1.40638	-0.66579	0.707507	6.36416	0.564792	0.393266	-0.82987
0.318	-1.82734	-0.94494	-0.22335	1.18197	7.2283	0.46429	0.214138	-0.45456
0.318667	-1.89116	-0.41601	-0.52208	1.24501	7.74217	0.365698	-0.4514	-0.26355
0.319333	-1.94294	0.454683	0.262988	1.43206	7.34487	0.504335	-0.34095	0.651747
0.32	-0.60067	1.00966	0.173358	1.49826	7.9222	0.431294	-0.31424	-0.62937
0.320667	0.988162	0.557292	-0.32518	1.48143	7.12917	0.496828	-0.36332	-1.24404
0.321333	2.06716	1.59191	-0.02055	1.37468	6.11962	0.550381	-0.44171	-2.64471
0.322	2.41092	1.16985	0.121655	0.923214	5.8465	0.370184	-0.26234	-1.40567
0.322667	1.97006	1.05905	-0.76349	1.01128	6.12565	0.296395	-0.49275	-1.81874
0.323333	1.23456	1.57067	-0.62343	0.693246	6.15615	0.107961	-0.51752	-1.49097
0.324	1.59958	1.01445	-0.73738	0.642212	5.79246	-0.24743	-0.25483	-0.84412
0.324667	1.15863	1.1034	-0.38041	0.526263	5.67464	-0.39491	-0.54642	-0.6128
0.325333	0.395083	0.708864	-0.53668	0.379087	5.24467	-0.44781	-0.53333	-0.91013
0.326	0.155147	0.406942	-1.01221	0.370352	4.24107	-0.46443	-0.4883	-0.43112
0.326667	0.256597	0.194266	-1.68916	0.376881	3.02008	-0.90571	-0.92334	-0.52155
0.327333	0.22238	-0.01488	-0.76208	0.278127	2.42628	-0.80426	-0.94652	-0.55056
0.328	-0.40485	-0.59562	-1.16009	0.136382	1.20249	-0.84532	-0.6413	-1.45614
0.328667	-0.85377	-0.4072	-0.12152	0.261569	1.15067	-0.90875	-0.92851	-0.60422
0.329333	-1.083	-0.31752	-0.69265	0.324311	1.7063	-0.81096	-1.06368	-0.44617
0.33	-1.25911	-0.07515	-1.26501	0.411466	1.61748	-0.7738	-0.77827	-0.33033
0.330667	-0.21293	-0.22978	-0.3305	0.42899	1.2549	-0.62601	-1.10271	0.165604
0.331333	0.417834	-0.63311	-0.45407	0.598321	0.323337	-0.56715	-1.2398	-0.02644
0.332	0.386343	-0.65985	-0.76702	0.71933	-0.5472	-0.61831	-1.2633	-0.03311
0.332667	-0.84252	-1.46725	-1.16185	0.571391	-0.26656	-0.61056	-1.33502	-0.63708
0.333333	-0.63426	-0.82998	-1.19086	0.516608	-2.04639	-0.49496	-1.48953	-0.88361
0.334	-0.96482	-1.42587	-1.12712	0.517301	-2.33526	-0.62364	-1.18301	-0.02102
0.334667	-0.57923	-1.30444	-0.64167	0.492328	-2.71837	-0.77172	-0.79521	-0.19449
0.335333	-0.23856	-1.13871	-0.83518	0.384785	-1.71054	-0.44029	-0.75571	-0.64879
0.336	-0.20507	-1.28806	-1.32758	0.042643	-2.45214	-0.43661	-1.00847	-1.20645
0.336667	-0.71804	-1.78699	-1.53255	0.062961	-1.93016	-0.17234	-0.72352	-1.40512
0.337333	-0.2778	-1.50957	-1.1631	-0.04878	-2.07909	-0.15399	-0.3827	-0.65793
0.338	1.55801	-1.35522	-1.58241	0.035397	-2.68135	0.028858	-0.88294	-0.41756
0.338667	2.45765	-1.41504	-0.83025	0.37132	-0.7371	-0.12909	-0.76805	-0.02449
0.339333	2.22975	-0.53431	-1.0008	0.289393	-1.14563	-0.0175	-0.14493	-0.63968
0.34	1.96411	-0.91072	-0.84799	0.45509	-0.02978	-0.08635	-0.22114	-0.93102
0.340667	1.62683	1.23489	-1.34388	0.513697	0.195188	-0.19105	-0.29074	-1.90849
0.341333	1.03258	0.924385	-1.52468	0.337553	-0.35791	-0.12364	-0.10944	-2.01335
0.342	0.686033	1.30961	-1.36277	0.339282	-1.22465	-0.13414	0.053012	-1.75306
0.342667	0.683598	1.59055	-0.76768	0.40663	-0.99941	0.022464	0.085127	-1.74195
0.343333	0.205628	1.49211	-0.28796	0.442265	-1.45653	0.563775	-0.05397	-1.64297
0.344	0.224031	1.284	-1.59308	0.489545	-1.44542	0.780386	0.149573	-0.1134
0.344667	1.0062	0.581999	-1.01956	0.212221	-1.17131	0.799481	-0.25083	-1.07843
0.345333	0.320031	0.523994	-0.88935	0.115784	-1.44397	0.783796	-0.04661	-0.54086
0.346	0.836832	0.618097	-1.1113	0.004996	-1.62259	0.812551	-0.12324	0.800236
0.346667	0.650235	0.881545	-0.7075	-0.05772	-3.34109	0.743805	0.086666	0.092271
0.347333	0.15849	-0.3224	-1.14849	-0.15159	-3.696	0.531759	0.197251	-0.10712
0.348	-0.37307	0.010426	-1.73577	-0.34088	-4.26917	0.768812	0.410529	-0.02729
0.348667	-0.64516	-0.90502	-1.15934	-0.26156	-3.90608	0.841359	1.06675	-0.26029
0.349333	-0.30569	-0.77833	-0.85357	-0.05594	-3.30551	1.15102	1.30595	-0.31689
0.35	-0.63974	-1.1914	-0.74615	0.326478	-2.9913	1.10842	1.15224	-0.23659
0.350667	-1.16388	-1.43481	-0.81068	0.087795	-1.00615	1.51337	1.61485	0.21446
0.351333	-1.04833	-1.83784	-1.37979	0.20638	-0.24258	1.53872	1.93087	-0.69302
0.352	-0.95345	-1.64365	-1.40623	0.426533	0.614251	1.25643	1.98962	-0.76296
0.352667	-0.58825	-1.56127	-1.74394	1.02969	-0.58153	1.07415	1.7642	-1.7188
0.353333	-1.13753	-2.50756	-0.8029	0.906477	-0.30031	0.785404	2.06629	-1.84402
0.354	-1.05627	-1.96254	-0.73099	0.822827	-0.73141	0.756168	1.52419	-1.70756
0.354667	-1.02106	-1.62645	0.650439	0.82708	-0.82441	0.757019	1.31815	-1.36812
0.355333	-0.49414	-1.19812	0.514133	0.510141	-1.91247	0.878238	1.69891	-1.32191
0.356	-0.68206	0.02279	0.736749	0.560436	-1.45831	0.857831	1.48543	-1.39445
0.356667	-1.31254	-0.6661	-0.54604	0.557278	-2.20493	1.10933	1.58316	-2.26501
0.357333	-0.97521	-0.01614	0.12657	0.56003	-1.9566	1.01401	1.64344	-1.63707
0.358	-0.99133	0.621045	-0.2544	0.282574	-1.60811	1.05591	1.59476	-0.46919
0.358667	-1.29846	0.811986	-0.61519	0.431789	-1.80998	1.33964	1.92162	-0.45959
0.359333	-1.3311	0.389517	-0.60157	0.442019	-2.43167	1.38521	1.548	-1.23946
0.36	-1.42376	0.399882	-0.44966	0.705731	-2.31675	1.50652	1.21452	-0.65105
0.360667	-1.90364	-0.20867	0.425479	0.606201	-3.56153	1.51214	1.09717	-0.67392
0.361333	-1.31661	-0.89967	0.119602	0.480568	-1.74025	1.57608	1.01807	-0.54419
0.362	-0.30278	2.39e-05	-0.1772	0.464743	-3.11846	1.72931	0.945387	-0.22019
0.362667	0.48279	-0.70569	-1.12678	0.240628	-3.12989	1.59755	0.629076	-0.63164
0.363333	1.22495	-0.23081	-1.23629	-0.06004	-3.20286	1.53532	0.646608	-1.21641
0.364	0.572867	-1.09619	-1.32537	0.344685	-3.19932	1.13625	0.694171	-0.78163
0.364667	0.735574	-0.82147	-1.19185	0.767216	-3.89315	1.44352	0.681719	-0.87497
0.365333	1.01213	-0.5951	-1.23097	1.29902	-4.09756	1.38603	0.800486	-0.91988
0.366	1.53258	-1.01962	-1.70222	1.21277	-3.90347	1.46494	0.760621	-1.34185
0.366667	0.777425	-1.29409	-1.13455	1.22405	-2.90659	1.39837	0.383587	-0.99782
0.367333	0.724089	-0.60978	-1.3702	1.51418	-2.70401	1.46153	0.445963	-0.97892
0.368	0.469098	-0.69306	-0.57617	1.29164	-3.84726	1.73627	0.506517	-1.75335
0.368667	0.537385	-1.64554	-0.23251	1.07032	-4.03211	1.18593	0.509458	-0.76734
0.369333	0.219146	-1.23036	-0.07273	1.38508	-3.63102	1.01448	0.860659	0.002026
0.37	0.507441	-1.53976	-0.89917	1.06295	-3.64844	0.829633	0.966474	0.428863
0.370667	0.282699	-0.5147	-0.20447	0.911166	-4.36027	1.09456	0.560293	0.904504
0.371333	-0.07332	-0.26808	-1.22765	0.71248	-4.1903	0.894018	0.354651	0.011405
0.372	-0.7817	0.269404	-0.73399	0.528795	-3.65276	1.26839	0.532562	0.723093
0.372667	-2.34715	1.27791	-0.50869	0.381365	-3.8314	1.31219	0.604512	-0.10517
0.373333	-2.41723	0.99281	-0.75158	0.329299	-3.01548	0.777629	0.290423	0.572954
0.374	-2.18352	0.334107	-0.53369	0.345633	-4.27859	0.995856	0.138944	-0.13891
0.374667	-1.54564	-0.43338	-0.25737	0.20857	-3.54301	0.580272	0.017138	-1.7957
0.375333	-1.15039	-0.91133	-0.16612	-0.04606	-3.52768	0.542148	-0.24771	-1.81792
0.376	-2.21029	-1.42803	0.546423	0.005586	-3.13012	0.548565	-0.21498	-0.94034
0.376667	-2.08539	-0.7283	0.203204	-0.07787	-2.90555	0.193647	-0.03592	-1.34615
0.377333	-1.66608	-1.18801	0.431254	0.010786	-2.917	0.552853	-0.02193	-2.41883
0.378	-1.95148	0.108702	0.222876	0.629021	-3.4558	0.832049	-0.25176	-2.46244
0.378667	-2.01006	-1.29011	-0.13221	1.832	-2.86836	0.964465	-0.22151	-3.00942
0.379333	-2.38252	-0.91692	0.718529	1.55889	-2.71337	0.729621	-0.37591	-2.64465
0.38	-2.14706	-0.99628	0.55342	1.87928	-2.44157	0.597434	0.269642	-2.82114
0.380667	-1.0286	-0.6304	1.87527	1.73466	-2.57913	0.848076	0.689374	-3.24858
0.381333	-1.4647	-0.05322	1.93249	1.65978	-3.43917	0.787354	0.279215	-2.6195
0.382	-1.65577	0.649489	2.40436	1.65429	-4.29976	0.763037	0.634318	-3.46577
0.382667	-1.67722	1.02486	2.46003	1.47029	-2.83807	0.973904	0.07001	-2.30472
0.383333	-0.67937	0.655239	2.37656	1.39157	-3.12579	0.900754	0.370508	-2.64249
0.384	-0.19952	1.31	2.82763	1.45528	-2.88134	0.767824	-0.16318	-1.86879
0.384667	-0.48456	0.712458	1.67594	1.28758	-3.28317	0.726108	-0.45284	-3.49694
0.385333	-0.74977	0.994489	1.56211	1.4151	-2.94108	0.828099	-0.51738	-3.49332
0.386	-1.37048	0.15468	1.37064	1.41203	-3.16705	0.824658	-0.2133	-4.05648
0.386667	-1.3611	-0.16625	1.85051	1.45224	-2.9462	0.437689	-0.23739	-3.18092
0.387333	-1.16943	0.336406	1.67111	1.83757	-2.37168	0.244648	-0.15782	-3.96537
0.388	-0.75199	0.023775	1.38442	3.03009	-2.09213	0.078115	-0.22534	-2.96994
0.388667	-1.56943	0.165983	1.09323	3.79584	-1.35682	-0.13908	0.053763	-3.06504
0.389333	-1.26962	0.19702	0.370551	3.92478	-1.3097	-0.27147	-0.10184	-2.48164
0.39	-1.06474	0.31319	0.082008	3.58686	-1.29261	-0.25837	-0.33687	-2.74571
0.390667	-1.08022	0.193583	0.244915	3.46871	-2.10579	-0.0576	-0.93102	-2.77446
0.391333	-1.01188	-0.09816	0.32521	3.20573	-1.86871	0.208339	-0.44189	-4.2623
0.392	0.100659	-0.40629	0.688178	3.36205	-1.65089	0.591737	-1.14409	-3.33153
0.392667	1.53199	0.161028	0.169187	3.00997	-2.61254	0.789174	-1.33664	-4.0547
0.393333	1.77608	-0.01202	-0.16818	2.69699	-2.14107	0.707972	-1.46999	-4.39602
0.394	2.05853	-0.29495	-0.59939	2.36221	-2.46385	0.721929	-1.20199	-5.89956
0.394667	1.48772	0.090563	0.208539	2.30593	-2.52902	0.65044	-1.31995	-4.79802
0.395333	1.98812	-0.13	-0.22507	2.31551	-2.98596	0.12395	-1.24327	-4.00893
0.396	2.20428	-0.21417	-0.3056	2.32096	-4.34058	0.241068	-0.96659	-4.23272
0.396667	1.02211	-1.22873	-0.44776	2.4239	-6.12201	0.112851	-0.54124	-4.50508
0.397333	0.444813	-1.38782	-0.20513	2.67576	-7.15238	0.316412	-0.58685	-2.55172
0.398	0.047288	-0.56764	0.147386	2.54287	-6.7619	0.388401	-0.42745	-1.88588
0.398667	0.396465	0.000991	-0.04382	2.82294	-7.72008	0.033638	-0.75943	-1.72826
0.399333	0.087833	0.218884	0.124655	2.91615	-7.4879	0.335417	-0.8573	-2.19808
0.4	0.705394	1.15319	0.488835	3.30282	-6.93289	0.225123	-1.22219	-1.02454
0.400667	0.292259	1.11103	0.021775	3.34621	-6.53416	0.171295	-0.95663	-0.90437
0.401333	-0.42899	0.837738	0.025054	3.03341	-6.85606	0.263936	-1.4299	-0.96043
0.402	-0.67483	0.676425	0.320812	3.00216	-7.01817	0.082959	-1.16348	-0.83137
0.402667	-0.84549	0.49103	-0.06057	3.20425	-6.9886	0.290359	-1.4408	-0.21316
0.403333	-0.63902	0.53445	-0.78851	3.0054	-7.13139	0.491487	-1.26569	-0.68861
0.404	-0.98709	0.734701	-0.7278	3.08878	-6.24326	0.198533	-0.91326	-1.24421
0.404667	-0.55512	0.763312	-0.82188	2.60569	-5.87601	0.177318	1.30529	-2.01505
0.405333	-1.50657	0.356724	-0.65479	2.56803	-6.27405	0.342717	0.800324	-2.33561
0.406	-1.38897	0.61931	-0.40508	2.21356	-6.60048	0.30179	0.916731	-2.63034
0.406667	-1.48793	1.19868	-0.20165	1.86745	-6.24795	0.365108	0.539792	-1.95614
0.407333	-1.22523	0.262581	-0.30536	1.64166	-6.03224	0.772565	0.516533	-2.94677
0.408	-1.74287	-0.01651	0.578805	1.80025	-7.33499	0.59018	0.617926	-2.90427
0.408667	-0.91922	-0.2963	0.863727	2.17899	-6.23093	0.909115	0.599614	-2.16732
0.409333	-1.48141	-0.35907	0.534351	2.5338	-6.28572	0.894839	0.308381	-1.33018
0.41	-1.06099	-0.19483	-0.12582	2.64894	-4.48553	0.743951	0.071861	-1.66455
0.410667	-1.0109	0.149793	0.64313	2.78783	-3.03128	0.614934	0.270166	-1.43364
0.411333	-1.20843	-0.30662	0.283486	2.30977	-2.38142	0.27303	0.001494	-0.77938
0.412	-1.39677	-0.09808	0.493864	1.92192	-2.45179	0.277037	-0.13649	-2.41477
0.412667	-1.25686	-0.19749	1.11277	1.07802	-1.31384	0.018869	-0.09231	-2.66746
0.413333	-1.53616	-0.4423	0.845484	1.19599	-0.83843	0.013518	0.195229	-1.93234
0.414	-0.95042	0.030823	1.39348	1.33937	0.013169	0.161289	0.266336	-1.18903
0.414667	-0.39093	-0.0217	1.30365	1.41258	0.280568	0.137694	0.563552	0.354418
0.415333	0.596029	-0.23793	1.31716	1.1264	-0.27625	0.206626	0.55273	0.041986
0.416	0.794516	0.073323	1.32715	0.63974	0.221977	-0.14345	0.580347	-1.50095
0.416667	0.54954	-0.09751	0.989571	0.856917	1.30306	-0.1561	0.457717	-1.05768
0.417333	1.33728	0.502077	1.06871	0.831584	1.57144	0.049097	0.351813	-1.68856
0.418	2.46563	0.509389	1.00973	0.582071	1.98806	0.208937	0.423177	-1.48084
0.418667	2.46288	0.935309	1.31572	0.736803	1.30598	0.182851	0.489143	-1.79838
0.419333	2.03947	0.603681	0.8575	0.708629	1.52388	0.412628	0.299075	-1.82996
0.42	1.72633	0.565769	0.801446	0.817648	0.258093	0.417159	0.465212	-2.3247
0.420667	1.28701	-0.46872	0.004255	0.669162	0.13031	0.423539	0.384694	-1.61284
0.421333	1.40172	0.512736	0.288641	0.966307	0.257076	1.06996	0.250858	-2.08062
0.422	0.728802	-0.52778	0.12085	0.852731	-0.97776	1.27361	0.450986	-1.29894
0.422667	-0.52806	-1.03862	0.251612	1.09854	-0.6729	2.12182	0.642359	-1.50973
0.423333	0.016556	-1.03949	-0.16092	0.733971	-1.81893	2.15859	0.575023	-1.53135
0.424	0.658465	-0.74284	0.373718	0.91964	-1.42173	2.17958	0.478727	-2.11483
0.424667	1.16476	-0.4461	0.060308	0.834069	-0.92707	1.96626	0.062096	-2.05515
0.425333	0.421998	-0.85909	0.072088	0.865346	0.213259	1.68313	0.140907	-1.95503
0.426	0.251157	-0.5212	-0.61201	1.10425	0.444133	1.83928	-0.08348	-0.82317
0.426667	-0.31984	-0.92733	0.190926	1.42962	0.996163	1.99682	-0.39441	-1.63359
0.427333	0.481286	-1.13958	-0.03961	1.41296	0.784957	2.02107	-0.54016	-0.88929
0.428	0.411525	-0.71226	0.68319	1.46293	-0.40358	1.81466	-0.47986	-0.77685
0.428667	0.265041	-0.89432	0.437674	1.59113	0.326302	1.38242	-0.5105	-0.62385
0.429333	-0.02077	-0.64978	1.03874	1.67551	0.189854	1.2573	-0.54819	-0.16678
0.43	-0.49328	-0.90374	0.316992	1.56994	-0.28677	1.21114	-0.69185	0.257298
0.430667	-0.46231	-1.51036	0.26594	1.38517	-0.69655	0.836697	-0.74789	0.1746
0.431333	-0.38929	0.025024	0.289542	1.1997	0.993237	0.680529	-0.81616	0.273351
0.432	-0.07454	0.781741	0.011915	1.22852	0.844771	0.532385	-0.95264	-0.44718
0.432667	-0.27981	0.676628	0.46978	0.805166	1.42795	0.621581	-0.82343	-0.28335
0.433333	-0.09868	1.14197	0.692246	0.502168	1.58698	0.676214	-1.21248	-0.89655
0.434	-0.31878	0.644652	-0.25646	0.544582	0.59618	0.682761	-1.07314	-1.14365
0.434667	0.82237	0.333964	0.021243	0.976464	0.410408	0.545503	-1.29676	-1.10991
0.435333	1.00007	0.666587	0.27754	0.854483	-0.58384	0.65646	-1.36133	0.137195
0.436	0.529567	0.904265	1.19841	0.968678	-1.05134	0.659934	-1.36945	1.07827
0.436667	-0.50686	0.317666	1.28924	0.88583	-0.79603	1.01293	-1.20042	1.17065
0.437333	-0.73898	0.462197	1.62617	0.59078	-2.44678	1.22183	-1.27758	-0.05066
0.438	-1.17877	0.671658	1.29649	0.405501	-1.90454	1.4155	-1.11464	0.327464
0.438667	-0.32416	0.724495	0.635048	-0.14772	-1.93697	1.4316	-1.46563	-0.29828
0.439333	0.422781	0.51753	1.13534	-0.06035	-1.0259	1.36239	-1.37297	0.054563
0.44	1.23067	-0.05114	1.06442	0.175624	1.60589	1.6306	-1.40568	-0.74605
0.440667	2.09686	-0.15552	0.891312	0.542721	2.59113	1.85402	-1.45422	0.251976
0.441333	2.26918	-0.9919	0.895079	0.433124	4.33007	1.8204	-1.71442	0.217853
0.442	2.49418	-0.74193	0.714111	0.737879	4.73613	1.90633	-1.74044	0.827952
0.442667	2.96626	-1.04951	2.26882	0.766276	4.79946	2.03427	-1.74666	0.32438
0.443333	2.20379	-0.37964	2.23914	0.889487	4.41609	1.77999	-1.68761	0.188427
0.444	2.07726	0.42104	1.03046	0.999088	4.88946	1.6074	-1.83092	-0.89925
0.444667	1.97399	0.187762	0.78146	1.07144	5.26341	1.438	-1.53512	-1.19296
0.445333	1.92905	1.30974	1.09524	1.40882	5.55672	1.35566	-1.6231	-0.87582
0.446	1.72074	1.12428	1.6678	1.67914	5.99753	1.31321	-1.44563	-1.11687
0.446667	0.679694	1.29416	1.18273	1.45269	5.5359	1.21933	-1.44142	-0.43365
0.447333	1.68651	1.66788	1.39413	1.32557	6.5759	1.24777	-1.37929	0.628028
0.448	0.989259	0.919333	2.05433	1.01742	5.14982	1.17249	-1.36328	0.76084
0.448667	0.443818	1.771	2.88122	1.00437	5.68225	0.958592	-1.32232	0.835145
0.449333	-0.29287	0.984539	2.55038	0.476927	5.16303	0.759013	-1.49102	0.801571
0.45	-0.65543	1.43621	4.2575	0.640977	2.66786	0.28846	-1.35094	1.19368
0.450667	0.201139	0.933028	3.74145	0.398	4.39127	0.255619	-1.28687	1.92189
0.451333	-0.49637	1.11757	4.32044	0.720935	4.66015	0.233957	-0.99434	0.979089
0.452	-0.70769	1.0657	4.04932	0.520104	3.97412	-0.17635	-0.78275	1.32036
0.452667	-0.64331	0.682852	4.21757	0.541615	3.01909	-0.19487	-0.67659	0.877559
0.453333	0.019245	1.12743	4.26353	0.586846	2.72177	-0.2396	-0.70439	1.74834
0.454	-0.42031	0.672515	4.37366	0.394587	1.94008	-0.41435	-0.84792	1.24083
0.454667	-0.2195	1.78204	3.97524	0.341394	2.33323	-0.23116	-1.29496	0.977402
0.455333	-0.69115	2.43879	3.64324	0.106905	1.21225	-0.43001	-1.55499	1.20302
0.456	-0.46458	2.27047	3.11573	0.016238	0.551677	-0.24553	-1.61932	0.737519
0.456667	-0.82356	2.61676	3.37301	0.01377	-0.09726	-0.47875	-1.55255	1.51429
0.457333	-0.8931	2.08629	3.4565	-0.41412	0.875895	-0.44719	-1.32668	-0.39729
0.458	-0.7089	1.34711	2.35356	-0.6565	-0.23038	-0.68405	-1.64912	0.026545
0.458667	-0.83715	1.40363	2.47806	-0.58296	-1.52675	-0.78144	-1.40627	0.132269
0.459333	-0.47011	1.47801	1.91065	-0.96988	-0.97056	-0.94367	-1.47076	-0.22621
0.46	-0.81084	1.32005	1.69796	-1.16083	-2.15791	-0.86906	-1.34422	-0.17364
0.460667	-1.04637	1.58578	2.19359	-1.1629	-1.85207	-0.78614	-1.56468	0.555641
0.461333	-0.84156	0.763636	1.62135	-1.31744	-1.54671	-0.75449	-1.92551	1.13895
0.462	-0.83529	1.48943	2.77161	-1.29717	-0.28933	-0.6968	-2.19491	0.579042
0.462667	-0.62236	1.0319	2.82731	-1.25344	0.51711	-1.08193	-2.26924	0.350218
0.463333	-0.96552	0.906368	1.65896	-1.26699	1.46088	-1.12664	-2.1069	0.142903
0.464	-1.51115	0.880836	2.16803	-1.50433	0.975173	-1.15751	-2.36758	0.367885
0.464667	-0.31729	0.969653	1.35367	-1.59974	1.90439	-1.24116	-2.50053	0.160436
0.465333	0.528535	0.914023	2.50581	-1.68802	1.99613	-1.17661	-2.43908	-0.78149
0.466	0.613917	0.531686	2.57119	-1.62974	2.1906	-1.30672	-2.39953	0.057669
0.466667	0.822697	0.367067	1.71238	-1.39815	1.17169	-1.18475	-2.04783	-0.43238
0.467333	1.23317	-0.54241	2.43817	-1.28729	0.400825	-0.92538	-2.14682	-0.57859
0.468	0.133923	-0.57351	1.53043	-1.17832	-0.98501	-0.71774	-1.94428	0.439274
0.468667	0.038037	-1.43475	2.00863	-1.44328	-2.30085	-0.79898	-2.12965	0.416801
0.469333	-0.84493	-0.8904	2.01205	-1.78704	-3.71844	-0.80386	-2.25566	0.628469
0.47	-0.87368	-0.69025	1.81643	-1.43188	-3.31204	-0.66375	-2.12578	-0.58633
0.470667	-1.41813	-0.39624	2.67633	-1.30626	-3.96579	-0.61071	-1.77631	-0.34576
0.471333	-1.08962	-0.49694	1.94476	-1.47994	-3.55191	-0.63671	-2.31949	-0.11762
0.472	-0.96018	-0.38068	2.57495	-1.31257	-2.55027	-0.79729	-2.50637	0.817571
0.472667	-0.61936	-0.93227	2.77861	-1.45692	-2.32383	-0.85185	-2.32828	0.323184
0.473333	-0.47648	-0.76744	2.0724	-1.42768	-1.61909	-0.73281	-2.49419	0.250306
0.474	-0.24969	0.537054	1.92207	-1.12308	0.210422	-0.55121	-2.56315	0.533239
0.474667	-0.07699	0.371977	1.47916	-0.92989	-0.28974	-0.73738	-2.58239	0.014632
0.475333	-0.17846	0.448502	1.39007	-1.2673	-1.15865	-0.65868	-2.55029	0.702678
0.476	-0.25959	-0.12187	0.658406	-1.19346	-0.11718	-0.8807	-2.41529	1.2556
0.476667	0.638572	0.358202	0.863785	-1.08931	-0.80582	-0.61753	-2.19102	-0.67245
0.477333	-0.02579	0.378205	1.51962	-0.75395	-0.89639	-0.44131	-1.99095	0.483448
0.478	-1.13048	0.649419	1.38095	-0.14417	-1.50558	-0.4706	-1.77276	-0.96904
0.478667	-0.17225	0.190184	1.11241	0.211231	-1.23008	-0.491	-1.62588	-0.13294
0.479333	-0.47453	-0.37699	0.764453	0.465889	-0.84925	-0.42897	-1.19987	0.177944
0.48	-0.77803	-0.73078	0.928074	0.43146	0.141238	-0.37656	-1.46965	-0.71809
0.480667	-0.27586	-0.57259	1.10989	1.05195	0.036517	-0.20913	-1.75701	-0.27417
0.481333	-0.67989	-0.06466	0.085633	1.04411	2.78572	-0.43421	-1.6072	0.238228
0.482	-0.27571	-0.43308	0.843574	0.727144	1.35548	-0.01644	-1.64022	-0.72565
0.482667	-0.14898	-0.07997	0.709242	0.741743	1.52334	0.02819	-1.76552	0.574332
0.483333	0.395057	-0.18872	1.41317	0.738128	-0.14188	0.500826	-1.78709	0.059602
0.484	0.488189	-0.00064	1.13912	0.789627	0.004319	1.04227	-1.94122	0.241497
0.484667	0.869742	-0.15045	1.33802	0.756733	-0.42221	1.18956	-1.93395	-0.51238
0.485333	1.82698	0.02635	1.11684	1.05302	-1.5945	1.31661	-2.13454	-0.71976
0.486	0.953402	0.163716	1.17998	1.6522	-1.55592	1.49504	-2.34441	-2.33677
0.486667	1.13641	-0.14657	1.5397	1.64307	-4.04851	1.79328	-2.78415	-0.84435
0.487333	1.13285	0.108029	0.995052	1.91044	-3.50254	1.71006	-2.68048	-1.18977
0.488	1.33515	0.006153	0.611907	2.08508	-4.40492	1.66062	-2.71877	-1.05505
0.488667	1.55925	-0.33399	0.000662	2.37922	-4.34052	1.77128	-2.88337	-1.77603
0.489333	1.23129	-0.71423	-0.00594	2.16734	-4.18666	1.73471	-2.80941	-1.11075
0.49	0.796022	-0.60803	-0.02842	2.46251	-4.36836	1.87364	-2.57175	-0.723
0.490667	0.358303	-0.9761	0.953038	2.34292	-4.16239	2.19008	-2.57631	-0.31608
0.491333	0.176004	-1.49327	0.518938	2.23465	-4.01828	1.93321	-2.43977	-1.40679
0.492	-0.36327	-1.17713	0.40199	1.86221	-5.21486	1.37085	-2.67011	-1.41655
0.492667	0.144422	-0.56953	-0.26041	1.98601	-4.99643	0.713886	-2.65322	-1.44883
0.493333	0.308934	-0.48618	-0.33417	1.44547	-4.80327	0.515973	-2.90575	-0.81924
0.494	0.489057	-0.80062	0.082797	1.33797	-5.85373	-0.07806	-2.367	-1.06491
0.494667	0.414155	-0.46192	-0.1673	1.10574	-5.22523	-0.16373	-2.33354	-0.71554
0.495333	-0.42247	-0.83428	0.263151	0.603139	-6.00033	-0.28277	-2.25752	-0.03402
0.496	-0.09217	0.378473	0.275972	0.171591	-5.57915	-0.20109	-2.43155	-0.25089
0.496667	-0.93143	0.176316	0.790258	0.302652	-5.38405	-0.19894	-2.20947	-0.48593
0.497333	-0.63999	-0.2895	0.563089	0.09335	-6.57025	-0.16945	-2.49075	-0.05296
0.498	-1.19511	-0.60261	0.13132	-0.07638	-6.31029	-0.45621	-2.3984	0.415305
0.498667	-0.51746	-0.9213	0.739776	-0.10857	-5.69355	-0.6683	-2.26795	-0.74073
0.499333	-0.64663	-0.33493	-0.16237	-0.07516	-4.89245	-0.96498	-2.21253	-0.37987
0.5	0.213406	-0.14156	-0.33282	-0.02129	-5.52406	-0.83776	-1.81706	-0.14921
0.500667	0.550617	0.008617	0.453175	0.079782	-5.54872	-0.98331	-1.88717	-0.54655
0.501333	0.787076	-0.43894	0.565614	0.133037	-4.87238	-0.69956	-2.17211	-0.28639
0.502	0.286968	-0.62558	0.238504	0.137002	-6.1156	-1.1044	-2.45084	-0.0323
0.502667	0.647817	-0.80635	-0.01891	0.136909	-4.63701	-1.04083	-2.33157	-0.33422
0.503333	0.497543	-0.38224	0.346813	0.279462	-6.96522	-1.12247	-2.62656	-0.00105
0.504	0.983147	-0.77939	0.682724	0.596842	-5.87959	-1.0873	-2.54727	-1.22431
0.504667	1.72969	-0.63171	0.178629	0.107604	-7.08354	-0.97317	-2.43981	-0.65985
0.505333	0.756942	0.083918	0.362446	0.113474	-6.65075	-0.91676	-2.20461	0.194524
0.506	0.907629	0.497401	0.585907	0.592586	-5.59712	-1.12344	-2.05481	0.202051
0.506667	0.763209	0.689902	-0.19695	0.745862	-6.68869	-1.37188	-2.24284	-0.49624
0.507333	-0.10308	-0.03861	-0.51278	0.805111	-6.14423	-1.15692	-2.32554	-0.84681
0.508	0.348746	-0.31037	-0.08503	0.963215	-5.92843	-1.23908	-1.87289	-1.41494
0.508667	0.038427	0.063899	-0.8992	1.12549	-5.70149	-1.14336	-1.8439	-1.37379
0.509333	0.667256	-0.09963	-0.66399	1.22949	-4.53124	-1.12908	-1.96711	-0.10022
0.51	0.409441	-0.14418	-0.48984	1.4167	-3.60048	-1.08868	-1.76941	-0.42029
0.510667	-0.28151	0.172664	-0.15914	1.48922	-3.31664	-1.12819	-1.79556	-0.49874
0.511333	-0.2588	-0.49798	-0.02693	2.18771	-1.85488	-0.79551	-1.53636	0.061476
0.512	-0.60037	-0.29874	-0.11187	2.644	-1.87308	-0.66893	-1.54338	-0.55092
0.512667	-0.44217	-0.5971	-0.4025	2.97557	-0.68471	-0.57564	-1.88866	-1.08687
0.513333	-0.7999	-0.48473	0.270686	3.13299	-0.51477	-0.34126	-2.06787	-1.519
0.514	-0.52926	-0.87793	-0.00725	2.89566	1.40169	-0.30254	-2.11757	-1.58462
0.514667	-0.76064	-1.14471	-0.69925	2.56689	1.12027	-0.22408	-1.99815	-1.51263
0.515333	-1.31596	-0.85081	-0.51249	2.1691	2.34092	-0.00428	-1.73152	-1.38355
0.516	-0.83007	-1.06863	-0.83453	2.08949	3.82109	0.266481	-1.72727	-1.99326
0.516667	-1.42468	-0.92944	-0.79282	1.96701	4.09249	0.484562	-1.55353	-2.32189
0.517333	-1.26911	-0.93768	-0.47088	1.61127	4.129	0.798248	-1.49635	-1.56895
0.518	-0.74906	-0.27609	-1.50821	1.69802	4.56653	0.729482	-1.651	-1.26293
0.518667	-0.27445	0.112788	-0.43962	1.74447	2.82918	0.580996	-1.70722	0.109334
0.519333	-0.1859	0.023908	-0.85127	1.59515	0.896436	0.315552	-1.90599	-0.9635
0.52	0.02415	1.08408	-1.06202	1.53379	1.84988	0.000794	-1.95562	0.056058
0.520667	-0.53601	0.889421	-1.23418	1.27218	0.556179	-0.44243	-1.30203	-0.03025
0.521333	-0.52655	0.732589	-1.25762	1.20054	0.294914	-0.68491	-0.63341	0.382218
0.522	-0.87348	0.330222	-0.89819	1.98622	-0.69016	-0.81357	-0.1392	-1.2248
0.522667	-0.65202	0.178375	-0.85158	2.41341	-0.75955	-0.51927	0.026874	-0.34406
0.523333	-1.32154	-0.04215	-1.572	2.12128	-1.24035	-0.07802	0.16443	-0.88952
0.524	-0.13594	-0.26643	-1.08096	1.87553	-1.13748	-0.09477	0.52504	-0.52486
0.524667	1.11898	-0.46108	-0.50358	1.99122	-1.46104	0.071257	0.475099	0.122123
0.525333	1.98278	-0.10501	-0.94843	1.52345	-1.63003	0.369076	0.854377	0.172649
0.526	1.9078	-0.08223	-0.8282	1.00659	-0.73464	0.45956	0.820635	0.429822
0.526667	1.74477	-0.35199	-0.91857	1.12407	-2.06041	0.711578	1.17359	0.128858
0.527333	1.55231	-0.76672	-0.18525	0.776737	-1.71004	0.495659	0.907488	-0.06717
0.528	1.19527	-1.18472	-1.17014	0.704174	-1.35469	-0.09509	0.562786	0.262928
0.528667	1.04871	-0.81508	-1.00994	0.775005	-0.91688	0.104929	0.034721	0.002016
0.529333	-0.20916	-0.92981	-0.71186	0.602409	-0.97557	-0.58054	0.471104	0.019486
0.53	-0.10689	-1.02117	-0.66995	0.312611	0.707869	-0.53986	0.175784	-0.27611
0.530667	-0.81091	-1.99896	-0.52024	0.123392	-0.24773	-0.4558	0.330258	-0.07477
0.531333	0.026331	-1.7691	-0.19415	0.418911	-0.80191	-0.07153	0.221602	-0.52354
0.532	0.075965	-1.77985	-0.83028	0.433368	-1.47513	0.065756	0.58662	-0.25461
0.532667	-0.3003	-1.79894	-0.26598	0.39686	-2.18078	0.26855	0.885263	-0.45922
0.533333	-1.35555	-1.44226	0.487184	0.019672	-1.99279	0.161031	0.984671	0.273387
0.534	-1.70405	-2.01217	-0.56853	0.021603	-2.97831	0.061405	0.850413	0.24151
0.534667	-1.29958	-1.87275	-0.56674	-0.1501	-2.12902	-0.23365	0.881381	-0.38298
0.535333	-1.17627	-1.54316	-0.15071	0.026865	-1.77002	-0.06093	1.07739	-0.47967
0.536	-0.83925	-0.96351	-0.39595	-0.39704	-2.47973	-0.10878	1.52438	-1.17208
0.536667	-0.35076	-0.29524	-0.20793	-0.12281	-1.86667	0.131349	1.50707	-0.45502
0.537333	-0.50739	-0.01726	-0.0514	-0.07201	-1.70095	0.101269	1.34819	0.777352
0.538	-1.05255	0.451704	-0.31887	-0.0097	-1.97126	-0.11067	1.26117	0.360576
0.538667	-0.29281	0.18118	-1.17283	-0.25755	-2.11338	0.271576	1.22137	-0.22106
0.539333	-1.51356	0.498848	-0.37031	-0.58424	-1.64406	0.575482	0.66881	0.219281
0.54	-1.23913	0.755081	-0.15071	-0.81362	-2.1091	0.257349	0.497863	0.910375
0.540667	-1.52707	0.310685	-0.75396	-0.64207	-1.76957	0.224757	0.120221	1.08541
0.541333	-0.74801	-0.43501	-0.29312	-0.42268	-2.78201	0.186175	0.477718	-0.2138
0.542	-0.40569	-0.24817	-0.31782	-0.37163	-1.84058	0.332074	-0.04418	-0.12746
0.542667	-0.50307	-0.35493	-0.74386	-0.23695	-1.12935	0.473598	-0.04211	-0.27751
0.543333	-0.19959	-1.01508	-0.94888	-0.27259	-2.07876	0.733208	-0.28112	-0.12383
0.544	0.317072	-0.34087	-0.42814	-0.51787	-1.94944	0.4518	-0.11206	-0.40806
0.544667	1.33066	-0.62719	-0.58045	-0.5645	-1.32584	0.569782	-0.25793	-0.81534
0.545333	2.39666	-0.71446	-0.79718	-0.39285	-2.2233	0.756587	-0.39431	-1.30798
0.546	2.72146	-0.74838	0.45623	-0.539	-2.59968	0.625769	-0.30035	-1.219
0.546667	2.13012	-0.46523	0.432129	-0.68351	-1.78614	0.648698	0.37372	-1.35774
0.547333	0.762831	-1.20973	-0.21256	-0.96072	-0.77987	0.281122	0.301104	-0.82492
0.548	1.20622	-0.98635	-0.18407	-0.98302	-1.97151	-0.06222	0.399215	0.326968
0.548667	0.607803	-0.17795	-0.01845	-1.10506	-2.21954	-0.06064	0.556447	1.06368
0.549333	0.238041	-1.2654	-0.24565	-1.49988	-2.09982	-0.54453	1.13214	0.49697
0.55	0.448279	-0.44517	-0.55155	-1.69014	-2.53291	-0.63645	1.34087	-0.203
0.550667	0.229785	-0.82761	0.448894	-2.00241	-4.13195	-0.53717	1.44479	-1.20002
0.551333	0.664155	-0.25527	0.480409	-1.79463	-3.58994	-0.59202	1.15426	0.503165
0.552	-0.11764	-0.11742	-0.26886	-1.89665	-3.97155	-0.47894	0.736596	-0.51229
0.552667	-0.38928	-1.03099	0.063814	-2.17723	-3.21786	-0.36514	0.775566	-0.57329
0.553333	-0.2902	-0.77559	-0.29804	-2.19363	-3.44254	-0.18627	0.629347	-1.26526
0.554	-0.42961	-0.63149	0.286066	-2.36366	-3.39802	-0.34895	0.81922	-1.42634
0.554667	-1.30681	-1.00149	-0.20677	-2.34637	-1.83258	-0.45124	0.501333	-1.05352
0.555333	-1.02857	-1.24435	0.504246	-2.41714	-1.93287	-0.50499	0.297845	-0.51658
0.556	-1.9808	-0.86132	0.059698	-2.57937	-0.89465	-0.47044	0.22925	-0.75193
0.556667	-1.25431	-1.1741	0.248011	-2.71322	0.42118	-0.96942	-0.2445	-0.8416
0.557333	-0.56822	-1.24703	1.36145	-2.60711	1.90666	-0.69897	-0.26678	-0.67304
0.558	-0.05545	-1.20972	0.501244	-2.67521	2.34444	-1.10533	-0.62627	-1.16694
0.558667	-0.09822	-0.52334	0.882211	-2.73725	2.66184	-0.59579	-0.70943	-1.68399
0.559333	-0.49282	-0.75339	1.39311	-2.63052	3.73729	-0.49828	-0.98982	-1.35987
0.56	-0.75271	1.09602	1.07357	-2.54512	4.00692	-0.44465	-0.72437	-0.53716
0.560667	-0.93419	0.614746	0.392895	-2.50621	4.02339	-0.28744	-1.02329	-1.11139
0.561333	-0.95379	-0.07652	0.735824	-2.03702	4.20268	-0.25367	-0.61889	-1.53562
0.562	-1.23548	1.43563	0.752937	-1.6331	3.64858	0.062243	-0.56595	-1.51239
0.562667	-0.77837	0.919387	1.10355	-1.07235	2.05576	0.536637	-0.69523	-0.65603
0.563333	-0.34981	0.378015	0.617618	-1.06308	0.712629	0.767294	-0.90177	-2.06954
0.564	-0.7536	0.53674	0.087602	-1.41688	0.691291	1.39013	-0.93559	-1.5744
0.564667	-0.77452	0.473745	0.999548	-1.67781	0.846059	1.41908	-1.28836	-1.99687
0.565333	-0.61054	-0.80928	-0.48125	-1.77378	0.466155	1.40129	-1.18573	-1.62239
0.566	-1.18289	-0.32972	-0.02262	-1.53456	-0.00857	0.861674	-0.91402	-1.84072
0.566667	-1.26864	-0.11546	-0.12442	-1.31532	0.294316	0.419236	-0.62563	-1.76645
0.567333	-1.18066	-0.17302	0.209633	-1.61107	-0.09293	0.77511	-0.69861	-2.1324
0.568	-1.29018	-0.78254	0.376015	-1.57789	-1.14326	0.645557	-0.34149	-1.49342
0.568667	-0.81977	-0.35012	0.190389	-1.68341	-1.60099	0.780694	-0.60871	-1.45464
0.569333	-0.07674	-0.65537	-0.10089	-1.70226	-2.07335	0.445468	-0.48494	-1.42113
0.57	0.101894	-0.7632	-0.30865	-1.79209	-1.71627	0.280402	-0.22382	-1.80523
0.570667	0.177255	-0.18496	0.326282	-1.77385	-0.95549	0.077512	-0.54402	-1.77657
0.571333	0.631934	-0.34828	-0.58782	-1.69624	-0.6927	0.690822	-0.44855	-1.9681
0.572	0.465966	-0.82151	0.249249	-1.77956	-1.32272	0.581787	-0.56294	-0.7208
0.572667	0.368585	-0.33896	0.321318	-1.4528	-1.83294	0.641063	-0.7487	-1.03481
0.573333	1.03475	-0.5333	0.454887	-1.18699	-2.3656	0.764896	-0.22942	-1.15521
0.574	1.43924	0.325752	0.617865	-1.29658	-2.21412	0.901256	-0.6066	-1.07554
0.574667	0.796704	1.1133	-0.20787	-0.99724	-2.6117	1.25986	-0.8973	-1.66426
0.575333	1.0399	1.00511	0.254813	-0.72637	-3.14255	1.29942	-1.36025	-2.13508
0.576	1.58137	0.749913	0.30568	-0.69735	-2.94936	1.2909	-1.4743	-1.14165
0.576667	1.82224	0.35479	0.194689	-0.54067	-3.37121	1.35606	-1.21169	-1.31532
0.577333	0.92994	-0.09823	0.269229	-0.73299	-3.16059	1.42	-1.32056	-0.98448
0.578	0.72317	0.564662	0.347517	-0.59657	-4.51975	1.64669	-1.64898	-1.312
0.578667	1.21564	0.077681	0.255066	-0.70079	-4.01905	1.48916	-1.59963	-0.76091
0.579333	1.43362	0.331921	0.793981	-0.76701	-3.76615	1.24318	-1.61938	-1.42723
0.58	0.046414	0.682499	0.340963	-1.04028	-2.11427	0.758032	-1.69181	-0.98163
0.580667	0.287099	0.356698	0.497164	-1.15689	-3.00223	0.728696	-1.53988	-1.22085
0.581333	0.313824	0.333492	0.533473	-1.21539	-1.84532	0.709767	-1.656	-1.00638
0.582	-0.36243	-0.07455	0.374479	-1.18501	-2.48088	0.657284	-1.86328	-1.25217
0.582667	-0.37628	-0.3719	0.080982	-1.16862	-2.59487	0.644404	-1.83792	-1.07826
0.583333	-0.03023	-0.559	0.448599	-1.08407	-1.37786	0.453273	-1.84087	-1.57268
0.584	0.035664	-0.63933	0.4104	-0.98559	-0.40664	0.60958	-1.90576	-1.16896
0.584667	-1.1763	-0.68827	0.77105	-0.94479	-0.69986	0.760249	-1.99277	-2.49133
0.585333	-0.38523	-0.29734	-0.277	-0.86186	0.317899	0.834914	-1.94312	0.509574
0.586	-1.32749	-1.41718	-0.1654	-0.78337	0.918737	0.47432	-2.18871	0.69392
0.586667	-0.73114	0.082676	-0.08875	-0.89388	1.73126	0.63101	-2.32491	0.258102
0.587333	-0.89451	0.086827	-0.91593	-0.86231	3.52779	0.230759	-2.38658	-0.71085
0.588	-0.72666	0.032048	-0.69111	-0.78448	5.69302	0.425206	-2.28871	1.27188
0.588667	-0.686	1.17285	-0.02318	-0.80307	6.63785	0.245545	-2.44764	0.726593
0.589333	-0.20633	0.991218	1.47946	-0.86242	6.87397	0.465478	-2.28183	0.087033
0.59	0.2694	0.286954	0.492571	-0.89738	7.5248	0.728024	-2.12101	0.549226
0.590667	0.151663	0.022715	1.71205	-0.80353	6.07522	0.219637	-2.096	0.187992
0.591333	0.475598	0.251133	1.79383	-0.79634	7.96273	-0.02795	-2.17141	-1.15723
0.592	0.446988	0.007448	1.96522	-0.91676	6.71282	-0.41886	-2.16974	-0.96803
0.592667	0.187712	-0.45075	2.25076	-0.86617	6.33889	-0.76725	-2.16141	-0.74663
0.593333	-0.10456	-0.56165	1.83258	-0.69204	6.01105	-1.14223	-2.37155	-1.37098
0.594	-0.03745	-0.68183	1.77493	-0.56861	5.93094	-1.35212	-2.47508	-1.55988
0.594667	-0.50417	-0.67464	1.4184	-0.57581	5.61517	-1.2347	-2.47914	-1.77082
0.595333	-0.75915	-1.0729	1.22641	-0.62594	5.88214	-0.86723	-2.60955	-2.14188
0.596	-0.65535	-0.43976	0.130311	-0.71169	4.94801	-0.77373	-2.58695	-1.81766
0.596667	-0.91921	-0.00763	0.572208	-0.78619	5.69928	-0.69584	-2.58762	-0.83962
0.597333	-1.10741	-0.86596	0.189084	-0.92622	5.68997	-1.0784	-2.67702	-0.64338
0.598	-0.50607	-1.08207	0.026257	-0.94236	5.45622	-1.19757	-2.66525	-0.85008
0.598667	0.387707	-0.46936	0.092725	-0.61374	5.36474	-1.45099	-2.39638	-0.51177
0.599333	0.952127	-1.33698	0.732783	-0.36621	5.36331	-1.57652	-2.60252	0.416538
0.6	1.01648	-1.3764	-0.16763	-0.42933	3.79671	-1.71219	-2.52308	0.733638
0.600667	0.250362	-2.02177	-0.13504	-0.52482	3.6424	-1.63341	-2.4258	-0.40332
0.601333	-0.07213	-1.15254	0.156549	-0.41317	3.05828	-1.4324	-2.4809	0.305135
0.602	-0.5174	-0.89509	-0.26463	-0.33978	3.61854	-1.11545	-2.57459	0.016881
0.602667	-0.81303	-0.41774	0.355796	-0.2958	2.99187	-0.60183	-2.23533	-0.92018
0.603333	-0.01894	-0.3721	-0.07732	-0.77999	3.0518	-0.38245	-2.06241	-1.16609
0.604	1.37758	0.266063	0.364123	-0.81441	3.87777	0.158855	-2.19962	-0.74588
0.604667	1.31648	-0.6919	0.063716	-0.64347	3.4556	0.629775	-2.3607	-1.70024
0.605333	2.07566	-1.40072	0.156337	-0.8396	3.94535	0.576902	-1.97053	-1.04895
0.606	2.3087	-1.66481	0.176046	-0.81314	4.07139	1.36212	-2.21254	-1.75914
0.606667	2.08944	-0.66561	0.718169	-0.74619	4.62869	1.24551	-2.48492	-0.66683
0.607333	1.43115	-1.33106	1.2932	-0.74455	4.2867	0.921073	-2.09459	-1.53402
0.608	1.31215	-1.25886	0.756972	-0.4907	5.14576	0.893109	-1.92512	-1.05591
0.608667	1.06113	-1.40208	0.341507	-0.38106	4.56369	0.699728	-2.31889	-0.96751
0.609333	1.07766	-1.46709	-0.18073	-0.39007	5.28777	0.417613	-2.09362	-0.96167
0.61	0.931858	-2.10641	0.171561	-0.6828	5.14668	0.523611	-2.16631	-1.16265
0.610667	1.02866	-1.61037	0.59616	-0.98389	4.22194	0.688867	-2.15275	-0.9679
0.611333	0.612239	-0.9777	0.224257	-0.7151	5.39467	0.659157	-1.92224	-2.14107
0.612	0.464029	-1.31133	0.480751	-0.9011	5.19802	0.771839	-1.81573	-2.72357
0.612667	0.673106	-1.42725	0.50397	-0.76755	5.45919	0.545367	-1.76768	-3.6002
0.613333	0.368982	-1.33636	0.756038	-0.66092	5.91442	0.418442	-2.09213	-2.50437
0.614	0.460292	-1.31524	0.694462	-0.74033	6.83061	0.401361	-2.01949	-4.27006
0.614667	0.139142	-0.9683	1.34106	-0.76197	5.69967	0.538063	-2.14386	-3.76304
0.615333	0.440125	-1.53426	0.556814	-0.68961	7.33766	0.2307	-1.99986	-2.69434
0.616	0.178848	-1.06558	0.232917	-1.21618	8.79653	0.678906	-2.12193	-3.28076
0.616667	0.493633	-1.16732	0.1538	-0.93933	9.73371	0.563445	-2.26019	-2.17291
0.617333	-0.41181	-1.19996	0.523546	-0.82738	12.0463	0.682891	-2.16944	-2.48489
0.618	-0.66332	0.171515	0.251672	-1.00587	10.0696	0.45931	-2.29017	-2.05739
0.618667	-0.87592	0.157757	-0.4482	-1.34552	10.5813	0.387491	-2.27636	-1.95398
0.619333	-0.29248	1.46727	-0.16466	-1.49349	9.46297	0.300758	-2.41082	-2.92595
0.62	0.050453	0.59718	-0.30998	-1.44136	10.5814	0.407011	-2.38273	-3.05126
0.620667	0.59548	-0.1046	-0.87436	-1.49027	8.42892	0.298183	-2.05115	-2.93127
0.621333	0.700191	0.071005	-0.64407	-1.22172	8.53364	0.398309	-2.26187	-2.57637
0.622	0.550058	-0.51245	-0.01368	-0.71314	6.76262	0.676801	-2.2912	-1.87595
0.622667	0.842577	0.046381	-0.72607	-0.26757	7.94661	0.826486	-2.2285	-1.69408
0.623333	0.617305	-0.03905	0.003692	-0.07148	7.4968	0.645642	-2.35324	-1.44878
0.624	0.859162	-0.27466	-0.23384	0.227802	8.285	0.711153	-2.58041	-1.72216
0.624667	0.29993	-0.62187	-0.836	-0.09335	6.83146	0.647169	-2.58602	-1.30775
0.625333	0.614392	0.093513	-0.6483	0.023478	7.0429	0.938127	-2.43733	-1.67821
0.626	-0.12932	0.373862	-0.54378	0.687547	8.20377	0.553619	-2.36516	-1.51471
0.626667	-0.0966	0.838179	-0.63617	0.67557	8.13633	0.5514	-2.47443	-2.15463
0.627333	0.760883	0.287877	-0.0112	1.05144	8.86892	0.09612	-2.46676	-1.86016
0.628	0.153734	0.091158	0.014481	1.03385	8.2844	-0.16232	-2.64119	-2.09693
0.628667	0.647598	0.771978	-0.49219	0.835828	9.00212	0.213797	-2.44927	-1.79476
0.629333	1.13668	0.343391	-1.04845	0.992029	9.04496	0.191202	-2.37293	-1.88276
0.63	1.34358	0.280524	-0.22437	0.932805	7.90027	0.231686	-2.51667	-1.93392
0.630667	0.32385	0.028854	-0.64392	0.72911	7.67701	-0.0306	-2.53612	-0.75835
0.631333	-0.21737	0.643385	-1.18656	0.341026	7.16033	0.176813	-2.47278	-0.41601
0.632	1.60017	-0.17147	0.22317	-0.32089	7.33365	0.690476	-2.63267	0.181699
0.632667	2.10816	0.501863	-0.4366	-0.58257	6.47724	0.883764	-2.78166	0.18189
0.633333	2.53411	-0.02704	-0.02764	-0.68284	5.6834	0.700909	-2.4282	-0.49626
0.634	2.61115	0.04237	0.351498	-0.64023	4.73712	0.807361	-2.05608	-0.59825
0.634667	1.87806	-0.15437	-0.51716	-0.86425	5.97425	0.632027	-1.89166	-0.61104
0.635333	2.06647	0.2108	-0.89916	-0.75808	6.33045	0.613737	-1.82093	-0.71966
0.636	1.0795	-0.73266	-0.58382	-0.4985	7.9936	0.523712	-1.99243	-1.3913
0.636667	1.24125	0.09967	-0.23793	-0.43083	8.14753	0.274931	-1.69057	-1.33927
0.637333	1.50253	0.020843	-0.57419	-0.48967	10.2231	0.261803	-1.60671	-0.47808
0.638	2.0585	-0.6507	0.564147	0.214731	13.4799	0.397771	-1.91599	-0.40305
0.638667	1.5392	-0.79458	0.636697	0.287441	11.466	-0.05599	-1.74346	0.098691
0.639333	1.17711	-0.59075	-0.64662	0.626447	9.17265	0.111129	-1.45083	1.158
0.64	1.62169	-0.14015	-0.0004	0.517489	8.98875	-0.6225	-1.56442	1.51196
0.640667	1.48378	-0.2826	-0.24461	0.537345	8.30283	-0.28456	-1.42287	2.17781
0.641333	1.05379	-0.41384	-0.09544	0.086035	8.93667	-0.45905	-0.23487	1.66692
0.642	1.63042	-0.00299	-0.35611	0.034705	8.28627	-0.59016	0.605014	0.897863
0.642667	1.48595	-0.59277	0.017902	0.163608	7.4245	-0.61318	0.966711	1.06891
0.643333	0.464594	-0.81464	-0.72039	0.485972	6.87682	-0.78929	1.50741	0.929682
0.644	-0.10291	-1.35016	-0.81726	0.506031	6.78383	-0.6959	1.68057	0.617767
0.644667	-0.34662	-0.49452	-1.03303	0.464824	5.5315	-0.71893	2.03957	0.75051
0.645333	-0.30762	-0.60393	-0.69561	0.795467	5.05151	-0.85946	1.74774	0.457097
0.646	-0.78936	0.103104	-1.1216	0.947835	5.62317	-1.01931	1.61052	0.494964
0.646667	-0.48182	0.568322	-0.83314	0.472426	3.80271	-0.61809	1.52644	-0.16696
0.647333	-0.0683	0.953213	-0.88567	0.332795	4.17549	-0.63014	1.29501	-0.10776
0.648	-0.7015	-0.04625	-0.92497	0.49936	3.06949	-0.84971	1.23856	0.679504
0.648667	-0.59348	0.027849	-0.63431	0.260413	2.77005	-0.83466	1.23055	0.387377
0.649333	-1.39273	-0.17895	-0.37217	0.001688	1.82404	-1.16635	1.57537	-0.12345
0.65	-0.71641	-0.9987	-0.75981	0.110526	2.05954	-1.08999	1.72695	0.717374
0.650667	-0.44899	-0.42988	-0.24023	-0.09747	2.12956	-1.12589	1.84498	1.29082
0.651333	-0.23978	-0.69964	-0.69664	-0.33623	1.7698	-1.05237	1.77623	1.70435
0.652	-0.30952	-0.80891	-0.49222	-0.02928	1.13038	-0.54904	1.71923	1.10149
0.652667	-0.55195	-1.65696	-1.38464	0.327634	1.37574	-0.26985	1.6015	1.42443
0.653333	-0.45702	-1.18301	-1.54892	0.423209	2.16496	-0.23208	1.26059	0.917986
0.654	-0.30104	-1.18686	-1.29119	0.409873	1.66105	-0.26152	1.0314	-0.12203
0.654667	-0.82597	-0.05168	-1.26783	-0.25133	1.01101	-0.31414	1.15058	-0.24206
0.655333	-0.89436	-0.33832	-0.75899	-0.9985	1.49709	-0.08892	1.16121	-0.97559
0.656	-1.40413	-0.10026	-1.40362	-1.00714	0.890297	0.073976	0.616307	-0.58709
0.656667	-1.06808	0.397616	-1.63479	-0.85006	-0.85352	-0.0476	0.243599	0.322936
0.657333	-0.25679	-0.30011	-1.27739	-0.32318	-1.23936	0.170292	-0.59883	0.113139
0.658	0.159956	-0.26615	-1.4175	-0.39753	-1.18038	0.317771	-0.58129	-0.62666
0.658667	0.023412	-0.78761	-1.07847	-0.34643	-1.58312	0.679932	-0.3486	-0.62375
0.659333	-0.34842	-0.83616	-1.17379	-0.62143	-1.49892	0.674396	-0.7373	-1.29908
0.66	-0.26255	-0.54086	-1.85538	-0.58443	-2.25987	0.915452	-1.10797	-0.38727
0.660667	-0.63519	-0.63479	-2.03289	-0.15775	-2.301	0.39874	-0.88019	-0.80394
0.661333	-0.94862	-0.56413	-1.10119	-0.32101	-1.60055	0.530002	-0.60398	-1.2228
0.662	-1.06259	-0.68361	-1.18994	0.016466	-2.48172	0.26187	-0.44383	-1.67976
0.662667	-1.2824	-0.47459	-1.2997	-0.16233	-2.50078	0.071581	-0.18359	-1.05366
0.663333	-1.64224	-1.22895	-1.53583	0.042003	-2.69967	-0.0325	-0.58755	-1.91111
0.664	-0.62898	-0.83836	-1.13235	0.009807	-2.42362	0.096148	-0.22755	-1.19442
0.664667	0.231688	-1.01177	-1.31678	-0.23243	-2.07613	0.247728	-0.57416	-0.81223
0.665333	1.50375	-0.52098	-1.33674	-0.54004	-2.90715	0.631879	-0.37614	-0.6978
0.666	2.06759	-0.76705	-1.51617	-1.02737	-2.89592	0.844508	-0.62372	-1.10578
0.666667	3.05229	-0.62005	-1.63182	-0.92282	-2.70485	1.10108	-0.59919	-0.76332
0.667333	3.09061	-1.34591	-1.45542	-0.95387	-2.32676	0.876988	-0.49905	-0.74919
0.668	2.83066	-1.13657	-1.60617	-0.68965	-1.9495	0.859028	-0.73735	0.321293
0.668667	1.93669	-0.82801	-1.36958	-0.59731	-1.00746	0.631716	-0.30028	0.471109
0.669333	1.15708	-1.24642	-0.86198	-0.72276	-1.53221	0.583201	0.221971	-0.06125
0.67	-0.01932	-0.95177	-1.1582	-0.62741	-0.90824	0.632014	0.295742	-0.4319
0.670667	0.668811	-0.88528	-0.89183	-0.15929	-2.07183	0.336388	-0.05878	-0.34284
0.671333	-0.35076	0.019643	-1.2443	-0.20907	-1.94236	0.066596	0.294102	-0.48399
0.672	0.85656	0.024274	-0.83076	-0.07538	-1.64428	0.085001	1.1419	-0.16789
0.672667	0.022581	0.546888	-1.95002	-0.13777	-2.25466	-0.1208	1.52565	-0.04434
0.673333	-0.6089	-0.05326	-1.06176	0.171548	-1.879	-0.21417	1.4559	-0.35599
0.674	-0.76677	0.634388	-1.60524	-0.25914	-3.03234	-0.05632	0.824353	0.371835
0.674667	-0.63706	0.711494	-1.43054	-0.00228	-2.28536	0.119171	0.669303	1.52651
0.675333	-0.74119	-0.5285	-1.48531	-0.29193	-2.92646	0.433288	-0.0125	1.69322
0.676	-1.19212	0.198749	-0.88532	-0.43529	-3.16101	0.867305	-0.09993	1.85275
0.676667	-0.69766	-0.34018	-1.25113	-0.53673	-2.57433	1.36867	-0.41192	1.58306
0.677333	-0.8874	-0.75558	-1.19182	-0.39215	-2.44417	1.22139	-0.35452	1.28466
0.678	-1.3496	-0.80773	-0.74052	-0.08291	-2.12967	1.5931	-0.3818	0.329414
0.678667	-1.11811	-0.40169	-1.42585	-0.05562	-2.28991	1.45579	-0.36089	0.249641
0.679333	-0.68807	-1.3281	-1.48517	0.083135	-1.48269	1.45529	-0.50768	0.983191
0.68	-0.71017	-0.7524	-1.73871	0.13049	-3.33502	0.994322	-0.60717	0.878723
0.680667	-0.97961	-0.46021	-1.66763	0.079063	-1.81199	0.92095	-0.5167	1.14956
0.681333	-1.74735	-0.58659	-0.88478	0.590654	-2.41464	0.519742	-0.61279	0.661154
0.682	-1.87376	-0.59917	-1.52391	0.635277	-3.23996	0.354853	0.045874	0.04071
0.682667	-0.43015	-0.53196	-1.29569	0.764086	-2.5498	-0.18541	-0.1734	-0.36812
0.683333	-0.32728	-0.10115	-1.72358	0.912755	-2.62097	0.010226	-0.45874	-0.52642
0.684	-0.37519	-0.43209	-1.88354	1.04205	-3.45705	-0.35051	-0.58283	-0.161
0.684667	-0.6439	-0.38011	-1.30948	1.20192	-2.94714	-0.21756	-1.0907	0.130422
0.685333	-0.75773	-0.39475	-1.74272	1.04248	-3.27753	-0.41406	-0.85003	-0.89684
0.686	-1.19777	-0.60619	-1.01459	0.989946	-2.41183	-0.11692	-0.83255	-1.15516
0.686667	-1.39382	-0.65956	-1.43535	1.26888	-2.68122	0.050338	-0.83926	-1.48999
0.687333	-2.13283	-0.41037	-2.00496	1.91504	-2.04726	0.127381	-0.47117	-2.40635
0.688	-1.56445	-1.50402	-2.10993	2.24869	-3.1648	0.136027	-0.28724	-0.88918
0.688667	-0.18596	-1.18066	-2.25733	1.93472	-3.02559	0.013858	1.19477	-0.14466
0.689333	0.191714	-1.3734	-2.245	1.27283	-4.23968	0.021198	1.61403	0.538468
0.69	1.30023	-0.94317	-2.21952	0.579521	-3.61231	0.216867	2.06753	1.14405
0.690667	1.46551	-1.03695	-1.56547	0.195329	-3.58517	0.096022	1.56044	1.10127
0.691333	1.17858	-1.15252	-1.27542	-0.20147	-3.57081	-0.14272	1.73329	0.737181
0.692	1.31646	-0.97053	-1.85421	-0.6257	-4.66358	0.148922	2.31619	-0.97973
0.692667	1.45658	-1.35863	-1.26677	0.107713	-4.23486	0.202031	1.95001	-0.83463
0.693333	0.693662	-1.07263	-0.82951	0.250589	-5.01746	0.16126	1.49855	-1.16533
0.694	0.143685	-0.75855	-1.73353	0.193351	-5.24368	-0.04437	1.6489	-1.16078
0.694667	0.198265	-1.17712	-1.09195	0.089784	-5.09875	0.217249	1.56546	-1.11515
0.695333	0.025637	-1.13931	-1.88687	0.058746	-4.26988	0.346218	1.15161	-0.80405
0.696	-0.02766	-0.60372	-1.55633	0.636041	-1.96169	0.217623	1.47538	-0.41494
0.696667	0.233687	-1.00761	-1.1921	1.47351	-1.08729	0.350705	1.47237	0.566468
0.697333	-0.77859	-0.37659	-1.32549	1.24072	0.037825	0.590625	1.22648	-0.33377
0.698	-0.83735	0.396955	-1.4846	0.854712	0.042761	0.825412	1.2139	-1.04158
0.698667	-1.53469	-0.30263	-1.23528	0.602186	0.117441	0.512187	0.470911	-1.23598
0.699333	-2.35519	0.316833	-0.84425	0.916017	-0.15848	0.531563	-0.40431	-0.62967
0.7	-1.98068	-0.09008	-1.45442	0.431139	-0.17547	0.829303	0.172014	-1.8946
0.700667	-1.32988	-0.11914	-1.82523	0.473604	-0.85071	0.94748	0.20361	-2.05084
0.701333	-1.32753	0.265574	-1.83171	-0.06736	-1.25986	0.928628	0.387504	-2.66803
0.702	-0.6945	-0.07126	-1.81279	-0.40052	-2.04402	0.751331	0.763567	-1.4749
0.702667	-0.72109	-0.70042	-1.90085	-0.572	-0.36243	0.786408	1.51161	-1.99073
0.703333	-1.21921	-0.66229	-1.58519	-0.88088	-0.65936	0.659097	1.30266	-2.15401
0.704	-1.3787	-0.91932	-2.08927	-0.79113	-0.74397	0.477984	1.48718	-1.36007
0.704667	-1.53531	-0.91356	-1.96493	-0.95093	-1.55947	0.300452	0.646379	-0.55211
0.705333	-1.37511	-0.58324	-2.45111	-1.04942	-1.31178	0.406243	0.599509	-1.17795
0.706	-1.60773	0.202419	-1.88176	-1.08594	-1.9302	0.170081	1.62006	-1.19526
0.706667	-1.94678	0.332874	-1.59259	-1.25131	-1.97875	0.321616	2.21728	-1.67769
0.707333	-0.94313	0.662246	-1.56564	-0.99022	-1.0464	0.754721	2.43342	-1.2505
0.708	-0.83384	0.168897	-1.76533	-1.14443	-1.46342	1.0925	2.7235	-1.01054
0.708667	-0.007	-0.0984	-1.87959	-0.77703	-1.65157	0.804325	2.37576	-0.64295
0.709333	0.330002	-0.18474	-2.61214	-0.25684	-1.38776	0.596939	2.04806	-0.64508
0.71	-0.27918	0.064865	-1.83333	0.373601	-0.89629	0.340042	1.61823	-0.64665
0.710667	-0.7543	-0.70933	-1.32961	0.747328	0.579764	0.427857	1.58615	-0.30684
0.711333	-1.28627	-0.08512	-1.65143	1.35172	1.36487	0.638519	1.71864	-0.23211
0.712	0.15409	-0.49453	-1.97833	1.13617	0.589101	0.919997	1.39611	-0.63687
0.712667	0.325117	-0.22631	-2.20395	1.11159	-0.13235	1.37635	0.771061	-0.1375
0.713333	0.553403	-0.94731	-2.86145	1.10039	0.156482	1.54258	0.230574	0.779133
0.714	0.564793	-0.20685	-2.27006	1.13268	0.127703	1.48353	0.454313	0.443264
0.714667	0.515477	-1.02254	-2.33951	1.37026	-1.36276	1.609	0.676291	1.48461
0.715333	-0.4986	-1.66436	-1.60668	1.92485	0.176751	1.76956	0.168626	1.97632
0.716	-0.22897	-0.79586	-1.93174	2.00026	0.141045	2.1126	0.735098	1.25972
0.716667	-0.27778	-1.16727	-3.38333	1.78011	1.97915	1.71215	0.881354	1.20474
0.717333	1.12305	-1.75926	-2.56221	1.04965	1.53106	1.43338	0.487915	1.19616
0.718	2.45492	-0.84684	-1.64132	0.890492	2.45822	1.15937	-0.17425	1.32123
0.718667	1.84339	-0.99927	-2.28852	-0.10182	1.74976	1.01108	-0.35957	0.608544
0.719333	1.16429	-0.6647	-1.63896	-0.22835	2.23287	1.22111	0.256993	0.490922
0.72	0.229928	-0.46122	-1.71401	0.090229	2.30374	1.12794	0.996598	-0.51769
0.720667	0.24002	-0.24623	-1.98629	-0.02657	2.36287	0.55616	1.16611	0.608723
0.721333	-0.28639	0.326639	-1.67422	0.181816	1.14278	0.577022	1.75954	0.558107
0.722	-0.00341	0.143946	-2.21281	0.469	0.701595	0.332141	1.51055	-0.17829
0.722667	1.33537	-0.07322	-1.42991	0.31639	0.665602	0.288251	1.43919	0.03378
0.723333	1.81345	0.49	-1.07261	0.674763	-0.92476	0.29195	1.32828	0.32033
0.724	1.74521	-0.84101	-1.84755	0.556049	-0.61099	0.413892	1.68169	1.67422
0.724667	1.08416	-0.62166	-1.23439	1.17789	-0.07022	0.35884	1.54156	1.831
0.725333	0.727162	-0.98244	-1.09602	1.19472	-0.44939	0.105643	2.00756	1.50223
0.726	1.24512	-0.18923	-1.90685	1.31404	-1.19603	-0.00823	1.81752	1.417
0.726667	1.71077	-0.51524	-1.86357	1.08314	-1.23771	0.238752	1.44532	1.10079
0.727333	2.40152	-0.72821	-1.881	0.854433	-2.13558	0.219492	0.310634	1.38075
0.728	2.10868	-1.2966	-1.90268	1.05055	-1.43318	0.080713	0.278682	0.922474
0.728667	1.53581	-1.50495	-1.42074	1.28174	-1.65954	0.434337	0.287958	0.232446
0.729333	0.378661	-1.30855	-1.77983	1.56906	-1.67599	0.305575	-0.17269	0.333589
0.73	0.085398	-1.48501	-1.08336	2.00753	-2.31863	0.508574	-0.01151	0.351006
0.730667	-0.01638	-1.13045	-1.54036	2.01768	-2.83097	0.659142	0.388793	0.427275
0.731333	-0.3896	-1.71958	-1.54145	2.14784	-2.28924	0.782251	0.72347	0.214765
0.732	-0.6122	-0.73455	-1.68241	1.60978	-2.48151	0.957279	1.18282	0.03688
0.732667	1.08597	-1.2571	-1.4669	1.06766	-2.4191	1.089	0.79962	0.493098
0.733333	2.70323	-1.29258	-1.57381	0.725067	-2.4778	1.14654	0.767233	0.230247
0.734	2.40689	-1.52545	-2.47441	0.455867	-3.56915	0.84434	0.681841	0.447656
0.734667	2.0594	-0.85375	-2.32444	0.381278	-2.84267	0.941397	0.68814	0.400452
0.735333	0.770154	-0.20299	-2.33077	0.373309	-2.97571	0.780125	1.00121	0.163509
0.736	0.460773	-0.1806	-2.33354	0.407245	-2.82573	0.752871	1.26664	-0.25173
0.736667	1.61063	-0.22601	-2.3259	0.728521	-3.32225	0.655064	1.17861	-0.10155
0.737333	1.88498	0.258656	-1.80423	0.161954	-3.26331	0.684949	1.18197	-0.19021
0.738	1.49845	0.681625	-1.41785	0.080991	-3.71081	0.490937	0.941664	0.844121
0.738667	0.838975	1.10029	-1.60135	0.225159	-3.7511	0.549471	0.688715	0.58049
0.739333	0.783861	0.908244	-1.06442	-0.0385	-3.24782	0.140142	1.08506	0.42977
0.74	1.41522	1.34918	-1.75356	-0.30427	-3.53358	0.369266	1.3915	-0.43853
0.740667	2.49631	1.71077	-1.04382	-0.3593	-4.53805	0.420569	0.968843	0.200647
0.741333	2.27105	2.19608	-1.34042	-0.76882	-3.75999	0.682301	0.392827	0.045598
0.742	2.81727	1.66964	-1.02699	-0.8589	-3.03074	0.954408	-0.09455	0.049916
0.742667	3.43167	0.81647	-0.81907	-0.96982	-2.39147	1.37433	0.119499	-0.19697
0.743333	3.55809	0.411345	-0.71542	-0.64859	-2.0909	1.59797	-0.19869	-0.21552
0.744	2.33675	1.22493	-0.99046	-0.59371	-2.55133	1.82854	-0.30279	-1.23611
0.744667	2.69223	-0.01772	-1.48202	-0.53266	-1.76692	1.15994	0.184232	-1.13647
0.745333	0.639935	0.752342	-0.61768	-0.17557	-1.41725	0.527051	0.693088	-1.3289
0.746	0.46027	0.837831	-0.95513	-0.27465	-1.38033	0.590947	0.653301	-0.74255
0.746667	1.18943	0.861296	-0.52754	-0.37425	-2.50971	0.748102	0.747751	-0.16017
0.747333	0.340725	0.459309	-1.06243	0.310999	-2.5209	0.697007	0.64354	0.640366
0.748	0.170367	-0.51307	-1.94611	0.108054	-3.32301	0.731038	0.578142	0.702068
0.748667	-0.20378	-0.07842	-2.5777	0.269643	-3.1498	0.646851	0.229688	1.33291
0.749333	-0.57458	0.110935	-1.7069	0.193807	-3.30404	0.49551	0.386894	0.962337
0.75	0.226071	-0.04436	-1.86651	-0.16605	-2.61872	0.304376	0.488041	0.892697
0.750667	0.253632	0.579562	-2.09505	-0.07041	-2.10582	0.315445	0.24498	0.169926
0.751333	-0.1395	0.965095	-2.28522	-0.43504	-2.16157	-0.14499	-0.12261	1.3753
0.752	0.503052	0.714328	-2.09515	-0.21674	-1.90325	-0.50147	-0.00516	1.74317
0.752667	0.183022	1.48096	-2.04215	-0.4166	-2.47207	-0.63976	0.145898	2.1432
0.753333	0.649035	1.34806	-2.36317	-0.26162	-1.0055	-0.72551	0.301778	0.917642
0.754	0.217463	1.7432	-1.43594	0.054928	-1.38846	-0.66205	0.477075	0.719189
0.754667	1.33794	1.6615	-1.48739	0.212018	-1.88108	-0.33475	0.278494	-0.21607
0.755333	1.75834	1.75882	-1.75879	0.122603	-1.91761	-0.44751	-0.13285	0.58054
0.756	1.09845	2.26288	-0.90788	-0.17022	-1.36106	-0.19192	0.017554	0.555493
0.756667	1.88265	2.06925	-0.56886	-0.36239	-1.89749	-0.20288	0.364083	0.8021
0.757333	0.855273	1.9944	-1.13658	-0.73549	-0.96502	-0.26445	0.574346	0.217139
0.758	0.475866	2.18591	-0.8246	-0.98165	0.440693	-0.38732	0.728272	0.233276
0.758667	0.887746	1.62096	-0.64676	-1.16023	-0.33687	-0.28243	1.25769	1.42043
0.759333	1.21317	2.05642	0.101132	-1.2284	-0.44851	0.089611	1.72962	0.819194
0.76	1.35866	2.09855	0.053169	-0.36893	-0.04333	0.210674	1.57255	-0.03213
0.760667	2.02523	1.77278	-0.57516	0.179016	0.35269	0.674899	1.55249	0.330067
0.761333	2.64258	1.90905	-0.91226	0.471737	-0.16168	0.495816	1.08866	0.727665
0.762	2.13149	1.38081	-1.60384	0.353452	-0.41482	0.736558	0.575576	0.558604
0.762667	1.5009	1.61167	-0.86163	0.278637	-0.19469	0.56928	0.598353	0.207659
0.763333	1.78778	1.53676	-0.88631	0.649572	-1.16125	0.515927	0.382236	0.749317
0.764	0.74969	1.98091	-1.29534	0.306798	-0.87191	0.459237	0.605043	0.299957
0.764667	1.99289	1.56854	-0.96863	0.338555	-1.27723	0.809028	0.246781	0.019315
0.765333	1.33035	1.03738	-0.93876	0.00547	-1.47233	1.0337	0.0913	-0.22245
0.766	1.08843	1.15789	-0.85659	0.765007	-1.74643	0.909599	-0.21076	0.256269
0.766667	0.672722	1.47473	-0.32103	0.535786	-1.2528	0.771791	-0.19625	0.78519
0.767333	-0.26313	1.99291	-0.37508	0.357188	-0.98304	1.25793	-0.52337	0.927586
0.768	-0.94076	1.69999	-0.73366	0.638997	-0.33662	1.31355	-0.72332	1.50579
0.768667	0.266432	1.57366	-0.42289	0.304342	-0.41529	1.80786	-0.56053	1.66732
0.769333	0.707513	1.57317	-0.58695	0.500324	0.120776	1.8409	-0.83571	-0.00436
0.77	0.552229	1.3705	-0.72917	1.0031	-0.86053	1.89761	-0.81529	0.022123
0.770667	0.571934	1.89628	-0.60487	0.493956	-0.18609	1.65778	-0.63759	-1.77754
0.771333	0.036675	0.75879	-0.47088	0.756292	-1.26325	1.53895	-0.01653	-1.17969
0.772	-0.2809	1.00192	-0.78116	1.01536	-0.51589	1.34616	0.175303	-0.44296
0.772667	-0.56245	0.760863	-0.9505	1.53061	-1.38677	1.09238	0.382793	-0.99636
0.773333	-0.61098	0.780702	-0.51727	1.75904	-0.51894	0.787557	0.432503	-1.60562
0.774	-1.52991	0.538134	-0.59952	1.67967	-0.88867	0.857564	0.800121	-0.99899
0.774667	-0.93286	0.983222	-0.55919	0.949738	-1.0688	0.849193	0.619554	-0.85679
0.775333	-0.61954	0.58802	-0.45247	1.08404	-1.33055	1.05351	0.773747	-0.04871
0.776	-0.67925	0.48303	-0.6156	0.432367	0.075527	1.16553	0.813158	-0.19663
0.776667	-0.39166	0.970161	-1.04342	0.132611	0.300218	1.09062	1.42712	0.483608
0.777333	-0.21336	1.1836	0.405873	0.205443	0.244025	1.21687	1.60772	-0.36799
0.778	-0.66104	1.86663	0.749613	0.402825	0.655321	0.869983	1.49076	-0.22693
0.778667	-0.51103	1.41007	1.09848	0.353327	0.461186	1.24672	1.01823	-0.14727
0.779333	-0.87959	2.19599	0.139727	0.374028	-0.52919	1.36848	1.23219	-0.00642
0.78	-0.29423	2.01476	-0.00852	0.13673	-0.53568	1.37816	0.863721	-0.4384
0.780667	-0.26529	2.16726	-0.0531	0.332934	-0.75408	1.43446	0.520433	0.048138
0.781333	-0.50328	0.755736	0.115863	0.831628	-2.17546	1.21696	0.367857	-0.07221
0.782	0.482609	1.54943	-1.29186	0.50005	-1.78554	0.942423	0.224727	0.632707
0.782667	0.325881	0.969533	-1.06037	0.153959	-2.54728	0.358411	0.588678	-0.55949
0.783333	0.766795	0.354208	-0.76731	0.035267	-2.48319	0.648362	1.33767	-0.88656
0.784	-0.31258	0.187892	-0.40538	-0.27348	-2.26426	0.703983	1.58227	-1.01137
0.784667	-0.17644	-0.02959	0.108111	-0.17712	-2.06416	0.528227	1.60929	-1.2049
0.785333	-0.15251	-0.17599	-0.66175	-0.07724	-1.08667	0.829855	1.19103	-2.01306
0.786	1.04414	-0.20988	-0.46603	0.059657	-1.35413	0.710595	0.843452	-1.42677
0.786667	1.3906	0.395266	-0.43946	0.024276	0.241805	0.581779	0.34254	-1.94988
0.787333	1.34309	-0.36604	-0.74445	0.151723	1.01623	0.295328	0.320664	-0.31275
0.788	1.60346	-0.06504	-0.71509	-0.31203	1.00286	0.251865	-0.04606	-0.12306
0.788667	2.61294	0.391275	0.272227	-0.59832	1.4212	0.077383	0.314029	-0.4915
0.789333	2.45148	0.679532	1.16698	-0.53678	1.18295	0.014657	0.127657	-0.73354
0.79	2.31431	1.04811	0.591195	-0.57284	1.20605	-0.18229	0.105987	-0.73917
0.790667	1.47698	0.938744	0.016537	-0.83595	-0.11967	0.27051	-0.19605	-0.36621
0.791333	2.90505	0.006103	0.199903	-1.17044	0.621133	0.277591	0.008047	0.188697
0.792	2.96063	0.18928	0.900436	-1.44661	-0.78775	0.727635	0.406096	-0.30432
0.792667	2.29971	0.56406	0.376877	-1.40703	-2.82157	0.741932	0.57837	-0.18589
0.793333	1.98277	0.630703	1.05972	-0.97482	-2.59142	0.731048	0.632426	-0.38216
0.794	0.970873	1.06911	0.646272	-0.31207	-2.82186	0.802768	1.04565	0.051811
0.794667	0.252951	0.681883	-0.25327	-0.47994	-2.71658	0.994405	1.17578	-0.40507
0.795333	1.35947	0.859294	-0.65349	0.155126	-2.49109	1.20241	1.26572	-0.06523
0.796	2.07881	0.665565	-0.54322	-0.23264	-2.83562	1.37245	1.15675	-0.42351
0.796667	1.86511	0.826223	-0.60076	0.129341	-2.70348	1.00053	1.02948	-0.41716
0.797333	1.75978	0.495131	-0.07914	0.441722	-2.1757	1.40358	0.768962	-0.65352
0.798	1.67851	0.307203	-0.5567	0.4987	-1.11061	0.984885	1.20234	-0.32901
0.798667	1.05233	0.49287	0.515299	0.938985	-0.67162	0.767454	1.207	-0.54545
0.799333	1.4939	0.234786	-0.14748	0.725496	-0.09915	1.00671	0.806508	-0.64077
0.8	3.02111	-0.09246	-0.286	0.754585	-1.3076	0.828298	0.57947	-0.33817
0.800667	2.53544	0.243878	-0.0861	0.599808	-1.95879	0.92321	0.97277	-0.88162
0.801333	3.283	1.15951	-0.66065	0.445118	-2.82933	0.726993	1.60082	-0.65356
0.802	3.41155	1.11874	-0.82453	0.286251	-2.8283	0.878345	1.85837	-1.01673
0.802667	3.00729	1.62412	-0.84361	0.055032	-2.66053	0.958945	1.93145	-1.2658
0.803333	3.19976	1.08654	-0.81807	0.289062	-3.62069	0.599134	2.09549	-0.94496
0.804	2.42928	0.297051	-0.03871	0.46757	-3.52034	0.652736	2.00897	-0.45161
0.804667	2.33719	-0.1068	-0.19001	0.116332	-3.7219	0.561755	2.03402	-1.3756
0.805333	2.83642	0.499982	-0.39701	0.234922	-4.08921	0.596785	1.91969	-0.75997
0.806	2.79327	0.291565	-1.10793	-0.08304	-3.58815	1.02255	1.87054	-1.12972
0.806667	2.65187	-0.17115	-0.30848	-0.08403	-3.62311	1.10759	1.87418	-0.32997
0.807333	2.88274	-0.15305	-0.29701	0.719739	-3.36074	1.07721	2.0293	-1.16836
0.808	2.98654	-0.79185	-0.09716	0.696352	-3.77012	0.806932	1.94784	-0.9351
0.808667	4.04931	0.103977	-0.36643	0.369869	-4.28733	1.0017	1.97086	-1.36705
0.809333	4.27161	-0.3163	-0.68079	0.02289	-4.63036	0.938301	1.51004	-0.42007
0.81	3.36273	0.575948	-0.9027	-0.21677	-3.95794	0.717445	1.54613	-0.97709
0.810667	1.92294	0.864541	-0.47599	-0.07651	-3.19021	0.990437	1.68863	-0.91696
0.811333	2.49002	0.548246	-0.69277	0.161665	-2.71418	0.91739	1.28512	-0.65385
0.812	2.75559	0.466443	0.273345	0.208255	-3.27364	1.07584	0.944	-0.03367
0.812667	3.22415	0.794647	0.034179	0.47315	-3.41431	0.950709	0.84212	-1.07361
0.813333	3.45543	0.220489	-0.19319	0.54032	-2.80841	0.812539	0.14933	-1.4221
0.814	3.64895	0.089458	-0.62051	0.247284	-2.83239	1.26891	-0.0303	-2.14664
0.814667	3.26534	0.928501	0.091236	0.244882	-3.70055	1.3476	-0.24116	-0.94199
0.815333	2.90817	0.571909	-1.1823	-0.05259	-4.29719	1.12222	-0.38844	-0.69144
0.816	2.90079	0.722132	-0.84717	0.015171	-4.06285	1.08105	-0.56421	-1.08066
0.816667	1.90239	-0.26483	-1.45902	0.241776	-3.79198	0.905473	-0.64211	-0.8767
0.817333	1.7873	-0.32587	-1.91504	0.643664	-3.68545	0.453743	-0.30395	-0.23191
0.818	1.87903	-0.27047	-1.13172	1.12313	-4.12127	0.509937	-0.47239	-1.22185
0.818667	1.94109	-0.76551	-1.65416	1.69572	-4.84426	0.266195	-0.34686	-0.65918
0.819333	0.901314	-1.03795	-1.41458	1.76303	-4.42605	0.468668	0.252295	-0.99492
0.82	0.727156	-0.62104	-1.5376	1.5715	-4.06496	0.5465	0.153664	-0.6188
0.820667	1.20559	-0.5263	-1.35124	0.92866	-4.12988	0.474128	0.117596	-0.67778
0.821333	0.246732	-0.5195	-1.44702	0.583116	-4.17713	0.581092	0.631771	-0.87462
0.822	-0.68844	-0.40883	-1.25644	0.188999	-4.60862	0.155008	0.488596	-0.67009
0.822667	0.351424	-0.57378	-1.80354	0.270692	-4.31255	-0.25732	0.428632	0.304892
0.823333	-0.76348	0.156066	-1.84188	-0.10023	-4.68181	-0.41784	0.14688	0.573334
0.824	-0.23728	0.383514	-1.03871	0.203155	-4.33179	-0.54774	-0.44705	1.1809
0.824667	-0.71427	0.455188	-1.71047	-0.11497	-4.60999	-0.8581	-0.6437	0.764481
0.825333	0.145808	0.392733	-1.02034	-0.36496	-4.36031	-0.85497	-1.08517	1.45564
0.826	0.099372	-0.12282	-0.3981	-0.27004	-4.94577	-1.12604	-1.01914	2.10282
0.826667	-0.27624	-0.27245	-0.92657	0.236109	-4.69484	-0.67901	-0.97465	1.98727
0.827333	0.017851	-0.68234	-1.37416	0.016048	-6.03599	-0.37355	-0.93003	1.41416
0.828	-0.16678	-0.89054	-0.86239	0.312721	-6.3163	-0.19691	-0.89647	1.97854
0.828667	0.455342	-0.91453	-0.87054	0.683978	-6.43784	-0.14012	-0.74409	0.424803
0.829333	-1.44498	-0.28556	-1.2091	0.46167	-5.4454	-0.22087	-0.694	1.17289
0.83	-1.16229	-1.14006	-0.91812	0.208451	-5.18131	-0.36083	-0.59265	0.286952
0.830667	-1.28427	-0.88049	-0.77394	0.218517	-5.73477	-0.71901	-0.57364	-0.66709
0.831333	-1.34275	-1.23406	-0.88984	-0.14259	-4.84102	-1.03714	-0.84623	-1.04986
0.832	-1.55096	-0.89695	-0.76431	-0.03891	-5.77892	-0.95251	-0.72994	0.595552
0.832667	-1.52648	-1.13816	-1.21377	0.166131	-6.03911	-0.90599	-0.49033	0.771884
0.833333	-1.89309	-0.74627	0.079602	0.409204	-6.04555	-0.76059	-0.63269	1.46908
0.834	-1.12511	-0.248	-0.83391	0.330404	-5.0217	-0.98301	-0.84784	1.30846
0.834667	-1.37485	0.830884	-0.68852	0.146935	-5.10869	-0.96545	-0.73144	1.25681
0.835333	-1.1999	0.478061	-0.75619	-0.12789	-3.72639	-0.82571	-0.66646	1.77805
0.836	-0.21184	0.018286	-0.73705	0.115569	-4.23765	-0.85853	-0.84021	3.16693
0.836667	-0.16377	-0.15654	-0.23655	-0.28421	-3.66012	-1.03326	-0.80006	3.6405
0.837333	-0.29386	-0.58537	0.302006	-0.38036	-4.90025	-1.14808	-0.49468	4.70525
0.838	-0.58868	0.749797	-0.63975	-0.5002	-6.08795	-1.05639	-0.38431	4.92125
0.838667	-0.88895	-0.1673	-0.28143	-0.42622	-4.21855	-0.86331	-0.51982	7.78875
0.839333	-0.93791	-0.65054	-0.43064	-0.28416	-3.96074	-0.86408	0.061771	7.03752
0.84	-1.09236	-0.44125	-0.19408	-0.06044	-2.78524	-0.69095	0.30026	7.05077
0.840667	-1.4471	0.370686	-1.00779	0.120382	-2.23841	-0.3496	0.506503	6.61362
0.841333	-1.4742	0.274541	-1.11195	0.643485	-0.93004	-0.04119	0.388109	6.11967
0.842	-1.8016	1.16819	-1.34483	1.15793	-1.1018	0.010667	0.466724	6.85557
0.842667	-1.4267	0.035056	-1.0605	1.06412	-0.16288	0.390692	0.640031	4.9966
0.843333	-1.01786	0.153825	-1.05917	0.818499	0.490744	0.481902	0.458544	5.37766
0.844	-0.82638	0.238373	-0.81553	0.225693	0.60879	0.446692	-0.30834	4.68814
0.844667	-0.4402	-0.08978	-1.04334	-0.05601	-0.22706	0.380002	-0.32096	5.97837
0.845333	0.04763	0.095794	-0.42387	-0.04214	0.847768	0.453253	-0.03967	6.12126
0.846	-0.00606	-0.70095	-1.80446	-0.49069	-0.20297	0.619137	-0.29894	7.02751
0.846667	-0.20136	0.081197	-0.62881	-0.50924	-0.72713	0.589334	-0.18533	7.02463
0.847333	-1.48496	-0.02494	-0.97703	-0.60428	-1.7319	0.611767	-0.13603	7.48788
0.848	-1.40532	-0.0595	-0.12824	-0.41242	-1.33314	0.677094	-0.42146	6.7257
0.848667	-1.96766	-0.91764	-0.74601	-0.11934	-1.97783	0.240882	0.036103	6.13159
0.849333	-0.63416	-0.97017	-0.35094	0.191283	-1.52434	0.317538	0.219499	5.33404
0.85	-1.1068	0.074791	0.349268	-0.2628	-1.19322	0.402864	-0.061	5.42657
0.850667	-1.28008	-1.21831	-0.16903	-0.53616	-1.66179	0.487308	-0.10717	6.36358
0.851333	-0.80332	-0.78635	0.851706	-0.27682	-1.1038	0.514191	-0.72838	7.01178
0.852	-0.08449	-0.81894	0.057321	-0.12491	-1.15566	-0.01518	-0.65822	6.48128
0.852667	-0.87499	-0.76178	-0.35907	-0.24597	-1.46585	-0.09039	-0.23909	6.19678
0.853333	-1.07324	-0.67998	-0.19236	-0.25702	-2.31256	-0.15977	-0.40649	6.52909
0.854	-1.12162	-0.9776	-0.33508	-0.24867	-1.90588	-0.00974	-0.54717	6.18607
0.854667	-0.76001	0.18247	-1.13044	-0.18897	-2.25648	-0.11857	-0.53854	6.28921
0.855333	-0.58576	0.264838	-0.47117	-0.26885	-2.22398	0.165095	-0.94015	7.26274
0.856	-0.84414	1.331	-0.81143	-0.41126	-1.53302	0.220622	-0.77207	6.56482
0.856667	-0.01551	0.751249	-1.69968	-0.77151	-1.9783	0.622104	-0.85893	5.66071
0.857333	-0.96169	1.193	-1.29408	-0.78808	-1.48346	0.519552	-1.11562	5.12365
0.858	-0.48977	1.1562	-0.34615	-0.55501	-2.2116	1.09686	-1.24991	5.79095
0.858667	-0.51996	1.15353	-0.01719	-0.55794	-1.61239	0.947693	-1.22888	6.37638
0.859333	-0.41848	0.459217	-0.50401	-0.36726	-3.16339	0.823064	-1.52507	7.02675
0.86	-0.62571	0.251882	-1.0926	-0.9676	-2.41393	0.976608	-1.61261	6.99698
0.860667	-0.2265	0.063723	-0.48861	-0.93553	-2.166	0.680661	-1.64691	6.47006
0.861333	-0.06819	-0.93126	-0.66242	-0.6473	-2.65846	0.57953	-1.46102	7.05406
0.862	0.649363	-0.1228	-0.76634	-0.77487	-0.52841	0.349696	-1.75572	6.43036
0.862667	0.445877	-0.08061	-0.94839	-1.035	-1.34029	0.173489	-0.87746	6.76206
0.863333	0.323813	0.520552	-0.87503	-0.8419	-2.86519	0.317604	-0.73089	6.32965
0.864	0.304259	-0.22857	-1.86778	-1.00028	-1.9914	0.233332	0.246101	5.92977
0.864667	0.614937	-0.4441	-1.6433	-0.75711	-2.50856	0.525543	0.746603	4.69083
0.865333	-0.3485	-0.46337	-1.26902	-0.53248	-1.17241	0.579605	1.12974	4.34198
0.866	-1.49394	-0.13528	-0.40798	-0.44506	-0.21625	0.665893	1.06116	4.87311
0.866667	-1.41696	-0.30459	-0.24717	-0.38993	0.841915	0.595794	1.76922	5.00114
0.867333	-0.78313	-0.32742	-0.10157	-0.65334	0.952666	0.609585	1.7883	5.87035
0.868	0.121915	-0.13838	-1.29715	-1.00375	2.1436	0.688182	1.58023	6.1521
0.868667	-1.1618	0.007995	-1.55989	-1.21085	2.43411	1.1202	1.4643	6.24059
0.869333	-1.19982	0.830044	-1.35084	-0.93657	3.02483	1.09188	1.22284	6.15093
0.87	-2.04269	0.698324	-1.19721	-1.09678	2.5708	1.33099	0.725225	7.20699
0.870667	-0.57083	0.554714	-1.26436	-0.76144	2.49233	1.25669	1.04007	7.67554
0.871333	-0.71096	0.38415	-1.70171	-0.14843	1.77025	0.934554	1.11606	7.3167
0.872	0.036569	0.19646	-1.12667	-0.16491	0.068003	0.736401	1.10758	6.35244
0.872667	-1.13289	-0.38431	-1.41248	0.656854	1.94829	0.290666	1.03018	5.77045
0.873333	-0.09617	-0.59991	-0.67506	2.86463	1.66992	0.192738	1.35482	6.16688
0.874	-0.50572	-0.25458	-0.77897	3.18712	2.43685	0.117526	1.2504	6.02654
0.874667	-0.08143	0.229692	-0.60826	2.73936	1.47697	0.395581	0.683127	6.75778
0.875333	-0.36606	-0.286	-0.96315	2.50304	1.61271	0.785805	0.85072	7.55656
0.876	0.198284	-0.48601	-1.46387	2.61739	3.00629	1.30869	0.982841	7.67154
0.876667	-0.12883	0.029326	-0.98969	2.69776	2.19104	1.05107	0.772261	7.57207
0.877333	0.21595	0.117748	-1.41406	2.28938	2.13578	0.758401	0.633145	6.62373
0.878	0.279188	1.14545	-1.42764	1.52832	1.18351	0.925846	0.431662	6.87939
0.878667	-0.45332	0.057423	-1.79013	0.955248	0.735559	0.57574	0.549581	6.55549
0.879333	-0.14238	-0.0702	-1.37694	0.708637	0.064242	0.94278	0.415042	6.45776
0.88	-0.11501	-0.7051	-1.6323	0.488615	0.61036	1.17749	0.202906	7.37797
0.880667	-0.02321	-0.71576	-1.17865	0.567267	0.469851	1.08666	-0.24496	6.7367
0.881333	0.331658	-0.1958	-0.57235	0.314087	0.246708	0.99622	-0.23039	6.88957
0.882	1.31712	-0.46117	-0.81862	0.081049	0.383954	0.76069	-0.54237	8.12219
0.882667	0.584554	-0.45365	-1.16236	0.265115	1.08056	0.595446	-0.62143	7.55446
0.883333	0.399739	-1.02296	-1.3873	0.360714	1.10078	0.653627	-0.58591	7.09385
0.884	0.217476	-0.63414	-1.4012	0.001728	0.795984	0.702855	-0.56574	6.5189
0.884667	0.376557	-0.21008	-2.30726	0.410574	0.383252	0.665896	-0.57963	7.33556
0.885333	0.106575	-0.54532	-1.28355	0.259313	0.453784	0.648787	-0.86337	7.14572
0.886	-0.54329	-1.11501	-1.04265	0.611638	1.39346	0.590485	-1.04729	7.1794
0.886667	0.532176	-0.98707	-1.50669	0.742662	2.27065	0.711551	-1.24418	6.2552
0.887333	0.441677	-0.37374	-1.12357	0.683341	2.98603	0.314084	-1.54596	6.51457
0.888	0.829646	-0.64103	-1.41134	0.282821	1.96329	0.657046	-1.42002	7.04443
0.888667	1.10493	-1.13328	-2.13659	-0.16299	2.52391	0.140392	-1.39116	6.0958
0.889333	0.494723	-0.86634	-1.77976	-0.31781	3.02973	0.184647	-1.44349	7.00471
0.89	0.481845	-0.61616	-2.06837	-0.37193	3.19771	-0.07603	-1.33906	6.88249
0.890667	0.737509	-0.31054	-1.18947	-0.44322	4.25205	0.066821	-0.97552	6.08829
0.891333	0.97352	-0.2728	-1.70505	-0.02281	3.40399	-0.22417	-0.37563	6.41062
0.892	1.71198	0.61549	-1.1248	0.718077	3.24167	-0.07006	-0.41971	5.87107
0.892667	1.77716	0.521532	-1.88742	0.948623	2.90016	0.13235	-0.75458	5.91316
0.893333	1.89391	0.555867	-1.35099	0.527996	2.72491	0.30732	-1.11727	5.86177
0.894	1.57604	0.269332	-1.00634	0.40919	3.15791	0.532481	-0.92347	5.35257
0.894667	0.987228	0.717642	-1.61318	-0.08999	2.13385	0.628969	-1.12704	5.61693
0.895333	0.179411	0.126482	-2.70356	-0.03874	1.64367	0.511643	-0.81677	6.67983
0.896	0.018363	-0.87475	-2.16806	-0.34809	2.10031	1.06519	-0.78799	6.61082
0.896667	-0.65092	-0.90659	-2.27137	-0.62979	0.41784	1.32565	-0.90141	7.02958
0.897333	-0.19983	-1.22077	-1.28882	-0.82619	0.333402	1.08496	-0.78809	8.92506
0.898	-0.18113	-1.07389	-1.18357	-0.59768	0.44701	1.01021	-0.61372	7.93269
0.898667	-0.95213	-1.24636	-1.77737	-0.70292	0.040669	0.690451	-0.62079	8.05264
0.899333	-1.14781	-1.60935	-1.22887	-0.5264	-0.25059	0.645817	-0.54417	7.2802
0.9	0.190744	-1.50668	-2.15393	-0.73595	0.083776	0.659137	-0.5177	7.24819
0.900667	-0.4311	-1.05949	-1.30463	-1.0332	-0.71764	0.65298	-0.92141	6.71373
0.901333	0.066275	-0.02769	-1.78883	-1.21534	-0.67597	0.734063	-1.33712	6.35522
0.902	1.02374	-0.19641	-1.3112	-1.03305	0.338515	0.683392	-1.22867	6.79639
0.902667	2.09568	0.636428	-1.4722	-1.38274	0.067219	0.97813	-1.28801	7.21609
0.903333	2.35812	0.389765	-1.36817	-1.352	1.09356	0.953572	-1.60899	7.20587
0.904	1.06628	-0.67953	-0.82873	-1.37075	2.49624	1.24291	-1.58731	6.4026
0.904667	0.90948	-0.35422	-0.54928	-1.4174	1.28559	1.27623	-1.25885	6.28807
0.905333	1.69399	0.087059	-1.3864	-1.88637	0.813409	1.46537	-1.65587	6.2358
0.906	3.08674	0.348857	-1.36242	-1.3998	0.612216	1.28592	-1.46088	6.51224
0.906667	2.66166	-0.68962	-1.77045	-1.24118	0.467342	1.06625	-1.37167	6.42953
0.907333	3.01202	-0.07711	-0.61187	-1.21131	-0.12646	0.833491	-1.38189	6.19309
0.908	1.77507	-0.58007	-1.21184	-0.8076	-0.65763	0.790836	-1.23069	6.29299
0.908667	2.18539	-0.91083	-0.71261	-0.72903	0.139996	0.906923	-1.40619	6.90473
0.909333	1.63562	-0.41498	-0.5006	-0.60415	0.390921	0.70468	-1.17683	7.99977
0.91	1.25131	-1.24982	-1.12434	0.231909	-0.58487	0.530978	-0.74564	8.342
0.910667	1.60313	-0.25353	-1.48149	-0.03174	-0.74831	0.639039	-0.62326	8.35391
0.911333	1.60217	0.363851	-1.92155	-0.03591	-0.17823	0.69079	-0.15761	7.53456
0.912	1.06963	0.563762	-2.0118	-0.36089	-1.38358	0.537154	0.100479	7.86977
0.912667	0.298509	0.680829	-2.44928	-0.27602	-1.96627	0.277334	0.619593	6.96499
0.913333	0.630487	0.708179	-1.65165	-0.22171	-2.12104	0.142989	1.04064	7.41841
0.914	0.630619	-0.1991	-2.10041	0.287893	-2.09435	0.298129	0.862602	6.88002
0.914667	0.331686	0.10583	-1.06217	0.489451	-2.26442	0.173677	0.900493	7.21925
0.915333	0.471332	-0.33642	-1.61931	0.304787	-2.48325	0.284144	1.03935	6.70757
0.916	0.536374	-0.81847	-2.12965	0.003338	-3.23592	0.123325	0.265043	7.44658
0.916667	0.433084	-0.69322	-1.86867	-0.41645	-2.77322	0.496241	0.051066	7.24901
0.917333	0.66658	-1.10573	-2.04327	-0.11274	-2.41128	0.252647	-0.18901	7.0584
0.918	-0.11422	-1.10187	-0.74304	0.371985	-1.60793	0.046054	-0.26593	6.75319
0.918667	0.425795	-0.87026	-0.84873	0.314437	-2.77314	0.007003	-0.38897	5.91774
0.919333	0.255252	-0.59378	-1.19296	0.287908	-3.47069	-0.0634	-0.55252	5.67905
0.92	0.68787	-0.33382	-0.55426	0.605569	-2.97241	-0.69552	-0.77728	4.65058
0.920667	-0.21689	0.078286	-1.38318	0.592198	-2.54656	-0.83194	-1.04705	5.12389
0.921333	0.041418	-0.55954	-0.90221	0.781412	-2.76404	-0.91588	-1.58676	6.21148
0.922	0.106496	0.657716	-1.41957	1.04895	-3.95995	-0.83604	-1.65635	4.07543
0.922667	0.297019	0.233045	-1.81946	0.759676	-2.97502	-0.89561	-1.51625	3.27503
0.923333	-0.52455	0.995206	-0.97419	0.905068	-3.52722	-0.76986	-1.68016	0.699667
0.924	-0.78646	0.731886	-1.16387	0.919286	-4.9488	-0.80138	-2.11776	0.546858
0.924667	-0.19203	-0.06832	-1.27204	1.27555	-3.53425	-0.886	-1.6869	0.185707
0.925333	-0.04654	-0.03367	-1.59424	2.06324	-4.65491	-1.05105	-1.9831	-0.47594
0.926	-0.07137	-0.16378	-1.42386	2.51176	-4.65839	-0.97112	-2.08282	0.682782
0.926667	0.062221	-0.41699	-1.00391	2.25483	-3.89864	-1.29122	-1.96138	3.08102
0.927333	0.666319	-1.05017	-1.56096	1.4554	-3.1243	-1.33889	-1.90786	2.29422
0.928	0.597869	-0.89993	-0.8028	0.990323	-0.15747	-1.37178	-1.86901	2.43695
0.928667	0.101272	-1.19918	-0.74849	0.759552	-0.33165	-1.16371	-2.01799	2.19283
0.929333	-0.27438	-0.82425	-1.36953	0.423186	1.62749	-1.32056	-2.02383	2.90163
0.93	-0.77632	-1.00881	-1.23656	0.503832	2.5505	-1.22162	-1.70658	3.19966
0.930667	-1.05371	0.629569	-1.84959	0.503023	3.05598	-0.81561	-1.91273	3.88641
0.931333	-0.69922	0.843548	-0.65014	0.092666	2.42949	-0.89184	-2.26151	3.94958
0.932	-0.47535	1.28067	-0.57555	0.196438	2.85444	-0.6146	-2.20306	4.27913
0.932667	0.475745	0.586233	-0.556	-0.02198	1.76765	-0.17295	-2.1203	4.87794
0.933333	0.343127	1.12557	-1.30257	-0.08584	1.62432	-0.06795	-2.14016	5.10067
0.934	0.17048	0.72536	-0.96164	-0.12657	2.10883	0.150221	-2.11365	4.1312
0.934667	-0.13106	-0.32001	-1.27468	-0.16782	1.79546	-0.00574	-2.00548	5.52935
0.935333	0.062562	0.020792	-1.29415	-0.23176	1.0991	0.02961	-1.94574	6.36123
0.936	-0.26487	-0.51614	-1.44554	0.08975	1.22931	-0.01428	-1.58643	7.58656
0.936667	0.348163	-0.53385	-1.66774	0.63149	2.0538	-0.23167	-1.40688	6.66038
0.937333	-0.82907	-0.80442	-0.61362	0.486772	0.87732	-0.08871	-1.50894	6.63499
0.938	-1.12824	-0.60599	-0.90616	0.671692	1.67976	-0.16824	-1.89897	6.2191
0.938667	-1.07644	-1.48535	-0.53352	0.377534	2.16367	0.117701	-1.85189	5.62182
0.939333	0.117626	-1.24498	-0.61742	0.449474	2.87282	0.430563	-1.9037	6.38166
0.94	1.77377	-0.66922	-0.96848	0.917843	2.53035	0.327125	-1.77469	5.3286
0.940667	2.98547	0.127662	-1.17813	-0.04701	2.33558	0.125522	-1.86342	5.85723
0.941333	3.44615	0.094222	-1.26354	0.569343	3.68834	-0.0657	-2.07049	5.66979
0.942	4.75866	0.191322	-0.83996	0.460078	3.09671	-0.05361	-1.81331	4.79677
0.942667	4.09019	0.609383	-0.37578	0.080475	2.44223	0.111474	-2.31116	4.35015
0.943333	3.55531	0.656713	-1.16919	0.334926	2.82622	0.083365	-2.06661	4.94279
0.944	4.06459	0.14984	-0.72539	-0.29863	1.45034	-0.06653	-2.08038	4.58985
0.944667	2.8857	-0.97296	-1.24863	-0.3204	0.428078	-0.29614	-1.73542	4.60475
0.945333	2.29408	-0.33317	-1.05869	-0.13895	1.01925	-0.39519	-1.58484	4.02118
0.946	1.61813	-0.95202	-0.98175	-0.3711	1.06082	-0.51972	-1.69255	5.45299
0.946667	2.1108	-1.50687	-1.61462	-0.86158	0.679162	-0.50198	-1.41786	4.81971
0.947333	1.8587	-1.0376	-2.3928	-0.85683	1.19585	-0.76974	-1.11171	4.83687
0.948	1.59923	-0.76204	-2.20509	-1.12462	0.858005	-0.68544	-1.43842	5.18918
0.948667	0.778389	-1.55978	-1.95041	-1.14424	-0.18748	-0.89209	-1.23284	5.16754
0.949333	1.20562	-1.45615	-1.48537	-1.20945	-0.40706	-0.72495	-1.27452	6.20049
0.95	1.08532	-0.76942	-1.41453	-1.07415	-0.80754	-0.64741	-0.59639	4.92059
0.950667	1.00577	0.264997	-1.19955	-1.41649	-1.40624	-0.74146	-0.41249	4.76772
0.951333	1.45139	1.22338	-1.27316	-1.70051	-1.21138	-0.61976	-0.44669	4.83802
0.952	1.20671	1.39901	-1.46822	-1.58181	-0.7329	-0.62383	-0.47638	6.84729
0.952667	0.857601	2.11483	-0.41919	-1.64563	-0.60789	-0.35348	-0.93773	6.55104
0.953333	0.374621	0.999316	0.047715	-1.68577	-0.59042	-0.14625	-1.53365	5.99751
0.954	0.472259	0.815289	0.357955	-1.56405	-1.61298	-0.1235	-1.7565	5.14769
0.954667	0.011355	0.745367	-0.15993	-1.5069	-1.55516	-0.22141	-1.74666	6.51785
0.955333	0.17744	0.739762	-0.02189	-1.41175	-1.57254	-0.20547	-1.46402	4.95229
0.956	0.69797	0.861184	-0.09371	-0.94602	-2.00423	-0.61357	-1.60216	5.65916
0.956667	0.957659	0.104386	0.017536	-1.26833	-1.34001	-0.41552	-1.41522	5.21207
0.957333	0.346436	-0.24601	-0.80805	-1.38955	-1.21458	-0.9448	-1.31151	4.4145
0.958	1.02897	-0.33928	-0.90549	-1.49749	-0.848	-0.92797	-1.60345	4.54178
0.958667	0.79098	-0.60024	-0.55351	-1.47467	-1.37757	-0.91447	-1.71436	4.43522
0.959333	0.988717	-0.69187	-1.0634	-1.34077	-2.47608	-0.71122	-1.51876	5.36698
0.96	1.14248	-0.31616	-1.14593	-1.4945	-1.77252	-0.78002	-1.64109	5.53132
0.960667	1.25956	-0.35616	-0.81195	-1.56898	-1.40149	-0.26892	-1.28968	5.38453
0.961333	1.1346	0.293414	-0.96043	-1.56553	-1.53639	-0.29163	-1.04922	5.0713
0.962	0.380176	0.813117	-0.54049	-1.48306	-2.05772	-0.12252	-0.83275	4.85677
0.962667	0.111944	0.403781	-0.67108	-1.41505	-1.38532	-0.06235	-1.23231	4.77657
0.963333	1.67356	0.205879	-0.53861	-1.11751	-1.44866	-0.11356	-1.50043	4.97681
0.964	3.16273	-0.90957	-0.48634	-1.51596	-2.16651	0.074542	-2.02162	5.71266
0.964667	3.0009	-0.35347	-0.2987	-1.65171	-1.83897	-0.08919	-2.21851	5.91868
0.965333	2.80164	-0.52652	-0.63943	-1.95284	-0.13236	0.195801	-2.27231	6.17756
0.966	1.59211	-0.74237	-1.48818	-1.78438	-0.34914	0.018286	-2.2699	4.9027
0.966667	1.08325	-1.5376	-0.80023	-1.85069	-0.83157	0.221703	-1.84326	4.79891
0.967333	0.690869	-1.75033	-1.22533	-1.3659	-1.3398	0.442555	-1.77412	5.78004
0.968	0.600656	-1.42839	-0.44342	-1.25711	-0.92021	0.133059	-2.24797	5.59465
0.968667	0.629685	-0.73397	-1.46845	-1.30212	-1.11904	0.152448	-1.91052	6.93095
0.969333	2.56803	-0.39706	-0.90898	-1.51699	-0.84843	0.037071	-2.20439	7.2619
0.97	3.17759	-0.20612	-0.87773	-1.34562	-1.38797	0.154962	-2.37017	7.15959
0.970667	3.05422	-0.05628	-1.4532	-0.85536	-2.10047	0.234904	-2.48476	6.26944
0.971333	3.01424	0.440894	-1.03163	-0.06123	-1.4321	-0.01911	-2.61556	5.79207
0.972	3.2458	0.523354	-1.41074	-0.1414	-2.3853	-0.02959	-2.66214	6.31257
0.972667	2.50926	0.084283	-1.60446	0.082865	-2.55814	-0.15079	-2.97396	5.98833
0.973333	1.93524	0.03385	-0.85161	0.374523	-3.61227	-0.07933	-2.94667	2.72694
0.974	1.79174	-0.37349	-1.76772	0.784828	-2.76288	-0.22339	-2.55015	2.11648
0.974667	1.65843	-0.25783	-1.16829	0.650429	-2.08285	-0.05951	-1.96158	2.86351
0.975333	2.60286	-0.42206	-0.70878	0.854196	-2.47863	0.350762	-1.55843	2.8717
0.976	1.68579	-0.79187	-0.59131	0.849729	-1.93811	0.447708	-1.66257	1.09768
0.976667	0.188492	-0.79694	-0.50552	0.901905	-2.01974	0.355718	-1.70595	-2.47633
0.977333	1.06037	-0.97993	-0.45936	0.404273	-2.16356	0.505629	-1.62046	-2.00638
0.978	0.543801	-0.80699	-0.97662	0.048459	-2.12678	0.0841	-1.24221	0.147403
0.978667	0.141991	-1.28896	-0.85464	0.373238	-2.64458	0.367201	-0.95795	-0.9805
0.979333	0.699572	-0.62138	-0.8377	-0.11227	-1.05483	0.084593	-0.98136	-0.19289
0.98	0.309169	-0.40546	-0.80284	0.155865	-3.10838	-0.04262	-1.59718	0.489374
0.980667	0.766046	-0.51799	-0.47591	-0.0629	-3.29259	-0.00456	-1.60329	0.563907
0.981333	0.40421	0.04605	-0.11715	-0.42277	-3.41271	0.116676	-2.03846	-0.52919
0.982	0.633616	0.615641	0.028815	-0.27011	-4.93851	0.039413	-1.7222	-0.97853
0.982667	0.597782	0.000923	-0.14555	-0.13544	-3.85974	0.084814	-1.66252	0.156601
0.983333	0.763782	-0.30876	0.160678	-0.56632	-2.66563	-0.02383	-1.53357	0.663733
0.984	1.10956	-0.02099	-0.31689	-0.42668	-3.05071	0.075933	-1.29269	0.874356
0.984667	1.22839	-0.92487	0.017352	-0.55802	-2.29962	0.17263	-1.05643	1.67508
0.985333	1.45827	-1.19746	-0.48321	-0.34021	-2.49315	0.423917	-0.60161	2.2299
0.986	1.66799	-1.19605	-0.38639	-0.7502	-2.26038	0.446877	-0.20858	1.91261
0.986667	1.98581	-0.96451	-1.13099	-0.31994	-2.15888	0.114478	-0.03661	3.08911
0.987333	0.676829	-1.22888	-0.98805	-0.67836	-2.17453	0.302498	0.225508	4.13662
0.988	0.790222	-1.10646	-0.62014	-0.77029	-1.34047	0.175309	0.166514	3.61315
0.988667	0.251378	-0.72284	-1.38283	-0.4333	-0.92835	0.11327	-0.373	4.23209
0.989333	0.405375	-0.4299	-0.99729	-0.53069	-0.22151	-0.26323	-0.33416	1.90778
0.99	0.556461	-0.03812	-0.78451	-1.24634	-0.78408	-0.14613	-0.37645	1.3046
0.990667	1.58034	-0.12795	-1.03811	-0.78299	-0.20305	-0.27319	-0.30612	-0.07966
0.991333	1.99918	0.642821	-1.39329	-0.69714	-0.00618	-0.04907	-0.00894	-0.27384
0.992	2.85349	0.812983	-1.59527	-0.34457	-0.51041	0.118698	-0.18545	-0.30467
0.992667	1.7634	1.27334	-1.37313	-0.22648	0.230346	0.405088	-0.57623	0.332384
0.993333	2.63143	0.498506	-1.15943	0.221645	0.784542	0.326869	-0.5429	0.160695
0.994	1.80404	-0.0886	-0.00501	0.016325	1.62493	0.648425	-0.39373	0.098179
0.994667	1.72543	-0.31306	-1.41115	-0.21204	1.59969	0.910586	-0.8575	0.369562
0.995333	1.64108	-0.55939	-0.60685	-0.95652	2.35841	0.994386	-1.27612	0.31273
0.996	1.216	-0.66149	-1.11162	-1.13526	3.21206	1.41741	-1.57471	-0.09896
0.996667	1.61011	-0.55825	-1.69586	-1.02422	2.58237	1.40307	-1.57874	-0.25796
0.997333	0.982386	-0.97463	-1.26779	-0.54443	2.38521	1.04271	-1.59845	-0.63655
0.998	0.563829	-1.04483	-1.83279	-0.97321	1.21952	0.916034	-1.6372	-0.79095
0.998667	0.704683	-0.39114	-0.80862	-0.93538	1.96149	0.516554	-1.63177	-0.96023
0.999333	1.52406	-1.52989	-0.44391	-0.87385	2.15737	0.518741	-1.53499	-1.13571
1	1.41216	-1.69433	-0.88873	-0.43723	2.14084	0.353924	-1.58591	-1.01757
1.00067	1.50245	-1.12871	-0.84002	-1.03344	2.97965	0.563484	-1.79608	-0.74081
1.00133	1.36728	-1.15379	0.167789	-1.15165	4.34931	0.381583	-1.49438	0.585729
1.002	1.5199	-0.74745	0.775649	-1.31531	4.61482	0.518875	-1.69172	1.17254
1.00267	1.29713	-0.00036	1.21332	-1.32599	4.83261	0.256482	-1.47337	0.568982
1.00333	2.00049	-0.33472	1.028	-1.40788	5.0092	0.021818	-1.4582	0.494364
1.004	1.59286	-0.35919	0.766729	-1.65216	5.34516	0.07607	-1.45439	1.03486
1.00467	1.74699	0.083786	1.80526	-1.6012	5.82116	0.000604	-1.59856	0.551391
1.00533	1.94069	-0.03733	1.6455	-0.87208	5.83507	-0.37039	-1.25954	0.299533
1.006	2.5045	-0.26458	2.14504	-0.92596	4.90015	-0.52483	-1.43427	-0.72842
1.00667	3.41954	0.110542	2.60674	-0.87485	4.09181	-0.44079	-1.36181	-0.39584
1.00733	3.68485	0.726051	2.24282	-1.31349	3.20824	-1.01017	-1.1618	-1.5614
1.008	4.12319	1.22443	2.70106	-1.16173	3.80992	-0.72145	-1.32024	-1.225
1.00867	3.45044	1.38037	2.74161	-0.87263	3.36886	-0.94083	-1.34659	-1.88432
1.00933	3.84433	0.916479	2.08863	-0.64264	2.28365	-1.01595	-1.4838	-1.86439
1.01	3.3066	1.34524	1.95722	-0.71475	2.0212	-1.29847	-1.5946	-2.46548
1.01067	3.99918	1.79048	2.54601	-0.60549	2.52784	-1.16731	-1.61138	-1.93746
1.01133	4.18063	1.71332	2.90584	-1.14075	3.12075	-1.26823	-1.4249	-1.14827
1.012	3.7125	1.89803	2.05167	-0.88874	3.13259	-1.42755	-1.61156	0.239143
1.01267	3.66929	1.65348	2.31279	-1.1088	2.89826	-1.45741	-1.67787	-1.12955
1.01333	3.98178	1.74026	1.5138	-1.20901	2.02674	-1.21837	-1.60164	-0.71304
1.014	3.88103	1.73664	1.84539	-1.544	1.70452	-1.49397	-1.35217	-0.06345
1.01467	4.38342	1.68119	2.16677	-1.68315	1.69092	-1.51475	-1.32949	0.528957
1.01533	3.99547	1.46713	2.10153	-1.65426	1.42684	-1.7646	-0.96975	1.54151
1.016	4.15934	1.18729	2.35222	-1.64601	0.12938	-2.13292	-0.99043	0.621775
1.01667	4.4116	1.50834	1.34844	-1.89108	0.519141	-2.09222	-1.1796	0.550015
1.01733	4.64346	1.7955	1.88181	-2.02702	-0.34518	-2.20227	-0.99786	2.14838
1.018	4.03441	1.56733	1.67828	-2.12047	-0.47323	-2.01631	-0.92418	2.14963
1.01867	3.05178	1.47584	2.226	-1.98291	0.237518	-2.22579	-0.84888	3.48147
1.01933	3.38937	2.0808	1.73917	-1.98908	-0.44177	-1.95367	-0.78402	2.88787
1.02	2.92352	1.54151	1.36207	-1.3809	-0.08998	-1.84082	-0.04483	2.99291
1.02067	3.4703	2.51553	2.10109	-1.73009	-0.69755	-1.83608	0.748816	2.61899
1.02133	2.74979	2.11883	1.97577	-1.81958	-1.28578	-1.72091	1.48226	3.04785
1.022	2.74532	1.63984	2.14565	-2.50565	-0.79077	-1.7426	2.58135	3.21754
1.02267	2.28086	0.97532	1.71877	-2.59204	-0.76999	-2.03226	2.91175	2.7601
1.02333	1.90356	1.68684	2.57862	-2.03986	-0.60842	-1.79866	2.27642	3.78992
1.024	1.44649	1.69872	2.41429	-1.63326	-0.71609	-2.00447	1.1812	4.42231
1.02467	1.84131	1.86997	1.67467	-1.42436	-0.02774	-2.26168	0.462926	4.93738
1.02533	1.97314	2.05696	1.45998	-1.5635	0.307917	-2.14923	0.239396	3.15931
1.026	2.43476	0.809373	1.76207	-1.67151	-1.05708	-1.9753	0.3743	2.76773
1.02667	2.25224	1.67238	1.50171	-1.03888	-0.57514	-1.83852	0.600664	2.38598
1.02733	1.84226	1.21758	1.81764	-1.3275	-0.30095	-1.9682	0.894259	2.48844
1.028	1.99367	1.20047	1.41734	-1.58633	0.016448	-2.09797	0.124067	1.74772
1.02867	2.06306	1.63551	1.79695	-1.8749	-1.01078	-1.91304	0.078857	2.38525
1.02933	1.70121	1.40291	1.37885	-1.6966	-0.99363	-1.87068	0.417439	2.96801
1.03	2.00268	0.841495	1.86405	-1.2518	-0.62665	-1.77822	0.709	3.05359
1.03067	3.40987	1.44094	1.34894	-1.16431	-0.83027	-1.6676	0.211552	2.30428
1.03133	4.36879	1.1701	1.61011	-1.46619	-1.29114	-1.69542	0.20694	2.03581
1.032	4.79029	1.61415	1.62087	-1.86647	-1.7118	-1.78178	0.087296	1.8333
1.03267	5.0975	1.3114	1.34595	-1.91097	-0.98417	-1.76973	-0.14269	2.18119
1.03333	4.90612	0.885455	2.0224	-1.5357	-0.73497	-2.15094	-0.13889	0.556272
1.034	5.622	0.889887	2.18569	-1.58867	-1.44551	-2.15533	-0.25967	-0.21991
1.03467	5.7374	0.81693	2.72795	-1.65255	-1.06055	-2.17213	0.328471	0.773309
1.03533	5.31823	1.33688	2.51252	-1.45436	-1.70906	-2.19747	0.428254	0.764543
1.036	5.47307	0.660003	2.0452	-1.20363	-1.04198	-2.8162	0.954802	1.61912
1.03667	5.75128	0.906053	2.16134	-0.8369	-0.98289	-2.70221	0.831246	1.76954
1.03733	5.97357	0.816005	1.98593	-1.10872	-0.72585	-2.74138	0.996198	0.49887
1.038	5.60418	1.05149	1.62389	-1.95161	-0.6657	-2.87872	0.817315	0.432056
1.03867	5.6575	0.898878	2.90671	-1.89254	-2.09576	-2.98865	1.18224	0.515406
1.03933	5.93053	1.41676	1.76684	-1.4449	-1.98989	-2.84009	0.596501	0.477298
1.04	5.66224	0.938551	2.13299	-1.21115	-1.87311	-2.81719	0.848552	0.538013
1.04067	5.96722	0.297328	2.30831	-1.44526	-1.58661	-2.82508	0.153731	1.46206
1.04133	6.93697	1.16623	2.02784	-1.49168	-0.64652	-2.46831	0.051059	1.59387
1.042	6.85183	0.593728	2.12482	-1.72961	-0.84063	-2.27187	0.101597	2.02698
1.04267	6.35061	1.14196	1.97833	-1.52459	-1.38152	-2.02934	-0.16581	3.39987
1.04333	6.95314	0.849284	2.51019	-1.46503	-2.72194	-1.91282	-0.23132	4.49724
1.044	6.69258	1.08592	2.38723	-1.54341	-3.19662	-1.93347	-0.05441	2.44186
1.04467	6.62818	0.829664	1.49986	-1.7511	-2.34317	-2.00518	-0.5853	3.48258
1.04533	6.47634	1.19709	2.48656	-2.07933	-2.16151	-1.91876	-0.46692	4.89157
1.046	6.22165	0.578552	2.19375	-1.94269	-1.42737	-2.0369	-0.64999	5.15285
1.04667	6.2577	1.25294	2.49955	-2.15249	-1.13714	-2.26346	-0.95597	4.14329
1.04733	6.90544	0.841643	2.62519	-2.17314	-0.62633	-2.08308	-1.11809	3.60954
1.048	6.63048	0.224032	2.57796	-2.40916	0.027326	-2.21626	-1.4811	2.9195
1.04867	7.0368	0.248721	2.81935	-2.46131	-1.21487	-2.28305	-1.60457	1.42793
1.04933	7.0469	-0.02597	2.30375	-2.57927	-2.1697	-2.6644	-1.51962	-0.17614
1.05	5.92994	0.358889	1.95036	-2.56636	-1.62877	-2.52516	-1.3365	-0.80141
1.05067	5.53864	0.332748	2.16985	-2.71522	-1.66016	-2.61029	-1.22117	-1.23823
1.05133	5.84204	0.36634	2.04269	-2.9231	-1.72616	-2.56795	-0.5254	-1.17724
1.052	6.18325	-0.02579	1.58587	-3.13743	-2.36199	-2.35469	-0.69691	-0.25099
1.05267	6.25874	0.584024	1.8177	-3.23875	-2.06454	-2.69964	-0.55188	-1.43319
1.05333	6.8049	0.872347	2.21655	-3.32953	-1.28097	-2.99555	-1.36791	-2.39666
1.054	5.86415	0.803794	2.06724	-3.17037	-1.48601	-3.06695	-1.17339	-0.27199
1.05467	5.80779	0.60317	2.6652	-3.24132	-2.50623	-3.31089	-1.04059	-0.45903
1.05533	6.55891	0.905096	2.93646	-3.25655	-2.29317	-3.46097	-0.71309	-0.26754
1.056	5.68868	0.331322	3.02285	-2.99615	-2.38967	-3.54761	-0.86327	-0.31937
1.05667	5.58016	0.24358	3.32956	-3.09141	-2.51496	-3.80019	-1.09534	-0.02831
1.05733	6.67786	0.020794	3.39439	-3.03737	-2.5699	-3.61814	-1.46306	0.791034
1.058	6.10653	-0.51335	3.81065	-2.88908	-2.05913	-3.87052	-1.43482	-0.35919
1.05867	5.17422	-0.54293	3.09652	-2.89837	-2.25022	-3.85576	-1.86274	0.081079
1.05933	5.20541	-0.71132	2.60077	-3.16072	-2.87055	-3.86091	-1.85191	0.140046
1.06	4.98094	-0.68213	2.2396	-3.03323	-2.13233	-3.73063	-2.02874	1.7957
1.06067	4.94263	-0.50774	2.02145	-3.03266	-2.62723	-4.07664	-1.8875	1.03503
1.06133	6.58128	-0.62994	2.2011	-3.39176	-2.97182	-3.79725	-1.63289	2.07565
1.062	6.51477	-0.87984	2.24294	-3.50122	-3.28949	-3.55273	-1.35774	1.56695
1.06267	6.51663	-1.32118	1.69672	-3.67044	-2.5326	-3.49352	-1.47644	1.85623
1.06333	5.94607	-1.17742	2.16906	-3.42634	-1.25141	-3.48343	-1.45967	2.49998
1.064	7.37611	-1.36248	2.27043	-3.53215	-0.74722	-3.77162	-1.1933	1.93389
1.06467	7.15134	-1.38966	2.28512	-3.26271	0.927513	-3.61401	-0.91043	1.78399
1.06533	7.31217	-1.02655	1.9975	-2.92922	0.036136	-3.90341	-0.99731	2.10884
1.066	6.53251	-1.28615	3.14955	-2.98189	-0.85686	-4.19836	-0.50341	1.31928
1.06667	5.35817	-1.33301	2.73815	-2.9726	-0.12088	-4.49934	-0.2546	0.747294
1.06733	5.50554	-0.96284	3.31	-3.34407	0.700929	-4.3821	0.330629	1.29595
1.068	6.13805	-0.87151	2.51024	-3.43525	-1.12669	-4.39816	0.169285	1.88297
1.06867	6.14095	-0.82319	2.04996	-2.88027	-1.06161	-4.48883	0.10814	2.05211
1.06933	4.91168	-0.32073	2.87758	-3.0946	-1.11316	-4.32157	-0.19554	2.3023
1.07	5.35131	-0.58727	3.07028	-3.21233	-1.78574	-4.16953	-0.32906	1.8049
1.07067	4.99064	-0.57584	2.69207	-3.34988	-2.23753	-4.196	-0.32742	0.388902
1.07133	5.29662	-0.3492	2.31989	-3.27498	-2.77443	-4.48727	0.021584	1.80997
1.072	5.0077	0.342535	2.76637	-3.58205	-4.07091	-4.40208	-0.18159	1.62488
1.07267	5.00007	0.169255	2.02898	-3.44464	-3.19562	-4.12798	0.081998	-0.08134
1.07333	5.09274	0.64592	2.70153	-3.7136	-3.33335	-3.99557	-0.01525	-0.58332
1.074	4.61562	0.430617	2.11635	-3.78145	-4.01806	-4.37924	0.394637	-0.31888
1.07467	4.47336	0.754912	2.21401	-3.79093	-4.18839	-4.28881	0.108399	0.48602
1.07533	4.44232	-0.31074	2.1893	-3.61577	-3.85602	-4.7008	0.129383	0.832969
1.076	3.64074	-0.60348	2.65284	-3.27145	-3.50948	-4.76604	-0.13403	0.297656
1.07667	3.80911	-0.04271	2.2888	-3.19677	-4.5305	-4.79573	-0.53507	0.37271
1.07733	4.18028	-0.45739	3.09198	-2.90643	-3.8129	-4.80919	-0.40214	0.203075
1.078	4.94831	-1.33046	3.12886	-2.59535	-4.29288	-5.04524	-0.11842	-0.56158
1.07867	5.08969	-0.70554	3.15931	-2.35529	-3.93761	-4.94191	-0.18752	0.611857
1.07933	4.34173	-0.9134	2.5216	-1.78069	-4.28495	-5.01239	-0.07149	0.472889
1.08	4.35757	-1.19174	3.09137	-1.0142	-4.96905	-4.9767	-0.2268	1.89333
1.08067	3.95709	-1.16101	2.5884	-1.06182	-4.26948	-4.75992	-0.33233	1.16802
1.08133	3.528	-0.94651	3.08553	-1.2256	-4.232	-5.03909	-0.28158	2.27167
1.082	2.58244	-0.74358	2.80441	-0.97378	-4.60796	-4.92078	-0.39789	0.946623
1.08267	2.46322	-0.59883	2.92283	-1.11922	-4.25161	-5.00908	-0.43019	0.734406
1.08333	2.47838	-1.17186	2.6966	-1.41137	-3.92895	-5.0277	-0.54349	-0.81467
1.084	3.80886	-0.90407	2.34627	-1.93851	-3.68448	-4.8549	-0.63455	0.583041
1.08467	3.64111	-0.48588	3.19471	-2.65021	-2.13757	-4.81906	-0.58472	1.10107
1.08533	4.13789	-0.48791	2.92051	-2.29007	-2.48219	-4.91174	-0.39759	0.422201
1.086	3.03977	-0.91974	2.72738	-2.07541	-1.84247	-4.69129	-0.55854	-0.12826
1.08667	2.70455	-0.92188	1.66392	-1.98476	-1.50972	-4.64077	-0.29327	0.481648
1.08733	2.69228	-0.98284	2.01754	-2.23089	-0.94177	-4.46948	-0.36739	-1.33438
1.088	2.41459	-1.22819	2.73035	-2.30136	-2.25709	-4.49595	0.06021	-0.41539
1.08867	2.63824	-1.10081	3.32343	-2.27673	-2.87356	-4.57015	-0.17301	-0.7275
1.08933	1.95617	-1.01322	3.66943	-1.5606	-4.22952	-4.19934	0.337669	0.336255
1.09	1.81231	-1.28122	2.9091	-1.94441	-4.57438	-4.50484	0.613298	1.1553
1.09067	1.46884	-1.40048	3.19515	-1.86987	-3.7664	-4.47643	0.869227	0.429332
1.09133	1.19466	-1.57713	2.96033	-2.03487	-3.03821	-4.42332	0.355541	-0.21706
1.092	0.783473	-1.74121	2.72297	-2.14509	-1.65181	-4.4872	0.189561	0.279488
1.09267	1.35688	-1.29284	2.58224	-1.98487	-0.21991	-4.32077	0.396605	-0.52346
1.09333	1.21934	-1.34176	2.83607	-2.17226	-1.612	-4.40614	0.656468	-0.01905
1.094	1.03104	-0.74549	2.71582	-2.78351	-2.03363	-4.32537	0.364918	-0.85345
1.09467	1.06607	-0.98693	2.5136	-2.69075	-1.31295	-4.22506	-0.12367	-1.20021
1.09533	1.35943	-1.31857	2.77921	-2.64265	-0.54294	-4.54884	-0.33913	-0.78437
1.096	0.844014	-1.60561	1.83451	-1.93313	-1.22759	-4.39141	-0.57116	-0.45179
1.09667	0.934051	-1.03681	2.0325	-2.04214	-0.55589	-4.27014	-0.76803	-0.75544
1.09733	1.07529	-0.64066	2.39717	-1.80588	-1.28251	-4.62046	-0.65668	-0.27332
1.098	0.652166	-1.1602	2.25762	-2.20641	-1.26281	-4.64217	-0.99775	-0.20345
1.09867	0.859953	-1.37792	1.74878	-1.78988	-1.55813	-4.44673	-1.41336	-0.45117
1.09933	0.954823	-0.70186	2.11006	-1.15585	-3.31124	-4.5877	-1.11535	-0.2002
1.1	1.10321	-0.0502	2.59432	-1.36315	-3.44942	-4.6365	-1.18108	-0.33056
1.10067	1.04804	-0.44061	1.93153	-1.60362	-3.49678	-4.97341	-1.16544	-2.24831
1.10133	1.14891	-0.88374	2.64583	-2.08316	-3.48521	-4.92114	-1.49512	-3.44203
1.102	0.759628	-1.35486	1.74206	-1.56538	-3.13752	-5.2303	-1.33275	-3.92293
1.10267	1.28482	-1.67049	1.59391	-1.83653	-2.24555	-5.44962	-1.51931	-3.64047
1.10333	0.507818	-1.50412	1.44342	-1.69131	-2.65897	-5.41947	-1.19283	-3.46976
1.104	0.936405	-1.46475	2.03627	-2.23356	-2.32971	-5.58605	-1.13519	-3.51735
1.10467	0.563275	-1.14451	1.66086	-2.24409	-2.76336	-5.62865	-1.02061	-4.40062
1.10533	0.76384	-0.46339	2.05172	-1.94143	-2.82626	-5.67539	-0.82193	-3.32
1.106	0.327169	-0.96581	0.721647	-1.52713	-3.81823	-5.63942	-0.94674	-3.85854
1.10667	0.722869	-0.56677	1.14679	-1.64758	-3.30357	-5.52519	-0.85586	-4.59868
1.10733	0.453232	-0.79247	1.9524	-1.60098	-1.92109	-5.24134	-1.07395	-6.05809
1.108	-0.15	-0.51766	2.59943	-2.14719	-2.25744	-5.47006	-1.22501	-4.95405
1.10867	0.546178	-0.39946	2.00361	-2.4768	-2.44968	-5.42322	-1.1925	-5.02975
1.10933	1.09257	-0.27718	2.56838	-2.38587	-1.50554	-5.17223	-1.09835	-4.72833
1.11	1.82088	-0.08313	1.98908	-2.33466	-1.97017	-5.51522	-1.04946	-3.45925
1.11067	1.72574	-0.63507	0.953466	-2.60855	-3.54728	-5.44597	-0.82647	-3.31718
1.11133	1.49634	-0.99957	1.99976	-2.66725	-3.78951	-5.45575	-0.66159	-2.78251
1.112	1.28798	-1.54282	2.49789	-2.98264	-3.51832	-5.7609	-0.50658	-3.54131
1.11267	1.07505	-1.08002	2.40363	-3.32454	-4.26133	-5.52823	-0.62261	-3.21046
1.11333	0.414618	-0.93916	2.33131	-2.99757	-3.76081	-5.28388	-0.2023	-2.31559
1.114	0.640451	-0.21649	1.35868	-2.26627	-3.70875	-4.85461	-0.24547	-1.56667
1.11467	0.559764	-0.75769	1.67602	-2.06498	-4.06678	-4.8802	0.344271	-2.73951
1.11533	1.20201	-1.13714	1.16024	-1.77531	-4.79227	-4.89336	0.065742	-2.67824
1.116	1.26541	-1.76971	1.79944	-1.81023	-4.87606	-4.79362	0.007941	-1.95851
1.11667	0.561949	-1.57539	2.13569	-1.89226	-5.18127	-5.0378	-0.33925	-2.14786
1.11733	0.2536	-1.85195	1.98809	-1.43542	-5.65895	-5.06837	-0.51271	-3.24805
1.118	0.596507	-1.97361	2.44445	-1.13454	-4.89142	-4.94141	-0.66545	-2.94549
1.11867	0.112873	-1.60014	2.09955	-1.278	-4.73103	-5.30376	-0.55155	-2.5224
1.11933	0.305854	-1.78447	2.37895	-1.54129	-4.37703	-5.31809	-0.97115	-0.8995
1.12	0.162318	-1.79232	1.14388	-2.02627	-4.99604	-5.27325	-1.02646	-3.37894
1.12067	0.833892	-1.72867	1.67458	-2.11882	-4.38203	-5.71311	-1.28425	-3.53158
1.12133	1.18963	-1.81324	1.4072	-2.11976	-4.96362	-5.61253	-1.13976	-4.992
1.122	0.400229	-2.01825	1.62448	-2.04204	-6.26159	-5.54186	-1.37924	-4.457
1.12267	0.678624	-1.37458	1.77658	-2.24881	-6.839	-5.52339	-1.47893	-5.84164
1.12333	0.268835	-0.58615	2.19131	-2.20292	-5.93773	-5.53881	-1.45745	-5.08501
1.124	0.31332	-0.22614	2.37746	-2.40566	-5.09975	-5.46997	-1.45434	-5.85021
1.12467	0.217747	-0.27008	1.77889	-2.59327	-5.88978	-5.63278	-1.21831	-5.48365
1.12533	0.204252	-0.7979	1.60231	-3.02481	-5.47243	-5.57094	-0.93287	-5.53328
1.126	-0.06424	-0.02912	1.43221	-3.20106	-4.94434	-5.65379	-0.97006	-5.19804
1.12667	0.072983	-0.38565	2.02672	-3.34862	-5.18449	-5.48205	-0.67878	-5.08264
1.12733	0.004378	-0.69312	1.76612	-3.4917	-5.28786	-5.47821	-0.79584	-5.3291
1.128	0.310187	-0.8997	1.98919	-3.79382	-3.12031	-5.64679	-0.78213	-5.07975
1.12867	0.356209	-0.38301	1.6395	-3.66701	-4.0642	-5.61078	-0.82926	-4.28352
1.12933	-0.09442	-0.95038	1.7573	-3.75946	-3.26285	-5.89665	-0.77701	-4.7318
1.13	0.291023	-1.61774	1.42296	-3.49188	-3.43061	-6.23838	-0.80121	-4.06116
1.13067	-0.02276	-1.11241	1.83031	-3.62856	-3.42409	-6.37378	-0.65236	-4.41308
1.13133	-0.42241	-0.83557	1.20595	-3.66713	-3.24498	-6.34554	-0.8123	-5.83008
1.132	0.638206	-1.21054	0.94777	-3.88343	-4.25391	-6.21502	-0.29488	-5.46696
1.13267	0.695955	-1.05872	1.82221	-3.32679	-5.34141	-6.52143	-0.39242	-4.95982
1.13333	0.190274	-0.58521	1.52118	-3.57336	-4.84481	-6.36069	-0.49475	-4.61147
1.134	0.609979	-0.65038	1.40364	-3.41456	-5.95169	-6.2852	-0.25579	-2.79757
1.13467	1.02812	-0.94738	3.47841	-3.24443	-5.0977	-6.29681	-0.27319	-2.97811
1.13533	1.32702	-0.39205	3.31724	-2.46317	-5.74978	-6.00666	-0.17364	-2.99975
1.136	1.46089	-0.34342	3.16593	-2.10253	-6.53204	-5.99313	-0.12956	-3.08234
1.13667	1.36684	-0.81061	4.00105	-2.14131	-5.44145	-6.00158	0.010724	-2.70448
1.13733	1.19443	-0.82221	3.93128	-2.34606	-5.50566	-6.08313	-0.17879	-3.48777
1.138	0.826747	-0.96781	3.68281	-1.6625	-5.35166	-6.30635	-0.79078	-3.28353
1.13867	0.457851	-0.59535	3.82217	-1.81807	-5.83326	-6.48726	-0.6761	-4.33711
1.13933	0.283207	-1.26222	2.77123	-1.36816	-4.89661	-6.70082	-0.78578	-3.69469
1.14	-0.66594	-1.09971	3.609	-1.01123	-4.27784	-6.52498	-0.82206	-4.43568
1.14067	-0.23228	-0.72106	4.34565	-1.00111	-2.8412	-6.65381	-0.67148	-3.97396
1.14133	-0.58243	-1.02828	3.815	-1.43964	-0.37	-6.89772	-0.85942	-3.99109
1.142	-1.28376	-1.53235	3.507	-1.49285	0.343	-6.54758	-0.67931	-4.00828
1.14267	0.585773	-1.10174	4.4517	-1.91202	1.13139	-6.70068	-0.75635	-4.20364
1.14333	0.637428	-0.59729	3.34111	-2.62923	2.01207	-6.6581	-0.80928	-4.74084
1.144	0.20311	-1.37444	2.86904	-2.92443	4.70847	-6.64256	-0.74085	-5.10586
1.14467	0.385982	-1.1414	2.26846	-3.11125	4.88867	-6.50554	-0.90357	-4.34594
1.14533	0.623566	-1.55949	2.3684	-2.47372	6.06951	-6.54601	-1.02803	-4.77015
1.146	0.215622	-1.41274	1.88669	-2.23756	6.25144	-6.47683	-1.09415	-5.40523
1.14667	0.415458	-1.36759	2.11679	-2.40834	7.80391	-6.3598	-0.93796	-4.20207
1.14733	-0.1902	-1.82912	1.92977	-2.44173	7.51129	-6.24092	-1.3718	-4.02327
1.148	-0.05967	-1.38569	1.37739	-2.26599	8.152	-6.52912	-0.94555	-4.77466
1.14867	-0.23969	-1.45109	1.31986	-1.93817	8.86762	-6.48351	-0.99236	-4.26682
1.14933	-0.87434	-1.51934	2.56736	-2.31573	7.78097	-6.2259	-0.84261	-3.99651
1.15	-1.13759	-1.84311	2.25176	-2.45242	7.17186	-6.27372	-0.9465	-3.66779
1.15067	-0.92762	-0.80978	2.32534	-2.65911	7.20525	-6.22304	-0.50122	-3.40479
1.15133	-0.52268	-1.2275	1.92248	-2.02769	6.57803	-6.17257	-0.59156	-1.35137
1.152	-0.62913	-0.27545	2.21691	-1.23174	5.47057	-6.38331	-0.47459	-0.79925
1.15267	-1.11313	-0.66607	1.81343	-1.6329	6.00925	-6.17162	-0.7552	-1.03654
1.15333	-1.19398	-0.65078	1.73719	-2.09844	5.37783	-5.85265	-0.73287	-0.80233
1.154	-1.35935	-0.79201	1.68314	-2.06794	4.26975	-5.59134	-1.16339	-0.30282
1.15467	-0.75148	-1.56715	1.22787	-2.26113	4.84141	-5.41327	-1.0247	-0.44484
1.15533	-1.13263	-1.14467	1.84997	-2.2683	4.15589	-4.63323	-1.2248	-0.87802
1.156	-0.95508	-1.03753	1.23365	-2.13832	4.25473	-4.21374	-1.33511	-0.07699
1.15667	-1.1348	-1.20962	1.70957	-1.96492	4.76699	-4.0371	-1.47423	-1.04994
1.15733	-1.00845	-1.73825	2.72298	-1.82395	3.32939	-3.82224	-1.19753	-2.06968
1.158	-0.87524	-2.07818	2.67828	-1.49013	2.75734	-3.95821	-1.43664	-2.036
1.15867	-1.06463	-1.69383	2.78152	-1.65234	2.57608	-3.96168	-1.4138	-0.54992
1.15933	-0.85027	-2.29343	3.31498	-1.57877	2.27817	-3.99436	-1.45148	0.023421
1.16	-1.19726	-2.06475	2.82082	-1.58732	1.94678	-3.86731	-1.22866	-1.19456
1.16067	-0.89903	-2.17649	2.30152	-1.19951	0.756201	-3.99103	-0.55011	-2.94425
1.16133	-0.89641	-1.94465	2.48625	-0.96335	-0.27106	-4.28271	-0.18385	-2.77317
1.162	-0.98065	-2.14371	2.36088	-1.17225	-0.45141	-3.76329	0.222339	-0.98925
1.16267	-1.33971	-1.80095	2.27945	-1.56736	-0.39609	-3.64296	0.820539	-1.30794
1.16333	-1.01526	-2.01107	2.68859	-1.80198	-1.49442	-3.67479	0.843913	-0.96332
1.164	-0.68049	-0.97591	2.43187	-2.21839	-1.9938	-3.65576	0.553451	-1.57174
1.16467	0.211062	-1.23653	2.42918	-1.86946	-2.78437	-3.44537	0.349496	-2.05687
1.16533	0.975718	-0.5616	2.21668	-2.29288	-2.27605	-3.77009	-0.15259	-1.78342
1.166	1.34041	-0.58893	1.31417	-2.37003	-1.3569	-3.5504	-0.47255	-2.50765
1.16667	0.817893	-0.58304	1.93828	-2.72031	-1.59776	-3.44988	0.10962	-1.93193
1.16733	0.212801	-1.0394	1.12656	-2.68475	-1.98437	-3.78299	0.276356	-2.12232
1.168	0.680562	-0.84498	1.39947	-2.5863	-1.38768	-3.60531	0.459011	-2.72663
1.16867	-0.30924	-0.70444	1.16005	-2.44057	-1.68532	-3.82267	0.664185	-3.17725
1.16933	0.148119	-0.31986	1.67262	-2.059	-1.31687	-4.08545	1.3586	-1.8419
1.17	-0.3367	-1.32623	0.664128	-1.92043	-1.58538	-4.09047	1.5858	-1.57082
1.17067	-0.5337	-1.46759	0.573342	-2.04373	-1.56519	-4.46419	2.07114	-2.78279
1.17133	-0.58668	-1.54434	1.32857	-2.10675	-1.25164	-4.24342	1.60292	-2.81519
1.172	-0.40622	-2.14055	0.986486	-2.49243	-1.46334	-4.18356	1.87729	-2.52388
1.17267	-1.12186	-1.06945	1.33081	-2.35837	-1.32184	-4.6384	2.06151	-1.16003
1.17333	-0.67098	-1.13624	1.33285	-2.13952	-1.9173	-4.52123	2.35217	-2.17346
1.174	-0.15857	-0.76995	0.108063	-2.07791	-3.00968	-4.62404	1.83622	-3.03305
1.17467	0.00616	-0.55988	1.56092	-1.94581	-1.77494	-4.33412	1.77187	-2.68112
1.17533	-0.73398	-0.38631	0.392651	-1.8363	-0.5836	-4.2115	1.8719	-3.49638
1.176	-0.8641	-0.40498	1.09307	-1.52953	-0.56635	-3.86772	1.24985	-2.88891
1.17667	-1.03324	-1.18289	0.08177	-1.53985	0.154953	-3.88501	0.893141	-3.48223
1.17733	-0.00297	-1.34667	0.475992	-1.52835	1.26523	-4.14344	1.57951	-3.48625
1.178	-0.47231	-1.94544	0.880287	-1.67343	1.68757	-3.93167	2.06261	-3.71307
1.17867	-1.28104	-1.81524	0.663203	-1.57502	2.64825	-4.07257	1.91931	-2.97346
1.17933	-1.21155	-2.01258	0.443681	-1.66697	3.27232	-4.34443	2.03904	-4.1625
1.18	-1.38039	-1.60521	0.904936	-1.71319	3.64613	-4.31184	2.30472	-4.28388
1.18067	-0.44249	-1.93807	0.661776	-1.55144	4.19136	-4.50444	2.21154	-4.27108
1.18133	-1.07521	-1.41877	0.720903	-1.76507	3.46897	-4.65963	2.30968	-2.46515
1.182	-1.67787	-1.73786	0.808584	-2.2374	4.0196	-4.78511	2.31331	-1.97872
1.18267	-1.45775	-1.91926	0.777328	-2.2573	3.74336	-4.70475	2.77718	-2.3414
1.18333	-0.6759	-1.10169	0.850526	-2.29291	3.65341	-4.84267	2.19259	-1.2246
1.184	-1.68684	-1.16076	0.962463	-2.08194	3.84463	-4.47172	2.94831	-1.3465
1.18467	-1.25617	-1.53449	0.200836	-1.87824	3.45151	-4.4522	2.59311	-1.71392
1.18533	-1.29339	-1.17665	1.20975	-2.03841	3.87163	-4.56227	1.99187	-1.64866
1.186	-1.47157	-0.64053	0.547996	-1.78495	3.01437	-4.80947	1.65909	-2.39773
1.18667	-2.72655	-1.48338	0.424221	-2.03515	2.28415	-4.64327	1.41055	-2.62526
1.18733	-1.41904	-1.37699	0.612373	-2.13842	1.652	-4.41746	2.13143	-1.59422
1.188	-2.18175	-1.37359	0.551998	-2.39471	0.657314	-4.46903	2.59445	0.601571
1.18867	-2.48756	-1.57248	0.315709	-2.77877	0.34045	-4.0787	2.33131	-1.00893
1.18933	-2.84506	-1.64851	0.270497	-2.68779	-0.21686	-4.55725	1.8526	-1.54657
1.19	-2.74095	-1.71462	0.266906	-2.48979	-0.55244	-4.45219	1.70387	-1.58539
1.19067	-2.75051	-1.90753	1.3027	-2.81528	-0.49599	-4.53309	1.61139	-2.40964
1.19133	-2.23887	-1.93557	1.33531	-3.28379	-0.29271	-4.29817	1.01074	-2.47658
1.192	-1.94133	-1.85834	0.760226	-3.50179	0.778719	-3.98232	0.793509	-1.54705
1.19267	-2.46569	-2.53724	1.30108	-3.37914	1.06186	-3.75357	0.204433	-2.16649
1.19333	-2.57999	-1.30875	1.44095	-3.33054	1.36745	-3.77072	-0.16109	-2.57689
1.194	-2.68893	-1.45613	0.847184	-3.38896	0.637192	-3.78037	-0.2509	-1.91115
1.19467	-1.80041	-1.27294	0.580508	-3.51625	3.65249	-4.45973	-0.64125	-1.53067
1.19533	-2.74806	-0.88462	0.855487	-3.42002	3.48489	-4.66061	-0.77094	-0.71864
1.196	-2.95328	-0.39322	0.847433	-3.29671	4.26088	-4.64866	-1.13229	-2.49455
1.19667	-3.48256	-0.32749	0.605541	-3.1695	4.23243	-4.7539	-1.46467	-3.22369
1.19733	-2.83339	-1.52128	0.882742	-3.22197	3.90172	-4.6747	-1.47375	-1.95973
1.198	-3.54154	-0.82198	1.0263	-3.16895	2.36831	-4.50489	-1.75588	-3.06459
1.19867	-2.5396	-0.50054	-0.06517	-3.43194	3.02819	-4.83655	-1.94762	-2.34141
1.19933	-1.97459	-0.42225	0.006431	-3.71369	2.6933	-5.01152	-2.09501	-1.35244
1.2	-1.03566	-1.11182	-0.13327	-3.83047	1.31827	-5.0933	-2.43487	-2.26812
1.20067	-0.72387	-1.47727	-0.34788	-3.79003	0.701095	-5.13887	-2.35543	-1.13776
1.20133	-0.35825	-1.39428	0.339386	-3.54281	-0.71092	-5.183	-2.35038	-1.02443
1.202	-0.05036	-1.97657	0.206488	-3.50942	-0.96271	-5.18262	-2.32613	-0.57241
1.20267	-0.3346	-2.20847	0.27898	-2.90702	-0.38982	-4.9482	-2.22845	-1.04484
1.20333	-0.85888	-2.3886	0.403617	-2.94615	-1.40682	-4.3416	-2.22245	-2.13412
1.204	0.264852	-1.91163	0.103515	-2.7905	-0.89008	-4.614	-2.29007	-0.97822
1.20467	-0.16878	-2.43764	0.091999	-2.72585	-0.01614	-4.51688	-2.27627	0.288934
1.20533	0.392349	-2.24589	0.474678	-3.07891	0.314795	-4.65138	-2.19504	-0.67226
1.206	0.047759	-2.54994	0.54387	-3.1221	0.627582	-4.90006	-2.17723	-0.751
1.20667	0.297773	-1.81857	0.226173	-3.19443	0.404056	-5.22642	-2.32302	-1.30011
1.20733	-0.76884	-2.83506	0.029632	-3.26701	0.639573	-5.21849	-2.50311	-2.25704
1.208	-1.00956	-2.03939	0.381798	-3.40355	0.492614	-5.57041	-2.59363	-2.06079
1.20867	-0.99529	-1.63385	0.37019	-3.33404	0.603904	-5.53735	-2.44538	-3.17068
1.20933	-0.94435	-1.88383	0.731463	-3.53795	1.21821	-5.60404	-2.28732	-2.83541
1.21	-0.32389	-1.55788	-0.02169	-3.67701	0.955082	-5.32439	-2.44024	-2.94342
1.21067	0.001733	-0.24985	0.075656	-3.71596	1.1235	-5.15165	-2.47294	-4.48622
1.21133	0.341071	-0.46506	-0.1605	-3.89608	0.089028	-5.26083	-2.38045	-2.54392
1.212	0.1373	-0.47774	-0.44403	-3.89108	0.043613	-5.68685	-2.53129	-1.5303
1.21267	-0.17872	-0.53175	-0.00394	-3.54153	-0.49393	-5.0604	-2.76432	-1.20478
1.21333	-0.64944	-0.9937	0.391261	-3.56765	-1.026	-4.79303	-2.68281	-1.27247
1.214	-0.13184	-0.68454	-0.41984	-3.58039	-1.40569	-4.45227	-2.62497	-0.1742
1.21467	-0.31926	-1.07234	0.32805	-3.59578	-2.13866	-4.24277	-2.58049	0.326677
1.21533	-0.62041	-1.24269	0.371273	-3.44293	-1.72133	-3.56287	-2.48388	-1.16439
1.216	-0.6127	-1.10255	0.687165	-3.61138	-1.97797	-3.67025	-2.53647	-1.0615
1.21667	-0.11267	-1.08381	0.180288	-3.71824	-1.77754	-3.26663	-2.48932	-0.67516
1.21733	-0.37404	-1.65023	0.428498	-3.39294	-1.47396	-3.52286	-2.45886	-1.46921
1.218	-0.40857	-1.92557	0.275768	-3.35615	-0.96109	-3.83524	-2.49741	-0.69613
1.21867	-0.45644	-2.06345	0.400803	-3.14094	-1.21617	-3.65413	-2.633	-2.08413
1.21933	-0.64243	-2.03847	0.837846	-3.39921	-1.74021	-3.59559	-2.39876	-1.79628
1.22	0.073567	-2.52256	-0.33304	-3.46777	-1.84445	-3.52441	-2.23298	0.478042
1.22067	-0.40484	-2.47518	-0.76439	-3.71083	-1.66707	-3.62541	-2.38972	-1.97871
1.22133	-0.79658	-2.00837	0.314772	-3.53312	-2.3368	-3.79158	-2.54725	-4.05597
1.222	-0.38497	-2.59417	0.453833	-3.91787	-2.26096	-3.27157	-2.41912	-4.95936
1.22267	0.157497	-2.33641	0.833424	-3.70636	-2.61216	-3.58409	-2.55108	-4.11208
1.22333	-0.27791	-2.71099	1.36128	-3.78723	-2.25372	-3.70141	-2.31986	-3.52953
1.224	-0.02829	-1.00386	1.66584	-3.98703	-2.43769	-3.86757	-2.22087	-3.93876
1.22467	-0.70336	-1.81135	2.2711	-3.73149	-2.14321	-3.86184	-2.37429	-3.83929
1.22533	-1.01499	-1.59279	1.70219	-3.7924	-2.79437	-3.63177	-2.5967	-3.77097
1.226	0.047485	-1.51251	1.64474	-3.89317	-2.5491	-3.84452	-2.50324	-4.49148
1.22667	0.254352	-1.08096	1.47881	-3.73502	-1.69536	-3.84508	-2.59093	-4.74236
1.22733	0.805604	-1.34854	1.17989	-3.41697	-1.56623	-3.92576	-2.50212	-5.34887
1.228	0.708346	-1.85327	1.64409	-2.5813	-1.73924	-3.91787	-2.7654	-4.71084
1.22867	0.963133	-1.87434	1.34563	-2.64885	-2.9582	-4.03869	-2.71774	-5.07398
1.22933	0.711452	-1.86524	1.21457	-2.29392	-2.16951	-4.24288	-2.66563	-5.09819
1.23	1.16915	-1.45735	1.251	-2.26058	-1.97134	-4.20429	-2.58072	-5.44023
1.23067	1.82469	-2.20569	0.411534	-2.11597	-2.28172	-3.86417	-2.65613	-4.2205
1.23133	1.27909	-2.1843	1.33028	-2.24531	-1.9921	-3.89227	-2.68494	-4.8468
1.232	0.95002	-2.07377	0.863325	-2.26465	-2.67318	-3.98907	-2.65558	-5.01904
1.23267	1.82237	-2.26216	0.84421	-2.48767	-3.04061	-3.76747	-2.5458	-4.60218
1.23333	0.996872	-1.93389	0.429979	-2.40574	-1.89498	-3.77792	-2.55195	-3.73358
1.234	2.57188	-1.68736	0.063718	-2.60878	-1.55036	-3.8509	-2.51764	-3.85188
1.23467	1.31656	-1.85617	0.540663	-2.86549	-2.29294	-3.88594	-2.59678	-3.31449
1.23533	1.23714	-1.83518	0.667774	-3.0766	-1.64415	-3.99585	-2.51997	-3.08964
1.236	0.802347	-1.69226	1.24876	-3.41162	-1.81117	-4.09386	-2.75785	-1.62466
1.23667	0.683206	-1.94046	1.66267	-3.70045	-2.99947	-4.23311	-2.91244	-2.66855
1.23733	1.74379	-1.25964	1.42664	-3.81465	-2.25538	-4.15578	-2.67999	-1.65693
1.238	1.81247	-1.71865	1.73587	-3.06757	-2.92046	-3.676	-2.75623	-1.03336
1.23867	1.47939	-2.25604	1.82292	-2.64181	-2.86406	-3.82512	-2.73472	-0.92682
1.23933	0.651134	-2.16431	1.92089	-2.40861	-3.82151	-3.70927	-2.81602	-2.25349
1.24	-0.04431	-2.34385	2.49495	-2.4053	-2.75648	-3.94339	-2.93099	-2.29138
1.24067	0.044285	-2.08349	2.18222	-2.03307	-3.53624	-4.26834	-2.43462	-2.81654
1.24133	0.273951	-2.42639	1.99447	-1.79514	-2.55988	-4.268	-2.11847	-2.93462
1.242	-0.16627	-1.81751	1.54633	-1.77867	-2.38287	-4.41412	-2.31258	-3.10159
1.24267	0.109923	-1.21829	0.600933	-1.96659	-1.80187	-4.67619	-2.47453	-2.75323
1.24333	0.268344	-1.33482	1.22844	-1.66056	-3.03243	-4.92396	-2.60644	-4.23566
1.244	0.07103	-0.83879	1.98209	-0.19462	-3.23645	-4.65922	-2.63144	-3.81072
1.24467	-0.72488	-0.89234	2.41838	-0.56918	-3.35517	-4.21817	-2.85033	-5.15265
1.24533	-0.44436	-0.59445	2.49683	-0.28114	-3.57856	-4.10161	-2.63507	-4.63253
1.246	-0.46667	-0.64155	2.18118	-0.26191	-3.60935	-3.96869	-2.92636	-3.63195
1.24667	-0.33165	-0.65337	3.61504	-0.4338	-2.76877	-3.49626	-2.98905	-4.55575
1.24733	-0.94373	-1.50083	2.73556	-0.43163	-3.22153	-3.59368	-2.75707	-4.40208
1.248	-0.07281	-2.06006	2.69556	-0.3402	-3.83434	-3.67956	-2.96548	-4.04059
1.24867	-0.61032	-1.69703	2.71128	-1.07886	-4.19076	-4.14419	-2.94794	-5.54936
1.24933	-0.09035	-2.38833	1.74624	-1.42464	-4.08338	-4.07798	-2.76305	-5.77036
1.25	-0.56689	-1.7886	2.29816	-1.54189	-3.91505	-4.25078	-2.55362	-6.1509
1.25067	-0.30434	-2.45374	2.27647	-1.5031	-3.99024	-4.18498	-2.19169	-6.31515
1.25133	-0.53307	-2.45472	0.71281	-1.52256	-2.92975	-4.19497	-1.77238	-7.27603
1.252	-0.23423	-2.89041	1.73875	-1.23096	-2.81112	-4.37297	-1.55519	-8.30018
1.25267	-0.65354	-2.87287	1.56232	-1.80921	-3.65934	-4.57834	-1.43755	-7.58523
1.25333	-0.25762	-3.24142	1.30562	-1.69607	-4.28613	-4.88776	-0.94137	-8.36377
1.254	0.253157	-2.82938	0.989753	-2.04093	-3.92851	-5.20494	-0.5552	-7.38422
1.25467	1.57862	-2.85749	1.58242	-1.75276	-4.34052	-5.45533	-0.4889	-7.68614
1.25533	1.74936	-2.61908	1.73703	-1.25121	-4.32733	-5.39362	-0.07457	-8.04069
1.256	1.39662	-2.66811	2.16	-0.74914	-2.83513	-5.76222	0.103123	-6.92355
1.25667	1.64752	-2.09482	1.86391	-0.40998	-3.19082	-5.52279	0.359473	-6.59357
1.25733	0.680204	-1.51732	1.3392	0.272057	-2.5607	-5.80896	0.470098	-7.41455
1.258	0.922408	-1.7748	1.13366	0.714595	-2.7724	-5.38095	0.007776	-8.15769
1.25867	0.622089	-0.92955	1.22197	1.05179	-3.06436	-5.53111	-0.18992	-8.35113
1.25933	-0.11527	-0.82436	1.86722	0.489947	-3.01774	-5.33781	-0.6354	-7.62091
1.26	-1.25906	-0.76624	1.72954	0.795083	-2.68214	-5.06685	-0.73105	-8.35399
1.26067	-0.753	-0.71932	1.72265	0.819894	-2.64047	-5.40501	-1.2641	-8.37085
1.26133	-0.41114	-0.7603	1.13254	0.736358	-2.93049	-5.29755	-1.1509	-7.94331
1.262	-0.25005	-0.79753	0.302856	0.220104	-2.63896	-5.38668	-0.19271	-8.42029
1.26267	-0.28002	-0.53397	0.131369	-0.02867	-2.76096	-5.50169	0.113932	-8.57424
1.26333	0.113996	-0.01032	0.658117	-0.37078	-3.66997	-5.23275	-0.61817	-8.27506
1.264	-0.84902	-0.36675	1.25458	-0.82882	-1.83318	-4.91323	-0.87901	-8.18201
1.26467	-0.46629	0.01164	0.721008	-1.34933	-2.92289	-5.00305	-0.40387	-8.42193
1.26533	-0.74907	-0.70133	1.13305	-1.54788	-3.83499	-4.81145	-0.54163	-8.49304
1.266	-0.35955	-0.76194	1.01202	-1.6224	-3.51455	-4.7835	-0.08011	-8.50131
1.26667	-0.71881	-1.04317	0.674564	-1.20002	-3.6088	-4.95395	-0.2029	-8.72981
1.26733	-0.16561	-0.41148	0.666437	-1.204	-4.12182	-5.04335	-0.02744	-8.18084
1.268	-0.36584	-0.27005	-0.05714	-1.3588	-3.5062	-4.64156	0.448371	-7.9574
1.26867	-0.36763	-1.03294	0.168421	-1.84594	-4.88217	-4.82558	0.314881	-8.6187
1.26933	0.165855	-0.95178	0.27518	-1.91106	-4.43261	-4.29842	0.7952	-8.25225
1.27	-0.36641	-1.58438	0.342667	-1.69722	-4.20348	-4.48307	1.13396	-7.51053
1.27067	-0.38275	-1.01881	0.186966	-1.7131	-4.23729	-4.59	1.16209	-8.06764
1.27133	-0.49621	-0.53076	0.458726	-2.01071	-3.11799	-4.13939	1.58482	-8.37846
1.272	0.430489	-0.77716	0.55552	-2.02206	-2.96371	-4.10807	1.63926	-5.93733
1.27267	-0.4077	-1.14845	0.581127	-2.41735	-2.64332	-4.40283	1.56989	-5.27361
1.27333	0.16998	-1.39204	0.435533	-2.54982	-1.90988	-4.60572	1.80004	-6.36971
1.274	0.390071	-1.83448	0.106703	-2.68187	-1.93348	-4.9848	1.81335	-5.15117
1.27467	-0.17425	-1.32643	0.563636	-2.65498	-2.84125	-5.05352	2.01263	-5.33422
1.27533	-0.51244	-0.98749	1.08068	-2.7424	-1.94907	-5.25359	1.39741	-5.77227
1.276	-0.33189	-1.09113	0.455476	-2.87491	-2.32221	-5.00461	1.04364	-4.71105
1.27667	-0.21607	-0.15786	-0.32909	-2.50853	-2.74086	-5.2279	1.12709	-5.93174
1.27733	-0.17177	-0.47223	0.482923	-2.38176	-2.21156	-5.09117	0.676334	-5.6197
1.278	-0.45176	-0.91545	0.115621	-2.28064	-2.6151	-4.81478	0.343202	-4.37859
1.27867	-0.25728	-1.23584	-0.24189	-2.30258	-3.51844	-4.81693	0.080354	-4.75554
1.27933	-0.52846	-1.68322	-0.14188	-1.95527	-2.4016	-4.49929	0.158499	-4.55145
1.28	-0.35112	-1.25922	-0.06119	-1.88365	-2.53693	-4.45284	0.270991	-4.50861
1.28067	-0.4928	-1.09165	-0.34916	-1.9158	-2.98396	-4.81233	0.172196	-3.86818
1.28133	-0.51985	-0.35309	0.518062	-1.78678	-3.15936	-4.6551	-0.06126	-4.70952
1.282	-0.23931	-1.20932	-0.22145	-1.37696	-3.44095	-4.56646	-0.08773	-5.24576
1.28267	-0.09608	-0.88243	0.041063	-1.07216	-3.7829	-4.67006	0.040655	-4.93189
1.28333	0.057091	-0.86486	0.176181	-0.90395	-3.58999	-4.62136	-0.12587	-4.13514
1.284	0.115	-0.54395	-0.02997	-0.82651	-3.62204	-4.56316	0.274605	-4.6574
1.28467	-0.49166	-1.72098	0.096907	-0.68854	-3.64836	-4.86516	0.360374	-4.90905
1.28533	-1.18084	-0.96874	0.711973	-0.51321	-2.74706	-4.71961	0.824278	-4.8387
1.286	-0.93333	-0.3218	0.75828	-0.84587	-3.05765	-4.9506	1.2645	-5.75381
1.28667	-0.68593	-0.38194	1.24162	-0.96432	-2.86428	-4.78994	1.33747	-6.35015
1.28733	-0.83567	-0.24899	1.47259	-1.44924	-2.82371	-4.97412	1.60541	-7.12177
1.288	-0.93152	-0.51351	1.75823	-1.77345	-3.08338	-5.13522	1.98554	-7.0131
1.28867	-0.10526	-0.67923	2.2871	-1.85671	-2.85827	-5.32954	1.56503	-6.32155
1.28933	-0.56093	-0.89597	2.38923	-2.05199	-2.719	-5.17932	1.32987	-5.99176
1.29	-0.16923	-0.88281	1.21484	-2.06197	-2.95351	-5.28534	1.08722	-6.01191
1.29067	-0.75851	-1.17707	2.03423	-2.33071	-3.80191	-4.99519	1.66501	-5.95032
1.29133	-0.73885	0.060884	2.41275	-2.11372	-3.28961	-4.55495	1.50127	-6.38039
1.292	-0.61438	-0.1815	2.27446	-2.04536	-4.36063	-4.90671	1.48385	-6.21487
1.29267	-0.43221	0.124795	2.28812	-2.24673	-3.76746	-4.56034	1.62671	-6.27155
1.29333	0.676243	-0.19206	1.80223	-2.32745	-4.207	-4.58105	1.76472	-5.78896
1.294	2.13191	-0.37415	1.68084	-2.33563	-4.10121	-4.3252	1.58163	-5.72518
1.29467	1.09527	-0.57767	0.82248	-2.38607	-4.62545	-4.28627	1.68002	-6.14496
1.29533	1.07715	0.409793	1.69671	-2.14901	-4.81584	-4.56017	1.44241	-6.59466
1.296	1.71847	-0.12248	1.52456	-1.77054	-4.11873	-4.78939	1.18953	-5.86599
1.29667	1.05982	-0.50803	1.57263	-1.92217	-4.82676	-4.86391	1.00423	-6.65377
1.29733	2.60849	-0.72067	1.30036	-2.06131	-4.80587	-4.91608	1.07842	-5.4421
1.298	1.59676	-0.96216	0.746456	-2.02308	-5.23511	-4.86507	0.814597	-6.39902
1.29867	1.69225	0.253601	0.903557	-2.0824	-5.07511	-4.76891	1.00787	-5.61766
1.29933	1.56862	-0.25805	-0.22421	-2.06427	-5.05938	-4.56502	0.887739	-5.99984
1.3	1.99292	-0.84773	0.552951	-2.23666	-5.38986	-4.20127	0.246841	-6.44587
1.30067	1.29463	-1.02112	-0.1814	-2.3054	-4.80362	-4.34143	0.341594	-6.54703
1.30133	1.63761	-0.9623	-0.18962	-2.37905	-5.14723	-4.31731	0.086767	-5.2965
1.302	2.09104	-1.02168	-0.37794	-2.35124	-4.72245	-4.33941	-0.41626	-5.26864
1.30267	2.45032	0.379071	-1.08066	-2.2953	-4.7971	-4.38373	-0.3088	-6.17259
1.30333	1.1917	-0.96975	-0.40755	-2.6426	-4.88735	-4.61633	-0.17555	-6.11346
1.304	1.99413	-0.74111	-0.78456	-2.56745	-4.8637	-4.74653	-0.61915	-5.18196
1.30467	1.8472	-1.59177	-0.11076	-2.75227	-4.87783	-4.59303	-0.93791	-4.78237
1.30533	1.93678	-1.87019	-0.89172	-2.64244	-5.56968	-4.73812	-1.24018	-4.90024
1.306	1.3401	-1.42849	-1.14986	-2.12886	-5.32395	-4.57893	-1.30865	-5.8037
1.30667	1.15262	-1.13202	-0.28885	-1.76249	-5.38855	-4.28204	-1.38092	-6.33637
1.30733	0.462758	-1.15771	-0.24307	-1.90594	-4.76482	-4.50022	-1.29691	-5.71935
1.308	0.764225	-1.01334	-0.58231	-1.82665	-5.02975	-4.50985	-1.50628	-6.13117
1.30867	0.053181	-1.55672	-0.75774	-1.87284	-5.03164	-4.57081	-1.68876	-5.2911
1.30933	0.570972	-2.15307	0.50151	-1.97199	-5.42327	-4.62396	-1.85828	-6.49226
1.31	1.5875	-2.21808	0.066396	-1.8476	-5.23859	-4.27888	-1.84161	-5.70215
1.31067	0.061304	-2.39884	-0.57113	-1.99542	-5.2444	-4.47191	-1.89718	-6.11803
1.31133	1.06842	-2.76052	-0.06387	-2.00979	-4.90649	-4.61014	-1.9729	-6.18383
1.312	-0.18819	-2.31629	-0.87446	-2.15325	-4.64932	-4.74975	-2.29342	-6.71564
1.31267	-0.17294	-1.63316	-0.56928	-2.2728	-4.78887	-4.98867	-2.42675	-5.88498
1.31333	-0.38242	-2.02974	-0.86452	-2.46786	-4.77938	-5.0452	-2.5622	-4.77159
1.314	-0.54161	-2.68619	-0.73201	-2.4047	-4.60529	-5.11926	-2.72059	-6.08272
1.31467	-0.75362	-2.28001	-0.50329	-2.25474	-4.3584	-5.24528	-2.47612	-6.40072
1.31533	-1.3564	-1.80971	-0.91249	-2.13767	-4.16344	-4.94081	-2.52533	-5.52427
1.316	-0.8677	-1.99724	-0.6717	-2.08	-3.61992	-5.05819	-2.67765	-5.9235
1.31667	-1.6491	-2.22394	-0.92197	-2.08557	-3.53706	-4.83354	-2.60875	-6.12871
1.31733	-2.7693	-2.11494	-0.26781	-2.06904	-4.19315	-4.9799	-2.48872	-6.1312
1.318	-3.37132	-2.64047	-0.50742	-2.14019	-4.13493	-4.81556	-2.57181	-5.85527
1.31867	-3.22599	-2.98245	-0.32574	-2.09717	-4.57622	-4.87698	-2.74401	-5.89539
1.31933	-3.22533	-3.00064	0.207394	-2.11858	-3.93192	-4.62863	-3.05749	-5.80181
1.32	-2.70119	-2.27328	-0.29039	-2.03309	-4.64527	-4.64722	-3.15996	-5.38299
1.32067	-2.60685	-1.71853	-0.43716	-2.3854	-3.86411	-4.59255	-3.20164	-5.13303
1.32133	-2.67514	-1.39012	0.085526	-2.51855	-4.79932	-5.00007	-3.21147	-4.40275
1.322	-2.50032	-1.28246	-0.90616	-2.49042	-4.64586	-4.92809	-3.21587	-4.72773
1.32267	-2.54311	-1.73814	-0.67688	-2.29534	-4.93148	-4.87103	-3.0482	-4.38446
1.32333	-2.53587	-1.62807	-0.54456	-2.29422	-5.79325	-5.16821	-2.89264	-4.39016
1.324	-1.98694	-1.61737	-0.69345	-2.17892	-5.99845	-5.13926	-2.79932	-4.81179
1.32467	-2.09844	-1.12636	-0.64841	-2.50097	-6.38402	-5.20318	-2.73467	-4.30242
1.32533	-2.06276	-1.24643	0.020163	-2.39884	-6.40585	-4.99597	-2.85568	-4.20407
1.326	-2.22636	-0.84175	-0.69349	-2.48324	-6.55737	-4.54423	-2.69752	-5.15623
1.32667	-1.77495	-1.664	-0.88006	-2.35515	-6.19082	-4.26398	-2.55898	-6.1442
1.32733	-2.41222	-2.24187	-1.19861	-2.16789	-6.34307	-4.05252	-2.78088	-5.63113
1.328	-0.99833	-2.21527	-1.33692	-2.0897	-6.79295	-3.8244	-2.70511	-6.24932
1.32867	0.032312	-1.99755	-1.55977	-2.47343	-7.03337	-4.02375	-2.3835	-6.69294
1.32933	0.120589	-2.25289	-1.09299	-2.38461	-6.682	-3.75846	-2.50268	-6.25164
1.33	-0.05204	-2.70531	-0.93836	-2.39846	-6.39631	-4.01452	-2.47092	-6.27163
1.33067	0.960905	-2.85293	-1.22503	-2.33119	-6.04689	-3.97701	-2.30076	-6.60077
1.33133	-0.06109	-3.29517	-0.74196	-2.53859	-7.57806	-4.28398	-2.2444	-6.23407
1.332	0.767246	-2.9478	-1.40646	-2.61831	-6.74173	-4.2577	-2.47787	-6.39239
1.33267	1.95753	-2.6626	-1.88912	-2.78659	-7.23752	-4.43702	-2.56648	-5.46154
[truncated: 26,501 more rows]

## Sheet: Panel g
100uA	150uA	200uA
-4.13897	-6.93768	-10.2973
-2.20738	-8.09019	-12.5737
-3.19875	-13.7145	-18.4578
-3.24819	-5.52595	-10.7365
-2.49338	-8.74194	-20.1175
-5.27999	-9.5662	-14.2631
-2.16807	-5.15039	-10.8494
-5.4157	-11.9108	-17.192

## Sheet: Panel i
Time (min)	111-7	111-8	119-2	112-1	112-8	112-3
0.000667	2.00497	-8.27764	1.34201	3.68261	-2.7179	-5.54981
0.001333	3.10676	-8.48187	0.290112	2.8506	-2.31749	-4.59864
0.002	3.21585	-7.55848	-0.35899	2.9503	-3.27715	-3.7538
0.002667	2.33087	-8.40655	-1.4578	3.74913	-4.14086	-5.06545
0.003333	1.67729	-8.44655	-1.01806	3.88017	-4.56507	-5.36323
0.004	1.01161	-7.36431	-1.08928	2.96588	-4.27138	-2.56976
0.004667	1.49337	-8.05062	-0.46345	2.95358	-2.9324	0.898076
0.005333	1.25225	-7.62652	-0.73667	3.18309	-2.44084	3.68148
0.006	1.10932	-8.05611	-0.60162	2.57192	-2.67119	4.33598
0.006667	0.809008	-8.15935	-0.99807	1.94081	-2.43922	3.30942
0.007333	0.829835	-7.55675	-1.69443	1.39847	-2.62916	4.44123
0.008	0.877552	-9.22145	-1.90627	0.927105	-3.13105	0.902314
0.008667	1.6615	-8.39793	-1.17053	1.30354	-2.74482	0.664131
0.009333	1.60029	-7.5581	-0.20239	1.59515	-2.37872	1.02851
0.01	1.3434	-7.71101	-1.41894	1.70294	-3.43144	-0.5828
0.010667	1.02484	-7.97522	-1.52391	1.21316	-2.47196	0.473404
0.011333	1.23268	-8.81871	-2.05975	0.014754	-2.86758	-1.03409
0.012	1.26665	-7.83884	-2.64558	0.793376	-2.9246	-2.10691
0.012667	0.610686	-8.13006	-2.55212	0.199959	-2.76758	-1.02303
0.013333	0.37916	-8.75392	-2.01207	0.220576	-2.01854	-1.75452
0.014	0.484732	-8.95206	-0.32554	0.528276	-1.56097	-2.41634
0.014667	1.08298	-7.68981	-0.48205	1.73485	-1.93569	-2.03313
0.015333	1.46974	-7.61494	-0.97136	3.05972	-1.8814	-2.40905
0.016	1.08417	-6.91257	-1.5261	2.23767	-3.20307	-2.50905
0.016667	1.20803	-6.65902	-1.48394	1.80776	-2.83868	-2.80231
0.017333	1.04919	-8.08804	-1.42621	1.44676	-2.01708	-2.59045
0.018	0.401076	-7.03188	-1.4524	0.950788	-2.97794	-3.13106
0.018667	0.27403	-7.94582	-1.97586	2.73282	-4.1172	-2.59648
0.019333	-0.0811	-8.34812	-2.028	2.36887	-4.54041	-2.63694
0.02	0.589957	-8.13053	-2.67864	1.76887	-3.76533	-3.84639
0.020667	0.320419	-8.59436	-2.95188	1.88844	-3.13729	-2.38519
0.021333	0.414867	-7.65903	-2.59329	2.04642	-4.06958	-3.83456
0.022	1.62642	-7.40834	-2.74949	1.7558	-3.89467	-3.77663
0.022667	1.29522	-8.01783	-3.15812	1.60382	-2.43177	-2.88862
0.023333	1.42946	-7.41339	-3.3224	2.33601	-2.33443	-3.44893
0.024	1.91373	-8.40194	-3.32408	2.82172	-3.02791	-3.3396
0.024667	1.48742	-6.70502	-2.85485	3.47407	-2.28755	-3.96529
0.025333	0.783994	-8.11863	-2.42641	2.91787	-2.5666	-3.51529
0.026	1.00669	-6.79994	-1.51402	2.75722	-1.58	-4.89117
0.026667	0.397576	-8.23775	-0.97852	2.10695	-2.63002	-4.27733
0.027333	0.777828	-9.23478	-0.82571	1.52134	-3.28347	-4.22395
0.028	1.49569	-8.42286	-0.96318	0.452986	-4.18754	-4.07657
0.028667	1.79635	-7.8123	-0.85019	-0.97256	-3.84116	-4.43763
0.029333	2.25071	-7.25285	-1.19562	-1.56692	-4.24604	-3.74704
0.03	2.90295	-7.90432	-1.51591	-1.93512	-4.46211	-3.81131
0.030667	2.78248	-7.82705	-1.0686	-2.44758	-3.90996	-4.55084
0.031333	2.31798	-6.94458	-0.91802	-1.71457	-4.48753	-3.76153
0.032	2.72781	-6.11706	-0.5571	-2.73944	-3.71987	-3.92318
0.032667	2.01886	-7.05081	-0.75761	-3.18507	-0.92858	-3.41292
0.033333	1.56515	-6.8639	-1.36317	-2.40741	3.49607	-4.63544
0.034	1.56248	-7.56532	-1.70846	-1.76334	2.18803	-4.22462
0.034667	2.8784	-6.44535	-0.87361	-0.15154	2.28184	-3.57324
0.035333	2.53084	-6.67477	-1.03642	0.097558	0.539035	-3.4725
0.036	3.0609	-7.03487	-1.57031	-0.16097	1.21038	-4.95798
0.036667	3.08912	-6.35292	-1.7925	-0.26815	-0.9723	-3.82609
0.037333	3.30598	-6.64398	-2.4149	-1.40723	0.032325	-3.47635
0.038	3.11744	-6.79206	-2.81907	-0.5577	1.07991	-3.05886
0.038667	3.20292	-5.88639	-2.66626	-0.16223	-0.55902	-3.74921
0.039333	3.86785	-6.40172	-3.49755	-0.64789	-1.30174	-2.82222
0.04	3.53305	-6.06917	-3.58137	-0.64212	-2.45289	-2.31477
0.040667	3.31228	-7.00326	-3.96774	-1.00638	-1.08733	-0.90914
0.041333	2.82344	-6.90917	-4.5649	-1.7394	-0.38324	-2.67594
0.042	1.91097	-7.85191	-4.92147	-2.50504	0.158478	-2.88093
0.042667	2.21751	-7.45654	-5.5569	-2.49179	-0.17271	-2.06793
0.043333	1.43752	-8.12165	-4.77644	-3.39714	1.14498	-2.21426
0.044	1.45579	-8.0845	-3.36307	-4.4514	1.14369	-3.15196
0.044667	1.49292	-8.12709	-3.33207	-3.96356	0.997464	-2.14994
0.045333	1.20348	-8.57668	-3.26	-3.58742	-0.66792	-2.53681
0.046	0.592151	-8.02118	-2.15287	-2.41098	-2.17628	-2.76261
0.046667	0.113275	-7.85856	-2.74731	-2.19884	-1.79375	-3.98551
0.047333	0.376234	-7.92419	-3.29417	-1.58326	-2.1521	-4.7221
0.048	0.26259	-9.2177	-3.30793	-2.03416	-2.02514	-3.04743
0.048667	0.225861	-7.76464	-3.16452	-1.74708	-2.03467	-3.57834
0.049333	0.203898	-9.16108	-0.79419	-2.57526	-1.69294	-3.03165
0.05	0.480109	-8.90351	1.37132	-3.32266	-1.91822	-2.63576
0.050667	0.580087	-8.59115	3.44976	-3.84178	-0.52263	-2.88937
0.051333	0.671506	-8.69427	4.40269	-4.24771	-4.36484	-2.30263
0.052	0.850152	-9.49633	2.90563	-3.96915	-3.81073	-2.99407
0.052667	1.51622	-8.12882	3.81398	-4.44928	-2.51467	-3.75988
0.053333	1.08936	-9.04421	10.9087	-4.71879	-2.3642	-1.47214
0.054	1.01987	-8.91201	12.2335	-4.63609	-2.42818	-2.45186
0.054667	2.63508	-8.00949	11.8423	-5.22806	-1.16973	-2.29409
0.055333	3.606	-7.71616	8.75876	-4.6648	-1.2147	-1.90876
0.056	3.87252	-7.63815	6.01642	-5.10521	-2.27704	-2.07648
0.056667	4.34802	-7.93338	5.07808	-4.97304	-1.78637	-2.5028
0.057333	4.59344	-8.35668	4.22764	-4.32785	-2.53369	-2.99895
0.058	3.8549	-8.80434	3.08116	-3.44974	-1.56076	-1.14566
0.058667	5.61295	-8.73433	3.58204	-3.59011	-1.82902	-3.16716
0.059333	5.44354	-7.86437	2.81295	-3.51903	-0.89931	-3.19358
0.06	6.05624	-9.01365	1.25331	-3.33857	-0.88417	-3.02361
0.060667	5.99582	-10.0181	1.08878	-3.47733	-0.28953	-3.28502
0.061333	4.4854	-8.01323	1.81022	-4.20906	-1.4829	-2.2034
0.062	4.9497	-7.86978	4.35512	-4.17162	-1.9066	-3.44999
0.062667	4.53471	-8.46242	5.22116	-4.5317	-0.89766	-4.08811
0.063333	4.31361	-8.59679	4.57088	-3.63438	-1.08418	-3.17446
0.064	3.72828	-8.66029	3.63964	-3.78865	-0.78866	-3.9414
0.064667	2.82796	-8.599	2.85865	-2.73272	-1.47884	-2.84986
0.065333	2.80967	-8.02457	0.929411	-1.58844	-2.56402	-3.97735
0.066	2.98123	-8.50139	-0.08816	-2.08635	-3.42565	-3.70236
0.066667	2.61076	-8.91709	-0.21413	-3.19643	-3.29714	-4.25277
0.067333	2.33807	-9.01535	-0.41778	-2.73224	-3.89562	-4.50226
0.068	1.45833	-8.98727	5.05443	-2.01347	-2.19958	-3.65729
0.068667	1.88454	-8.37822	10.7759	-2.11469	-2.5196	-3.82359
0.069333	2.03108	-8.24578	10.6858	-2.23725	-2.12121	-4.50101
0.07	2.07809	-7.60429	8.11361	-2.16609	-2.68326	-4.30322
0.070667	1.13603	-6.76078	5.18295	-2.35055	-2.91988	-4.12342
0.071333	1.01118	-6.93207	2.68562	-2.88015	-3.79527	-3.60039
0.072	1.43824	-7.35563	2.98662	-2.67418	-3.28421	-3.82997
0.072667	1.00191	-7.31093	6.25286	-2.64687	-3.28911	-4.61171
0.073333	1.14889	-8.37921	8.22298	-1.99512	-2.81889	-4.48972
0.074	2.05385	-8.12331	9.65225	-1.99929	-4.14162	-5.54442
0.074667	2.25796	-7.71556	8.1391	-1.8979	-4.16555	-4.17325
0.075333	2.24631	-8.35686	7.50138	-1.42667	-2.5076	-4.58434
0.076	1.66246	-8.94409	6.40132	0.097372	-2.86451	-4.52537
0.076667	1.81519	-7.85246	6.7262	1.84911	-2.53215	-4.37867
0.077333	0.990697	-7.97519	8.4658	3.32349	-3.5064	-5.48108
0.078	1.03868	-6.02827	7.30579	3.02973	-3.49257	-3.88934
0.078667	0.890578	-7.101	5.56704	2.93806	-3.98634	-2.46471
0.079333	0.673136	-5.96672	3.91482	2.28734	-1.33465	-3.87868
0.08	0.878723	-4.82469	1.89213	2.23276	-0.90864	-3.51334
0.080667	0.339681	-4.58704	1.33794	1.28065	-1.74203	-4.13761
0.081333	0.043468	-5.31201	1.54386	1.47889	-1.82049	-4.8638
0.082	0.618885	-5.55932	2.13737	0.90375	-1.99718	-3.97576
0.082667	1.45375	-5.09724	2.22632	0.686571	-2.25354	-3.95756
0.083333	2.81271	-5.86189	0.984716	0.509684	-2.5636	-4.3695
0.084	3.2568	-5.75896	0.039402	0.10014	-3.23948	-3.90862
0.084667	2.52781	-4.3808	-0.73445	-0.39713	-1.02765	-4.63223
0.085333	2.52116	-5.98213	-0.45923	-0.28257	-1.6898	-4.93751
0.086	2.78347	-5.95011	1.92017	-0.13448	-1.39339	-4.47006
0.086667	2.7596	-5.47907	2.3133	-0.66467	-2.47921	-5.22543
0.087333	2.32936	-5.10015	2.9834	-0.99768	-2.21354	-4.88653
0.088	1.95151	-5.94657	3.31665	-1.03105	-1.20233	-4.44256
0.088667	1.42678	-5.63688	4.48528	-1.1577	-2.2275	-4.28243
0.089333	1.11798	-6.27455	3.84211	-0.57488	-2.5151	-3.87023
0.09	0.912845	-5.76824	2.3153	-0.6201	-3.2914	-4.41074
0.090667	1.09093	-6.59212	0.72695	-0.71992	-1.01002	-5.6182
0.091333	2.49537	-5.70025	-0.03723	-1.00863	-2.20852	-4.67982
0.092	2.0565	-6.77075	-1.24946	-1.05185	-2.63569	-5.36336
0.092667	2.99999	-6.70024	-1.58894	-1.42511	-3.55344	-4.95012
0.093333	1.7014	-6.90702	-1.06254	0.193767	-2.59466	-5.42982
0.094	1.52516	-7.16262	-0.02554	0.42625	-2.74893	-5.75275
0.094667	1.44361	-7.27418	1.24955	0.572487	-2.54388	-5.92771
0.095333	1.72129	-7.22964	1.51369	-1.33105	-0.84631	-5.10303
0.096	1.76404	-6.59184	0.745126	-1.97527	-0.48752	-5.27725
0.096667	1.19967	-5.48137	0.294178	-2.41016	1.31006	-5.26004
0.097333	1.09267	-6.02264	-0.56718	-2.87884	1.2184	-4.68849
0.098	1.17374	-7.58559	-1.4526	-3.27497	2.34157	-5.41521
0.098667	2.1504	-6.85359	-1.43842	-2.87291	2.77171	-5.24249
0.099333	1.19379	-7.3903	-1.36245	-2.63004	2.54465	-3.98907
0.1	0.900473	-6.54266	-1.47396	-2.67278	2.15431	-5.66497
0.100667	0.669606	-6.87519	-0.80736	-1.71828	2.3266	-3.86931
0.101333	0.543224	-6.50258	-0.04783	-1.27239	2.66918	-2.66635
0.102	0.924272	-6.48065	0.396041	-0.56634	1.82703	-2.26561
0.102667	1.34792	-7.01476	0.127554	0.654825	2.64208	-3.23082
0.103333	1.79507	-7.27919	-1.17812	0.573402	0.819516	-3.06865
0.104	0.880192	-6.68957	-2.46201	-1.02822	0.589041	-3.64604
0.104667	1.58578	-5.85914	-2.58384	-1.71564	-0.5881	-4.093
0.105333	1.89801	-6.36487	-1.84292	-0.8906	-0.72402	-4.09026
0.106	2.00712	-6.22202	-1.04267	-1.4586	-1.14876	-3.30427
0.106667	2.33616	-5.32156	-1.00789	-1.75866	-0.89362	-4.66659
0.107333	1.79838	-5.91245	0.296416	-1.02445	-2.05712	-3.09682
0.108	2.47383	-5.75072	1.02443	-0.59054	-0.93496	-2.45752
0.108667	2.28341	-6.77989	1.20433	-0.40597	-0.53305	-1.03448
0.109333	2.27255	-7.23474	0.974548	-0.88907	-0.85618	0.192469
0.11	1.68058	-6.82981	0.639298	-1.77481	-0.14872	-1.8096
0.110667	0.718277	-7.92267	0.189657	-2.22162	-0.72363	-1.05331
0.111333	0.32551	-6.62729	0.129595	-2.9006	0.553599	-3.30641
0.112	0.832969	-8.14416	-0.45456	-2.09863	-0.11754	-3.12974
0.112667	1.52894	-6.45336	-0.43244	-2.25067	0.398072	-3.91987
0.113333	1.02866	-7.81759	-1.10879	-1.08515	0.987358	-3.1629
0.114	1.13833	-6.56339	-1.68674	-0.68266	0.35028	-3.77369
0.114667	1.80155	-7.02434	-1.93499	-0.37681	0.408979	-4.46769
0.115333	1.43259	-7.46045	-1.37921	-0.06684	0.852313	-3.30645
0.116	0.921936	-6.81249	-1.45372	0.078176	-0.64805	-4.75627
0.116667	1.01781	-7.72413	-1.52786	-0.09839	0.438937	-3.83939
0.117333	0.683597	-7.99816	-0.93397	-0.45699	0.721804	-4.12006
0.118	0.981692	-6.65382	-1.85641	-0.22536	1.20611	-4.64891
0.118667	0.853383	-7.98481	-1.53726	1.23122	1.17127	-3.83515
0.119333	0.507564	-7.78985	-2.2685	1.47342	1.91027	-4.87213
0.12	-0.30866	-7.78214	-2.52216	2.79755	1.91149	-4.46021
0.120667	-0.06253	-8.20606	-3.58883	2.99319	1.64537	-4.74814
0.121333	-0.33879	-8.28739	-3.39618	2.92614	1.62186	-5.83686
0.122	-0.42097	-8.69496	-3.05139	3.38812	2.62758	-5.24559
0.122667	-0.85526	-8.94275	-2.63304	4.20716	2.25841	-5.09703
0.123333	-0.37136	-8.74874	-2.9425	3.72318	0.597542	-3.57268
0.124	0.50251	-8.44318	-3.83703	3.42966	0.550569	-3.37096
0.124667	0.423315	-9.26696	-4.12714	1.99486	-0.18417	-3.50206
0.125333	-0.13241	-8.8049	-4.42159	1.81473	-0.49533	-3.89308
0.126	-0.46767	-9.7286	-3.12853	0.347031	-0.83873	-4.57215
0.126667	-0.60902	-8.56712	-3.51614	1.12352	1.57501	-4.69945
0.127333	-1.16561	-8.85866	-5.0286	3.20708	1.65842	-4.8863
0.128	-1.10889	-9.10927	-4.99457	3.57991	1.32812	-5.23563
0.128667	-1.04979	-9.03193	-5.54457	3.32819	-0.1113	-5.49632
0.129333	-0.66815	-7.63155	-4.83048	3.04679	-1.11079	-5.06069
0.13	-0.97482	-7.0356	-3.5035	1.44827	-0.78441	-5.62463
0.130667	-1.1898	-7.93496	-1.68568	0.390737	-0.40252	-6.23677
0.131333	-1.70606	-8.40953	-2.37028	0.914933	0.379919	-6.52925
0.132	-1.55606	-5.93493	-2.78695	1.53533	-0.12817	-6.47502
0.132667	-1.75612	-2.88388	-3.28696	0.414894	0.128365	-6.18741
0.133333	-2.16374	-4.69133	-3.18806	0.506893	0.833585	-4.62284
0.134	-2.04075	-5.38084	-3.81074	0.25347	0.799482	-4.96501
0.134667	-2.70287	-6.70518	-4.56291	-0.58286	-0.05908	-6.02978
0.135333	-2.79165	-5.40345	-4.47808	-0.19488	-0.09769	-7.00758
0.136	-2.62349	-6.03072	-3.56646	-0.51822	-0.78762	-6.72901
0.136667	-1.39665	-5.52705	-2.83255	-1.02977	1.7734	-6.03073
0.137333	-2.1199	-6.7318	-1.45342	-0.67506	1.48316	-5.15153
0.138	-2.55626	-8.30483	-2.04411	-0.79313	1.58733	-6.47421
0.138667	-1.99297	-6.81756	-2.66695	0.770767	1.45228	-5.87241
0.139333	-2.78165	-7.13175	-2.80603	0.533067	4.31121	-5.55818
0.14	-2.47172	-7.8715	-4.29615	0.306594	5.65646	-6.17202
0.140667	-3.17946	-7.30421	-4.88776	-1.09558	6.31507	-5.52065
0.141333	-3.02339	-7.53056	-4.46401	-0.2929	6.28351	-6.15807
0.142	-2.89963	-7.50932	-3.90937	-0.44039	4.00362	-6.08181
0.142667	-2.08567	-8.04747	-2.41038	0.399299	4.74497	-5.65028
0.143333	-2.67045	-7.8483	-1.9075	0.984947	2.94631	-3.72096
0.144	-2.1374	-8.864	-2.25595	2.07068	2.02505	-4.2857
0.144667	-1.29065	-8.24965	-3.12473	2.23243	2.06299	-4.4694
0.145333	-0.27583	-8.21747	-4.04304	1.67658	1.67334	-3.79768
0.146	0.100427	-8.19022	-3.00858	2.14573	2.24339	-4.6152
0.146667	0.076782	-8.27551	-3.29878	0.871525	1.25837	-3.87463
0.147333	-0.1426	-8.21668	-3.40988	-1.25164	1.42953	-4.56662
0.148	-0.3354	-9.02807	-3.21676	-1.70305	0.464118	-4.19345
0.148667	-0.44808	-7.29034	-4.62879	-0.94112	-0.09508	-4.9449
0.149333	-0.53796	-8.04927	-5.15553	-1.16974	-3.13295	-4.72488
0.15	-0.77497	-8.63999	-5.92396	-0.76855	-2.2423	-4.72516
0.150667	-0.96012	-8.26989	-6.00818	-0.22818	-1.704	-5.22964
0.151333	-0.21469	-8.90615	-3.15533	-1.17982	-1.2398	-4.80179
0.152	-0.81753	-8.4186	-3.42744	-2.34184	-1.32003	-4.46131
0.152667	-0.23906	-8.86351	-3.35905	-2.73427	-1.75637	-4.72432
0.153333	-0.27883	-9.6702	-4.81028	-1.92811	-1.51929	-4.31381
0.154	-0.51449	-9.53928	-4.97841	-2.76371	-1.43158	-4.64334
0.154667	-1.36789	-10.443	-4.75336	-3.26808	-2.38901	-4.29917
0.155333	-0.58804	-9.00639	-4.48458	-3.76772	-2.1063	-4.25859
0.156	-0.9209	-9.04981	-4.33523	-3.31761	-1.95757	-4.24935
0.156667	-0.80157	-8.16888	-2.77131	-3.90119	-1.9241	-4.87626
0.157333	-0.74474	-8.16715	2.2362	-3.64258	-2.9721	-4.99701
0.158	-0.71105	-8.09906	4.61937	-3.18756	-2.12071	-6.00468
0.158667	-0.38899	-8.71565	4.33165	-3.28155	-1.6908	-6.23554
0.159333	0.681411	-7.95883	3.88849	-4.20659	-2.30279	-5.84136
0.16	0.690555	-6.26848	2.62353	-4.24961	-2.80763	-5.40914
0.160667	0.205124	-6.40901	1.08074	-3.77039	-3.29049	-5.04161
0.161333	2.93882	-6.72971	-0.29099	-1.88814	-3.03621	-7.22548
0.162	4.00393	-5.85501	-1.85693	-1.57908	-3.01875	-6.94814
0.162667	4.57993	-6.50604	-2.71477	-0.99443	-1.75145	-7.06607
0.163333	4.35473	-5.71602	-2.40463	0.689888	-1.57985	-5.60096
0.164	4.55301	-6.11778	-2.10331	0.818642	-0.47256	-5.28695
0.164667	3.78085	-8.12666	-2.44448	0.843837	-0.38552	-5.69708
0.165333	3.05246	-7.20083	-3.26187	0.579133	0.198592	-5.54381
0.166	2.57814	-6.91056	-3.02158	1.01645	-1.33895	-5.42658
0.166667	2.20271	-5.48825	-3.02035	1.6785	-0.71781	-4.31879
0.167333	2.04165	-6.94078	-2.04432	0.510019	1.14843	-4.59352
0.168	1.92416	-6.96273	-2.13671	0.449465	0.675166	-5.3156
0.168667	1.74992	-6.82427	-1.16026	1.61126	0.422941	-5.96299
0.169333	1.92235	-7.04073	0.663271	2.19347	-0.67659	-4.89631
0.17	1.98906	-7.8534	-0.59593	2.33587	0.555841	-5.66009
0.170667	2.94557	-7.03231	-1.38898	2.41498	0.707221	-5.29217
0.171333	4.36538	-8.02455	-2.86839	1.09966	0.147635	-5.48184
0.172	4.59242	-7.95317	-4.19359	0.485436	-0.46739	-5.80665
0.172667	5.52511	-8.39584	-4.71505	0.522917	-0.73804	-5.18205
0.173333	6.31467	-7.2932	-4.56919	-0.2897	-1.1539	-6.32537
0.174	8.9126	-5.71995	-1.78182	0.504911	-1.22128	-5.41312
0.174667	8.22094	-5.64339	1.73278	0.943391	-0.25091	-5.35436
0.175333	8.64281	-7.76942	4.74692	-0.22082	-0.81996	-5.39816
0.176	8.48884	-7.14175	8.00422	0.651954	-1.16687	-5.52187
0.176667	8.19514	-7.10052	6.28533	1.16707	-1.78142	-6.37919
0.177333	7.91071	-8.16415	4.45097	0.829636	-0.73424	-6.70777
0.178	8.32424	-7.31548	2.29631	1.03496	-0.32952	-5.66036
0.178667	10.7097	-8.20576	0.520452	-0.09023	-0.1655	-6.38349
0.179333	10.3104	-7.03519	-0.0783	-0.07607	-1.64062	-5.32354
0.18	9.51446	-8.64083	-1.3998	0.302641	-1.1964	-6.32267
0.180667	7.49012	-8.15044	-1.44559	0.67462	-1.88915	-6.96838
0.181333	8.06838	-8.07225	-1.46858	0.705781	0.054197	-6.5402
0.182	8.25773	-8.34726	-1.09709	0.785717	-0.56122	-6.91206
0.182667	6.74834	-8.03008	-0.97357	1.96954	0.385279	-6.01806
0.183333	5.71029	-8.32448	-0.89373	1.91737	-0.38562	-5.71534
0.184	5.85453	-9.03324	-1.22396	2.66494	-1.09996	-5.69378
0.184667	5.24111	-8.89296	-0.25196	2.99779	-0.76383	-6.06966
0.185333	6.60739	-9.11035	0.739347	3.25538	-0.4923	-5.01967
0.186	7.39998	-8.38117	1.10485	1.66859	-0.99932	-6.68374
0.186667	7.63744	-7.30781	0.102939	0.59429	-1.30649	-6.44247
0.187333	7.25215	-8.04337	0.793523	-0.38562	-0.66849	-6.12997
0.188	6.39623	-8.37563	1.19796	-0.72874	-2.21068	-5.89082
0.188667	5.66811	-8.46828	2.10225	-0.9437	-1.60038	-6.23569
0.189333	7.6986	-8.90714	1.06575	-0.25464	-2.65119	-6.2525
0.19	8.53578	-9.57966	0.14677	1.2174	-2.00328	-5.90929
0.190667	8.53703	-9.02736	-0.89965	2.26649	-2.02091	-5.47172
0.191333	9.4355	-9.15676	-2.2212	2.18322	-1.39453	-5.09525
0.192	9.59172	-8.74902	-2.75749	1.69099	-0.58035	-6.13696
0.192667	8.45853	-9.06257	-0.213	1.42175	-0.04044	-5.88095
0.193333	8.18444	-8.76657	4.63006	1.03293	-0.33199	-5.71631
0.194	8.45388	-8.45978	6.84816	0.667114	-0.74286	-6.00484
0.194667	8.62791	-7.80314	8.18761	0.717307	-0.78536	-5.2887
0.195333	7.63531	-8.40711	8.62258	-0.89901	-0.41316	-6.13546
0.196	7.15005	-7.8872	8.42084	-2.0451	-1.21866	-4.8471
0.196667	6.13058	-9.29122	7.83283	-2.06559	-0.0349	-5.25365
0.197333	6.42023	-8.019	5.75814	-3.02307	-1.24382	-4.9338
0.198	6.71758	-8.45479	4.23596	-3.4878	-1.43497	-5.64815
0.198667	6.06201	-8.31368	1.8754	-3.87762	-1.04377	-6.19889
0.199333	5.69261	-8.26027	0.958966	-2.74174	-1.12576	-5.9848
0.2	4.91464	-8.72593	-0.17077	-1.44027	0.129479	-4.99026
0.200667	5.86773	-9.39659	-1.48892	-2.00487	-0.08525	-5.67208
0.201333	6.3128	-8.74628	0.573203	-0.67533	0.868125	-5.79638
0.202	6.0913	-8.49968	2.64387	0.469427	0.476453	-6.26144
0.202667	4.98341	-8.5614	4.01727	0.482986	0.833447	-5.37384
0.203333	4.42768	-8.85087	4.34083	0.028027	0.111738	-5.65976
0.204	4.80791	-9.27799	3.17427	-0.49643	0.750065	-6.2812
0.204667	5.08029	-9.66627	2.70051	-1.35539	-0.07334	-7.25435
0.205333	5.62455	-9.13494	2.05487	-1.75793	-1.14316	-5.73138
0.206	6.94589	-8.96786	1.89289	-1.85694	-0.83556	-2.84315
0.206667	6.3636	-8.55901	0.984756	-1.6347	-0.67586	0.073097
0.207333	5.46056	-8.01738	0.847032	-2.09602	-1.28353	-0.52856
0.208	6.7861	-7.97099	0.895126	-1.70091	-0.87775	-0.64526
0.208667	8.82916	-7.49016	0.089433	-1.42766	-1.35504	-2.14692
0.209333	9.83518	-8.90805	0.307242	-1.13758	-0.88666	-3.14389
0.21	8.68283	-9.24706	-0.11084	-1.7798	-0.31637	-2.83622
0.210667	8.1614	-8.88838	-0.02673	-1.16731	0.103034	-3.29155
0.211333	9.05596	-9.05521	-0.12834	-0.6626	0.204149	-3.24793
0.212	7.71875	-8.70684	-0.43006	0.159875	0.472045	-3.44573
0.212667	6.86282	-8.52501	-0.50655	0.122549	0.763796	-3.8716
0.213333	5.23002	-8.70987	-1.05056	-1.06433	0.726271	-3.79314
0.214	4.75847	-8.8628	-1.02129	-0.88611	0.383992	-3.75435
0.214667	4.77993	-9.04666	-0.95786	-1.46394	-0.73961	-4.15622
0.215333	4.7697	-8.02553	-0.43389	-0.78683	0.253102	-5.01462
0.216	5.54099	-9.48407	-0.64998	-1.00397	-0.61421	-5.22517
0.216667	5.29239	-7.56898	-1.35755	-0.82041	-1.05572	-5.36563
0.217333	4.939	-8.08251	-1.51153	-1.35335	-1.83775	-5.04973
0.218	3.90173	-8.37551	-0.67868	-2.17715	-1.99007	-5.37056
0.218667	3.2282	-7.62608	-0.30988	-1.43492	-0.71901	-4.58509
0.219333	2.67486	-7.17206	0.009424	-1.93862	-2.00101	-5.19708
0.22	2.61763	-4.65476	0.706225	-2.87718	-2.99419	-5.53503
0.220667	1.85886	-2.50086	0.448751	-3.03681	-2.68661	-5.42128
0.221333	2.41573	-2.45797	-0.468	-2.50806	-2.46751	-4.99702
0.222	2.8004	-1.92987	-0.93158	-0.74111	-1.99555	-5.39394
0.222667	3.06491	-2.52056	-1.17475	0.259002	-1.82346	-6.39855
0.223333	2.50054	-4.55322	-0.70789	0.779053	-1.35205	-5.73073
0.224	1.70524	-3.94164	-0.96355	0.766044	-1.37122	-6.4378
0.224667	1.52777	-4.99417	-1.47648	-0.10022	-1.57974	-5.92285
0.225333	1.7127	-3.82034	-1.59406	0.052031	-1.74368	-6.24993
0.226	1.43453	-5.71454	-1.87919	-0.35299	-2.87258	-4.98925
0.226667	1.31176	-4.09469	-1.76171	-1.89615	-1.47046	-5.32769
0.227333	-0.02139	-4.28084	-1.18022	-2.40424	-3.40801	-4.49282
0.228	0.645293	-4.92149	-1.58347	-3.54176	-3.12222	-5.16548
0.228667	-0.10216	-5.23129	-2.28363	-3.83762	-1.64085	-4.38959
0.229333	0.441999	-6.52038	-2.79247	-4.15586	-2.29019	-4.46028
0.23	-0.22915	-6.59782	-2.35775	-4.23624	-2.88911	-4.41991
0.230667	-0.79614	-5.8377	-1.94082	-4.25662	-1.99712	-6.35691
0.231333	-0.24207	-5.6274	-1.76195	-4.20204	-1.02547	-7.22578
0.232	0.450652	-5.51494	-2.16342	-4.14507	-1.51505	-4.72191
0.232667	0.61451	-5.39982	-2.67297	-3.70198	-0.59705	-3.38904
0.233333	0.674944	-6.03449	-2.94976	-2.89029	-2.01035	-4.95105
0.234	0.608842	-5.77259	-3.44762	-2.05803	-1.02878	-4.8747
0.234667	0.507036	-7.07994	-3.95088	-2.41983	-2.05502	-5.67973
0.235333	0.43595	-5.34347	-3.60948	-2.13565	-0.70508	-5.10069
0.236	0.741574	-5.81522	-1.77682	-1.82858	-0.83329	-5.52171
0.236667	0.139694	-4.67428	-0.81209	-2.06813	-1.52519	-6.53032
0.237333	0.357709	-3.9006	-1.10269	-2.07458	-1.19346	-6.41037
0.238	1.98347	-5.01369	-2.42883	-1.79206	-0.93214	-4.59082
0.238667	1.37863	-5.25444	-3.19808	-1.20578	-1.00714	-4.01258
0.239333	0.840791	-5.20023	-4.52253	-1.46723	-1.34766	-3.81785
0.24	-0.24517	-5.07826	-3.00401	-1.98589	-1.89563	-4.63211
0.240667	0.457585	-4.84023	1.08707	-1.91731	-1.25856	-4.88307
0.241333	0.341435	-4.1667	2.5146	-1.762	-0.91175	-3.22745
0.242	0.377052	-3.98671	1.54228	-1.76231	-1.19343	-1.0385
0.242667	0.876918	-3.58172	0.166337	-1.07683	-1.42543	1.77863
0.243333	-0.24259	-4.54634	-0.99176	-1.94181	-1.94713	0.658949
0.244	-0.46259	-5.1198	-1.85468	-2.11024	-2.05123	0.656548
0.244667	-0.69594	-4.10442	-1.74228	-2.2169	-3.07621	0.499216
0.245333	0.177084	-3.18912	-1.92679	-2.04883	-2.465	-0.34786
0.246	0.553508	-3.18618	-2.21793	-2.97016	-2.35741	-0.81924
0.246667	-0.02773	-1.87421	-2.80092	-2.88245	-1.89911	-2.8787
0.247333	-0.1066	-0.86995	-1.79172	-2.23736	-1.80507	-2.34345
0.248	0.341537	-0.45079	-1.02813	-0.86187	-1.1642	-3.14274
0.248667	0.155546	-1.07241	-0.50178	-1.28633	-2.13702	-2.82537
0.249333	0.525839	-0.72643	-1.59467	-2.00384	-2.50776	-2.75714
0.25	-0.39541	-0.85947	-1.56056	-1.73199	-1.97846	-2.36221
0.250667	0.185572	-0.10081	-0.8736	-2.42732	-3.21881	0.047051
0.251333	0.492158	-1.20865	-2.09477	-1.63361	-3.00911	-1.37353
0.252	0.990142	-1.08417	-3.49571	-1.65006	-4.12606	0.922922
0.252667	1.08344	-0.6531	-3.49797	-1.8466	-3.05019	-0.40113
0.253333	1.02078	-1.46858	-2.12069	-2.02289	-3.33234	-0.66035
0.254	1.45613	-2.62782	-0.847	-2.68604	-2.51806	-0.03529
0.254667	2.3352	-0.76266	-0.16216	-2.70581	-2.71168	-0.1281
0.255333	1.17327	-0.69666	0.159241	-2.62587	-2.03414	-0.37276
0.256	0.902422	-1.38596	-0.60547	-1.4035	-3.71275	-0.14487
0.256667	0.225526	0.581161	-1.65742	-1.19425	-2.2805	-1.22204
0.257333	0.924583	1.07551	-1.32891	-2.16368	-2.93868	-0.26107
0.258	0.013168	1.83606	0.340566	-2.11256	-2.20024	-0.5858
0.258667	0.058376	0.17893	0.836418	-3.00192	-1.98366	-0.82276
0.259333	-0.323	0.667203	-0.18892	-4.04856	-1.90038	-0.20323
0.26	-0.22232	-0.55023	-1.26424	-4.60729	-0.9342	-0.12959
0.260667	0.861633	1.118	-2.72696	-3.68252	-1.95155	0.912153
0.261333	0.759598	1.60853	-3.62487	-3.83754	-1.55785	1.36505
0.262	0.761371	1.72328	-3.49075	-4.21089	-1.79504	3.42871
0.262667	0.555703	1.47485	0.228886	-3.17477	-1.00211	2.92384
0.263333	0.643118	1.60782	0.902856	-2.96318	-1.44661	3.32163
0.264	0.536325	0.616394	1.65636	-2.29741	-0.66316	5.21386
0.264667	1.67888	0.522982	2.21842	-1.67717	-1.55437	3.40342
0.265333	2.02848	0.491693	1.44885	-0.44107	-1.42885	4.99538
0.266	1.51475	0.272438	1.11217	1.21601	-1.99899	6.00254
0.266667	2.13517	1.50862	-0.166	1.22189	-0.54971	7.21334
0.267333	1.54656	1.90635	-1.20911	2.28482	0.003971	10.9381
0.268	2.09127	2.5991	-1.90463	1.12831	-0.4454	11.9032
0.268667	2.36986	1.8647	-2.01299	0.969448	1.02024	13.8805
0.269333	1.96851	2.22914	-2.41296	1.59295	0.530493	13.3235
0.27	1.56073	2.86773	-3.17004	1.25393	3.11488	11.3018
0.270667	2.31468	7.62908	-3.86156	1.69616	3.546	10.9688
0.271333	2.92946	7.57728	-4.35919	0.894164	3.78118	9.41983
0.272	2.09873	10.676	-3.80534	2.19229	3.65138	10.561
0.272667	2.09794	12.2894	-3.64056	2.82784	2.45729	9.69181
0.273333	2.01601	12.0371	-3.8581	1.76323	2.5026	11.1542
0.274	2.26195	8.52812	-2.9579	3.73109	2.23157	13.1866
0.274667	2.26724	9.17645	-3.81632	2.55352	2.04782	13.0578
0.275333	1.69351	7.83176	-3.22832	2.05408	3.73064	12.7311
0.276	2.47125	5.75144	-3.22686	2.80443	2.10384	11.7877
0.276667	2.74411	6.57605	-4.03433	2.98661	3.48605	11.5029
0.277333	3.41203	5.45507	-3.98094	2.02142	4.12407	9.96695
0.278	3.2355	4.6321	-4.93074	2.35337	3.93075	9.43073
0.278667	2.2336	4.9438	-5.75002	3.88657	4.36559	10.3449
0.279333	1.62722	4.55316	-5.54161	4.21816	5.3842	11.9842
0.28	0.737815	3.45102	-2.11906	5.74895	5.95424	12.943
0.280667	1.36025	4.32598	-0.56106	6.25234	6.52166	14.1166
0.281333	1.73323	5.80732	0.685603	7.24766	8.53458	13.7901
0.282	3.18581	4.55994	0.52759	7.23321	10.1943	12.17
0.282667	4.37844	4.14249	-0.34672	7.67434	12.2744	10.6578
0.283333	3.54863	3.51891	-0.89014	6.20189	13.2573	12.0622
0.284	2.51405	3.96351	-1.11193	6.72769	13.5441	9.68962
0.284667	1.40274	4.55382	-1.12236	6.07336	13.3781	9.97641
0.285333	2.57038	3.46519	-1.23334	5.86121	12.5052	11.3301
0.286	3.00218	5.87818	-1.33492	4.47575	11.1438	10.2823
0.286667	2.82522	4.12074	-2.07625	2.68073	9.45659	10.5221
0.287333	1.77568	5.33679	-1.68548	3.34112	7.28176	10.9407
0.288	1.91241	8.96358	-1.41732	2.07161	5.26734	14.8348
0.288667	1.77425	13.2808	-1.65526	1.26953	4.71395	17.5501
0.289333	1.22223	14.6455	-1.37231	1.05947	3.21321	15.5069
0.29	1.13198	15.9258	-1.60896	1.25047	3.45354	14.4659
0.290667	0.855188	15.1704	-1.86868	1.32616	3.10509	13.3654
0.291333	1.24366	14.1661	-2.27603	2.29615	2.89541	12.066
0.292	2.10647	12.3575	-2.08843	2.55338	2.24721	10.2836
0.292667	1.47774	12.7724	-2.28744	0.827951	1.9071	8.04375
0.293333	0.931961	12.294	-1.83947	0.196793	2.49861	7.9862
0.294	1.38322	12.6817	-2.87649	0.020468	2.53723	8.99707
0.294667	2.25791	11.6636	-2.59914	-0.24533	1.05022	8.70405
0.295333	1.89255	8.59876	-2.60184	-0.77019	0.96379	9.2972
0.296	1.21945	8.1372	-2.37406	-2.42793	0.731028	9.13275
0.296667	1.27254	5.91698	-2.65307	-1.40777	1.61052	7.61938
0.297333	0.358317	4.96173	-2.83119	-2.68799	0.478618	6.5507
0.298	0.598215	3.16438	-3.27467	-2.65571	-0.43384	7.27897
0.298667	-0.15578	1.14023	-3.69065	-2.12589	-0.10448	6.41657
0.299333	0.588035	1.2453	-2.79741	-1.5002	-0.07465	5.22422
0.3	1.32824	1.23868	-2.39733	-0.93621	-0.43833	5.15559
0.300667	1.32772	0.678466	-2.12308	0.271091	-0.2713	5.00436
0.301333	1.25873	0.082706	-2.12654	1.13822	-0.71687	5.44712
0.302	1.51106	-0.23549	-1.48435	0.823404	-0.14012	6.60714
0.302667	1.61315	-1.58694	-2.07542	2.24329	0.128175	6.49395
0.303333	0.22468	-1.42129	-2.62493	1.56728	-0.80726	6.18635
0.304	0.087152	-2.52292	-3.64293	2.27732	-0.61629	7.82183
0.304667	-0.22555	-2.04225	-4.19326	2.00663	-1.15071	7.34974
0.305333	-0.67041	-2.06687	-3.58219	1.33744	-0.55549	7.23899
0.306	-0.34315	-2.68425	-2.062	1.01191	-2.59118	7.13978
0.306667	-0.42604	-3.09106	-2.30956	-0.10596	-2.38926	8.03832
0.307333	-0.37503	-3.66827	-2.89865	1.16107	-2.81872	8.92884
0.308	0.477422	-3.88248	-4.28858	0.587978	-1.46768	6.97714
0.308667	1.23645	-2.66271	-5.22076	-0.16145	-1.20901	5.46413
0.309333	1.50098	-3.49326	-5.45123	-0.42194	-0.66141	5.92593
0.31	1.28619	-3.59883	-3.59667	-1.39881	-1.69534	4.42999
0.310667	0.515986	-3.80888	-2.30921	-1.20968	-0.51405	4.3633
0.311333	0.483733	-2.63644	-1.29599	-1.55514	-1.65495	5.17617
0.312	1.71628	-3.68071	0.120456	-2.05192	-0.22222	7.17384
0.312667	2.06016	-4.47984	-1.12993	-2.29005	-1.08652	6.75214
0.313333	2.60514	-3.94108	-2.19699	-2.59608	-0.99521	7.57499
0.314	2.68324	-4.58999	-2.83304	-2.52948	-0.67069	6.75879
0.314667	1.75112	-4.70357	-3.53289	-3.36567	-1.05589	8.08164
0.315333	0.930107	-4.88069	-3.766	-3.01618	-0.88893	7.24072
0.316	-0.00129	-4.63917	-4.82236	-2.55854	-1.42984	7.96638
0.316667	-0.57965	-4.60205	-5.40793	-2.13032	-1.27178	8.75022
0.317333	0.082484	-2.66593	-5.61284	0.440028	-1.42382	9.62511
0.318	0.442117	-2.55368	-5.94837	1.34751	-1.9064	10.1404
0.318667	0.177946	-1.06696	-5.95086	2.66647	-2.38026	9.60913
0.319333	0.878754	-1.05482	-6.21694	3.93058	-1.42994	10.1329
0.32	1.18954	-1.50359	-5.73015	3.73888	-1.79244	10.562
0.320667	0.985236	-0.05146	-5.07805	3.8546	-1.04339	11.8733
0.321333	0.107266	-1.55017	-5.98321	3.48176	-1.95348	13.0855
0.322	1.76114	-1.90112	-6.7059	4.21061	-1.86691	13.7623
0.322667	2.17909	-3.22905	-7.01543	3.90792	-2.61314	13.6935
0.323333	4.48135	-2.89942	-7.25138	4.35334	-3.24339	13.3816
0.324	4.87518	-4.92794	-7.08878	4.15412	-5.07999	12.812
0.324667	3.89356	-3.60633	-5.07586	4.54324	-1.4511	11.5884
0.325333	3.178	-4.08904	-4.0766	3.68441	-1.73705	12.0554
0.326	2.55297	-4.11523	-3.68093	4.36515	-1.10373	8.48159
0.326667	4.34489	-4.03563	-5.14887	5.21083	-0.65313	6.7444
0.327333	5.49863	-3.64876	-5.55677	5.87105	-2.47141	6.6856
0.328	4.79345	-2.56	-6.04769	6.25441	-2.7069	7.89519
0.328667	4.90385	-1.91635	-5.84516	5.88241	-3.49481	8.57636
0.329333	4.98011	-2.71475	-3.6076	4.33706	-1.91936	9.03732
0.33	6.25087	-2.89337	-3.12782	2.96392	-2.92808	8.10595
0.330667	7.70058	-2.1529	-1.92615	1.69746	-2.67549	8.66763
0.331333	5.94685	-2.45424	-2.33087	1.90506	-4.51253	8.13059
0.332	6.01005	-3.60102	-2.88755	3.1682	-4.93598	7.91632
0.332667	6.90738	-3.43402	-3.69983	4.9408	-3.75674	6.43826
0.333333	6.38528	-3.84691	-3.81548	4.43109	-1.87849	6.92326
0.334	6.31561	-2.63856	-4.84515	4.07074	-1.81858	4.69151
0.334667	6.26708	-1.46541	-4.68144	4.38008	-1.61311	5.01364
0.335333	6.40051	-0.62874	-3.57663	4.92524	-2.08674	5.90012
0.336	6.11401	1.96215	-3.3139	5.15933	-1.69972	6.42123
0.336667	5.1058	2.12449	-3.61165	4.30764	-2.87999	5.99723
0.337333	4.68613	1.88973	-4.57897	4.02726	-3.72438	5.38466
0.338	5.46092	0.693169	-5.66626	3.0803	-3.05406	4.58345
0.338667	6.35309	-0.04067	-3.68896	2.84765	-3.41814	4.78352
0.339333	6.53519	-0.27192	-2.81863	2.30058	-3.29749	4.10768
0.34	6.34907	1.05891	-2.5288	3.73394	-2.02735	3.89028
0.340667	5.8748	4.32483	-3.01455	3.88949	-1.32856	5.5312
0.341333	5.83122	5.47719	-2.82017	5.42034	-2.20834	4.8056
0.342	6.16632	6.16374	-2.42552	4.66747	-2.50059	6.42327
0.342667	4.86805	7.52224	-1.80425	4.72542	-1.10962	4.32391
0.343333	5.33041	8.06861	-1.64512	5.21708	-0.96394	3.93602
0.344	4.99651	9.16496	-2.25646	4.53772	0.003899	3.99855
0.344667	4.5685	8.97092	-2.96968	4.29482	-1.56565	2.76283
0.345333	5.23323	8.95855	0.62013	2.48925	-1.60064	3.79023
0.346	4.5938	8.21363	4.15885	2.14283	-0.92253	3.0217
0.346667	4.31606	5.64341	5.40873	2.04069	-1.8723	4.7871
0.347333	2.97955	6.06442	3.39037	1.48634	-2.67021	4.99889
0.348	2.79962	3.91053	1.85056	1.70059	-2.78017	5.54193
0.348667	3.02916	3.99119	-0.15053	2.36823	-2.32888	6.17687
0.349333	4.22547	3.15905	-2.11025	2.55686	0.552981	5.88777
0.35	4.47396	3.36724	-2.2208	3.44232	0.277686	7.2114
0.350667	6.05515	3.13351	-1.60451	3.6198	1.57602	6.92388
0.351333	5.08834	2.41256	-1.43204	3.72445	0.608806	7.90267
0.352	4.39025	3.04658	-1.55439	4.46023	-0.64889	5.76345
0.352667	3.98987	1.68005	-1.02628	6.17406	-2.19474	6.12323
0.353333	3.28708	1.75781	-1.26224	7.0949	-3.00372	6.64461
0.354	3.10714	1.20845	-2.01847	8.5819	-2.56667	6.49245
0.354667	2.28704	2.34665	-2.72645	7.7351	-2.95568	7.1372
0.355333	2.40351	-0.25362	-3.11406	8.94023	-2.25691	7.2199
0.356	2.37772	-0.33529	-2.42329	9.46164	-1.98956	6.70251
0.356667	2.81576	0.583712	-1.54577	8.11356	-2.7285	7.61555
0.357333	2.34389	2.3511	-1.27476	6.83361	-3.15597	7.6096
0.358	3.78747	5.78661	-1.86593	6.15623	-2.95589	8.94913
0.358667	3.25907	8.11446	-3.66151	5.0055	-2.61625	8.14722
0.359333	3.64244	11.007	-4.62626	3.89141	-2.38464	8.63618
0.36	2.84707	13.6847	-4.13138	2.69822	-2.22694	6.21749
0.360667	3.44238	16.7796	-4.09916	3.41955	-1.68136	5.02329
0.361333	1.73316	17.3557	-3.85101	3.78011	-2.10816	4.91027
0.362	2.04059	18.7325	-3.15775	4.10077	-1.52301	5.32221
0.362667	2.74317	17.2251	-3.92245	3.84192	-0.78674	2.99693
0.363333	4.02863	15.5561	-5.15788	2.77757	-0.74103	2.94847
0.364	6.7994	13.6248	-5.78477	2.47609	-2.13097	3.06934
0.364667	7.81063	12.7411	-5.29306	2.04383	-2.20747	2.18654
0.365333	7.62304	12.437	-3.58487	1.45879	-0.33528	3.43274
0.366	7.04559	12.1526	-3.25498	1.35274	-0.57375	2.93374
0.366667	6.45338	12.1037	-3.7162	1.43484	-0.82515	2.52831
0.367333	5.97456	11.5981	-4.18926	1.26701	-0.97106	2.08139
0.368	7.32154	12.5181	-4.87785	1.24209	-1.38298	0.319395
0.368667	8.17585	10.3757	-5.36367	1.6519	-2.62907	0.971612
0.369333	8.19344	7.97972	-3.86598	0.148783	-1.11732	0.442823
0.37	8.62131	7.17636	-4.01768	-0.33311	-0.82714	0.607778
0.370667	8.41807	6.09416	-5.278	-0.93053	0.29464	-0.4217
0.371333	9.73167	4.92491	-6.65412	-1.49086	-0.33454	0.358603
0.372	11.1829	3.62551	-6.92126	-1.31686	0.065359	0.298386
0.372667	10.8489	3.39486	-6.37369	-1.72441	0.896741	0.49041
0.373333	8.97862	5.06485	-4.38302	-2.84235	0.115128	0.210664
0.374	7.53245	4.5278	-3.76636	-3.26582	0.363679	0.691709
0.374667	6.38218	3.74629	-3.61851	-3.82126	0.350702	-0.25064
0.375333	6.72422	4.79807	-3.82208	-3.13452	-0.07893	0.28322
0.376	5.75439	4.20311	-2.9025	-3.29599	0.264934	0.08784
0.376667	6.19963	5.67383	-3.0656	-2.92604	-0.07258	-0.08233
0.377333	7.04177	4.95537	-3.79066	-2.1061	-0.38876	-0.35261
0.378	7.08356	5.57105	-3.15614	-2.01667	-0.01505	-1.08613
0.378667	5.85573	4.18085	-2.13127	-1.11099	-1.11134	-0.42769
0.379333	6.46281	2.93225	-2.11109	0.530546	-0.01107	-0.85632
0.38	6.56377	3.21467	-2.56959	1.65946	-0.11338	-0.90424
0.380667	6.91665	3.23065	-3.75234	1.83639	-1.20197	-1.2255
0.381333	6.47733	2.52624	-2.2172	2.90243	-1.39403	-2.31503
0.382	6.15252	1.09821	2.22155	3.41451	-0.8623	-1.34141
0.382667	6.80083	0.109386	4.8101	4.05176	-1.35689	-1.88996
0.383333	6.64425	-0.34589	4.66978	3.44242	-2.64852	-0.86992
0.384	6.14422	-0.15607	4.6496	3.25029	-1.44855	-2.16432
0.384667	4.58415	0.105517	4.20844	2.3135	0.188439	-2.60917
0.385333	4.27021	-0.91406	3.02708	1.72476	0.725544	-3.07988
0.386	3.69657	-1.32745	0.984798	1.80441	-0.63139	-3.72792
0.386667	3.88017	-2.1215	-0.3148	1.76551	0.025958	-3.33567
0.387333	4.19023	-2.22335	-1.34524	2.00453	0.233341	-3.19139
0.388	4.84584	-2.12666	-1.85274	3.12413	0.29377	-3.16615
0.388667	4.89484	-2.15691	-0.57674	2.8757	0.599799	-3.39466
0.389333	4.67869	-2.75674	0.823569	3.50035	0.623302	-2.45471
0.39	4.56083	-3.10282	1.04079	2.22547	0.180302	-1.78543
0.390667	6.39698	-3.86391	1.15776	1.47523	0.624131	-1.74628
0.391333	7.06131	-3.36725	0.743431	1.28804	0.380108	-1.99982
0.392	6.86788	-3.96829	0.104784	1.93363	0.550367	-3.0295
0.392667	6.37439	-3.99961	-0.9784	2.15155	0.423238	-3.13592
0.393333	6.1059	-3.98511	-0.95936	3.14109	-0.9416	-2.31829
0.394	5.07737	-2.72755	-1.06668	2.82943	0.675991	-2.3109
0.394667	3.43788	-3.6235	-0.85171	1.80761	0.242517	-2.30093
0.395333	3.17663	-4.94115	-0.77671	2.28826	1.69434	-3.27791
0.396	1.83909	-3.09749	-0.47164	1.3996	1.47307	-3.0821
0.396667	1.67438	-4.07611	-0.61548	1.48555	2.93447	-4.06804
0.397333	1.07268	-2.93738	0.503708	2.14384	2.01555	-3.3461
0.398	1.26214	-2.42378	0.957154	1.61648	2.97412	-2.75557
0.398667	0.849701	-2.92422	-0.10153	1.70557	1.91992	-2.73059
0.399333	1.00425	-3.4353	-1.13052	1.68931	1.80941	-2.6334
0.4	0.191986	-3.88223	-1.59389	1.37393	2.07798	-2.49463
0.400667	-0.3802	-4.12365	-2.76342	1.09533	0.154023	-1.93964
0.401333	-0.49749	-4.99798	-3.83163	-0.00779	0.30389	-0.56572
0.402	-1.21793	-4.08902	-2.11533	0.289469	-0.40081	-0.89228
0.402667	-0.59453	-3.77448	-2.13465	-1.05128	0.248986	-0.34058
0.403333	-0.94041	-1.30436	-2.92405	-1.41184	-0.73999	-1.01228
0.404	-1.53964	-0.36045	-2.96999	-2.09813	-0.77045	-1.6089
0.404667	-2.25259	-0.47764	-3.52576	-1.04547	-0.9496	-1.40362
0.405333	-2.04603	0.148925	-4.47075	-0.88778	-0.67169	-2.38988
0.406	-2.34838	0.683894	-3.4887	0.35032	-0.39559	-2.52035
0.406667	-2.61248	0.857583	-3.04256	2.22811	-0.4184	-0.90271
0.407333	-2.87071	2.30562	-1.45398	2.31029	-0.53879	-3.05694
0.408	-2.42327	2.84418	-1.52266	1.77418	-0.14659	-2.89741
0.408667	-1.66871	3.71591	-2.56679	0.682845	-0.03582	-3.20191
0.409333	-0.7214	3.3171	-3.2499	0.569642	0.421626	-3.51583
0.41	-0.05513	6.56391	-3.31549	0.402817	-0.02316	-3.9406
0.410667	-0.63091	5.73071	-2.48594	0.064123	1.0706	-3.46385
0.411333	-1.01515	5.75588	-2.04984	-0.41616	2.82199	-2.82714
0.412	-1.71326	6.28571	-3.84209	-1.16449	1.80927	-3.21256
0.412667	-2.22097	7.49635	-4.40424	-1.39724	2.23042	-4.5728
0.413333	-2.93015	8.04816	-5.08655	-0.60235	3.21225	-4.4867
0.414	-3.40921	8.31123	-4.60484	-0.26278	3.16547	-3.41618
0.414667	-3.20336	8.68663	-2.26677	0.071625	4.91983	-1.88506
0.415333	-3.52136	9.25431	1.92785	1.66331	3.77053	-2.98163
0.416	-2.72386	10.3307	2.78993	3.82976	3.64038	-2.78899
0.416667	-2.33002	11.6011	1.77587	3.26276	2.36839	-3.61654
0.417333	-1.87404	11.9033	-0.28941	3.0857	2.91549	-3.133
0.418	-2.2466	9.19948	-1.76105	3.19579	2.67855	-2.88458
0.418667	-2.78299	8.97042	-3.1565	3.47544	3.60419	-1.87162
0.419333	-1.91112	8.42466	0.024767	2.97973	4.09542	-1.96471
0.42	-0.9072	5.69346	4.14461	2.2878	4.85289	-0.41212
0.420667	-1.43136	4.9832	5.13586	1.63956	4.77665	-0.72814
0.421333	-2.4867	4.32514	3.30293	1.02167	3.61443	-0.27078
0.422	-1.86843	4.17003	1.59892	1.13046	1.78809	0.608474
0.422667	-2.24074	2.76493	0.002967	1.55947	0.829371	0.729282
0.423333	-1.91181	1.90815	3.51662	1.84383	2.37497	0.192503
0.424	-2.11321	1.14869	6.47257	1.74479	3.73974	-0.51155
0.424667	-2.4512	0.720516	7.06523	2.51606	3.58607	1.67008
0.425333	-3.18406	-0.77835	8.84951	3.06972	2.05714	2.17025
0.426	-3.37642	0.051138	11.9657	2.47183	2.42677	0.757617
0.426667	-3.42291	-0.07205	10.3489	1.20773	2.78297	0.543377
0.427333	-3.77665	1.1368	8.2734	0.647031	3.57944	-0.14976
0.428	-3.67304	3.76067	7.26778	0.048048	3.03423	-0.2224
0.428667	-3.56006	4.05488	5.85433	0.352196	2.78071	-0.29993
0.429333	-3.59691	2.43741	4.30335	-0.00805	2.15373	0.231404
0.43	-4.08963	3.28153	2.14947	-0.41325	0.583533	-0.36561
0.430667	-4.42623	1.91417	1.55488	-0.90145	0.850833	0.10389
0.431333	-4.15008	3.1532	-0.48339	-1.2769	-0.21687	0.141584
0.432	-3.75251	5.37033	-0.92102	-2.0183	0.816294	-0.22126
0.432667	-4.03361	3.23291	-1.77092	-2.34945	-0.94791	-0.77415
0.433333	-3.77816	3.28024	2.47579	-2.55168	-0.58167	-0.78268
0.434	-3.99992	1.68642	8.41453	-1.50506	-0.22743	-0.33089
0.434667	-4.17898	1.05261	11.8305	-1.24664	-0.94056	1.36568
0.435333	-4.26089	1.42919	14.3025	-0.59278	-0.94832	1.37538
0.436	-4.6301	0.786054	16.7048	0.988126	0.644745	2.24516
0.436667	-4.74306	1.94684	16.739	1.11414	0.26037	3.90041
0.437333	-3.98073	2.7225	15.6534	0.109418	0.314583	4.84564
0.438	-4.601	1.68528	14.3056	-0.55037	0.648887	5.84537
0.438667	-4.9461	2.71906	12.3219	-0.85505	0.084298	3.75698
0.439333	-3.9598	3.8272	10.7448	-0.40106	1.44638	3.73947
0.44	-4.09674	5.02066	9.47129	2.4393	0.056861	3.0454
0.440667	-3.7562	5.11493	7.14261	4.37587	0.87605	3.54512
0.441333	-4.32101	5.57906	5.91774	6.28424	1.79389	4.46078
0.442	-3.56367	5.42913	5.31389	4.83316	0.342065	3.84453
0.442667	-4.06805	4.81264	5.40539	5.05326	1.47407	5.76082
0.443333	-4.63341	2.1901	5.38532	4.96836	1.1839	5.33495
0.444	-4.39113	3.44783	4.24747	4.41149	2.64162	5.28298
0.444667	-4.54137	2.79825	4.41001	3.84186	1.37824	5.57475
0.445333	-4.44458	1.96312	5.21807	3.17658	2.61776	7.09993
0.446	-4.99266	2.56098	5.04674	2.72927	0.846303	7.29617
0.446667	-4.7871	3.19269	5.36898	2.50397	0.246656	9.30971
0.447333	-4.59784	4.64828	6.06661	1.16735	0.36694	10.0125
0.448	-4.38895	7.17533	5.68344	2.03856	1.39095	7.93731
0.448667	-4.70299	9.70185	6.3112	2.78704	2.27591	7.88361
0.449333	-4.80456	11.437	4.82288	2.93037	2.2014	6.20206
0.45	-4.51797	12.4578	4.78566	3.67385	1.10017	7.28084
0.450667	-5.28861	10.5394	4.42257	1.60181	0.949403	6.32021
0.451333	-5.65389	9.37764	7.46658	1.47555	0.994673	5.55896
0.452	-5.4248	8.29719	6.90825	0.790631	0.470259	6.87608
0.452667	-5.433	9.05922	4.63215	1.00061	-1.3261	4.7582
0.453333	-5.11763	8.71402	3.40104	1.89638	-3.14883	4.99
0.454	-5.05201	8.05425	1.97903	2.20482	-1.78391	4.5397
0.454667	-5.46182	7.5939	1.06645	3.52698	0.349438	6.92657
0.455333	-5.58715	5.71344	1.83717	5.36654	-0.15971	9.29107
0.456	-5.19454	6.75304	3.81918	6.31407	-0.51776	9.02193
0.456667	-4.80184	6.39838	7.14138	5.48499	0.974193	9.92265
0.457333	-4.82872	5.15359	7.08047	5.70237	0.145643	10.0848
0.458	-4.75228	7.3017	8.94082	5.50786	1.31306	9.51604
0.458667	-3.72438	6.28519	10.4663	4.1268	1.38547	7.0181
0.459333	-3.13405	5.20435	12.0057	3.75471	1.49615	5.35621
0.46	-2.93831	4.22388	10.4342	3.3794	1.6101	5.46203
0.460667	-1.78324	6.15178	7.92625	2.84394	2.33053	4.20326
0.461333	-1.0117	6.25695	5.80781	2.8459	6.66736	4.93697
0.462	-0.27629	6.66657	3.99006	2.37244	6.67102	4.06261
0.462667	0.137428	9.94677	3.55912	2.77199	5.96674	5.79244
0.463333	-0.46416	9.80934	6.42274	2.62356	5.87024	5.94109
0.464	-0.64852	12.0496	11.2539	2.52716	5.95179	6.12238
0.464667	0.005921	13.008	11.5309	2.44666	4.34446	6.24697
0.465333	-0.91251	15.0438	8.97453	2.98985	3.03234	5.16013
0.466	-1.12888	14.5841	6.75697	2.67462	2.35451	6.00031
0.466667	-1.20603	15.1376	5.17433	2.99775	2.82533	5.45263
0.467333	-0.30476	12.3482	8.29437	2.8511	3.24021	6.71016
0.468	0.74895	12.5426	15.0853	2.10961	1.92728	5.75544
0.468667	-0.01885	12.955	17.8778	1.8633	1.87601	3.89285
0.469333	0.013353	16.3955	19.2403	1.68459	1.95891	6.46148
0.47	0.853978	19.6743	17.2005	0.819594	2.85988	7.45114
0.470667	0.494761	19.2701	15.9115	1.27935	2.9415	7.54809
0.471333	1.64192	19.1895	14.2029	1.25795	4.46741	5.40526
0.472	0.925138	22.0144	12.8706	1.15518	3.95844	6.43087
0.472667	0.332195	19.59	10.9201	2.36622	4.69149	7.33158
0.473333	-0.41253	19.3825	8.52666	2.40157	4.9212	8.70968
0.474	0.180286	17.8278	6.32146	1.99267	3.22155	7.19057
0.474667	1.06715	18.5285	4.93461	2.014	3.05592	7.04381
0.475333	1.58558	17.1372	4.22548	2.27728	2.71942	5.62903
0.476	2.55714	15.8765	5.94139	2.90621	2.72087	5.32077
0.476667	3.24776	16.4192	10.5852	2.66121	2.18387	5.85208
0.477333	2.67139	15.2367	10.7325	4.18219	1.68279	5.29597
0.478	2.79698	15.4682	8.74604	3.7328	1.3578	5.64767
0.478667	2.7024	14.4359	6.2285	3.60218	2.94659	5.08745
0.479333	2.68071	11.8895	4.14621	2.9568	2.12172	5.3304
0.48	3.13432	11.3867	3.34301	2.51685	0.356417	6.48705
0.480667	2.52812	10.599	2.36669	1.40113	1.03146	5.58411
0.481333	3.21441	10.3516	6.53598	1.33282	2.16439	5.94547
0.482	2.12782	8.89738	16.4274	1.18959	4.42535	7.04159
0.482667	1.92559	9.93187	23.1011	1.12931	3.53983	8.07003
0.483333	1.25083	9.65563	24.4543	1.81446	4.33974	7.5046
0.484	0.778465	9.67295	21.455	2.62126	4.19262	8.25645
0.484667	-0.42266	9.53393	17.6833	2.99754	5.87456	7.19459
0.485333	-0.84107	7.88385	14.2809	3.41585	5.37441	6.99036
0.486	-0.96843	9.35208	14.0492	3.77888	4.85696	7.25433
0.486667	-0.95115	8.05198	13.5325	3.90274	3.97819	7.04197
0.487333	-0.79142	9.24613	11.3848	3.00697	3.88338	7.28392
0.488	-0.42878	7.65658	9.64023	3.36263	4.73408	6.96747
0.488667	0.424755	7.46223	8.55165	3.75498	3.5093	7.13826
0.489333	0.313305	6.37723	7.38434	3.73342	3.37348	5.97871
0.49	1.27158	5.3472	6.18134	4.22333	2.7036	6.00423
0.490667	1.18332	5.51009	6.21203	4.87372	3.43421	6.21676
0.491333	1.74907	5.66978	5.75224	4.99013	1.11365	7.00356
0.492	1.61619	6.30342	4.99726	5.07694	2.05895	7.34154
0.492667	2.90403	6.98145	3.74738	4.41921	0.894121	6.83421
0.493333	4.06461	6.29196	4.01976	3.79813	1.30632	7.15045
0.494	5.51178	5.47415	3.68725	4.47288	0.463889	5.87409
0.494667	5.33547	5.1464	3.53597	3.8339	0.40994	6.05364
0.495333	4.19276	5.78865	2.17046	2.6688	0.085206	4.88802
0.496	3.35747	5.71448	1.98525	1.96568	0.052937	5.9376
0.496667	2.6208	5.76046	1.85781	2.06506	-0.12915	6.13919
0.497333	1.30329	6.9275	0.210035	1.91032	-1.43777	4.81335
0.498	0.89811	7.60107	0.448941	1.22666	-1.30984	5.01695
0.498667	0.081643	7.31611	3.89728	0.094292	-0.62527	4.73657
0.499333	-1.07528	9.21244	7.85529	-0.93826	-0.63647	4.29321
0.5	-0.77765	8.39163	6.69105	-0.08571	-1.4788	4.47064
0.500667	-0.66856	9.68142	5.03908	1.54358	-2.0822	2.6376
0.501333	-1.20842	9.34494	4.02539	2.31243	-0.4937	3.56743
0.502	-2.04488	9.43666	4.57533	2.81406	-1.61511	3.73434
0.502667	-2.54166	9.14237	8.61821	3.2236	-1.61048	5.06238
0.503333	-2.52675	8.14734	8.54281	3.61691	-2.42779	5.17629
0.504	-2.98397	6.17852	7.08487	3.57037	-0.37028	5.09168
0.504667	-2.56491	6.26968	5.08646	2.88796	3.00765	5.41425
0.505333	-2.56128	5.46534	3.80111	3.30237	4.19269	4.70814
0.506	-2.76554	5.42603	3.48745	3.90994	5.03117	5.356
0.506667	-3.05542	4.80185	6.22148	5.29938	4.67909	4.15499
0.507333	-3.39628	5.59118	6.33371	4.75562	4.52416	5.18165
0.508	-3.92959	6.04076	5.17849	3.7809	5.31181	4.63421
0.508667	-3.7383	5.14426	3.30634	3.09347	4.65097	3.69631
0.509333	-3.84739	5.16368	2.16545	3.61577	4.24338	3.79937
0.51	-4.6013	5.48542	0.955704	4.19738	4.03852	3.49379
0.510667	-3.85683	6.49453	1.01986	3.96513	4.03315	5.04852
0.511333	-3.21486	7.34916	1.55404	3.43101	4.68771	3.04533
0.512	-3.6112	6.01278	4.09701	4.0801	4.34674	2.31933
0.512667	-3.84146	6.13483	4.66543	4.26643	3.88673	3.07099
0.513333	-5.08711	4.656	4.56549	4.67044	3.95355	2.90014
0.514	-4.79264	5.36762	4.68441	3.41269	3.2299	2.67457
0.514667	-4.09526	7.54057	4.28948	2.26817	2.06985	3.52438
0.515333	-4.32395	10.2225	2.91438	1.99828	2.00563	4.6652
0.516	-4.77819	13.0241	2.03248	1.99736	1.01951	5.76533
0.516667	-4.95704	13.4255	1.66597	1.6372	0.571678	6.97465
0.517333	-4.55352	13.5939	2.23107	1.68303	0.345447	8.24134
0.518	-4.97851	11.1811	2.51654	1.62037	-0.2336	7.46461
0.518667	-5.3214	12.9378	2.82384	1.60096	-0.58105	9.35856
0.519333	-5.30261	10.6746	2.16127	0.931313	-0.51678	9.42991
0.52	-5.03375	9.63395	1.58968	0.028191	-0.53835	9.31019
0.520667	-4.60061	7.46255	0.03385	-0.18416	-0.5913	9.19998
0.521333	-4.72078	5.72597	-0.53595	0.502634	-0.58278	8.74452
0.522	-4.00076	4.99843	-0.88398	0.116945	-1.67095	7.55971
0.522667	-3.35798	4.3917	-0.00203	1.56016	-1.28576	7.04983
0.523333	-3.80037	2.67497	2.02586	2.45177	2.09154	5.78744
0.524	-3.92003	4.65782	3.56458	1.42169	3.51606	5.3372
0.524667	-3.62367	3.4421	4.56646	1.35937	4.14808	5.22228
0.525333	-4.15296	4.20918	3.97485	2.22315	2.90974	3.94444
0.526	-4.36482	3.5661	4.51626	2.58969	5.47213	3.33404
0.526667	-3.70686	3.20668	5.66226	2.79554	5.45516	4.2213
0.527333	-3.63352	4.16842	7.45172	1.0599	4.63942	3.97327
0.528	-3.32698	3.53527	7.08465	0.349821	4.50298	3.28372
0.528667	-2.6595	6.54171	5.816	0.175128	5.31906	2.60272
0.529333	-3.13769	6.82531	4.20095	0.820143	5.61052	3.12824
0.53	-2.971	6.99064	3.70662	0.168431	4.83482	2.32049
0.530667	-3.05155	5.28034	4.26277	1.37087	4.43434	1.56212
0.531333	-3.64493	5.48902	3.51412	1.85442	4.0093	2.24846
0.532	-3.56976	7.6969	3.03277	1.82517	4.18999	1.03568
0.532667	-3.56279	5.70399	2.24582	1.06533	3.54133	1.36751
0.533333	-4.29416	6.29319	1.87147	0.509385	3.22274	1.37724
0.534	-4.40623	6.53824	1.54335	0.094722	2.17956	1.08911
0.534667	-4.67879	6.85262	0.632166	-0.5614	2.84749	1.1235
0.535333	-4.77876	8.14846	0.346744	-1.12967	2.08424	0.431214
0.536	-4.2454	9.11483	-0.15564	0.059734	1.63223	2.63354
0.536667	-4.43484	10.2331	0.0807	0.096891	1.88244	1.34053
0.537333	-4.04239	8.00378	0.328185	0.694386	1.30425	2.26298
0.538	-4.6959	7.612	0.308792	2.38915	1.52427	1.65763
0.538667	-4.93378	6.85419	-0.06872	1.80759	0.225025	2.77854
0.539333	-4.76263	6.12854	-0.0546	1.75852	1.20982	2.33985
0.54	-4.2369	4.53731	0.140964	1.80556	0.556724	1.71442
0.540667	-4.49983	5.26176	-0.34242	0.924384	2.49351	1.1591
0.541333	-4.0753	3.67988	-0.60359	0.850409	2.44744	2.5727
0.542	-4.8437	4.83428	-0.05238	2.48559	1.86783	2.09419
0.542667	-4.88577	4.1286	-0.99055	2.02457	2.36889	3.74831
0.543333	-4.17317	3.9632	-1.38623	1.91182	2.2972	3.49983
0.544	-4.51364	4.78888	-1.25738	2.07881	2.41554	3.39804
0.544667	-4.36969	4.66411	-1.35384	1.15561	0.769846	2.46152
0.545333	-4.35962	5.80667	-1.76036	2.11606	0.935856	2.69209
0.546	-4.38733	4.7179	-2.07328	2.22456	-0.08473	4.0339
0.546667	-4.34508	4.38121	-2.20035	2.62842	0.720236	3.49466
0.547333	-3.69363	3.41492	-2.34378	3.8873	1.04626	4.31653
0.548	-3.70646	3.32132	-2.58164	3.05195	1.34719	3.22723
0.548667	-3.73982	2.53728	-1.33652	4.26627	1.07995	4.1285
0.549333	-4.01809	2.86187	-1.31123	5.15084	1.40798	3.77784
0.55	-4.12916	3.36082	-0.77876	6.54008	2.4906	4.49582
0.550667	-4.57307	4.28244	-0.91976	7.06899	1.18479	4.36265
0.551333	-5.38994	6.23914	-0.71875	6.21186	0.923516	3.43947
0.552	-4.94528	7.86524	-0.4455	4.57895	1.00593	2.25869
0.552667	-4.27725	8.1454	-0.38051	3.6465	2.75123	1.93025
0.553333	-4.51817	11.1	-1.81226	3.48002	2.52751	2.2347
0.554	-4.20951	10.8753	-2.63494	1.72334	4.18838	2.6424
0.554667	-4.35992	8.12593	-1.71775	0.989534	2.00295	2.59637
0.555333	-4.30151	6.51017	0.311463	0.943927	3.15425	2.06954
0.556	-4.1635	4.78105	0.143478	-0.13894	2.88781	4.18439
0.556667	-3.77636	1.68092	-0.92647	0.908924	2.78932	4.62317
0.557333	-4.31218	2.9744	-1.72462	2.40856	1.76428	4.91099
0.558	-3.27711	2.92679	-1.12567	2.40128	0.417559	3.71642
0.558667	-3.37266	-0.21667	-1.24388	3.20977	2.6012	4.55612
0.559333	-4.37899	0.905903	-1.35889	4.34415	3.27243	4.52111
0.56	-4.03237	1.48903	-0.49991	4.06153	2.99076	4.08708
0.560667	-3.87958	1.8543	-0.03111	4.58581	2.78913	3.69685
0.561333	-4.10629	3.94138	-0.34881	5.34961	0.999102	2.00554
0.562	-4.28372	4.90106	-0.86485	6.41179	0.918198	1.70067
0.562667	-4.60925	3.28851	-0.99838	6.13659	0.070871	2.07453
0.563333	-3.75404	2.79637	-1.09649	5.26229	-0.32103	2.13973
0.564	-3.53247	2.73208	-1.42521	6.36288	-1.77974	2.93859
0.564667	-3.51504	1.89637	-1.34675	6.06469	-1.36413	2.90198
0.565333	-4.17296	2.57706	-1.3041	5.63077	-1.59111	2.70172
0.566	-4.1986	2.74921	-1.71915	5.60294	-0.9295	4.06075
0.566667	-4.2295	1.89521	-0.96711	3.54844	-0.28165	4.23109
0.567333	-4.51936	1.14132	-0.85895	3.84962	-1.51517	2.77657
0.568	-3.34917	1.75177	-1.19952	4.18419	-1.40266	2.49207
0.568667	-3.72924	1.3382	-1.98517	5.19564	-0.9319	2.01135
0.569333	-3.53488	1.77343	-2.24681	3.75595	-1.47374	2.31791
0.57	-3.68199	1.84094	-0.9584	3.431	-1.74696	1.66219
0.570667	-3.84527	1.51121	0.638638	3.20743	-1.34311	2.73067
0.571333	-3.80003	0.17194	0.930047	3.78624	-1.05109	2.73023
0.572	-3.97064	2.63563	-0.04995	3.46653	-0.61007	0.794611
0.572667	-4.13606	3.87145	-1.1026	3.56164	-2.10018	2.08882
0.573333	-4.38443	3.606	-1.64754	2.3175	-1.36849	1.80648
0.574	-3.23075	3.68579	0.40687	2.30807	-2.04445	0.007207
0.574667	-3.27449	2.68613	0.00584	2.01172	-2.81791	0.450653
0.575333	-3.03403	1.48717	-0.61461	2.25378	-2.46948	-0.86298
0.576	-1.94144	1.63985	-2.56515	1.21954	-1.84849	-0.74594
0.576667	-2.60884	1.17964	-3.1253	1.25546	-4.29745	-0.22783
0.577333	-2.13558	-0.27305	-0.33446	0.927991	-3.16056	-0.39009
0.578	-2.64461	0.182808	0.373597	1.25671	-2.53938	1.56156
0.578667	-1.94735	0.49697	0.10878	0.886162	-3.54111	2.23114
0.579333	-2.05686	1.44219	-0.71037	0.018223	-4.26774	3.92374
0.58	-2.36873	1.08922	-0.72025	0.544494	-5.35429	3.18443
0.580667	-2.94385	3.22213	-1.17308	0.576592	-3.0784	2.99293
0.581333	-3.19881	3.39653	-1.31887	-0.89109	-2.5866	2.94395
0.582	-3.18721	3.53317	-2.78634	-0.78645	-1.6366	2.90424
0.582667	-3.41394	3.01118	-3.33812	-0.57038	-1.21221	2.30451
0.583333	-3.67377	1.26054	-2.66273	-0.14733	-1.76937	1.84109
0.584	-3.119	1.37971	-3.04741	-0.24744	-3.22809	1.22994
0.584667	-2.56531	1.519	-3.25081	0.330901	-3.06822	0.405743
0.585333	-2.53817	0.952871	-4.58551	1.01027	-2.50284	0.318864
0.586	-2.09758	1.78468	-3.9732	0.556813	-0.41266	0.659662
0.586667	-1.87531	1.35332	-4.30669	1.28989	-0.34791	1.41072
0.587333	-2.39361	3.06965	-2.79796	0.371619	-0.71281	1.53069
0.588	-2.10973	2.82881	-1.31748	-0.0368	0.230505	2.18596
0.588667	-2.31436	1.96338	-0.42661	-0.24863	-0.54766	1.93416
0.589333	-2.11092	4.15555	-0.62826	-1.13579	-0.77374	1.52896
0.59	-2.03902	6.5225	-1.73493	-1.47145	-0.57803	1.74267
0.590667	-0.62962	6.88777	-2.2728	-2.46324	0.311491	0.723525
0.591333	1.0447	6.61083	-1.8373	-1.79794	-0.51033	1.52281
0.592	2.60441	4.46462	-1.4007	0.076945	0.242645	0.144674
0.592667	2.37907	5.17613	-1.7987	0.755566	-0.0835	-0.25966
0.593333	1.44146	6.30136	-2.93115	0.260657	0.062932	-1.05436
0.594	1.40123	6.39501	-2.93536	-1.02476	-1.04992	-1.62793
0.594667	1.96992	7.15405	-3.25409	-1.5872	-1.02461	-0.50325
0.595333	2.61484	8.09891	-3.65153	-1.6582	-1.20838	0.406912
0.596	3.14846	8.12142	-3.29376	-1.37534	-0.58405	-0.07947
0.596667	2.73836	7.74881	-2.77549	-1.68498	-1.12298	1.12974
0.597333	2.52162	5.63968	-3.40226	-2.73011	-0.89295	0.189531
0.598	2.55328	4.99296	-3.48137	-2.90755	-1.40345	0.463214
0.598667	2.14459	3.85909	-2.89746	-2.96679	-1.69079	0.200837
0.599333	2.69399	2.0834	-2.41283	-3.12451	-1.15851	-0.76786
0.6	2.75976	2.57034	-2.83992	-3.06705	-1.28344	-1.80178
0.600667	3.07002	1.89765	-2.96144	-2.88437	-0.18092	-2.83928
0.601333	3.54147	0.551331	-2.98638	-2.99558	-1.36887	-2.70373
0.602	3.45448	0.970751	-1.71238	-3.13973	0.493255	-2.24449
0.602667	3.03169	1.11633	-1.77535	-2.22415	1.09667	-3.1961
0.603333	3.02473	1.60424	-0.58453	-1.52416	0.389298	-1.96376
0.604	3.33185	1.64591	-1.38622	-0.91592	-0.37939	-1.54223
0.604667	3.93013	3.61132	-2.74361	-0.87384	0.302589	-0.89564
0.605333	4.27901	5.65892	-3.35091	-1.06307	-0.29205	-1.56542
0.606	4.41396	4.96308	-3.46362	-0.20754	1.7422	-0.70433
0.606667	5.21132	6.72667	-2.85214	-0.16606	0.86128	-0.74515
0.607333	5.51479	6.01186	-3.11343	-0.90764	1.2833	-0.1326
0.608	5.46419	5.5227	-2.87872	-0.10618	2.06191	0.376067
0.608667	5.38089	4.65481	-2.98868	-0.27975	1.54506	0.806671
0.609333	4.13767	3.0136	-3.02298	0.233913	2.00505	0.283424
0.61	4.22015	3.90971	-2.97811	0.941788	2.57362	0.156254
0.610667	3.62936	2.6027	-4.27998	0.988404	1.56947	-1.29442
0.611333	3.43078	3.00162	-4.64093	1.5229	0.410433	-1.23868
0.612	3.20893	4.15841	-5.12934	2.61143	0.624702	-1.26611
0.612667	3.73662	2.51102	-5.04262	2.13018	0.490627	-1.84555
0.613333	3.49354	0.239172	-5.68119	0.037931	-0.74955	0.277836
0.614	3.97454	0.317014	-5.02306	0.409288	-0.98606	2.5533
0.614667	5.67343	2.07889	-3.32008	0.772568	-1.19858	3.83427
0.615333	6.62098	1.96795	-1.62201	-0.17436	-1.75193	4.782
0.616	6.03149	4.18097	-1.9247	-0.08663	-1.6473	3.3064
0.616667	5.43406	2.65773	-2.08567	-0.41708	-2.37175	2.89839
0.617333	5.9428	1.97595	-2.21243	0.002132	-2.28721	2.49496
0.618	5.73671	1.69456	-2.49883	0.430459	-1.19038	3.06329
0.618667	4.88799	2.57204	-2.86359	1.05444	-2.81255	2.66465
0.619333	5.10267	1.47398	-1.67119	0.776459	-1.20233	2.99292
0.62	4.94047	2.37568	-1.00006	0.522001	-1.62332	2.7282
0.620667	4.57296	2.55965	-1.17215	0.037454	-0.99621	2.38505
0.621333	3.69803	0.608208	-1.97442	-0.47338	-2.56739	3.52727
0.622	3.32091	-0.1212	-2.29504	1.57244	-2.53937	3.51428
0.622667	2.76226	0.845406	-2.21616	0.324738	-3.60964	2.62643
0.623333	3.14705	1.41943	-3.32127	0.430351	-3.52475	1.52984
0.624	2.28507	2.21847	-3.53307	-0.59996	-2.21761	1.09644
0.624667	2.9563	1.91848	-3.43826	-1.50458	-0.50764	0.473548
0.625333	2.79402	2.49058	-3.14807	-1.61912	-0.80113	-0.56756
0.626	2.16607	3.44588	-3.35518	-3.2412	-2.43102	-0.34967
0.626667	1.79882	4.49452	-3.19202	-2.76654	-2.14253	-0.00641
0.627333	1.5722	4.04905	-3.23169	-2.05238	-0.40379	-0.44177
0.628	0.321297	3.0294	-3.21185	-1.278	-0.53798	-0.4143
0.628667	0.254036	2.68573	-3.56453	-1.63106	1.29801	-1.54771
0.629333	0.089406	2.13298	-3.81659	-1.67754	0.574983	-2.97879
0.63	-0.25018	0.908722	-4.44509	-0.67759	-0.11919	-1.03783
0.630667	-0.67517	0.761493	-4.75555	-0.79824	0.128784	-1.56127
0.631333	-0.74164	-0.12619	-4.50657	0.307442	0.660461	-1.54747
0.632	-0.8087	-0.21565	-3.93781	0.320659	-0.04055	-1.73842
0.632667	-0.76496	0.295792	-4.04978	-0.18618	-0.50617	-2.38394
0.633333	-1.46273	-0.04986	-4.23888	0.515925	-0.53655	-1.84714
0.634	-1.55516	-0.43136	-5.19056	0.675993	-0.8515	-2.43199
0.634667	-0.97799	0.568466	-5.52895	0.597234	0.141788	-2.53934
0.635333	-2.12986	0.710996	-5.46353	0.156234	0.150937	-2.5778
0.636	-2.22372	1.28113	-4.8258	-0.28024	-0.45559	-3.81266
0.636667	-2.22502	1.15525	-5.7371	-0.12111	-0.54085	-3.71152
0.637333	-2.24123	1.66438	-6.09413	-0.71451	0.629389	-4.12528
0.638	-2.16248	3.10581	-6.84257	-0.82253	0.694122	-3.8394
0.638667	-2.21425	2.50108	-7.72989	-0.94908	0.699186	-2.91743
0.639333	-2.55889	1.90628	-6.15988	-0.25205	0.882893	-3.50559
0.64	-2.88252	1.44881	-3.20103	-1.91756	0.503592	-3.39637
0.640667	-2.73797	1.41413	-2.91704	-3.60102	-0.69485	-4.22793
0.641333	-3.15699	2.20483	-2.28285	-3.61766	-0.85075	-4.35627
0.642	-1.77698	1.77979	-2.86602	-3.57431	-1.28679	-4.2223
0.642667	-2.52469	1.92205	-2.84114	-3.23981	0.128468	-4.3031
0.643333	-2.75436	5.16244	-3.61593	-2.20467	0.495816	-2.88989
0.644	-2.64689	8.53391	-4.73379	-1.38959	0.016275	-2.90493
0.644667	-2.92284	9.37123	-5.7334	-0.51172	-1.02443	-3.79701
0.645333	-2.80369	10.2957	-5.92083	1.07052	-1.57761	-2.47916
0.646	-3.28936	10.7683	-5.96108	2.8102	-0.78918	-1.86793
0.646667	-3.50921	8.98968	-5.36033	1.67555	-0.67868	-3.83481
0.647333	-2.58359	8.68977	-4.57058	1.49003	-0.11589	-3.5587
0.648	-2.68531	6.89669	-3.35489	2.3264	0.543799	-5.38684
0.648667	-2.27506	5.84994	-3.2794	2.5166	1.25893	-4.02445
0.649333	-3.29354	5.6997	-4.37417	3.9974	0.655585	-4.01049
0.65	-3.62621	4.17447	-4.22549	2.78712	1.12976	-3.51695
0.650667	-3.8357	3.37368	-4.68542	1.78111	0.093247	-3.84934
0.651333	-3.35448	4.68525	-4.53335	1.12309	0.119013	-4.41278
0.652	-3.3352	3.05118	-4.89629	0.779825	-0.96618	-4.5356
0.652667	-3.44598	3.85778	-5.72982	0.621067	-1.00438	-3.10195
0.653333	-3.87808	4.0353	-6.26343	1.34488	-1.62615	-3.63592
0.654	-3.99186	4.1746	-6.72277	1.76312	-2.20616	-3.5245
0.654667	-4.68386	3.65466	-6.15682	1.84612	-2.45828	-3.58209
0.655333	-4.39738	5.2585	-5.42965	2.03447	-2.82725	-2.99522
0.656	-4.23397	6.68236	-4.65996	1.0187	-1.55729	-2.80952
0.656667	-4.30339	6.40008	-4.63942	-0.05835	-2.09483	-2.7543
0.657333	-5.02131	8.60733	-5.3648	-0.23282	-1.04169	-2.5016
0.658	-5.65269	8.91596	-5.71256	-0.98775	-3.18152	-1.83009
0.658667	-5.17653	6.05546	-5.30059	-0.3653	-3.00787	-2.69519
0.659333	-5.03862	5.50578	-4.90721	-0.2078	-3.94503	-2.30083
0.66	-4.92028	2.80748	-5.0378	0.655802	-4.53279	-3.82526
0.660667	-5.31972	2.20763	-5.83224	-0.01033	-4.55286	-0.69741
0.661333	-5.35243	1.23869	-6.57648	-0.91289	-3.78261	-0.9427
0.662	-5.7031	-0.0161	-7.29643	-1.18645	-2.8835	-1.57564
0.662667	-5.40514	1.37794	-6.04282	-0.79105	-4.35569	-0.94539
0.663333	-5.18063	1.21632	-4.98473	-0.00349	-4.19036	-1.13156
0.664	-5.21103	1.05816	-3.66234	0.114281	-3.71088	-2.65226
0.664667	-5.60842	1.18681	-3.76063	0.191649	-4.14239	-2.35261
0.665333	-5.2874	1.52327	-5.05751	0.642944	-5.40439	-2.81821
0.666	-5.42525	0.507698	-5.69356	1.789	-4.07359	-3.19316
0.666667	-5.59214	0.133856	-6.65065	0.595314	-4.34563	-2.18129
0.667333	-5.26465	0.565856	-5.32281	-0.20999	-5.05035	-2.23178
0.668	-4.91834	1.18986	-3.3353	-1.0442	-4.73414	-0.5385
0.668667	-5.3093	0.32696	-2.37773	-1.64152	-5.14318	-0.10509
0.669333	-4.85601	-0.46918	-2.62704	-1.90675	-3.12437	0.02319
0.67	-5.0249	-1.7263	-1.94823	-1.38339	-1.7543	-0.40265
0.670667	-4.84824	-0.69379	-0.85055	-1.14947	-1.84026	-0.26408
0.671333	-5.48053	-0.44686	-0.88142	-0.95786	-3.72549	0.369926
0.672	-5.32585	-0.26674	-1.55937	-0.29521	0.200488	0.553298
0.672667	-5.05058	-1.14782	-0.50142	-0.05639	0.907676	-0.19163
0.673333	-5.14712	0.048122	-1.35923	0.276805	-0.07574	0.410655
0.674	-4.71667	-1.1273	-1.54003	-0.93107	0.094071	-0.53449
0.674667	-4.67162	-1.14901	-1.23409	-0.82731	-1.27358	-0.08777
0.675333	-5.11864	-0.69214	-0.33194	-0.23753	-1.48504	-0.64903
0.676	-4.9663	-1.30535	-1.25113	-0.16936	-3.15127	-1.13421
0.676667	-5.37869	-1.13108	-2.18681	-0.33471	-1.70206	-0.80518
0.677333	-5.13009	-0.93168	-3.77879	-0.27603	-0.98619	-1.58317
0.678	-4.69683	-1.61274	-5.15084	0.580324	0.403659	-1.64922
0.678667	-4.89621	-1.23148	-5.24601	0.725045	1.78431	-1.62704
0.679333	-4.93008	0.185077	-3.04348	0.168793	2.26767	-2.66559
0.68	-5.76415	1.07662	-0.40105	0.895626	1.71103	-1.93297
0.680667	-5.50351	2.43029	-1.42882	1.33198	2.50448	-1.72561
0.681333	-5.55349	1.62995	-2.78974	0.632962	2.43225	0.169445
0.682	-5.30791	1.03475	-3.23664	-0.02022	1.27844	-0.76246
0.682667	-4.79525	0.882033	0.493116	0.079595	1.70461	-0.8519
0.683333	-5.01206	0.376108	1.30505	-0.23954	1.54377	-1.15209
0.684	-5.10141	-0.32747	0.883066	-1.30765	1.13519	-0.3165
0.684667	-5.25701	-1.81346	0.773895	-1.93264	0.325165	-2.03738
0.685333	-5.75986	-1.37568	1.20674	-2.62009	0.285232	-1.66706
0.686	-5.51964	-0.2959	-1.17629	-3.66159	1.45792	-2.34318
0.686667	-5.6662	-1.44967	-1.35741	-3.29703	2.45127	-2.57774
0.687333	-5.38399	0.082556	-1.32014	-3.12102	1.72158	-1.48894
0.688	-5.27224	0.264732	-1.78365	-3.93696	2.42775	-1.29716
0.688667	-5.60197	2.23951	-3.00263	-2.88313	1.45724	-0.82284
0.689333	-4.68445	2.53263	-3.94274	-0.96916	0.888274	0.229298
0.69	-5.47973	3.97381	-4.72613	0.460456	0.334555	-0.34245
0.690667	-5.98491	0.930268	-4.81271	1.42315	-0.08699	1.28767
0.691333	-5.17803	2.58139	-3.39612	0.972456	0.155887	-0.1177
0.692	-5.9032	1.26751	-2.47534	1.36757	-0.77339	-0.76366
0.692667	-6.02786	1.81503	-3.84762	2.20975	-0.15587	-0.98572
0.693333	-5.60258	1.91527	-4.21893	1.6596	0.265472	1.50335
0.694	-6.24957	3.13145	-4.94322	-1.1591	0.416022	-0.04858
0.694667	-5.62522	2.70093	-3.90832	-2.23793	-0.20095	-0.24583
0.695333	-5.93065	4.06528	-3.8344	-2.8347	-0.50543	-0.05292
0.696	-5.63734	7.35209	-3.45254	-2.19512	-0.21853	-0.45114
0.696667	-6.05059	9.80324	-4.29414	-0.73226	0.253827	0.382427
0.697333	-6.30202	10.0787	-3.50917	1.50236	-0.37055	-1.11031
0.698	-6.2317	12.3705	-3.24016	1.79689	-0.88109	-0.53463
0.698667	-6.04488	13.3584	-3.95982	0.9206	-0.41002	-0.69488
0.699333	-5.45357	13.154	-5.01999	3.52836	-0.28891	-0.44802
0.7	-4.66935	10.2318	-5.45965	2.95148	-0.14642	-0.81136
0.700667	-5.02529	9.1851	-6.62754	2.02125	-1.04609	-1.50107
0.701333	-4.75955	7.74796	-5.92907	2.35633	-0.09925	-1.33439
0.702	-5.07317	6.15419	-4.64139	0.494795	2.05348	0.151955
0.702667	-5.17111	3.84931	-3.9029	1.25093	3.47181	0.619271
0.703333	-4.92408	1.73298	-3.52388	2.8212	4.45651	0.464525
0.704	-4.50659	2.23721	-3.81643	2.83201	5.27646	-0.22653
0.704667	-4.94833	1.39186	-3.4283	2.96254	4.18255	-0.47984
0.705333	-5.42902	1.23736	-3.253	2.24749	0.998004	-0.66162
0.706	-5.40843	-0.24916	-4.37558	1.78564	2.09648	-0.10688
0.706667	-5.58373	-0.03711	-4.86939	2.46892	0.557539	1.39453
0.707333	-6.04184	1.472	-5.08976	1.22696	1.41187	0.498054
0.708	-5.69775	-0.44105	-5.70534	1.09712	1.5207	1.65505
0.708667	-4.88026	0.816353	-5.01168	0.80896	2.66293	0.055798
0.709333	-5.73714	0.674402	-2.99286	1.13764	1.27115	1.62143
0.71	-5.76196	1.47774	-3.36217	0.298208	1.72942	0.248236
0.710667	-5.46731	0.434843	-4.7899	-1.27837	1.01574	0.481259
0.711333	-5.64492	0.911058	-5.56792	-2.4659	-1.01659	0.004477
0.712	-5.53031	0.063444	-6.05669	-1.3358	-0.57585	-1.92109
0.712667	-5.9043	-0.27834	-7.29419	-1.60144	-0.93603	-1.352
0.713333	-5.90046	-0.00687	-6.43833	0.013074	-1.04391	-1.01562
0.714	-6.0519	0.91908	-3.97226	2.01964	-0.42238	-0.70656
0.714667	-5.83148	0.300289	-3.50994	1.82116	-1.40404	-0.17289
0.715333	-5.25653	-0.64402	-4.02872	1.05327	-0.64196	-2.09454
0.716	-5.93552	-1.26996	-4.6716	0.674584	-0.97589	-1.88882
0.716667	-5.6628	-1.09336	-5.67857	1.55722	-0.98863	-2.47889
0.717333	-5.57253	-0.98707	-6.04989	1.78439	-1.59749	-2.59585
0.718	-5.21889	-1.50155	-3.16957	1.58113	-0.86199	-0.75196
0.718667	-5.52309	-1.21717	-1.59937	1.05275	-0.64009	-0.87463
0.719333	-5.19741	-1.0396	-0.88138	0.285725	-1.36327	-0.3415
0.72	-5.14244	-1.86221	-0.70104	0.513488	-0.7603	0.051307
0.720667	-4.69552	-1.12207	1.15818	0.029859	-0.89872	-0.06127
0.721333	-4.95396	-0.63961	1.41247	-0.17314	-1.27637	-0.21776
0.722	-5.24761	-1.04118	1.3982	-0.45193	-0.57112	-1.83971
0.722667	-5.30961	-0.50705	-0.14521	0.010051	-0.50076	-2.08563
0.723333	-5.09118	-1.25135	-2.30979	-0.63921	-2.2386	-0.69256
0.724	-4.47762	-0.677	-4.05037	0.115364	-0.63414	-0.88276
0.724667	-4.55091	-1.56006	-4.25843	0.887272	-1.66733	-1.01941
0.725333	-4.03647	-1.99539	-3.98972	2.38137	-0.17021	-0.05488
0.726	-3.91002	-2.09602	-1.83003	2.57296	-1.00819	-0.12325
0.726667	-3.45377	-1.16343	-0.4192	1.81121	-0.85598	0.009771
0.727333	-3.67149	-1.91868	-0.12248	1.19391	-2.39284	-0.18545
0.728	-3.32982	-1.42875	-1.00436	-0.21201	-0.53319	-0.12585
0.728667	-3.41591	-0.33863	-2.46414	-0.979	-0.83032	-0.94262
0.729333	-3.29783	-0.22866	-1.64489	-1.03662	-0.37313	-1.06741
0.73	-3.08298	-0.74425	-2.19016	-0.27858	-0.81927	0.06292
0.730667	-1.76393	-0.06047	-2.91152	0.704251	-1.26068	0.423653
0.731333	-1.52812	0.120495	-3.54172	1.26791	-2.49293	-0.98217
0.732	-0.88644	0.451827	-2.70905	1.31863	-3.5112	-0.82418
0.732667	-0.56115	2.31469	-3.1725	1.88758	-2.51143	-1.81428
0.733333	0.025931	1.83409	-3.24718	1.32258	-3.76769	-2.12132
0.734	-0.5033	1.28152	-3.45588	0.564394	-0.64818	-2.34392
0.734667	-0.67677	1.2452	-3.94169	-0.4271	-2.94796	-2.05376
0.735333	-0.03806	2.04081	-3.98032	-1.51218	-2.41604	-2.17207
0.736	-0.43043	0.21438	-3.90221	-2.4423	-2.16014	0.328244
0.736667	1.98519	-1.00204	-5.42321	-0.94573	-1.05318	0.933881
0.737333	1.7244	0.615559	-5.50838	-2.12551	-0.29727	1.38854
0.738	1.24575	0.23227	-5.33961	-2.56307	-1.61428	0.999725
0.738667	1.10116	0.195949	-5.1187	-2.32083	-0.47212	0.227708
0.739333	1.12931	-0.28163	-4.21845	0.505942	0.066424	1.2207
0.74	0.941534	-1.49736	-4.81798	7.63791	1.56006	-1.28566
0.740667	1.37202	-0.21757	-5.35686	6.04426	-0.12925	-1.44099
0.741333	1.4522	-0.69109	-6.17284	-0.17598	-0.70724	-1.91539
0.742	1.84573	-1.30195	-6.56061	-3.62332	-1.12614	-1.02897
0.742667	1.98936	-0.93651	-4.98852	-2.64165	-0.86858	-0.47785
0.743333	2.36267	-3.12729	-5.09451	-1.08483	-0.77459	-0.53346
0.744	3.02641	-2.62694	-4.74727	-0.66979	0.121682	-0.79892
0.744667	3.92118	-4.0322	-3.66855	-0.73529	0.659585	-0.83769
0.745333	3.66073	-3.02795	-3.7561	0.151186	2.56039	-1.45089
0.746	3.83775	-3.71809	-3.66023	-0.22172	1.68648	-2.37397
0.746667	4.23819	-2.63659	-3.74545	-0.63647	3.41824	-1.66312
0.747333	4.87901	-3.51754	-3.73237	-0.09999	3.1457	-0.71494
0.748	4.22308	-2.11862	-4.07808	-0.75412	3.00019	0.460576
0.748667	3.18499	-1.39613	-3.46414	-0.91736	4.22925	0.31223
0.749333	2.47748	-1.9514	-3.27805	-1.06105	3.22071	-1.15597
0.75	1.90363	-0.05729	-2.98385	-0.23275	4.18119	-1.1879
0.750667	0.928763	1.00093	-2.94284	0.868252	4.10111	-0.94164
0.751333	0.712105	2.69264	-3.21295	0.53963	4.62169	0.47541
0.752	1.02527	5.10937	-4.41911	0.494345	4.12302	1.18422
0.752667	1.21542	5.29258	-4.08238	0.020822	5.73256	0.830576
0.753333	0.228024	4.98489	-3.97576	0.287477	4.51804	0.089438
0.754	0.129017	5.88184	-4.44044	0.278887	5.12881	-0.01023
0.754667	-0.82485	7.64403	-4.23102	0.112028	5.70921	1.02068
0.755333	-1.09262	7.84882	-4.78105	-0.46241	7.9874	0.971543
0.756	-0.6373	7.14936	-5.23676	-1.84975	7.87059	1.42324
0.756667	-1.99768	6.01632	-6.03688	-1.7589	8.82514	0.897202
0.757333	-1.59621	4.63384	-5.47752	-1.95025	7.71296	0.436764
0.758	-1.5343	3.32547	-3.44297	-1.90099	5.76193	0.276086
0.758667	-1.25329	2.71692	-1.96091	-1.98198	6.25685	0.013138
0.759333	-1.13827	1.42275	-2.93965	-1.83197	4.45735	0.487588
0.76	-1.73958	1.2067	-4.25933	-1.28421	4.45612	-1.22819
0.760667	-1.83395	1.07191	-4.98609	-1.53879	3.66143	-0.43512
0.761333	-1.82123	1.73417	-5.89014	-1.73357	4.55003	-2.17845
0.762	-1.69056	2.64813	-0.80694	-2.37468	3.35268	-2.04423
0.762667	-2.03978	2.90023	4.15664	-2.37546	4.00999	-3.3829
0.763333	-2.48763	1.62155	6.8639	-2.172	2.09305	-3.58891
0.764	-2.71966	3.19836	5.47632	-2.40936	2.68783	-3.13281
0.764667	-2.79051	2.92942	3.04472	-2.76201	2.81023	-2.62764
0.765333	-3.00135	2.34281	1.11612	-2.73834	2.32244	-4.0563
0.766	-2.88502	2.54782	-0.08196	-2.48996	1.74205	-4.1602
0.766667	-2.96353	1.29201	0.296354	-2.08942	1.47385	-3.74823
0.767333	-2.93295	0.886939	-0.38446	-1.92375	0.718972	-3.51138
0.768	-2.93165	1.23199	-0.33136	-2.88628	1.22026	-1.79127
0.768667	-2.91088	0.570697	-1.01907	-2.76258	1.50705	-0.62437
0.769333	-2.62462	-0.74353	-2.33869	-2.40121	0.626987	-0.67089
0.77	-2.97629	-1.03739	-3.87439	-2.0101	0.436148	-0.50979
0.770667	-2.54049	-0.98206	-4.83106	-2.72818	1.22969	-1.06955
0.771333	-2.02947	-2.04381	-4.60451	-2.06358	3.76532	-1.04256
0.772	-2.06503	-0.97169	-4.95613	-2.11523	3.27561	-2.26074
0.772667	-1.67946	-0.31432	-4.65388	-1.92885	3.42585	-1.95858
0.773333	-1.79891	-1.91868	-3.99632	-1.71676	2.87844	-1.88726
0.774	-2.4413	-0.19382	-2.81907	-1.94405	2.60995	-2.108
0.774667	-2.58165	-0.9677	-1.91127	-2.49743	2.42061	-2.56285
0.775333	-1.85705	-1.84685	-2.53803	-2.65095	1.70667	-1.93586
0.776	-2.43358	-1.63207	-2.88548	-2.59033	-0.20567	-2.40593
0.776667	-2.43456	0.815525	-3.61562	-2.87246	-0.52061	-2.5222
0.777333	-2.41592	0.168334	-3.05067	-3.6731	-0.50659	-1.97469
0.778	-2.44583	0.600952	-1.62156	-4.05928	-0.56584	-0.69266
0.778667	-2.02854	2.84369	-0.41524	-4.50072	-1.31683	0.210723
0.779333	-3.04131	2.97634	-0.58692	-4.86876	-0.87815	-0.50533
0.78	-2.61678	7.07249	-1.27312	-4.52608	-0.68792	-0.84378
0.780667	-3.11479	6.43531	-1.567	-5.15162	-1.25152	-1.06398
0.781333	-3.5951	5.96256	-2.80275	-4.85997	-2.07985	-1.4836
0.782	-3.79119	5.35338	-2.18634	-3.52093	-1.62779	-0.4925
0.782667	-4.20747	4.06484	-2.61841	-4.71519	-2.69255	-1.39896
0.783333	-3.79361	1.98355	-2.69209	-5.98987	-2.94649	-2.10387
0.784	-4.17542	1.55336	-2.28035	-6.90763	-2.99903	-2.14944
0.784667	-3.93336	3.00044	-2.55763	-5.7179	-3.52024	-2.30169
0.785333	-4.59841	2.85202	-2.35119	-1.99704	-4.50144	-1.32337
0.786	-4.54989	2.02361	-1.64813	-0.39335	-3.71759	-0.4367
0.786667	-4.75548	0.612383	-1.64189	-0.81008	-4.06322	-1.48234
0.787333	-4.17596	-0.25962	-1.78319	-0.81594	-3.74763	-1.08581
0.788	-4.55497	-1.33573	-1.24174	0.831031	-3.77992	-1.9866
0.788667	-4.59527	-1.06375	-1.36581	1.99797	-2.19908	-2.5404
0.789333	-4.31077	-1.42237	-1.69549	3.86671	-2.36821	-1.10076
0.79	-4.82231	-0.70038	-1.96952	3.6298	-2.26982	-0.6475
0.790667	-4.70509	-2.1363	-2.16489	2.57413	-1.3375	-1.23905
0.791333	-4.97132	-2.20013	-2.00727	2.18507	-0.33126	0.635799
0.792	-5.16898	-2.09231	-2.38408	2.13435	-0.08137	0.888136
0.792667	-4.74296	-2.46983	-3.84243	0.949802	0.669284	0.431736
0.793333	-4.96323	-2.91859	-4.16922	1.03056	1.00883	-0.34622
0.794	-4.54188	-2.30985	-4.36672	0.233826	0.51233	-0.63253
0.794667	-4.9339	-2.3465	-4.31707	-0.68688	2.52372	-0.58746
0.795333	-4.45201	-1.74984	-4.61398	-1.06614	1.07058	-0.91813
0.796	-4.57163	0.760634	-5.39573	0.157567	1.74255	-1.36305
0.796667	-5.09432	1.0289	-5.64571	0.715126	0.330502	-1.61979
0.797333	-5.71491	0.615122	-5.62564	1.78862	1.20761	-2.17333
0.798	-4.40317	0.631363	-5.34056	2.91505	1.65058	-2.04622
0.798667	-3.80812	-1.93886	-4.36944	1.30585	1.65412	-2.74797
0.799333	-3.08105	-1.48952	-5.32561	2.67505	2.08505	-0.53591
0.8	-2.78203	-3.09321	-5.86744	1.69192	1.99238	-1.74379
0.800667	-2.44774	-1.99559	-6.90105	0.288209	1.0138	-2.11332
0.801333	-2.58684	-2.90265	-7.38327	1.74094	1.60441	-0.64495
0.802	-2.39328	-2.85985	-6.71337	2.21246	1.28693	-3.77055
0.802667	-2.55806	-0.91998	-5.98959	1.13558	1.18192	-2.87732
0.803333	-2.9689	-0.31273	-3.55889	0.970842	0.589436	-3.48457
0.804	-1.75277	0.418982	-2.44606	-0.34087	-0.02094	-3.37964
0.804667	-2.09146	-0.03622	-2.27414	-0.97246	0.819103	-2.57477
0.805333	-2.33967	-0.35565	-3.34265	-1.26572	-0.00602	-2.86646
0.806	-1.24192	-1.21808	-3.42292	-1.25418	0.075356	-3.57217
0.806667	-1.24307	-1.49098	-3.43129	-0.76474	-0.8249	-2.75116
0.807333	-1.56376	-1.58107	-4.13201	0.106152	-1.64451	-2.46092
0.808	-1.0436	-1.24203	-3.80842	0.292002	-1.34593	-3.02067
0.808667	-2.04571	-1.66968	-4.66706	-1.34204	-1.3903	-3.64461
0.809333	-2.01383	-0.58837	-5.62925	-1.85986	-1.45532	-3.77167
0.81	-2.53637	-0.72362	-6.57959	-2.07903	-0.50964	-2.76409
0.810667	-2.59664	-0.97779	-6.79422	-2.30854	0.228255	-2.32702
0.811333	-2.62221	0.180806	-6.94182	-2.27412	0.224179	-2.38621
0.812	-3.00081	1.11969	-6.00182	-2.36223	0.312408	-2.31734
0.812667	-2.84442	1.86921	-2.51249	-3.45427	4.67908	-2.72295
0.813333	-2.19673	0.248892	3.91989	-1.3765	7.47161	-3.7731
0.814	-2.56975	-0.33503	7.01181	-0.64139	6.89306	-4.39025
0.814667	-2.80688	-0.53881	8.93332	-2.09224	5.74454	-3.87626
0.815333	-3.08522	-1.14239	8.9074	-2.50152	4.35658	-3.17351
0.816	-3.29851	-1.33528	9.34223	-1.85449	3.93742	-3.0294
0.816667	-3.48371	-1.92292	8.19072	-1.42561	4.13938	-3.38228
0.817333	-3.40342	-1.50079	5.75095	-1.65746	3.73932	-3.64216
0.818	-3.9372	-3.59472	3.74036	-1.4432	2.66193	-2.79765
0.818667	-4.12839	-2.81215	1.82555	-1.87902	2.17666	-2.40992
0.819333	-4.62061	-2.7567	0.554569	-2.26659	3.07107	-2.58781
0.82	-4.36847	-3.77872	0.4884	-2.71966	2.04116	-2.7523
0.820667	-4.47756	-4.77241	4.45945	-3.22423	2.7625	-3.02256
0.821333	-5.117	-4.27323	10.3911	-3.77807	1.45922	-3.03076
0.822	-4.8235	-4.36818	15.3788	-3.94859	1.47769	-2.79675
0.822667	-4.73095	-3.67403	18.2713	-4.11051	1.13159	-3.22743
0.823333	-4.14553	-3.65818	17.1869	-4.27356	0.601899	-3.09055
0.824	-4.21159	-3.22729	15.8674	-4.4923	0.535052	-2.68389
0.824667	-4.4097	-3.70969	12.5508	-3.90586	0.036994	-2.90113
0.825333	-4.87916	0.842634	9.38838	-3.48532	0.135233	-3.29512
0.826	-4.79492	0.706945	7.17737	-4.46218	-1.2774	-2.77814
0.826667	-4.84326	-2.95813	5.22466	-3.56495	-1.06532	-1.48228
0.827333	-4.86182	-3.16092	3.88928	-3.98562	-1.44911	-1.19779
0.828	-4.39993	-3.72236	5.3505	-3.94182	-1.69335	-1.38039
0.828667	-4.73822	-3.87087	9.49944	-5.00834	-2.83531	-2.09185
0.829333	-4.81351	-4.53055	12.1966	-4.973	-2.38672	-2.54993
0.83	-4.20506	-2.72615	10.9936	-5.31215	-2.44083	-1.71726
0.830667	-3.57817	-3.16576	7.84644	-5.4118	-2.37923	-2.49084
0.831333	-2.2542	-3.45678	5.52694	-5.39992	-2.2716	-2.75888
0.832	-2.50083	-2.54129	4.38816	-5.49847	-3.50723	-2.7428
0.832667	-2.2827	-3.09516	3.69671	-5.49075	-2.95666	-2.13846
0.833333	-2.22929	-2.75537	5.20769	-5.91645	-1.82133	-2.28135
0.834	-2.55751	-2.10806	7.86605	-5.97307	-0.62541	-1.9404
0.834667	-1.66662	-2.99911	12.8468	-5.97947	-2.12651	-3.2184
0.835333	-2.08869	-4.85414	17.1225	-6.25948	-2.0741	-1.01989
0.836	-2.42001	-3.66687	19.8429	-5.92501	2.87758	-0.45742
0.836667	-2.79398	-3.03866	19.4004	-6.30016	8.20447	0.109371
0.837333	-3.04251	-2.70817	19.4757	-6.58685	8.56227	-0.0375
0.838	-3.02654	-3.02659	20.3484	-5.75147	7.60228	0.218741
0.838667	-1.78002	-3.55865	18.3689	-6.09628	7.79937	-0.47564
0.839333	-1.55801	-2.91238	14.8623	-5.65658	8.40348	-0.56604
0.84	-1.25672	-4.49081	12.2879	-3.05211	6.76915	-1.47637
0.840667	-0.88864	-3.70784	9.84897	-0.62475	5.9536	-0.59218
0.841333	0.377211	-4.60967	7.98392	-0.73928	5.9345	-0.67945
0.842	1.18546	-3.90873	8.28207	0.484393	3.55721	-0.58495
0.842667	1.50466	-3.38655	9.55066	-0.20254	2.74129	-1.53427
0.843333	1.27546	-1.97659	10.6034	-2.18747	1.37089	-2.22114
0.844	1.52182	-2.49789	10.2187	-2.3844	0.345419	-0.18928
0.844667	1.39419	-1.36983	9.2865	-1.28535	0.422818	-0.64472
0.845333	1.51396	0.648071	8.5779	-1.05816	2.65493	-1.30347
0.846	1.38102	1.88342	6.99692	-1.82507	1.49692	-3.47822
0.846667	0.946036	3.04705	5.55002	-1.59154	-0.43702	-0.41911
0.847333	0.118717	3.88433	4.21269	-1.96965	0.104173	-0.43826
0.848	-0.50363	4.39578	4.16025	-0.45059	-2.40504	-0.84498
0.848667	-0.53899	3.90521	4.16939	0.032557	-1.73085	-1.902
0.849333	-0.11996	4.99913	3.79608	-1.42251	-4.4103	-0.17578
0.85	-0.26407	3.48127	3.93085	-2.07688	-3.339	0.398432
0.850667	-0.57318	2.81781	3.46735	-2.78553	-3.52973	0.935905
0.851333	-0.97361	2.34763	2.62616	-3.31273	-2.51822	0.549884
0.852	-0.61368	2.82537	1.52266	-4.06172	-2.74198	-0.37083
0.852667	-0.71259	2.27273	1.14845	-5.03166	-1.61358	-0.90768
0.853333	-0.61423	2.0577	0.592657	-4.90759	-2.81223	-1.29179
0.854	-0.4823	3.14682	0.369051	-4.71266	-2.6488	-1.87976
0.854667	-0.83138	4.29767	0.422112	-3.38949	-3.22784	-2.56095
0.855333	-1.37733	4.44836	-0.13442	-2.93128	-4.26766	-1.97542
0.856	-0.45141	5.26847	-0.39636	-3.3959	-3.91623	-2.34668
0.856667	-1.36736	7.77385	-1.16534	-1.81439	-2.4452	-3.10855
0.857333	-0.45702	9.06118	-2.09732	-1.76363	-2.51793	-3.72914
0.858	-0.44989	10.3517	-2.64885	-2.80931	-3.14643	-1.35793
0.858667	-0.47201	11.1259	-3.03998	-3.0415	-2.52268	-1.51872
0.859333	2.19496	11.1995	-1.92439	-3.22801	-2.86719	-1.25019
0.86	2.13634	10.6796	2.02477	-3.9586	-3.82949	-2.1625
0.860667	0.503976	10.8199	4.65826	-4.38865	-4.62928	-2.84273
0.861333	1.00235	10.6821	4.37121	-4.05689	-4.39243	-1.45203
0.862	0.614427	9.53471	2.35941	-4.67461	-3.83087	-3.00128
0.862667	-0.58455	7.7211	-0.05133	-5.03767	-3.56738	-2.44381
0.863333	-0.43044	6.62643	-1.45757	-6.15073	-2.79993	-3.14898
0.864	-0.77659	6.55767	0.08769	-6.30127	-3.04793	-3.91589
0.864667	-1.4535	6.54337	4.05623	-7.17118	-1.64473	-2.78408
0.865333	-1.7597	7.18499	6.61659	-7.19372	-2.63569	-2.08352
0.866	-1.74362	6.06342	5.29354	-6.67058	-2.60713	-1.93516
0.866667	-1.63119	7.36757	3.99002	-5.17109	-2.78874	-2.402
0.867333	-2.0465	6.9189	8.34717	-5.85446	-1.09872	-3.29037
0.868	-1.33891	9.52995	10.3737	-5.78784	-1.69218	-3.81033
0.868667	-1.66675	9.47975	14.2881	-6.16937	-2.50046	-3.99085
0.869333	-1.58654	10.981	12.2208	-6.51837	-2.30485	-1.84615
0.87	-1.65617	10.2716	9.35941	-6.66558	-2.04211	-2.09139
0.870667	-1.90373	9.46281	7.36338	-7.37483	-2.14398	-2.4386
0.871333	-1.07278	6.83609	6.04325	-7.61212	-3.09176	-2.39708
0.872	-0.89216	7.31456	4.25659	-6.26572	-2.29589	-2.81492
0.872667	-0.50105	4.4624	3.16326	-5.48955	-2.02327	-2.29371
0.873333	0.193705	4.56018	3.29721	-4.85335	-1.53262	-2.06036
0.874	0.925418	4.56131	6.25339	-4.75662	-2.28429	-1.80446
0.874667	1.41196	4.40238	10.3972	-4.99731	-1.40994	-2.22923
0.875333	0.977746	3.37961	11.1496	-3.34259	-0.18684	-3.23368
0.876	0.106109	5.47311	9.39785	-1.23794	-1.43547	-3.55865
0.876667	-0.6246	3.96717	7.30037	-1.84148	-1.29044	-2.82896
0.877333	-1.2882	4.6978	5.99668	-2.42275	-2.07229	-2.337
0.878	-1.46117	5.22582	5.61014	-0.57823	-0.34936	-3.19072
0.878667	-1.70206	4.83618	4.19373	-0.03212	-1.99876	-1.73597
0.879333	-1.08298	5.78802	3.18533	-0.7075	-1.6974	-2.09945
0.88	-2.0194	5.55118	1.82001	-0.85864	-1.53512	-2.84205
0.880667	-2.15686	3.58294	1.03269	-0.29611	-1.91072	-3.05364
0.881333	-2.60755	3.21383	0.973255	-1.13591	-1.8561	-3.5835
0.882	-1.70461	3.08609	0.385465	-1.05253	-1.52553	-1.89073
0.882667	-1.66494	3.01917	0.480462	-1.4448	-1.28482	-3.43331
0.883333	-0.42043	0.60993	1.64368	-2.6616	-1.79627	-3.44546
0.884	0.342238	-0.66228	3.71662	-2.2579	-0.90652	-3.25239
0.884667	0.073948	-0.68809	6.70487	-1.68156	-0.03556	-1.0986
0.885333	-0.67912	-0.09504	6.95598	-2.16807	1.1502	0.577767
0.886	-0.89176	-0.60621	6.88726	-0.90543	0.330224	-0.10734
0.886667	-1.59042	-1.75365	6.17392	-1.30911	-0.29553	0.960079
0.887333	-1.94322	-0.52479	4.1265	-1.1647	-0.97122	0.241677
0.888	-1.00607	-2.06081	3.05892	-2.33056	-1.05915	0.570477
0.888667	-0.83554	-1.09995	1.45309	-2.00915	2.12916	-0.076
0.889333	-0.45408	-0.66268	0.451903	-2.42752	0.808378	0.052228
0.89	0.444351	-0.76729	-0.02923	-2.41926	-0.44481	-1.18505
0.890667	1.33495	-0.77436	-1.57238	-1.78562	-1.03891	-0.57098
0.891333	0.780297	-1.38848	-1.17364	-1.88303	-0.37807	-0.75846
0.892	-0.10506	0.094811	4.89279	-1.61117	-0.1912	0.454724
0.892667	1.01642	0.881499	10.2158	-1.94328	1.82513	0.443872
0.893333	0.348393	1.87355	11.3297	-1.69468	0.179565	0.458888
0.894	0.960186	0.118396	7.93867	-2.05555	0.613638	1.69523
0.894667	0.55878	2.00231	5.55005	-2.13438	0.454916	1.68774
0.895333	0.759327	0.887258	4.17675	-1.5226	2.19016	2.31705
0.896	-0.37797	1.69177	4.66003	-0.41244	2.5087	5.34549
0.896667	-0.31319	1.04894	7.39297	-0.31909	2.18266	6.55175
0.897333	-0.35282	0.15362	5.83236	0.412178	2.21864	6.66806
0.898	0.334167	-0.26851	4.26607	0.003637	0.72067	5.86876
0.898667	0.031496	-1.02929	3.4107	-0.56675	0.996176	3.79067
0.899333	0.356863	-1.78629	1.96789	-1.43837	0.648663	5.09988
0.9	0.497654	-2.20027	1.1867	-2.72453	0.799991	4.22355
0.900667	0.766569	-2.9949	1.63364	-2.81306	-0.28614	2.16754
0.901333	0.391129	-2.86288	0.901862	-3.5454	-0.38561	2.09096
0.902	0.063902	-2.83572	1.66168	-3.82256	-0.86259	1.27591
0.902667	-0.0727	-4.21061	3.49266	-4.76599	0.967722	1.60303
0.903333	-0.26422	-4.53178	3.98478	-4.82942	-1.13905	1.53038
0.904	-0.05512	-3.72936	2.49323	-4.76859	-1.44002	-0.06948
0.904667	0.019541	-4.81375	1.40265	-2.42931	-1.79527	-0.0136
0.905333	0.698356	-5.02525	-0.18754	-4.10539	1.09263	0.595149
0.906	1.05619	-5.28172	-0.93614	-5.03009	3.3834	0.648812
0.906667	2.42063	-5.62057	-1.1012	-4.49037	1.61327	0.299422
0.907333	4.0875	-6.11947	0.927867	-4.01036	1.65247	-0.47748
0.908	4.45512	-6.53338	4.94149	-4.16338	-0.83552	0.954602
0.908667	3.39895	-6.66491	6.04464	-4.02299	0.338176	0.712974
0.909333	2.70617	-6.23616	4.01548	-3.72849	3.03712	0.916881
0.91	2.47405	-6.45508	2.30511	-4.10755	3.83495	0.723407
0.910667	2.84169	-6.35844	0.729813	-4.63777	2.42983	0.202495
0.911333	2.81309	-6.19252	-1.25164	-4.83142	1.8123	-0.27738
0.912	2.0523	-6.58416	1.53368	-4.82161	1.91798	-0.37959
0.912667	2.30145	-6.70476	4.90231	-4.31702	1.99526	-0.38606
0.913333	1.68913	-6.07656	5.60472	-3.29574	1.3668	-0.20385
0.914	1.44471	-7.39462	5.29348	-3.0103	0.502461	0.563122
0.914667	2.06212	-7.181	4.49994	-2.94729	0.902033	0.65695
0.915333	1.48394	-6.94995	3.4442	-3.75234	1.35096	-0.38327
0.916	1.6183	-7.05496	3.26251	-3.80316	2.06567	0.520827
0.916667	1.15026	-7.56781	2.27372	-4.1714	2.01663	-0.00825
0.917333	1.09293	-7.45619	1.77196	-4.09565	2.41571	0.020321
0.918	0.507636	-7.44897	0.848883	-4.07719	1.98392	-0.70944
0.918667	0.534377	-7.89808	0.296631	-3.44781	3.2852	-0.59577
0.919333	1.04526	-7.14257	-0.07561	-3.05168	3.3381	-1.18355
0.92	1.2434	-7.58966	0.101761	-3.78164	1.38645	-0.27327
0.920667	1.05978	-7.0451	-0.03893	-3.37171	1.35765	-0.79735
0.921333	0.371765	-5.62683	-0.01969	-3.18062	2.71033	-1.0336
0.922	-0.14809	-7.21389	-0.38895	-3.12424	2.89734	-1.93824
0.922667	-0.30204	-7.49719	-0.36764	-3.26465	2.6292	-1.55866
0.923333	-0.26079	-7.89331	-0.78403	-3.79102	3.52566	-0.64608
0.924	-0.63107	-7.79498	-0.18666	-4.25344	3.47393	-1.19998
0.924667	-0.82118	-8.29613	-0.1075	-4.06146	1.64447	-1.96005
0.925333	-1.24866	-8.26834	-0.47636	-4.54764	0.617368	-2.18706
0.926	-1.17305	-7.91396	0.045161	-4.62133	-0.22281	-2.70512
0.926667	-1.33321	-7.5457	-0.68813	-4.54958	0.144521	-2.53126
0.927333	-1.06575	-6.9525	-0.69409	-4.57586	-1.40288	-3.83678
0.928	-1.34879	-7.58794	0.560728	-4.22336	-1.99198	-2.48135
0.928667	-2.19378	-8.65539	0.643126	-3.96103	-1.06819	-3.83403
0.929333	-1.48779	-8.49711	0.565685	-3.66163	-0.77271	-3.40832
0.93	-1.94568	-9.69802	-0.45921	-4.23764	-1.2885	-2.46011
0.930667	-1.10943	-6.07681	-1.01814	-4.84449	-1.45684	-2.73458
0.931333	-1.25612	-5.59119	-1.70424	-5.32598	-2.48305	-2.65479
0.932	-0.54055	-6.99909	-1.85078	-5.42264	-2.61087	-3.60158
0.932667	-1.81814	-5.35164	-2.15376	-5.4795	-2.43477	-3.81536
0.933333	-1.41908	-5.17176	-1.57645	-5.08645	-2.0808	-3.27371
0.934	-1.19818	-4.37025	-1.9053	-4.24114	-1.85323	-4.43391
0.934667	-2.09105	-5.5145	-3.59797	-3.64512	-2.29363	-4.4526
0.935333	-1.8178	-4.64697	-3.93582	-2.71776	-2.33182	-3.979
0.936	-2.07639	-3.74093	-4.55883	-3.05011	-2.68557	-4.03672
0.936667	-2.56384	-5.0205	-4.49478	-2.94498	-3.48865	-4.24334
0.937333	-2.54839	-4.36184	-3.32134	-2.52497	-2.08692	-5.29997
0.938	-2.28749	-3.26622	-2.75841	-2.66777	-2.00142	-5.24576
0.938667	-1.59174	-4.15721	-1.41697	-2.37947	-0.85042	-4.61005
0.939333	-1.34563	-3.78166	-0.98774	-1.80853	-2.60128	-5.92514
0.94	-1.49896	-3.74584	-1.88938	-1.99613	-2.53504	-5.23329
0.940667	-2.14439	-2.68938	-1.93377	-2.07916	-2.10048	-6.4003
0.941333	-2.27074	-3.19875	-2.05745	-2.6189	-1.45167	-5.5271
0.942	-1.59967	-2.9978	-2.37463	-2.43766	-1.10066	-5.16607
0.942667	-2.40373	-3.66983	-3.13867	-1.51517	-0.72399	-5.83398
0.943333	-1.63411	-3.89659	-3.15391	-2.05162	-1.50231	-4.56098
0.944	-2.16396	-3.3744	-2.57353	-2.32664	-0.93793	-5.99511
0.944667	-2.38191	-3.04328	-1.62242	-2.60272	-2.36258	-5.58657
0.945333	-2.29679	-2.28826	-1.90919	-2.07148	-3.02008	-5.96364
0.946	-1.87918	-2.63804	-1.04175	-0.40451	-3.62685	-6.00364
0.946667	-2.67879	-3.02663	-1.22818	0.592408	-3.74341	-4.25844
0.947333	-2.21917	-3.21828	-1.8101	2.41938	-3.16099	-3.87459
0.948	-2.93783	-2.03935	-2.71962	2.71345	-1.59247	-3.37753
0.948667	-2.78889	-2.35666	-2.53515	2.58829	-0.73242	-3.9513
0.949333	-2.75762	-1.9046	-2.43207	1.79388	-2.41634	-2.94602
0.95	-2.3656	-1.0565	-3.2854	1.56605	-4.44243	-2.59176
0.950667	-3.06945	-0.51933	-4.07153	0.690276	-3.76416	-3.04105
0.951333	-3.07302	0.697205	-4.82689	1.50042	-4.85564	-2.01991
0.952	-2.95003	1.8907	-4.0064	1.72898	-5.34209	-2.70196
0.952667	-3.39234	3.54639	-2.52715	1.70585	-4.37153	-3.39638
0.953333	-3.09544	6.43718	-3.08712	1.9732	-2.76085	-4.16852
0.954	-2.84747	6.89281	-2.45907	3.00162	-2.14098	-4.18196
0.954667	-2.69958	7.8636	-2.50223	3.02311	-2.72925	-3.3131
0.955333	-3.17975	7.10163	-3.39687	3.5624	-2.43622	-2.94085
0.956	-3.10973	5.96379	-2.74675	3.4317	0.495205	-3.84057
0.956667	-3.22734	4.89583	-2.97107	1.8938	-0.54886	-5.05304
0.957333	-2.68985	2.83119	-3.0749	2.35761	-1.02523	-4.99696
0.958	-2.23852	1.99345	-3.46242	1.95365	-2.2555	-3.79249
0.958667	-2.42116	0.959023	-3.59414	1.01316	-0.46069	-4.12899
0.959333	-2.08819	0.026738	-3.69886	-0.29557	1.60011	-5.74529
0.96	-1.53148	-1.27974	-3.7254	-0.01842	0.524215	-5.19675
0.960667	-1.77751	-2.53214	-3.01255	0.528894	-0.35433	-2.37811
0.961333	-2.01066	-2.29361	-1.8199	1.36419	-1.88463	-1.93465
0.962	-1.90366	-2.75462	-1.32903	1.91229	-1.54596	-1.7566
0.962667	-1.44632	-4.26221	-1.725	0.590971	-1.44385	-2.62708
0.963333	-1.55767	-4.17648	-2.12022	-1.15828	0.109491	-3.31823
0.964	-1.05579	-4.55491	-3.49505	-1.60815	-1.28552	-3.88051
0.964667	-0.88806	-4.94633	-4.25072	-0.99347	-1.90118	-2.56439
0.965333	-1.22074	-4.80524	-5.55293	-1.07036	-2.96454	-2.75121
0.966	-1.77986	-5.34784	-5.45191	-0.77119	-1.63167	-1.42609
0.966667	-1.68195	-4.57337	-4.55398	0.69018	-0.13207	-2.55458
0.967333	-0.24139	-5.9843	-4.49668	-0.37244	0.25924	-2.77134
0.968	-0.70748	-5.81807	-4.25351	-0.25679	1.37334	-2.74562
0.968667	-0.93982	-4.82139	-3.77848	-0.11547	0.883645	-4.92289
0.969333	-1.31228	-4.38273	-2.17778	0.476856	1.02383	-1.94106
0.97	-1.30174	-3.84715	-1.13453	1.02107	1.53878	-1.43124
0.970667	-1.07791	-3.10659	-0.76671	-0.56434	1.94793	-0.17478
0.971333	-1.97796	-2.95641	-1.26712	-0.01123	2.03886	-1.39348
0.972	-2.09484	-4.30562	-0.6817	0.013804	0.963789	-1.90946
0.972667	-2.4579	-2.94995	-0.20207	-0.18421	0.970289	-2.26259
0.973333	-2.62483	-4.01549	-0.44814	0.289142	-0.09706	-3.2475
0.974	-2.53405	-4.6327	-1.34188	0.66817	-0.55476	-3.40095
0.974667	-2.81471	-3.93497	-2.80274	0.632571	-1.05677	-2.32677
0.975333	-3.07668	-4.13201	-3.68216	0.3891	0.50862	-1.32393
0.976	-3.40776	-3.92866	-4.72206	-0.66803	0.632113	-2.02002
0.976667	-3.43338	-3.76222	-2.6607	-1.50442	1.17018	-3.35066
0.977333	-2.43423	-5.07967	0.218757	-2.15413	2.0963	-4.54137
0.978	-3.00632	-4.99304	1.59565	-2.10578	1.94907	-5.82519
0.978667	-3.25488	-6.46947	0.25867	-1.83103	2.28484	-3.83589
0.979333	-2.93287	-0.59345	-0.9895	-1.39716	2.21378	-2.05215
0.98	-2.80565	-1.56586	-2.31934	-0.77985	1.77738	-1.92765
0.980667	-3.12801	-2.94514	-2.28106	-0.0832	2.38624	-3.70193
0.981333	-3.51715	-2.74469	5.04226	0.37994	3.19309	-5.04054
0.982	-3.73337	-3.29532	10.4823	0.154712	1.96102	-5.61632
0.982667	-3.44852	-3.24349	15.0833	0.417621	1.76307	-1.63214
0.983333	-3.4606	-2.66183	15.1776	0.524921	1.90525	0.943548
0.984	-3.47633	-1.64963	15.141	-0.75206	0.865997	2.06143
0.984667	-3.72312	-1.64384	12.9554	0.145667	1.86858	0.82084
0.985333	-4.20512	-1.78568	10.0561	0.070281	1.93144	0.263973
0.986	-4.20326	-1.71562	7.01997	-0.47687	1.57804	-1.74896
0.986667	-4.17323	-0.39859	5.04496	-1.59669	0.010039	-2.17431
0.987333	-3.48194	-1.67179	3.18559	-2.35715	1.39206	-2.92588
0.988	-4.44129	-0.35144	4.81298	-2.23801	1.8051	-3.03371
0.988667	-4.99514	-0.94117	4.42885	-2.64148	0.843668	-3.22726
0.989333	-5.06339	-0.20503	3.46035	-2.35427	1.14064	-3.81915
0.99	-4.64602	0.331525	1.77109	-2.40253	1.12047	-3.73578
0.990667	-4.11146	-2.10131	0.532884	-2.65665	1.76469	-3.37511
0.991333	-4.32584	-1.11691	-0.8049	-3.30107	0.445433	-3.72818
0.992	-4.39777	3.34777	-1.72357	-3.23715	1.57445	-4.02277
0.992667	-4.54959	6.30015	-1.07985	-2.13225	3.95578	-5.11327
0.993333	-3.80457	6.38547	2.09261	-2.0263	6.07559	-5.17217
0.994	-3.61772	5.16474	2.95426	-1.08667	6.68824	-5.80613
0.994667	-3.45312	4.08687	2.69447	-0.95557	6.42195	-6.44196
0.995333	-3.2364	2.90952	2.07879	-1.31243	6.80043	-5.3868
0.996	-3.6483	2.47907	0.950421	-1.53189	6.41438	-3.93809
0.996667	-3.63304	2.90949	0.569475	-1.74318	6.77496	-4.8371
0.997333	-3.78112	3.8942	1.19376	-1.94969	5.97345	-4.70246
0.998	-3.83974	2.37755	0.479412	-1.59464	6.34705	-4.09271
0.998667	-4.48382	3.05661	-1.41234	-2.95776	5.3745	-2.75828
0.999333	-4.33739	2.96005	-2.12047	-3.25334	6.69961	-0.71809
1	-4.39512	2.6941	-2.53784	-4.16778	6.34134	-1.65138
1.00067	-2.79188	3.94518	-1.2135	-3.93389	7.85063	-1.22021
1.00133	-0.71307	3.08538	-0.10036	-3.28078	8.48934	0.4026
1.002	0.533784	4.65677	0.36056	-2.45761	9.48247	-0.63858
1.00267	0.818412	3.57158	1.01103	-2.08731	11.9165	-0.3153
1.00333	1.27821	3.2918	1.60438	-1.32987	12.6378	-0.14916
1.004	1.27798	3.16582	1.24013	-0.37003	12.6639	-1.66152
1.00467	0.581428	2.07043	2.19072	0.05164	11.1035	-1.93722
1.00533	1.20384	2.51121	1.50316	-0.06688	11.7355	-2.61422
1.006	1.28768	0.008493	1.56319	0.015036	11.2724	-2.44389
1.00667	0.932338	1.37174	1.49669	0.478457	10.0537	-2.65747
1.00733	1.44603	0.429503	0.814796	0.69551	10.3201	-3.11419
1.008	2.30764	1.92713	1.05485	1.22624	8.204	-3.30197
1.00867	1.76321	-1.08592	1.20069	2.27981	8.05485	-3.06072
1.00933	2.1619	-0.14427	0.926823	2.53227	8.61617	-3.23772
1.01	1.99699	0.78718	0.269492	2.67996	8.48259	-1.60163
1.01067	2.05309	0.25886	0.509209	2.78305	8.23949	-3.01249
1.01133	2.52753	0.453967	0.58085	3.18851	7.25564	-4.41534
1.012	3.12358	-0.89627	0.155536	3.24991	7.30404	-3.4276
1.01267	2.5175	-0.51437	0.141811	3.2184	8.33944	-3.77692
1.01333	3.50065	-1.2439	0.207445	3.41882	10.5361	-4.31235
1.014	4.11986	-0.06245	0.37473	3.46488	12.6581	-3.96948
1.01467	4.46178	0.103651	0.276171	3.99264	14.8202	-5.38778
1.01533	4.09045	0.620757	-0.15001	7.07	16.199	-4.49679
1.016	4.43708	0.30064	0.307276	7.53848	16.4984	-4.48788
1.01667	3.56214	0.124069	-0.03919	7.59887	17.827	-4.77822
1.01733	3.8234	-0.20968	-0.04018	7.62536	20.8167	-4.54298
1.018	4.07758	0.085592	-0.66867	6.66308	21.2015	-4.60378
1.01867	3.7208	1.42463	0.000169	5.01245	20.5879	-4.07061
1.01933	4.61912	-0.47381	-0.29139	3.90212	21.2964	-4.25307
1.02	3.90043	-0.36241	0.403635	3.63809	22.1747	-3.53841
1.02067	4.77291	-0.41999	0.043059	4.75134	22.3431	-3.47726
1.02133	4.27816	-0.4436	-0.14801	5.20969	23.3841	-4.26884
1.022	3.80836	-0.03951	-0.35411	6.77589	22.499	-4.38259
1.02267	3.62716	-0.06393	-0.28307	6.73505	21.9543	-3.2293
1.02333	4.82578	0.802346	-0.10519	8.30101	21.947	-2.30966
1.024	4.79243	1.01333	-0.21592	9.61803	20.5359	-2.29359
1.02467	4.4342	-0.28009	-0.35693	8.8633	20.9064	-2.91675
1.02533	4.91749	0.692738	0.432813	8.71689	20.3206	-1.07101
1.026	4.69144	-0.1287	0.053709	8.55663	18.5512	-1.96464
1.02667	5.67554	-0.20494	0.643627	9.37958	19.5121	-2.02457
1.02733	5.89468	0.08278	0.068961	9.23688	20.0313	-1.63432
1.028	8.70691	0.420837	0.020193	8.38495	19.5977	-0.97045
1.02867	9.87652	0.322551	0.383681	7.95292	19.2085	-0.54993
1.02933	9.29802	0.139088	0.16166	7.25936	19.0411	-1.75763
1.03	9.2391	-0.71391	1.07037	7.86776	19.3769	-4.23845
1.03067	9.51877	1.33661	0.875116	8.70794	18.2363	0.304569
1.03133	9.92151	0.390734	0.703528	9.08598	19.0619	0.660928
1.032	10.518	1.11421	1.36111	8.12218	19.7649	0.53847
1.03267	9.5114	1.19646	0.465024	8.53401	20.732	0.340287
1.03333	8.38948	1.76539	0.906679	8.75405	21.9059	-0.09318
1.034	7.20508	1.98882	1.35956	7.909	19.7892	0.843137
1.03467	6.32911	0.366351	0.871349	7.506	19.5867	1.17822
1.03533	5.52111	1.80013	0.708941	7.45995	19.5228	0.058532
1.036	6.21217	1.52087	0.353564	8.04199	20.0282	-0.29613
1.03667	6.46278	0.472505	0.578492	8.25443	19.7714	-1.06711
1.03733	7.82341	1.27714	0.91838	7.96336	20.7123	-0.46625
1.038	7.92387	1.33172	1.04219	7.82601	19.9752	1.06847
1.03867	7.32264	1.72671	0.586852	8.37495	18.5379	0.388573
1.03933	6.93898	1.51666	0.273663	8.41564	18.0118	1.1761
1.04	6.41951	1.40368	0.558646	8.60674	18.7946	0.229502
1.04067	8.02435	0.704327	1.09475	8.21716	19.6487	0.60504
1.04133	6.41243	1.66348	0.906063	8.3653	18.2999	0.389291
1.042	6.64988	1.21586	1.10466	8.26783	19.0549	0.627116
1.04267	5.65171	1.10012	1.56283	8.81676	19.5672	0.362406
1.04333	5.07305	0.881935	0.957324	9.9445	20.5445	0.30379
1.044	4.58247	2.49126	0.834306	10.0183	17.8511	1.46716
1.04467	4.36119	2.48136	1.0745	9.2103	17.7602	1.44685
1.04533	4.12636	2.23568	1.02177	8.85122	16.665	0.269273
1.046	3.35862	3.50503	1.16967	8.41175	16.8033	1.66004
1.04667	2.74037	4.09414	1.48775	9.3317	17.3716	0.524883
1.04733	2.75525	4.99072	1.20923	9.32754	16.5318	0.384397
1.048	2.17621	5.95098	0.567264	9.83697	15.4871	-0.23357
1.04867	1.99228	6.90286	1.32095	9.90377	13.8821	-0.42682
1.04933	1.60109	10.7593	1.22697	10.7165	15.428	0.520483
1.05	1.53735	12.7701	0.824605	10.7772	14.3224	-0.28656
1.05067	1.18302	16.9615	1.1495	11.1089	16.457	-0.41457
1.05133	1.85576	16.1007	1.51168	10.7844	13.9363	-0.53203
1.052	2.37997	15.0172	1.07988	10.534	15.1564	-1.39246
1.05267	1.96551	13.6364	1.47057	10.9927	14.4781	-0.31692
1.05333	2.18714	10.7589	1.28343	10.0067	15.3781	-1.18457
1.054	3.37988	10.7215	1.07789	10.6569	14.537	-1.3033
1.05467	3.92581	7.87823	1.32483	10.836	13.6539	-2.05327
1.05533	4.5401	6.55243	1.28348	10.7959	13.7988	-1.20421
1.056	5.1185	6.06292	1.19983	10.7109	13.769	-2.07321
1.05667	4.36924	5.36765	0.920739	10.9516	13.134	-1.93489
1.05733	3.21403	5.70318	0.924146	10.4332	12.6869	-2.08226
1.058	2.69506	5.80083	1.10599	9.97893	13.006	-2.48889
1.05867	1.66403	7.88447	1.27357	9.84965	11.5976	-1.67743
1.05933	1.51012	9.30314	1.24393	10.0655	12.054	-1.12357
1.06	1.25046	8.27562	1.34263	10.513	11.8432	-2.48784
1.06067	1.25694	6.8372	0.979954	12.4285	11.5051	-1.60532
1.06133	1.1587	5.88431	1.8137	11.0606	11.7146	-1.38402
1.062	2.00747	4.91334	1.71421	9.6377	11.6633	-1.99839
1.06267	2.04496	3.82414	1.34792	10.2979	12.429	-2.15845
1.06333	1.9362	3.74782	1.69869	10.7057	11.857	-2.35681
1.064	2.88517	4.56425	1.32057	9.85333	10.9478	-2.19733
1.06467	2.80191	4.29408	1.92168	10.5482	11.1876	-2.37902
1.06533	2.90275	3.35458	1.43121	12.7527	12.0348	-3.14165
1.066	3.0486	3.81551	1.22381	14.1163	10.7239	-3.31035
1.06667	2.99929	3.53551	1.50869	12.9044	9.97487	-1.93612
1.06733	2.30067	3.97792	0.862011	13.8229	10.5952	-2.47261
1.068	2.11563	2.68497	2.4452	15.6753	12.0129	-2.51566
1.06867	2.58248	3.48626	1.60539	15.8454	10.2714	-2.45845
1.06933	2.28125	3.82915	2.0208	15.4594	10.4519	-4.11377
1.07	2.93963	3.73633	1.95178	15.2364	10.3135	-3.8571
1.07067	2.56377	3.53822	1.12703	15.4488	11.0364	-2.70846
1.07133	2.19409	4.18467	0.915537	14.8401	10.4556	-2.65789
1.072	1.62959	5.3295	1.28617	15.2265	9.53532	-2.36201
1.07267	1.88567	6.85141	1.44801	15.5217	10.398	-2.98625
1.07333	1.9822	7.08643	1.84639	14.5197	9.74606	-2.71673
1.074	1.93727	6.08804	1.21627	14.5721	9.546	-4.16868
1.07467	1.78403	6.4621	1.35959	15.1619	9.10284	-4.66573
1.07533	0.815258	7.76851	1.70394	16.0592	9.96195	-4.60134
1.076	0.915414	7.85768	2.01034	15.5787	8.84301	-3.43987
1.07667	0.674224	7.58152	1.6242	15.154	7.5075	-3.91619
1.07733	1.4451	5.69885	1.71304	16.3379	8.12259	-4.05769
1.078	1.07331	5.81606	0.789364	16.0149	7.42037	-4.08818
1.07867	1.00425	4.39052	1.89524	14.4015	7.00669	-5.236
1.07933	1.34629	4.04693	2.07282	15.6832	6.18086	-3.83674
1.08	1.43793	4.69377	1.55761	15.9009	6.17619	-4.51674
1.08067	0.965574	3.81967	2.3331	16.5151	6.75623	-5.25979
1.08133	1.00238	4.04835	1.41574	15.2695	6.65076	-5.30904
1.082	0.321761	2.11148	1.43081	14.7096	6.08157	-5.60856
1.08267	0.613029	4.14572	1.04095	15.7614	6.82169	-4.79652
1.08333	0.702718	3.79413	0.978293	16.3385	7.29741	-4.3759
1.084	0.069326	2.25873	1.68494	17.0514	6.70259	-5.66525
1.08467	0.411761	3.40779	1.59271	15.6597	6.84034	-4.86596
1.08533	0.38149	4.08264	1.25623	16.3781	7.27499	-3.93663
1.086	0.472757	4.25433	1.44462	16.8621	6.65794	-4.82477
1.08667	0.172192	3.17519	1.34183	16.7755	7.14255	-3.73892
1.08733	0.314755	3.94903	1.48414	16.1923	8.33534	-1.57382
1.088	0.581461	2.80917	1.31744	16.1044	7.36087	-1.75713
1.08867	0.746416	2.97472	0.944386	15.6699	6.39321	-0.88521
1.08933	0.754119	4.34973	1.45939	16.697	6.75637	-1.61544
1.09	1.15054	2.53149	0.692688	17.6665	6.57136	-0.66864
1.09067	0.240375	3.82572	0.814338	17.6065	6.19083	-0.37597
1.09133	1.1608	2.80548	0.452408	18.6392	6.20561	-0.81823
1.092	1.71164	3.65837	0.65467	19.4803	4.77921	-1.61204
1.09267	1.6423	5.85238	0.308963	18.2953	5.60703	-2.06257
1.09333	1.0141	5.34006	0.514301	20.2722	4.95186	-0.66563
1.094	1.43256	6.17212	0.38145	21.1493	3.97429	-1.64723
1.09467	1.04124	4.78587	0.277332	20.2286	3.2352	-1.40669
1.09533	1.58041	5.17166	0.352253	20.2569	2.52255	-2.28245
1.096	1.5654	6.19481	0.0276	19.0403	3.32916	-3.07792
1.09667	1.14258	5.06591	0.345624	18.6053	1.7657	-2.76254
1.09733	0.901428	4.2912	-0.02616	18.6384	2.45708	-3.58999
1.098	1.19335	4.85865	0.102972	18.7655	1.80668	-2.67207
1.09867	0.573939	4.34589	0.597363	17.6653	1.21692	-4.09891
1.09933	0.342285	5.4148	0.734535	17.2187	1.07039	-3.23078
1.1	0.056014	5.84845	0.264947	15.8942	1.01646	-2.88884
1.10067	-0.01046	6.53008	0.364554	16.4822	0.494181	-3.56414
1.10133	0.48706	6.37333	-0.07621	16.9203	0.592568	-3.73711
1.102	0.67736	6.73524	0.739116	16.9351	-0.56167	-3.02215
1.10267	0.493846	8.18574	0.395382	17.193	-0.47542	-4.267
1.10333	0.306654	5.92445	0.750701	17.171	0.652225	-5.17233
1.104	0.203641	5.99425	0.638791	16.9836	-0.13623	-3.62985
1.10467	0.704161	6.60748	0.821907	16.071	-0.38955	-5.10093
1.10533	1.78374	7.59142	0.680997	15.0679	0.076424	-4.74317
1.106	2.1448	6.88275	0.766346	14.6476	0.069907	-4.15203
1.10667	2.16709	5.8608	0.763192	15.3176	-0.49732	-4.704
1.10733	3.01735	7.06979	0.508837	15.3106	-0.2088	-4.0484
1.108	3.36959	6.85353	1.03111	15.4868	-0.80617	-3.83209
1.10867	3.80951	8.39615	1.00039	14.7221	-0.26932	-3.45697
1.10933	2.92211	9.28976	1.86833	14.8919	-0.50278	-0.63327
1.11	2.79626	8.33283	1.62855	14.8779	-0.23691	-1.85064
1.11067	2.31222	7.84706	2.28676	15.8772	-0.14537	-1.5227
1.11133	1.64504	7.74212	2.15562	15.1345	-0.81335	-2.03524
1.112	2.38992	5.97177	1.62716	14.7168	-0.74353	-1.40211
1.11267	2.05598	5.46987	1.69278	13.6258	-0.43404	-1.7638
1.11333	1.56768	5.36857	1.36352	15.0571	-1.03653	-2.80361
1.114	0.805252	5.47698	0.867859	14.7721	-1.40891	-1.10266
1.11467	0.655434	3.83132	1.11428	14.8772	-0.78662	-1.8887
1.11533	-0.57996	3.52072	1.81157	14.1608	-1.56273	-1.85781
1.116	-0.37968	5.95687	0.832462	14.8712	-1.54004	-2.21985
1.11667	-1.18595	5.31701	1.69737	16.5132	-1.78671	-2.21039
1.11733	-0.65927	4.34701	1.52465	15.5752	-1.81754	-1.78529
1.118	-1.15173	3.4478	1.39685	14.0309	-2.19227	-2.34413
1.11867	-0.61694	2.90923	1.61449	14.5369	-0.32029	-1.41248
1.11933	-0.70648	3.37281	1.69556	15.1105	0.543894	-2.87052
1.12	-0.74611	3.3765	1.69282	14.7925	0.259607	-2.26893
1.12067	-0.49482	3.59544	1.34008	13.4656	0.108782	-2.15909
1.12133	0.670016	3.05927	1.80578	14.2506	-0.01515	-2.04609
1.122	2.27698	2.66967	1.45919	15.3621	-0.53608	-2.36559
1.12267	2.23358	1.85369	1.27103	14.3488	-0.41396	-2.69201
1.12333	2.02675	2.47513	1.14341	12.8445	1.28745	-2.98854
1.124	1.05773	1.40876	1.70487	13.0245	0.091479	-1.70997
1.12467	0.223545	2.33675	0.689296	13.078	1.76312	-2.51852
1.12533	-0.44045	1.22421	0.685937	12.9038	0.934533	-4.0581
1.126	0.207124	2.68989	0.709169	13.2506	0.715024	-3.11406
1.12667	-0.28441	2.70922	0.061263	12.638	-0.34406	-3.27714
1.12733	0.135883	2.77008	0.926955	13.4215	-1.04824	-1.72166
1.128	-1.39175	2.84566	0.102944	12.7782	-0.38699	-2.57543
1.12867	-1.00551	2.07836	0.133992	13.5072	1.17713	-3.03616
1.12933	-0.4975	4.1715	0.630139	12.8276	1.69301	-1.91186
1.13	-0.27193	2.68493	0.411709	12.7995	-0.65897	-2.85303
1.13067	-0.63018	3.08357	0.721631	13.1533	-0.14659	-2.84504
1.13133	-0.83682	2.05949	0.127121	13.0073	-0.89752	-3.58613
1.132	-0.16303	2.95916	0.086814	12.6253	1.74783	-3.13009
1.13267	0.175484	2.81527	0.400363	14.2603	0.836585	-2.41965
1.13333	-0.11981	3.24955	0.259563	13.5454	1.04924	-2.16876
1.134	0.284658	4.22528	0.555765	13.3662	-0.49923	-2.02901
1.13467	1.81214	3.70461	0.832307	14.2334	-0.40216	-3.53527
1.13533	2.35217	3.88443	0.155928	15.9243	-0.70423	-3.93609
1.136	2.66658	3.38843	0.503499	14.6445	-0.58557	-3.29005
1.13667	1.26309	4.92398	0.63309	14.2255	-0.48683	-3.50212
1.13733	1.12636	4.79554	1.27638	15.1671	-0.61185	-4.00768
1.138	-0.11386	4.94715	0.909663	14.5521	0.393905	-3.38769
1.13867	-0.89882	3.66649	1.55958	13.8719	-2.10942	-3.21347
1.13933	-0.01341	5.41207	1.59557	14.696	-0.79277	-2.7786
1.14	0.437861	8.66164	1.42608	15.0776	-1.48135	-3.88285
1.14067	1.09262	6.48506	1.6724	14.3866	1.00584	-3.78574
1.14133	0.91881	2.30014	1.12492	13.9194	0.550372	-3.52834
1.142	1.18979	3.24593	0.626668	14.5103	2.42517	-2.36592
1.14267	0.604587	3.7855	1.10419	13.8718	8.53627	-3.40822
1.14333	1.19087	0.657664	0.642229	14.4782	14.9104	-4.59925
1.144	1.11939	-0.15578	1.0293	14.6652	16.4043	-5.05093
1.14467	0.733446	-1.09124	1.55707	14.9459	17.9166	-2.57592
1.14533	1.44962	0.869563	2.05777	16.6587	16.9001	-0.22274
1.146	-0.1315	2.48822	1.28143	16.59	16.2037	-1.1376
1.14667	-0.10575	1.4247	1.98901	15.5593	15.161	-1.20646
1.14733	-0.3772	3.04336	1.54694	15.6299	15.0147	-0.59117
1.148	-1.14471	2.66906	1.31848	14.0121	16.8971	-0.55148
1.14867	-1.27688	4.7671	1.58501	12.4931	16.0074	-1.11667
1.14933	-1.07454	7.39083	1.69452	11.8938	16.1011	-0.47627
1.15	-1.03658	8.52057	2.1193	11.7518	17.1519	-1.54281
1.15067	-0.97538	8.29369	2.59844	11.8436	16.0558	-2.70174
1.15133	0.028353	5.8767	1.75763	11.2013	15.6858	-2.27892
1.152	-0.56158	1.97585	2.36825	10.3254	14.7784	-2.71791
1.15267	-1.56353	3.45292	2.64482	12.0364	14.6567	-2.72154
1.15333	-1.19937	2.25288	2.30125	13.7815	15.3496	-3.27548
1.154	-1.01033	4.41596	2.71413	14.3762	14.9345	-4.22002
1.15467	-0.21195	7.15785	3.02739	15.8075	15.4675	-3.86609
1.15533	-0.49639	7.66864	2.86317	16.3639	15.1166	-3.72722
1.156	-0.12195	7.49043	2.32542	15.3912	14.6625	-3.35441
1.15667	-0.30256	7.8669	2.67698	15.5365	13.9965	-2.22756
1.15733	-1.20113	8.66142	2.1504	15.3413	13.1597	-2.84851
1.158	0.164716	8.83952	1.82021	15.5653	13.3063	-3.03902
1.15867	-0.58322	8.27615	2.42794	14.7871	12.2021	-1.75632
1.15933	-0.2788	8.88842	2.68865	15.7082	13.3377	-3.14139
1.16	0.285435	6.64945	2.75904	16.0067	10.744	-2.19904
1.16067	0.796191	6.59861	2.55229	14.5317	11.44	-3.01606
1.16133	1.23137	8.22414	2.20965	14.8393	9.73617	-2.26947
1.162	0.729273	10.5815	2.56362	15.4898	9.7561	-1.16152
1.16267	0.86116	10.9613	3.06859	15.2728	8.38741	-2.44911
1.16333	0.516861	10.881	2.91728	16.7483	7.02325	-2.36128
1.164	1.02353	9.68422	2.45157	15.9865	7.20666	-3.61292
1.16467	1.15987	8.18462	3.20106	14.2405	6.20232	-4.23646
1.16533	1.61336	7.44837	2.7974	12.7654	5.98435	-3.10151
1.166	1.56266	7.58491	2.39103	12.0028	5.21309	-2.06186
1.16667	0.847037	6.25677	2.80944	10.9703	5.50804	-1.68329
1.16733	0.479819	5.85989	2.71664	11.9957	4.42949	-2.95034
1.168	0.921455	6.07034	2.95294	12.9315	4.64936	-3.54571
1.16867	0.749667	5.23244	3.11811	14.1974	3.55119	-2.92904
1.16933	0.244427	4.84039	3.37148	13.0718	3.59004	-3.532
1.17	0.660157	2.89087	2.82645	11.8151	3.19455	-3.41271
1.17067	0.086108	4.49339	3.8097	13.452	2.88466	-3.66352
1.17133	-0.52019	7.34567	2.70006	12.9013	2.11798	-2.99956
1.172	-0.2401	10.2517	3.33556	12.6604	1.5157	-2.69777
1.17267	-0.65988	14.7312	4.04182	11.9723	2.50194	-2.37681
1.17333	-0.54884	18.1229	4.35827	13.2567	1.99879	-3.53465
1.174	-1.66215	20.6972	4.28576	12.498	1.78279	-2.27483
1.17467	-1.73188	19.8865	4.21635	12.1393	2.10281	-1.44416
1.17533	-1.92142	19.293	4.07475	11.8144	1.57448	-0.49464
1.176	-1.93422	17.5644	5.05364	10.9311	2.26157	-0.52878
1.17667	-1.22801	18.3648	5.97903	11.587	1.86471	0.978961
1.17733	-1.27416	16.678	5.35682	12.1801	2.16353	2.0507
1.178	-0.79984	15.3673	5.71266	13.2947	2.68278	1.74858
1.17867	-0.63278	14.3922	5.91697	13.2918	2.38797	0.491598
1.17933	-0.31551	13.14	5.14301	13.4153	2.43237	-0.48151
1.18	-0.44186	11.9632	4.87595	13.8796	2.20422	-0.17549
1.18067	-0.25499	11.0254	4.53697	15.0747	2.5368	0.035418
1.18133	-1.38727	9.91175	4.67797	15.1883	0.846324	0.105306
1.182	-0.56921	8.07538	4.67341	15.8644	1.76663	0.707834
1.18267	-0.12367	7.27153	5.54895	16.6404	2.33187	-0.00802
1.18333	-0.05946	5.72456	5.53961	16.4636	1.88134	-0.90434
1.184	-0.04842	8.1686	5.17322	17.7059	2.67161	-0.78597
1.18467	-0.72503	8.11029	5.42266	16.8899	1.41621	-0.81785
1.18533	-0.44451	7.90675	5.57196	15.8526	1.20518	-1.76192
1.186	0.401638	7.86161	5.8708	15.5443	2.13179	-2.67347
1.18667	0.556618	6.47495	5.62767	14.0163	0.383282	-0.11931
1.18733	0.47686	8.63449	5.74963	13.6645	1.59825	-0.37932
1.188	0.266254	7.66104	5.83103	12.6408	0.404893	-0.78192
1.18867	0.182121	7.88203	5.95733	10.5222	1.18683	1.09694
1.18933	0.823907	10.0842	5.95477	10.1736	0.753241	1.4581
1.19	0.385453	12.5198	5.89781	9.92898	0.805881	2.37349
1.19067	-0.39917	12.1573	6.3839	9.68902	0.460808	2.12969
1.19133	-0.67935	10.6723	5.95393	9.63985	-0.25246	1.56531
1.192	-0.99023	9.68853	5.64669	9.19105	-0.52072	3.46389
1.19267	-0.91835	7.78248	5.78805	9.75914	-1.4084	2.78071
1.19333	-1.02701	8.08414	6.22342	9.33783	-0.62148	2.7852
1.194	-0.96666	7.27716	6.17225	10.4854	-1.21913	3.75845
1.19467	-0.67609	7.50057	6.12455	9.8265	-0.85393	4.04682
1.19533	-0.25353	6.19987	6.23156	8.45358	-1.58392	5.3464
1.196	-1.10725	6.0632	6.27673	9.99633	-1.77797	4.0828
1.19667	-0.06977	5.64092	6.26239	9.64741	-2.37902	4.40412
1.19733	-0.06231	4.06861	5.84155	10.1825	-2.53938	4.16752
1.198	-0.63873	3.26206	6.26234	13.0942	-2.00308	4.2654
1.19867	-0.27395	3.8809	5.67827	14.3099	-2.04655	4.23996
1.19933	-0.81089	2.19366	5.66535	15.6274	-0.72797	3.27368
1.2	-0.59844	1.9747	5.71824	15.2614	-1.61386	2.70724
1.20067	-0.88173	2.30619	5.33437	14.9457	-0.34814	1.6756
1.20133	-1.22993	1.85362	5.75497	14.3825	-0.88609	2.7537
1.202	-0.84206	0.620357	6.15631	13.7548	-1.73408	2.36405
1.20267	-0.85649	0.083334	5.37506	11.2326	-1.61037	4.32115
1.20333	-0.78979	-0.17248	5.75965	11.3875	-1.30178	5.3403
1.204	-0.83781	0.89234	6.41503	12.43	-0.58835	6.23107
1.20467	-0.83693	0.927193	6.25295	11.0959	-1.80357	5.19357
1.20533	-1.14481	-0.95747	6.38946	10.6735	-1.20069	6.35922
1.206	-0.86271	-0.58251	5.72727	11.6734	-1.06023	6.31325
1.20667	-0.80111	-0.86573	5.77921	11.9086	0.205742	4.25569
1.20733	-0.36892	-1.2037	6.03889	13.3774	-0.44227	3.2198
1.208	-0.8177	-0.98261	6.16494	14.0635	-0.34066	4.46579
1.20867	-0.58613	-1.47453	6.16329	14.4563	-0.21821	5.92628
1.20933	-0.53127	-1.89176	6.29302	14.033	-0.28215	6.01878
1.21	-0.76853	-2.09964	5.82105	13.9063	-1.13199	8.09496
1.21067	-0.87823	-1.84043	6.57166	14.0084	-0.54426	7.86392
1.21133	-0.64987	-2.57324	6.27777	13.6616	-0.13323	7.27327
1.212	-0.68658	-3.19882	7.30618	13.1476	0.069802	9.25739
1.21267	0.40818	-2.32591	7.12174	12.3722	0.200279	9.24506
1.21333	0.95498	-3.42238	7.20542	12.3359	-0.23541	9.80935
1.214	0.324346	-2.09034	7.11381	12.8107	0.379399	8.63161
1.21467	-0.04222	-3.42787	7.53903	12.6892	1.34682	7.73918
1.21533	-0.08697	-2.64734	8.08427	13.1571	2.33284	8.53922
1.216	-0.31413	-3.04021	7.78127	12.4248	3.28087	9.68062
1.21667	-0.09704	-3.5123	7.15223	12.8538	2.47199	10.025
1.21733	-0.10004	-3.44834	6.91543	13.8174	3.87983	9.80388
1.218	-1.10805	-1.0785	7.25003	14.2023	3.28451	10.212
1.21867	-0.44323	0.342992	7.05122	14.5742	2.00341	7.77913
1.21933	-0.44093	2.80246	7.88002	14.9051	2.46713	8.89597
1.22	-0.98435	5.31306	7.79849	13.8445	1.70483	8.74623
1.22067	-0.18946	3.8769	8.07359	12.4197	0.337863	9.14079
1.22133	-0.94937	4.291	8.64988	13.1748	0.243318	8.61144
1.222	-1.16506	4.51289	7.94284	12.8909	-0.16588	8.409
1.22267	-0.77352	5.77705	8.57699	12.7636	-0.24742	8.10748
1.22333	-1.13711	7.27957	8.79785	12.0559	-0.26632	7.97888
1.224	-1.57136	9.38501	9.75465	12.609	0.013135	9.38494
1.22467	-2.33359	7.90133	9.73209	11.5682	0.489623	10.2292
1.22533	-2.14322	8.35688	10.1615	11.5698	-0.74492	10.7576
1.226	-1.8518	7.43382	10.5359	10.6529	-0.42016	10.2778
1.22667	-2.15056	5.28342	10.7744	9.85501	0.785974	9.68565
1.22733	-1.81464	3.18095	10.8548	9.14397	1.2012	11.3763
1.228	-0.99524	2.72955	10.6406	9.49293	2.35037	7.89434
1.22867	-0.17148	3.78596	10.5533	9.84529	2.38939	8.65304
1.22933	0.170804	2.60846	11.123	10.9904	4.06178	8.66474
1.23	0.487107	3.09427	10.9355	12.9659	5.7093	7.71988
1.23067	0.091934	3.68878	10.9457	13.1755	8.1785	9.61318
1.23133	0.331022	4.04069	11.0311	13.6175	8.81815	9.99918
1.232	-0.38784	2.59923	10.7602	14.1598	10.3022	11.4804
1.23267	-0.51271	3.70196	9.66968	13.6843	9.58229	12.2799
1.23333	-1.04868	3.71851	9.72468	12.3794	8.93843	11.82
1.234	-1.52707	2.61861	9.65181	10.8339	9.24213	10.9274
1.23467	-1.87996	2.31395	8.98613	9.70018	7.83187	11.8439
1.23533	-1.79091	2.95231	9.2926	9.4286	9.21737	9.61302
1.236	-1.78246	3.93298	8.99984	9.47865	8.05953	9.84638
1.23667	-1.99295	4.84946	8.86532	8.63908	8.77782	8.48089
1.23733	-2.79948	5.96466	9.58734	7.32333	8.25868	8.22462
1.238	-1.37503	5.18435	8.50853	7.63502	7.50254	9.73012
1.23867	-2.15857	5.78562	9.08257	7.63377	7.83278	8.83491
1.23933	-2.04761	5.2843	8.50729	7.08854	8.98891	9.16026
1.24	-2.42254	4.84136	8.24904	7.57526	7.24033	7.3018
1.24067	-1.84336	4.09608	8.24775	7.55601	5.91944	6.63375
1.24133	-2.09997	5.82709	8.47096	6.02926	5.89389	8.18303
1.242	-1.81205	6.15386	8.66789	6.10887	7.17043	6.31532
1.24267	-1.86655	6.94206	8.13672	5.65636	7.61193	6.93864
1.24333	-1.30188	11.2253	8.59586	5.68992	8.11934	5.49915
1.244	-0.22952	14.5363	8.19997	5.96002	9.01075	7.11628
1.24467	-1.26038	15.1908	6.98744	6.44737	9.31881	8.6053
1.24533	-0.58232	14.5153	6.9201	6.66347	10.451	8.88857
1.246	-0.33968	13.0862	7.1061	6.21888	11.3929	10.9403
1.24667	-0.69719	12.3027	7.58237	5.84084	12.553	9.27077
1.24733	0.455989	13.2702	7.98895	4.80461	12.0993	9.96437
1.248	0.383982	13.2941	7.73977	4.8179	12.6144	8.72521
1.24867	0.313236	13.582	7.52546	4.55426	12.2632	8.1678
1.24933	-0.55512	14.9581	6.69764	4.12094	14.5621	8.03587
1.25	-1.00875	15.4761	6.85462	4.04533	13.1788	8.43738
1.25067	-0.81174	21.5021	7.16811	4.09201	14.2753	8.21482
1.25133	-0.55229	21.5634	7.3962	4.14116	13.516	9.29023
1.252	-0.32166	22.4986	7.11447	4.53496	14.6463	8.58011
1.25267	0.234673	21.8319	6.71242	4.46909	15.2286	11.7
1.25333	1.2485	22.9653	7.31253	3.72752	14.0646	13.8976
1.254	0.868766	23.2959	7.93108	4.32981	13.7272	13.5817
1.25467	0.618783	24.0054	7.74358	3.75953	15.9368	13.8126
1.25533	-0.01487	24.0292	8.22554	3.71903	16.087	13.9761
1.256	0.787166	25.1474	8.27605	4.74008	14.5634	14.7695
1.25667	0.379724	24.1985	7.83046	3.78898	14.7616	12.9956
1.25733	0.772283	24.1636	6.80497	3.34703	12.9953	14.6913
1.258	0.900842	22.2111	7.40104	3.81571	14.728	14.9386
1.25867	1.33093	22.5639	7.72986	4.73305	14.8547	16.8602
1.25933	1.24617	22.9538	7.69741	4.66487	15.5638	16.3066
1.26	1.06858	23.4783	7.89166	4.3705	15.8269	14.8237
1.26067	0.532937	23.6238	7.9519	4.30729	18.0682	13.704
1.26133	-0.10947	22.3655	8.32101	4.76272	16.3891	12.1684
1.262	-0.06588	20.2287	7.94684	6.52718	17.81	12.2869
1.26267	-0.00019	16.485	8.05066	7.56662	17.3551	13.794
1.26333	-0.09478	13.8647	7.67042	7.45778	16.826	12.9716
1.264	-0.42117	11.1516	7.9394	8.06494	16.031	11.7843
1.26467	-1.09504	11.7187	8.03885	8.52307	15.6275	10.6099
1.26533	-0.07732	10.3981	7.78669	8.71638	13.5715	7.1506
1.266	-0.30939	8.75524	8.31403	8.72165	15.0938	8.67831
1.26667	0.324335	8.14816	7.63868	8.7323	14.9449	9.51443
1.26733	0.349324	6.83374	7.94617	7.65531	16.2123	9.54442
1.268	-0.35578	7.72875	8.52944	6.51729	17.4624	9.56819
1.26867	-0.52015	7.28789	8.63526	5.97067	18.8761	9.50992
1.26933	-0.41419	6.35342	8.54659	7.4497	18.3064	8.75091
1.27	-0.66244	5.71605	8.87626	6.84275	14.883	8.58124
1.27067	-0.49774	6.44473	9.36878	6.63072	16.2885	8.376
1.27133	-0.9046	6.59466	9.34674	6.8973	16.6548	8.53456
1.272	-1.21243	6.83975	9.3816	6.31133	17.81	7.3748
1.27267	-0.66827	7.1206	9.8059	5.71298	14.9222	7.16875
1.27333	-1.44544	7.39506	10.1498	6.36026	15.4167	8.50846
1.274	-0.37082	9.24291	9.82924	7.24832	13.8479	8.24157
1.27467	-1.05971	8.22926	9.48713	7.04371	11.9335	7.72272
1.27533	-0.64577	7.86047	10.2447	6.78108	10.5412	6.41588
1.276	-0.38657	6.28036	10.3581	7.35379	9.38669	5.58068
1.27667	-0.81847	5.11886	11.0282	7.96391	8.91511	5.12646
1.27733	-1.32089	5.91051	11.679	7.578	8.88843	4.73466
1.278	-1.81218	6.13742	11.0742	5.85909	6.35289	3.89247
1.27867	-1.88536	3.82642	10.962	5.5717	7.68742	2.46376
1.27933	-1.51486	3.97191	10.7833	5.58333	8.55384	1.73306
1.28	-1.7043	3.02336	10.7981	6.52978	9.98126	2.17859
1.28067	-1.69417	2.89811	10.4846	6.65233	9.55898	1.80155
1.28133	-1.76818	1.76978	11.8182	6.17915	9.84437	1.33133
1.282	-2.1434	2.20009	11.2123	6.39607	9.06419	0.793378
1.28267	-1.8088	1.50428	10.8233	6.34417	8.46773	1.1711
1.28333	-2.00918	1.44203	11.6397	6.51382	7.97435	0.131017
1.284	-1.66615	2.09867	11.8471	7.37944	6.5186	-0.08218
1.28467	-1.95089	3.51553	11.8072	7.63312	6.03167	-0.34737
1.28533	-1.92484	3.21705	13.1586	6.31963	5.50223	-0.35004
1.286	-1.06081	4.97894	13.3037	4.92015	6.30607	-0.26213
1.28667	-1.71515	3.95489	13.7407	5.424	6.49914	-1.3525
1.28733	-1.35558	3.51244	14.9663	6.84488	6.772	-0.13435
1.288	-1.52357	2.9822	14.6611	5.96474	6.17236	-1.63051
1.28867	-2.26241	3.3242	13.9857	6.88635	7.05611	-1.34928
1.28933	-2.1363	2.19501	13.9051	5.93215	8.60591	-0.67721
1.29	-2.31142	3.37752	13.7835	6.21419	9.46037	-0.9405
1.29067	-2.59244	4.35377	12.8697	6.78351	9.06255	0.166884
1.29133	-1.56403	6.40474	12.7656	5.9514	10.2071	-1.07979
1.292	-0.61575	6.98179	13.1453	6.53447	10.4449	-0.09911
1.29267	-0.3425	9.7094	13.9637	6.74512	10.8237	0.708435
1.29333	-0.23771	8.70618	12.8301	7.07277	11.3633	1.46302
1.294	0.376911	8.90883	12.6413	6.10779	11.4727	1.29421
1.29467	0.358258	6.7997	13.1337	7.78391	10.9516	1.50989
1.29533	-0.32668	5.80866	12.1849	8.17044	9.72938	1.31296
1.296	-0.76352	4.07139	11.1309	8.9653	8.20694	0.755452
1.29667	-0.74831	5.53326	11.816	10.0927	9.87676	0.361794
1.29733	-1.17344	7.25255	14.2217	11.3919	12.2124	0.524588
1.298	-1.44379	8.11857	15.2318	12.4697	12.5502	0.660305
1.29867	-1.28686	10.4166	16.0267	13.8846	12.0345	0.77926
1.29933	-1.83006	11.0619	15.0223	13.0655	12.4436	0.971297
1.3	-1.61879	11.9828	14.337	10.9334	12.2533	1.44355
1.30067	-1.17982	12.0245	14.0663	11.1685	11.1019	-0.21459
1.30133	-1.54263	11.7159	12.7672	10.42	10.9652	0.645978
1.302	-1.22424	12.43	12.2001	10.4394	10.855	0.531512
1.30267	-0.85525	11.1582	12.4685	11.0801	12.319	-0.28845
1.30333	-0.73286	11.2806	12.6902	12.5236	12.9155	-0.54975
1.304	-0.64904	10.3696	12.6935	12.0924	12.8273	-0.89153
1.30467	0.599613	9.23664	13.3084	11.4521	12.2697	-0.27879
1.30533	3.12821	6.63215	12.8098	12.3915	15.3473	-1.30957
1.306	3.20804	5.5805	13.4641	12.613	13.3721	-1.43206
1.30667	2.04069	4.41367	14.3232	11.3752	15.6586	-1.26129
1.30733	1.08242	3.95091	15.8623	11.5572	14.7404	-0.41896
1.308	0.514484	3.2784	16.933	11.9675	16.2197	-0.5745
1.30867	1.02783	4.29939	17.5575	12.5626	17.1856	-1.49657
1.30933	0.403761	2.55707	18.1787	12.4962	17.4205	-1.63133
1.31	0.056839	2.90765	18.5628	12.0373	17.5625	-1.50249
1.31067	0.344007	3.18791	17.3424	11.7672	18.5417	-1.95692
1.31133	1.01371	3.21151	16.4598	12.3127	17.8499	-1.17731
1.312	1.60267	1.5794	16.1028	11.5792	18.4924	-0.88182
1.31267	1.64576	2.6184	18.0678	10.4951	17.1783	-0.56298
1.31333	1.83145	2.12398	17.7698	10.0239	15.1054	0.913261
1.314	1.41582	1.74201	18.3699	10.1101	14.5892	2.48822
1.31467	1.43766	0.68685	18.9819	10.7352	14.0517	2.81614
1.31533	1.9255	0.635915	18.4293	10.947	13.7947	3.44345
1.316	1.69923	2.61593	17.45	9.85618	12.6106	2.68567
1.31667	1.90627	3.12177	16.3828	10.9723	15.012	2.56541
1.31733	2.58777	2.13637	16.0272	11.4138	16.1203	3.43857
1.318	2.42216	1.19168	14.9128	11.154	18.1265	3.13163
1.31867	2.2967	3.05402	13.9236	11.7093	17.4825	4.40557
1.31933	2.28308	3.44629	13.6531	10.7444	14.7272	3.38416
1.32	1.91206	3.34641	15.0135	11.5791	13.8225	3.06889
1.32067	2.16361	4.26163	14.6698	11.1414	13.1553	3.09726
1.32133	2.24022	3.14796	14.1873	10.8372	13.612	3.07619
1.322	2.75146	2.13306	13.2301	10.3341	14.7802	2.67021
1.32267	2.37066	4.18011	12.276	10.1326	17.7637	2.25968
1.32333	1.9255	4.06268	12.037	10.7851	19.0163	2.77947
1.324	1.27767	4.3335	11.9521	12.1776	18.4943	2.59116
1.32467	0.161729	3.3555	11.7949	12.0783	17.1018	1.77277
1.32533	0.579151	4.06424	12.7358	13.4385	18.3972	1.32063
1.326	0.413563	2.96237	12.4157	12.6769	17.3454	0.978194
1.32667	0.327222	2.04277	12.1632	11.5588	14.8575	1.88679
1.32733	0.142593	1.7092	11.5441	12.1255	14.4876	0.723344
1.328	-0.2774	0.304493	11.5628	12.6648	12.4874	0.145376
1.32867	-0.40165	1.79879	11.7072	11.7834	10.2825	-0.03683
1.32933	-0.90891	1.24375	11.8491	11.3585	10.4565	-0.54982
1.33	-1.07707	1.43659	11.4227	11.2249	9.67308	-0.52922
1.33067	-0.37082	0.179799	11.557	11.7545	10.2604	-0.10885
1.33133	-0.00436	1.27798	10.0522	10.3468	10.1586	-0.05561
1.332	-0.01796	-0.11979	10.8323	10.1306	9.06641	0.087039
1.33267	-0.0013	-0.02186	10.3058	10.0815	7.49919	-0.03382
[truncated: 26,501 more rows]

## Sheet: Panel j
100uA	150uA	200uA
3.86509	17.1843	33.5406
5.37537	30.6195	31.0697
5.45034	30.2336	41.5209
11.2577	24.3141	41.0189
6.21382	14.0379	19.0943
2.71039	23.5063	31.5271

## Sheet: Panel l
Time (min)	Glutamate	123-5	94-8	109-4	119-5	108-4	109-3		GABA	123-5	94-8	109-4	119-5	108-4	109-3
0.000667		6.02194	-0.73051	-0.84791	2.86611	0.674523	0.189147			-0.2386	-1.24612	-0.19302	1.15037	0.260621	0.13321
0.001333		2.51219	-1.10701	2.70703	1.95886	2.16462	-0.5365			-0.10513	0.159809	-1.83013	-1.94356	-2.28634	1.95508
0.002		6.64849	-1.13384	4.1418	-0.01157	1.52108	0.174168			-1.22519	-1.76395	-0.80383	-2.78114	0.003753	0.666568
0.002667		2.52176	-1.57079	-0.14812	2.14917	0.827673	-0.07478			-1.25509	0.375023	-0.38144	1.43813	1.40181	0.933504
0.003333		1.76678	-0.80551	2.04854	2.66625	0.165758	0.751544			-3.56413	-3.51363	-2.89446	0.149311	2.84139	0.20136
0.004		4.5633	-0.96107	1.62694	5.34652	0.590225	-0.83872			-3.0088	0.249827	-3.78937	-1.55685	1.1021	0.775462
0.004667		2.8984	-0.01874	2.82457	0.433142	0.774601	0.320715			-0.10098	1.87466	-3.03968	-0.54887	2.61402	-0.67285
0.005333		0.070154	0.068365	2.49047	-0.14015	0.913664	-0.2416			4.0271	0.226194	0.274538	0.012636	2.18976	1.46635
0.006		2.81327	-0.45281	0.99493	-0.88902	2.22568	-0.10851			-3.01081	0.883403	2.03405	2.4917	0.847373	1.58906
0.006667		1.84655	0.017738	-0.95794	1.09958	2.42764	0.066258			3.19986	-0.07859	-0.13388	2.80061	-0.11933	0.41555
0.007333		5.53689	-0.46662	1.66854	2.60314	2.64204	0.974599			-2.21107	1.71568	-1.39797	0.331768	-1.62476	-0.25572
0.008		-0.26475	-0.9435	2.79768	1.46636	1.88471	-0.50478			-2.68202	-2.69579	0.052563	-0.02612	2.45922	2.11313
0.008667		2.56428	-0.46444	1.55967	3.74328	-0.07454	-0.52415			-0.94891	0.255312	-1.87519	0.112272	4.58595	0.200053
0.009333		3.46064	-0.69755	-0.71605	1.4454	2.11099	-0.13706			-5.56325	0.348905	0.478268	2.5449	-0.27244	1.63064
0.01		5.39752	-1.09896	1.36842	2.76326	1.85841	1.06235			0.058658	1.51672	-3.34323	-0.20431	0.996539	0.38369
0.010667		4.04719	-0.46232	-1.36488	-2.01805	2.23657	-0.23674			-2.85962	2.99142	3.21823	4.20985	-1.52604	0.634303
0.011333		1.09267	-0.09064	2.37018	2.09247	0.376252	-0.00469			-2.07526	2.4631	3.38588	1.313	2.97323	0.852009
0.012		1.88408	-0.58816	-0.41019	-0.4836	-0.40531	0.978323			2.29859	2.82984	3.79803	0.612467	1.85233	0.73931
0.012667		3.27141	-0.92237	0.396601	3.8881	0.418135	-0.28339			-2.19307	0.268257	0.415448	0.888338	0.126149	0.260434
0.013333		2.45635	-0.25711	-0.31464	1.79527	0.889592	0.391113			-2.32957	1.8184	0.324828	1.39341	0.925619	0.321974
0.014		1.55518	-0.02311	0.570315	1.12205	1.53997	-0.07239			-3.93966	1.20056	-0.40457	0.424912	-1.66818	2.08671
0.014667		0.458108	-0.73806	-0.02723	0.576077	0.755793	-0.29854			-3.74812	0.18053	-1.71428	3.35444	2.87938	1.57853
0.015333		0.535095	-0.89555	0.062955	0.72747	0.239583	0.632543			-6.43442	0.600433	-0.94151	1.10861	1.24225	0.205889
0.016		3.92274	-0.46006	-1.10982	4.82774	-0.51479	0.291381			-3.64019	-0.2095	-1.73566	2.21612	1.71263	0.884189
0.016667		1.34945	-0.3244	0.17618	2.17631	0.741513	0.92783			-1.37906	-0.24916	1.13179	2.40119	-1.9712	-0.58915
0.017333		0.152711	-0.37939	-0.39965	1.15906	0.718003	-0.68991			0.661574	0.359935	-0.99893	1.53396	-1.65102	1.1827
0.018		-1.48572	-0.26198	2.53488	-0.34477	0.624227	0.357258			1.01804	2.28211	1.37728	-1.09278	-2.48497	1.36364
0.018667		5.26054	-0.70017	4.86005	-0.18848	0.414168	0.265029			-1.01079	0.22829	-0.4397	-0.81676	-0.60644	1.33003
0.019333		4.04947	-0.19986	-0.57882	2.47658	1.16596	0.558695			2.40179	1.38528	1.72751	1.11146	1.31048	-0.32267
0.02		4.01305	-0.93837	-0.39062	2.31515	0.296886	-0.04634			0.734862	1.63662	-1.67877	0.243492	0.732418	0.011798
0.020667		-1.46963	-0.54331	2.02379	1.30676	0.86642	-0.66343			-3.0807	-1.04073	0.428349	0.67761	2.05507	1.14122
0.021333		1.33738	-0.23549	0.057897	1.1389	-0.37549	0.129522			-2.26507	-2.46337	0.447499	1.06456	3.1355	2.13837
0.022		3.19245	-0.22815	-3.40259	0.441782	0.814805	0.257227			-0.95394	0.626692	1.69036	3.60468	-3.05917	-0.29142
0.022667		1.23096	-0.33656	-0.88317	-0.79482	-0.23701	0.630558			0.409906	-4.48403	0.936731	3.18488	2.30609	-0.04844
0.023333		3.67378	-1.1633	0.46489	0.524658	0.417128	0.718761			0.014553	0.8775	2.05994	1.63147	-1.86634	-0.26153
0.024		0.101637	0.134497	0.258144	0.497767	0.641328	0.073334			-2.62312	1.77278	-0.8354	1.44529	-0.92282	1.58461
0.024667		2.95567	0.07053	-0.22144	0.437513	0.330824	1.07316			-4.61326	-0.05023	-0.04135	1.29883	0.997952	0.353181
0.025333		3.02035	-0.81902	0.543703	2.18489	1.63528	0.321592			-2.56222	2.31295	2.12926	2.5498	-1.74257	0.603664
0.026		2.05329	-0.54297	-3.11152	1.72879	1.11868	1.1107			3.1429	-5.82561	1.92247	5.29831	-0.17775	0.412968
0.026667		3.27208	-0.47124	-0.02109	2.30051	2.2839	0.351096			-1.27358	-1.1123	0.85811	0.203922	-2.31687	0.442205
0.027333		0.843083	0.028796	-2.18651	0.140568	0.287197	0.251334			2.38387	-0.42528	1.61136	4.28756	1.33307	0.470326
0.028		2.38924	-0.68489	1.48463	3.8523	1.67436	0.988515			1.40159	-3.79893	-0.26693	1.93829	-1.51104	0.43961
0.028667		1.12821	-0.20233	0.199792	0.9824	1.03356	0.274618			-4.53257	0.7589	0.936954	3.54345	3.76989	1.11994
0.029333		3.94848	-1.14848	0.571231	0.924025	0.06768	0.092819			0.71808	3.74395	0.379542	1.47021	3.32814	1.7972
0.03		0.133942	-0.76276	0.627798	0.142077	2.02598	-0.00298			-0.67814	0.187879	0.561967	1.97929	-0.41412	0.331172
0.030667		-0.56611	-0.78101	-0.39921	3.15359	1.2351	-0.14722			0.919238	1.28117	-0.84821	2.79603	-0.23709	1.50812
0.031333		4.4237	-0.60485	-1.19551	0.342258	0.855998	-0.38705			2.49524	-2.2476	1.11832	2.29045	3.84187	0.438036
0.032		3.06774	-0.1214	-2.49833	-2.50015	1.24309	0.121846			-0.3941	0.288418	4.22437	2.11545	1.61236	-0.06608
0.032667		4.86148	-0.40624	1.24357	-2.36794	1.36656	-0.12294			-1.68877	2.62981	5.66698	1.0535	0.005335	0.125023
0.033333		0.892897	-0.71235	-1.80537	-3.0089	2.24071	-0.05675			-4.39582	-0.65495	2.68878	5.13962	-1.92877	2.01586
0.034		-1.21601	-0.76724	0.162057	-0.05334	0.429234	0.953073			-1.73298	1.76918	1.25771	2.08887	1.98439	-0.7629
0.034667		7.11273	-0.61337	-1.91037	-0.17456	-0.0479	-0.05772			-0.17737	0.786385	2.92478	2.7267	1.20831	0.316364
0.035333		4.5801	-0.35215	1.58718	1.77168	0.097363	0.091459			-3.13029	0.889913	0.688319	0.139277	-1.13932	0.514459
0.036		3.10182	0.266107	0.928219	1.10904	0.242814	0.320647			-2.99469	1.62233	3.53899	1.13497	-0.48354	1.89401
0.036667		2.76708	0.447265	-0.90247	-0.61263	1.11656	0.611793			-0.01268	-1.24576	1.95076	2.98384	1.26598	0.163777
0.037333		4.35919	0.194278	0.233238	-2.45845	0.94368	0.572145			1.89036	1.51442	0.722223	1.62797	-0.0889	-0.55023
0.038		2.99176	-0.33118	0.792125	-0.80298	-0.04547	0.547423			-0.18615	2.37669	2.59598	-0.04685	1.30236	0.848665
0.038667		4.29379	0.604534	-0.83494	-1.27971	0.748571	0.573878			3.49246	-3.50328	2.39322	2.76615	0.023582	1.63377
0.039333		2.9665	0.303278	0.177974	1.06308	1.75764	1.07839			3.02551	-3.11309	-0.40791	2.31036	-5.84104	0.352322
0.04		1.46898	0.119275	-1.87181	0.836937	0.59793	0.812474			-0.85038	-0.75688	0.542547	2.24851	-0.19679	1.06856
0.040667		3.73258	0.183001	1.55921	0.39081	1.152	-0.45996			-0.52128	0.714511	2.05098	0.339685	-1.34122	1.15408
0.041333		3.49702	-0.23366	0.76164	2.32306	0.29862	0.618856			-0.13278	-0.92125	-0.37003	1.87737	0.760832	-1.18709
0.042		2.15913	0.630707	3.04578	0.883815	0.693339	0.11405			2.72717	-1.34606	0.252903	-0.0403	1.49883	-0.00189
0.042667		1.09028	0.096993	2.87709	-0.15918	-0.21335	0.548035			4.49923	2.13201	-0.46434	1.11529	2.91	1.28293
0.043333		2.71998	0.335533	-0.28927	2.08958	0.963228	-0.05447			0.126824	-1.47857	-2.20534	2.96826	1.12741	0.792391
0.044		5.39101	0.381427	-0.92707	-1.57049	0.99404	0.244721			1.43734	0.764863	1.79231	2.07146	0.220487	0.527055
0.044667		0.430776	-0.61285	-2.25963	-1.21033	0.220439	0.312784			3.29575	-1.94325	-0.17721	3.13032	0.874673	1.10315
0.045333		7.9211	-0.908	-2.26092	0.05256	-0.15866	0.97646			0.605773	-0.25816	-0.75653	3.21462	2.02631	-0.15372
0.046		4.03288	-0.52078	2.61367	0.25187	1.27024	0.417174			-2.87999	-1.36952	-0.72164	-1.61588	-1.22373	0.072413
0.046667		1.45768	0.216694	1.12048	0.44612	0.173617	0.314527			-2.31196	-0.71551	-1.77197	0.960996	1.05951	0.702921
0.047333		5.8419	0.10098	1.83252	1.78038	0.396789	0.336648			-5.83213	1.81559	-1.59889	-1.1443	3.80767	-0.32974
0.048		1.19533	-0.50354	-0.40891	0.002126	2.53374	0.474951			-1.35708	-3.82709	1.45868	1.90418	0.217969	-0.19974
0.048667		3.96373	0.580838	0.650531	-0.56776	0.192269	0.148264			-1.30443	-0.56246	0.398834	0.237599	0.968486	0.47085
0.049333		-0.71756	0.493709	-1.31986	-1.18341	1.03404	0.619482			0.230654	-0.18843	1.23291	3.23221	3.29686	-0.1081
0.05		3.49906	0.245258	0.593173	-2.05756	1.25221	0.30718			-5.42495	-0.10748	0.033571	1.84774	0.383414	-1.94121
0.050667		1.63337	-0.51488	-3.12603	-2.61434	1.38933	-0.49657			1.1945	4.19452	1.08512	3.46567	2.46166	-0.54209
0.051333		3.07484	0.153156	-2.32825	-1.26329	1.098	0.276272			-1.73646	1.43182	1.19965	2.76025	1.47752	-1.04181
0.052		6.415	0.373065	0.144765	-2.53378	0.595112	-0.03258			-2.52398	0.354547	0.537622	3.33451	3.49606	-0.73084
0.052667		0.897608	-0.11202	1.08631	1.89092	1.54106	-0.67605			1.62015	-0.93411	-0.5049	0.309908	0.121214	-0.65424
0.053333		3.36204	-0.059	-3.38229	3.49343	0.889422	-0.37268			-1.55608	2.34858	-4.2864	3.31329	2.46833	0.045727
0.054		6.05323	0.090737	-1.96482	-0.45326	1.21492	-0.11954			2.74919	0.787771	-1.6743	2.35357	1.07155	-0.41594
0.054667		0.287096	0.718543	-2.64036	-1.57379	0.317015	0.214987			-1.02818	-0.00282	2.4807	1.8178	2.31044	-1.26604
0.055333		0.96052	0.846999	0.257926	3.53683	1.12287	-0.59093			-0.18528	-2.57567	1.19805	0.015045	2.68758	1.5267
0.056		4.0939	0.065038	-2.04782	3.42028	1.77996	0.175068			-2.44751	3.85308	-0.92428	3.3331	-0.11942	-0.66383
0.056667		3.53423	-0.58187	-0.60795	3.40119	-0.12306	-0.1568			0.020435	-3.33449	-1.40825	0.267119	3.54966	0.647134
0.057333		2.56253	0.270153	-0.2001	1.12476	1.1788	-0.12808			0.358636	-1.31228	2.05787	0.814665	3.33448	1.32832
0.058		0.748492	0.229904	1.45168	1.93314	1.59224	0.048073			-0.48153	-1.49957	-2.18524	-1.28789	1.4669	1.48412
0.058667		-0.43081	-0.01828	1.16852	-2.85494	1.66778	-0.04474			1.79758	1.18287	0.270875	-0.56721	0.217851	1.763
0.059333		2.27786	0.798817	3.71886	2.80809	0.643103	-0.29736			2.11893	-1.73551	0.500429	-2.23805	1.43452	2.01351
0.06		2.4714	0.11819	-1.97251	0.334557	1.59621	0.266754			4.40116	2.75532	3.4186	3.47267	0.27059	1.53934
0.060667		-0.22704	-0.07392	-1.3541	2.55084	0.930088	-0.51384			2.21008	0.150544	-1.54256	2.56035	3.18046	0.202068
0.061333		0.606884	0.849098	2.37704	1.30559	0.823108	0.266415			-0.57787	-1.35639	-1.98106	-1.48482	5.09349	-1.64927
0.062		2.78167	-0.22234	-3.39122	-1.05291	1.75297	0.455181			-1.82139	2.93996	0.344233	2.28578	0.119215	0.145279
0.062667		0.672544	-0.03452	1.45911	1.32915	0.695041	0.258409			-2.34841	1.80338	0.048569	-1.09712	1.2652	0.664144
0.063333		3.94723	0.560918	-2.31555	-2.09326	1.94091	0.023404			1.84169	-2.72546	1.49021	2.59206	-3.80595	1.50187
0.064		-0.6288	-0.0576	1.90514	-1.33376	2.07344	-0.13554			0.847961	-0.73304	-1.13161	-2.71155	-5.47833	1.35672
0.064667		2.102	0.225627	0.802459	0.279906	1.39893	0.730015			-0.19634	3.13	-0.13552	0.273886	0.999843	-0.46486
0.065333		3.72262	-0.12862	0.56432	2.91784	1.1283	0.351708			2.01167	-1.82918	-1.00227	0.952163	-0.88698	0.567427
0.066		-4.17586	0.194165	-0.19769	1.33633	1.37732	-0.32627			0.566529	-3.41051	-1.34728	0.047521	-0.68907	1.5109
0.066667		1.0182	0.179704	1.35396	0.475741	0.372591	-0.29459			-4.40149	-0.42299	-0.64904	2.72843	2.32904	0.507051
0.067333		2.6713	-0.48432	-1.68163	2.04772	1.79646	0.358089			-2.04185	-1.32842	-2.12669	2.78068	1.79306	-0.36766
0.068		0.493435	0.127208	-1.34422	-2.15378	0.355692	0.31119			2.76117	2.53366	0.552535	2.06887	1.30143	0.976706
0.068667		-0.22639	1.07592	0.416094	0.225207	1.79681	0.143795			2.09559	1.44678	-2.34238	0.44448	1.5093	0.50363
0.069333		1.49731	1.0668	1.11387	-0.4549	0.959481	-0.2393			-3.1012	-2.10673	-2.22181	-0.91225	1.52795	0.620412
0.07		3.6098	0.579094	-1.77398	-1.98431	1.82728	0.622016			-0.42014	-2.32008	0.944609	3.73949	-1.77466	0.281159
0.070667		0.094967	0.340188	-1.20709	-0.01388	1.25896	0.30625			-0.96748	-1.42291	-1.62421	1.9777	2.28844	1.05263
0.071333		4.83147	0.147591	-1.62121	2.01218	1.52448	0.24554			-0.72536	-1.00326	-0.53	2.23563	-1.79315	-0.78594
0.072		0.671273	0.177506	1.53897	-1.44039	1.02504	0.141116			-2.5728	1.82925	-0.75886	-0.09981	2.30297	-0.66662
0.072667		3.91019	-0.1948	-2.91869	0.359376	0.879611	-0.05309			5.64985	-1.71215	-1.53967	2.26795	1.15202	0.189556
0.073333		1.33968	-0.989	-0.87722	1.08924	1.34218	0.714916			0.330533	1.12147	-2.52397	-0.62895	-1.42827	-0.57823
0.074		-1.33656	0.725259	-2.64837	-3.42486	2.62694	0.351978			2.94964	0.701744	-0.52779	-0.04486	-3.98715	-0.61699
0.074667		-0.72067	0.349125	0.25484	-0.57836	0.771229	0.951594			-0.7647	3.09852	-2.05872	-1.25295	1.40262	0.121071
0.075333		0.792534	-0.17114	0.65896	0.386753	1.41101	0.592024			0.610239	1.85656	-2.05418	-1.01903	0.999747	1.14625
0.076		2.7509	0.518904	-0.46333	1.46629	0.968417	0.231233			3.96978	2.06254	-2.63201	-0.8054	3.40405	0.729649
0.076667		-0.42535	-0.30599	-2.92457	2.19274	0.72631	0.054105			2.3092	0.24333	-3.61993	1.722	2.47616	0.230002
0.077333		1.61669	0.28378	0.640141	1.52373	1.1372	0.038679			-0.2553	-1.15219	-1.39203	-2.1188	0.9035	-0.98944
0.078		3.30563	-0.19678	-0.03551	-0.12541	0.422395	-0.05593			0.984272	-1.06383	-2.56624	-1.16135	1.99332	0.36316
0.078667		1.03737	0.072108	0.884174	0.822935	1.01558	0.506415			1.47739	1.96516	-1.99768	-0.18902	3.94643	-0.31572
0.079333		-4.40378	0.232496	1.4805	3.21759	0.115032	0.202596			0.198869	4.59988	-4.2947	0.80516	2.04004	-0.11119
0.08		-1.787	-0.53742	0.942937	0.979113	0.748735	0.555307			-0.07343	1.69729	-2.48828	0.224586	3.11928	0.892862
0.080667		-0.75805	-0.85244	-0.39161	1.71643	1.2861	0.126089			2.31677	1.3626	-3.8467	-0.27636	-2.42994	1.00648
0.081333		-2.13787	0.276776	-0.25348	0.504038	0.913922	0.244391			-1.03122	1.33483	-3.72463	-0.01659	-1.24122	2.21854
0.082		5.40942	0.473893	-0.3747	-1.79815	0.30013	0.318867			1.02278	2.51933	-1.25176	-0.08769	0.725947	1.52581
0.082667		2.42962	0.346216	1.55025	0.068816	0.839413	-0.1033			-2.05319	0.809568	0.091002	-2.28566	0.489657	0.110848
0.083333		0.921598	0.4872	0.266378	-0.60284	1.09552	-0.14814			-2.20296	2.85995	0.768358	-1.96958	1.07852	-0.32933
0.084		2.2509	0.345811	0.932936	-0.58432	-0.21956	0.008813			0.39656	-1.4271	-0.95976	-0.3442	-1.09515	0.67275
0.084667		1.63161	-0.04018	3.82373	-1.76785	0.632783	-0.38015			1.46436	1.53631	0.170507	-3.2704	-0.52335	-0.07192
0.085333		-0.31342	-0.40853	2.71853	-1.35523	-0.10976	-0.39596			1.2382	2.83555	1.46124	-1.0531	3.2219	-0.84281
0.086		-0.35416	0.34697	-0.33751	-0.48974	1.37828	-0.35459			1.68586	5.09228	1.3375	-0.17555	-0.82876	-0.13839
0.086667		1.10205	-1.11597	1.11152	-1.52864	0.381631	-0.3162			2.85561	2.20715	1.10787	0.273389	2.00889	1.01517
0.087333		-1.49205	-0.77827	0.638493	0.58187	0.811954	0.157313			3.23532	-0.76151	0.598161	-0.83217	-0.36756	0.576361
0.088		3.59314	-0.74639	2.56284	2.59492	-0.45137	0.086779			0.254103	3.60996	-2.97119	-1.52015	1.49147	-0.67034
0.088667		2.89599	-0.87477	2.97219	-0.239	0.721932	0.206106			4.82607	-1.41545	-2.12286	0.183156	-1.00753	-0.28671
0.089333		3.54281	-0.18032	-1.10528	-0.48312	-0.03895	-0.0512			1.98209	-1.17811	-2.24173	1.42913	2.49445	0.484385
0.09		3.9391	-0.4114	0.776662	-0.39943	0.678576	-0.54632			5.36595	2.1727	-1.84711	0.468535	-2.51122	0.66645
0.090667		-1.32289	-0.35839	-0.61925	-2.19332	0.952675	-0.1269			-0.53029	3.7391	1.42445	0.727257	-0.90433	-2.00265
0.091333		0.700568	0.131848	0.650108	-2.79996	1.28484	-0.52018			6.02489	0.257808	-0.22283	-0.18995	2.65775	0.264088
0.092		1.28788	-0.40244	0.442556	1.53805	1.56594	-0.83183			2.86499	1.59131	-1.20562	1.91159	2.34178	0.424965
0.092667		0.539592	0.432981	-0.39882	-2.42936	1.24596	-0.74498			1.05882	0.342261	-0.79968	-0.44814	0.383049	0.043012
0.093333		-3.31708	-0.20204	0.071262	1.11781	0.723514	-0.7482			-0.90039	4.71216	-4.01766	1.01128	2.25816	0.138534
0.094		-3.14751	-0.28089	-1.05866	-0.32468	-0.28219	-0.68149			-2.14558	1.97546	-2.78525	3.06065	2.42573	-0.68388
0.094667		-0.07441	-0.68664	1.89472	0.200467	-1.00755	-0.68197			-2.33444	1.06464	-2.57059	-0.26354	3.0411	-0.38298
0.095333		3.68827	-0.59404	1.26181	-0.82589	0.67498	-0.92253			-3.98894	1.66693	0.899831	0.387429	-1.68586	0.116917
0.096		-0.53011	-0.04819	1.76589	-3.30613	0.832471	-0.51861			-2.38833	3.31603	0.646579	-0.79054	1.21072	-0.00053
0.096667		0.029935	-0.51877	-0.72952	-1.43609	0.512385	-1.52826			-0.56529	3.44296	0.512143	2.27476	1.48513	1.19467
0.097333		-0.23891	-0.04257	2.05031	1.80573	-0.13086	-1.30796			-2.72617	-1.52607	-3.08775	0.48037	1.56439	1.17763
0.098		1.68083	-0.01104	3.21599	-0.39198	0.952829	-0.62917			-4.46535	3.11092	-2.01923	0.085841	-1.30114	-0.38262
0.098667		0.725268	-0.44354	-0.67405	-0.70866	1.13924	-0.66718			-1.00498	2.18759	-4.59667	4.76343	1.58758	0.816578
0.099333		0.346159	-0.04633	-1.52283	-1.27947	-0.27033	0.452158			1.33142	3.14322	-2.32944	3.64013	4.01574	-1.50205
0.1		1.33818	0.089868	-0.13477	-0.40613	1.70953	-0.71948			-0.79249	2.91211	-1.65773	0.753676	-2.38527	1.4149
0.100667		0.727341	-0.33811	-3.1939	1.04431	0.809189	0.046876			-2.60404	3.16344	-3.97152	4.95168	-3.28299	0.28071
0.101333		-0.46667	-0.15602	-1.19151	-1.84451	-1.33434	-0.7196			-3.86077	2.62698	-2.27195	2.52319	1.10988	1.49195
0.102		1.36697	-0.34461	-1.19071	1.46523	-0.50789	-0.44902			-2.59665	1.79772	-2.96135	4.13677	0.925989	0.363293
0.102667		-0.40723	-0.05611	-2.26215	-0.94759	0.180456	0.134189			-4.74196	1.99303	-2.88261	3.44919	-1.151	0.104992
0.103333		0.551998	-0.97861	0.219971	-0.47148	0.286356	-0.48321			-3.73934	3.59134	-3.7576	0.903391	0.524293	0.636572
0.104		1.60567	-1.08755	-2.69752	-0.35017	0.920177	-0.11617			-2.4414	0.338706	-3.90954	2.8134	-0.83973	0.047105
0.104667		2.46914	-1.22441	3.51863	2.24329	1.06232	0.171537			-0.94759	0.067092	-3.75819	-2.15804	-0.97265	1.39008
0.105333		2.63732	-0.58708	1.29038	0.34383	0.979712	0.069104			-1.85095	-1.33608	-0.58823	-0.48685	-3.1677	1.05548
0.106		0.708394	-0.69572	-0.63652	-1.00466	0.911591	0.909406			-2.96361	1.89466	-1.21076	2.14257	0.082757	-0.46719
0.106667		-1.09921	0.070655	3.66776	-2.47032	1.22957	0.349803			-2.61957	0.330477	-1.02472	-2.95063	-0.0314	-0.03591
0.107333		-1.21086	-0.21451	0.186047	-0.74555	1.90379	0.931682			-1.69735	0.942914	-2.84278	1.22795	-0.7745	-0.59337
0.108		-0.40198	-0.7258	-4.63487	-0.37671	-0.06991	0.590902			1.84729	1.63241	-0.77001	3.00679	0.048191	0.603562
0.108667		1.22586	-0.7986	0.803828	-1.83162	-0.01346	0.268561			0.450296	1.93242	-0.14717	-1.29375	-0.11951	0.023594
0.109333		2.6579	0.455893	1.89269	-2.50629	0.526169	0.508363			0.932707	0.699707	-0.58688	-1.77766	0.731529	1.09514
0.11		-0.66219	-0.36611	0.098789	-1.66327	0.652766	0.527417			0.274914	2.39428	-1.25633	-1.38171	1.26459	-0.12071
0.110667		1.06409	-0.31261	1.63711	1.2384	0.759732	0.420392			2.13966	0.33788	-2.02923	-0.80415	0.178659	-0.40086
0.111333		1.18281	-0.06191	1.62033	-3.13647	0.908789	0.273662			-2.18983	2.5714	-1.53877	-1.83798	-1.21616	-0.20019
0.112		3.69508	-0.4777	1.17245	-0.46043	0.170105	0.201971			0.723264	2.20822	-1.65817	-0.59601	1.79249	-0.35262
0.112667		3.47777	-0.45642	1.23529	-0.06697	0.54492	0.286294			2.04909	-0.19636	-1.7831	-1.15763	-0.35367	0.319797
0.113333		2.05953	-0.0937	0.605952	1.33167	0.51784	-0.57085			0.278951	2.74366	-2.26526	-0.33988	-3.61137	1.74261
0.114		2.5425	-0.55252	0.294861	-3.30604	0.328795	0.360386			2.0521	0.865238	-0.76237	-0.72871	0.327458	-0.58348
0.114667		2.55962	-0.80408	2.22125	-2.7622	2.27075	-0.22171			2.43013	2.02548	2.69945	-3.93579	-3.93177	0.192354
0.115333		2.35762	-0.19705	-1.36187	0.595625	1.03131	-0.34505			1.43538	1.03341	0.42577	2.24292	-2.90896	-0.73923
0.116		2.55348	-0.18897	-0.28708	-0.94734	1.37201	0.366515			4.55007	2.28994	0.790165	0.247439	-3.09266	-0.05627
0.116667		2.30043	-0.18905	1.34337	1.88	0.422755	0.294929			-1.18521	-0.37453	-3.16731	-1.15513	0.055921	-0.08956
0.117333		3.99983	-0.25412	2.50131	2.57672	0.307956	0.566217			2.30356	2.7285	-3.0835	-1.64444	-0.25133	-0.04373
0.118		3.28105	0.067841	-1.26316	-1.01647	1.19412	0.839452			4.67218	2.65682	-2.12329	1.05107	0.321759	-0.11868
0.118667		5.76252	-0.15009	-1.415	-0.35348	0.485257	0.711002			6.16511	0.733574	-4.56706	-0.99328	-3.57197	1.15158
0.119333		1.64598	-0.26249	-1.48511	-0.35767	0.855172	0.624278			3.42905	0.060249	-2.92269	0.216892	-2.50017	0.915336
0.12		0.229931	0.213284	-0.01597	1.64514	-0.24187	0.531005			3.5816	0.78774	-4.12735	1.32067	1.37327	-0.53409
0.120667		3.40037	0.705465	-0.40964	2.58091	0.259699	0.454632			1.97263	1.86795	-1.17968	-1.27007	-0.72469	-0.18277
0.121333		2.74289	1.13993	0.625282	-1.22399	0.807297	1.08243			6.72468	-0.14831	-2.01929	-2.40173	-3.21797	-0.42378
0.122		-0.05108	1.22147	0.359667	1.27005	-0.07528	0.364171			0.06128	0.04868	-2.02488	-2.35984	0.546859	0.878999
0.122667		4.354	0.176618	0.749371	-0.81856	0.283126	0.04577			2.87268	-0.92705	0.944127	-2.3763	-2.78282	1.86499
0.123333		1.67987	0.42692	3.55737	-0.48153	0.950986	0.770934			0.675508	1.17503	-2.05416	-4.62168	-3.51723	0.758262
0.124		4.20104	0.43122	0.636206	0.088758	-0.68992	0.873887			4.63423	1.01225	-1.69653	-1.56017	1.81795	-0.30924
0.124667		2.41649	0.989745	-0.65853	1.13673	0.530832	0.356663			1.58942	0.333611	-1.74828	-1.65493	-1.51361	0.362176
0.125333		2.29583	0.229641	1.7659	2.06546	0.291325	1.21074			2.10385	-0.85005	-4.5074	-3.4962	0.834194	-1.12591
0.126		-2.48339	1.08655	-2.69777	0.01747	0.476756	0.131223			-0.97832	-0.30545	0.937974	0.326719	2.14979	0.367576
0.126667		-2.08417	-0.12361	0.826917	-3.87789	-0.44719	0.263714			-4.45447	0.812362	-0.71363	-0.42991	3.11227	0.462627
0.127333		-2.73113	-0.37232	-2.59448	-0.26411	0.971626	0.153695			2.9933	2.46654	-3.67882	0.837404	0.610143	-0.02713
0.128		3.54795	-0.30459	-2.80465	-1.87421	-0.4664	0.656268			2.52171	0.829544	0.915362	-1.27224	2.15105	0.009292
0.128667		2.90256	0.317077	-1.33822	-3.74794	0.504946	0.482532			-0.87514	1.65194	-0.08793	-0.86714	0.456287	-0.9188
0.129333		1.52527	-0.14224	3.21728	-0.51772	0.645752	-0.03524			-0.77988	-1.1932	-2.23312	-5.16016	-1.2648	0.530826
0.13		0.508166	-0.21608	-0.29719	-1.56026	0.195369	0.692993			1.01037	-0.97589	-0.2568	-0.62712	-0.41613	0.065109
0.130667		0.506895	-0.79593	-1.71277	0.701861	-0.33116	0.105627			4.99923	-0.14989	-1.85147	-0.30602	2.84199	-0.59775
0.131333		0.4497	0.4297	0.854106	-1.6854	0.520981	0.588937			-0.50665	2.73672	0.195784	-3.60863	1.16409	0.633711
0.132		2.25209	0.17133	-0.45629	2.29611	0.095792	0.554287			3.14849	5.03067	-2.66864	-2.0292	0.458591	-0.36155
0.132667		0.11351	-0.42291	-0.98786	-0.90579	0.10312	0.389206			-0.50675	1.14906	-0.96946	0.140755	0.979191	-0.2812
0.133333		2.19266	-0.25511	-3.53527	-1.04073	1.23444	0.468265			1.35442	2.00909	-1.19861	2.27291	-1.77906	-1.25366
0.134		-0.78291	-0.20544	-4.56672	-1.00306	-0.78464	0.419849			1.2507	1.28429	-0.17692	1.72667	2.52667	-0.35318
0.134667		-1.29186	-0.1714	-2.90731	-0.6994	0.440253	1.09212			0.579936	3.39391	-1.74408	0.967404	-0.24525	-0.50524
0.135333		-0.42098	0.131103	0.43148	-0.20014	0.93112	0.375783			1.88708	2.4995	-1.92065	-1.19258	1.75613	0.160597
0.136		2.12442	-0.04412	-3.01745	-1.65514	1.45658	0.198844			0.114698	3.02837	1.56971	1.00815	1.76347	-0.17931
0.136667		2.20976	0.132089	-1.14601	-2.21437	1.68576	0.939466			2.7281	0.650737	0.250934	-0.03173	0.326273	0.039984
0.137333		7.15872	-0.38152	-2.17016	0.163683	0.853486	0.668315			5.60809	2.12573	-1.43038	-1.5595	2.31226	-0.66139
0.138		0.745407	0.176785	-1.18522	-1.79575	0.922702	0.768686			2.93457	1.31894	0.208192	-0.54516	3.17437	0.916328
0.138667		-0.04773	-0.78905	0.655771	0.165188	0.808746	0.631737			1.80761	0.473741	0.247039	-1.32084	3.6642	-0.31062
0.139333		2.4037	0.334322	-0.84188	-1.76786	0.427734	0.476661			4.23822	0.378719	2.88917	-1.08002	0.238683	0.214592
0.14		3.90853	0.617473	-0.15609	-0.93407	0.30703	0.203352			0.607075	-1.78044	0.265965	-3.01026	1.19694	0.675372
0.140667		1.3189	-0.31253	-4.06492	-3.55553	0.905338	1.38881			-0.31237	1.81532	-0.96914	1.54646	0.288997	0.990974
0.141333		-1.08207	0.437059	0.672565	0.088047	0.408605	0.991483			2.82567	-0.02166	-1.39165	-2.94962	3.87547	1.13269
0.142		6.44337	0.411074	2.66955	-0.49666	0.741533	0.552177			3.13361	-1.42161	-1.14294	-4.08547	2.65822	0.41296
0.142667		7.43038	-0.19551	-1.55062	-0.75883	0.219537	0.83417			0.118943	2.48233	0.129965	0.153972	2.90096	0.472055
0.143333		3.67761	0.213595	0.460281	-0.72021	0.788885	1.17831			2.98675	0.956921	-0.16835	-2.5383	3.77808	-0.31427
0.144		4.41789	-0.66371	-1.75345	-2.21372	1.52322	0.906516			2.48103	-0.24406	0.795488	-0.04486	-1.39887	0.368058
0.144667		0.215343	-0.87878	-2.50185	-2.95793	0.212585	0.475537			1.13031	2.23686	2.70661	-0.41131	0.842885	0.385873
0.145333		-0.11952	-0.37215	-2.13478	-1.53698	0.766257	0.783706			7.04746	-0.23528	-0.45874	-1.26953	-1.04411	0.423951
0.146		-2.56206	-0.88046	-0.54245	0.684642	0.322292	0.702863			1.48221	-0.37639	0.517583	-0.24514	0.467541	1.1193
0.146667		4.86614	-0.98302	-0.8832	-1.71116	-0.07858	0.257358			-1.0154	2.37504	-0.26189	-1.4135	1.18913	0.24894
0.147333		4.76829	-0.43855	-3.16398	1.28582	0.67631	0.206335			-0.89733	1.77186	-1.45625	0.94526	-0.13483	0.737147
0.148		-2.09625	0.004656	-1.22355	-1.9383	-0.71199	0.208033			-1.00899	-1.86265	-0.88394	-0.54026	2.0275	0.202475
0.148667		3.46531	-0.52522	-0.24019	-2.26584	-1.18948	0.665299			-3.65285	3.17016	1.60607	-2.39228	0.823185	0.002056
0.149333		1.92341	-0.11691	-4.12185	1.85528	0.661987	1.09281			-0.07532	-0.83526	-0.54488	0.037106	1.20456	-0.01455
0.15		1.95466	-0.27171	0.452392	-0.31675	0.352706	-0.21373			-0.15803	1.38291	3.06467	-1.70237	1.16787	-0.78566
0.150667		3.43119	-0.60746	-1.03253	0.118017	0.467093	0.081003			-1.05507	0.63334	-0.54471	-2.85607	0.947277	1.08043
0.151333		1.96776	-0.25286	-0.04907	3.25189	-0.05676	-0.31247			-1.0325	-0.12789	-6.64928	0.285265	1.48386	-0.05963
0.152		4.66067	-0.36714	-2.43353	0.757556	0.283581	0.041717			-3.42566	2.46626	-0.29324	0.416255	1.16156	1.05293
0.152667		4.68044	-0.24177	0.023536	-1.26784	0.735263	0.398866			-2.65105	0.842096	-0.65844	-0.74751	1.39308	0.206994
0.153333		1.19022	-0.67192	-3.98934	-3.19729	-0.08034	0.13922			2.12858	0.89499	-1.67984	1.73659	2.87588	-0.0545
0.154		2.15542	-0.89388	-3.87345	0.443807	0.695064	0.584997			-1.16377	-0.61588	0.40039	1.34833	-0.34415	0.148747
0.154667		2.93857	-1.35331	-0.97508	-1.59147	1.42223	0.551156			-2.92917	-0.82964	-0.40059	-1.49982	-1.99498	-0.99067
0.155333		0.54526	-1.13095	-1.09707	-0.29676	-0.52741	0.004667			3.37471	3.23331	-1.48437	-1.24177	4.02222	0.034882
0.156		1.40243	-0.73479	-2.93804	-2.29533	0.241872	0.139605			-2.49763	1.99424	-0.86827	-0.12752	1.63249	-0.10249
0.156667		2.73155	-1.48476	1.72866	1.13552	1.26485	-0.29105			2.09557	2.30539	-1.54272	-2.339	0.320636	0.814209
0.157333		6.22217	-0.66	-1.39922	-1.1621	0.904844	0.064952			-0.81505	-1.57225	-0.65126	-0.87497	-1.38696	1.08447
0.158		3.85288	-0.82184	-0.01446	3.73749	1.14002	0.35289			-0.56608	-0.93637	-1.30678	-0.26886	1.18719	-0.07371
0.158667		5.11309	-0.90225	-4.36026	-1.71168	0.609281	0.384025			0.401433	2.97722	-1.55102	5.11603	2.05968	-1.48067
0.159333		6.80066	-0.72676	-1.39626	2.51444	0.565305	-0.22746			-3.72419	3.73677	-1.67742	-0.37782	0.006627	0.128198
0.16		0.419144	-0.81447	0.366606	0.192473	0.665524	-0.50213			0.67458	1.67568	-2.01762	-3.31796	-1.95618	0.371703
0.160667		-1.2285	-1.16189	-0.129	-0.24206	0.275846	0.045431			0.227168	0.541185	0.055234	0.239991	-0.28983	0.535362
0.161333		4.35227	-1.00619	-0.32157	1.67652	-0.35741	-0.33724			1.26916	4.10079	-0.9294	-1.69459	1.40208	0.278937
0.162		3.61498	0.218177	1.83002	0.924144	-0.13437	0.229913			-0.22098	1.30973	-0.46281	-4.51983	0.907202	0.841073
0.162667		0.318439	-0.81394	-1.88476	-0.1897	0.200802	-0.89522			-0.03822	4.01485	0.172138	0.476011	-1.05227	0.420167
0.163333		5.73597	-0.50518	1.95948	-1.74128	0.401093	-0.13019			3.08948	1.87821	-2.2647	-1.78195	0.904089	-0.48041
0.164		-3.91654	-0.58292	-1.60909	0.570082	0.132084	-0.20188			-0.69343	2.69102	0.388479	-1.83499	1.23017	0.537159
0.164667		5.31392	-0.52284	-1.38242	-0.16223	0.66237	-0.32356			3.58646	0.744562	-3.57413	-1.35859	0.279304	0.502412
0.165333		-1.87827	-1.04809	1.75153	-0.64996	1.26673	-0.11635			0.100603	-1.08223	-0.1716	-2.40714	-3.26124	-0.4777
0.166		5.29843	-1.21503	-0.2447	0.33953	0.709098	0.03327			5.35187	0.914514	-2.34148	0.06432	-1.94037	-0.72383
0.166667		3.14287	-0.5726	1.76423	-4.03553	0.830813	0.262627			6.34321	-0.58404	1.11662	-3.85757	-1.98626	-2.11236
0.167333		0.291686	-0.3759	-2.32569	-2.9292	0.212591	0.523895			4.54297	0.603296	-0.87534	0.504026	1.78454	-0.04248
0.168		1.50127	-0.06666	-1.91729	-1.6886	1.09698	-0.08571			3.31399	-0.28962	-1.94868	1.28781	-0.20518	0.943917
0.168667		-3.09139	0.059461	-0.5425	-1.1361	1.19644	1.00892			1.67486	0.319647	-3.11952	-2.20365	1.21727	-0.78136
0.169333		-1.73329	-0.38412	-0.49731	-1.52735	1.67569	0.124931			0.379986	5.1416	1.93355	-0.37232	0.447661	1.22737
0.17		2.07102	-0.12296	-2.07058	1.89745	1.40874	-0.22201			0.874686	1.79714	-3.68608	1.92844	-0.73427	0.280243
0.170667		3.44377	0.09921	-1.93738	1.58496	0.984738	0.051011			-0.62245	0.880147	-3.68892	-0.40179	-0.26024	-1.17992
0.171333		4.43326	-0.40653	0.8264	0.882109	0.87626	0.3885			1.58596	3.57579	-0.9384	-0.87757	-0.97603	0.934983
0.172		1.22918	-0.64753	1.41594	1.38046	1.31707	0.479569			1.40889	-0.52443	-0.14815	-0.26372	2.55217	-0.36991
0.172667		-1.35679	0.716863	-2.06251	0.60519	0.788986	0.151082			-0.0472	-1.82244	-2.404	-1.42581	2.04959	0.496634
0.173333		0.131854	-0.66154	1.15361	-2.68026	-0.82227	-0.12329			-0.40696	-2.27473	-2.12944	-0.36035	4.35214	0.372517
0.174		1.08658	0.849516	4.0386	-1.28143	1.10427	0.020227			-0.30106	1.90212	0.593457	-1.523	1.82129	1.93654
0.174667		2.30118	0.15458	1.23763	-0.22817	1.25014	0.063551			-1.16554	-0.30588	-1.80167	0.018428	0.054938	0.776968
0.175333		4.73639	0.151548	1.70915	-2.56306	0.25913	0.340386			-0.61683	-1.28273	-0.17858	-0.84451	-0.10777	0.073239
0.176		1.5138	-0.54883	1.91233	-1.55999	1.20109	-0.01886			-1.39466	0.501036	0.959655	-0.56327	0.631762	0.182469
0.176667		1.41589	-0.31533	-0.25155	-1.47051	-0.40448	0.022872			-2.63956	2.21764	-0.63737	0.140506	4.34625	2.02295
0.177333		0.574545	-0.21652	-0.23256	-0.39739	2.1338	0.016713			-0.71019	-2.0824	-1.47621	0.985681	-1.70901	-0.14123
0.178		-0.81011	-0.03068	1.53549	1.12072	1.23639	0.737093			-4.15256	3.96641	-2.06519	-2.33384	0.321765	-0.02613
0.178667		0.068827	0.064234	0.030044	-0.70026	1.13317	0.274144			-3.47111	2.49136	-1.48951	-1.25044	-1.08703	0.552336
0.179333		3.63664	-0.22601	-1.30694	-1.85916	1.18749	0.494284			-0.19406	2.00511	-0.41402	-1.46973	1.41308	-0.3628
0.18		3.61242	-0.56271	-1.4645	1.88468	0.813038	0.073502			1.44125	0.27216	-4.18774	0.982573	0.967316	0.375824
0.180667		4.37005	-0.58408	-1.51238	-1.06881	0.549661	-0.13409			0.255201	2.61019	-2.5647	1.35757	1.78162	0.099446
0.181333		-3.03756	-0.69362	0.801845	-1.27977	0.609124	0.086499			2.89623	-0.33204	-0.94745	-1.14051	0.277824	0.449342
0.182		3.71491	-0.7328	-2.09685	-1.33988	0.718725	-0.18763			1.57023	1.22177	0.36069	0.220317	0.718779	0.394562
0.182667		-2.21943	-0.85558	-1.72691	-0.8704	0.675931	-0.17855			-0.24854	1.29364	0.619531	1.5988	2.61788	0.493483
0.183333		-0.71738	-1.29007	1.67021	-0.89207	0.494735	0.328516			3.84653	-1.55119	-3.66978	-0.673	2.98285	0.029708
0.184		2.4464	-0.95795	1.24297	-2.78686	2.16007	0.159677			3.74379	-2.84981	1.03618	-2.28733	-1.45808	-0.51459
0.184667		-2.45547	-0.50388	-2.60284	-2.62774	0.54752	-0.19496			0.910771	0.825663	2.46947	-0.1894	2.3005	1.21929
0.185333		2.00745	-1.26476	-0.50802	0.385135	2.7949	0.721075			3.78633	-2.68367	-0.60547	-1.2035	-4.16901	0.193227
0.186		2.16218	-0.66203	0.286263	2.03022	0.980858	0.440182			0.652072	-0.18988	-2.74017	-0.49015	2.81435	-0.55797
0.186667		2.42618	-0.78509	-1.47657	0.706402	1.26558	-0.28118			5.26794	-1.92281	-1.8514	1.42038	-1.12624	-0.43254
0.187333		1.22923	-0.14734	-0.80477	0.004209	0.749165	0.226023			1.52093	-4.35748	0.406882	-1.32628	0.728179	-1.40968
0.188		5.07181	-0.39781	-1.02842	-1.33484	-0.69454	-0.20603			1.23819	-0.43288	-1.34777	2.37063	3.34801	-0.32244
0.188667		-1.09054	-1.14981	-2.13825	-0.89795	0.277389	0.017404			3.16805	-2.78063	0.006673	1.50402	2.80876	0.253748
0.189333		3.0356	-0.54726	-2.72363	-1.01989	0.874505	0.203523			5.5334	-2.24248	-0.85369	1.08231	-0.65547	-0.2963
0.19		1.09858	-0.58889	-0.3729	-1.3832	0.829082	0.174827			2.43014	4.04352	1.02721	1.87822	1.71757	0.033672
0.190667		5.5545	-1.20872	0.761608	-0.9654	1.43106	0.342905			4.22799	4.87472	-2.28561	-0.46271	-0.30123	-1.68297
0.191333		4.30949	-1.08773	-1.34964	-0.89831	0.45309	-0.46731			0.908129	-0.41556	-0.74868	0.143581	3.42103	0.16716
0.192		1.18709	-1.14642	-0.57444	1.33303	1.2572	0.064913			2.71636	0.205159	-2.24514	-2.49688	-0.56303	-0.60901
0.192667		0.918568	-0.69135	-1.07466	-2.77961	1.61397	-0.50614			1.76751	0.755633	-0.33016	1.59622	-0.90964	0.687535
0.193333		-2.06843	-1.29981	0.264101	0.481721	1.31916	-0.29624			0.536677	0.984652	-0.93603	-2.31693	0.057112	0.005266
0.194		-0.18999	-0.24557	-1.67147	-3.10103	1.47777	-0.36231			3.30634	-0.00698	2.03907	3.3271	1.5454	0.275808
0.194667		1.06664	-0.35945	0.944898	-0.56129	1.56701	0.082139			1.8049	1.58353	-2.21966	-1.41445	-0.57725	-0.16919
0.195333		3.08604	-1.44031	1.56872	1.31733	1.75699	-0.0041			0.138177	1.23556	-3.6851	-0.21476	-4.1218	-0.79672
0.196		3.57336	-1.10729	-0.35477	0.852955	0.597767	0.218962			5.03078	-0.36793	-2.48313	0.742891	-1.64435	0.048327
0.196667		3.22499	-0.85452	2.86042	1.19431	0.958276	-0.06025			2.30116	0.501801	-3.64994	-1.2847	0.749671	-0.37687
0.197333		2.40096	-0.44899	-2.20907	-0.38828	0.845825	0.320236			3.32954	-0.24543	0.239437	3.72039	-2.0679	0.170878
0.198		-3.76236	-0.27763	0.35393	-2.18022	0.591804	0.245685			-2.33557	1.86566	-0.05458	1.72706	0.975319	0.129648
0.198667		6.83721	-1.07594	-2.48637	-0.33111	0.694106	0.418441			3.31293	1.81209	-1.84998	4.63981	1.73377	0.596742
0.199333		2.72996	-0.53021	3.06566	0.000164	1.24777	0.599413			3.05146	3.15195	-2.67253	-1.24611	-1.04509	-1.38112
0.2		1.015	-0.54681	1.39998	-2.38053	-0.18531	0.289202			1.44112	1.60269	-0.874	1.67951	3.82761	-0.70729
0.200667		-0.42152	-0.16264	-1.02968	-1.4369	0.374163	0.719625			1.80175	-0.03877	-2.16706	1.23558	0.293265	-0.20439
0.201333		0.498756	-0.15199	-3.36199	-1.48127	1.12057	0.342131			-1.94062	2.02102	-0.77745	3.11018	-0.74671	1.09548
0.202		-2.671	-0.31608	0.84603	-2.97547	0.813618	0.462415			-1.84142	-1.69521	-0.10237	-0.53594	-2.30859	0.423765
0.202667		1.2141	-0.60109	-1.86086	-1.68625	0.834091	0.419525			-0.26659	0.417619	-4.51433	1.41685	-1.83286	0.122375
0.203333		2.85935	-0.85918	-1.92945	-3.22766	0.680954	-0.02344			-2.5616	3.28897	-0.65112	2.75663	-1.32098	1.87281
0.204		5.13087	-0.88882	0.486276	2.24597	0.983497	0.727426			0.397352	-2.47179	-0.52698	-0.36253	-1.61026	0.935168
0.204667		0.868337	-1.3835	2.05303	0.917011	0.576507	0.738284			1.55604	0.871007	0.179827	-0.65168	-0.14351	-0.39145
0.205333		-2.07654	-0.0858	0.289999	-0.99468	1.22394	1.07682			-3.03152	-0.74398	-0.16546	-1.80388	0.334566	-0.82783
0.206		-1.55515	-0.66187	-1.58658	-0.81503	0.134122	0.464652			-0.54843	-3.9635	0.350802	2.67014	-0.45956	0.52765
0.206667		1.66772	0.032186	1.58783	-1.36236	-0.82607	0.221525			0.3718	1.05769	-1.46821	-0.50637	2.57095	-0.63013
0.207333		-0.25088	-0.39833	1.03886	-1.65658	1.14315	-0.03513			3.29916	-0.79167	0.469198	-1.29896	-0.84528	0.537493
0.208		-0.06783	0.367368	-2.27821	-0.07434	0.470342	0.008391			-0.3785	-2.51429	0.163766	2.91975	-1.03263	-0.46417
0.208667		2.75342	0.261308	-1.68863	-0.82865	-0.08651	-0.49638			2.03865	1.46693	-0.4838	4.11609	-0.23115	-0.13516
0.209333		-2.14551	-0.20616	0.719921	0.077943	0.403481	-0.01075			-0.10061	-0.77849	-2.66651	0.943698	-1.84269	0.585613
0.21		-0.86043	0.015653	-0.50268	-2.07908	0.867535	-0.25005			1.82915	0.145716	1.19056	1.37013	-2.89221	0.603557
0.210667		-0.70813	0.360616	0.341115	0.420133	0.566237	0.115901			4.16908	-0.03679	-3.09866	0.076557	-2.8453	0.52013
0.211333		-1.89106	-0.51218	-0.80114	-2.3493	0.561652	-0.25639			6.68775	4.65921	2.24845	0.803493	-2.61124	0.074014
0.212		-3.06608	-0.51848	-2.16212	3.50461	0.680369	0.08967			3.55902	1.20273	-1.87306	1.8057	-1.02313	0.254663
0.212667		-1.94188	-0.10738	-0.48413	-3.01994	-0.16462	-0.68569			3.24271	1.19849	-1.03604	1.14028	0.625184	0.56225
0.213333		1.28861	-1.08697	-2.10428	-1.32026	0.234153	-0.25058			0.915997	-0.99481	-0.68253	2.3964	-1.1471	0.848533
0.214		0.983014	0.256444	0.357587	0.886163	0.242512	-0.393			3.88993	5.115	0.520901	-0.72479	-1.47132	-0.41737
0.214667		2.71615	-0.62182	-1.62442	-1.37858	0.062161	-0.70759			4.79749	0.645242	6.32354	-1.02814	-0.01779	-0.2592
0.215333		2.00144	-1.31196	0.464586	0.258276	-0.13328	-0.59313			1.96545	-0.25306	-1.77721	-1.64478	-0.19856	0.24093
0.216		2.94715	-1.06327	1.62396	-0.47568	0.167639	-0.1094			-0.9154	2.59204	0.5053	0.196601	2.54172	-0.48573
0.216667		1.87753	-0.32442	-1.20515	-0.11975	1.29041	-0.85442			-1.74153	-0.52033	1.90688	1.28489	-1.66228	-0.20802
0.217333		2.65243	-0.89068	2.41672	2.46769	1.4793	0.212045			-0.6367	-3.25692	-1.33714	-1.33727	-3.15089	-0.73636
0.218		-0.36992	-1.42784	-2.01047	-1.2151	1.09089	-0.24463			0.009824	2.0952	1.05198	2.63264	0.564969	-0.13644
0.218667		-1.6396	-1.06739	-0.95343	-0.70444	0.737106	-0.97374			1.7957	2.84205	-0.12141	1.43453	-2.02976	0.178991
0.219333		2.10121	-1.40079	2.57214	-0.40551	0.83124	-0.5185			1.92976	1.28499	1.43092	0.022772	-0.18521	-0.65684
0.22		0.612182	-0.39676	-2.51099	-0.56635	1.56749	0.130881			1.03893	-1.55509	0.549906	1.83036	-2.03319	0.413113
0.220667		5.15829	-1.27406	1.74312	-0.70565	0.206664	0.173675			-0.17526	-1.67627	-0.08827	-0.66538	2.27803	0.205672
0.221333		3.0544	-0.10354	1.38195	-1.58618	0.529825	0.153186			3.73362	-0.51969	2.49134	-0.81744	-0.09903	0.377898
0.222		4.53658	-1.1494	2.29258	-2.43424	0.666005	-0.35487			2.09846	1.22681	2.4027	-1.11028	-2.14032	0.816515
0.222667		3.84081	-0.41765	-0.52844	-0.92136	0.883181	-0.90092			-1.45217	-0.69459	3.18422	0.95007	-0.93296	0.632612
0.223333		1.53121	-0.98793	1.14133	-0.15408	0.640194	-0.50246			-0.30487	-0.18727	1.60699	-0.32392	-0.61073	0.077141
0.224		2.94639	-0.96678	-1.3784	0.941855	1.78084	-0.52614			0.856637	0.635079	-0.22169	2.52143	-1.91554	0.080914
0.224667		2.82445	-1.1408	1.23346	0.539897	0.309027	-0.00214			0.557299	-0.90782	1.84641	-0.2069	-0.5191	-1.51153
0.225333		0.703357	-0.70672	-1.8081	1.12182	-0.80911	-0.33886			3.43426	-1.61658	0.355495	1.72352	0.571905	-0.12186
0.226		2.03285	-1.10319	-2.10619	1.82929	0.430586	0.61989			-3.76432	-0.00649	-0.29975	2.06626	0.668926	-1.07415
0.226667		5.74311	-0.69125	-2.42182	1.27929	0.580808	-0.26563			3.08811	0.140425	2.19525	3.0426	2.89787	-0.43985
0.227333		-1.98317	-0.8951	-0.67064	2.7274	-0.05242	0.145037			1.43698	0.871636	1.6142	1.56311	0.844307	1.34666
0.228		3.49096	-0.77622	-0.72071	5.5142	-0.36798	0.46751			2.42506	-0.7842	0.915218	0.996474	0.707576	0.746909
0.228667		-0.36149	-0.95091	1.22351	2.73593	-0.71757	1.3255			2.45247	1.1424	0.056511	-1.19775	-0.96863	-0.65806
0.229333		0.605199	-0.29411	2.22224	2.71881	1.22101	0.080835			5.13802	0.745475	0.498726	-1.95849	-2.13161	-0.87636
0.23		-0.86524	-0.11404	0.269301	-1.62856	-0.47408	-0.2577			1.36591	2.14668	0.955075	-2.35794	1.08085	1.09359
0.230667		0.342088	-0.2522	1.16304	0.073512	-0.00478	0.220636			0.633059	-1.05707	2.39898	-3.5018	1.00903	0.612
0.231333		0.294078	-0.54514	0.568703	3.6425	0.802472	0.557104			-2.6207	-1.05993	-0.85746	-1.43875	1.31722	1.39691
0.232		-0.62715	-0.23096	2.70575	2.15796	0.463113	1.4231			-0.58714	-0.45823	0.670464	-4.12292	0.577705	0.12504
0.232667		-0.09136	-1.58709	-0.82225	3.70767	0.453326	1.56602			2.71272	-0.53598	0.735384	-0.26094	-2.83407	-0.43977
0.233333		-1.55032	-0.48848	0.37927	1.30484	-0.13106	0.801731			-2.0343	-1.45047	-0.13433	-2.27	0.766356	0.057401
0.234		0.738666	0.380125	-2.10244	4.97422	0.28052	0.758255			-0.88979	-1.28704	-3.15871	0.217483	-1.04758	-0.44546
0.234667		-0.24782	-1.33837	2.1836	0.037538	1.02057	0.48104			-4.03118	-2.76149	1.83563	-1.34396	-2.55017	1.25612
0.235333		-0.62865	-0.44114	2.03274	-0.38532	-0.28082	0.158198			4.66775	-1.23076	0.639894	-2.43919	-0.33476	0.746086
0.236		-0.01209	-0.65823	0.335726	1.9848	0.466631	0.661825			2.65903	-1.39343	-0.14839	-1.13716	-1.75886	0.120975
0.236667		1.02291	-0.05283	-0.07671	1.34728	-0.05499	0.419226			1.26576	0.786543	-0.66053	-1.03152	-0.19817	0.916809
0.237333		0.935219	0.010558	1.57008	1.23624	0.433764	0.879516			-3.36777	1.6166	1.65704	-3.77318	-2.16448	-1.13843
0.238		2.03533	-0.12835	0.810413	1.66582	0.301387	0.05935			-5.06601	-0.42103	0.076922	-0.78643	-0.81452	-0.72715
0.238667		-4.80358	-1.07482	1.50992	2.10011	-0.21296	-0.08986			-1.57883	-1.80104	1.38997	-2.92026	0.227803	0.155718
0.239333		1.22215	-0.6698	0.100413	2.74427	-0.82478	-0.01684			-0.34944	-1.67732	2.07519	-1.42229	0.751118	-0.93016
0.24		0.263767	-0.67993	-5.31339	1.53418	0.197316	-0.65918			0.610267	0.640846	0.272467	4.65869	0.373726	-0.61908
0.240667		-0.57074	0.795197	-0.21165	2.32127	0.363599	-0.22946			-3.10733	0.081321	-0.51696	-0.12194	-2.17808	0.39574
0.241333		-2.62021	-0.89119	0.563995	2.61112	-0.7832	0.984736			0.375824	-0.92121	-0.1933	-0.04094	1.04706	-1.41531
0.242		1.95968	-0.84504	-1.45984	4.1395	-1.15358	0.047191			-0.30509	0.026034	-2.15439	-0.80518	2.03628	0.340976
0.242667		-0.54078	-1.8392	1.22006	1.44688	0.436919	-0.12869			-3.68651	-0.13054	-0.29415	-2.88987	-2.37403	-0.81472
0.243333		1.17885	-0.79575	1.27287	2.62479	0.062147	0.215983			-4.81615	-2.28592	0.985098	-2.84404	-0.08463	0.508962
0.244		1.07165	-0.25149	0.668346	0.011424	-0.82989	-0.30661			-3.79232	-3.385	1.4956	-2.7471	1.58432	-1.00085
0.244667		1.60589	-0.07278	-1.26688	0.539359	-0.64634	-0.74577			-4.45455	-2.25314	-1.43397	0.742931	-0.08694	-0.54883
0.245333		4.06269	0.501982	-1.04237	0.887818	-0.58556	-0.603			3.48921	-3.28409	-3.52259	0.213026	-1.30102	0.651393
0.246		-3.69915	-0.13184	-2.12082	2.57848	-1.0889	-0.33387			-2.21127	0.449549	-2.17454	1.56614	-0.03038	-0.46012
0.246667		6.59363	-0.82997	-1.61026	0.976159	0.193767	0.075577			-1.6902	-0.65257	0.056262	0.226979	-2.99237	-1.5754
0.247333		6.00118	0.033824	-0.77424	-0.11682	-0.38013	0.339949			-0.58681	-1.18578	-0.92082	-1.8675	-2.09559	0.167786
0.248		8.78882	0.11297	2.54579	1.82086	0.296876	-0.10555			-1.16361	0.017961	-0.11928	-2.72031	-5.07402	-0.50892
0.248667		2.20423	0.650279	-1.49194	-0.25525	-0.3569	0.437251			-1.11774	0.830396	-0.72312	1.16584	-1.34165	0.020879
0.249333		1.51416	0.184754	-1.57681	-1.67313	-0.49215	0.43706			-0.32587	-0.69278	0.641251	-0.51588	-1.3332	-1.2554
0.25		5.04448	-0.56493	0.441379	3.41684	-0.13641	-0.19143			0.132974	0.628817	-2.65031	-2.11595	-1.04448	-0.05371
0.250667		1.49577	-0.19072	-0.79878	-1.30656	-0.3226	0.371753			2.04576	-1.67572	1.77646	-0.06738	-1.61546	-0.74118
0.251333		2.4789	-1.00381	-1.67919	2.43848	0.825653	0.176638			-3.63175	-1.23869	-1.73093	0.714374	-2.91002	-0.59026
0.252		3.2858	-1.00942	2.35477	1.12014	-0.56306	-0.56265			-0.58146	2.50215	-1.48704	-2.18858	-2.3274	-0.10709
0.252667		2.1787	-0.64907	-1.18943	-1.63261	-0.84725	0.297702			0.26126	-3.68876	1.36914	1.23248	0.70038	-0.73267
0.253333		3.7453	-0.74813	-1.2242	-1.57603	-1.0384	-0.06846			-0.16896	-1.32216	2.93768	0.118216	-0.17219	0.429101
0.254		0.971518	-0.99976	-3.31471	1.64019	0.050813	0.550158			-0.47704	-0.29969	-1.97667	5.00805	-1.62693	-0.65276
0.254667		-0.51315	-0.64043	-1.89356	2.86755	-0.67623	-0.5495			-1.04404	-2.53342	-0.56619	3.50422	0.027797	0.085553
0.255333		-1.07861	-0.73757	-3.60956	0.322673	-0.02688	0.628682			2.52505	-1.87614	1.12303	4.00357	0.798662	-0.32408
0.256		0.791935	0.141185	-2.08248	-0.74675	0.132303	0.518396			3.29726	1.78312	0.179891	-0.04559	-0.73352	-0.54734
0.256667		-0.40951	-0.32177	-2.9488	-0.1772	-1.04998	0.869949			6.78424	-1.40177	-2.51338	2.47842	1.14232	0.776243
0.257333		0.497582	-0.70247	2.96659	-0.25542	-0.27493	0.959147			3.70938	-1.92058	-1.32891	-3.30834	0.606581	1.81413
0.258		-0.3082	-0.41772	1.82194	-0.5183	-0.22383	0.837735			4.8433	0.609559	0.206437	0.650049	-0.07213	1.56934
0.258667		6.50142	-1.23645	-0.33702	0.950445	-0.91909	1.93508			5.73409	1.86036	-1.12287	0.631788	0.755428	1.34137
0.259333		1.32945	-0.27722	1.3109	-0.51101	0.146055	1.20193			0.863398	-0.13672	0.617049	-2.29323	-2.3622	1.93477
0.26		1.07291	-0.15047	1.20426	-1.65003	-1.17543	1.43472			2.96709	-0.12989	-0.02985	-0.62207	1.30885	1.16531
0.260667		3.13949	0.218667	2.00251	0.583605	-0.14924	0.458891			5.87739	-2.31129	-0.12557	0.051515	-1.49727	2.40142
0.261333		0.410604	-0.10818	1.96407	-1.82498	0.350372	0.836644			4.09821	-0.28908	-0.87225	-2.53578	0.029872	1.03186
0.262		-3.53887	-0.27358	1.50017	0.304486	-0.79911	1.46057			2.26655	0.960946	-0.50671	-1.00088	0.669021	0.376647
0.262667		0.648145	0.022872	-3.47234	-0.15294	-0.90455	1.14275			3.70965	-0.4935	1.51581	3.77281	0.25403	0.822288
0.263333		2.78619	-0.07364	-2.07914	-0.76077	-1.08741	0.253292			1.17898	-2.2188	-1.12279	2.6291	-0.6567	0.476346
0.264		1.46696	-0.7405	-1.54114	0.637174	-0.15823	0.278402			7.86421	1.44779	-2.73537	1.08123	-0.11632	0.875857
0.264667		-1.76429	-1.31387	-1.56383	-0.02167	0.54613	1.17715			2.99202	2.47661	-0.32498	0.120257	-2.71565	0.736075
0.265333		0.602903	-0.0048	1.36095	1.06601	-0.011	-0.29727			6.64516	-0.23295	-0.46887	-3.81633	-1.75627	0.568296
0.266		3.44696	0.120092	1.29996	0.095225	-0.81154	0.498571			6.05092	-0.69599	-1.25318	-4.53351	-2.56525	-0.83568
0.266667		2.50697	-0.25388	-0.4126	-1.29693	0.342261	0.383545			2.87399	-1.80266	0.779623	-1.13443	-4.02972	0.492116
0.267333		1.30367	-0.34087	0.630948	-2.31469	-1.19024	1.05547			6.11399	1.0338	-0.49323	-1.25791	0.739966	0.089855
0.268		-0.52886	-0.44939	2.72885	0.485275	-1.08129	0.61324			4.72858	0.831173	-1.13181	-1.83701	-0.45968	0.821564
0.268667		-0.75264	-0.37333	-1.80771	-1.35967	-0.22347	0.644227			8.43016	2.1091	0.99007	0.663342	-0.68007	0.960642
0.269333		4.17366	-0.13936	-1.72383	-2.17118	-0.91023	0.81869			5.69843	-1.16895	-0.5867	1.02602	0.563354	-0.87427
0.27		-0.93547	0.154177	0.869903	0.580118	-0.57121	0.53652			4.27153	-0.75482	0.559715	-0.05731	0.044164	-0.8376
0.270667		1.14719	0.314015	-1.22835	1.22156	0.397715	0.675819			2.4633	-4.11243	0.028865	-0.37127	-4.59287	-0.75295
0.271333		1.86415	0.253263	-2.93245	-0.08253	0.250759	-0.24155			9.68779	0.692437	0.988852	1.63316	-2.89651	0.728919
0.272		2.78777	0.17882	-1.23779	1.40346	-0.55908	0.342432			-0.17394	-1.48287	1.64207	0.366623	0.602838	0.897976
0.272667		4.14805	1.27316	1.39191	0.488282	-0.50734	0.607442			0.314135	-1.93824	0.309773	-0.25665	-0.56609	0.714042
0.273333		2.00154	0.306899	-1.18294	0.850588	-0.85183	0.363175			4.05185	-2.95168	-0.3894	0.831268	0.650601	-0.19621
0.274		0.879256	0.421884	1.8035	0.641443	0.145212	1.05113			-1.47533	3.1717	-0.20722	-2.47329	1.01096	-2.22954
0.274667		2.20143	0.343976	0.469488	0.102608	-0.90665	0.672119			-0.71225	1.37576	-1.55914	-1.43466	1.98397	0.040992
0.275333		1.03183	0.355842	-0.31637	3.19018	-0.54184	1.0478			0.38576	-0.93037	-0.12489	0.173692	1.23868	-1.06995
0.276		1.23828	-0.03472	-0.13835	2.8501	0.106734	-0.42701			0.188501	1.57885	-3.07251	-1.32337	0.889422	1.43163
0.276667		-2.4272	-0.37686	3.02723	1.13043	-1.05979	0.45595			-1.1125	-0.67501	-0.72358	-4.02615	-2.02442	-0.26987
0.277333		-1.19272	-0.07931	-0.79393	0.613417	0.044911	0.040168			0.503818	-2.16426	0.000213	-0.22354	-1.30877	-0.06464
0.278		-2.33696	0.472226	1.2254	-0.7709	-0.32402	0.732899			1.03088	-2.12979	2.6798	-2.76484	-2.20177	-1.27799
0.278667		-1.55974	0.247709	0.230625	-1.16786	-0.43896	0.21679			1.74867	-1.78726	0.916282	0.22212	-1.28033	-0.48363
0.279333		4.87174	1.1641	0.757466	2.317	0.588807	0.963204			-2.09196	-0.64571	0.894738	-0.85685	-1.17215	0.936023
0.28		1.14144	-0.07941	-0.10561	-0.19392	-0.09616	1.08365			2.42953	-2.26927	1.13301	0.14161	-2.09527	1.18901
0.280667		1.37804	0.534188	1.84952	2.29596	-0.42431	1.08574			3.2431	1.50494	-2.45087	-0.84342	0.001019	-0.00044
0.281333		1.22321	0.383889	-2.09465	-2.12433	-1.05603	1.88559			-0.80497	0.160193	1.58008	2.68026	-0.08165	1.36865
0.282		3.10422	1.16542	1.01595	0.348369	0.117273	1.84915			-0.1256	0.163922	-0.5476	-0.08333	-0.79149	1.12015
0.282667		9.77931	0.513237	1.26451	1.00507	-0.09045	1.01264			-2.69945	0.482642	-1.14961	-0.7947	-0.8197	1.02444
0.283333		2.78723	0.976554	-1.18684	1.32322	-0.70246	1.18496			0.698603	-2.39003	-0.30636	2.70978	-0.51709	0.521251
0.284		1.10705	0.191218	0.008505	1.76261	0.339277	1.01453			-2.26446	-1.61168	-0.96787	-0.39916	-3.52799	-1.03102
0.284667		-0.93823	0.243184	0.15764	1.68888	0.089794	0.444426			-3.14252	0.696623	-0.58827	-0.20228	-1.71706	1.54113
0.285333		2.14028	0.735641	-2.54	2.74627	-0.88708	0.373222			-2.68343	-1.18156	-3.19663	3.71705	0.096393	1.20849
0.286		5.11549	1.43055	0.844531	0.631575	0.133543	-0.21475			-5.52186	-0.4787	-0.62413	-0.07275	-1.38796	1.24718
0.286667		2.05776	0.812564	-3.70612	0.862975	0.242972	0.695			0.179829	-2.05072	-0.52155	4.32803	-4.61356	0.349184
0.287333		-2.21761	1.14599	-1.30365	-2.21547	-0.93409	0.164297			-0.68539	1.19553	2.62595	-0.95367	2.06338	-0.87774
0.288		1.51491	0.799935	0.802215	0.919179	0.733292	0.372987			2.89328	0.420205	0.315855	-1.15305	-1.69968	1.0791
0.288667		2.59536	0.96844	0.088901	1.77186	0.561547	0.371229			1.53962	0.811513	-1.59948	0.325098	-4.29672	0.965823
0.289333		-0.37225	-0.14559	-0.48628	1.44403	-1.11029	0.738353			2.38379	1.57233	1.20536	-0.04136	-2.68406	0.616791
0.29		2.91959	0.285949	-0.62971	1.71561	-0.37363	0.247004			2.91567	0.196277	-4.67923	1.30876	0.398702	0.999214
0.290667		2.17763	-0.14385	1.55064	-0.23029	-0.68098	0.261773			-1.7304	2.16793	1.49703	1.04134	-0.6912	0.358203
0.291333		-4.25179	0.123785	0.965868	-1.36345	0.333459	0.079242			-3.43966	-2.16523	1.80081	0.548313	-3.65398	0.137912
0.292		-1.02979	-0.6067	-0.17552	1.17091	-1.00865	0.3311			1.11957	2.58045	-0.73393	-0.99113	-2.07403	-0.09032
0.292667		3.9062	0.313898	3.3744	2.1288	0.468886	-0.45616			1.50059	-0.27155	-2.10005	-3.08414	-1.74194	0.975318
0.293333		-0.79235	-0.2645	1.65212	-0.913	-0.60328	-0.1362			3.67748	-0.54173	-2.03762	-1.6171	1.98994	0.100811
0.294		-0.60622	0.239139	1.85683	-0.7098	-0.94263	-0.18007			-0.04504	1.67418	0.433157	-1.11809	0.786756	0.234829
0.294667		-0.02291	0.837702	0.400767	-2.05164	0.187245	0.361147			-1.11177	1.93824	2.84402	-0.16031	-1.32645	-0.03066
0.295333		3.65528	-0.24658	-0.84937	2.43838	-0.05385	0.637243			-2.06239	0.151366	-2.06714	0.057425	-0.77694	1.48113
0.296		1.49003	0.992999	2.86446	0.449123	-0.26715	0.820606			1.27541	1.59913	1.30494	-2.38031	-4.41377	0.108413
0.296667		5.09942	0.625489	-0.05879	-1.50987	0.297624	-0.47687			-0.6344	-0.12369	0.560419	1.68229	0.206105	2.2175
0.297333		2.66469	-0.10809	5.23559	0.669561	-1.09018	0.107636			2.05454	-4.28913	-2.16473	-2.8721	1.23938	1.73197
0.298		0.183587	-0.93304	-0.38711	-1.94923	-0.41986	1.1922			2.4213	-0.64304	-1.56035	-0.58686	0.042235	-0.88502
0.298667		4.02752	0.058015	0.476605	-1.05937	-0.60925	0.966191			2.66057	0.904053	-0.61061	-0.69096	3.16974	1.63977
0.299333		3.30664	0.215457	0.101456	0.478911	-1.23451	0.398994			1.35702	2.00985	-1.47837	-0.87895	-1.12538	0.830631
0.3		1.87729	0.241044	1.13911	-0.24451	-1.0618	-0.00808			2.36038	0.807525	-1.11222	-2.35084	0.892618	0.65993
0.300667		0.827489	0.689485	2.3584	-0.04269	-0.20049	0.576509			-3.66249	-0.2403	-1.19692	-2.24246	-1.80035	-0.51012
0.301333		2.00165	0.47142	-0.5109	1.13361	0.548856	1.09965			-0.38814	0.574525	-1.75277	1.04393	-2.30033	-0.21861
0.302		1.47759	0.490245	-0.63673	-0.92152	-1.49068	0.283971			1.88472	-1.67304	1.16909	-0.97728	2.89773	0.735201
0.302667		3.08833	0.485098	-1.45676	-2.35254	0.2246	0.29057			0.298934	-0.13033	4.26444	-0.18622	0.407208	0.714094
0.303333		0.580489	0.086099	-1.57525	0.776828	0.253764	0.442905			-4.63376	-3.16364	0.787707	-1.56387	-2.22072	-0.75259
0.304		2.13807	0.076374	3.36362	0.943496	-0.42375	-0.31105			-1.51815	-0.11648	0.647132	-4.04193	-0.237	0.593797
0.304667		2.99768	-0.21241	-2.13374	0.966135	-0.39524	0.075242			-0.59327	-0.09838	-0.06861	-0.73761	-0.3452	0.766746
0.305333		-1.64625	0.724467	1.38042	3.10872	-0.84127	0.405512			1.71528	-0.95806	-1.76088	-1.69838	0.6888	1.42075
0.306		0.651789	0.285256	-0.04693	-1.68618	0.053088	0.306494			1.18436	-1.1038	1.17689	-1.82622	-1.67409	0.444093
0.306667		0.289159	-0.59884	-0.72288	-0.09053	-0.81901	0.32293			3.49965	-0.9662	-0.52516	0.589492	-1.84114	0.448215
0.307333		0.560489	-0.21161	0.688139	-1.88947	-1.14279	0.2423			-0.23975	0.407468	1.2945	-4.01601	1.08678	1.00645
0.308		1.12497	0.237403	1.87905	0.761954	-1.13848	0.102977			-1.47108	-2.32796	-0.83444	-1.29584	0.949278	1.78434
0.308667		-1.06639	-0.03558	0.506612	1.33995	-1.74532	0.259746			-3.76849	-2.68844	0.72541	-1.11081	1.0432	0.875872
0.309333		2.51662	-0.39493	-0.38513	-2.64995	-0.8228	0.472057			-2.46171	-2.97987	0.469331	0.663841	-1.71948	0.185365
0.31		2.22847	0.398089	2.42051	0.172011	-0.38434	0.911334			0.169343	1.48162	-0.29823	-4.23401	-1.5536	0.58466
0.310667		-1.83943	0.257468	-0.33439	1.62349	-0.60699	0.503214			-1.37818	0.992607	-2.0627	0.417972	-0.77799	0.240339
0.311333		-0.18355	0.309356	0.915324	-0.52554	-1.33773	0.305442			4.35405	0.567077	1.85425	-1.4619	-1.2896	-0.30353
0.312		0.274019	0.132415	1.13672	0.651283	-0.00517	0.534394			3.42334	-0.31946	0.861248	0.424209	-3.28506	-1.11114
0.312667		3.54934	0.17201	-2.50755	-1.18843	-0.91612	-0.06808			2.91268	-1.66623	-0.3681	1.04444	-2.21143	0.436163
0.313333		-0.30483	0.081472	0.135766	2.82339	-1.55841	-0.23427			6.24248	-2.31746	-3.96333	-1.87827	1.24281	0.859918
0.314		4.64767	0.2197	1.51377	2.81617	-0.6635	0.422068			2.91112	-3.30941	-1.59692	-1.90629	0.42858	1.60538
0.314667		3.38097	0.185017	-1.07614	-2.99129	-1.41333	0.360152			-1.40048	1.23015	1.25328	-2.155	3.27795	0.418691
0.315333		3.46881	-0.46803	3.26933	1.83328	-0.79433	0.189819			5.36218	-2.39583	-1.43472	-1.76955	0.996509	1.11662
0.316		2.46715	-0.04667	-0.42031	0.268465	-1.06361	0.282139			3.73231	-0.30229	-0.92235	-1.09343	1.93747	-0.58865
0.316667		2.19714	0.617328	2.00236	-0.39253	-0.12023	0.698366			2.19193	-0.91144	-1.12487	-0.78571	-2.30899	0.478902
0.317333		-1.37635	0.152969	0.218839	-1.27224	-0.95879	-0.81588			3.55794	0.676511	-1.491	-1.52266	-0.93713	1.6121
0.318		-4.07749	0.020211	1.18612	-0.7807	-0.37304	0.234711			-0.32271	0.820933	-0.09471	1.59309	-2.37853	-0.28111
0.318667		1.14285	0.122434	-0.13416	1.27237	-0.51837	0.02743			3.30476	0.889194	-1.40305	0.780696	-0.22969	1.10011
0.319333		0.313237	0.490245	-0.99329	2.58703	0.227409	0.11519			2.51788	3.20347	-1.95883	0.121062	-1.47604	0.379562
0.32		5.29175	-0.20033	3.12575	-0.07656	-1.79301	0.172672			-1.60844	2.97914	-0.84164	-3.21703	0.340533	0.377414
0.320667		4.24714	-0.34728	3.1195	1.27214	-1.79841	0.147236			0.581303	2.44161	-0.98258	-1.53801	-0.24919	0.542133
0.321333		1.49134	0.306836	0.347975	-1.65743	-1.68787	-0.15745			1.49221	-0.74064	-0.15517	-0.31975	0.650647	0.145457
0.322		3.10975	0.515269	-0.32768	0.647196	-0.15751	0.434308			3.44455	-0.17506	-2.72604	-1.45114	-1.78759	-0.91732
0.322667		1.64346	-0.19074	1.47697	-2.76736	-1.44656	-0.00557			-0.37128	2.36496	-1.85918	-3.89815	-1.3752	-0.0146
0.323333		5.74463	0.137821	0.22908	-1.31259	-1.16946	0.912725			-0.33531	1.24334	-3.50203	-2.0295	1.53964	-0.73346
0.324		1.44412	-0.23442	1.96839	-0.69159	-1.58659	0.254792			-4.86743	-1.9261	-3.229	-1.9277	0.339597	1.61161
0.324667		1.9918	-0.7772	-0.15482	-0.01082	-0.1067	0.699104			0.022567	0.416913	-3.81886	-0.82022	0.659294	0.863274
0.325333		0.026338	-0.30818	-1.6446	-1.66462	-0.54158	1.18009			-2.504	0.742281	-3.86968	-0.65337	-1.14822	-0.66612
0.326		2.96175	-0.43594	1.68376	0.847051	-0.35246	1.05769			-7.43017	-0.13375	-3.28745	0.577269	-1.75177	-0.40829
0.326667		3.74337	-0.74108	1.86638	-1.36406	-1.39845	1.09054			-2.87079	-2.62391	-1.39387	0.815674	-0.91853	-0.55897
0.327333		-0.03569	-0.61442	-0.17943	-1.02756	-1.05319	0.609236			-2.8869	0.776103	-2.28404	-0.2512	-1.52874	0.30195
0.328		2.04013	-1.01101	-0.54771	-1.50214	-0.55729	1.22608			-2.00965	-1.02779	-3.23914	0.380395	-3.13831	-0.549
0.328667		1.00873	-0.60561	-0.78827	-1.08743	-0.33468	0.24181			-1.93341	-0.52027	-2.26837	0.833084	-3.83753	-0.46078
0.329333		1.37669	-0.69178	-2.99037	-2.61798	0.388217	0.225453			-1.20932	1.75911	-1.04262	0.292506	-4.37487	0.818431
0.33		-1.61214	-0.33791	-0.30474	-2.98886	0.408579	0.335713			-5.30229	1.05946	-0.63293	1.2563	-1.3795	0.203968
0.330667		2.40972	0.218804	-5.01211	-4.08703	-0.47641	0.531895			-0.79256	-1.50535	-1.91148	4.29467	-0.11065	0.484455
0.331333		4.56646	0.197789	0.742019	-2.20725	-1.37225	0.44528			-2.72463	2.2908	-3.30584	-0.17536	0.18756	1.15109
0.332		-1.87058	-0.20343	-2.33061	-4.63037	-0.10123	0.297565			-2.47628	-3.32494	-2.79539	3.97963	-1.8797	0.838424
0.332667		2.99549	-0.46941	1.22201	-2.30242	-0.21824	0.518506			3.07119	0.88994	-0.64669	-1.53478	-1.09554	0.118042
0.333333		0.796144	-0.34565	3.97098	-5.27563	-1.09734	0.057751			0.815196	-0.03127	-2.45202	-4.87126	0.420043	0.597438
0.334		-0.28891	0.294685	-0.87002	1.1095	-1.71321	0.187619			3.44139	-2.80075	-3.1733	1.06909	1.33909	1.10875
0.334667		-0.20529	-0.67534	0.333832	-1.22624	-0.18147	0.56953			-2.96051	-0.14507	-0.94347	-0.81544	-3.43952	-0.42727
0.335333		1.98959	-0.28362	-2.91894	-1.99724	0.011214	0.478856			-3.57034	4.6345	-2.57802	1.18741	-4.22488	-1.12976
0.336		-0.59725	-0.74471	-1.32155	-3.31999	-0.41399	0.430769			-5.10295	0.074233	1.28724	-0.78053	-3.47834	0.441522
0.336667		-0.89684	0.070897	-2.01731	-2.99012	-1.72747	-0.09564			-4.13682	-4.10529	0.342864	0.338423	1.97263	-0.20764
0.337333		0.16845	-0.20823	1.43868	-2.18979	-0.93005	0.405938			0.677352	0.947427	0.175393	-2.27959	-0.16159	0.489227
0.338		-0.93816	0.48843	-1.74319	0.764576	-0.28313	0.47712			0.348574	-0.31905	-1.11369	1.67049	-3.83436	0.139769
0.338667		-0.41382	0.447459	2.76889	-0.28886	-0.42249	0.210211			-2.48771	0.844816	-3.47686	-1.56655	-2.64547	-0.24294
0.339333		1.14639	-0.03818	-1.61264	-0.49007	-0.89391	0.289201			-3.50796	-0.60089	-4.22231	3.51325	-4.58322	-0.31726
0.34		-1.30515	0.338976	0.453277	-1.00901	-0.13183	0.489979			-0.17838	-1.18591	-2.46114	1.02068	-2.74321	0.280635
0.340667		-4.2952	0.205942	-1.35231	-2.33392	-0.94483	-0.02894			-3.77325	0.521058	-2.18006	1.97208	1.34507	-0.0053
0.341333		-3.03446	0.513186	-1.63355	1.28777	-0.78406	0.777756			-5.8785	-2.66037	-4.01975	1.80522	1.30707	-0.17901
0.342		-2.84819	-0.19548	-2.1531	-0.58386	-0.89588	0.210985			-5.28036	0.009969	-2.11412	1.35148	-1.33124	-0.40797
0.342667		1.54046	0.090286	1.22883	-3.39492	-0.5885	0.373595			0.003995	1.85747	-1.84341	1.14775	-2.53099	1.20851
0.343333		-0.85234	0.520855	-0.16315	-0.4436	-0.45238	0.097988			2.32363	0.210638	-2.4128	2.19286	-0.97936	1.24023
0.344		1.95237	0.253182	-2.09762	0.538186	-1.35168	0.70828			-1.04389	3.08173	-0.09023	2.88912	-0.48214	0.913348
0.344667		-0.54271	0.858974	0.367102	-0.85216	-1.4496	0.965413			-2.43884	0.569803	-2.08874	0.175463	1.7999	1.07757
0.345333		2.25282	1.40183	-0.3078	-1.79123	-0.44678	0.331482			1.88809	-2.24215	0.000144	0.699726	-2.88703	-0.0386
0.346		-3.08032	0.527641	1.18603	0.385008	-1.113	0.615118			-1.70481	-1.89165	-0.1537	1.39565	-0.95607	-0.63134
0.346667		-0.27685	0.574912	0.120292	-2.72775	-0.80136	0.269323			-0.2178	-0.39248	2.85842	1.07847	-4.12269	0.179055
0.347333		-1.27736	0.008848	-1.69643	-2.97967	-0.62036	0.426148			-6.34386	2.10105	-0.48412	3.65107	-3.08229	-1.04949
0.348		-4.66693	0.835362	0.443604	-0.77592	-1.32048	0.506963			-4.27032	0.084341	-0.14291	0.490311	-1.34513	-0.46527
0.348667		-1.78365	0.342304	-2.68635	0.51427	-1.44298	0.374197			-2.19711	0.260122	-0.80222	4.09793	1.84579	-0.50206
0.349333		-0.83692	-0.39863	0.706243	1.0426	-0.37794	1.24166			-4.03363	0.970411	1.28001	0.296473	-0.30425	-0.92058
0.35		1.19057	0.600173	0.935269	0.9803	-0.42859	0.436424			-1.87971	-0.38412	-2.13578	-0.42142	-0.7964	0.513178
0.350667		-2.15308	-0.12228	1.78868	2.22403	-1.20088	0.407786			-2.81268	2.29722	-3.6676	-1.94751	-0.46342	-0.28782
0.351333		0.154309	-0.10298	0.05634	3.16547	-1.48291	0.246001			-6.1489	0.424666	-1.7716	-1.33342	0.130968	1.64784
0.352		1.89881	0.360609	-0.43973	-0.88747	-0.84697	-0.13297			-2.44347	-0.86146	-0.73047	1.1912	-1.5956	1.39504
0.352667		1.44311	1.23642	-4.18276	0.792702	-0.23164	0.237513			-2.80066	3.44467	-0.88148	3.27426	-0.61084	1.97448
0.353333		-0.16921	0.275071	-0.93084	-2.24584	-1.14799	0.506942			1.32226	0.084122	1.72707	0.363149	-3.16382	0.196814
0.354		-3.10096	-0.28664	0.570805	0.131689	-0.22023	0.840253			-2.36705	-1.51695	1.11644	2.34361	-1.31256	1.31999
0.354667		-5.05042	0.879863	1.88916	0.766919	-2.041	0.004798			-0.93665	3.2321	-1.76964	-0.89421	0.41773	-0.11189
0.355333		-3.44464	-0.55166	2.18915	2.47966	-0.5475	0.304041			-4.62115	1.26115	-1.80837	-1.57059	-2.01917	0.046791
0.356		-0.48696	0.538429	-1.20174	-0.49651	-0.83093	0.125712			-1.41903	1.02553	3.25463	0.618968	-2.34557	-0.07265
0.356667		0.661008	-0.2517	2.24043	1.07946	-1.78961	0.050877			-5.16142	-1.86581	0.622711	-1.80563	-0.14315	-0.38084
0.357333		0.662559	-0.09095	-2.18474	-1.33216	-1.30476	-0.22336			-0.13846	2.10682	1.62669	-0.12076	1.89711	0.139809
0.358		2.47068	0.959073	-0.04982	1.62971	-0.59381	0.486909			0.784802	0.268022	-2.05189	0.906219	-1.47884	-0.83717
0.358667		1.6036	0.633081	0.92949	1.53272	-0.1072	-0.00566			2.52844	1.93453	-1.98737	-0.79003	-0.95706	0.248621
0.359333		-1.53958	0.098339	-2.98407	1.13503	-1.88372	-0.22851			1.21839	0.866428	-0.6076	1.54079	0.552618	0.089899
0.36		3.20176	0.05232	-3.31772	1.85467	-0.7624	-0.36658			-4.60727	-3.30971	-1.44635	0.666464	-0.54927	0.108342
0.360667		1.18817	-0.2345	-0.75831	2.49817	-0.88385	0.035557			-1.28333	1.65274	2.16376	0.203983	-1.16104	-0.20349
0.361333		-0.35854	0.997041	-2.12981	1.87724	-0.82399	0.098052			-1.10202	1.29695	-0.47862	1.17431	-2.30489	-0.04396
0.362		1.5997	0.450176	-0.05437	0.754428	-1.06882	0.389899			-0.28836	-0.23225	1.71171	-0.03983	-0.26071	-0.79792
0.362667		-3.08946	0.070971	2.99611	-0.34843	0.306657	-0.18004			0.296093	0.509104	1.89833	-2.34487	-3.43619	1.12594
0.363333		-1.43211	-0.14968	-2.97424	2.63117	-1.93826	0.560039			-3.44569	0.626381	0.423805	1.91901	3.40467	0.190363
0.364		-1.05717	0.34666	0.537022	3.9525	-0.20435	0.454076			-1.68765	-0.94427	0.189103	0.005072	0.020586	-0.99974
0.364667		-4.55029	0.764097	0.894507	1.76814	-1.21437	0.384014			1.9072	-1.92959	3.238	-2.44788	0.115561	0.663545
0.365333		-1.84061	0.720797	0.992136	-1.29514	-0.67931	-0.13686			1.77039	2.45733	5.18792	-1.34301	-2.24346	0.253782
0.366		0.022417	0.103952	-0.6205	2.94829	-2.26968	-0.03112			-0.3976	-0.92969	0.210539	-1.52257	2.38262	0.171857
0.366667		-2.45337	-0.18828	-1.45929	0.532197	-1.69161	-0.0805			2.51629	3.41139	-1.80204	0.525503	-0.39072	-0.03125
0.367333		1.05644	0.847154	0.878365	2.98473	-1.33631	0.077958			0.040298	-1.00072	-1.0837	-0.92208	-4.51324	-0.85848
0.368		-1.04483	0.24146	0.397488	2.90866	-1.30849	-0.17542			2.15074	-0.47654	1.36721	0.517794	-3.74702	0.574032
0.368667		-0.9058	-0.00161	-1.53771	2.89662	-0.56932	0.090155			0.393447	-0.45528	-0.9144	1.89354	0.061733	-0.30264
0.369333		-2.081	0.407323	-0.85136	1.52345	-0.24924	0.208104			0.196929	-0.53511	-0.29509	-0.24802	-2.8726	-0.36848
0.37		3.08719	-0.61344	-0.33883	0.474272	-0.02092	0.624499			-2.52407	2.72306	0.51985	1.30471	-4.01692	0.812141
0.370667		-1.60742	-0.05019	-0.22559	-0.34729	-0.888	1.17999			-2.16391	-2.31994	1.26315	-0.45934	-2.16904	-0.60242
0.371333		2.21442	0.406256	0.404888	-0.69188	-0.08787	0.67224			-3.28851	0.65405	0.302787	2.06621	-1.04177	1.09201
0.372		4.20712	-0.42027	1.01853	1.82288	-1.99984	1.06371			-2.48573	0.042917	0.984978	-1.03002	2.2441	-0.83338
0.372667		2.81067	-0.96652	0.032781	1.3262	-0.92843	1.65944			-3.32344	1.04898	0.066164	-1.43216	-1.79517	-0.33144
0.373333		-3.74196	-0.52167	-2.4439	2.80236	-1.9144	1.1421			-0.76393	2.26038	-1.30664	-0.77134	3.72541	-0.53811
0.374		3.14841	0.201882	-2.96994	3.16896	0.193945	0.749907			-2.43885	-1.68297	-3.27235	0.57368	-4.00477	0.844085
0.374667		-3.69007	0.308424	-2.93825	2.85768	-1.46521	-0.01086			-0.94244	0.546114	-0.44607	1.92363	0.264104	0.915145
0.375333		-1.70556	0.023154	-2.17341	2.70554	-1.2718	0.215609			-0.32767	1.53308	-2.62307	1.65578	1.19214	-0.17973
0.376		3.11222	0.022456	-2.9682	-1.89567	-1.28245	-0.03173			-0.18681	0.018471	-0.76255	1.70954	0.366323	0.116499
0.376667		1.76507	0.228876	0.694739	-0.73721	-1.02409	0.546585			-0.49083	-1.09215	2.01645	-1.50678	-2.26657	-1.62761
0.377333		2.57903	-0.14893	-2.30388	2.80815	-0.15598	0.281333			1.44887	-0.81733	-0.69273	2.14328	-1.39673	-0.41503
0.378		3.1344	-0.05873	-5.96867	0.236984	-0.64481	0.595047			1.58106	1.12876	-0.5755	3.97987	-0.38371	-1.08233
0.378667		3.23399	0.300741	-1.9487	-0.25937	-0.7737	1.09566			1.7434	-0.44917	0.482205	2.64905	-0.70872	-1.47796
0.379333		2.35069	-0.09056	-2.04693	2.30535	-0.1218	0.480434			1.84033	0.210651	-3.04139	1.18737	-1.23165	-0.36319
0.38		0.45317	-0.37611	-0.18912	-1.50228	-0.44375	0.552864			-1.67448	-0.3751	-0.80296	1.27693	-1.94942	-0.53828
0.380667		-0.34542	-0.00746	-1.40114	1.76949	-1.20757	0.135025			-2.65175	0.421359	-2.26913	0.826329	-0.32531	-0.52162
0.381333		-3.53318	-0.14216	0.933129	-0.21339	-0.72949	0.391604			-0.47075	1.73636	0.183506	0.638331	1.91227	-0.20855
0.382		0.19699	0.047278	-0.05519	1.99663	-0.72237	0.41041			-2.46563	1.4644	-0.99718	-0.21371	-2.66034	0.573902
0.382667		1.82748	-0.21368	-3.50281	0.558971	-0.23415	0.187861			1.98585	-1.1438	-1.27713	2.68765	-1.41224	1.79812
0.383333		3.2658	0.888796	0.118881	2.21246	-0.99184	0.81491			-4.17248	-2.7745	-0.90905	0.112074	-1.48791	-0.80649
0.384		0.592125	-0.24148	-0.28395	-0.69613	-1.01604	0.352341			-0.00443	-1.18408	-3.31767	-2.5456	-1.01982	0.430551
0.384667		-0.53859	0.075823	-1.83978	-0.98216	0.497858	0.157122			1.19757	0.062225	-0.72427	2.98064	-1.58751	0.554681
0.385333		1.30457	0.362774	-1.61231	-0.06626	-0.05151	-0.12079			3.55989	1.24745	-3.27733	1.30152	-1.31971	0.318655
0.386		3.0024	0.340649	-3.40449	0.137705	-0.10051	0.32654			0.010723	2.89926	-0.65115	1.40501	-2.758	-0.59298
0.386667		1.59201	-0.31944	0.118817	1.96938	-0.63854	0.956569			-1.5599	-3.20912	-0.77856	-2.10774	-1.60377	-0.04695
0.387333		-1.49352	-0.46879	-0.60694	-1.60604	0.014972	0.653456			-1.44434	-1.82673	-0.47796	0.228442	-4.08406	-0.12647
0.388		4.6302	-0.111	-0.86073	1.44813	-0.88361	1.43051			-1.50262	-0.68344	-1.35994	0.26773	0.106731	-0.44055
0.388667		0.39385	-0.12422	-1.76279	1.23464	-0.83312	1.08805			-2.68545	-2.54679	-0.41601	3.23748	-1.58306	-0.09295
0.389333		-1.27717	-0.53813	-2.18445	-1.46668	-1.27683	0.865932			-1.02703	-1.03542	-0.61991	3.57543	-2.69601	0.008746
0.39		-1.00751	-0.32094	0.159945	0.270221	-1.56206	0.520783			-1.03962	2.36856	-2.39148	0.264726	-0.20755	0.316811
0.390667		-1.69028	-0.52587	-4.3844	0.487775	-0.12631	1.19818			0.031459	0.433626	0.034337	3.71801	-2.48776	0.916166
0.391333		3.54608	1.26113	-0.95929	-0.71235	-0.89155	0.173247			-1.89813	0.775073	-0.1353	0.895951	1.60821	0.105555
0.392		1.10765	0.800597	0.895276	-1.94913	-1.02094	0.520639			-0.87351	1.73288	2.88922	-1.59516	-0.33585	0.417376
0.392667		-0.02121	1.05964	-1.07311	-0.52593	-0.82871	0.636963			-0.47659	1.91691	0.81487	-0.70433	-3.49135	-0.7729
0.393333		3.11745	0.415877	1.35972	2.87425	-0.1198	0.792175			-2.22488	-0.7474	-0.32701	-0.95946	-2.90501	1.92406
0.394		-1.41718	0.432991	1.29787	-1.5744	-1.22326	0.904054			-2.38427	-1.94543	2.71956	-1.44864	0.317771	1.11378
0.394667		1.41438	-0.47806	0.060707	0.705266	-0.75753	1.321			-1.0929	-1.16767	-0.54031	-0.5276	-1.71083	0.80713
0.395333		2.41574	0.080162	-0.10164	1.30081	-1.0206	0.517278			0.744572	0.780544	0.261009	0.604741	-0.01599	0.981728
0.396		-0.97457	-0.01934	-3.55473	2.62543	-0.56403	0.688986			3.36632	2.01636	-3.0074	3.89857	-2.40152	1.76796
0.396667		-3.0612	-0.33137	2.20392	1.73864	-0.76394	0.621796			1.01407	-1.85293	-0.14267	-1.86599	-0.95711	0.019782
0.397333		0.939849	0.357386	3.49819	-1.18188	-0.24122	0.32158			0.037801	-2.11966	1.19674	-4.12615	-3.74647	1.618
0.398		2.45262	-0.04289	1.37418	-0.8522	-0.65839	0.657434			0.768948	0.788458	-0.4443	-3.54845	-2.41425	0.259917
0.398667		-1.7014	-0.255	-3.20608	0.20984	-0.95923	1.07589			-1.38949	2.22905	-0.54992	2.24619	-0.12375	0.231114
0.399333		3.77263	-0.18449	-1.79158	-0.50618	-0.57933	0.41003			0.3165	0.200209	1.36786	0.639787	-0.88489	0.784191
0.4		0.187568	0.173075	-4.17113	0.678221	-0.59909	1.04546			1.72161	-1.16564	-1.57789	4.6256	-3.11655	0.537721
0.400667		-0.28656	-0.19374	0.37211	-2.63363	-0.70402	1.38077			-1.53987	-1.74341	0.90052	-0.0493	-3.7281	0.132144
0.401333		-2.12019	-0.07453	-0.34871	1.77719	-0.63814	0.941264			-4.80664	-2.78033	-0.22118	0.152194	-2.638	-0.29979
0.402		2.21787	-0.13612	-2.07068	0.920182	-0.89812	0.977063			-1.00147	-4.34477	-3.08736	1.95501	-2.6172	0.535108
0.402667		-0.89805	0.011586	-1.34672	-1.00542	-0.27583	0.649138			-2.2571	-0.57058	-0.7795	0.424371	-1.94968	0.407571
0.403333		3.71184	0.107242	2.51694	0.348535	-0.54961	0.897864			0.435841	-1.28396	0.291285	-2.26884	0.7447	-0.12954
0.404		-1.13622	-0.00899	2.15717	0.56702	-0.69144	0.673622			-2.5259	-2.39177	-0.16867	-2.86814	-0.52771	-0.08698
0.404667		3.72502	0.279271	-1.89413	-0.11759	-0.78694	-0.03807			-2.13389	1.61447	1.06284	1.65082	1.39395	1.07535
0.405333		4.10739	-0.04385	1.13395	-0.25436	-1.54881	0.674007			-6.01076	-2.40578	-2.63466	1.54231	2.99788	0.375025
0.406		2.03983	0.20419	-2.60385	0.178582	-1.49294	0.4064			-0.10557	-0.68968	1.22365	3.49835	1.0051	0.064511
0.406667		1.09601	0.732098	-0.20758	-0.87165	-1.75664	0.279546			-4.56196	-1.82886	-0.61267	-1.42199	1.5879	1.20553
0.407333		-0.07473	0.299575	1.26707	0.478161	-1.81724	0.746043			-0.80931	0.383638	-0.69107	-0.8539	2.57056	0.105449
0.408		0.477473	-0.43409	-2.08465	2.42959	-1.16253	-0.15041			-4.15665	-2.47577	1.70234	1.96992	1.00543	2.04769
0.408667		3.5767	-0.06119	-0.54599	-0.81906	-1.48351	0.19816			-4.70945	-1.42893	0.258128	-1.40397	-0.08351	-0.16528
0.409333		1.04494	0.288414	-2.25923	-0.46769	-1.79918	-0.07273			-4.94779	-2.38669	0.350972	2.70974	2.84597	0.615815
0.41		2.38573	0.467791	-1.70749	0.428566	-1.81776	-0.64412			-0.52648	-0.76954	0.308269	3.29553	0.528087	0.143501
0.410667		5.15505	0.900708	-1.31891	0.406362	0.118515	-0.42041			1.2474	2.08088	0.095993	0.650283	-0.08641	-0.1086
0.411333		1.76777	1.10809	4.17359	1.86451	-0.81314	-0.6649			-2.43295	1.30311	-0.99088	-3.74497	-0.84449	-1.06758
0.412		2.72898	0.66365	0.886085	1.95873	0.21911	-0.68252			-1.62438	-0.68899	0.314179	0.500629	-2.11467	0.64796
0.412667		0.487597	1.30569	-0.1999	1.08327	-0.54523	-0.59285			-1.00188	0.483433	-1.09451	0.911466	-1.30421	-1.71251
0.413333		0.062616	0.932853	-2.2549	0.586567	-0.1635	-0.32058			-0.18037	2.05074	-0.6954	3.00207	-2.76354	-2.3961
0.414		1.46396	0.340145	-2.23437	0.687652	0.655248	-1.34151			-2.60144	1.74269	1.22386	3.77365	0.343641	0.490101
0.414667		1.67729	0.499349	-0.83218	2.82525	-0.25845	-0.88308			-0.6633	-2.17508	-1.94164	0.939623	3.17684	0.838706
0.415333		2.21267	0.141457	-0.13811	-1.38728	-0.9421	-1.08386			-1.00315	-2.89908	-0.59656	0.310232	2.07067	-0.172
0.416		2.16485	0.137024	-1.26847	-1.93969	-1.27465	0.334834			1.12738	1.63729	2.18618	-0.27998	2.61345	-1.60552
0.416667		4.6764	0.476429	-0.49622	2.19924	-0.92441	-0.52421			0.388311	1.1759	-0.49817	0.999437	1.52722	-0.07306
0.417333		3.83207	-0.26539	-1.64842	1.49632	0.158202	-0.69411			-1.96638	-0.67412	2.30342	2.29076	-1.65411	0.333953
0.418		-1.62032	-0.15841	0.100383	1.06749	-0.84034	-0.67482			-1.792	1.41237	0.87897	-0.28582	1.65831	-0.75847
0.418667		1.07544	-0.36446	1.03959	0.678263	-0.47066	-0.39814			0.746185	-1.86789	1.46962	0.961495	-0.56262	-1.37748
0.419333		1.0861	-0.52621	0.829229	0.890012	-0.53084	-0.56864			2.26886	0.548749	1.87007	-0.18495	0.272027	0.737929
0.42		2.48567	-0.82153	1.25164	-0.15213	-1.29059	-0.51146			1.22435	-1.9405	2.38664	-2.62282	0.005156	0.454597
0.420667		-0.1193	-0.30365	-0.0833	1.96868	-1.65202	0.01554			2.92443	1.3567	-0.68795	-0.75514	1.20237	0.497825
0.421333		-0.87536	-0.63887	1.40136	0.211272	-1.5376	0.332283			-5.4068	-1.40376	1.99719	-0.54813	0.418856	-0.4639
0.422		0.299122	-0.17022	0.178777	0.978745	-1.50997	0.352938			-0.13526	0.560911	1.60581	-2.68643	-0.76224	0.881332
0.422667		-1.61708	-0.06376	0.581494	1.41806	-0.89774	-0.10079			-3.28423	0.139642	0.699886	-0.36958	0.252353	1.71446
0.423333		-0.63717	0.708404	-0.13943	0.227232	-1.02778	0.739359			-0.47448	1.12178	1.17836	-0.78496	-0.44754	1.81931
0.424		-1.40764	0.292707	1.08778	-1.56214	-0.58309	0.438493			-3.54537	0.872544	1.21757	-2.29709	0.954648	1.05573
0.424667		0.208217	0.405386	-1.66575	-0.30982	1.30032	0.441642			-5.5233	-0.19226	1.41255	0.591931	-4.89822	1.83707
0.425333		0.468317	-0.40767	-2.1716	1.05592	-0.98986	0.991656			-0.02606	-1.46684	0.628057	2.22929	4.53376	0.621236
0.426		0.856654	0.296068	1.57164	2.51876	-0.40502	0.303372			-1.02574	-0.11547	-0.29225	-2.23907	1.90586	1.1522
0.426667		3.03259	-0.34853	-1.90025	5.02939	-0.11967	0.549832			-4.53077	1.33918	-3.94825	1.78563	1.08217	0.636686
0.427333		1.20865	0.191266	-0.17629	1.41754	-1.14375	0.249978			-2.51809	1.61912	0.613292	0.376343	0.912619	1.24781
0.428		-3.64397	-0.85333	-3.098	-0.86656	-1.45639	-0.01432			-3.16755	-0.43517	2.67738	2.79707	4.02194	1.23784
0.428667		1.98415	-0.31117	0.07006	-0.05807	-0.39261	0.320537			-5.06902	0.493905	4.16647	0.266027	1.11025	0.349345
0.429333		3.55394	-0.48583	0.998587	0.651065	-1.01094	-0.51949			-3.48603	-0.08587	2.28313	-0.40432	2.48762	0.129701
0.43		-0.20413	0.575017	-0.17279	0.748285	-1.97097	0.505643			-2.52281	-3.94166	-0.77049	0.810983	2.79449	-0.47325
0.430667		3.8543	1.08245	-0.08716	-0.01835	-1.0835	0.007792			-2.87983	2.05624	3.33329	1.0088	3.03788	-0.32206
0.431333		5.81747	0.714369	-1.98916	-1.57895	-0.03995	0.61244			-2.26716	0.752714	2.88161	2.10074	-1.59583	-0.38436
0.432		-0.81593	0.225921	-0.03309	1.17095	-0.71046	0.347362			-1.52058	-1.58673	1.48032	0.189935	1.52446	1.24519
0.432667		-0.54174	0.359962	0.486342	-1.17631	-1.39189	0.609473			-0.05036	-0.11939	1.35533	-0.20495	3.05186	-1.35332
0.433333		0.3151	0.763787	0.72869	2.03355	-0.47663	0.415852			-4.39584	2.99736	0.597937	-0.58176	0.279615	-0.54219
0.434		5.72942	0.64109	3.52107	-0.15528	-1.7793	0.480797			-3.73271	1.54501	2.62073	-3.37851	3.89184	0.156632
0.434667		-1.40873	-0.0303	-0.35938	-2.39326	-0.76197	0.048734			-0.1865	-5.66208	3.56737	-0.57232	2.18021	1.12185
0.435333		0.698394	0.388795	-0.00982	0.203869	-0.17904	0.460192			-2.36144	0.827767	1.7987	-0.90411	0.284681	0.508626
0.436		-1.38597	0.585807	-0.37928	1.01182	-0.08393	0.22078			-0.40219	-3.33856	2.31888	1.29347	-0.26508	0.361791
0.436667		1.44416	-0.03863	-2.09413	2.45326	0.692562	0.052081			-0.39324	-0.25021	-0.33267	1.26784	0.777963	0.82649
0.437333		0.676497	-0.20684	1.9088	1.61806	1.22771	0.325791			0.324388	2.55883	1.5494	-0.00774	-2.82223	0.82276
0.438		-1.47436	0.444301	2.21137	0.7038	0.634927	0.652856			-2.81409	0.101727	1.66621	-1.94464	-0.4525	0.693242
0.438667		-2.65734	0.279218	0.622923	-0.72332	0.200392	0.862005			-2.79894	-3.36392	2.68176	-0.2722	2.05059	2.06973
0.439333		0.96997	-0.46386	0.211725	-0.18557	-0.0809	0.512058			-3.25581	-0.40582	1.18323	-1.61194	0.298683	0.688273
0.44		0.998269	-0.4233	2.34696	0.92412	0.275667	-0.22165			-2.596	0.977864	2.498	-0.66048	-1.46134	0.66109
0.440667		-2.67409	-0.21658	0.341146	2.20513	-1.74058	0.26674			-1.95194	-1.17777	1.22207	-0.19492	2.73624	0.855825
0.441333		-2.24266	0.34623	0.991915	-0.00372	0.25452	-0.30538			-1.74683	-3.18292	0.531766	-1.21437	-0.25148	0.499238
0.442		-0.77999	-0.28956	0.631198	-0.21142	0.247567	0.661473			-1.99354	0.950508	3.00576	-0.91218	-0.79089	1.53108
0.442667		-4.73326	-0.73938	-0.52959	-3.22152	-1.26471	1.40382			-2.71304	-2.89024	5.19228	1.71721	2.96729	1.28503
0.443333		-0.93954	-0.13989	-1.48037	-0.74541	-0.43384	0.794295			2.27367	-0.18437	0.055738	2.18201	-0.10449	1.34167
0.444		-2.53201	-0.21188	3.50276	1.6687	0.022758	0.928352			1.31185	0.044356	-0.63219	-2.30933	-2.48395	2.29951
0.444667		1.04582	-0.32527	-1.3516	1.23629	0.742526	0.982487			1.65244	-1.58658	0.671888	0.06156	-0.66654	1.61109
0.445333		0.03439	-0.14888	-0.1072	1.61013	0.099016	0.518183			0.243986	1.6821	-1.67443	-1.72919	0.877813	0.514795
0.446		3.1376	-0.272	0.071888	1.91928	1.07653	1.06322			-1.98431	-0.32893	-0.99122	-0.84997	-1.56205	0.563422
0.446667		-0.6958	-0.07847	-3.61493	1.21317	-0.53573	0.951668			-2.97614	-1.0576	-0.59771	3.97473	2.6459	0.934822
0.447333		2.09122	0.406822	0.360346	0.235182	1.33194	0.336688			-0.17636	-0.55607	-2.29054	-0.09612	-0.72777	-0.34543
0.448		-0.58922	0.020594	1.7633	0.420514	0.508649	-0.18858			1.64571	-2.282	-0.75875	0.224669	0.060026	-0.10926
0.448667		2.67873	0.278517	2.64231	-1.62503	1.71005	0.582868			0.109419	-1.46996	0.127597	-1.65205	-1.74709	-0.04599
0.449333		-1.30494	0.151532	-2.28562	2.03456	1.4282	0.126602			4.43112	-2.19038	-1.04476	1.64466	0.700276	0.155847
0.45		5.01605	0.138017	-2.09466	-0.59708	1.21039	0.152773			-1.27857	-1.2584	3.09727	1.8177	3.91699	-0.56378
0.450667		-1.5121	0.166112	0.747969	2.30031	2.65279	-0.34761			2.60153	-3.95957	-0.61305	-0.21897	-2.19327	0.294714
0.451333		2.34054	0.850148	-2.67179	-0.48685	0.865527	0.070426			-2.36151	-0.97241	0.579154	3.35326	2.79904	-0.86957
0.452		2.0743	0.328096	2.44289	-0.05168	1.55379	-0.2269			0.990883	-0.37135	0.734498	-0.67846	-1.74907	-0.9465
0.452667		2.14799	0.534819	0.706457	-2.80921	1.56466	-0.23891			-0.76789	-0.41293	0.181353	-0.48694	-0.63116	-0.47254
0.453333		-2.19812	0.896825	-1.26655	1.03138	0.347757	-0.08183			-0.29492	1.08089	-0.38048	2.44128	1.21534	-1.06945
0.454		5.07501	-0.38656	-1.08479	-0.39938	0.561751	-0.13196			-0.09034	2.37427	0.713493	0.359652	-0.52621	-0.87485
0.454667		-0.34044	0.543624	-0.59246	0.120077	0.812976	0.430466			-2.39687	-0.23317	-0.8199	0.860546	1.46283	-1.40172
0.455333		3.78189	-1.01575	-1.11995	1.26753	0.688335	0.650023			-3.02236	-0.23451	-2.98589	0.557016	4.80299	-0.88973
0.456		2.89353	0.239506	3.0004	-0.76558	0.677362	0.013768			-2.04959	2.32494	-2.16574	-3.90044	1.15268	0.927367
0.456667		1.87555	-0.42455	1.15746	1.16899	-0.022	0.283881			-3.10641	-0.41463	-0.37225	-1.9282	3.62284	0.008836
0.457333		3.57231	-0.38643	4.48295	-0.6864	1.19289	0.326989			-0.35999	0.367574	-1.00288	-4.03765	0.394966	0.579982
0.458		0.400854	-0.59556	-0.14459	-1.79196	-1.25452	1.37158			-0.51751	-1.37766	1.0842	0.928478	4.45495	0.081825
0.458667		1.05732	-0.65439	-2.42519	0.282179	0.279768	0.924197			-1.45878	0.904305	-2.42737	0.835179	1.55476	-0.81682
0.459333		4.86222	-0.2626	2.79296	3.31654	0.725848	1.06151			-1.93593	-2.27967	-1.97831	-2.10814	-1.62749	-0.18489
0.46		3.15626	-0.43018	1.54507	1.63661	1.14913	0.197859			0.889759	0.25646	-3.52686	-0.81708	0.444994	0.74825
0.460667		-0.38908	-0.38999	1.00474	1.45189	1.52137	1.05053			-6.84738	-1.66136	-2.81886	-1.67662	1.90083	0.658311
0.461333		5.66164	0.162438	1.34661	-0.5524	1.28307	1.00511			-0.72464	-1.66287	-0.99366	-0.33016	2.19966	-0.05144
0.462		0.178644	0.224711	-0.0699	-1.2315	1.24778	0.799369			-2.05989	1.05983	0.770791	1.53828	1.43417	-0.20115
0.462667		0.494109	-0.72525	-1.323	0.457672	0.670137	0.512537			1.53677	2.3634	1.85166	1.11591	0.061125	0.525536
0.463333		0.607067	-0.34262	-0.36153	2.52214	1.2041	0.623711			0.815774	-4.27964	-3.43508	0.051839	-2.11833	0.921149
0.464		2.51129	-0.20047	-0.46707	3.12022	1.28623	0.897531			-2.09467	1.94908	-5.40241	0.29095	-0.15624	0.971214
0.464667		5.32694	-0.64726	2.01458	-0.84002	0.798865	0.347106			-2.92353	-0.64847	-2.72222	-0.34178	-2.06195	1.29686
0.465333		2.8041	0.196029	2.47154	-1.92126	1.36384	0.804943			-2.23943	0.37526	-1.98224	-2.39631	-0.09048	-0.43088
0.466		3.66014	-0.86451	-1.96397	-1.5336	1.45893	0.471894			-3.40762	-2.71286	-0.96518	3.81115	2.06305	0.054143
0.466667		1.20112	-0.30562	-0.17008	-0.45675	1.04737	0.495482			-0.48031	-0.31545	-1.0056	0.412782	0.420025	1.48907
0.467333		3.64745	-0.74373	-0.65683	0.01186	-0.03125	0.556555			2.79142	-0.59966	-1.78399	-0.66482	2.0154	0.65068
0.468		3.58684	-0.39361	0.843108	1.27939	0.327639	1.08978			2.52026	-0.95433	-2.23699	0.322966	2.38957	-0.02885
0.468667		2.58994	0.125256	2.00766	0.065022	1.01195	0.077017			-4.49434	-3.06219	1.45558	0.331244	0.527812	1.19227
0.469333		3.075	-1.12528	-0.12301	0.349908	-0.13645	1.10622			-0.84954	-0.19714	-4.01172	0.806341	0.860171	-1.15868
0.47		3.50803	-1.89149	-2.15159	0.444416	0.638177	-0.71839			3.11556	-1.89915	0.81246	-0.16925	0.076839	1.32439
0.470667		2.15354	-0.43048	3.38182	0.66705	0.691354	-0.56094			3.98625	1.3823	-1.88623	-3.79855	1.45593	0.930777
0.471333		3.43056	-0.66519	-1.64006	-1.67929	-0.58186	0.135825			5.46681	0.228352	2.41854	1.64188	0.601102	0.224985
0.472		-1.82072	-1.60209	-1.12317	0.193323	-1.04959	1.05768			-4.13598	-1.94455	-1.15408	1.24993	0.52298	0.255152
0.472667		5.66996	-0.01529	-0.63991	1.41166	-0.32203	0.663564			0.362735	0.215249	0.323312	0.620691	-2.99241	0.416011
0.473333		6.07255	-1.22691	-2.17274	-0.36064	0.362096	0.887685			0.530487	-0.95338	1.21436	2.20406	-3.47936	1.20431
0.474		1.56079	-0.83442	-1.66254	1.54417	0.514173	0.63258			1.23981	-0.93894	-0.19515	1.12272	-2.82727	0.898045
0.474667		0.229515	-0.6943	2.32019	-0.29551	0.926475	-0.37835			0.919534	-5.03819	-1.40183	-1.64918	-0.11937	1.36779
0.475333		0.982993	-0.85907	-1.82706	-1.02904	0.132672	0.099136			4.0594	1.58091	-0.17713	-0.06264	2.78055	1.24227
0.476		-2.86566	0.202762	-0.73897	1.01994	-0.06875	0.555068			0.875424	-1.37077	-2.66499	0.44748	1.44732	0.41047
0.476667		0.121915	-0.1942	0.752506	-1.44903	0.058348	0.154551			1.538	0.506303	-0.0093	-1.44719	-0.87837	-1.53439
0.477333		1.5289	-0.77399	3.25247	0.116527	0.148099	0.03789			-0.93779	-1.13535	-2.26561	-2.66775	-0.4745	0.175151
0.478		1.50737	-1.09509	-4.96109	0.008121	-0.35346	0.77857			-1.78201	-1.61287	-1.50767	1.2579	1.46388	-1.20475
0.478667		3.02838	-0.51541	-2.90864	1.29653	0.81353	0.26948			1.75273	-3.54287	0.126703	0.825306	-0.94287	0.052651
0.479333		-0.69201	-0.00174	-0.6728	1.28978	0.371539	-0.32277			-0.13588	-2.68961	-2.2406	-0.58966	2.05437	-0.17654
0.48		-1.63696	-0.21104	3.42293	-0.62741	0.253492	-0.68251			-1.98049	-4.17701	1.10222	-3.08395	-0.5299	0.296953
0.480667		2.77139	0.210839	1.62757	-1.90551	-0.29986	-0.22356			-0.60435	-2.34375	2.3352	-2.55232	1.87809	-0.38636
0.481333		-2.95091	0.179904	-0.31807	-0.06172	0.164148	0.455072			1.42573	0.246992	0.51381	-1.82213	1.5147	0.380315
0.482		1.62659	-0.56193	2.40766	0.381548	0.422066	-0.02682			-0.47465	-1.04437	-0.05308	-2.00927	0.549221	1.27767
0.482667		-2.73515	-0.48054	-0.9088	5.40988	0.359745	1.20075			3.14471	-0.52962	-3.87273	-3.10236	2.25219	0.015278
0.483333		-0.58731	-0.11694	1.97892	0.120192	1.3289	0.634299			4.01259	-0.57404	2.46566	-4.72475	0.537117	1.20322
0.484		1.1264	-0.07663	2.57952	1.76763	0.57433	1.47489			1.00868	-0.13673	3.18033	-5.10161	-0.8944	0.31545
0.484667		-4.41352	-0.26817	1.07586	3.79392	1.31182	0.601224			2.06732	-1.61934	0.673537	-4.28551	-0.50616	0.36248
0.485333		-4.8708	0.202814	-0.27281	-2.59275	0.351563	0.065659			0.405858	-0.39889	3.35155	-2.76134	-0.24233	0.902252
0.486		0.061927	-0.40778	0.133441	0.138115	1.2529	0.114195			-0.74997	-2.4797	0.667839	-1.1725	-0.53996	0.835529
0.486667		-0.11916	-0.02181	-0.65981	-0.277	0.831677	0.183961			-0.03239	0.544543	1.8568	-1.19615	1.49162	1.31896
0.487333		-0.86266	-0.25546	-2.2814	-2.56038	0.425066	0.411393			2.50425	0.030625	0.529797	0.446356	0.31746	1.75839
0.488		-2.40431	0.196633	-0.53334	-1.07202	0.493317	0.592298			-1.92742	2.25042	2.20781	-1.20172	-0.84842	0.921745
0.488667		2.46196	0.147914	-3.56545	-1.42493	0.134635	0.576554			3.67257	0.295684	-0.45752	3.81649	0.835377	0.126138
0.489333		-1.82317	0.604068	-0.03168	-0.60859	-0.06742	0.728707			2.16106	1.37426	0.517937	-1.23655	2.94764	0.661649
0.49		-0.68643	-0.10291	2.99691	-1.23516	0.702895	0.841571			3.17416	0.430395	-1.63189	-5.08603	3.22665	0.973156
0.490667		0.605847	0.246613	-4.73492	-1.16981	1.39773	1.27796			2.65268	0.591581	2.09487	0.999363	1.75141	-0.23608
0.491333		0.04759	-0.00703	-2.36406	1.92487	1.55627	0.25333			3.35698	-0.60663	-3.31455	0.530456	2.37054	1.15203
0.492		1.50742	-0.10928	-2.08683	-1.70694	0.983899	0.37112			0.752888	-1.00173	-1.01676	0.316998	1.06958	0.430293
0.492667		-1.78554	0.8292	2.68881	-2.87517	1.73033	0.254611			-1.63563	0.276381	0.796161	-2.57066	-3.47153	0.499921
0.493333		0.053692	0.029215	0.323602	-0.85205	0.729241	0.89862			-1.62252	0.016008	0.809116	-2.00244	0.584928	-0.42843
0.494		0.832087	-0.28267	2.3694	-0.90332	1.10828	-0.07598			0.06748	-2.21505	-1.058	-1.48427	0.331451	-0.33139
0.494667		-2.62276	0.178411	2.07146	-1.1831	0.059847	0.77331			2.6366	-1.39771	1.84395	-2.22853	3.14533	-0.61844
0.495333		0.04862	-0.11748	-1.5996	0.36399	1.76599	-0.21379			2.46079	0.738908	-1.89026	0.158784	0.737886	-0.02764
0.496		-0.44589	0.128958	1.51421	-1.25113	-0.43216	0.020468			1.37842	-2.3907	1.42574	-2.31228	1.74874	1.71419
0.496667		-1.17397	-0.19469	1.37958	2.36507	0.603843	-0.308			-1.79218	-0.74888	-2.28837	-0.34227	-0.78794	-0.40276
0.497333		2.31311	-0.76682	0.463313	-1.30649	-0.49145	-0.20926			1.91892	-3.66467	-0.02572	-2.30702	-0.20848	-1.39634
0.498		-2.94186	-0.53527	-0.42804	-1.70378	-0.36236	0.530248			0.146362	-1.4572	0.197743	-1.05354	2.03987	-0.54317
0.498667		-2.5592	-0.2189	3.69142	-0.62796	0.153628	0.186902			2.05601	-0.52461	0.419324	-3.09242	0.338117	0.014267
0.499333		-2.09431	-0.28097	1.33842	-0.88702	-0.89797	0.63422			-0.29027	-2.51519	-0.14929	-0.86708	2.79944	0.845143
0.5		0.378147	0.609535	1.75287	-1.12006	-0.30575	0.540192			-1.44709	-2.21953	0.168682	-2.80451	2.02418	0.750127
0.500667		0.664591	-0.79656	-2.63393	-3.17619	-0.25984	1.07447			0.408528	-1.25842	1.70468	2.36755	2.75679	0.472636
0.501333		0.941815	-0.52136	0.479221	-1.01824	0.384726	0.361754			1.64674	-1.28199	-1.75398	-0.23378	-1.01909	1.60424
0.502		1.35142	-0.21772	-0.2552	-2.9392	0.520349	0.229678			0.139432	0.289196	1.83584	-0.98672	3.0932	1.26473
0.502667		1.00903	-0.53503	-1.30245	-0.16348	-0.513	0.988262			3.46187	-2.52997	-1.98734	-0.89691	2.77327	1.30766
0.503333		2.58366	0.413204	-1.63572	-0.93216	-0.94331	0.967541			1.96017	2.60171	-3.95771	2.22425	4.257	1.21615
0.504		1.50931	0.364006	0.531467	1.13043	-0.03063	0.668299			-0.55478	0.237346	-3.99146	1.18308	0.44472	1.46635
0.504667		0.753947	-0.19055	-0.2785	-2.31324	0.749913	0.263284			-1.04457	0.752264	-0.18222	1.31292	-0.71291	1.75331
0.505333		0.036488	-0.43471	-2.19646	-2.89929	-0.42087	0.389246			1.06829	-0.93104	-0.8507	1.14885	0.618212	0.868457
0.506		-2.56629	0.066589	-1.02457	0.922389	-0.4984	0.945716			1.9559	1.38685	-1.7558	1.50873	4.84011	-0.72376
0.506667		-0.01446	-0.63285	-2.82782	-1.4543	1.41366	0.514833			2.1086	-1.22365	1.10349	1.41582	-0.56906	-0.53435
0.507333		1.14896	-0.9111	-3.61378	-1.60472	0.725599	0.522553			-1.63768	-0.50247	-0.65901	2.95837	1.15915	0.232229
0.508		2.42308	-1.07008	0.87148	-1.49459	1.22931	0.624984			1.60122	-1.69492	-0.65305	-0.04249	-1.47208	1.34326
0.508667		-2.33266	-0.95903	-2.49022	-4.54134	0.947807	0.470686			-0.36789	0.327695	2.71324	2.23177	-0.48188	0.881988
0.509333		1.73112	-1.12311	0.203632	-4.53483	-0.91215	-0.27439			-2.63439	-0.07312	0.802567	0.49932	2.4251	-0.10518
0.51		-1.68309	-0.53287	-0.63734	-2.99527	0.425112	-0.11321			2.4133	-1.12475	1.30411	0.257219	-1.65188	0.071231
0.510667		-0.37496	-0.72982	0.122148	0.362441	0.726259	-0.21365			1.33233	-2.79356	-0.90624	-0.1686	-0.8535	-0.25788
0.511333		-0.71356	-0.73993	-1.67725	1.45533	0.937706	0.445002			2.51628	1.23336	-1.92295	2.22266	-1.32385	-0.38754
0.512		0.429571	-0.94125	0.867844	0.735858	-0.13425	0.226518			-0.12819	-0.49809	-0.945	-1.58732	0.725174	-0.24245
0.512667		-1.3137	-1.38755	0.220826	0.451578	-0.40376	0.72957			1.75512	2.76869	0.118618	-1.33678	0.884405	-0.75956
0.513333		2.27333	-1.51462	1.65505	-1.09221	-0.47129	0.016192			-2.90257	-1.76173	0.73628	-4.44158	-0.22332	0.380648
0.514		-3.65126	-0.9037	5.07139	-1.72864	0.463089	0.230823			3.5443	0.170283	0.314479	-3.87371	-0.53833	-0.56147
0.514667		0.738696	-0.54773	1.46406	-0.49432	0.547711	0.559735			3.14876	-1.48984	-2.67355	-0.67667	0.334886	-0.12757
0.515333		-0.35435	-0.17915	-0.69942	1.55317	0.782173	0.28641			2.53577	-1.54627	-1.52319	0.826255	-1.4677	-0.58993
0.516		1.17317	-0.46702	0.61434	1.64903	0.804209	-0.04311			0.223618	-2.59367	-2.02991	-1.41221	-1.5151	0.558461
0.516667		-3.92471	-1.01502	-0.4818	-0.27998	-0.33792	-0.51998			0.569208	0.294364	1.00926	-1.71368	0.940378	1.27539
0.517333		-0.73132	-1.82611	0.604269	0.127988	0.667904	0.017777			4.78341	-0.56028	-0.54231	-2.50003	-0.74054	-0.04132
0.518		-1.46505	-0.89031	1.08797	-1.99188	0.271159	-0.14529			2.05712	-0.64625	0.795264	-2.62616	0.813039	1.09296
0.518667		-0.93583	-1.00138	0.920169	-1.98555	-0.18445	0.637306			-1.31582	-2.35689	1.43557	-1.68987	2.60327	-0.03001
0.519333		-6.58194	-1.08122	2.56361	-1.84667	0.888725	0.176621			1.1913	-2.14209	2.36677	-2.76368	-2.36388	0.843782
0.52		-0.55738	-0.46136	-3.42651	-1.41542	-0.26273	-0.48047			2.31489	-2.72773	1.08537	3.1772	0.561687	1.20545
0.520667		-2.21155	-0.71495	-2.09878	-4.04883	0.531077	-0.02332			2.4694	-2.62132	3.74354	0.49579	2.70186	1.64332
0.521333		-1.48356	-0.43198	3.00487	-0.18746	0.099637	-0.53778			1.61309	-2.17611	-0.37091	-3.07944	2.69773	0.5126
0.522		-1.40071	-0.63751	-3.09396	-1.67229	0.01365	-0.18525			0.714555	-0.2984	0.143088	3.26633	1.11968	-0.22843
0.522667		3.38637	-0.39628	0.299073	1.20175	0.433546	-0.06008			0.975155	-0.55389	0.069126	-0.31431	-1.06832	0.50098
0.523333		-1.20291	-0.09853	-0.39139	2.66781	1.10243	0.524237			0.736072	-0.25491	0.376666	0.592071	0.46355	1.06523
0.524		0.352784	-0.18203	0.999296	0.08737	0.020009	0.866359			-0.20606	-1.96743	-0.02885	-2.51257	-0.55892	0.235557
0.524667		1.62208	0.202857	-0.83613	1.40861	0.368027	0.445339			-2.01986	0.322512	1.233	-0.98557	-0.7063	1.10881
0.525333		-2.98656	-0.81389	0.838222	1.54994	0.703644	-0.72443			1.79407	-1.22461	0.019712	-1.80005	-0.53288	1.62234
0.526		4.94339	-0.00535	1.29339	1.15198	2.01034	0.208243			3.76299	-4.09825	-0.14932	-1.45712	-2.28312	0.463904
0.526667		3.18223	-0.20769	-2.75517	-1.4254	0.538933	-0.27202			0.211378	-1.24221	1.97564	2.32774	-0.54753	1.07273
0.527333		4.8555	-0.88902	-0.98332	0.884106	0.252704	0.690297			-3.03035	0.002103	-0.19303	-0.73072	1.0416	-0.43035
0.528		-1.93497	-0.3549	1.69569	-2.75221	0.491927	-0.75685			-5.30509	-2.4486	1.63137	-3.27758	-0.99577	0.507713
0.528667		-2.6276	-0.35329	-0.4494	-2.19508	-1.03571	-0.0621			-4.63061	0.956303	-0.01715	0.615509	2.43609	-1.14001
0.529333		-3.37814	-0.1078	-2.79204	1.06118	0.209087	-0.037			-0.88444	-0.80137	-0.84033	1.34214	-1.9197	-0.66966
0.53		1.91483	-0.64512	0.277205	-0.59427	0.18727	0.471237			-1.02252	2.05384	3.46734	0.098575	1.66315	-0.3953
0.530667		-0.62279	-0.68162	-1.29932	0.035508	0.041142	-0.26952			0.258441	-2.48141	-2.69039	0.329679	-0.97019	0.559468
0.531333		-0.79826	-0.089	-1.9845	-0.51279	-0.89322	-0.23311			-0.79093	2.44607	1.54902	1.80825	2.06468	-0.4673
0.532		3.14241	-1.20826	0.873283	1.5151	1.04605	0.618109			-3.08323	-0.34148	0.639541	-1.33762	-0.15279	-1.08313
0.532667		3.69268	-1.03753	2.51641	2.67886	-0.54543	0.225844			1.31628	-1.07612	-1.76118	-4.47786	3.74266	0.188456
0.533333		3.97306	-0.83964	2.43339	0.057228	-0.21643	-0.71293			-1.39278	0.196978	2.22707	-4.55435	3.414	0.072698
0.534		2.33436	0.038988	-1.03231	-1.94763	0.482574	0.094113			2.18646	0.688293	1.20611	0.203535	2.16781	-1.34202
0.534667		-1.24565	-0.84156	-2.4312	-0.95671	0.22253	0.034274			0.32846	1.28591	2.19354	0.075512	1.37003	-0.37648
0.535333		-1.12381	-0.63568	0.800103	1.39857	0.21453	-0.07908			0.012153	-2.65547	-0.66278	0.322743	3.23529	0.800211
0.536		-0.05402	-0.15257	0.185278	0.693497	1.03561	0.26784			1.29869	-2.13868	-1.2054	0.725543	1.80353	0.264801
0.536667		0.904399	0.102093	0.076617	-2.55918	1.65929	0.353796			-1.92475	-2.19846	2.59801	-0.36166	1.24022	0.193293
0.537333		-0.19769	-0.70031	3.75694	-1.76154	0.144681	0.022572			-2.30702	-3.0247	3.49204	-2.87517	1.32772	-0.42332
0.538		-3.61323	-0.11128	-1.15334	0.490349	0.104445	0.264982			-3.17944	-3.9726	-0.47638	0.553041	6.37718	-0.73869
0.538667		1.41134	-0.51683	1.42763	-1.06142	1.83376	0.001003			0.655058	-0.72818	-0.20756	-0.54955	2.1179	-0.66681
0.539333		-0.04911	-0.87517	0.922129	2.22589	0.523509	-0.22668			0.411881	-4.4826	-0.36825	-3.08618	2.62637	1.56836
0.54		0.791526	-0.40448	-0.14309	-0.87238	0.425689	-0.03225			-0.70601	-1.41123	1.69051	-1.1927	1.9998	-0.06659
0.540667		-2.60033	0.020153	1.74299	-1.27394	0.938167	0.384565			1.72584	0.857795	0.662807	-1.6809	1.29554	0.336981
0.541333		-0.03738	-0.52267	3.57585	1.13956	0.621656	0.328674			-2.09825	-0.14975	-2.03959	-4.05152	2.69513	-0.19861
0.542		0.004879	-0.36616	0.342278	-2.50702	0.859698	0.704585			1.46286	-3.27084	1.5057	-0.89469	1.34891	-0.74503
0.542667		-2.54978	0.41235	1.35501	-2.52862	0.900605	-0.18703			0.985717	-0.95347	2.56874	-3.09751	0.405551	0.332221
0.543333		-0.54063	0.570201	0.913849	0.059476	0.775285	0.237185			4.96287	-1.52265	-0.72961	0.094688	5.0183	-0.52468
0.544		-1.00002	-0.80277	0.826584	0.449547	1.67608	-0.20006			1.9865	-2.41568	-1.16545	0.649424	3.17707	0.364312
0.544667		0.148084	0.227419	0.027029	-2.22825	1.54278	0.667184			3.04922	-1.80147	0.114351	0.992091	1.82996	0.356009
0.545333		2.22657	-1.42024	-1.85451	-0.36997	0.421565	0.483415			-0.59226	-3.4128	0.542909	3.18635	0.238239	-0.41667
0.546		-4.11632	0.302666	3.93765	1.21882	0.490038	0.203107			5.22148	0.053625	0.486783	-1.19551	0.260741	0.347689
0.546667		-1.72558	0.452307	-1.39061	1.5753	-0.15431	-0.59949			2.6635	4.32809	-1.23524	2.33756	-0.82394	0.781199
0.547333		-2.83003	0.536203	-4.80458	-0.47294	1.09755	0.21236			4.24682	-0.48742	2.04197	3.6616	-1.18811	-0.69125
0.548		-0.04408	0.558187	2.4083	-0.06641	0.637798	-0.09967			1.67397	-3.45685	-0.13589	-1.58307	-1.63829	-0.02525
0.548667		-4.24126	0.613243	2.54612	1.5838	1.03209	-0.38176			0.40103	-1.80932	-2.70171	-2.49705	-0.91173	0.922976
0.549333		-3.47781	0.275926	1.98561	-0.83371	0.35841	-0.28372			1.60795	0.976783	-2.2236	-0.18424	-0.81367	0.202243
0.55		4.05668	0.355969	0.52294	-0.13617	0.612907	-0.03574			4.36795	1.01648	-1.14117	0.711082	-0.76815	0.258422
0.550667		-0.73847	-0.25784	-1.55952	-0.09928	0.080352	0.401479			3.32491	1.33051	-0.19868	2.28408	0.080434	0.048691
0.551333		1.26949	-0.5001	0.55962	1.95006	-0.54726	-0.81751			4.03903	2.32692	-1.46108	-0.84455	1.06108	1.12324
0.552		-0.67515	-0.04742	-1.4806	-1.61471	0.513767	-0.34922			3.55659	-0.84775	-0.9365	2.28692	1.88102	-0.07069
0.552667		-2.10115	-0.31592	-2.46686	-0.56785	0.573554	-0.52617			-3.35599	-1.18317	0.856364	0.975589	1.88703	-0.4112
0.553333		4.61533	-0.38142	-0.54873	-3.18856	0.177879	-1.01796			1.78073	-2.93233	0.899346	0.972141	3.22739	-0.72575
0.554		2.40131	-0.75687	-1.79165	-0.70042	1.08987	-0.751			2.67992	-2.99527	-1.31226	-0.03539	0.198664	-0.03711
0.554667		1.49737	-0.4533	-1.00281	0.185874	0.418137	-1.18821			1.28188	-0.70132	0.108492	-1.07572	6.31944	-0.11591
0.555333		2.92426	-0.47798	-3.24455	1.20714	-0.19022	0.067705			-1.13033	-1.44598	-0.7959	1.29265	3.51134	-1.4274
0.556		3.41163	0.160637	-0.9525	-2.99298	1.27	0.032132			3.08007	1.06692	2.74913	0.656711	2.40041	-1.10524
0.556667		-0.14298	0.358965	-2.90722	-0.14491	1.00714	-0.24225			7.08654	-2.39861	2.09906	0.753599	2.19776	0.691799
0.557333		-0.28128	-0.65233	0.356229	-0.4443	1.08318	-0.20613			2.50985	0.024558	-1.02311	1.49568	4.32228	-1.38021
0.558		-2.46626	-0.40178	-0.72165	-2.37874	2.04788	-0.8565			2.82119	-3.90341	4.49019	0.148183	-1.12551	0.125362
0.558667		-1.34192	-0.4148	-0.6916	0.334987	0.276132	-0.38524			-0.36467	1.17299	0.412801	-0.05595	2.7815	-0.73433
0.559333		0.779608	0.175585	-1.87878	-0.20642	0.323914	-0.21556			-4.04399	1.72189	0.599864	3.05218	3.19174	-1.34884
0.56		2.83192	0.346305	-0.15163	0.43194	1.98159	-1.1546			1.94785	-0.63262	-1.64181	3.47881	-3.6977	0.041045
0.560667		1.39563	-0.03087	-0.03711	-0.00723	1.24466	-0.12781			3.48456	0.552746	-1.12114	0.443474	0.375006	0.599061
0.561333		-1.51878	-0.01351	-2.03985	-0.46275	-0.17477	-0.34917			-2.44293	-2.01864	-0.46549	1.36238	3.26009	0.028848
0.562		-2.77701	0.589554	-0.60354	3.04476	2.26029	-0.52253			-2.92082	2.87222	-2.84214	-1.09994	-1.69141	0.518775
0.562667		-2.1608	1.36264	-3.00133	2.88257	1.10699	-0.75708			3.17634	-2.34715	-2.13143	-0.00232	2.89261	0.085008
0.563333		-2.08058	0.487571	-1.05229	0.240955	0.283093	-0.21138			2.829	-0.73421	1.74493	-0.05098	2.58293	-0.42186
0.564		2.13579	1.33909	-0.33824	0.037069	1.01803	-0.05527			3.2899	0.314362	-0.27257	-1.17702	2.50909	-0.82765
0.564667		-2.01052	1.04541	2.06	-1.93878	-0.19123	-0.63661			-3.78792	1.40318	-0.52356	-2.80256	6.51965	0.865852
0.565333		-1.24718	1.81286	0.065811	-0.59421	0.771157	-0.6409			-2.19098	-0.67661	2.41587	-0.02511	2.91515	0.12926
0.566		2.83058	1.73315	-0.47174	-1.73739	1.2779	-0.51966			0.616913	-0.47116	2.09768	-2.38027	1.4997	-0.09426
0.566667		-1.58361	1.10147	-1.75181	-0.56124	0.58318	-0.18024			1.13653	0.284535	2.77867	1.65156	2.23923	-0.4702
0.567333		1.89757	0.584575	1.61973	-0.67742	2.24131	0.010891			3.56459	-0.04056	1.47413	-1.45593	-2.09835	-0.80694
0.568		-5.51598	1.69653	-2.38053	-0.21112	2.23244	-0.41			1.47133	-1.37839	0.705636	1.4627	1.33404	-0.15536
0.568667		-0.37396	1.09712	-0.54917	1.52336	1.50642	-0.32691			-2.12331	0.480376	-0.58931	-0.31825	2.65626	0.769745
0.569333		2.70806	-0.17766	-2.88741	0.160331	1.79099	-0.52303			4.74456	-0.59125	1.40946	2.84472	2.71576	-0.51027
0.57		-1.56972	0.540473	-1.5347	1.09509	2.41718	0.09146			-0.0668	-0.21696	-1.33032	2.52538	-0.19099	-0.30785
0.570667		0.025358	-0.06155	-1.47433	0.669137	1.64551	-0.56796			2.73807	-0.28215	1.20643	1.43165	2.15997	0.326007
0.571333		1.27287	0.065725	0.626585	1.11001	1.90172	-0.33453			1.19664	0.46407	0.20084	-0.56261	1.4649	-0.60706
0.572		-0.98805	0.885458	1.82106	0.065591	2.11803	-0.35388			-0.59619	-1.92656	0.914871	-3.1621	2.79615	1.30148
0.572667		1.01026	0.837802	-0.61735	0.419186	-0.22895	-0.26379			0.066562	1.36329	1.59968	0.469408	4.40533	0.115712
0.573333		-3.13067	1.05964	-1.61886	2.0281	1.63009	-0.51704			-2.84657	-1.5186	-1.08334	1.71553	2.10714	-0.45155
0.574		-2.21759	0.510609	1.64276	-0.4684	1.10608	-0.07674			-1.09202	0.576482	0.082654	1.32362	0.346738	-1.26758
0.574667		1.39091	1.47933	-0.52029	-1.36965	0.42577	-0.03519			0.609394	0.206179	-0.37648	0.263644	0.819994	-1.90489
0.575333		-2.30691	1.10005	1.7003	-0.03268	1.46271	0.408331			0.189756	-1.72611	1.01538	-1.17594	-2.20969	-2.43072
0.576		-4.76092	0.153525	3.71508	-0.6064	0.586215	-0.4156			1.4664	2.55607	2.68551	-3.04616	2.3259	-0.7208
0.576667		-2.71975	-0.31684	0.857517	-0.22997	1.29012	-0.57494			3.71013	2.71037	4.27909	1.19637	0.288703	0.322354
0.577333		-4.56561	0.179593	-1.17716	0.825025	0.487229	-0.52697			1.54184	-0.08371	1.44875	0.996006	3.13195	-0.72637
0.578		-0.82414	0.091973	-0.51153	1.2798	0.39638	-0.05282			0.425756	1.42803	1.15366	-0.54686	4.69663	0.077104
0.578667		-1.76609	0.124969	0.669094	1.94978	1.56206	0.160198			3.1783	-0.15804	1.89871	-0.01414	2.97234	-0.72159
0.579333		1.91609	0.719424	-1.02793	-1.00881	1.85866	0.369241			1.35041	0.306917	1.19015	0.636761	-0.54648	0.171186
0.58		-1.54134	-0.12362	3.42796	-2.48753	1.18495	0.00054			4.9397	-2.88056	1.54218	-1.72691	1.90059	0.143437
0.580667		-0.67987	0.343302	-0.08189	0.04942	2.04052	-0.14535			1.53992	0.829037	0.509312	0.400478	-0.75905	-0.05725
0.581333		-0.85758	0.247901	-0.32468	1.9184	2.24586	-0.24612			-0.61848	1.43733	-0.07731	0.404987	-0.0564	-0.14135
0.582		-1.40625	0.98921	-0.40888	2.40247	1.31566	0.03841			2.01095	2.80016	-1.46559	-2.01547	2.92121	-1.39112
0.582667		0.011783	0.58302	0.829195	-0.45928	0.469183	0.337478			-0.33753	0.90658	0.830078	0.290625	4.7717	-0.12453
0.583333		-0.11138	0.842969	-1.06534	-0.91798	1.17836	-0.42144			-3.02286	2.04892	0.376351	0.111271	3.4698	0.540146
0.584		-3.44996	1.03442	-1.37878	2.3899	-0.00378	0.040402			-2.70936	3.35305	0.186927	-0.52115	4.1352	-0.30301
0.584667		2.26962	0.029562	0.165188	0.057966	2.19811	-0.37383			0.578402	4.20141	0.05007	-0.10259	-1.33926	1.04683
0.585333		1.62185	0.051992	2.4872	-0.14808	1.17831	0.869263			1.26578	-0.38209	2.02687	1.29712	-0.04482	0.568987
0.586		-0.32229	0.636936	-1.06925	1.44513	-0.01203	0.461084			-1.10767	2.67312	-1.13928	1.0657	1.99184	0.182185
0.586667		-3.57498	1.07246	0.476625	-0.08065	0.543359	0.618226			-0.83017	-0.3019	1.96246	1.7688	0.247809	-0.59434
0.587333		-3.25639	0.623197	0.074	-1.42851	1.01439	0.397923			-1.57805	0.498333	2.97839	0.271891	0.179377	0.983839
0.588		0.889306	0.414366	0.886525	-0.03184	-0.0196	-0.08882			-0.66092	1.74949	0.450788	-1.04311	3.29706	1.31456
0.588667		-0.21226	1.40442	0.270408	3.49221	0.593399	-0.0196			-2.22833	-2.40239	1.24633	0.575015	1.40643	0.584778
0.589333		2.89461	1.24627	-0.2071	1.79219	0.705109	-0.32984			0.682303	-0.62687	2.85517	1.1459	1.32053	-0.04785
0.59		-2.01465	1.0121	-2.56198	-0.08235	0.30276	0.012711			2.50491	-2.04393	1.10789	0.53917	1.57243	-1.81761
0.590667		0.408075	0.745698	0.29762	1.36805	1.43845	-0.1668			2.19432	0.875448	0.575964	-2.06845	-0.33913	1.43029
0.591333		0.087996	1.04615	1.03478	0.404249	1.3496	-0.19864			2.65303	0.355614	2.33626	-2.70517	-0.39058	0.513655
0.592		-2.00601	1.25446	-1.60051	-2.8024	0.39366	-0.15691			2.51171	0.94438	3.20414	-0.72296	1.28855	0.050174
0.592667		-0.36936	0.927683	0.004689	-0.11623	1.72707	-0.78667			-0.30128	-1.24389	-0.2029	-2.86154	0.473965	0.963138
0.593333		-2.73961	0.896666	-2.38276	2.13391	2.04847	0.577688			1.43483	-2.34429	1.51483	0.454979	0.382695	-0.35061
0.594		-3.00557	0.400497	-0.27437	0.848733	-0.09398	-1.11744			2.49367	1.60709	1.13151	-2.30363	4.12118	0.457912
0.594667		-0.09074	1.22581	1.86522	1.26703	0.855909	-0.31495			3.30546	3.39197	-0.15712	-1.67226	-0.91315	-0.19391
0.595333		-1.03217	0.043565	-0.37738	0.060999	1.41962	-0.52699			2.05423	-2.75433	1.2573	-1.44652	-0.76428	-1.7345
0.596		-6.40904	-0.55774	0.086286	2.09176	0.887873	0.276339			0.470704	2.38916	-1.59328	-2.23837	1.84897	-0.9283
0.596667		-2.25246	-0.14964	0.484938	-0.54724	0.440045	-0.46946			-1.49712	-1.16392	3.23447	-2.93472	3.43497	-0.48437
0.597333		-0.97095	-0.22431	0.069958	-0.66733	0.468957	-0.99421			-1.19472	0.778882	1.44376	-1.88672	3.22909	-0.14429
0.598		-1.28293	0.568712	0.876475	1.60322	0.369724	-0.74662			3.58347	-1.04615	0.757345	-1.07668	1.82331	-0.37322
0.598667		2.50651	0.236439	-0.52344	0.525196	0.891505	-1.0774			-1.93521	1.89355	3.02299	-2.2178	-0.53969	-1.568
0.599333		1.8956	0.832771	-2.04343	-1.00385	0.825322	-0.9872			-0.72178	2.30746	2.92545	-0.51612	2.16545	-0.88914
0.6		-1.92472	0.390167	-3.68554	-0.19118	1.27579	-0.31214			0.074216	0.783086	-1.13784	2.88694	-1.10481	-0.06894
0.600667		1.75559	1.33954	-4.19691	0.845525	1.11433	-0.28096			1.92633	-1.735	2.54082	2.19593	-0.2071	0.179428
0.601333		-2.96258	1.42892	2.43259	0.421988	0.58429	0.142482			3.84143	0.462948	1.98056	-0.9138	-0.50033	-0.1341
0.602		0.229136	1.19866	-1.88776	-0.59911	-0.9635	-0.2375			0.736547	-0.8557	1.11978	0.34123	3.59212	0.842394
0.602667		1.01744	0.723588	-2.11683	-1.1415	1.04639	0.832269			3.33267	-1.21595	1.5193	-2.58388	1.53503	-0.3711
0.603333		-0.64994	0.306057	-2.08933	1.68034	1.13398	-0.42914			-0.27595	-1.21455	-0.96934	-1.38718	0.640139	-0.08515
0.604		-3.32691	0.416603	-0.07145	2.38426	-0.12622	-0.09293			-1.53394	-2.48921	-1.32284	-3.40799	6.0005	-0.45637
0.604667		0.205146	0.656322	-0.16481	2.23328	0.369658	-0.33279			1.3115	-1.14578	-0.80714	-3.13496	3.75463	-1.18772
0.605333		4.21445	0.611771	-2.77436	2.83908	2.11094	-0.24515			-3.0501	-1.49505	-1.11662	1.12443	-0.15352	-1.07949
0.606		-3.8409	1.0667	2.1873	2.96895	1.94823	-0.69402			0.538486	1.97568	-2.07902	-4.28734	-0.24493	0.339489
0.606667		-2.61124	1.70529	-0.73084	0.924826	1.46656	0.166817			0.549046	-2.87172	1.53176	0.363517	1.26339	-0.81602
0.607333		-4.13934	0.82978	1.82721	-0.60033	2.20495	-0.73908			1.04711	-1.67918	3.69957	-3.97608	-0.40566	0.648124
0.608		-2.9274	1.25301	1.35595	-0.87601	0.965877	-0.90953			-2.10561	-2.39486	1.63631	-1.24311	1.88728	0.585766
0.608667		0.480576	1.42249	-0.20468	-0.58233	1.33728	-1.45274			2.54474	-1.70924	2.4016	2.07532	0.544174	1.2771
0.609333		-1.08231	0.906952	-0.87269	-1.09377	1.01046	-0.83977			-1.69077	-0.44431	2.33358	-0.61189	0.409654	-0.11383
0.61		-1.89476	0.402944	-3.22752	-1.31244	0.753977	-0.07866			-1.21299	-0.42656	-2.62645	1.27851	2.05876	-0.92273
0.610667		-3.23183	0.278661	-2.59485	1.62071	0.974715	-0.34175			-3.98346	0.141663	1.34204	1.25786	4.14225	0.170051
0.611333		-5.74366	0.488644	-3.24565	3.02617	1.36214	0.021083			-1.73877	-2.05416	1.16325	1.32557	3.31503	0.604295
0.612		-2.70247	1.25311	-0.90045	-0.10289	2.28034	-0.39003			-2.02716	-0.73424	0.246934	2.66546	-0.93081	0.261791
0.612667		-1.10403	0.753368	-0.89458	1.19823	0.133371	0.115351			-1.53681	-0.35209	3.78521	0.88586	-1.09901	0.649505
0.613333		-2.42904	0.708585	-2.98902	0.39973	1.62429	-0.03479			-1.67552	1.67526	0.956569	2.87088	-2.09314	0.4165
0.614		1.32602	0.882537	-0.38451	-0.19843	0.9859	-0.54956			-0.64886	-3.11841	2.50596	0.072763	-1.90745	1.0076
0.614667		2.18072	1.10054	-0.78588	-2.08509	0.485623	-0.08425			-0.40174	-3.38135	3.04738	1.25812	0.146811	1.28372
0.615333		-2.50793	0.346482	-0.6368	3.17352	1.57537	-0.36107			1.71437	0.061032	-0.42248	1.1654	0.029301	0.234658
0.616		-2.03005	1.90835	0.803702	1.26707	1.05918	-0.13625			0.504604	0.92491	-1.61009	-0.96181	1.9259	0.357026
0.616667		2.54669	1.07815	0.817678	0.409552	2.21479	0.185825			-2.15274	1.58205	0.731411	-2.14604	-0.6525	0.230615
0.617333		-1.17348	0.601983	-0.51317	0.592002	1.95687	-0.06215			1.82267	1.82495	1.80157	-1.23297	-0.34278	0.929616
0.618		-3.82182	1.13126	-0.7989	1.69488	1.47792	-0.18793			-0.73165	2.00753	-0.36665	-1.31226	3.19589	0.031219
0.618667		0.445015	0.352372	-2.18982	1.34764	1.03519	-0.01912			1.90936	-0.72447	0.508858	1.63378	1.54066	0.797283
0.619333		-4.04552	1.00689	1.04992	0.452669	0.957975	-0.28138			4.69363	2.00526	-1.13069	-1.45375	1.94176	0.126786
0.62		-1.29426	1.21198	-2.89202	1.44179	0.99292	0.038999			-0.29326	-0.17278	0.762329	1.92821	-0.00983	-0.61595
0.620667		0.276552	0.817475	-1.03288	1.67516	0.295062	-0.51052			-2.65994	-1.28208	1.87182	-1.92924	0.87858	-0.47167
0.621333		-2.83499	0.649218	-0.95771	2.7226	0.88569	-0.15844			2.37794	-2.96985	-1.26184	-1.70497	-0.67546	-0.21701
0.622		-5.02218	0.725363	3.21504	-0.26521	1.46554	0.252345			3.96117	-5.53123	1.53883	-2.8613	-0.43985	-0.06248
0.622667		-0.64882	0.014555	-0.9871	1.47453	0.077496	-0.08349			0.092571	-2.71832	2.3925	-0.00623	3.13541	0.340508
0.623333		-1.60389	0.623192	-0.96278	2.4172	1.65205	-0.04516			-2.04296	0.121592	1.77158	-0.96429	-2.78391	-0.74378
0.624		-0.85814	0.236588	-0.64446	1.32013	0.779857	0.160998			-2.78492	-0.75808	0.057821	-0.08598	-2.42494	0.47186
0.624667		-5.66332	0.45854	0.489041	4.22899	1.24462	0.303906			1.54079	-1.09832	-0.47025	-2.62437	-2.49365	0.652081
0.625333		-5.97519	1.60651	-0.67822	2.67657	0.365798	0.582821			0.249073	-1.52339	1.80498	-0.88072	1.14165	1.87597
0.626		-2.7138	1.4594	0.705667	1.39196	0.882242	0.661734			-2.76953	-1.29547	2.13328	0.729102	1.3078	0.931455
0.626667		2.73471	1.63473	4.78538	2.74979	1.88455	0.575841			0.365201	-0.662	0.883422	-3.16083	-3.33171	1.77731
0.627333		0.015107	0.70087	2.5367	1.61621	-0.4752	-0.13419			-0.67142	-1.89295	2.00773	-2.20978	3.00294	2.73022
0.628		-6.14361	-0.78886	2.43393	2.65919	0.972189	0.88674			-4.3295	-3.22711	-0.20104	-1.19211	2.05585	0.158044
0.628667		-1.99664	0.794808	2.76481	0.551143	0.370579	-0.33074			-3.06914	1.62017	0.640654	-2.49127	1.52668	1.10578
0.629333		0.404553	0.335872	1.51978	-0.43977	0.659365	0.123746			4.35325	1.55475	1.68757	-3.33929	-0.42486	0.277534
0.63		0.834396	-0.203	0.630167	1.2918	0.853423	-0.00817			1.81004	-1.53343	-0.61032	-1.37373	-2.68693	0.238791
0.630667		-2.4896	0.505535	-0.46729	-1.64145	0.939402	0.142975			6.38624	0.606255	0.162744	-0.73177	2.52757	0.751119
0.631333		-5.04663	-0.48635	4.44987	1.2031	1.37442	0.21114			0.136407	3.70353	-1.13666	-1.95497	0.25295	-0.41602
0.632		-2.91625	0.637059	2.02898	0.436116	0.965922	0.499534			0.450993	0.051025	-0.96969	0.703093	0.978267	0.166783
0.632667		-2.84918	0.709802	-0.17182	-0.47776	0.050137	0.570494			-3.66309	3.59276	1.6277	1.51745	2.28611	-1.74347
0.633333		-2.52451	1.12854	1.05606	0.057512	0.982446	-0.03356			-3.21136	2.16456	0.064308	0.796504	0.264845	0.348281
0.634		2.07408	0.84818	2.23298	0.54896	0.680838	-0.03939			2.64331	2.92146	1.60158	1.09206	1.44491	-0.73174
0.634667		-2.09731	0.503268	0.59749	2.05673	0.801972	0.20527			-3.61044	-1.31761	1.84906	2.61691	0.450343	0.122832
0.635333		-0.17685	0.138863	-0.0029	3.79052	-0.53875	0.175148			-1.50541	0.642917	-0.2425	2.11082	3.65752	-0.79977
0.636		5.40254	1.2823	-0.41369	-0.53302	-1.12083	0.013263			-0.6108	-1.42995	1.44131	1.46394	3.71558	0.02004
0.636667		-1.37959	0.290419	1.65553	-0.11744	0.447066	0.036641			-1.62116	-1.20482	0.945047	-0.61899	0.72632	0.031831
0.637333		-0.97736	0.432388	3.37277	2.18052	1.39017	0.507669			-2.78342	-0.64398	-0.90312	-3.5707	-1.98835	0.302887
0.638		-3.19898	0.426081	0.256187	1.3203	1.52451	1.08488			2.46333	2.24814	-0.14019	2.51088	-2.44957	-0.62701
0.638667		-1.6006	0.749641	-0.70947	0.881837	-0.04163	0.161841			-1.10089	1.29306	0.195163	2.77167	1.5093	0.552161
0.639333		1.31574	0.605319	-1.0009	0.385522	1.06479	-0.38083			-1.73736	2.60037	2.76067	2.98548	-0.06581	-0.08861
0.64		-2.65427	0.154917	5.13704	0.446829	0.245515	0.692626			1.09512	0.903699	1.59499	-3.13199	0.727729	-0.69926
0.640667		2.56455	0.424115	-0.27552	1.16164	0.618491	-0.07481			2.00746	2.53159	1.8386	-0.72373	0.558089	-0.58514
0.641333		0.28168	0.726296	0.828783	0.015109	0.90372	-0.1556			2.12218	-1.55247	0.543988	0.899373	0.905875	0.791787
0.642		-2.71692	1.08468	-1.59014	1.4342	0.781285	0.48698			0.254192	2.37057	-0.68949	3.74445	-0.77148	0.157653
0.642667		-3.43643	0.032399	-1.13463	3.92103	-0.6934	0.662016			1.73489	0.804512	-1.34099	3.62836	3.70072	-0.15304
0.643333		-0.32634	0.433818	2.0543	1.96548	0.793661	0.211566			1.12854	-0.79216	-1.89523	-0.7134	1.27535	-0.84218
0.644		2.08985	0.730075	-0.48589	1.98372	0.584857	0.108477			-3.65344	0.378416	0.39698	1.584	-3.18478	-0.34332
0.644667		0.658323	0.711348	-1.09796	2.16905	1.72226	-0.57259			-1.36897	-0.08955	1.56844	1.39865	-2.21829	-0.20653
0.645333		1.73538	0.417695	-1.7991	3.37486	1.02746	0.279654			0.222503	2.7845	-0.42728	3.31226	0.64909	0.515009
0.646		-2.48634	-0.38833	0.373686	1.16241	0.175202	0.44302			0.878529	-0.76657	-0.69727	-0.78701	2.31021	-0.29484
0.646667		-1.80796	0.306329	0.703645	1.65516	0.934479	0.481491			-3.01489	-1.06363	2.19231	1.88833	0.579087	1.19431
0.647333		1.49841	-0.4178	3.22363	1.62467	0.093264	0.20751			-1.3578	0.605859	1.93928	-2.08391	1.52281	-0.07966
0.648		-0.58698	0.361217	0.286555	0.553996	0.620268	0.858449			-1.14752	-1.41575	-1.07114	-0.21921	0.97647	-0.94623
0.648667		-1.56281	-0.28548	1.0538	0.940086	1.74621	-0.47316			-2.80627	0.932754	-0.07202	-1.08574	-1.23849	0.398215
0.649333		-5.42346	-0.30045	1.21575	3.43541	0.293099	0.179813			1.06544	1.22624	-0.49384	1.06997	4.03528	-0.58482
0.65		-4.60127	-0.60018	1.99804	3.76249	0.59794	-0.17916			-2.92897	-2.16516	-0.82151	-0.5702	2.68419	-0.66091
0.650667		-1.71282	0.374919	2.13604	0.885209	0.61761	-0.1251			-4.61167	-0.29931	2.94211	-1.64889	-0.19578	-0.62464
0.651333		-3.12812	1.25785	-2.29809	2.50864	0.460652	0.185618			-0.85611	1.64978	0.975273	1.6442	0.862524	0.010312
0.652		-1.07392	1.61384	0.823598	2.60819	0.422917	0.135551			-0.04779	-0.72682	1.60703	0.256012	2.6085	0.090838
0.652667		-2.09922	1.7037	-1.43392	1.30808	0.881968	-0.12855			2.2204	-0.05463	3.0464	2.62202	1.48826	-0.40956
0.653333		-4.50483	0.858664	-0.69835	3.17118	0.929391	0.245467			1.65136	-1.00623	1.30269	1.21652	1.3669	-0.96392
0.654		-3.77037	0.155409	-0.99048	-0.0028	1.09836	-0.38555			0.447195	-1.14072	0.404375	0.901704	-4.19289	0.267229
0.654667		-5.41867	0.289069	0.154084	-0.04446	0.634274	0.342573			1.64038	0.433088	1.25355	0.084214	-2.8127	-0.52299
0.655333		-1.04713	-0.04379	0.454206	0.638287	0.226628	-0.0492			1.90289	-1.37936	1.10298	0.185825	-1.40042	-0.64028
0.656		-3.57803	-0.72265	-2.25333	3.14965	0.066701	-0.49807			-1.40498	-2.72093	-1.08348	0.667478	0.959693	-0.75458
0.656667		-2.20197	0.041029	-0.96814	0.905211	0.502225	-0.62083			-0.00759	-0.9744	-0.08484	2.59279	-1.96399	0.494109
0.657333		-0.86383	0.647723	0.379932	1.5255	0.719196	0.201024			1.06265	-2.37403	-1.10376	0.588275	-4.01267	-1.19564
0.658		-2.18825	0.1897	-1.51009	-0.4948	0.839685	-0.90305			-0.51614	-2.87154	-0.18663	1.66004	-3.34942	0.253248
0.658667		-3.7339	-0.56304	2.70131	1.13131	0.304291	-0.4633			-1.77094	-0.82935	0.596455	-1.09038	-1.73702	-0.10306
0.659333		-2.7239	0.63226	5.24495	1.69885	-1.07902	-0.77513			0.770917	-2.8604	-0.55786	-3.0774	0.038369	-0.13758
0.66		-3.82216	0.121628	0.492935	1.32855	-0.81432	-0.02374			-2.64731	0.254026	0.514798	-0.82457	1.80807	-0.23304
0.660667		-3.16787	-0.22654	-2.36119	1.54076	0.037696	-0.15331			-0.07465	1.93821	0.743034	1.16011	1.77007	0.25277
0.661333		-4.09664	-0.38888	-0.98136	0.370294	0.07987	0.328301			-1.7045	-0.99261	2.98027	-0.43849	2.46368	-1.39509
0.662		-3.06879	0.438704	1.82278	0.680662	0.270215	-0.01899			-3.13226	0.417006	2.3422	-0.9942	-0.51506	-0.19747
0.662667		-0.21607	0.410581	-0.05198	0.794956	0.543902	-0.05155			-0.61115	-1.7423	-0.48186	0.904404	-1.92676	-0.47371
0.663333		-6.52145	-0.34654	0.268874	-0.03074	0.113843	-0.51313			-0.24661	3.75638	1.92079	0.79732	-1.99171	-1.18528
0.664		-2.89388	-0.48949	-1.54415	1.94931	-1.0702	-0.43436			0.552349	1.14964	2.17546	2.35775	-0.23015	-0.11339
0.664667		-4.55504	-0.62034	0.705897	3.49629	0.349353	-0.4968			-0.3444	0.229487	1.06337	-1.1869	-0.89606	0.366191
0.665333		-5.34302	0.196155	3.45756	3.08472	-0.45703	-0.24859			-0.10827	2.64976	2.18378	-1.12691	1.12311	-1.3843
0.666		-4.78726	0.16792	0.162283	3.45704	-0.94024	-0.69028			0.877026	-2.17071	3.38382	-1.5221	-0.19574	0.732999
0.666667		0.666536	-0.31501	1.46636	0.836861	-0.69109	-0.59721			0.169476	0.600551	1.97471	-1.00521	-1.09945	-0.12425
0.667333		0.96992	0.166882	1.41376	3.2349	1.13686	-0.08839			-2.33252	0.479177	0.745885	-2.30035	-4.09755	-1.75241
0.668		-4.50408	0.24573	-1.34117	1.8076	-0.59292	-0.44914			-2.50719	-1.34074	2.34827	-0.58734	0.910281	-0.06927
0.668667		-4.20303	0.060027	-1.00656	-0.17068	-0.00058	-0.40279			-3.96306	-1.41366	1.67337	0.344919	1.75033	0.603186
0.669333		-2.4652	-0.44566	-0.07892	0.593801	2.13681	-0.09569			-2.78754	-0.7478	1.86692	1.6202	-4.29685	-0.70729
0.67		-3.05064	-0.12734	0.265175	2.3991	0.63946	-0.47249			-0.62677	0.649636	2.74808	0.16038	-0.94131	0.475718
0.670667		-3.62121	0.574801	-1.33097	2.00712	0.005441	-0.91814			-0.7799	-1.22864	1.14244	2.59206	-0.56604	-0.35264
0.671333		-0.66495	0.182878	0.62721	2.58731	-0.27011	-1.19728			1.86385	-1.5459	0.742885	0.017705	-1.87053	0.254755
0.672		-2.95247	-0.50468	1.43308	3.00067	-0.78819	-0.8016			2.05424	0.310367	1.06866	0.174328	0.912219	-0.86559
0.672667		-0.51666	0.055103	-1.50901	-0.04067	-0.36772	-1.08497			-0.50778	-0.35141	1.46739	2.68943	-0.2763	0.483411
0.673333		-5.49633	0.20137	-0.0618	0.311435	-0.06046	-0.7457			0.073715	-2.21989	-0.23044	2.84835	-2.07281	-1.88409
0.674		0.22262	-0.70288	-0.42366	0.688636	-1.17676	-0.60355			1.56988	-1.16368	1.52272	0.502309	1.09811	-0.62761
0.674667		-3.45667	0.238473	-0.14464	-1.23846	-0.53635	-0.1376			0.613229	0.348412	0.485779	0.489654	-1.80057	-0.82299
0.675333		-2.89702	0.47594	-2.22491	-0.58374	-0.02701	-0.21404			-0.71523	0.356043	3.74334	3.29244	3.35983	-0.77918
0.676		-4.08902	-0.02275	0.468351	0.28456	0.308554	-0.67154			-3.38451	-1.26102	2.7194	0.885047	0.821216	-0.8189
0.676667		0.161239	0.284536	0.57925	0.070308	0.733339	-0.56539			-4.70312	0.411262	2.9075	-0.36116	-1.30068	0.253058
0.677333		-4.01086	0.521784	-0.19417	-0.51812	0.621296	-0.48028			-0.98166	0.89131	1.85417	2.70598	-0.91444	0.246988
0.678		-4.07712	0.195781	-0.33332	2.90716	0.822102	-1.06163			-0.11138	-1.2824	-0.424	1.22246	-2.04208	0.103351
0.678667		-2.44208	0.193761	-0.23826	0.120768	0.054196	-0.60274			-3.33284	-0.14603	3.55729	0.616725	1.21964	-1.64005
0.679333		-7.2306	0.799025	-0.3783	-1.92841	-0.12174	-0.39181			-0.07801	0.120455	2.34101	2.73915	0.733159	-1.21521
0.68		-5.80341	0.311491	-1.31446	0.333009	-0.91839	-0.66			3.14519	0.807527	-0.69697	1.19389	0.397897	-0.58816
0.680667		0.019772	0.503247	-1.37189	-0.34414	-0.52416	-0.53276			1.45013	0.923638	0.915424	3.47782	-0.12675	-0.37718
0.681333		-4.72746	0.532094	-0.20146	0.849343	0.378953	-0.58421			1.27686	-1.21607	-0.31529	1.64898	-1.75767	-0.89134
0.682		-2.2385	1.16496	2.94435	-0.76906	0.222952	-0.66378			1.13099	0.853761	2.46059	-1.14633	-2.68371	-0.11372
0.682667		-0.51376	0.332183	-0.588	-2.64561	0.080784	-0.99102			4.77636	1.96555	3.30223	1.5348	-1.03154	0.055899
0.683333		0.938666	-0.03793	-1.64355	1.21259	0.586968	-0.83282			1.88566	-3.18682	1.45238	2.6957	-2.05337	0.142534
0.684		-3.66758	-0.06678	-1.10208	1.6048	-0.1092	-0.55343			-1.05163	-1.95382	1.63223	2.40598	-4.06322	0.803897
0.684667		-4.61765	0.648664	-1.43842	-1.2886	0.010089	-0.64515			-1.33154	0.095645	5.07405	4.24179	1.10144	0.025817
0.685333		-1.94741	-0.40735	-1.76789	1.86426	1.08794	-0.66317			-1.29899	-4.20072	0.695231	2.29732	-1.30242	0.352117
0.686		-1.19901	-0.58458	-1.59642	-1.36282	-0.1992	-0.42879			-0.67419	-2.00991	-0.24433	1.99364	-1.61146	-0.34275
0.686667		-1.51565	-0.1258	0.893894	0.516624	1.19183	-0.536			-2.4495	1.28957	-1.16361	0.239712	-3.67118	-0.19294
0.687333		-3.27075	0.022847	-0.21591	-2.61652	-0.44403	-1.23226			-0.79215	0.072128	2.61012	0.948016	-0.48889	-0.28308
0.688		-2.00128	0.056189	-0.43004	-0.71015	-0.56745	-0.4023			-2.71142	-1.76905	0.300307	0.908695	-1.16877	-0.93559
0.688667		-2.23648	-0.3463	-0.70281	-3.40631	-0.44809	-0.31946			0.064236	0.432777	2.48517	-0.24225	-0.68096	-0.33255
0.689333		-0.40357	0.341815	-2.43957	-0.40316	0.132137	-0.37826			-0.03462	-1.50611	1.53276	1.9531	1.1056	-0.49669
0.69		-6.95345	-0.4073	-0.16879	-1.21043	-0.63974	-0.76411			0.397554	-2.15469	3.7985	1.44395	1.44006	-0.41224
0.690667		-2.97812	-0.27495	2.22623	-0.09189	-1.52625	-0.36496			1.68544	-4.5467	3.06945	0.841879	2.63674	-0.40806
0.691333		-2.75332	0.006473	-2.5102	-1.00548	-0.57652	-0.01716			2.24871	0.991527	0.953721	1.11972	1.91433	-0.44696
0.692		-3.57971	-0.33316	-0.0224	-1.29936	-0.67154	-0.21599			-1.01514	-1.1316	0.54121	1.34126	0.891361	-0.19455
0.692667		1.33799	0.349564	1.56179	-0.75381	-0.63829	-0.53517			-1.38836	-2.06532	2.4337	-1.05401	-0.51442	-0.60559
0.693333		-3.26402	-0.14805	-0.47443	3.13669	-0.64471	-0.04031			-2.15449	-0.37978	-1.59568	2.30394	-1.11591	-0.45081
0.694		0.782865	-0.07251	2.26775	3.42896	0.706331	-0.02333			-1.81383	-4.4322	-2.42903	-2.52916	-2.91268	0.387276
0.694667		-2.38722	0.071234	-1.05708	1.57664	-0.04927	-0.10188			0.983483	-1.30749	-0.3217	1.51916	1.52125	0.791632
0.695333		-5.68703	-0.18529	-1.72801	-0.19333	0.419911	0.021474			3.7863	-1.05568	1.58402	1.90069	-3.12502	-0.76577
0.696		2.21765	0.215686	-2.76469	0.746113	-0.8875	-0.19436			2.91942	-2.34592	2.13732	2.53968	2.79322	-0.14795
0.696667		-0.86623	-0.41398	-0.28568	0.599465	0.43457	-0.26957			1.16673	-0.85681	-0.66219	0.888993	0.357781	-0.15301
0.697333		-1.23717	-0.17143	0.300202	1.34157	-0.23255	-0.03072			1.86669	-2.41393	2.28879	-2.19894	-0.29059	-0.69508
0.698		-2.58609	0.130082	0.582651	1.63127	-0.21654	-0.18137			3.49398	2.87137	1.0744	-0.74665	1.66979	-0.78037
0.698667		-5.11878	0.449719	1.79855	1.77469	0.396222	-0.28671			3.8342	-1.28941	0.931119	-1.10576	-0.81805	-0.67305
0.699333		0.798772	1.15856	2.34855	0.352793	-0.11645	-0.48839			3.08369	-2.36426	1.18865	-2.78854	0.460081	-0.05727
0.7		-0.98075	0.836748	-0.83916	0.143105	-0.8458	0.280988			2.05317	0.205041	1.81896	2.45632	0.229563	-0.85489
0.700667		-2.65704	0.708281	-3.55008	-0.59281	-0.29053	-0.20288			-2.56231	-1.41323	-0.01501	2.67265	-0.00593	0.220057
0.701333		2.07419	0.167809	-2.03137	0.063557	0.200331	0.41225			1.73745	2.50453	1.68082	2.58376	-1.82	-2.08588
0.702		-4.28403	0.207129	-0.51669	2.10705	-1.03087	-0.27631			-0.681	-1.49117	3.07803	-0.35131	1.75649	0.236026
0.702667		-2.52519	-0.58419	1.93745	0.288967	-0.65482	-0.47786			3.11507	-0.73453	0.493912	-3.14862	2.93869	-0.16052
0.703333		-0.94006	-0.33091	1.01472	-1.92373	-1.02772	0.481021			4.16571	0.931289	2.28302	0.040804	-0.83099	-0.30575
0.704		-3.2854	0.151119	-1.77239	-0.62443	-0.12476	0.105755			3.49282	3.81906	2.21823	-0.2432	-1.99297	-0.87376
0.704667		-0.36175	-0.43708	-2.2313	-0.93327	-0.33685	-0.75202			4.09732	3.64907	3.68094	1.8251	-1.54436	0.19394
0.705333		-0.37599	0.03308	-2.09685	-0.76688	-0.23154	-0.89911			3.95346	3.31925	0.730595	1.45991	-0.06333	1.13372
0.706		-0.30421	-0.14146	-2.79787	-1.63487	-0.07884	-0.39337			2.94675	1.76328	2.28937	0.213965	-1.19715	-0.52023
0.706667		-1.09999	0.048382	-3.9251	-2.00114	0.405378	0.333376			2.43305	0.317177	2.88945	2.80743	-2.26962	0.140229
0.707333		-3.02033	-0.27016	-0.90961	-3.23836	-0.138	0.257493			3.4455	-1.13249	3.64948	-1.17605	0.868166	0.05445
0.708		-3.03265	-0.01633	0.70746	-2.21315	0.482521	0.199478			3.15588	-1.56938	2.85385	-2.14729	-2.3446	-1.42123
0.708667		0.71041	-0.11499	2.29899	1.87073	0.067354	0.314596			-2.16732	-1.65381	1.59884	-3.43972	-0.20722	-0.42871
0.709333		-4.48463	0.035946	-1.24122	-2.56591	0.387265	-0.33631			1.23947	-0.76174	3.62287	0.473968	-1.94537	-0.08262
0.71		0.23795	-0.91705	-0.72744	1.46252	0.163676	-0.27144			0.112978	1.04455	-0.02245	0.589714	-2.41043	-0.75208
0.710667		1.09662	0.704706	-1.26001	-1.11685	-0.45984	0.080633			0.887574	-1.00598	3.39348	-0.53945	-1.48213	-1.46336
0.711333		-1.64472	-0.58482	-0.50316	-0.34746	-0.73307	-0.79305			2.77829	1.49537	6.56463	0.946657	-0.07412	1.05418
0.712		2.57483	-0.11608	-1.71587	-1.66708	0.817496	0.025698			0.410263	2.91441	3.52151	-1.14283	-3.89564	-1.26936
0.712667		-0.74763	-0.30164	1.81621	-0.61291	0.197189	0.083126			-0.56913	1.20361	1.48222	-3.21958	-1.49423	-0.77384
0.713333		-0.50227	0.605647	-0.47931	2.09599	-0.58325	-0.41832			1.70776	3.33563	3.48702	-2.16136	0.993711	-1.00822
0.714		-1.07482	0.41615	1.04782	-0.29679	-0.44273	-0.41109			5.18606	-3.15081	2.66949	-1.84761	-0.83786	-0.97961
0.714667		-4.30961	-0.43809	-0.08455	0.177223	-1.36456	0.001904			0.802128	1.1584	2.26653	-2.84912	1.52419	-1.25997
0.715333		-1.15951	-0.32554	0.75079	1.25866	-0.69294	-0.5673			3.27775	-3.13193	1.48239	-2.46279	0.150676	-0.29885
0.716		-2.81922	-0.11067	2.72963	1.96721	-0.11234	-0.48737			0.51951	-3.0965	-0.233	-4.38187	2.05843	0.102501
0.716667		-3.18627	-0.03833	0.745623	-0.49852	-0.74958	-0.95114			5.5673	-2.75174	2.38022	-2.66406	1.49136	0.197616
0.717333		-4.04501	0.920535	2.71999	-2.84832	-0.74021	-0.73783			3.27782	1.65188	2.41463	-4.31942	-2.78788	-0.02104
0.718		-1.83085	0.332815	-1.55132	2.05605	-0.33264	-0.78213			2.52302	-0.97168	0.404858	1.02736	1.7167	-1.5535
[truncated: 27,423 more rows]

## Sheet: Panel m
	Glutamate							GABA
[truncated: 3 more rows]
