# Supplementary material for: Differential synaptic depression mediates the therapeutic effect of deep brain stimulation
Source: Nat Neurosci. 2025 Oct 16;28(12):2575–87. doi: 10.1038/s41593-025-02088-w (PMC12672378; doi:10.1038/s41593-025-02088-w)
Supplement: Supplementary file 15 — Statistical source data. [file 41593_2025_2088_MOESM15_ESM.xlsx]

## Sheet: Panel e
SNc TH+ cell count (% of intact side)	VTA TH+ cell count (% of intact side)
13.9583	53.2628
14.1026	57.8512
5.27397	38.0541
13.4188	37.2225
9.47226	30.538
11.4995	36.7847
10.5408	28.5657
7.46377	34.5414
10.8374	45.8487
7.47065	30.2795
6.14407	35.5049
5.18084	22.6699
7.92564	31.4843
16.3636	35.3738
15.3846	33.0286
16.2696	43.0063
10.4181	33.0892
14.3193	39.1158
14.4464	39.9296
15.9437	33.6555

## Sheet: Panel f
	Ipsilateral								Contralateral
Vehicle-mCherry	5	3	2	4	8	1			-9	-8	-2	-5	-1	-7
CNO-mCherry	3	1	2	3	5	3			-6	-1	-5	-4	-2	-10
Vehicle-Gi	2	2	5	4	3	5	3		-3	-4	-2	-3	-5	-3	-6
CNO-Gi	2	3	1	0	1	6	2		-18	-22	-8	-15	-9	-10	-11
Vehicle-Gq	5	4	3	3	2	3	8		-5	-6	-6	-5	-2	-4	-8
CNO-Gq	6	10	7	13	9	10	16		-1	-5	-6	-2	-2	-1	-1

## Sheet: Panel g
	Ipsilateral								Contralateral
Vehicle-mCherry	5	6	6	10	8	5			-2	-2	-1	-1	0	-1
CNO-mCherry	4	8	10	13	9	4			0	-3	0	0	-1	-2
Vehicle-Gi	6	8	14	7	7	7	6		0	-2	0	0	0	0	-2
CNO-Gi	4	4	4	2	2	6	2		-1	-3	-5	-8	-10	-7	-7
Vehicle-Gq	12	11	12	13	4	7	7		-2	-1	0	0	-1	0	0
CNO-Gq	29	19	11	29	12	13	14		0	0	0	0	0	0	0
