# Supplementary material for: Differential synaptic depression mediates the therapeutic effect of deep brain stimulation
Source: Nat Neurosci. 2025 Oct 16;28(12):2575–87. doi: 10.1038/s41593-025-02088-w (PMC12672378; doi:10.1038/s41593-025-02088-w)
Supplement: Supplementary file 16 — Statistical source data. [file 41593_2025_2088_MOESM16_ESM.xlsx]

## Sheet: Panel e
control	SNc TH+ cell count
125-4	2655
129-6	2788
164-4	2889
164-5	3282
166-1	3155
MitoPark
124-9	912
129-4	771
120-5	855
124-2	979
124-4	799
129-7	941
214-3	638

## Sheet: Panel f
control	Striatal TH+ terminal density
125-4	116.123
129-6	101.737
164-4	128.725
164-5	117.105
166-1	128.209
MitoPark
124-9	4.61575
129-4	2.373
120-5	3.77775
124-2	2.40038
124-4	1.71662
129-7	7.86487
214-3	3.65788

## Sheet: Panel g
	gene	virus	Vehicle	Distance travelled (cm)		CNO-0.5 h	Distance travelled (cm)		CNO-5 h	Distance travelled (cm)
DATTf121-2	Control	GI		2759.93			2571.16			6145.7
DATTf121-4	Control	GI		2956.78			1628.91			4716.09
DATTf124-3	Control	GI		1730.29			1579.34			1738.76
DATTf125-1	Control	GI		1614.58			1888.82			1035.73
DATTf125-4	Control	GI		1370.95			843.049			1219.45
DATTf125-6	Control	GI		1065.96			458.998			1656.96
DATTf125-7	Control	GI		1477.37			3768.41			3041.57
DATTF129-6	Control	GI		1055.9			874.45			1585.16
DATTF129-8	Control	GI		1909.48			5482.19			2199.44
DATTf120-7	Control	mcherry		2285.52			1355.36			1446.08
DATTf121-1	Control	mcherry		1808.93			1855.31			1075.22
DATTf121-5	Control	mcherry		3418.78			2651.53			2938.66
DATTf121-6	Control	mcherry		1462.61			1385.19			1355.59
DATTf124-7	Control	mcherry		2063.24			1647.88			1306.23
DATTf124-10	Control	mcherry		2022.12			1770.93			1190.37
DATTF129-1	Control	mcherry		3096.36			562.601			3159.16
DATTF129-5	Control	mcherry		1571.22			1040.49			1024.11
DATTF130-5	Control	mcherry		525.554			866.284			330.304
DATTf120-3	MitoPark	GI		265.212			211.378			2015.71
DATTf120-4	MitoPark	GI		540.034			3646.06			3603.67
DATTf120-5	MitoPark	GI		197.648			1649.86			936.87
DATTf121-3	MitoPark	GI		376.543			1848.85			485.69
DATTf124-2	MitoPark	GI		508.046			1337.99			810.111
DATTf124-4	MitoPark	GI		491.903			2465.56			98.5654
DATTf124-5	MitoPark	GI		498.753			3993.39			2303.84
DATTf124-8	MitoPark	GI		154.836			748.721			401.107
DATTf124-9	MitoPark	GI		315.245			1138.12			511.98
DATTf125-3	MitoPark	GI		250.865			2228.83			1094.13
DATTF129-7	MitoPark	GI		191.824			3745.12			1471.09
DATTF129-9	MitoPark	GI		575.124			755.021			2198.16
DATTf120-2	MitoPark	mcherry		123.58			156.807			4.04735
DATTf120-6	MitoPark	mcherry		156.017			180.744			248.383
DATTf121-7	MitoPark	mcherry		244.679			94.8884			403.855
DATTf124-1	MitoPark	mcherry		430.705			173.4			341.774
DATTf124-6	MitoPark	mcherry		145.12			1078.8			170.515
DATTf125-2	MitoPark	mcherry		769.248			1028.26			814.797
DATTf125-5	MitoPark	mcherry		46.5988			219.887			452.753
DATTF129-2	MitoPark	mcherry		211.005			137.169			29.2793
DATTF129-4	MitoPark	mcherry		299.695			204.119			288.13
DATTF130-6	MitoPark	mcherry		77.8847			252.792			139.007
DATTF130-7	MitoPark	mcherry		499.724			222.525			143.862
DATTF130-8	MitoPark	mcherry		102.344			13.5724			50.5951

## Sheet: Panel h
	gene	virus	Vehicle	Latency to fall (s)		CNO-0.5 h	Latency to fall (s)		CNO-5 h	Latency to fall (s)
DATTf121-2	Control	GI		78.3			76.8667			71.5
DATTf121-4	Control	GI		105.667			82.7667			88.2333
DATTf124-3	Control	GI		67.0667			79.3667			65.1
DATTf125-1	Control	GI		86.5333			84.8667			90.8
DATTf125-4	Control	GI		96.1333			75.1667			78.3
DATTf125-6	Control	GI		69.1667			83.2667			65.2333
DATTf125-7	Control	GI		127.633			70.7667			82.5333
DATTF129-6	Control	GI		76.3333			48.8			58.1
DATTF129-8	Control	GI		63.8			86.5333			75.2
DATTf120-7	Control	mcherry		104.933			85.6			87.7333
DATTf121-1	Control	mcherry		88.1667			171.833			143.1
DATTf121-5	Control	mcherry		65.8333			65.4			58.4667
DATTf121-6	Control	mcherry		57.6667			88.3667			77.7
DATTf124-7	Control	mcherry		84.3667			113.467			94.4
DATTf124-10	Control	mcherry		110.633			101.433			89.9
DATTF129-1	Control	mcherry		109.7			68.5			90.9667
DATTF129-5	Control	mcherry		109.1			103.533			77.4667
DATTF130-5	Control	mcherry		90.8			77.6667			97.9
DATTf120-3	MitoPark	GI		24.6			52.0667			40.8333
DATTf120-4	MitoPark	GI		25.4667			61.6333			39.1667
DATTf120-5	MitoPark	GI		25.0333			52			41.9
DATTf121-3	MitoPark	GI		23.8333			62.9667			53.0667
DATTf124-2	MitoPark	GI		23			99.2			45.4333
DATTf124-4	MitoPark	GI		30.9333			52.4333			28.7
DATTf124-5	MitoPark	GI		25.7667			49.4333			43.4333
DATTf124-8	MitoPark	GI		18.8333			79.9667			42.6667
DATTf124-9	MitoPark	GI		40.3667			66.8667			54.4667
DATTf125-3	MitoPark	GI		23.3667			68.6667			42
DATTF129-7	MitoPark	GI		17.1333			58.8			34.2333
DATTF129-9	MitoPark	GI		32.1667			58.4667			44.6333
DATTf120-2	MitoPark	mcherry		32.6667			31.7667			26.0667
DATTf120-6	MitoPark	mcherry		30.4333			24.2667			20.2667
DATTf121-7	MitoPark	mcherry		19.3667			13.3333			12.3333
DATTf124-1	MitoPark	mcherry		17			21.1333			15.9
DATTf124-6	MitoPark	mcherry		17.6			30.2667			21.9667
DATTf125-2	MitoPark	mcherry		19.9			28.7333			18.1333
DATTf125-5	MitoPark	mcherry		13.5333			11.2			19.2667
DATTF129-2	MitoPark	mcherry		15.6667			18.5			22.0333
DATTF129-4	MitoPark	mcherry		29.2667			20.1667			15.8667
DATTF130-6	MitoPark	mcherry		21.0333			29.3333			25.6
DATTF130-7	MitoPark	mcherry		28.9			19.3667			21.0667
DATTF130-8	MitoPark	mcherry		29.6333			32.5			31.1667

## Sheet: Panel i
	gene	virus	Vehicle	Distance travelled (cm)		CNO-0.5 h	Distance travelled (cm)		CNO-5 h	Distance travelled (cm)
DATTf121-2	Control	GI		2436.9			6942.97			2889.75
DATTf121-4	Control	GI		1933.66			1997.8			2367.98
DATTf124-3	Control	GI		1609.61			2700.85			1152.31
DATTf125-1	Control	GI		1612.41			1171.43			872.645
DATTf125-4	Control	GI		1411.44			698.575			956.931
DATTf125-6	Control	GI		564.215			2369.69			928.068
DATTf125-7	Control	GI		1586.64			3402.74			1933.81
DATTF129-6	Control	GI		1150.25			3119.61			840.554
DATTF129-8	Control	GI		2171.43			1034.86			1444.79
DATTf120-7	Control	mcherry		1649.7			1449.64			1497.71
DATTf121-1	Control	mcherry		1461.95			2169.27			1712.24
DATTf121-5	Control	mcherry		3084.11			2510.68			2688.43
DATTf121-6	Control	mcherry		1797.8			2263.57			1619.96
DATTf124-7	Control	mcherry		1845.2			1772.43			1626.31
DATTf124-10	Control	mcherry		1330.75			1789.06			723.631
DATTF129-1	Control	mcherry		2670.97			3420.24			2531.88
DATTF129-5	Control	mcherry		1282.49			1033.76			854.584
DATTF130-5	Control	mcherry		724.183			445.66			495.707
DATTf120-3	MitoPark	GI		749.119			1647.66			121.194
DATTf120-4	MitoPark	GI		277.089			3303.26			1881.05
DATTf120-5	MitoPark	GI		366.509			2094.39			527.265
DATTf121-3	MitoPark	GI		130.854			1330.47			314.842
DATTf124-2	MitoPark	GI		57.3082			1612.59			737.027
DATTf124-4	MitoPark	GI		47.8608			1648.88			113.136
DATTf124-5	MitoPark	GI		152.91			5145.69			152.897
DATTf124-8	MitoPark	GI		256.086			407.937			270.94
DATTf124-9	MitoPark	GI		176.707			2606.75			199.247
DATTf125-3	MitoPark	GI		148.056			1196.38			115.991
DATTF129-7	MitoPark	GI		21.9378			3357.21			472.928
DATTF129-9	MitoPark	GI		382.351			2280.7			5488.37
DATTf120-2	MitoPark	mcherry		90.7782			181.337			88.2853
DATTf120-6	MitoPark	mcherry		263.012			217.106			69.3662
DATTf121-7	MitoPark	mcherry		44.5061			256.075			207.701
DATTf124-1	MitoPark	mcherry		505.534			647.005			268.543
DATTf124-6	MitoPark	mcherry		238.382			277.485			135.867
DATTf125-2	MitoPark	mcherry		227.633			414.87			464.993
DATTf125-5	MitoPark	mcherry		148.083			136.17			71.6154
DATTF129-2	MitoPark	mcherry		20.1783			55.2554			85.2764
DATTF129-4	MitoPark	mcherry		349.922			205.072			85.2764
DATTF130-6	MitoPark	mcherry		51.139			10.3973			55.3439
DATTF130-7	MitoPark	mcherry		111.642			27.2348			12.142
DATTF130-8	MitoPark	mcherry		75.0576			11.0557			94.5648
			distance		CNO	distance	DMSO	speed		speed
			146.657		277.956	262.047	29.5239	35.1095	19.341	67.9863
			122.948		22.6338	0	17.8935	14.4318	0	0
			322.318		856.038	470.045	24.5454	31.2522	33.342	22.937

## Sheet: Panel j
	gene	virus	Vehicle	Latency to fall (s)		CNO-0.5 h	Latency to fall (s)		CNO-5 h	Latency to fall (s)
DATTf121-2	Control	GI		74.8333			100.567			66.3667
DATTf121-4	Control	GI		69.7333			71.5333			79.5
DATTf124-3	Control	GI		80.3			72.0333			72.1
DATTf125-1	Control	GI		95.5667			91.4333			70.5333
DATTf125-4	Control	GI		84.2333			69			80.9667
DATTf125-6	Control	GI		59.0667			73.9			89.4667
DATTf125-7	Control	GI		97.9333			81.2333			72.4667
DATTF129-6	Control	GI		83.8333			65.5			62.9667
DATTF129-8	Control	GI		66.2			89.7667			77.1333
DATTf120-7	Control	mcherry		86.7			85.9333			61.1333
DATTf121-1	Control	mcherry		88.3667			84.3			112.767
DATTf121-5	Control	mcherry		65.9667			99.0667			84.9
DATTf121-6	Control	mcherry		73.9667			72.7			58.1667
DATTf124-7	Control	mcherry		103.533			88.2333			116.5
DATTf124-10	Control	mcherry		107.1			81.3667			97.3333
DATTF129-1	Control	mcherry		118.433			78.5			108.567
DATTF129-5	Control	mcherry		92.1			86.4667			78.9333
DATTF130-5	Control	mcherry		63.4667			80.8			79.2
DATTf120-3	MitoPark	GI		28.8333			43.3667			29.8
DATTf120-4	MitoPark	GI		22.2			55.6333			36.1
DATTf120-5	MitoPark	GI		26.8333			53.0333			30.9
DATTf121-3	MitoPark	GI		16.0667			66.2333			49.4333
DATTf124-2	MitoPark	GI		15.1667			77.2333			43.9667
DATTf124-4	MitoPark	GI		16.7333			62.6			35.0667
DATTf124-5	MitoPark	GI		24.3667			51.4333			27.4333
DATTf124-8	MitoPark	GI		23			59.1			41.5333
DATTf124-9	MitoPark	GI		37.3			62.7667			55.7
DATTf125-3	MitoPark	GI		23.5333			60.6			31
DATTF129-7	MitoPark	GI		24.4667			39.5333			36.0667
DATTF129-9	MitoPark	GI		36.8667			51.9			57.9333
DATTf120-2	MitoPark	mcherry		29.2667			20.5333			19.2667
DATTf120-6	MitoPark	mcherry		19.0667			28			23.4333
DATTf121-7	MitoPark	mcherry		24.5667			24.5			20.2667
DATTf124-1	MitoPark	mcherry		19.7667			19.7			16.3667
DATTf124-6	MitoPark	mcherry		16.8			17.4667			16.4
DATTf125-2	MitoPark	mcherry		18.2333			20.1333			18.4667
DATTf125-5	MitoPark	mcherry		15.1667			22.8			17.6
DATTF129-2	MitoPark	mcherry		18.3667			14.4333			13.0333
DATTF129-4	MitoPark	mcherry		25.4333			26.3333			17.4
DATTF130-6	MitoPark	mcherry		17.0333			22.6333			28.9333
DATTF130-7	MitoPark	mcherry		26.1333			15.6667			19.4667
DATTF130-8	MitoPark	mcherry		40.2333			30.1667			26.7333
