# Supplementary material for: Differential synaptic depression mediates the therapeutic effect of deep brain stimulation
Source: Nat Neurosci. 2025 Oct 16;28(12):2575–87. doi: 10.1038/s41593-025-02088-w (PMC12672378; doi:10.1038/s41593-025-02088-w)
Supplement: Supplementary file 17 — Statistical source data. [file 41593_2025_2088_MOESM17_ESM.xlsx]

## Sheet: Panel c
Time (min)	Vehicle-treatment	130-3	133-3	133-5	133-4	130-1	236-1	236-3	425-6	425-4	383-2	425-3	425-5		CNO-treatment	130-1	130-3	236-1	130-2	236-2	425-5	425-3	425-6	425-5	425-4	383-2	425-3		DBS-treatment	130-2	133-4	130-6	133-3	130-1	236-2	133-6	425-5	425-4	383-2	425-3	425-6
0.000666667		1.10729	2.41391	-3.02432	-0.4797	3.57995	-0.52288	2.49418	-1.44455	-0.11186	-1.21905	1.17723	1.79347			-0.46732	-0.41245	0.636254	1.77163	-1.49421	-13.1464	-1.74572	-0.77669	-0.69873	-2.81056	-1.5287	-0.72639			-1.97976	-1.52745	-0.34342	0.491279	-1.47689	0.901959	-0.719	0.426206	-1.61764	-0.09557	-1.4164	2.29828
0.00133333		0.600316	2.49607	0.680744	-0.64443	2.95243	-0.52911	1.23148	-1.38276	1.11456	-1.3914	1.84275	1.45832			0.124258	-0.0655	0.691447	0.588564	-0.1877	-12.3409	-1.64862	-0.2408	-0.31683	-2.69766	-1.08558	-0.86844			-3.99446	-1.53742	-1.8435	-0.32639	-0.5168	-0.76417	-0.45283	-0.1779	-1.84122	-0.3785	-1.77829	2.03995
0.002		1.23602	2.73295	-1.10757	-0.66198	2.59285	0.264627	0.559344	-2.01444	1.54276	-1.19319	0.845284	1.34538			1.0291	0.746056	0.973803	1.10129	-0.37421	-13.3323	-1.55422	-0.77264	-0.46023	-3.02139	-1.9677	-0.74743			-0.35593	-1.68673	-0.48658	-0.79383	-0.65055	-0.09723	-0.34895	0.20188	-1.46343	-0.36468	-2.22784	2.36496
0.00266667		1.50528	3.1192	0.54731	0.533169	1.73351	0.364903	2.29854	-2.06425	0.904061	-0.98608	-0.03382	1.45274			-0.34565	-0.12942	0.586155	0.326662	0.741771	-12.5691	-1.68109	-0.88452	-0.31091	-2.98638	-1.59079	-0.84358			-1.47191	-1.87837	-0.41162	0.095291	-3.18511	0.600572	-0.9621	0.50527	-1.17016	-0.1701	-2.38705	2.3468
0.00333333		2.47982	3.45787	-0.17856	-0.45633	2.57753	0.192902	2.44169	-1.64976	1.16515	-0.85269	0.265011	1.3409			1.42031	-0.73664	1.14158	-0.07887	0.407691	-13.5149	-1.8166	-0.79631	-0.201	-3.18889	-1.87015	-1.14913			-1.08101	-2.12238	-0.92271	-1.40249	-1.51512	0.648896	-0.84741	0.095555	-1.15191	-0.41206	-2.29137	2.70639
0.004		1.98486	1.2631	-0.54623	-0.10852	2.78763	-0.20752	2.15077	-1.59266	1.15154	-0.96259	-0.56256	1.13988			0.413007	-0.40193	-0.46153	0.839713	0.964333	-11.6328	-1.50303	-1.35612	-0.2996	-3.38917	-1.98698	-0.41888			-1.01324	-2.06359	-0.43343	0.999513	-0.65082	0.128229	-0.79124	-0.09447	-1.01123	0.198913	-2.0233	2.27544
0.00466667		2.30138	1.30872	-1.08217	0.033439	1.31865	0.926917	1.28532	-1.69338	1.04434	-0.78363	1.28183	2.04962			0.563151	-0.44839	-0.53953	1.23888	1.13343	-12.2951	-1.83085	-0.82789	-0.30711	-2.96357	-1.43119	0.899233			-1.18979	-1.29657	-0.0977	0.764626	-0.46219	0.151708	-1.02537	-0.42072	-0.96671	-0.20816	-1.41614	2.20686
0.00533333		1.3812	1.24618	-1.00387	-0.25363	1.39858	1.93874	1.00837	-1.56177	1.38131	-1.04262	0.069326	2.89238			0.034681	0.113868	-0.87451	0.662157	1.08237	-12.6889	-1.04527	-1.10494	-0.53346	-2.67236	-1.87332	1.15796			-3.32368	-1.41066	-0.5062	-0.43784	-0.45735	0.440301	0.313759	-0.51681	-1.32334	0.331855	-1.88179	1.96118
0.006		0.272228	0.777509	-1.19862	-0.41544	3.0142	0.63801	1.44478	-1.08414	1.53733	-0.75614	-0.53542	2.22464			0.229957	-0.61173	0.524373	1.00513	1.27631	-13.0002	-1.56704	-1.03293	-0.39983	-2.50153	-1.54763	0.992583			-1.75324	-0.6141	-1.18058	-1.65749	1.90643	0.108874	0.973457	0.038887	-1.65238	-0.58503	-1.91941	1.65812
0.00666667		0.578517	0.914064	0.346789	-0.65791	0.595978	0.285874	1.00674	-0.82056	1.37783	-0.58965	-0.22708	2.56006			-0.24839	-0.87269	0.658764	0.248732	1.82368	-12.7397	-2.06256	-1.05273	-0.80742	-2.47698	-1.87994	1.0421			-3.36648	-2.03705	-1.52893	-0.46442	-1.68839	-0.84296	1.19317	-0.59682	-1.63526	0.021491	-1.63484	1.23827
0.00733333		-0.81257	1.52844	-2.22711	0.874433	2.12946	1.1916	2.29461	-0.32298	0.839364	-0.48276	0.01265	1.52085			1.18598	-0.33901	0.750066	0.607215	1.52943	-13.4677	-1.40263	-0.44712	-0.78615	-2.8292	-1.56823	1.67783			-3.50318	-1.5919	-0.91003	-0.77422	1.55217	0.222943	1.28879	-0.96889	-1.98482	-0.76317	-1.65557	1.00304
0.008		-0.83878	1.90093	-1.83259	-0.74442	1.3938	1.02655	2.83297	0.187499	0.930489	-0.78406	0.655611	1.28751			1.16088	-0.6353	-0.13784	0.802351	1.44156	-12.1466	-1.56473	-0.47184	-0.59486	-2.93018	-1.89911	2.21912			-3.61923	-1.16288	-1.73356	-1.2827	-0.31077	-0.41674	1.46846	-0.26301	-2.25572	-0.27653	-1.28157	1.09502
0.00866667		0.796605	2.11484	-1.43187	-0.30589	-1.28947	0.681472	1.80596	0.246276	1.05184	-1.10889	0.057472	2.16708			-0.59487	0.852133	-0.9174	2.11296	1.4515	-13.6536	-3.15137	-1.28887	-0.37767	-2.98807	-1.93569	3.03016			-2.61952	0.259841	-2.06982	-1.60274	-0.81949	0.34648	1.60207	-0.14957	-2.0907	0.287216	-2.13289	1.03091
0.00933333		0.405237	1.4894	-2.22315	-0.68537	1.66048	0.820734	2.02196	0.355625	0.857609	-0.99495	0.185053	1.58055			0.456374	0.465773	2.07355	2.45277	1.80425	-15.7373	-2.68316	-1.07895	-0.30059	-2.95686	-1.78506	3.28775			-1.92957	-0.44148	-1.71379	-0.85983	-0.44389	0.127821	0.871562	0.089045	-2.14611	0.588762	-1.70406	0.694741
0.01		-1.6452	0.332583	1.35887	-0.5046	3.78185	0.691173	2.70072	0.225089	0.784765	-1.26819	0.75556	2.30996			0.63689	0.16747	1.03962	1.35913	1.50697	-13.7579	-1.285	-1.19595	-0.4344	-2.96327	-1.96861	3.33498			-1.7616	-1.74241	-2.27748	-0.56886	-1.76416	1.01261	0.76456	0.345332	-1.58244	0.409535	-1.51377	0.719749
0.0106667		-0.47598	1.48666	0.862324	-1.84506	3.76456	0.245185	2.7971	0.981108	0.989534	-1.16456	-0.21865	1.89558			0.703724	0.216542	0.928935	1.14163	1.3687	-12.3682	-1.5828	-0.5852	-0.33849	-2.90013	-1.67901	2.86128			-0.81241	-0.784	-1.83448	-0.62576	0.321754	0.910712	0.715398	0.962871	-0.90756	-0.1353	-2.01067	0.475868
0.0113333		-0.52748	1.57537	-0.5691	-3.48453	4.12788	-0.08533	1.98099	0.344125	0.42208	-0.76758	1.07007	1.86863			2.00998	-1.18505	0.686945	0.78293	0.055037	-12.9065	-1.55164	-1.03328	-1.12164	-3.051	-2.10113	2.07666			-2.64785	-1.74961	-1.58428	-1.88133	-0.27287	-1.17253	-0.03393	1.41125	-1.12496	-0.17578	-1.41154	0.739129
0.012		1.48602	2.41901	-0.05625	-0.70556	3.94782	0.499369	2.31439	0.491494	0.486823	0.118473	0.686	2.59564			-0.35416	0.387609	0.166754	0.942491	0.701823	-13.9815	-2.19057	-1.17128	-0.78165	-3.186	-1.65646	1.76403			-2.58503	-1.40872	-2.14136	-2.49984	-0.22151	0.680361	0.108789	1.42328	-0.59808	-0.68347	-1.61552	0.421306
0.0126667		-0.99201	1.15486	0.27437	-1.77759	2.87958	0.361591	1.89271	0.542218	0.125632	0.997108	-0.95408	2.46077			0.689261	0.11796	-0.20282	0.724707	1.07283	-13.9321	-3.00048	-0.99519	0.072172	-2.16791	-2.18504	1.55539			-1.3454	-1.7667	-1.29083	-2.21895	0.177772	-0.02617	-0.30245	1.52088	-0.73129	-0.57896	-0.89515	0.557657
0.0133333		-0.53817	0.532928	0.869484	-0.9952	2.22383	-0.06048	0.603412	0.274361	0.483309	0.832706	-0.97054	2.2581			-0.93334	-0.85163	-0.57808	0.895698	1.71302	-13.3147	-1.79635	-1.36557	-0.25589	-3.08053	-1.76248	1.55475			-2.65511	-1.11983	-0.81701	-1.69058	0.105158	-0.01772	-0.11105	1.48709	-0.74375	0.123284	-1.46396	0.386316
0.014		0.380749	1.46431	2.04955	-1.28619	1.96194	-0.22762	1.80542	0.224098	1.09295	0.372127	-0.6134	1.82111			1.89055	0.263161	-0.95295	0.900745	2.36936	-15.0732	-2.1697	-1.25704	-0.25364	-2.88523	-1.06789	1.54409			-3.48763	-1.46067	-0.4957	-1.36121	-0.64507	-0.59022	0.394308	0.719375	-0.77365	0.207765	-1.70224	0.484855
0.0146667		1.24981	0.666334	0.019601	0.554683	3.96499	1.46397	2.6146	0.159376	0.752599	-0.07735	-0.78504	1.46081			-0.15217	-0.79738	-0.7196	1.64919	0.409829	-15.0521	-1.60622	-1.21554	-0.43008	-2.28554	-2.31296	0.837766			-2.84854	0.431621	-0.25138	-1.51869	0.623116	-0.43111	0.1495	0.844113	-0.52089	-0.17215	-1.51339	0.526535
0.0153333		0.121699	1.18677	1.31872	-0.38108	2.94794	0.362458	2.43682	0.250222	0.945714	-0.07881	-0.57518	1.0815			0.106646	0.12225	-0.21407	0.487282	-0.84499	-11.5854	-0.28022	-1.25435	-0.48619	-2.26166	-1.77782	0.256302			-0.46178	-0.94357	0.174211	-1.06313	-1.05001	-0.69152	0.360811	1.3404	-0.72903	0.531542	-1.01604	0.664018
0.016		0.319204	0.926721	0.242702	-0.44158	3.32361	0.492957	1.34428	-0.36381	-0.96528	-0.44085	0.306979	1.67852			0.635597	-2.20277	-1.04763	0.990806	0.428489	-11.6203	-1.95044	-1.56157	-0.79075	-1.9065	-1.95396	0.625402			-1.26529	-2.12109	-0.32754	-0.55208	-0.10565	-1.10885	0.038278	0.289667	-0.85112	0.399794	-0.77728	0.522628
0.0166667		0.356152	1.34489	0.544981	0.461962	3.59467	-0.11067	2.81226	-0.19001	-0.42146	-0.59157	-0.47969	1.4131			0.064884	-1.2869	-0.19674	1.33912	-0.26259	-13.1093	-1.43199	-1.46534	-0.32531	-2.4065	-1.79192	0.350621			-2.75466	-1.83848	0.02973	-0.71177	-0.46039	-0.97688	-0.29737	0.363055	-0.42599	0.166606	-0.88666	0.663115
0.0173333		0.477302	2.55412	0.157684	0.678791	1.28503	0.786833	0.62687	-0.58253	0.233822	-1.06805	0.121115	1.93281			0.816513	-0.33126	-2.34575	0.897647	0.685557	-15.0744	-2.31096	-1.03077	-0.70357	-2.00427	-2.04202	0.607266			-2.52817	-1.58912	-0.59974	-0.76829	-1.28423	1.00579	-0.40742	0.88161	-0.27546	0.592384	-0.62248	1.08636
0.018		0.780712	0.8875	1.60615	-0.22518	1.8098	1.33009	0.563319	-0.85379	1.32304	-1.00165	-1.06825	1.59772			0.837646	-1.11648	-0.23535	1.61872	1.828	-15.1846	-1.57415	-0.92641	-0.77782	-2.45822	-2.16256	0.992618			-2.03692	-0.77286	-0.33487	-0.43512	-0.0922	-0.89164	-0.643	0.694659	-0.52668	-0.01007	-0.80043	1.44148
0.0186667		0.665015	2.95258	0.827249	0.901997	2.37376	0.218658	0.591155	-0.48611	1.10581	-0.84549	-1.27121	1.60567			1.27597	0.419622	-1.58103	2.67402	3.06403	-11.553	-1.88172	-0.20129	-1.22223	-2.49041	-2.34223	0.832036			-2.90078	0.179307	-0.25947	-1.00683	-1.06195	-0.53316	-0.82765	0.507243	-0.33306	1.05199	-1.5294	1.11279
0.0193333		0.539003	2.07748	1.68089	-0.91257	1.63918	1.74332	0.525246	-0.77163	0.940289	-1.00745	-1.42573	0.908933			1.27017	0.272429	-0.75531	0.715445	2.56025	-11.8206	-2.35175	-0.30059	-0.89128	-1.42143	-2.25512	1.06318			-2.09625	-0.64655	-0.6271	-0.93575	-0.11057	-1.68569	-1.10367	0.464492	-0.34827	1.47976	-2.00308	1.43893
0.02		-0.19369	1.25357	0.360823	0.226775	2.49683	-0.3467	0.056816	-0.80331	1.3112	-0.19168	-0.11302	1.86604			1.55709	0.568899	-1.2475	1.42069	2.57413	-11.9301	-1.05267	-0.63213	-1.10472	-2.14339	-1.80693	0.543129			-3.30262	-0.42536	0.354082	-0.57835	0.043365	1.16994	-1.51197	0.189384	-1.09456	0.937211	-2.05795	1.24135
0.0206667		-0.50062	1.6465	0.061693	1.15667	4.36161	0.137187	-0.34147	-0.65191	1.06543	-0.45232	-1.49028	1.66214			0.259834	-0.6342	0.104217	1.68241	4.01508	-11.9726	-1.08128	-0.3447	-1.06856	-2.30101	-1.77552	-0.0739			-1.43741	-1.72753	0.326682	-1.14696	1.12764	1.1118	-0.96117	0.692673	-1.29878	1.01443	-1.7031	1.70791
0.0213333		0.56319	2.01747	0.93055	2.1961	2.94359	0.211729	0.79051	-0.78408	0.758699	-0.19964	-0.75998	1.71401			0.355953	-0.07232	-1.86973	1.04799	2.06109	-14.4334	-1.32153	-0.60343	-1.24506	-2.72813	-1.35985	-0.89449			-2.71346	-1.96458	0.358305	-0.79225	0.576566	-0.42648	-0.64505	0.438087	-0.35842	1.29883	-1.74057	1.9202
0.022		1.08152	1.5243	2.5129	1.53891	3.79656	0.283481	1.03117	-0.79914	1.48016	-0.43036	-0.32128	2.15254			0.473757	-0.22236	-2.58605	1.45866	2.54283	-12.1509	-1.00634	-0.81632	-0.88601	-2.05024	-1.73186	-0.74213			-2.94319	-1.88483	0.904651	-0.66047	0.988623	-2.4646	-1.52123	0.206035	-0.84295	1.00463	-1.88013	2.17144
0.0226667		-0.41541	2.28316	1.26465	0.802877	1.54563	0.595699	2.85755	-1.51241	2.01214	-0.52461	-0.92325	2.07799			1.27225	-0.66158	-1.5954	3.00859	1.39032	-12.2992	-1.40845	-0.2239	-1.37438	-1.61198	-2.06246	-1.0119			-3.0698	-1.59696	-0.58888	0.240923	1.5269	0.426275	-1.7481	0.68593	-1.08885	1.0378	-1.12643	2.00097
0.0233333		-2.91689	1.34244	-0.01994	0.697905	2.54218	0.72144	0.591769	-0.78773	1.23275	-0.59045	-2.56878	1.02173			0.22653	-0.67135	-1.89117	1.91898	1.71516	-11.1638	-1.7018	-0.86391	-0.91363	-1.73245	-1.42171	-1.21636			-3.11915	-0.35344	0.009719	-0.76511	0.725233	0.259907	-1.43477	0.610032	-1.30031	1.35099	-1.93329	1.72585
0.024		-1.72982	1.34492	1.77293	0.875148	4.11849	-0.34047	1.31112	-1.03103	2.4188	-0.99383	-1.22175	1.22342			0.747658	-0.10712	-1.71447	1.7779	2.23985	-11.3933	-2.01792	-0.99455	-0.54308	-1.46879	-1.82655	-1.54616			-2.60534	-1.84214	0.571315	0.559951	-0.7847	1.20557	0.347271	0.023902	-1.12988	1.08769	-1.81454	1.07095
0.0246667		-1.35951	3.08337	0.012686	-0.525	3.59938	0.129894	1.63357	-0.50625	1.73856	-0.94177	-0.89359	1.62904			1.54468	-0.3006	-0.52975	2.07651	1.80186	-9.68308	-1.93536	-1.10156	-0.87556	-1.75487	-2.31227	-1.57028			-1.35545	-0.71851	0.699738	0.182894	1.0326	2.20147	-1.08601	-0.10599	-0.82488	0.987233	-2.01488	1.47012
0.0253333		-1.38757	1.84984	-0.42997	0.478008	2.36119	-0.19837	-0.89367	-0.68317	-0.3702	-1.07243	-1.7675	1.94678			-0.40547	0.000963	-0.72058	2.47778	1.50913	-13.3144	-2.22205	-1.28937	-0.98477	-1.95808	-1.7952	-1.76222			-2.69211	-0.26439	-0.06002	-0.05768	-0.1476	0.538112	-1.54602	0.291899	-0.76894	0.701302	-2.31313	1.62263
0.026		-1.06748	2.22341	1.28388	0.021401	0.780801	1.18847	1.26068	-1.13705	0.601091	-0.9708	-2.12119	1.51239			0.28855	1.54663	0.07663	2.74568	0.877616	-11.9982	-2.10756	-1.71676	-0.45627	-1.51068	-1.64986	-1.42294			-3.04192	-0.56028	-0.74191	1.64196	-0.15476	-1.05894	-1.1307	0.120741	-1.19539	0.698027	-1.441	1.7387
0.0266667		-2.31353	2.23749	-0.07547	-0.40078	2.41288	0.186982	-0.02001	-0.66219	1.91103	-1.22512	-1.83279	1.40782			-0.14796	-1.40645	-0.0847	1.60981	-1.93739	-11.0052	-0.9321	-2.07833	-0.22925	-1.47155	-1.42761	-1.68262			-2.58297	0.09848	-0.28446	0.310117	1.01219	-0.12397	0.460181	0.286448	-1.39474	0.616657	-1.61144	1.57917
0.0273333		-1.4197	1.13913	0.687284	-0.99872	2.82462	0.343378	0.174213	-1.01685	2.57065	-1.3881	-1.51465	1.6501			0.511313	0.347388	-0.83694	1.48834	-0.31027	-14.1127	-2.40437	-0.8368	0.415192	-1.30001	-1.70613	-1.7121			-3.32457	0.757813	-0.25909	0.347215	1.98695	0.959418	-1.02905	0.146783	-1.70604	0.980402	-1.58924	1.10866
0.028		-1.28296	1.24905	-1.40973	-1.55722	1.26252	-0.08452	1.16939	-1.17112	2.98623	-0.73079	-1.23549	1.30472			-0.2366	-2.31449	0.105536	1.7459	0.049171	-13.154	-1.51733	-1.33517	0.262837	-0.81737	-2.10529	-1.89358			-4.22806	-1.38202	-1.33731	-0.54266	1.08448	0.874455	-1.41308	0.016911	-1.32912	0.238163	-1.10537	1.09741
0.0286667		-1.07004	2.00972	0.192117	-1.37831	2.15297	0.595222	-0.18775	-1.00249	1.99098	-1.01156	-0.48001	0.998389			-1.20976	1.58599	0.102255	2.21953	1.37814	-12.7148	-1.3152	-0.77197	0.444301	-1.1037	-2.17883	-1.58787			-2.91225	-0.06193	0.48843	-0.71892	0.322005	1.94579	0.349652	-0.09416	-1.43836	0.570972	-1.56167	1.08897
0.0293333		-0.48875	2.60645	0.551489	-0.63244	2.20302	0.556137	1.48847	-1.30479	2.24731	-0.93617	-0.61628	1.44666			-0.11602	0.288269	-0.82031	2.49564	0.51269	-12.0278	-1.25278	-1.04041	0.663428	-2.17677	-1.91909	-1.62614			-3.91275	-1.10106	-0.46659	-1.74729	0.163225	1.4037	-0.27739	0.228701	-1.28664	0.617795	-2.1922	1.18632
0.03		-0.74683	2.02122	0.015675	-0.16365	0.899825	0.796377	0.59427	-1.42395	3.18813	-1.21847	-0.68167	1.60569			-0.87902	0.344687	-0.61099	2.57301	1.05764	-11.8459	-1.63614	-0.48354	0.841687	-1.88821	-1.74093	-1.67411			-5.02611	-1.59636	-0.18376	-0.80948	0.922015	-0.47084	-0.76085	-0.23678	-1.52569	0.813667	-1.83355	1.04364
0.0306667		-1.4816	0.522065	1.48949	-0.36934	0.878001	0.055699	1.02699	-1.17919	3.659	-1.05289	-0.01248	0.599038			-1.2541	-0.22751	0.196166	1.62967	1.15568	-14.2398	-1.2927	-1.14674	0.431178	-1.85089	-1.84473	-1.00881			-3.75099	-0.80447	-0.57011	-0.40294	0.17814	-0.21021	-0.81863	0.479211	-1.9554	0.493176	-1.88594	0.964122
0.0313333		-1.93376	1.53823	0.467337	-1.21664	0.640218	0.334109	0.144624	-1.88286	2.72865	-1.1221	0.290409	0.649321			1.23583	0.770555	-0.0978	1.51991	0.930113	-16.1456	0.27193	-1.32327	0.801598	-1.99751	-1.77847	-0.95978			-2.85556	-2.23696	0.327718	-0.59594	1.02646	0.154662	-1.14756	0.802623	-2.19538	0.593107	-2.40956	0.739223
0.032		-0.87335	0.420354	2.12608	-1.27621	1.49301	0.748386	1.16144	-1.49984	2.83101	-0.80081	-0.45615	1.8486			-0.17495	-0.47662	1.45157	3.22685	-0.61262	-14.363	-1.90846	-1.0702	0.429358	-2.11459	-1.87608	-0.77136			-4.08253	-0.71489	-0.77267	-0.98284	0.602672	0.998057	-1.26691	0.972738	-2.02972	0.24553	-2.1117	0.664024
0.0326667		-2.11012	1.40061	-0.75134	-0.63099	1.3648	-0.71716	1.28899	-1.63961	2.34686	-0.69577	-0.23746	2.71007			0.286884	-0.40776	3.06691	2.83426	-0.67228	-12.107	-1.57835	-1.48073	0.584185	-2.2611	-1.88755	-0.54903			-2.95401	-2.1009	-0.30597	-1.1092	1.0268	0.21218	-0.60161	1.06618	-1.91686	-0.48517	-1.77516	0.542216
0.0333333		-1.56522	1.47516	-0.64516	-0.29278	3.29716	-0.41543	0.875781	-1.28201	3.40946	-0.63137	-0.17961	2.39257			1.09767	-0.44007	1.25205	2.29059	-0.36869	-12.3108	-2.15906	-1.06843	0.379238	-2.18814	-2.02761	-0.99029			-2.77286	-0.80376	-0.22148	-0.1271	-0.39548	-1.08151	-0.26067	0.441253	-1.68827	-0.05264	-2.29858	0.597102
0.034		0.641324	0.563877	0.620343	-1.27874	1.5162	1.18041	0.853865	-1.38842	2.9687	1.35097	-0.78041	2.49119			0.27921	-0.38732	-2.11114	1.8009	-0.75699	-13.1021	-1.82233	-0.14515	1.13341	-2.07456	-2.20548	-1.40208			-2.43266	-2.45253	-0.95903	-1.22711	0.599146	0.380075	-0.41924	0.459833	-1.6365	-0.42419	-1.87885	0.590777
0.0346667		-0.16462	0.883354	-0.46101	-1.90806	1.74424	-0.56236	1.2226	-1.29021	2.45385	2.06936	0.316297	1.96051			0.075427	-0.58034	0.314792	2.31093	-1.54773	-11.6286	-2.2723	-0.79029	0.785458	-1.44097	-2.44536	-1.49569			-3.31865	-0.16865	0.261996	-0.66968	-0.96957	0.091333	-0.53673	0.643077	-1.96204	0.083068	-1.87509	0.314396
0.0353333		0.185361	1.67156	0.25416	-0.39449	1.02503	0.707032	1.75049	-1.05402	2.27079	2.16751	-0.00256	1.11837			-0.34195	-0.20793	0.300817	2.05561	-2.0207	-13.042	-1.5578	-0.20898	0.882939	-1.30837	-2.51019	-0.73103			-3.62463	-0.77417	-0.58307	-1.23541	0.708673	1.08762	-0.5905	0.078551	-1.94745	0.480292	-2.44568	0.376225
0.036		0.302392	3.11735	3.72608	-0.99531	0.232295	0.276503	1.86643	-0.48209	3.018	1.74964	0.526862	1.27665			0.946413	-0.45314	1.12928	2.05399	-1.11287	-16.3369	-2.21691	-0.50009	0.835189	-1.01685	-1.5971	-0.153			-3.42666	0.712415	-0.60119	-1.3491	0.763785	0.771144	0.187424	0.209862	-1.05255	-0.40024	-2.35969	0.409925
0.0366667		0.431281	2.01051	0.40272	-0.56497	0.111754	-0.31554	3.42961	-0.46195	1.53663	1.17557	0.290763	1.34671			0.503958	-1.23208	0.441518	2.19693	-1.55226	-11.8442	-1.86458	-0.13864	0.673435	-0.89199	-1.45934	-0.1268			-3.96911	-0.94238	0.477104	-1.16137	1.473	1.06752	-0.3403	0.388824	-1.52288	0.290905	-2.56728	0.315792
0.0373333		-0.42089	1.72024	2.42222	0.208604	0.503873	0.618673	0.201157	-0.23259	1.69085	1.09794	-0.55519	1.66364			0.275558	1.15878	-0.31974	2.12738	-2.29835	-11.4429	-1.82978	-0.304	0.64626	-1.15959	-2.05668	0.080484			-3.34574	-0.10174	-1.15176	-0.68527	0.98039	1.39544	-0.76401	0.864954	-1.05963	-0.29849	-2.39799	0.303706
0.038		-1.58777	2.43322	2.56701	-1.11497	2.21116	-0.36266	0.469846	-0.50321	1.71061	0.351043	-0.12796	2.05825			1.28656	-1.06131	-0.7445	2.46138	-3.77628	-12.5447	-2.11988	-0.61361	0.675098	-0.78655	-2.18777	0.234261			-2.9551	-0.53909	-0.39853	-0.64644	1.0194	0.855785	-0.92449	1.06202	-0.89562	0.376092	-2.73389	0.002164
0.0386667		-1.52248	2.25772	1.92099	-0.70426	0.643749	-1.01945	-0.04835	-0.43726	2.14081	0.070077	-0.78787	1.78031			0.477843	-1.11498	0.487931	2.26542	-3.59662	-12.8896	-1.50639	0.010568	0.864656	-0.04145	-1.8388	0.666869			-2.07523	1.14322	-0.90151	-0.56014	-0.98925	2.21304	-0.6306	0.636242	-1.4667	0.291696	-2.62909	0.284508
0.0393333		-1.19783	1.41206	-1.19239	-1.90663	1.62848	-1.29764	2.33852	-0.42976	1.60212	-0.1426	-0.71118	1.31169			0.40331	-0.04407	-0.00686	2.85248	-4.11613	-9.65828	-1.02815	0.07833	0.505692	-0.94548	-2.00526	1.57448			-2.73644	0.297482	0.248348	-0.88473	-0.07871	1.9425	0.464937	0.289392	-1.32281	0.209542	-1.99664	0.645593
0.04		-1.31417	0.686082	0.426346	-0.51284	1.14469	0.073794	1.44641	-0.83108	2.27433	-0.41747	-0.58207	1.61917			0.257275	0.439567	-0.3912	2.04528	-3.11735	-12.5158	-0.62812	-0.78371	0.372795	0.727024	-2.52684	1.62073			-3.294	0.252375	-1.4698	-1.20821	-1.17793	1.42832	0.685924	0.390465	-1.47586	0.38209	-1.70957	0.431239
0.0406667		-1.73407	0.141046	1.62783	-1.10102	2.2124	-0.32804	3.03233	-0.7997	2.26368	-0.0986	-0.63525	1.49294			0.120465	0.300561	-0.44315	2.3456	-2.01029	-12.9088	-1.37463	-0.73172	0.659603	1.01474	-2.01053	1.41016			-2.3147	1.7373	-0.39817	-0.92919	-0.72739	0.617949	0.440497	0.601599	-1.5661	0.651026	-2.65701	0.320163
0.0413333		-1.418	-0.26348	1.01477	-0.78787	2.93571	-0.48367	2.3688	-1.51871	2.02642	-0.40808	-1.39512	0.240421			1.18787	-0.1896	-0.72644	3.3035	-3.74288	-10.7459	-2.47666	-0.72469	0.365547	1.14037	-2.16525	1.53763			-1.8359	-0.79672	-0.63454	-0.82778	1.01155	2.1905	0.270758	0.478222	-1.76942	0.310737	-2.32892	0.691239
0.042		-0.38521	1.61307	-0.18095	0.095032	1.3543	0.314422	2.27202	-1.18701	1.40018	-0.32527	-1.3682	0.559654			1.30038	0.364531	-0.54711	2.62144	-1.57778	-13.6501	-2.32074	-0.76718	0.353036	0.367229	-2.40145	1.46902			-3.69226	-0.16505	0.02221	-0.9632	-0.9153	-8.6e-05	-0.47533	0.232512	-1.46516	-0.19509	-1.69237	2.04333
0.0426667		-1.2594	0.143561	0.289864	-0.04349	3.42028	-0.73086	3.06133	-1.19488	1.51501	-0.84164	-0.64878	0.227913			-0.186	-1.59217	0.625213	1.00113	-2.86287	-14.997	-1.51627	-0.64672	0.464933	-1.42453	-2.18422	1.41273			0.091644	0.522585	-0.5803	-0.57274	-0.27276	0.975693	-0.28416	-0.00225	-1.33371	-0.47398	-1.56371	1.95902
0.0433333		-1.02533	1.32821	-0.58152	-1.04367	2.29804	0.435938	3.24222	-0.71918	1.49561	-0.74556	-1.56663	1.37885			0.738036	0.020869	0.639174	1.90121	-4.24519	-14.8245	-1.14617	-0.78996	0.384436	-1.65694	-2.80453	1.40257			0.271475	-0.5603	-0.45086	-1.07632	-0.25135	1.61591	-0.76115	-0.10407	-1.23724	-0.12123	-0.91029	1.79929
0.044		-1.56993	1.09636	2.24458	0.136916	3.05445	0.396958	2.72692	-1.05389	1.44798	-0.87272	-0.89922	1.09675			0.896686	-1.10266	-0.53109	0.850948	-3.53939	-14.7493	-0.93253	-1.64455	0.575084	-0.94899	-2.42502	1.39187			-0.52212	-0.00837	-1.28029	-2.51439	-0.05521	-0.63359	-1.06971	0.052949	-1.39081	0.113553	-0.58657	1.36145
0.0446667		-0.96116	1.06859	1.2082	-0.57147	1.91064	-0.8199	1.62406	-1.41051	0.840197	-0.39929	-2.04354	1.38053			0.593253	-0.27258	-0.89522	1.17613	-2.94099	-15.0597	-1.03877	-0.88582	0.56694	-0.44564	-1.69508	2.04714			-0.0909	1.15202	-1.25758	-1.12898	-0.61641	-0.34456	-0.56143	-0.08017	-0.94625	-0.44085	-0.73354	1.00448
0.0453333		-1.83157	0.518306	1.18486	-0.60281	1.98863	-0.03178	-0.06124	-1.38871	0.471471	-0.70823	-0.50905	1.32676			1.10447	-1.29166	0.160392	1.86431	-4.73405	-18.6085	-0.10655	-1.46111	0.705427	-0.87627	-1.68675	2.88183			-0.06623	1.66175	-1.64615	-1.84296	0.129319	-0.271	-1.03443	-0.61635	-1.1163	-0.54451	-1.07071	0.969151
0.046		-1.06764	0.80446	-0.77217	-0.88031	3.06953	0.155561	1.17511	-1.08875	1.20632	-0.76097	-0.72763	0.57031			0.46132	-1.63	0.167512	0.907931	-4.25323	-17.4898	-0.01433	-1.47392	1.12327	-1.41962	-1.90138	3.91965			-0.91727	0.383139	-0.95606	-2.37504	0.387429	0.054042	-1.54885	-0.5298	-0.92482	0.00085	-0.53068	1.07336
0.0466667		-2.74624	0.244162	0.801033	-0.6673	1.51005	-0.1001	1.20335	-0.42798	1.06718	-0.7439	0.612369	0.910593			1.17906	-0.13644	-1.50843	0.078263	-2.91506	-16.2626	-1.05948	-1.41588	1.16918	-1.57121	-1.19623	4.2284			-0.49247	-0.36935	-0.38387	-2.26298	0.598952	-0.92755	-1.43795	-0.50431	-1.37834	-0.33365	-0.83698	1.32495
0.0473333		-1.78094	0.966562	0.045446	-0.93196	1.76347	0.103807	0.54124	-1.00097	1.23515	-1.16981	1.2806	1.98162			1.79055	-0.20554	-1.28797	0.907838	-3.47538	-16.1912	-1.40466	-0.94751	0.91616	-1.9147	-2.1449	3.62443			0.605508	0.672109	-0.60636	-0.21961	0.305009	1.00588	-1.30311	-0.41115	-1.25758	0.111232	-0.84215	1.46928
0.048		-1.46744	-0.13935	1.13504	-1.5718	1.62293	-1.32673	0.893613	-0.75641	0.066003	-0.9111	0.008808	1.92476			1.29186	0.253719	0.104188	1.47663	-1.4903	-18.439	-1.18682	-1.3715	0.993686	-1.52819	-2.45412	3.01137			-0.84391	0.524642	0.807595	-0.74354	0.519199	0.783173	-1.17111	-0.03393	-1.37024	-0.11359	-0.81481	1.58802
0.0486667		-0.45732	-0.20167	2.81885	-0.44164	1.31186	-0.44523	1.89777	-0.68637	0.056331	-0.82724	0.267298	2.3654			0.127652	1.34622	-0.94795	1.07212	-1.19239	-17.1135	-0.33702	-1.09369	1.27289	-1.9146	-1.91	2.36881			-0.96018	0.25178	0.61901	-0.47149	0.238899	0.103035	-0.71202	-0.10572	-1.33614	0.229899	-0.66452	1.82642
0.0493333		-2.30253	2.00784	1.61047	-0.28714	2.24823	0.04731	0.69169	-0.88681	0.11514	-0.69454	1.17217	2.27381			1.71818	0.201525	0.199262	0.65385	-1.71616	-13.1332	-1.738	-1.44161	1.08201	-1.33576	-2.49933	2.70147			0.803779	-0.60222	0.13763	-1.02182	-0.62651	1.70304	-0.76038	0.170291	-1.66998	0.143016	-1.03513	2.17885
0.05		-1.22253	0.942912	0.203533	-1.17415	0.644922	-0.44589	1.73115	-1.31051	0.227559	-0.60194	0.976213	1.6486			0.396561	0.576289	0.498965	0.007848	-3.32235	-16.3685	-0.63626	-1.3532	1.60075	-2.2923	-2.61848	2.96539			0.111078	0.874014	-0.31744	-0.71836	-0.57757	0.159676	-1.45538	0.459881	-1.7515	0.459666	-1.15243	1.818
0.0506667		0.289741	1.01325	-0.7824	-1.39897	1.72654	-0.29457	-0.38517	-1.27032	-0.09332	-0.90155	1.78001	1.9404			0.846675	0.071053	0.150347	1.11637	-1.58268	-16.7612	-0.55563	-1.58568	1.13301	-3.09405	-2.4123	2.28194			0.864947	-0.29077	1.16813	-1.7695	-0.74283	0.655141	-1.92186	0.534563	-2.14565	-0.01032	-0.95215	1.91342
0.0513333		-0.29905	-0.07051	1.21879	-0.44631	1.55847	-1.4149	2.58197	-1.0192	0.116003	-1.05892	0.987371	2.41464			0.399604	0.652296	0.084049	0.294579	-2.67779	-16.3944	-0.25564	-1.33096	0.949092	-3.2604	-2.57199	2.0508			-0.7085	0.126247	0.846552	-1.47698	-1.22203	1.61682	-1.2213	1.20528	-1.91772	0.108018	-0.73574	1.86677
0.052		-0.93388	2.16928	0.257368	-1.12432	1.4818	-0.54998	1.2685	-0.63511	0.237347	-0.98584	0.859332	1.89336			1.27439	-0.12841	0.856107	-0.03889	-3.85622	-16.4622	-1.20198	-1.63984	0.735618	-2.81125	-1.69296	1.75695			0.373913	-0.13728	0.441847	-1.64373	0.893852	0.092013	-1.41248	1.4278	-2.2867	-0.72753	-0.73039	1.62707
0.0526667		-0.71325	1.25667	-0.96734	-0.36765	1.39799	-1.289	0.052713	-0.35724	0.091713	-0.67448	0.402244	1.10285			1.97354	-1.50726	-0.08223	-0.14638	-2.56729	-16.7537	-1.25979	-1.24585	0.87674	-1.99086	-2.12194	1.41278			-1.77523	1.10691	-0.32093	-1.03538	-0.56159	-0.00407	-1.49046	1.41506	-2.01743	0.239717	-0.60801	1.59534
0.0533333		-0.97154	0.262872	-1.20949	-1.0729	1.9572	-0.0207	1.17813	-0.38117	-0.05218	-1.01019	0.190114	1.42846			1.03071	-0.22138	0.525604	0.704552	-3.68323	-17.1918	-0.76196	-1.23892	1.20855	-2.48944	-1.64922	2.1314			-1.45213	1.46134	0.132773	-0.98233	-0.32093	0.550623	-1.84584	0.744281	-1.89277	0.187204	-0.41544	1.58916
0.054		-0.30659	1.32315	1.90932	-1.09592	2.30669	-1.09494	0.141624	-0.57306	0.48056	-1.18847	1.11631	1.3378			0.664943	1.83108	0.205253	0.719802	-3.72474	-16.2761	-1.1042	-1.15748	1.07598	-3.58718	-2.02882	1.80518			0.737199	0.178115	0.285218	-0.72523	0.520944	0.800716	-2.27913	0.394979	-2.03082	0.268749	-1.01285	1.56389
0.0546667		-1.87547	1.38254	0.731966	-1.11773	1.54077	-0.62245	-1.20434	-0.35138	1.9755	-0.8561	0.748736	0.82921			0.752601	-0.6811	0.794611	0.745589	-3.37211	-14.4437	-1.59615	-1.38489	0.885716	-3.43064	-1.77455	1.92742			-0.24492	-0.65452	-0.17515	-0.86901	0.401724	1.31175	-1.28325	0.213396	-1.96276	-0.4065	-0.92472	1.37947
0.0553333		-0.76533	1.08472	2.38557	-1.05774	2.85021	-1.10034	1.02905	-0.16951	1.65723	-1.05294	-1.28532	0.794736			-0.13742	-0.40093	0.799617	0.242593	-1.16781	-15.3552	-1.44315	-1.35889	0.030084	-3.32043	-2.13561	1.51529			-0.24023	0.839439	0.782584	0.278061	-1.30707	0.835744	-1.81027	-0.31048	-1.98101	-0.50466	-1.36495	0.971225
0.056		1.20817	2.90353	2.04918	-1.86413	0.899302	-1.32175	-0.8462	-0.69637	1.22866	-0.87433	0.419097	1.09767			1.80222	-0.21146	1.83814	0.818441	-3.18186	-16.1923	-1.57226	-0.4818	0.28727	-3.05148	-1.90656	1.53831			0.506389	-1.03547	0.385213	-0.14291	-0.93804	-0.68356	-1.16321	-0.12731	-1.9333	-0.12611	-1.27007	0.955132
0.0566667		-0.07805	2.19418	2.6249	-0.48947	1.74689	-1.89808	0.46647	-0.86852	0.502883	-0.61701	-0.8731	1.24839			0.948713	0.514096	2.12579	1.32526	-2.64836	-15.5098	-1.86447	-0.41614	0.017829	-3.04847	-1.98688	1.75235			2.49843	0.055789	0.893868	-0.89235	-1.12402	0.263512	-0.96642	-0.16482	-1.73819	-1.26884	-1.53117	0.862279
0.0573333		-0.25166	1.48874	2.93862	-0.83674	1.29424	-0.97919	-0.75559	-0.7255	0.51677	-0.79132	-0.46828	0.201609			0.408917	-1.36886	1.59038	1.80377	-2.90404	-15.0807	-2.21212	-0.61737	-0.41186	-3.39143	-1.6098	1.59163			1.00111	0.426067	0.355162	-1.32555	0.713189	-0.34495	-1.25408	-0.01649	-2.02348	-0.67471	-0.97977	1.08393
0.058		-1.25253	1.65627	0.559566	-1.59587	2.193	-1.647	0.897402	-0.78123	1.25428	-0.87679	-0.06694	0.739259			0.428314	2.01632	0.936978	1.71995	-2.00196	-16.4505	-1.67299	0.259821	-0.21203	-3.18318	-1.80366	1.50673			0.955415	1.41073	0.154482	-0.91571	-0.12195	-0.27078	-1.38401	0.325519	-2.23524	-0.5027	-1.25673	0.74781
0.0586667		0.204686	-0.48063	0.87826	-0.59884	2.48213	0.459541	-0.02478	-0.96221	1.43295	-0.82674	0.81141	0.939422			0.594421	1.21038	0.216061	0.87836	-2.27055	-17.0714	-1.3085	-0.25489	-0.41808	-2.99443	-1.28955	1.66522			1.72287	0.003804	0.312864	-0.16686	-0.46301	-1.12338	-0.98138	0.808398	-2.2547	-0.14816	-1.13353	0.672098
0.0593333		-0.49554	0.712161	1.78706	-0.9989	2.35801	-0.72357	0.666699	-0.7996	1.17736	-1.01243	0.53864	0.305551			-0.80864	-0.39078	0.668217	0.089704	-1.88588	-14.8733	-1.57747	-0.52147	-0.38691	-3.09696	-1.3123	1.75816			1.17223	1.85383	0.705761	-0.50192	0.049089	0.191563	-1.25823	1.11872	-1.9633	0.66992	-1.816	0.736744
0.06		-0.78168	0.050954	-0.18284	-0.20719	1.38043	-0.02189	-1.6195	0.247174	2.13664	-0.30887	0.59359	-0.53645			0.247524	2.02871	1.30663	1.03359	-3.34051	-14.2643	-2.05127	-0.02803	-0.45072	-2.6602	-2.12494	1.77546			1.80339	0.053944	-0.93051	-0.17543	-3.09748	0.633691	-0.1851	0.344693	-2.20379	0.8724	-1.46557	0.683042
0.0606667		-0.12065	0.165437	1.15649	-0.79061	0.917576	0.422301	2.23026	1.19019	1.6585	-0.07775	0.449251	0.19838			-0.1646	2.32193	2.08099	0.817123	-2.12689	-15.4413	-2.6227	-0.1695	-0.7918	-3.27873	-2.07873	1.94931			0.77461	0.859445	0.463144	-0.86129	-1.69582	1.66238	0.032955	0.038561	-2.11676	1.40341	-1.98539	0.420423
0.0613333		-0.0526	-0.11579	0.608153	-2.28384	1.06392	0.936499	-0.01173	1.67069	1.48059	1.18513	0.213058	0.914848			0.345302	1.08846	-0.25189	1.50225	-2.27047	-15.5501	-1.36961	-0.34533	-0.58725	-3.11132	-1.85465	1.33461			0.272311	-0.76381	-0.42246	0.388506	-0.37842	2.3849	0.297274	0.257605	-2.11113	1.4335	-1.5425	0.619847
0.062		0.140346	-0.12891	2.76708	-1.82098	2.74866	-0.38042	-0.26187	1.15178	0.44257	1.7856	0.414065	0.975569			0.667973	-1.22967	0.012038	1.33414	-2.27461	-14.7293	-1.24231	-0.74378	-0.86505	-3.12671	-2.16992	1.56497			-0.78295	-0.75551	0.523669	-1.33164	0.63789	0.46061	0.608005	0.29351	-2.37023	1.38199	-1.3179	0.686138
0.0626667		-1.65569	0.658916	-0.30837	-0.68942	0.845005	-1.17924	-2.12224	1.34317	1.72696	1.70647	0.251547	0.065186			2.61683	-0.78911	-0.62312	-0.06441	-2.40244	-13.7787	-2.47192	-0.95919	-0.98521	-2.54329	-1.82455	1.21006			-0.60731	-0.37005	0.489042	0.246431	-0.53577	1.13786	0.761232	0.349712	-2.50703	0.848756	-1.52679	1.05768
0.0633333		0.001834	0.68602	1.62577	-2.47751	1.95578	-0.68546	2.1931	1.64106	1.65834	1.40117	-1.30933	0.956691			0.104877	-0.04653	-0.15779	0.208334	-2.97357	-14.1875	-2.52915	-0.48589	-0.42904	-2.26916	-1.65881	0.551489			-0.06072	-0.03024	0.470524	-0.25495	-0.50116	0.853971	1.06049	0.427324	-2.50522	1.48112	-1.39476	1.0412
0.064		-1.3807	-0.15056	1.34355	-1.22527	0.521763	-1.29352	0.842754	1.73633	1.74599	0.914077	0.198291	1.13983			-0.28196	0.406643	-0.16006	-0.87142	-1.92144	-14.7553	-1.63932	-0.29152	-1.08816	-1.78067	-1.22886	1.02606			1.09729	-1.9266	0.75475	-0.48109	-1.06745	-0.27305	1.06553	0.025764	-2.38556	1.24773	-1.15443	0.810875
0.0646667		-1.21904	-0.47161	4.42193	-2.64186	0.543508	-0.35824	-0.66137	1.62381	1.43487	1.16605	0.638819	0.117121			0.543409	-1.76346	-0.13259	1.35822	0.679095	-14.2174	-0.99174	-0.41312	-0.87051	-0.84485	0.151599	1.38322			-0.27419	-0.69671	1.49193	-0.62798	-0.29203	0.444216	0.987526	0.103404	-2.36345	1.16657	-0.69172	0.706092
0.0653333		-0.89504	0.701728	1.26131	-1.85041	1.35747	0.747374	-1.05098	1.38721	0.483923	0.846051	0.449795	0.132094			0.287825	-0.27376	0.228219	0.56557	-0.81537	-14.2988	-2.04855	-0.40648	-0.62899	-1.45391	-0.06641	1.50143			-1.05918	-0.56237	-0.49458	-0.61357	-0.16865	0.067168	0.818444	-0.05647	-2.08453	1.35566	-0.31004	0.639992
0.066		-0.81866	-0.14318	1.68697	-1.36463	0.536968	-1.88733	1.6201	1.31258	1.49353	0.77379	0.461849	0.547065			0.733575	-1.05513	-0.64926	1.05329	-1.34954	-15.1012	-2.20136	-0.29641	-1.53816	-1.09012	-0.52336	1.6224			0.095121	-1.25581	0.937158	-0.17553	-0.86578	-0.71011	0.247109	-0.17699	-2.24927	1.63665	-0.9584	0.173023
0.0666667		0.557798	-0.36397	1.70216	-1.61529	3.20592	0.878076	1.12264	1.23576	1.8689	0.745208	0.09442	0.706426			0.301514	-0.92123	-0.13754	0.964623	-1.56781	-15.72	-1.74836	-0.98804	-0.85296	-1.32555	-0.0588	1.52433			-0.61168	0.051842	0.222957	-0.32785	0.018058	1.1385	0.29575	0.123323	-2.24264	2.02717	-1.3901	0.26851
0.0673333		-0.14565	0.026878	-0.90936	-2.23935	0.981411	-1.03698	1.5816	1.12783	1.20772	0.676951	0.212533	0.085065			-0.00649	-0.76181	-0.26766	1.48187	-1.24136	-16.1403	-0.86455	-0.25627	-1.47809	-1.21733	1.05255	1.75443			-0.32342	-0.54313	-0.95656	-0.49913	0.967202	0.539982	0.866219	-0.34178	-2.35311	2.15099	-0.75635	0.266582
0.068		-2.06659	-0.5097	1.40542	-2.39418	0.87006	-0.28928	-0.37851	0.848769	0.437214	0.399981	1.22376	0.188073			-0.01044	0.851589	-0.20639	1.15829	-2.19187	-13.3749	-2.14969	-0.50778	-1.31064	-1.57775	2.35784	1.25516			0.28312	-1.29492	-1.71585	-0.20591	-1.24667	-0.19398	0.843998	0.153201	-2.35271	1.69616	-1.36176	0.616473
0.0686667		-0.73962	0.802122	-0.19828	-1.87858	1.84881	-0.63763	0.178316	1.10409	1.15449	0.014848	-0.52549	0.886279			0.05789	-1.00384	0.704048	0.181991	-0.74386	-12.228	-1.68075	-0.45682	-1.32	-1.13864	2.43073	0.773399			0.512509	0.067221	-2.09201	-1.03796	-1.33868	1.19533	1.20301	0.506496	-2.1486	2.30337	-1.33362	0.6504
0.0693333		-0.20277	0.008176	2.4723	-1.58585	1.96156	-0.52964	-0.11628	0.994347	1.87302	-0.0445	-0.32898	0.457307			-1.00446	-0.36413	0.626731	0.125906	-0.88027	-11.7458	-1.15602	-0.28997	-0.41555	-1.9164	2.01771	0.821789			-0.2019	-1.33205	-1.93627	-1.50968	0.445263	1.67178	1.34186	-0.07587	-2.13997	2.41285	-1.60758	1.39064
0.07		-0.69988	-1.49163	1.21014	-1.43064	2.29105	-0.03045	-1.31305	0.969505	2.6688	-0.05369	-0.39254	0.506982			0.453341	-0.79359	0.302028	1.18021	-1.69532	-11.4078	-2.34724	-0.75782	-0.65685	-1.11469	0.769575	0.892721			-0.21353	-0.91059	0.199079	-0.81617	-1.26014	-0.27411	0.582697	-0.38441	-1.74557	2.44365	-1.75396	1.81462
0.0706667		-1.67072	0.428685	0.749615	-0.99329	1.01598	-0.16716	2.32302	0.512277	1.31229	-0.22245	0.689123	1.48119			-0.39908	-0.66071	1.00875	-0.27835	-0.24454	-12.8965	-1.24363	-1.03028	-1.03228	-1.18224	0.233446	1.06968			-1.15218	-2.25296	-0.34496	-0.62902	-1.44508	-0.85983	-0.07485	-0.1559	-2.10443	2.34889	-2.13225	2.63012
0.0713333		-1.36826	-0.09842	1.68468	0.42295	1.11678	0.149245	0.106473	0.689816	0.540794	0.037793	0.482665	1.09103			-0.80848	-1.24392	1.26948	-0.55452	-1.12241	-12.8924	-1.29983	-1.19276	-0.05998	-1.52788	0.551768	0.464514			0.339589	-0.18656	-1.22321	-0.34485	1.15199	-1.54207	0.397944	0.625879	-2.12057	2.07157	-1.98028	2.53432
0.072		-1.55111	-0.57803	0.134446	-0.25487	0.983196	-0.09311	-2.35589	0.039672	0.868656	-0.31766	-0.21068	0.500133			0.051458	-0.4268	-0.05844	0.173628	0.425155	-12.5661	-1.61181	-1.48833	-0.47545	-2.21315	-0.194	0.067892			0.186949	0.098635	0.204136	-0.1631	0.737126	-0.19612	0.848689	0.800001	-1.7565	1.961	-2.14549	2.65567
0.0726667		-1.61107	0.064686	0.401642	0.141063	1.03743	-0.06827	1.38495	0.36263	1.14252	-0.49376	-0.79955	1.10304			0.819218	-1.13932	0.433804	-1.15564	-0.50575	-11.6759	-0.91584	-1.26619	-0.72975	-2.59254	-0.36598	-0.03081			-0.5904	-2.0616	-0.27883	-0.78591	0.174527	-0.56198	0.656162	1.49254	-1.67555	2.23419	-1.92356	2.78902
0.0733333		-1.63329	-0.04894	1.34669	-1.2594	1.5878	0.195566	0.708469	0.0693	0.876931	-0.07265	-0.1929	1.09289			-0.73217	1.53124	0.308179	0.267645	-0.72474	-12.2859	-1.37627	-0.90454	-0.7477	-2.93285	-1.03049	-0.21767			-0.32357	0.370546	-1.07717	-0.18468	-1.69922	-0.5105	0.608382	1.17666	-1.59641	2.20203	-2.22187	2.3909
0.074		-1.5529	-0.4587	1.25992	-0.30201	1.34307	-1.46286	1.10611	0.206055	1.74074	-0.26026	-0.37032	1.85774			-0.52883	-0.45543	-0.5048	0.333463	-0.35298	-12.2309	-1.43824	-1.24441	-0.44108	-2.34215	-0.64828	-0.8882			-0.95803	-0.88181	-0.27328	-0.30086	0.926277	0.560614	0.738469	2.42794	-1.40459	1.71037	-2.34679	2.14804
0.0746667		-0.85304	-0.90915	-1.11327	-0.67856	0.885607	-0.94642	-0.61105	-0.1417	1.43891	-0.30075	-0.71029	1.62961			-0.459	0.15904	0.986226	0.426658	-0.11022	-12.3039	-0.87655	-1.28516	-0.23152	-2.3789	-0.64691	0.545157			-1.20583	-0.83572	0.107194	0.719988	1.03829	0.65011	0.547115	3.04527	-1.59386	1.62252	-1.89716	1.5669
0.0753333		-1.74785	-1.29587	-0.82224	-0.14794	1.44592	-0.88386	0.672653	-0.49329	0.454078	-0.72593	-0.27941	1.49575			-1.07091	-0.10119	2.15958	0.299481	-0.26138	-13.4865	-0.70271	-1.13451	-0.52795	-2.88488	-0.81134	0.814535			0.309327	-0.63605	0.459432	-0.38377	1.1488	1.17709	0.006213	3.41441	-1.80702	1.57451	-2.40603	1.14657
0.076		-0.3904	-1.39124	2.58255	-1.17679	-0.20785	-0.21789	0.747562	-1.0478	0.212892	-0.3411	0.539349	1.15918			-1.25113	-0.82964	0.26992	-0.66631	-0.78637	-14.0377	-1.90226	-1.4902	-0.18146	-3.21938	-1.1188	0.839371			1.22283	-0.85766	0.244905	0.919299	-0.62706	0.40009	-0.3312	3.51759	-1.86592	1.02517	-1.25212	1.45994
0.0766667		0.450957	0.041025	2.4555	-0.70262	0.481542	-0.56283	0.40746	-0.6364	0.864061	0.19272	1.04695	0.560071			-0.13327	0.209208	1.39992	-1.2884	-0.23155	-13.1952	-1.74084	-1.03227	-0.30228	-2.98879	-1.44853	0.300621			-0.26491	-0.48573	-0.40944	0.659005	0.426165	-0.11629	-0.43464	2.93663	-2.20494	0.890971	-1.22433	1.15899
0.0773333		1.21096	1.32312	0.015551	-1.31163	0.535626	0.042246	0.667129	-0.31473	1.06592	1.13233	1.03296	1.3558			0.738099	-0.37618	0.830227	-0.01909	-1.0519	-15.1889	-0.76513	-1.73404	-0.61879	-3.04211	-0.87412	0.84765			-1.86042	-1.83593	-0.39047	-0.2473	-0.90019	-0.24713	-0.53131	2.35176	-2.02896	0.908832	-1.21034	1.00325
0.078		2.40057	-0.69217	-0.51909	-2.01436	1.49434	-0.93634	0.46001	-0.50273	0.689611	1.07844	-0.00411	1.25416			0.027899	-0.17269	-0.18409	0.58086	-1.45271	-13.8291	-1.37494	-1.56558	-0.10084	-3.34883	-1.32777	0.668194			-2.64902	0.559336	0.564562	0.034211	-1.2395	-0.35583	-0.16771	1.77689	-1.97112	1.51133	-1.55675	0.970357
0.0786667		2.11916	0.221199	0.515989	-0.42608	1.91117	-0.77184	-0.03626	-0.18669	0.021807	0.766181	1.60881	1.09894			-0.19384	-0.69299	1.38262	2.1211	-0.70323	-13.5262	-2.38477	-1.76241	0.366117	-3.49502	-1.16364	1.22391			0.676922	-1.88231	-0.6378	-0.46184	0.281873	0.557115	-0.22313	1.59382	-1.77895	1.20701	-1.75074	0.909716
0.0793333		2.44749	0.939414	-0.02367	-1.40523	0.610547	-1.59493	-0.74589	-0.72676	0.427761	0.485817	0.59994	1.03836			-0.30665	1.08176	1.68012	1.17157	-0.81007	-14.5009	-1.71316	-1.35115	0.329906	-2.86648	-1.38907	2.368			-0.923	-1.45776	-0.47831	-0.25748	-0.16288	-0.0226	-0.35739	1.08207	-1.75245	0.801824	-1.30935	0.847292
0.08		2.66639	-0.4207	1.61609	-0.79481	1.53464	0.161889	1.21079	-0.80571	1.04088	0.390158	0.192875	1.28326			-0.64736	0.783917	0.09913	2.08216	0.008592	-11.9401	-2.3885	-1.68197	0.36444	-2.99266	-1.37921	1.92076			0.112133	0.025108	-0.84986	-1.41144	-0.28423	2.08761	-0.99713	2.02222	-1.70075	0.866102	-1.64796	0.974554
0.0806667		2.77127	-0.12664	2.2272	-1.62497	2.96524	0.092502	0.518419	-1.09748	1.5165	0.875296	-0.22365	2.94185			-0.93136	-0.64606	0.323132	1.2584	0.581354	-13.7472	-2.5309	-1.17178	-0.06486	-2.36513	-0.47951	2.37228			-0.38322	-0.36226	-1.22807	-0.71934	-0.407	1.80801	-1.22348	1.84732	-1.59747	0.708395	-1.60492	0.936049
0.0813333		3.08805	-0.6005	0.9499	-0.90229	1.26282	1.2886	-0.14413	-1.1652	1.37483	0.595894	0.679293	3.70877			-0.75497	1.13715	-0.59371	1.40122	0.542664	-11.4008	-1.30434	-1.70198	-0.5284	-2.79347	-0.12707	3.16694			-0.34249	-0.32522	-1.42939	0.920783	-0.88595	0.888409	-1.01294	1.5849	-0.35383	0.340967	-2.11618	1.02247
0.082		2.77164	0.161222	1.18447	0.032078	0.783512	-0.10609	1.06969	-1.29216	0.73348	0.47288	-0.8714	3.06962			-0.44194	1.43095	1.23328	0.650359	0.156522	-11.8012	-1.21369	-1.73417	-0.33031	-3.15302	0.18636	2.59209			0.479725	-1.33388	-0.65442	-0.01588	-0.03713	1.27502	-0.75418	1.71221	-0.07737	0.367921	-1.88217	1.0879
0.0826667		2.34343	0.105825	0.190984	-1.36075	0.46849	0.696906	0.280385	-1.12551	1.10583	-0.35547	-0.90345	3.30362			-0.28797	0.535108	-0.1204	0.909267	-0.8556	-11.0531	-2.01152	-1.23561	0.179387	-2.62335	-0.07772	2.81472			3.55969	-1.44722	-0.64898	-0.90517	-2.39577	1.10309	-1.40944	0.963245	0.149174	-0.03914	-0.85172	1.34399
0.0833333		1.81218	-0.6703	-0.70266	-0.92291	2.1164	0.527312	1.53016	-0.68244	1.2895	-0.02546	-1.03604	3.35074			1.64341	0.239681	-0.06111	0.861994	-1.21827	-12.2577	-2.94603	-0.97795	0.252317	-3.08576	-0.48647	2.94732			2.15127	-1.42982	0.493835	-0.78506	-0.87821	0.161318	-1.18753	0.585286	-0.38549	-0.05238	-0.88705	1.32619
0.084		1.91644	-0.05576	-0.58401	-0.93646	0.908322	-0.06401	0.2176	-1.29137	1.04866	-0.21936	0.972684	2.45281			0.477256	-0.40062	0.546852	-0.19633	-0.64496	-12.4588	-1.62569	-0.90892	0.597975	-2.73313	0.041929	2.39082			3.19555	-0.85701	-0.84969	-0.59884	-1.38775	1.2651	-1.16601	0.931812	-0.87838	-0.00077	-0.74857	0.917787
0.0846667		1.37594	0.844094	1.36984	-0.28242	1.26655	0.633219	0.141705	-1.19814	1.54519	-0.1052	0.12815	2.62757			0.950729	0.28419	0.543524	0.576865	-0.21052	-15.4546	-2.35152	-1.00158	0.263994	-2.79515	-0.52474	2.28991			1.99765	-1.16311	-0.54631	-0.64275	-0.58397	0.480223	-1.21871	0.595914	-0.8841	0.724696	-0.54206	0.614481
0.0853333		1.07356	-0.10565	1.28912	-1.17861	1.88775	-0.43631	1.84192	-1.29957	2.54083	0.135548	1.47235	2.57166			0.768756	0.509424	-0.03229	-0.05183	-0.62714	-13.2837	-2.03971	-0.59301	1.15508	-3.18532	-0.47411	2.21752			4.00173	1.11563	-0.96248	-0.56518	0.222593	-0.45108	-1.32987	0.638935	-0.91463	0.828673	-0.28581	0.738946
0.086		1.08586	-1.40927	0.015137	-1.91268	0.007254	-1.12635	-1.76647	-1.04609	2.30037	-0.13101	1.02585	2.71615			0.642263	-0.33068	0.473501	-0.02592	-0.69816	-12.8535	-2.72111	-0.8071	0.359159	-3.16846	-1.05678	2.25383			2.69517	2.16426	-2.04434	-0.52813	-0.9656	0.82598	-1.95503	1.32674	-1.13542	0.916469	-0.56978	0.645377
0.0866667		2.16428	-0.59291	1.72941	-1.58472	2.00674	-0.39028	1.00267	-0.62595	2.37284	-0.28844	-1.30159	2.81943			1.19277	0.984055	2.3327	-0.09492	-1.12271	-12.1739	-1.96521	-0.89984	0.24777	-3.68755	-1.46725	2.5961			3.43577	0.367827	-0.86831	-0.375	-1.57992	1.07498	-1.2525	1.32271	-0.95979	0.44766	-0.88784	0.519984
0.0873333		1.41964	-0.71921	-0.47074	-1.64302	1.32774	0.099806	-0.29596	-0.32566	1.97528	-0.21831	-0.88721	3.13603			0.848256	-1.38845	1.34734	-0.44039	-0.17823	-14.5658	-1.20868	-0.9025	0.104178	-3.44236	-1.01489	2.69768			1.23432	-1.63096	-0.85263	0.507824	-1.55928	-0.03356	0.820222	1.30237	-1.07213	0.873262	-0.94557	0.395396
0.088		1.66632	-0.28598	1.04302	-1.2991	1.37084	0.198925	0.647501	-0.19219	0.529964	-0.53461	0.183731	3.50513			0.547043	0.025361	2.2806	1.11624	-0.12331	-10.8399	-0.97329	-0.64124	0.172499	-3.42792	-1.31857	2.67874			1.90734	-0.17829	-1.81294	0.13773	0.266327	0.841664	0.586581	2.07487	-1.19736	0.63455	-1.61126	0.443863
0.0886667		1.12996	-0.81542	0.560213	-0.84748	1.55832	0.407877	-0.51799	-0.14068	0.615798	-0.5797	-0.46788	3.62487			1.4948	-0.51238	1.50157	0.536678	-1.14059	-13.8927	-1.82778	-1.09366	0.978495	-3.63701	-1.4763	2.5994			0.762476	1.34629	-1.52534	0.127498	-0.90071	2.07362	0.008364	1.1445	-0.87324	0.565831	-1.70745	0.21153
0.0893333		3.01224	-0.18307	0.469924	-1.54753	3.18685	1.32215	0.098858	-0.21281	-0.99822	-0.67317	-0.29146	2.25823			0.989341	0.422071	2.04361	-0.22841	0.268743	-13.8062	-1.46714	-0.85745	0.536411	-3.50674	-1.43938	2.68404			1.44603	1.68947	-2.67376	-0.19651	-0.75429	-0.52095	-0.61039	1.497	-0.85996	0.167035	-1.20463	0.213864
0.09		1.94524	1.2127	0.028116	-1.68216	0.842346	-0.09085	0.338912	-0.30068	-0.39418	-0.34503	-0.70329	2.56452			0.196828	-0.67806	0.723366	0.320133	-0.79179	-14.7961	-0.99266	0.163159	0.563975	-3.19802	-1.53649	3.36083			2.16587	1.50398	-1.79907	-0.56962	-0.43376	-1.12245	-1.05227	0.695553	-0.68938	0.386402	-0.60351	0.143173
0.0906667		1.28653	-0.16627	1.17041	-1.57246	0.500624	1.49937	0.170071	-0.03336	-0.09151	-0.58637	-0.14783	2.53295			0.178388	-0.87611	0.889522	1.11228	-0.64676	-15.1126	-2.31765	0.469949	-0.09596	-2.96344	-1.10009	3.15119			1.2925	1.56945	-2.80122	-1.48703	0.905755	0.124499	-0.92355	0.502297	-0.33523	0.336132	-0.83844	-0.00063
0.0913333		1.54232	0.10495	0.539206	-1.26841	1.09775	0.107273	0.084889	-0.02463	-0.61818	-0.84898	0.458603	2.6239			0.680244	-0.49513	0.341085	0.913598	-0.59505	-15.1423	-1.63775	0.236709	-0.21045	-3.21187	-1.41775	3.10125			1.25719	-0.45649	-2.5299	-0.09804	-0.09262	-0.19101	-1.48312	0.920289	0.139093	-0.39701	-1.22896	-0.00018
0.092		2.4094	1.05368	1.69901	-1.24562	0.984597	0.200912	-0.00697	-0.6034	0.277991	-0.93588	-0.45378	2.20383			0.569976	-0.36626	1.37786	-0.2361	-0.84374	-13.4696	-1.9452	0.914156	0.458096	-2.78389	-1.11246	2.11099			0.099353	-0.33768	-2.98537	0.248123	-0.35243	0.794301	-1.21131	0.671508	0.011839	-0.04664	-1.18803	-0.10928
0.0926667		2.24368	0.474122	1.98788	-0.84831	1.3142	-0.28021	2.25803	-0.34214	0.147144	-0.83873	-1.01318	1.25571			-0.91101	-0.31186	0.078797	-0.08202	-1.20251	-12.5164	-1.5067	0.297393	0.042287	-2.64881	-1.36267	2.09655			-0.60342	1.46872	-4.4005	-0.05562	-0.63713	-1.21173	-0.64708	0.974462	-0.20488	-0.12465	-1.36663	0.069096
0.0933333		2.43101	1.58699	0.523242	-0.43347	1.77458	0.062716	-0.60472	-0.35897	-0.2375	-0.51001	-0.82603	1.56236			1.2044	-0.17823	0.23808	1.03309	-1.07512	-10.4853	-1.91569	0.530369	0.161971	-2.90679	-1.55789	2.47419			0.992122	-1.66673	-3.16839	0.070055	0.003734	0.900876	0.290664	0.70224	-0.36784	-0.18011	-1.48793	0.108552
0.094		2.07063	0.043736	0.712554	-1.87866	2.82097	-0.40334	-0.02599	-0.46214	-1.20057	-0.31271	-1.27919	2.88218			-0.01526	-1.6978	1.04745	1.16885	-1.13785	-11.2797	-2.04035	0.144783	-0.00878	-2.93255	-1.68027	2.4234			0.489434	0.194623	-3.28142	-0.04681	0.740547	-0.73972	0.164213	1.0725	-0.22685	-0.08732	-1.51162	-0.0768
0.0946667		1.99627	-0.19124	0.530423	-1.36554	2.0319	0.002592	2.41891	-0.68406	-0.4261	-0.17491	-0.78929	2.20923			0.360654	-0.50058	0.363043	1.4025	-0.32595	-12.1202	-1.86858	0.332807	-0.03745	-3.21382	-2.05183	2.30562			2.31514	0.785813	-2.26514	-0.8588	-0.98118	-2.10897	-0.06676	0.954676	-0.29272	0.270278	-1.19177	0.39063
0.0953333		0.825545	-1.15015	1.86183	-0.53575	1.54286	-0.01421	0.585347	-0.29941	0.284659	-0.4122	-0.23284	3.35403			1.07496	2.11589	0.526964	0.237838	-0.24002	-12.3148	-0.77953	-0.03782	-0.24234	-3.47152	-1.67915	2.58718			1.49459	-0.55975	-2.12603	-1.12919	-0.3403	-0.85487	0.426861	1.76582	-0.80291	-0.41477	-1.1364	0.4294
0.096		1.31966	-0.02095	1.36527	-1.62542	0.53807	0.699961	0.510231	-1.18442	0.706226	0.031022	-0.2899	3.58158			0.792124	1.34055	-0.1192	-0.66941	-0.24715	-14.5739	-1.90312	-0.23214	-0.12193	-3.33698	-1.24691	3.23315			2.43172	1.9186	-1.03908	-0.41805	-0.36712	-1.85794	0.350345	1.49848	-0.68916	0.527634	-1.01729	0.223511
0.0966667		0.573837	0.903518	0.699631	-0.76018	0.654074	-0.70531	1.5725	-0.88916	1.32034	0.567308	-0.71843	3.1981			0.610005	0.438169	-0.50422	1.20995	0.137877	-14.9895	-1.61763	-0.14528	-0.5201	-1.20103	-0.24214	2.80601			0.995306	2.05766	-1.74039	-0.50352	0.424537	-0.2164	0.622664	1.50418	-0.99225	0.261372	-0.95779	0.03025
0.0973333		0.920577	1.11985	0.421797	-1.04557	0.442284	-0.14019	2.64418	-0.57684	1.85012	1.46526	-0.72414	2.57178			0.608525	1.66785	0.041948	1.23371	0.18332	-13.7844	-1.42723	-0.27915	-0.37116	-1.07349	0.5982	1.86131			0.520555	0.776631	-1.74537	0.377275	-1.24931	0.051857	0.961759	0.840741	-1.1777	0.659669	-1.41892	0.291437
0.098		0.633698	0.327001	1.64834	-1.27524	-0.45296	-0.45338	0.261452	-0.72988	1.67348	1.05342	-0.845	3.0262			1.40662	-0.10625	-1.33026	1.13365	0.013781	-13.7291	-1.37377	-0.37456	-0.34925	-0.86854	0.169224	1.55652			1.34266	1.48805	-2.33651	-0.54674	0.02555	0.56416	0.535258	0.41243	-0.86787	0.574761	-0.89985	0.604627
0.0986667		0.38785	0.659151	1.59336	-0.13181	-0.84534	0.54386	1.17191	-0.42003	1.57053	0.792577	0.970728	3.4094			1.69844	1.14706	-0.45769	1.47685	-0.21337	-14.5999	-1.98352	-0.88454	-0.53361	-1.09076	-0.15442	1.0241			1.17	0.72479	-1.95136	0.00669	-1.45848	0.441819	-0.03992	0.194397	-0.69375	0.4378	0.332157	0.853857
0.0993333		-0.11501	0.794763	1.48523	-0.87402	-0.25586	0.170589	-0.5837	-1.02274	0.642994	0.268299	0.950404	3.5358			1.0305	1.3657	-1.20363	0.479166	-0.18528	-13.7891	-1.12305	-1.37696	-0.73701	-1.50699	0.495465	1.18778			0.98743	0.694972	-2.73214	0.391201	0.789231	0.04815	-0.27707	-0.23065	-0.7925	0.130144	-0.23432	1.16318
0.1		0.531884	-0.08037	1.63413	-1.26884	0.952427	-1.01504	0.950144	-0.26616	-0.16842	0.411839	1.68347	3.18229			0.151785	0.967494	-0.92672	0.269026	-0.05456	-12.7197	-0.80926	-1.11544	-0.90809	-0.86809	0.073457	1.09184			1.18847	1.4476	-3.35776	0.358898	0.299349	-0.76697	-0.67398	-0.18903	-0.86298	1.05356	-0.35571	2.08739
0.100667		0.673535	0.768259	-0.00118	0.375735	0.107128	-0.47452	1.12472	-0.44984	-0.01675	0.310431	1.69077	2.53678			-0.27161	-0.21721	-1.15649	0.427551	0.221556	-12.8541	-2.12518	-1.41055	-0.74198	-0.77442	-0.15863	0.494612			0.920204	0.704391	-2.5679	-0.52513	0.387251	-0.96195	-0.76414	-0.37658	-0.93019	0.192324	-0.34207	1.53833
0.101333		1.55923	0.61889	-1.29999	-2.03178	-0.49644	0.278252	1.3139	-0.90863	-0.51184	-0.35604	0.979535	2.31379			0.46123	0.59368	-0.49092	-0.26008	-0.12974	-13.382	-1.9612	-1.22369	-0.73333	0.731567	-0.59566	0.044593			0.493785	1.66664	-0.41849	1.24074	-1.09349	-0.20036	-0.7307	-0.52597	-0.81729	0.236226	-0.00318	1.44008
0.102		1.53709	0.174825	-0.09521	-1.4197	0.915278	-0.38564	1.79522	-0.73028	0.35172	-0.4689	1.36905	2.72877			3.07989	0.572611	-2.58274	0.681785	0.006479	-16.0096	-2.04474	-1.03871	-0.82062	0.239287	-0.28608	0.486047			0.706924	-0.49631	-1.22899	0.218506	-0.37317	-0.47331	-0.66107	-0.84689	-0.80458	0.004508	-0.38151	1.11544
0.102667		0.142024	0.683728	1.24996	-1.7946	1.28273	-1.6765	1.54772	-0.74084	0.427019	-0.81225	-0.0978	3.51413			0.194121	-0.45916	-1.04644	1.20801	0.233767	-15.5765	-2.2253	-0.65715	-0.7947	-1.33438	0.142668	0.866578			-0.20913	0.603325	-1.97202	-0.29171	0.056364	0.41728	-0.86356	-0.79284	-1.21741	-0.14335	0.210782	1.20382
0.103333		1.56624	-0.0523	1.59439	-1.40672	0.736566	-0.98328	-0.37273	-0.92156	1.23814	-1.05264	1.54573	2.57429			-0.3152	-0.78094	-0.80405	1.13141	0.202012	-12.3789	-3.07347	-0.53504	-1.01501	-0.86563	-0.33345	0.744252			-0.89457	1.11452	-2.26139	0.176325	-0.66052	0.288324	-0.99914	-1.0791	-1.26459	0.024892	-0.11072	0.869181
0.104		1.44355	-0.04622	0.498747	-1.52824	-0.19262	0.359574	-1.12466	-1.25885	1.79963	-0.87821	1.74205	3.03178			0.1911	0.686518	-0.37487	0.969507	-0.48721	-13.2545	-2.88222	-0.15852	-0.43642	-0.51715	0.215809	0.469111			0.667737	0.685832	-0.90967	0.251698	0.082863	0.275792	-1.23501	-1.13873	-1.02646	-0.03128	-0.40593	1.0208
0.104667		2.59768	-0.91423	1.72014	-0.98164	0.793315	0.686679	-0.0306	-1.67822	1.95313	-0.46827	2.37669	3.01146			-0.64996	-0.31665	-1.39213	0.745478	0.342681	-14.5536	-2.20417	-0.98203	-0.79816	-0.2915	0.27863	0.574307			0.160701	1.24066	-1.34702	0.405888	-0.4112	-0.13953	-1.47798	-1.11148	-0.59904	-0.11815	-0.76906	1.23354
0.105333		1.74784	-1.33346	1.32056	-1.35539	0.430662	0.084072	1.35712	-1.22029	1.54599	-0.80764	2.27831	4.37118			0.33596	-0.08335	-1.30882	0.499805	0.374238	-13.3819	-1.74419	-1.0896	-0.91945	0.64613	0.157729	0.135036			0.572277	0.269303	-1.92653	1.27281	-0.02698	0.165136	-0.73665	-0.94227	-0.95099	-0.02277	-0.83114	1.42667
0.106		1.79609	-1.17633	0.973667	-0.2691	1.7922	0.043352	1.13651	-1.19606	1.55819	-0.67827	1.32956	4.68866			-0.88661	1.30692	-1.07512	1.32809	0.400996	-17.6759	-0.81978	-0.72022	-0.6433	0.816093	0.298565	0.611201			-0.09405	1.41193	-1.43343	0.211302	0.188059	-0.34757	-0.75669	-1.1344	-1.39622	-0.02818	-1.41981	1.25584
0.106667		2.93022	-0.76425	2.0316	-1.4522	1.60554	-1.19679	0.812736	-0.83561	1.09526	-0.84535	0.450589	4.57515			0.342696	0.10175	-0.59243	-0.50776	1.14649	-15.8656	-1.84607	-1.22572	-0.41188	-0.19664	0.065107	1.12362			1.00116	1.65052	-2.41367	0.854999	-1.17716	1.2422	-0.82734	-1.18981	-1.35074	0.242773	-1.03505	1.07663
0.107333		2.53008	-0.86897	2.00582	-2.01146	2.09803	-0.07839	-0.39425	-0.59715	1.81516	-1.02126	0.701901	4.41627			-0.02326	-0.12746	-1.4712	0.244204	-0.05854	-16.4696	-0.28278	-0.69757	-0.33253	-0.19951	-1.00004	1.27164			-0.24953	2.2048	-2.37751	-0.0417	-0.43126	-1.57107	-0.08896	-1.30914	-0.77421	0.570696	-1.80259	1.76753
0.108		2.02801	-0.5006	0.37697	-1.56773	2.05153	1.09597	-1.03928	-1.22559	1.9668	-0.89945	0.09132	4.21111			-0.73339	0.802823	-1.41978	0.11126	0.415731	-15.1499	-1.62413	-0.66769	-0.51485	1.04608	-0.60314	1.54875			-1.36183	0.081328	-1.03169	1.13388	0.465079	0.905206	0.029823	-1.12022	-0.48132	1.18255	-1.25867	2.17882
0.108667		0.859137	0.516741	1.5701	-0.18321	2.04279	0.461413	0.587468	-0.61847	2.24375	-1.08141	0.205624	4.6444			-0.21989	0.138053	-0.18444	-0.59962	-0.69523	-16.8479	-2.10092	-1.02535	-0.83946	1.80911	-1.04629	2.1295			0.386298	-0.59304	-1.85443	0.830168	0.609413	-0.88917	0.047859	-0.79149	-0.47791	1.38364	-1.56874	1.93627
0.109333		0.637067	0.654276	-1.49265	-1.00853	1.34662	0.329286	-0.15651	-0.90719	2.67133	-1.1863	0.208364	5.31113			-0.03708	0.345288	-0.97507	-0.55479	-3.1524	-16.5038	-2.48158	-0.50473	-0.3212	2.73346	-0.91562	2.83543			-0.11344	-0.00671	-1.39221	0.553281	0.806381	-0.86678	0.366895	0.162666	-0.47816	1.51139	-1.82497	1.62547
0.11		1.123	0.409008	0.948455	-1.48361	1.43815	-0.48249	2.69984	-0.83895	2.10593	-1.23919	0.026603	4.6813			0.19497	-1.00438	-1.04606	0.428958	-1.21488	-15.315	-1.51718	-0.81469	-0.49055	3.79523	-0.7417	3.43597			-0.92079	1.78067	-1.21237	0.407906	1.18951	-1.76642	0.278781	0.438254	-0.70706	1.20197	-1.215	1.15599
0.110667		0.045885	0.155141	1.66453	-1.51811	2.28284	-1.33376	0.776417	-1.21402	0.432075	-1.00797	0.776865	5.20383			0.76787	0.39095	-1.88125	0.711394	0.596695	-16.5339	-0.88506	-0.41087	-0.82812	3.63149	-0.53257	2.36204			-1.74049	0.702223	-0.76924	1.51744	1.40393	-0.57537	0.351255	0.405147	-0.96039	1.40964	-1.76476	1.52357
0.111333		0.63	0.475584	0.502756	-0.65432	2.49528	-0.34344	-0.54352	-1.43497	0.636177	-1.40559	-0.034	4.14531			0.082934	0.060603	-1.35159	0.29852	1.77742	-17.2506	-0.19685	-0.43516	-1.01528	3.42637	-0.82238	1.93758			-1.56509	2.30276	-1.29273	1.93307	0.651821	-1.17361	0.62699	0.750009	-1.16883	1.53871	-2.15422	1.30102
0.112		0.335305	0.660465	-0.08682	-0.97533	2.01643	-0.26178	1.54144	-0.94749	-0.03814	-1.67943	-0.35721	3.68887			-0.96515	0.474509	-0.9538	0.351261	1.58107	-17.0059	-1.42894	-0.85494	-0.88149	2.81757	-0.90382	1.56848			-0.71701	2.42439	0.366863	1.69752	1.94436	-2.44288	0.605487	0.368892	-0.74619	2.17611	-1.7973	1.03992
0.112667		0.01324	0.144453	0.40898	-2.06209	1.30557	-0.02668	0.67471	-1.08677	1.73504	-1.3031	-0.97914	2.55807			0.099256	0.177576	-0.1481	-0.01218	2.84151	-15.5872	-0.73092	-0.60105	-0.42014	2.96247	-1.01704	2.04888			-0.01249	1.38429	-0.31944	0.575167	1.22715	-0.63528	0.876295	1.00603	-0.68403	1.99995	-1.19949	0.950753
0.113333		-0.20814	-0.48004	-0.23001	-1.27419	1.31627	-0.72102	2.22882	-0.72724	1.04304	-1.00493	-0.08883	3.04527			-1.85777	1.29819	-0.90708	0.627538	0.995319	-14.7119	-0.38675	-0.27421	-0.59158	3.92282	-0.71123	1.7433			-0.23866	0.957345	0.164444	1.48875	0.754359	-2.28326	0.857371	1.38551	-0.51437	1.45718	-0.50713	0.921833
0.114		0.676231	0.735678	1.90796	-0.80619	1.55949	-1.50961	0.775488	-0.98444	2.02151	-1.06785	-1.28143	3.21195			-1.28491	-0.41454	-1.63719	-0.39022	-0.50085	-15.2419	-1.05394	-0.70523	-0.8938	4.43504	-1.42848	1.49548			-1.85946	0.39321	0.513298	1.36153	0.053046	-1.6234	0.803148	0.901889	-0.89489	1.66429	-0.28189	1.47245
0.114667		0.655312	0.165697	0.027178	-1.09815	0.680843	-0.86612	0.959662	-0.96883	1.27789	-0.80375	-0.55525	3.41334			0.571629	-0.85719	-0.66067	0.517237	0.31144	-15.0786	-1.53186	-0.75909	-0.03739	4.23906	-0.92771	0.990499			-1.49199	2.17253	-0.98982	0.699311	1.75317	-1.26744	0.750229	1.61273	-1.36841	1.60899	-0.47433	1.13831
0.115333		0.270618	0.318992	0.600504	-1.32283	2.34716	-0.35165	2.03077	-1.15246	2.51324	-1.12899	-0.57516	2.63891			-0.23366	-0.07593	-0.48874	0.700056	-0.24108	-17.0251	-0.76614	-0.82511	-0.26974	3.89039	-0.58177	1.41179			-2.15681	1.35288	0.480683	-0.16003	0.514901	-0.15368	0.639276	0.985642	-1.30687	1.57323	-0.79434	0.901721
0.116		1.13506	0.703948	1.2791	-1.40633	2.09718	-1.0576	3.10817	-0.44159	3.42336	-1.52898	-0.40461	2.64745			-0.0567	0.389334	-0.50693	1.64532	-0.47139	-14.6644	-0.35969	-1.08586	0.071522	3.90293	-0.80477	1.27544			-1.42151	0.897095	0.439226	-0.27818	3.17703	-0.03313	0.211947	0.106975	-1.1153	0.991117	0.022215	0.84761
0.116667		2.04536	0.750152	1.55787	-0.1074	2.96172	-0.05235	1.88681	-1.10455	2.68541	-1.36021	0.517587	2.88245			-0.58093	-0.27164	0.417374	-0.18076	-0.55728	-14.638	-1.4202	-0.93043	0.172503	3.94089	-1.22877	1.15647			0.306905	0.800106	0.511357	0.763812	1.47332	-0.78046	0.116293	0.240964	-1.25138	1.48177	0.726142	0.87104
0.117333		1.36759	-0.62007	1.01913	-1.509	2.05496	-0.62596	-0.42351	-1.14519	2.44051	-1.51062	-0.34943	3.09051			0.110134	-0.57156	-0.84478	0.415583	0.442845	-17.5468	-0.9361	-0.8902	0.353653	2.52118	-1.4074	1.49988			-0.38292	1.92957	1.1121	0.460249	1.7756	-1.23843	0.662011	0.380258	-1.37187	1.16244	1.22549	0.657736
0.118		1.9161	1.24547	2.5083	-1.22713	0.305569	-0.52032	2.99724	-1.47286	1.71368	-1.62373	-1.31785	3.54135			0.368824	0.31519	-0.1417	-0.5164	-0.11553	-17.3511	-1.28336	-1.37981	-0.08789	2.26756	-1.24375	1.19079			-1.28058	2.19657	2.24155	-0.72879	1.25409	-0.61631	0.816097	0.505062	-1.2798	1.7179	1.3851	0.801072
0.118667		-0.02254	-0.04601	3.00988	-0.98901	1.03262	-1.87529	0.959447	-1.23675	1.2338	-1.47145	-0.15985	3.61529			0.723196	0.265881	-0.7522	1.38908	-1.29821	-17.2864	-0.61583	-1.17828	0.151528	2.45348	-1.74183	1.06567			-1.43313	1.48217	1.12468	-0.12537	0.660397	-1.93696	0.507966	0.287777	-0.86439	1.23207	1.22349	0.709338
0.119333		1.38883	0.119169	2.41393	-0.00559	0.59012	-0.79335	1.83497	-1.30898	0.772787	-1.55141	0.918998	3.58145			-0.96347	1.28257	0.521528	0.510638	-0.04641	-18.2795	-0.68803	-1.36648	0.112931	1.1879	-1.31074	1.05316			-1.49578	1.886	0.59059	-0.92816	1.1147	-1.59264	0.540343	0.360349	-1.07599	0.864829	0.713102	0.76642
0.12		0.526281	0.328005	1.61677	-0.98502	1.21719	-1.88245	1.71769	-1.21617	1.56679	-1.26543	1.2261	3.49053			0.406632	0.425945	-1.13578	0.891064	0.245798	-17.5124	-1.26163	-1.21881	0.213776	1.47737	-1.3115	0.911879			-1.49102	-0.32876	0.776576	0.054777	2.77792	-1.33306	0.079085	0.599635	-1.314	0.53749	-0.28341	0.693631
0.120667		2.15509	-0.49613	0.686891	-0.99885	0.508104	-0.57719	0.338653	-1.03762	2.36082	-1.16161	0.962846	3.46488			0.460429	0.097873	0.510454	2.11434	-0.53707	-16.0822	-0.65165	-1.1241	0.106446	1.32832	-0.5367	1.53434			-0.30331	0.312933	0.946383	-0.4658	2.60885	-1.3059	-0.14612	0.708855	-1.05073	0.282755	0.722197	0.63897
0.121333		0.837894	-0.34813	2.25724	-2.37298	0.992459	-1.23724	1.97349	-0.91417	2.50557	-0.88216	0.889655	3.1496			0.210767	-1.09972	-0.55589	1.11593	0.086182	-15.8415	-0.90122	-1.18552	0.109249	1.67747	-1.16386	1.39809			-1.01764	0.489126	0.920502	-0.2325	1.62342	-2.0643	-0.64897	1.04674	-0.73342	0.383725	1.1441	1.08335
0.122		1.94252	0.554457	2.40768	-1.28034	1.01674	-0.05451	1.48698	-1.51582	0.78061	-1.02844	0.406553	2.97208			-1.08262	0.046898	-1.63363	1.56309	-0.41032	-16.2514	-0.66276	-1.63496	0.260712	2.64691	-1.16089	1.63417			-1.52351	0.558023	2.64752	0.275608	1.67757	-2.12555	-0.60441	0.752144	-0.39555	0.46214	1.10242	0.755291
0.122667		1.03808	0.128067	1.81538	-0.56675	2.7938	0.562525	1.38312	-1.27387	1.39113	-1.23592	1.62976	3.31754			-1.50729	0.798848	-1.83334	1.39659	-0.32823	-17.0072	-0.55938	-0.82236	0.530701	3.3492	-1.34715	1.96499			-2.20638	0.973611	1.72128	-0.25835	2.29426	-0.75353	-0.67562	0.923886	-0.54415	0.566314	1.25409	0.650164
0.123333		2.26424	0.157733	1.46042	-0.80331	1.92464	0.112623	3.25826	-1.3555	1.05122	-1.46636	1.4741	3.18984			-0.16465	0.892062	-1.85847	1.4508	-0.19935	-16.3383	-0.96008	-0.72238	0.567097	2.47484	-1.7805	1.35434			-0.4061	0.276175	0.993823	-0.70405	2.06384	-0.27944	-0.74318	0.736363	-0.63764	0.561992	1.53979	0.775003
0.124		0.201999	0.548123	1.34618	-0.77983	1.63363	0.618382	1.45923	-1.4119	0.945743	-1.18451	0.672141	2.39			0.306817	1.18588	-1.16646	1.13994	-0.95688	-16.4323	-1.612	-1.39608	0.47987	1.81621	-1.47803	0.847261			-1.66295	0.721001	1.5012	-0.58319	2.10396	-0.59714	-0.51673	1.09824	-1.0769	1.01443	0.665804	0.622901
0.124667		1.33865	0.925796	1.62069	-0.86097	-0.89218	0.282562	2.48277	-1.49108	1.28822	-1.23751	0.621586	1.91821			0.216547	0.471541	-0.5999	0.185359	-1.21	-17.0517	-1.7768	-1.95123	0.557767	1.16956	-1.80224	0.831493			-2.27305	1.47336	0.178663	-1.10154	1.55669	-1.06505	-0.51191	1.26581	-0.73471	0.949577	0.907069	0.436478
0.125333		1.58067	0.849615	0.333677	-1.05585	1.62885	-0.31834	0.63182	-1.32645	1.63901	-1.31194	1.59493	2.66719			0.166802	1.08602	-1.42496	1.0763	-0.87296	-13.265	-1.68017	-1.62317	0.466959	0.535108	-1.57179	0.957378			-0.60224	2.11427	-1.20265	-0.59019	2.01307	-1.14331	-0.42979	0.771923	-0.60952	0.680985	1.12518	0.40646
0.126		-0.00554	-0.22227	1.0202	-1.0124	0.023882	-0.59993	0.371747	-1.109	1.20921	-1.27345	1.56181	3.20997			0.178821	0.642536	-2.52403	0.343581	-0.97634	-18.4908	-1.06942	-1.4435	-0.18736	-0.48984	-1.56623	0.421643			-2.203	0.333684	-1.51072	-1.16975	2.28508	-0.22945	-0.21861	-0.04796	-1.13449	1.17362	0.377608	0.360164
0.126667		-0.63314	1.2806	0.892757	-0.50555	2.17309	-1.25244	0.279204	-1.20307	1.42825	-1.08667	-0.34462	3.1467			0.470801	0.779651	-0.73638	2.6569	0.861295	-17.6068	-0.56014	-1.47408	0.281743	-0.53492	-0.81504	0.120569			-1.64911	0.562453	-0.69043	-1.5673	3.45734	-0.9357	-0.15092	0.338234	-1.19006	1.07931	0.671969	0.338882
0.127333		1.58096	0.041299	0.679041	-0.47938	0.470609	-1.2674	0.599086	-1.16769	0.803782	-0.64227	0.256181	2.22242			0.802181	0.650628	-1.27259	1.36404	-0.32143	-15.7701	-0.75505	-1.71053	-0.1359	-0.57464	-0.04435	-0.55947			-1.64957	0.0151	-0.19365	-0.59302	2.26206	-1.28149	-0.68554	0.630374	-1.19743	1.43704	0.652831	0.690005
0.128		0.201116	-0.2597	1.47082	-1.19835	2.77396	-0.82847	1.83302	-0.82086	2.02198	-1.29198	0.184406	2.77291			-0.75218	-0.96537	-1.414	-0.63656	-0.46562	-15.9619	-1.82648	-1.01404	0.030335	-0.49633	-0.48213	-0.82105			-1.43116	1.26316	-1.36939	-0.34275	1.92325	-0.46303	-0.51121	1.28173	-0.82847	1.04086	0.986161	1.30853
0.128667		0.947812	-1.68311	1.92709	-1.70795	0.031036	-1.02073	2.31803	-1.44517	2.10316	-1.12765	0.085564	2.29635			0.821799	1.39201	-1.74115	1.48601	-0.55683	-16.2926	-1.17067	-1.28305	0.073498	-1.17916	-0.02979	-1.05127			-1.01879	0.664206	-1.4538	0.790264	3.07839	-0.65731	-0.77661	1.45702	-0.74473	0.87395	1.26163	0.981838
0.129333		0.04088	-0.51652	2.50616	-2.61233	1.54769	-1.20176	3.71824	-1.34835	3.38429	-1.30952	0.958532	2.47554			-1.34772	1.25753	-0.44989	1.63253	0.105855	-16.6281	-1.26291	-1.49553	0.338653	-0.29707	0.165602	-0.49578			-1.08192	2.13332	-0.31905	-1.29183	2.43281	-1.38802	-0.86346	1.36148	-0.62299	1.45635	1.02631	0.797275
0.13		-0.03949	-0.27334	-0.14287	-1.27351	3.23899	-0.06166	1.9726	-1.15852	2.5867	-0.73442	-0.04693	2.52359			0.38328	2.07896	-0.62734	0.740239	-0.34059	-16.2418	-0.11515	-1.75012	0.263035	0.41834	0.200716	-0.55942			-1.69686	0.365714	0.982508	-0.99447	2.36264	-0.60947	-0.82858	1.61867	-0.71556	1.21592	0.43756	0.898247
0.130667		-0.54407	-1.05278	1.2247	-0.53624	2.20946	-0.7805	0.218757	-0.53731	2.17424	-0.61435	-0.45017	2.08811			-0.07357	0.929838	-1.16276	0.932302	-0.36713	-12.5261	-1.3865	-1.17144	-0.10038	0.741013	-0.9283	0.095794			-1.12912	0.87811	-1.09743	-0.85105	4.05547	-0.93754	-1.15503	1.16734	-1.03945	1.06041	0.354791	0.358196
0.131333		0.251312	0.42336	-1.51857	-0.86129	2.25059	-0.57078	0.88904	-0.0944	2.674	-1.16929	0.2114	2.72738			0.19933	-0.65255	-1.75256	1.22443	-0.34313	-17.4699	-2.17104	-1.55087	0.831799	1.26698	-0.43366	0.543567			-0.69893	1.13957	0.220164	-1.20654	3.24192	-0.31936	-1.44878	0.303599	-1.03234	0.724833	0.456585	0.444829
0.132		-0.6438	-0.85783	-0.62697	-0.22167	0.541697	-0.48265	2.22335	-0.61277	2.21674	-0.73109	-0.40131	2.28251			-0.1872	0.393543	-1.27651	0.961767	0.103666	-16.2471	-1.61485	-1.41274	0.833553	2.52863	-1.19795	0.94669			0.115024	1.75425	-0.37541	-0.51791	1.99994	-1.06035	-1.32204	0.424162	-1.18805	0.804745	0.18297	0.46986
0.132667		0.645422	-0.4913	0.784079	-1.47682	0.617428	-0.00739	-1.25546	-0.61723	1.93554	-1.10781	-0.25849	2.80876			0.631363	1.10506	-1.04627	1.74698	0.671549	-15.475	-1.60369	-1.52215	1.3118	2.43846	-1.04804	0.241336			-0.89285	1.58303	0.979667	-0.75057	2.76287	-1.14375	-1.4521	0.182165	-0.79866	0.483801	0.038099	0.303712
0.133333		0.587795	-0.05784	2.49248	-1.4095	2.65833	-1.16155	1.92226	-0.45462	2.38677	-1.07689	-0.35019	2.31204			1.1429	0.36142	-1.19461	-0.05283	0.724647	-16.4386	-1.36347	-1.4598	1.21605	2.28641	-0.65155	-0.40428			-0.85323	0.995388	-1.03807	0.908356	2.06758	-0.56424	-1.51368	-0.01072	-1.17977	0.350482	0.150001	0.411061
0.134		0.505613	-0.40211	3.01664	-2.17327	1.83406	0.86362	0.051988	-0.63896	2.44649	-1.21535	0.634853	1.95935			0.231312	0.83041	-0.52058	1.41426	-0.54096	-17.8772	-1.51591	-1.20156	1.21961	2.8548	-0.71817	-0.5564			-1.14146	1.15833	0.314894	-0.38978	2.93032	-0.9038	-1.39855	0.448488	-0.78572	0.138408	-0.02775	0.48823
0.134667		-0.01829	-0.48808	1.00724	-1.63077	2.76543	1.88277	2.53859	-0.76779	3.45245	-1.35647	-0.47331	1.88565			-0.0968	1.34323	-0.47479	0.341107	0.001734	-15.7767	-1.59311	-1.29086	1.27977	2.90247	-1.50761	0.04587			-1.46293	1.53522	-0.4938	-0.4953	3.295	0.184274	-1.62578	1.22508	-0.80371	0.349129	0.343236	0.747478
0.135333		-0.57812	0.402862	-0.04219	-1.49784	1.16414	0.713889	1.26696	-0.54552	2.93847	-1.36325	-0.78452	2.3496			-0.66995	2.06762	-0.85273	-0.75222	-1.35567	-14.4314	-1.32776	-1.79842	1.50756	2.42812	-1.14271	0.540229			-0.43151	1.96538	0.154855	-0.91241	2.14595	-0.88659	-1.18824	0.869991	-0.53506	0.445754	0.482272	1.00245
0.136		0.821079	0.31878	1.38736	-0.68346	0.52497	-0.59046	-0.5605	-0.82186	3.05015	-1.29412	-1.72079	1.99491			-0.11157	1.27712	-1.36809	-0.48774	-1.62376	-14.5557	-1.65163	-1.26385	0.720582	3.8172	-1.38134	0.7148			-0.86602	1.75294	-0.9014	-0.00972	3.32086	-0.35906	-1.61888	0.503118	-0.66652	0.48608	1.0803	0.528211
0.136667		0.398268	-0.09155	1.35827	-1.91788	1.95771	-0.19251	0.577981	-0.75677	2.37531	-1.46943	-1.72132	2.32183			0.507798	0.781883	-0.21136	0.655454	-2.24711	-13.0653	-1.6513	-1.88189	0.981607	4.45941	-0.48726	0.770854			-0.13663	1.09103	-0.34715	-0.3029	2.34101	0.223625	-1.43089	0.522736	-1.11448	0.250983	2.27266	0.158798
0.137333		0.325498	-0.57299	1.52081	-1.5513	1.81696	0.083734	0.457953	-1.29805	2.63153	-1.58913	-1.22426	2.32724			-0.903	1.57622	-0.50649	-0.67584	-0.70394	-12.8571	-2.20922	-1.46189	1.28171	3.02614	-0.8419	1.01643			-0.36235	1.45473	-0.27532	-0.5276	2.87925	-0.18646	-1.70916	0.410461	-1.10751	0.429609	2.02634	-0.02744
0.138		1.58809	0.333212	-0.91676	-0.89786	3.0659	1.53042	1.24624	-1.34246	3.00199	-1.13598	-1.22638	1.83535			0.241499	1.84688	-1.95881	-0.66148	-0.99266	-9.49498	-1.41695	-1.68825	1.6126	2.26403	-1.00642	0.633114			-0.78797	1.51353	-0.17122	-0.75656	3.36581	-0.10632	-1.4867	0.511752	-0.86023	0.535351	1.36572	0.208508
0.138667		2.50976	0.821672	-0.45896	0.253944	1.0042	-0.50771	0.167453	-1.29883	2.64962	-0.70785	-0.33064	1.97338			1.66983	2.55291	-0.97567	0.267724	-1.21511	-10.7254	-2.22998	-1.40157	1.38706	2.05474	-0.56958	-0.02987			0.0027	1.17433	-0.16775	-0.51815	2.29487	-1.38195	-1.22114	0.580734	-0.94632	0.193412	0.837597	-0.14331
0.139333		2.52215	0.608639	1.14334	-1.55604	0.34726	1.83109	1.57826	-0.8683	2.66711	0.146301	0.089157	2.2721			0.27488	1.66968	-0.51242	0.435935	-0.97408	-10.7247	-1.44354	-2.00304	0.770726	1.65106	-0.53258	-0.34161			0.180559	1.72613	0.009791	-0.62926	3.38332	0.454363	-1.39884	0.343361	-0.99332	0.30933	0.387047	0.129491
0.14		1.06692	-0.1071	-0.25402	-1.40121	0.812134	0.428586	0.104112	-0.87559	3.42566	0.006753	0.204019	1.9912			0.75902	0.765711	0.712279	-0.30763	-0.40814	-10.2723	-1.76956	-1.05984	1.25755	2.24227	-1.15492	0.303379			-0.64579	0.335099	-0.07946	-0.66907	1.96577	-2.07109	-1.51972	0.535982	-0.9048	0.673865	0.835498	-0.0728
0.140667		1.96192	0.376095	2.24172	-1.17831	2.03082	-0.58093	2.25439	-0.87775	3.39998	0.445969	-0.68349	1.02206			-0.2254	0.990648	0.371701	0.836249	-0.61509	-10.4766	-1.24868	-1.77864	1.24504	1.89034	-1.00026	-0.0557			-0.81691	1.63959	-0.28871	0.002989	3.85027	0.208128	-1.6272	0.608142	-1.37509	0.771858	0.885191	0.217668
0.141333		1.16549	-0.51272	0.987618	-1.34343	1.18225	-0.54646	0.554627	-0.95306	4.82244	0.995442	0.048467	1.21117			0.188539	1.98069	0.10956	-0.88559	0.777988	-10.1573	-1.11868	-1.22299	1.51505	1.64378	-1.36651	-0.56175			-1.21702	0.023953	-0.32964	-0.56904	3.40855	-0.25047	-1.52889	1.04098	-1.54937	0.354352	0.557384	0.323193
0.142		2.33993	-0.40946	0.332009	-0.47031	2.52719	0.761235	0.883478	-1.6693	5.22893	1.2689	1.36206	1.98056			0.559605	0.986886	1.26742	-0.99499	-0.72455	-10.7402	-1.11454	-0.82072	1.07692	1.05393	-0.73448	-0.39746			-0.29806	0.449646	-0.92822	0.22693	0.909725	0.210199	-1.34707	1.37719	-1.29822	0.086848	0.749932	0.065875
0.142667		2.2307	0.116003	-0.07643	-2.00429	1.81493	-0.35247	-1.37125	-1.59105	4.38955	0.378149	-0.60437	1.66204			0.312072	1.99959	-0.74045	0.231148	0.309836	-12.3251	0.192062	-1.31294	0.835582	1.47066	-1.40628	-0.48559			-0.78864	0.301614	-0.78061	-0.3785	2.24713	-0.53039	-1.31918	1.08025	-1.23959	0.0698	0.690752	0.033555
0.143333		1.6617	0.06546	0.154142	-1.0267	2.98594	0.328069	0.891044	-1.42506	6.05626	0.135602	-1.19012	2.35512			1.47429	1.31327	-0.42802	0.151085	-1.78073	-13.2246	-1.68561	-1.3301	1.03621	1.96757	-1.06521	-0.36551			-0.24411	2.85063	0.671587	-0.11099	2.36311	-1.5263	-1.42285	0.773791	-1.37993	0.123771	-0.25709	0.184839
0.144		2.81486	0.782477	0.087524	-1.61735	2.96332	0.235957	2.10425	-1.40273	5.17608	0.181745	0.53981	2.25263			0.104112	0.778307	-1.18876	1.5973	-0.70567	-13.8514	-1.33186	-0.83672	1.72524	2.31755	-1.11644	0.311579			-0.35539	2.55997	-0.04045	0.307355	2.19081	0.031428	-1.36786	0.719742	-1.1991	0.125098	-0.22128	0.278583
0.144667		1.28207	0.755242	1.34402	-0.07321	1.19798	0.320308	1.65904	-0.83393	2.94886	-0.05803	0.324664	2.56886			0.753253	-0.26734	-1.30657	0.554087	-1.31706	-9.73939	-1.07986	-0.67623	1.70432	3.2538	-1.39152	0.081379			-1.53736	0.952608	-0.90538	0.492986	-0.21388	-1.23848	-1.3616	0.294195	-1.60626	0.1278	-0.63471	0.338797
0.145333		0.476189	1.77197	0.581904	-0.84405	-0.1045	0.980268	2.034	-0.71455	2.64853	-0.39032	-0.6192	3.78419			-0.24177	0.620274	-1.94189	-0.45387	0.005903	-11.034	-1.42128	-0.67342	1.91009	2.79563	-1.64042	0.32249			-0.25289	1.13189	-1.68312	0.002103	0.466711	-1.5644	-1.21256	0.16963	-1.56987	-0.38745	-0.68276	0.601404
0.146		0.675536	1.56143	-0.94068	-1.44584	0.492106	-0.19725	1.81898	-0.75912	3.94287	0.0751	0.015947	2.08524			-0.30884	-0.51721	-1.21802	-0.76384	-1.50105	-9.38047	-1.55244	-0.39508	1.80824	3.99406	-2.1438	0.462222			-0.2157	1.38003	-1.68201	0.366545	1.96837	-0.59268	-1.08744	0.174623	-1.72507	-0.29226	-1.06077	0.184405
0.146667		-0.38988	2.33816	2.57657	-0.39062	1.44643	0.253018	1.27548	-0.72173	3.23517	-0.10839	-0.10459	3.00836			0.200052	0.229329	-0.19357	0.898774	-1.16911	-14.7546	-0.55893	-0.41731	0.708972	4.03304	-1.41245	-0.00272			-0.22519	0.570943	-1.58952	-0.33026	-0.96484	-2.0916	0.019051	0.129381	-1.4668	0.488893	-0.64708	-0.03394
0.147333		-0.4588	1.16933	-0.01009	-0.07637	0.404502	0.461627	0.706593	-1.53332	3.25976	-0.19553	0.109213	2.44055			1.22797	-0.75681	-1.33057	-0.14425	-0.37839	-13.6902	-0.56643	-0.93079	1.34535	3.65469	-1.98421	-0.65889			-0.31522	1.37597	-1.92522	-0.49461	2.19307	-0.41932	1.67752	-0.09277	-1.48834	-0.37572	-0.08605	0.459668
0.148		0.369326	0.254584	1.87112	-0.79199	0.134351	0.016785	2.77523	-1.15684	2.34512	-0.76571	0.239339	3.25349			0.720726	-1.53817	-1.02095	0.44278	1.00204	-10.6925	-1.16079	-0.6765	1.16437	4.21188	-1.88082	-0.70937			1.70531	1.6251	-1.04215	0.343576	1.58248	0.490112	1.7766	-0.23362	-1.48247	-0.45561	-0.22216	0.385165
0.148667		1.2347	1.48701	0.106354	-1.47855	1.2772	-0.46486	2.52052	-1.23172	2.20755	-0.55294	0.411999	2.32434			0.75801	0.71684	-0.93242	-0.01527	0.552668	-10.5301	-1.46941	-0.34883	0.315804	3.27648	-1.8387	-0.42385			-0.26226	0.34872	-1.56765	-0.30701	0.106898	-0.57034	1.31802	-0.26487	-1.6674	-0.28019	0.290816	0.375252
0.149333		0.696474	2.13109	0.35354	-2.26535	-0.18134	0.323079	1.40499	-1.44825	2.76306	-0.47642	0.044583	1.99387			0.601479	-0.0794	-1.11434	0.604943	2.0898	-9.56225	-1.26034	-0.77084	0.239568	2.7044	-1.54446	-0.51807			-0.89338	0.118764	-1.81833	0.115725	1.87673	-0.11831	1.03768	-0.2243	-1.92331	-0.33573	-0.0861	-0.22263
0.15		0.25672	2.38065	1.10707	-0.30075	2.29349	-0.76978	3.04692	-0.79304	2.79834	-0.07067	1.19347	2.29644			-0.35911	0.862236	-0.29628	1.56903	1.29767	-10.9871	-0.42736	-0.76732	-0.10306	3.65173	-1.39262	-1.28451			-1.00653	0.640819	-1.71801	-1.39889	-1.15182	0.191415	0.939518	-0.26202	-1.6956	-0.37955	0.132056	0.111773
0.150667		0.710799	1.35465	-0.69721	-1.6812	2.48368	-0.43449	0.230023	-0.63532	3.80105	-0.13768	1.79921	1.67172			0.152821	0.006627	-1.10285	0.783224	2.34856	-8.6951	-0.60786	-1.05376	-0.21181	1.47975	-1.60883	-1.13203			0.624791	0.696589	-0.47317	-1.36249	-1.20296	-0.30248	1.04147	-0.1028	-1.9183	-0.57485	0.573386	-0.07489
0.151333		0.268498	2.44024	0.358444	-1.98175	1.90688	-0.37604	1.44382	-0.1881	3.12843	-0.54894	0.596168	2.57266			0.104796	0.552128	0.046568	0.896682	3.26344	-10.6252	0.480531	-0.87189	0.159034	1.73392	-1.63335	-0.77979			-1.51345	1.61914	-1.35177	0.438967	1.04849	-0.33661	0.810803	-0.17778	-1.81871	-0.29393	0.128307	0.51202
0.152		-0.31137	2.77586	-2.57798	-2.11878	1.20644	0.177433	2.09043	-0.55754	2.39558	-0.49982	1.24584	1.35083			0.451759	-0.72237	-1.23732	1.42371	2.42631	-11.4992	0.770569	-0.13881	-0.16073	2.74148	-1.39887	0.118347			-1.01523	1.55495	-1.52744	0.519992	1.05368	-0.48684	0.808153	0.205822	-1.80691	0.17264	0.394794	0.862119
0.152667		0.83166	2.67488	-0.67348	-1.59357	-0.74027	-1.03096	1.93999	-0.92417	2.45127	-0.36139	1.40031	1.70926			-0.56219	3.14145	-0.51408	0.886509	3.11558	-8.90269	-0.39453	0.153914	-0.23809	1.95924	-1.78705	0.437586			-1.27546	0.791366	-0.45134	-0.74115	0.202037	0.40187	0.666293	-0.06506	-2.02017	-0.1098	-0.08633	1.01584
0.153333		0.061531	1.02319	1.70244	-0.19651	-0.73863	-0.03781	0.257599	-0.49354	2.9756	-0.71633	1.65915	3.1199			0.605231	1.06234	-1.40026	2.53813	3.41831	-10.0352	-1.49794	-0.32232	0.582153	1.808	-1.51487	0.285449			-0.99547	1.08035	-1.43166	1.26141	1.04265	-0.30441	0.575887	-0.21874	-1.9664	-0.18839	0.225265	0.83741
0.154		0.178236	0.667597	0.246542	-0.03571	1.57919	-0.43936	2.18704	-1.05171	2.88537	-0.77468	0.291757	2.19817			-0.9447	1.07223	-2.00856	1.10709	3.53075	-8.33419	-0.8874	-0.09798	0.422712	2.18307	-1.20368	-0.01799			-2.19342	1.42661	-1.80443	1.2836	0.583005	0.234858	0.486977	0.048391	-2.22723	0.648948	0.137842	0.500147
0.154667		2.42635	0.058676	-0.84179	-0.76243	1.53461	-0.31054	-0.37426	-0.97129	2.59665	-0.65664	0.333233	1.9121			-0.38643	1.7516	-2.10075	1.80683	3.25787	-11.72	-0.81995	0.504225	0.683947	1.75946	-1.4131	-0.13165			-0.5787	1.86579	-0.85812	0.396954	0.185332	0.022277	0.32695	-0.15708	-1.87299	0.176158	0.233386	0.624571
0.155333		1.72696	1.11685	-0.73851	-2.27822	-1.20627	-0.53508	0.791262	-1.03912	2.72584	-0.72676	0.518536	1.8496			0.099376	0.846996	-0.81699	2.19264	3.38657	-7.98191	-1.74831	-0.19902	0.525492	0.933899	-1.35471	-0.11783			-0.25341	1.51978	-0.64259	0.003939	0.357215	0.212353	-0.26644	-0.21904	-2.00438	0.80372	0.173237	0.188382
0.156		1.57929	0.530081	0.866152	-2.72685	0.724273	-0.20137	1.96158	-0.82449	3.21979	-1.18781	-0.26755	1.94935			0.064596	0.852007	0.468214	1.8771	2.84227	-9.96694	-1.79277	0.389082	0.738891	0.888989	-2.12347	-0.61886			0.211253	2.4052	-2.41475	0.904257	-0.35292	0.093954	-0.10865	-0.15048	-2.11696	0.555918	0.512024	-0.08019
0.156667		1.29524	2.14055	0.455652	-1.84653	1.4371	-0.67945	1.12132	-1.43397	3.47186	-0.88364	-0.0025	1.72401			0.05872	0.06309	-0.89807	1.77636	1.44874	-6.64958	-0.06648	1.13896	0.776045	1.23477	-1.7619	-0.59256			-0.83038	1.33777	-1.44348	0.933037	-0.43968	-2.0764	0.002323	0.319755	-1.9296	0.640662	0.777319	-0.07839
0.157333		1.73121	1.6181	0.953449	-2.62815	2.7165	-0.12297	1.1053	-0.86085	2.2761	-0.98782	0.47871	2.68035			1.01025	-0.58256	-0.86219	0.976623	2.08796	-9.45691	-0.86843	0.872212	0.680151	0.955624	-2.13334	-1.37331			-1.42932	2.84888	-0.19523	0.453367	0.257947	0.232854	-0.4096	-0.12461	-1.82448	-0.35407	0.797829	0.04833
0.158		1.14993	0.28526	0.158199	-2.40192	1.96358	-0.39198	0.08809	-1.73213	2.42233	-0.85328	1.23683	2.66475			0.147676	-0.04752	-1.00021	1.43257	1.77278	-9.21601	-0.06388	1.3502	1.16175	0.118032	-1.50697	-0.64143			-1.69016	2.27414	-0.82534	1.03483	1.47959	-1.59943	-0.3256	-0.33401	-1.73861	-0.82026	0.314922	-0.0807
0.158667		1.56066	0.317379	0.282484	-2.65114	-1.05044	-0.70216	1.54556	-0.61974	2.14225	-1.05903	0.576766	1.61059			-0.23333	0.779839	0.761505	1.42342	1.46721	-10.3074	0.115261	1.85505	0.556849	-0.18947	-1.3464	-0.01535			-1.30989	2.17792	-1.22085	-0.00784	1.72494	-2.0288	-0.46052	-0.38001	-1.26206	-0.47869	0.018701	-0.28582
0.159333		0.153776	2.0912	-1.19741	-2.41068	1.55282	-0.32305	1.37532	-0.90522	2.18779	-0.64858	0.324718	1.61604			-0.36512	-0.23525	1.31598	0.935206	2.35561	-7.98719	-1.03398	1.65631	0.003447	0.014379	-1.60722	0.488666			-2.07224	0.762069	-0.91679	0.919856	1.17291	-1.09169	-0.28268	-0.61348	-0.96011	-1.04642	0.077384	-0.19228
0.16		1.07717	1.62309	0.547262	-1.54413	0.309775	-1.65501	-0.03679	-1.10025	2.32297	-0.70919	0.387587	2.32171			0.860954	0.020728	-0.13438	1.85658	1.9755	-9.76961	-0.97539	1.71914	0.523189	-0.23766	-1.93498	0.588872			-1.17907	0.793496	-0.64855	0.964899	0.785555	0.322527	-0.36384	-0.48244	-1.23556	-0.05701	-0.91168	-0.09149
0.160667		0.360374	-0.37145	0.66317	-1.94695	1.39622	-0.06974	0.646193	-1.04065	1.81123	-1.09422	0.598441	1.91207			-0.08347	0.418309	-1.22255	1.52238	2.0955	-9.24706	-1.04985	1.61928	0.338571	0.043581	-0.15271	0.921289			-0.91569	1.34468	-0.17637	0.224707	1.05008	-1.01469	0.182691	-0.5202	-1.22707	0.198147	-0.53677	-0.1967
0.161333		0.727968	0.278336	-0.09232	-1.9075	1.03534	-0.86359	0.813942	-1.0532	2.51911	-0.86934	0.027526	2.35849			-1.14934	0.82435	-0.05475	2.01137	2.02035	-9.98461	-0.99896	0.712002	0.300826	0.537832	-1.06427	0.675321			-1.67452	1.06035	0.578414	0.242109	1.78278	-2.4838	-0.15187	-0.50841	-1.4086	0.064756	0.077283	-0.17148
0.162		-0.22428	0.112442	-1.30996	-1.557	0.055693	-0.70969	0.513576	-1.03644	3.51164	-0.78977	-0.09776	2.39673			-0.048	0.544601	-0.91944	2.61886	2.51983	-11.727	-0.93624	1.45313	0.77189	-0.23234	-1.00785	0.528183			-1.44418	2.45767	-0.70082	1.29159	1.54992	-0.94727	-0.16837	-0.61481	-0.93924	0.773072	0.187924	-0.04227
0.162667		0.183419	-0.25177	-0.32633	-1.11164	0.667438	-0.80407	0.624511	-1.07383	3.06719	-0.82997	0.201623	1.79736			0.793034	0.853669	0.103212	2.63143	2.4532	-11.461	0.021778	1.67552	0.718896	-0.8633	2.2448	0.374949			0.404513	1.19957	0.259292	-0.67911	0.004175	-2.05394	-0.1789	-0.56227	-0.90549	0.687531	1.23594	-0.1183
0.163333		0.781285	-1.38817	0.811809	-0.76748	3.09717	-0.85532	-0.21445	-0.78173	3.22702	-0.76937	0.107282	0.828452			0.899962	-0.0809	-0.77002	3.54849	1.91613	-12.1083	-0.48912	0.829034	0.237082	-0.65065	1.34526	0.319154			1.04882	1.03868	1.53853	0.166767	-0.06605	-0.84868	-0.43274	-0.70201	-1.2056	0.725817	1.35945	-0.30911
0.164		0.648627	-0.65754	0.796353	-1.54286	0.266902	-1.98553	1.3787	-0.43796	3.23154	-0.94976	-0.62578	1.68117			0.936996	-0.34694	-0.14284	2.63766	2.37518	-8.50216	-0.30767	0.750068	-0.24573	-0.96449	0.088959	1.14067			1.58505	1.77237	0.156885	0.126256	1.86336	-0.20506	-0.73066	-0.65086	-1.40508	0.295562	0.765285	-0.18302
0.164667		-1.69204	-0.25699	-0.893	-1.75514	1.231	-0.99742	-0.05665	-0.71661	1.60902	-0.94038	-1.30236	1.88783			0.644137	0.245403	-1.18297	1.47376	2.60929	-8.37467	0.406745	1.57595	0.003879	-0.49117	-1.12552	1.71741			1.66421	1.81428	-0.22372	0.171844	1.43077	-1.14652	-0.87302	-0.22641	-0.76436	0.497184	0.765744	-0.01194
0.165333		0.555463	-0.45275	2.02913	-1.77152	-0.758	-0.77403	2.06985	-1.04131	2.7097	-0.86841	0.361823	3.32604			0.993142	-0.4267	-0.72639	2.4163	2.27887	-7.66613	-0.35369	1.75656	-0.42841	-1.12896	-0.7242	0.880397			2.00559	0.17428	0.134164	-0.43133	2.23163	-1.05191	-1.21713	0.352359	-1.14517	0.541935	0.135356	-0.08442
0.166		0.972239	0.095531	1.03844	-0.7585	0.895718	0.00463	0.137835	-1.45272	3.3752	-0.60749	0.207388	2.80645			-0.16695	-0.02658	0.854629	3.05052	2.52051	-8.47612	-0.78917	2.1248	-0.75683	-0.98139	-1.20509	0.799589			1.81219	-1.12891	1.33444	0.133482	-0.40054	0.805632	-1.29686	0.194399	-1.32699	0.052872	0.477952	-0.57893
0.166667		-0.03147	0.632464	0.177893	-1.31105	0.900448	-1.04186	-0.77002	-1.27094	2.34424	-1.23011	1.1742	3.75562			0.889376	0.074889	0.376644	3.01047	2.73639	-10.4011	-0.38366	1.93643	0.044146	0.318717	-1.29739	0.833801			1.65071	0.493231	-0.19907	-0.12587	-0.66666	-1.0611	-1.26484	0.0704	-1.249	-0.45588	0.166909	-0.69452
0.167333		-0.67722	0.151968	1.90623	-0.84896	1.86224	-0.04105	-0.25389	-1.1559	1.47896	-0.98898	0.644001	3.53764			1.17606	0.357189	0.67987	1.90139	0.894416	-8.3243	-1.36389	1.6759	-0.21761	-0.4062	-1.30956	0.41773			1.01766	-0.34783	-1.18156	-0.20757	2.08676	0.20327	-1.38066	-0.13928	-1.13754	-0.54946	0.048152	-0.51055
0.168		0.471062	-0.23162	1.67905	-1.11226	1.25773	0.270165	2.28325	-0.91013	1.20741	-0.83187	-0.39229	3.3873			0.273035	1.77367	0.237186	2.69755	1.84733	-9.09055	-0.42202	1.60089	-0.20652	0.74593	-1.69332	0.411368			1.45265	0.676487	0.444936	-0.17243	-0.28528	0.011764	-1.44271	-0.44798	-0.60388	0.197156	-0.1963	-0.38876
0.168667		0.674985	1.35131	0.847382	-1.01358	0.772312	-0.63526	1.62924	-1.44005	1.96715	-0.35283	0.191377	3.09775			-0.5969	0.566947	-0.38544	1.92853	1.5782	-10.4513	0.384086	0.481079	0.070273	1.0172	-1.58809	0.442854			0.210259	0.234697	0.571695	0.586924	-0.02215	-0.41316	-1.61176	-0.12484	-0.92372	0.98443	0.209662	-0.58288
0.169333		0.105195	0.90947	1.96604	-0.27239	1.45798	-0.53858	1.3224	-1.32832	2.45485	0.76696	1.54503	3.21094			0.822223	-0.22822	1.56009	2.03513	0.753803	-10.5497	0.464586	0.613075	-0.20288	-0.00194	-1.69722	1.19846			1.50455	0.683471	0.093088	0.9279	1.97594	-1.71475	-1.33547	0.356731	-1.39259	-0.02696	0.350989	-0.44441
0.17		-0.60724	-0.30571	-0.61336	-1.92807	1.72618	-0.96561	1.41234	-1.50687	2.72638	1.34905	0.992554	2.64715			0.910227	-0.79167	-0.91837	2.55638	1.00337	-10.4012	-0.16068	0.879299	0.095915	0.307498	2.4862	1.64765			0.958612	0.186969	1.00504	-0.0292	-0.08516	-0.99674	-1.03103	0.353748	-1.42651	0.395371	-0.2059	0.550692
0.170667		0.421968	0.445684	1.62999	-1.1018	-0.39223	-0.79732	1.41561	-1.58659	1.48536	1.08824	0.910463	2.26979			-0.02226	-0.98826	0.58045	1.87676	1.00222	-9.63788	-0.3674	0.764712	0.270938	0.11065	1.33766	0.901965			2.55205	0.495394	-0.32109	1.89407	-0.12301	-0.5631	-1.66743	0.062259	-1.6354	-0.00934	-0.52339	0.745334
0.171333		-0.79224	-0.49696	0.313158	-0.74477	2.27692	-0.13225	1.87195	-0.80848	0.866715	0.410986	0.613155	2.88963			-0.10772	1.22238	0.54082	3.52376	1.32019	-9.33484	-0.98985	1.3141	0.608606	-0.92667	-0.96657	0.618639			-0.11811	1.5435	0.665898	1.19585	0.458389	0.375556	-1.88385	0.664731	-1.5037	0.276939	-0.55048	0.641704
0.172		1.08404	0.190093	0.439856	-1.31338	-0.44886	-0.15896	2.64715	-1.0685	2.13309	0.13814	2.48702	2.01705			0.458017	0.788943	0.697341	2.71098	0.215795	-8.73047	-2.1818	0.820419	1.06499	-0.63908	-0.8427	0.133224			0.538268	0.692188	-0.06923	0.57919	0.165463	0.359817	-0.81499	1.60491	-1.87379	-0.11711	-1.07143	0.642204
0.172667		-1.25278	0.668263	-1.00222	-0.91914	2.11497	-0.65645	1.68507	-1.13822	1.70742	-0.31717	1.54719	2.04813			-0.38949	-0.53693	0.482503	2.3769	0.697199	-10.7319	-1.74345	1.14542	1.07729	-1.11439	4.64287	0.197946			2.15396	1.24419	0.217881	-0.04949	1.42449	-0.61969	-1.58757	2.34528	-2.16579	-0.31055	-0.89857	0.35675
0.173333		-0.85137	-0.35051	1.64429	-1.03992	-0.13759	-0.03075	1.01047	-0.9839	2.35181	-0.09708	1.44767	1.5397			0.100767	-0.8726	-0.09026	1.62087	2.35323	-10.9667	-0.48528	0.81694	1.09811	-0.5578	3.76235	0.415536			1.68123	1.25886	0.51949	-0.93565	0.702444	-0.34449	-2.58837	2.66064	-1.46787	-0.34503	-0.6336	0.304375
0.174		-0.07392	0.889688	-0.51776	-1.41808	0.163965	-0.31366	3.23087	-0.75708	2.62546	0.098125	1.52721	2.18342			0.93225	-0.49535	-0.10721	1.88156	1.30703	-13.5264	-1.02111	1.52048	1.29679	-0.48801	0.622661	1.06212			0.43309	0.010702	-0.74907	-0.92322	1.30648	-1.63876	0.159764	2.00803	-1.14566	-0.10895	-0.46164	0.215172
0.174667		1.07914	0.402484	0.255887	-2.49879	0.984893	-0.30929	0.667502	-1.49955	3.70042	0.265648	1.65563	1.54687			1.3088	-0.19121	1.16834	2.33945	2.48596	-9.48197	-0.10246	0.93496	0.76353	0.18184	-0.12515	1.2638			0.843094	-0.35639	0.287969	-0.05106	1.32236	0.346523	5.30216	2.26152	-1.4835	0.967975	-1.0078	-0.10139
0.175333		1.25618	0.519592	0.19146	-1.72306	0.638824	0.046464	0.886919	-1.69009	3.40354	0.126375	0.321683	1.78751			0.112192	0.296926	-0.23996	2.27429	0.333753	-11.2866	-1.13838	0.578981	0.862894	0.877516	0.525858	1.19709			0.051834	1.74441	-0.46711	-0.39087	2.14243	-0.34848	0.43426	2.4075	-1.54733	0.10995	-0.94108	-0.06341
0.176		0.127443	-0.44793	0.502209	-0.88828	0.031495	-0.04095	2.67638	-1.31432	4.91817	-0.01883	1.81239	1.72595			0.175391	1.91627	6.71e-05	2.46023	1.64476	-14.4115	-0.39871	1.31503	1.08931	0.217118	0.428538	0.570233			-1.23779	2.4113	0.095538	-1.32917	-0.39073	0.421856	-0.93601	2.3136	-2.30734	-0.11075	-0.49455	-0.12356
0.176667		0.685071	0.30563	1.55195	-2.11537	1.09032	-0.44935	0.196447	-1.60933	4.20067	-0.03391	0.994153	1.59162			1.62161	-0.09282	-0.16329	2.626	0.87833	-14.4832	0.19712	1.9414	1.26032	0.235047	-0.63607	0.299649			0.441603	1.1155	1.09985	-0.02593	0.436887	-2.31246	5.22519	3.45868	-2.35903	-0.15722	-0.76858	-0.18853
0.177333		1.60363	1.629	0.765253	-0.4478	1.57725	-0.06294	-0.75901	-1.4014	5.11881	0.272787	-0.09421	1.66062			0.523286	-0.51978	0.999015	2.10264	1.55676	-13.7407	-0.06907	1.70564	0.762772	-0.30601	0.107523	0.075259			0.999287	2.24532	0.078633	0.062847	1.5236	-1.40863	4.21442	2.92315	-1.56177	0.105368	-0.10536	-0.15738
0.178		2.81313	0.389764	1.71937	-1.03725	2.77378	-0.08148	-0.53258	-1.09252	4.22606	-0.47369	1.04394	2.88066			1.75979	1.03147	0.322598	3.14266	2.04733	-14.5841	-0.25248	1.45597	0.729407	-0.2669	0.325394	0.271969			0.751015	-0.03511	0.574706	0.862244	0.587436	-1.46325	3.94432	3.33076	-1.98304	-0.40142	-0.67706	-0.27244
0.178667		1.8973	-0.41396	0.90447	-0.44265	2.99639	-0.66602	1.49067	-1.64706	4.64779	-0.21981	0.462015	2.44333			0.356055	-0.90072	1.08294	2.00708	1.65377	-14.1291	-1.37477	1.10046	0.908066	-1.76786	-0.21804	1.24902			1.83708	0.724941	0.392052	-0.03532	-0.18765	0.562595	2.10748	2.11501	-1.91558	-0.0218	-0.82714	-0.20665
0.179333		1.57759	0.040156	1.41592	-0.44088	2.02687	-0.37205	0.301219	-1.15025	5.42927	-0.38065	0.259182	1.98417			0.432159	-0.18982	-0.60343	2.29464	2.10448	-13.1971	-0.86277	1.82463	0.931285	-1.38356	-0.42384	1.61031			1.52737	1.72444	0.035883	0.462463	1.42027	-0.96865	-0.15459	3.17001	-2.03757	-0.00911	-0.98179	0.130831
0.18		1.05117	0.458105	0.207073	-1.79993	2.06	-0.58551	1.29914	-1.14286	5.71923	-0.24171	-0.40806	1.80654			1.27207	0.191068	0.034596	1.0873	0.857737	-11.8208	-0.50956	1.06888	0.975341	-0.89871	-0.77235	2.34593			0.875354	1.53556	0.949516	0.330659	-0.23147	-1.43916	0.647488	2.04223	-2.03901	-0.24462	-1.12928	0.021486
0.180667		1.04281	0.96786	-0.19343	-0.69503	2.3992	-0.93664	1.23523	-1.00395	4.51624	-0.30775	-0.30133	1.8235			0.4159	1.21992	-0.65388	0.480272	1.2585	-10.8125	0.041068	1.28496	0.462111	-0.15895	-1.22208	2.77464			1.24851	0.887933	0.984023	0.503033	1.89514	-1.03426	2.09891	1.9346	-2.01277	0.520585	-1.58175	-0.20541
0.181333		0.993033	0.873796	-0.4668	-0.50987	1.96024	-0.956	-0.73682	-0.62928	3.95469	-0.47138	-0.27599	1.51193			0.435713	0.262088	-0.18846	2.68135	-0.886	-11.1984	-0.49818	1.15366	0.437201	-1.11286	-0.93838	2.68253			0.965053	1.55458	0.134907	0.339236	0.952162	-1.24085	0.78856	1.2511	-2.03878	-0.11972	-1.22461	-0.24187
0.182		0.73378	1.0979	1.7309	-1.21367	2.38753	-1.05247	0.486413	-0.77668	3.32215	-0.4824	0.857845	1.75838			0.640337	-0.06591	-1.66228	1.88973	-1.72604	-12.3702	-0.61983	0.699132	0.750409	-0.5945	-1.19244	2.97676			0.0606	1.67637	0.196517	0.640838	0.572219	-1.33324	-0.22621	1.08933	-2.2581	0.573796	-1.401	-0.54418
0.182667		-0.03201	1.50325	-1.58077	-1.51996	1.86371	-0.58656	0.591531	-0.87466	4.36047	-0.43196	0.331537	1.70567			-0.11038	0.886025	-0.04809	0.678523	-2.71116	-10.6796	-0.86894	0.73033	0.966878	-0.46672	-1.10365	3.32205			0.224557	0.55766	-0.02001	-0.31683	0.669849	-0.04096	-0.43332	1.91196	-2.3977	0.529357	-1.34871	-0.87929
0.183333		0.422393	0.600318	-1.18037	-1.65295	1.1616	-0.76878	-0.22784	-1.25422	5.02966	-0.14177	0.060369	1.44653			-0.33213	1.91364	-0.21146	2.52752	-0.0969	-9.06274	-0.77208	0.846444	0.459319	-0.80702	-0.72558	2.27062			-1.49143	1.83806	0.82948	-0.6019	-0.94969	-1.44035	-0.51868	1.68653	-2.09939	0.609804	-1.17693	-0.9525
0.184		0.247337	-0.4863	0.718862	-1.19492	2.23925	-1.04827	0.142509	-1.33373	3.33147	-0.39842	0.243369	1.56689			-0.17484	0.89756	0.588683	2.28072	-0.25557	-9.0442	-0.99718	-0.14084	0.320555	-0.71135	-1.62781	1.41047			-0.14116	0.89566	0.994707	-1.24239	0.501358	-1.58411	-0.62554	1.41745	-1.6986	-0.1839	-1.17561	-0.97658
0.184667		0.172008	-0.65547	0.305471	-0.37885	3.92309	-1.28198	-0.46072	-1.01509	3.9347	-0.79334	-0.32062	1.57897			-0.02681	0.059256	-0.41986	2.53732	-0.90393	-12.027	-1.53643	0.360878	1.11948	-0.8789	-1.511	0.804852			0.200103	0.275471	0.026577	-1.31806	-0.5906	-0.83129	-1.33894	2.01935	-1.56142	0.268133	-1.61216	-0.60384
0.185333		-1.50567	0.267206	2.46486	-0.99324	0.871434	0.115358	-0.49491	-1.38953	3.707	-0.77561	-0.42286	1.53288			-0.02571	0.933292	0.370682	3.13853	-1.67323	-10.7293	-0.825	0.289622	0.010033	-1.31342	-1.31515	0.941295			0.059028	1.81752	-1.45574	-1.64152	0.664964	-0.1533	-1.76062	1.269	-1.57829	-0.39096	-1.25537	-0.45301
0.186		-0.3807	0.315204	1.94906	-0.60741	1.79217	0.345976	-0.28119	-1.28526	2.41916	-0.58041	-0.54429	1.61997			1.57322	1.88886	0.712174	2.37302	-0.68054	-9.49729	-1.25235	0.14592	0.152198	-1.73884	-1.62213	0.369239			-0.82434	0.348731	0.601003	-0.85253	0.983193	-0.8293	-1.61875	1.55583	-1.45585	-0.41595	-1.88315	0.290401
0.186667		0.945509	0.754976	0.037271	-3.45944	1.30956	-0.75805	-0.26607	-0.56261	3.3976	-0.99462	-0.09149	0.853925			1.59541	1.29099	0.737897	2.25575	0.499273	-9.02836	-0.98201	0.199345	0.498299	-1.5805	-2.27125	0.117474			2.11377	0.003678	-0.55152	-1.19104	-0.39219	-1.44696	-1.24974	1.62979	-1.74594	0.052497	-1.61517	1.60706
0.187333		0.697304	0.222139	3.89558	-2.10784	0.014129	0.188467	0.90095	-1.11852	3.07606	-1.02966	-0.13215	1.46722			0.694023	-0.08852	0.101819	2.0753	0.05645	-9.52258	-0.70334	0.75921	0.827244	-1.15522	-1.79176	-0.47334			-0.99157	1.31071	0.300712	-0.00959	0.158093	0.729925	-0.77677	2.07627	-1.81012	-0.43833	-1.73692	1.65979
0.188		0.971469	0.51802	0.433702	-3.2667	2.0638	-1.25499	0.269737	-1.45835	3.57728	-0.9239	-0.25158	0.897467			0.44726	1.01464	-0.66909	0.898433	0.492111	-10.0811	-0.53713	0.241048	0.623785	-1.38365	-2.13334	-0.39949			-0.7291	1.19019	-0.20669	-0.75709	-0.94462	-0.27375	-1.5616	2.09646	-2.12758	-0.49704	-2.02808	1.33505
0.188667		2.2982	-0.2264	0.880566	-1.69444	1.57258	-0.53853	1.39301	-1.0528	2.63807	-0.36952	-0.51208	1.01792			1.58758	1.54947	1.0357	1.54068	0.635638	-10.0567	-1.40818	1.04059	-0.08624	-1.48612	-1.88191	-0.71749			-0.96814	2.11263	-0.74104	-0.79057	0.829684	-1.74244	-1.62635	2.23147	-1.96431	-0.08072	-1.65869	0.783962
0.189333		1.13308	-0.8937	0.395281	-2.35273	-0.43243	-1.16126	0.116883	-0.87284	0.554137	-0.14086	-0.23707	1.27026			-0.01104	1.29298	-0.20104	2.30658	-0.03572	-10.4774	-0.7923	0.027836	0.244595	-1.98788	-1.27523	-0.49454			-0.57849	0.415976	-0.27924	-1.24405	-0.29641	-1.98143	-0.39212	2.31091	-2.14357	-0.39715	-1.41549	0.511943
0.19		0.764096	-1.29866	-0.25661	-1.22741	0.246517	-1.11033	1.61759	-0.97218	0.070132	-0.50181	0.398604	1.14016			1.13489	0.143085	0.145321	2.27407	0.641863	-12.7757	0.13611	0.413493	0.502888	-2.33787	-1.72947	-1.24914			0.150689	2.59774	-0.04008	-1.01437	-0.3602	-0.84077	-0.01495	2.7926	-2.18289	0.417749	-1.37313	0.567922
0.190667		0.232768	-1.16802	-0.56498	-1.77514	2.49442	-0.62055	0.744051	-0.82854	-0.3166	-1.11645	0.219084	1.02836			0.288232	0.564771	0.080433	1.7296	1.61877	-10.5945	-0.42638	0.142683	0.677803	-2.29575	-1.35153	-1.41221			-0.30602	0.653905	-0.0087	-1.96677	1.23506	-0.52372	-0.5447	2.47649	-2.39641	0.980573	-1.96722	0.671362
0.191333		1.15763	-0.71615	-0.77558	-1.25694	1.96242	-0.37529	-0.14718	-0.97374	-1.81528	-1.11042	-0.61475	1.17854			0.536685	0.737666	1.43728	1.88697	0.39702	-11.8827	-1.08352	-0.14543	0.457425	-2.83981	-1.65811	-1.4705			1.13841	0.321519	-0.68883	-1.65484	2.1772	0.603787	-1.36413	2.67478	-2.53585	0.918813	-1.64313	0.758354
0.192		0.627834	-0.42392	0.180676	-2.65988	0.374606	-0.76904	-0.09514	-0.93636	-1.88441	-1.03786	-0.17009	1.02264			0.139408	1.1589	0.472127	2.11962	1.3189	-10.8174	-0.16286	0.003131	0.049284	-3.16279	-1.46488	-1.71031			0.709914	-0.53031	-1.74009	-0.58649	0.068754	-1.35031	-1.52466	2.70647	-2.72063	0.603361	-1.84925	1.21136
0.192667		0.536302	-1.03814	-0.72526	-3.55778	0.509747	-1.14219	1.4542	-0.93202	-0.84938	-0.98753	0.424993	0.79727			0.186437	0.754733	-0.03255	2.38407	1.47903	-10.6278	-0.58555	-0.11479	0.53231	-2.88752	-2.05789	-2.03503			-0.00238	-1.51724	-0.22285	-1.52719	-0.30164	-1.30092	-1.70443	2.04884	-2.36131	0.904719	-0.52958	1.2752
0.193333		0.159286	0.209978	1.33721	-1.43595	0.82838	-0.67853	1.06642	-1.15865	-1.26484	-0.98923	0.197149	1.49541			0.203001	0.33508	-0.41079	1.42354	1.13972	-12.4734	0.623763	-0.2585	0.186941	-1.53946	0.190279	-2.14477			0.08007	0.216232	-1.21605	-0.53336	0.677825	-0.89765	-1.13837	1.6653	-2.40599	1.54196	-1.1301	0.837956
0.194		-0.31206	-0.89451	1.52643	-1.52405	0.801493	-0.17248	0.742606	-0.98043	-0.11836	-0.82761	-0.19869	0.895169			0.159866	0.251562	0.271408	1.94296	0.945874	-13.1459	-0.60194	-0.21716	0.320011	-1.87979	-0.58166	-2.1002			0.169577	0.174762	-0.68674	-0.6021	1.44178	-0.78881	-0.89188	1.08083	-2.90927	0.679848	-1.2061	0.265528
0.194667		-0.66005	-0.40225	0.11151	-2.50567	-0.6179	-1.19238	1.11039	-1.21256	0.352792	-0.9896	0.526044	0.631285			-0.03849	0.90984	0.368768	1.54797	-0.51116	-13.7451	-1.35931	1.04838	0.105051	-2.24831	-1.27163	-1.87118			-1.1016	0.023399	0.311685	0.400679	2.92971	-2.75888	-0.84225	1.72458	-2.88169	0.588581	-0.7126	0.125263
0.195333		0.178977	-0.62061	2.35352	-0.78472	1.31173	-0.60548	1.10142	-1.31658	0.459159	-1.00073	1.14508	-0.19033			0.734724	0.217059	0.126215	2.26349	-0.06005	-11.0472	-1.51998	1.15558	0.115697	-2.84755	-2.263	-1.76021			-1.00967	1.96952	-0.52225	-0.03074	-0.23622	-1.3218	-0.75204	1.22915	-2.8432	0.534021	-1.37657	-0.11544
0.196		0.144053	-0.64453	0.741229	-2.14533	1.28626	0.076531	1.44544	-1.06251	-0.80309	-1.43917	0.528731	0.559576			0.886876	2.42581	0.65906	1.32269	0.236531	-11.6324	-1.94745	1.32664	0.547559	-2.50316	1.20355	-1.81794			0.207335	0.374021	0.314892	-0.05818	-1.23078	-0.55338	0.548256	0.762444	-3.02614	0.792065	-1.5308	-0.06626
0.196667		1.06539	0.786911	1.32646	-1.49539	0.881578	-0.37806	2.5613	-1.49618	-1.73998	-1.29491	0.310724	0.384318			2.21478	-0.27262	0.659678	0.287479	-0.26165	-11.4319	-0.61621	0.970577	1.18408	-2.59054	0.240026	-2.34365			-0.54417	0.901466	-0.81289	-0.99913	0.039356	-1.7486	1.54869	1.35251	-3.03747	0.467406	-1.56953	-0.31392
0.197333		-0.43738	-0.05213	0.669352	-1.5242	1.27724	0.039932	0.361163	-0.83236	-1.559	-1.01028	0.939197	0.151196			1.05309	1.36502	0.000472	1.74931	0.807075	-12.1672	-0.4246	0.998761	0.694271	-2.62254	-0.63827	-2.4322			0.319509	1.4154	-0.23539	-0.86827	-0.34856	-1.76359	1.99561	0.577291	-2.93279	0.399092	-1.59014	0.059265
0.198		0.820223	-0.89325	-0.12494	-2.38091	-0.13396	0.220207	0.829946	-1.05276	-1.8006	-0.90592	0.791364	0.334681			-0.46786	2.2888	0.24748	1.46533	-1.23169	-11.3149	-0.61219	1.5587	0.976445	-2.91662	-0.71666	-2.12561			1.31778	0.568673	0.043487	-0.79056	1.17961	-0.66053	1.58465	1.01281	-2.81672	0.286248	-1.68	0.129449
0.198667		0.227435	-0.80159	1.62915	-2.94367	2.13786	-0.23366	-0.85145	-1.0573	-1.71773	-1.21214	1.38281	0.568656			0.351713	0.542316	1.21726	1.77094	-1.47855	-11.1476	-0.84673	1.30004	0.800314	-2.92402	-0.25838	-2.31174			0.204242	1.76749	0.281449	-1.55168	1.65982	-1.95597	1.00076	1.02856	-3.35471	0.074119	-0.88063	0.770694
0.199333		0.629602	-0.8053	-0.48725	-2.23188	-0.11149	-1.3529	1.91655	-1.30991	0.735602	-1.37344	0.150935	1.50683			0.434176	-0.19086	0.750912	1.57304	-1.79468	-11.0699	-0.84264	1.42121	1.13053	-3.04254	1.18834	-2.44406			0.022713	0.675232	-0.53314	-0.30551	2.56469	-1.03914	0.190669	0.931495	-3.24389	-0.17907	-0.88521	0.141341
0.2		-0.86095	-0.32064	1.02371	-2.14084	-0.70365	-0.17808	2.35664	-1.22268	0.926669	-1.03936	1.09994	1.83397			1.26024	0.941282	0.868001	2.26081	-0.26385	-13.6761	-0.00796	0.875949	0.883005	-2.89799	0.442016	-1.80746			0.153519	0.228881	-0.79184	-1.55023	1.06519	0.447718	-0.50669	1.53252	-2.8619	0.503641	-0.71376	0.411368
0.200667		1.19315	-0.3734	-0.88954	-2.22197	-0.52153	0.207141	2.12886	-1.50778	2.19781	-1.10023	1.6407	2.54725			1.61156	-0.21906	-0.55217	1.60255	-1.04478	-12.811	-1.15744	1.33515	0.974264	-2.69184	-0.74707	-1.78399			-0.25522	1.02472	-0.52288	-1.68635	-0.03222	-0.33578	-0.69763	1.58693	-2.29751	0.198706	-1.65941	0.04931
0.201333		-0.15538	-0.33145	2.43149	-1.68878	-1.40583	-0.75564	2.13002	-1.47902	2.92861	-1.33887	1.08408	1.78055			0.406007	1.53461	-0.33932	2.79018	-0.5296	-12.6918	0.359989	1.12025	0.585683	-2.40408	-0.99696	-1.39946			0.052062	0.936416	1.82603	-1.33771	0.08323	-1.83055	-0.3306	1.16361	-2.4867	0.263511	-0.84876	-0.38733
0.202		-0.10779	-0.28859	-0.13141	-2.39104	-0.40232	-0.41739	-0.07022	-1.58541	2.27429	-0.99085	1.86583	2.10923			0.86784	0.872648	0.873763	2.2787	-0.58437	-12.8013	-0.38578	1.99177	0.50969	-2.3691	-1.70249	0.265061			0.21552	0.908302	0.072482	-0.65892	2.88463	-0.97661	-0.50325	1.11155	-2.04985	0.12249	-0.64633	-0.32336
0.202667		-0.89762	0.129312	-0.09916	-2.40039	0.547452	-0.2169	-0.86457	-1.47362	1.60831	-0.98085	1.71377	1.28576			1.64063	0.584402	0.592352	1.67377	0.552337	-11.2598	-0.5891	1.10187	0.982264	-2.33646	-1.6198	1.58525			0.060459	-0.52483	0.596466	-0.96459	1.97221	-2.0659	-1.18819	1.39937	-2.12632	0.437457	-0.77974	-0.1772
0.203333		0.087678	-0.14737	-0.96648	-2.73291	1.20933	0.252957	1.14354	-1.19468	1.68273	-0.41949	1.96202	1.21818			1.36573	1.46079	1.06535	1.05069	-0.75042	-12.0342	0.055583	1.39457	0.421862	-2.14759	-1.47762	1.51745			0.436049	1.5517	1.27971	-1.18011	1.1894	-2.17718	-0.96989	0.746162	-2.08006	0.086028	-1.13328	0.470288
0.204		-0.00816	-0.37362	-2.21652	-3.02125	0.897421	-0.60006	1.86163	-1.13615	1.99477	-0.71199	1.02363	1.06304			0.309451	-0.05228	-0.03472	1.04829	0.656296	-12.7905	-0.59197	1.27385	0.031425	-2.08883	-2.42196	1.50525			-0.49337	-0.19057	1.14596	-0.55816	-0.05279	-0.62339	-1.47012	1.01277	-1.97662	-0.13502	-0.2542	0.779699
0.204667		-0.03905	-0.78478	0.626156	-1.31477	0.458098	-0.54751	-0.10039	-1.18718	1.90831	-1.16399	1.37335	-0.44053			0.521632	0.439046	-0.10719	1.39796	-0.81235	-12.4835	-1.0865	2.21669	0.087274	-1.46393	-1.93866	0.986622			0.612204	0.638945	0.987571	-0.85854	0.603972	0.388371	-1.08593	0.680369	-1.75888	0.13343	-0.76171	0.37897
0.205333		-0.4415	0.652874	0.040129	-2.08703	0.345316	0.379508	1.26176	-0.0911	2.20105	-0.85444	0.505304	1.28065			0.065189	0.376993	0.614775	1.06753	-1.13533	-12.0372	-1.53949	0.950898	0.030968	-1.29154	-2.23576	0.485112			0.177665	0.575404	1.94153	-1.32813	1.8551	0.02522	-1.26094	0.947148	-1.54937	0.17344	-0.26121	0.259312
0.206		-0.85871	-0.73526	1.41161	-1.39364	-1.56579	0.551	1.88893	0.19124	1.56115	0.075797	1.31106	1.23484			0.95077	-0.89606	-0.67826	1.70384	-0.41374	-11.9769	0.101689	1.67067	-0.12612	-2.3161	-1.5491	0.263094			-0.11451	1.11778	0.150451	-0.92703	1.90285	-0.53121	-1.00534	1.30302	-1.40695	0.595632	-0.11319	0.191984
0.206667		0.293412	-0.56195	0.856922	-1.74639	2.77658	-0.64413	2.15732	0.845597	2.3617	0.938893	1.00585	1.25562			0.915313	1.97645	0.849589	-0.27441	-0.61316	-11.9569	-0.30348	1.53019	-0.01911	-2.60992	-1.49687	-0.09305			-1.00143	0.23142	-0.16744	-0.25794	-0.92454	-0.70818	-1.33899	0.508236	-1.97456	0.322842	0.424034	0.396852
0.207333		0.180864	-0.32653	-2.00916	-2.14206	0.513658	-0.01166	0.138039	0.184098	2.85744	0.593921	1.51675	1.18256			0.697153	1.84291	-1.00035	1.62404	-0.38506	-10.1194	-0.77605	2.10379	-0.62621	-2.15929	-1.84658	-0.40054			0.517641	0.846411	0.862143	-1.52806	0.448865	-1.96011	-0.67015	1.11654	-2.33786	0.340976	0.215926	0.379611
0.208		0.664399	0.429891	0.307866	-0.74338	0.112005	-0.36603	-1.61301	0.35447	2.21864	0.34689	1.98532	0.941165			1.12064	0.556907	-0.45931	1.10762	-0.00306	-12.1413	-1.49138	1.69304	-0.70722	-2.33722	-2.13772	-0.66467			0.130963	0.450857	0.467871	-0.04299	0.440195	-1.17343	0.506597	1.56891	-2.16826	-0.17161	0.148566	0.419228
0.208667		0.160696	-0.87368	1.03558	-1.09364	-0.98608	0.478809	0.525747	1.23421	0.937326	0.404869	1.58415	0.895955			1.14081	0.545832	-0.52532	0.746554	-0.1449	-12.4662	-0.84959	1.22974	-0.64179	-2.24288	-2.08908	-0.55149			-0.13428	1.32143	-0.83831	0.185805	-1.76723	0.45034	-0.09979	1.30319	-1.5173	0.144254	0.470977	0.12673
0.209333		-0.45324	-0.95459	0.646306	-0.41074	1.66363	-0.12031	1.12139	1.24471	0.381429	0.807501	2.05502	1.37676			2.48455	1.03431	-0.78758	-0.14723	0.816481	-12.5482	-0.21043	1.02827	-0.26418	-3.05793	-1.93218	-0.44693			-0.62262	1.03247	-1.25988	-0.28286	0.778604	-1.77723	0.442303	1.45225	-1.45223	-0.15021	0.135845	0.395886
0.21		-0.41207	-0.19855	0.739132	0.22136	0.608451	0.139562	-0.3818	1.84266	1.11339	0.319979	1.63083	0.677668			0.948796	-0.32266	-1.05912	-0.02001	0.101478	-8.07731	-0.2545	0.646499	0.316388	-2.99069	-2.08113	-0.787			0.820991	-0.55796	-1.38943	0.734101	-0.27787	-1.99716	0.959683	1.23341	-1.79482	0.099213	0.181965	0.347524
0.210667		-0.07781	-1.32813	2.14351	-1.50742	1.49724	1.00877	0.63292	1.34487	0.38557	-0.09152	1.6369	1.65372			1.91898	0.866086	-0.56695	1.26466	0.393852	-9.57812	-0.31169	0.691089	-0.15697	-2.95064	-2.13319	-1.06637			-0.22996	0.820535	-0.16889	-0.9198	1.78993	0.096643	0.862573	0.791648	-1.84387	-0.1557	0.282268	0.348016
0.211333		-0.84714	-1.50653	1.17925	0.145471	1.99443	-0.15693	0.693392	1.49564	-0.33851	0.124424	1.00913	2.02138			0.70876	-0.1128	0.004735	-0.4994	-0.12793	-11.4024	-0.71725	0.377458	0.467578	-2.08921	-1.8877	-1.59875			-0.465	1.70772	-0.60411	-0.22497	0.666155	-0.17266	0.522054	1.05493	-2.05464	0.136963	0.411328	0.271074
0.212		1.00529	-1.89438	1.66419	-0.20425	2.91774	-0.25124	2.23156	1.90826	-1.72686	0.817467	0.875106	1.4479			0.579131	-1.11977	-0.11955	-0.56292	-0.29789	-12.6572	-1.33635	1.05864	0.196655	-2.45969	-2.19321	-2.04983			-0.49301	0.425701	-0.64537	-0.5883	0.84054	1.49449	0.533282	0.736239	-2.09468	0.530483	0.732389	-0.03614
0.212667		0.942667	0.086737	1.38845	0.495621	2.2481	-0.20084	2.32174	1.29197	-1.42088	1.41155	1.04571	1.36803			1.04341	0.269188	-0.44085	2.34811	-0.96925	-13.0816	-0.49006	1.40765	0.959645	-3.23557	-2.14371	-1.62666			-1.03685	0.035473	-1.16681	-0.50677	1.75669	1.24455	0.022101	0.583446	-2.384	0.350262	0.828655	-0.04518
0.213333		0.116923	-1.02814	0.512297	-0.17468	2.9216	0.02125	1.67817	1.64857	-2.11715	0.911529	0.566474	1.15751			1.35869	0.724708	-0.05412	2.23196	0.392601	-13.5511	-1.11139	1.08844	0.557605	-2.99015	-1.05692	-1.52941			0.716221	0.683432	-0.98183	-0.16301	0.410359	0.204782	-0.23609	0.966672	-2.47422	-0.13327	1.19385	0.163956
0.214		0.952187	-1.49224	-0.15426	-0.78174	0.964349	-0.51904	2.11818	1.13187	-2.65825	0.492059	1.44051	0.349257			0.079093	-0.26119	-0.20117	1.94703	0.943435	-10.8407	-0.92415	0.958561	0.608038	-3.12814	-0.55951	-1.6514			-0.86895	3.14192	-1.2969	-0.9585	1.69294	-0.69118	-0.69318	0.829252	-2.23262	-0.29171	0.880148	0.166414
0.214667		0.454361	0.106294	2.18519	-0.14295	0.280632	-0.59807	0.630968	0.997636	-2.8412	0.290968	1.21527	0.938337			1.95352	-0.17661	0.043922	1.5442	0.641565	-9.94891	-0.82565	0.348998	0.132251	-3.39997	-1.86048	-1.34372			-0.85944	1.57186	-1.73839	-1.26669	0.38036	-0.59783	-0.53878	1.14859	-2.04011	-0.13858	0.540468	0.541513
0.215333		0.453314	-1.62776	0.167626	0.839735	2.38609	-0.42594	0.200709	0.748878	-1.9334	0.197822	1.46845	0.225709			0.786033	0.567762	-0.18167	1.69995	-0.5109	-7.02373	-0.54935	0.418851	0.444821	-3.10523	-0.97665	-0.88636			0.360261	-0.14826	-0.98685	-0.46109	-0.47839	0.694551	-0.60943	0.463803	-2.25646	-0.20405	0.783517	0.970879
0.216		-0.40433	-1.55424	1.90888	-0.86115	1.66525	-0.26587	-0.36057	0.783487	-1.67338	0.062436	1.65227	0.057318			0.528497	-0.43777	0.051205	1.925	-1.13266	-8.43524	-0.48179	0.779872	0.421927	-3.3242	0.128063	0.209254			1.23911	0.649401	-1.03946	-1.91801	1.16351	-0.46765	-0.86291	0.357053	-1.72058	-0.03337	0.509416	1.62307
0.216667		-1.25698	-1.8517	1.83971	-0.80841	2.5913	-1.26871	0.116959	0.573725	-2.28173	-0.58289	1.0785	0.601567			0.582587	-0.04472	-1.40178	0.505885	-0.43345	-6.6889	-1.58785	0.45165	0.233892	-3.15414	0.444396	0.00354			0.600523	0.501694	-0.71043	-1.44755	0.596337	-0.96967	-1.08687	0.794112	-1.7845	0.101512	0.089164	1.65388
0.217333		-0.98691	-1.26041	1.03876	-2.07676	4.25654	-0.62292	-0.01415	0.483641	-2.00001	-0.57075	1.40561	0.362945			0.920014	-0.30557	-0.46279	1.0751	1.22107	-11.2479	-0.79172	0.068556	0.320242	-3.13594	-0.72147	-0.54259			0.780502	1.9746	0.084802	-1.27265	2.02852	-0.37583	-0.83159	1.44821	-1.79744	0.408868	0.615239	1.21078
0.218		-1.34852	-1.20639	2.8034	-1.6071	1.54774	-0.78028	0.044023	0.360302	-1.25608	-0.40191	2.15225	0.491324			0.4322	2.28406	-0.68834	1.32001	-0.91936	-9.87575	-1.49969	0.170964	-0.03009	-2.78168	-0.09776	-0.89077			0.388279	1.05015	-1.87748	-0.17387	1.67091	1.33293	-1.43568	1.84692	-1.63206	0.085399	0.559211	0.996168
0.218667		-1.2571	-0.45559	0.20107	-0.61939	2.0915	-0.38008	0.508765	0.441808	-3.77405	-0.87532	0.495903	0.419169			0.186233	1.07254	0.004171	1.23138	-0.27651	-13.2332	-0.66746	0.432917	-0.07796	-2.97895	-0.38051	-1.11355			-0.21854	1.93451	-0.67095	-1.73934	0.672482	-0.21663	-1.41306	1.60018	-1.96037	-0.37346	0.20787	0.91489
0.219333		-0.36984	-0.1436	-0.40741	-1.20176	1.54106	-0.64904	0.291117	0.125579	-1.14867	-0.91486	1.27661	0.631857			0.801151	2.00246	-1.75623	2.07908	-0.42176	-12.5529	-0.36246	1.11783	-0.21045	-3.64238	-0.82667	-1.09341			1.00809	0.168347	-0.70395	-1.19182	0.165739	-0.43363	-1.30977	1.68143	-2.31975	-0.18729	0.263973	0.777772
0.22		-0.43059	-0.03646	2.09803	-1.02532	1.10328	-0.66654	1.32876	0.318578	-2.17129	-0.73106	1.0578	0.80981			0.638647	1.26272	-1.25786	2.26438	-0.0919	-12.0044	-0.35662	0.389282	-0.62468	-3.86834	0.209715	-1.01669			2.32743	0.653309	-0.70353	-0.76403	0.262805	-0.38675	-0.53683	1.51784	-2.2776	0.394475	0.662179	0.508061
0.220667		-1.74129	-0.9022	1.96278	-0.30425	-0.69833	-1.03578	-0.33886	-0.3368	-3.68607	-1.00008	1.80111	0.63537			1.59242	0.435119	-0.9551	1.46403	-0.84013	-14.2159	-0.27742	0.453678	0.029545	-3.21923	-0.67369	-0.66815			1.0826	1.70858	0.109041	0.285029	-2.37182	0.37697	-0.60411	1.9271	-2.14565	-0.27989	0.718808	0.221947
0.221333		-1.67075	0.48907	0.530138	-0.17328	0.421454	0.219114	2.11745	-0.04545	-4.42145	-0.59923	1.61633	0.550701			0.963977	0.335522	-0.0963	1.26479	0.191386	-13.5424	0.284263	0.39048	0.548119	-2.29557	-1.038	-1.07821			0.983031	2.06643	-1.29919	-0.4147	0.694384	1.36276	-1.01459	2.26765	-2.18279	-0.90923	0.780814	0.517593
0.222		-0.73369	-1.65316	1.82227	-0.58851	-0.77004	-0.58212	-1.33006	0.741372	-3.27755	-0.87579	1.1379	0.662761			0.906704	0.744747	-0.30527	1.52482	0.069052	-12.8261	0.123969	1.03265	0.971944	-2.28437	-1.32126	-0.86543			0.933981	2.83461	-0.12414	-0.02395	0.558978	1.1659	-1.36662	1.54264	-2.35408	-0.47882	0.437693	-0.05134
0.222667		0.045047	-2.08874	0.514936	0.191761	1.83602	0.230353	0.896432	0.680217	-3.49483	-1.15121	2.35319	1.05006			0.765728	-0.06818	-0.99094	0.765391	-1.44653	-12.0745	0.695453	0.28126	1.18826	-2.11105	-1.63096	-1.02854			0.88687	1.15736	-0.77561	-1.2383	1.25142	1.30452	-1.80375	1.56066	-2.46212	-0.49894	1.06828	-0.30048
0.223333		-1.97086	-1.7273	1.16153	1.02697	0.310219	-0.90786	1.64154	0.868944	-3.51479	-0.72919	2.74204	0.658159			0.256753	1.90031	-0.38535	0.835154	-1.81395	-14.3864	0.113894	0.074094	1.14316	-2.18533	-1.59967	-0.46641			0.981445	1.5497	-0.30717	-1.01884	1.08623	-0.33114	-1.21904	2.05417	-2.51313	-0.52382	0.651274	-0.18302
0.224		-1.09967	0.030565	-0.99044	1.58401	0.630335	0.32325	1.71031	1.40777	-3.72348	-1.54316	1.22994	1.17395			1.00137	0.402507	-0.096	2.19807	-1.13039	-11.3669	0.020793	-0.18136	1.0911	-2.29029	-1.42937	-1.09111			1.32582	1.35302	-0.64438	-0.6902	0.564912	-1.56536	-0.75251	1.66943	-1.8829	-0.64556	0.333337	0.007733
0.224667		-1.55582	-0.97593	-0.61654	-0.58053	1.45329	-0.37438	0.802047	1.10399	-3.58767	-1.53956	1.20708	1.38064			1.20281	3.33211	-1.11164	1.61343	-0.24482	-10.6123	-0.44338	0.729102	1.15386	-2.02125	-1.03014	-0.91209			0.219354	1.12959	-0.26556	-0.01868	0.713299	0.479792	-0.53584	1.3486	-2.14223	-0.18991	0.14748	0.015338
0.225333		-0.77162	-1.74345	-1.29997	-0.79369	2.00563	-0.72479	3.10644	1.83314	-2.90354	-1.59861	0.83732	1.82211			0.823558	0.195364	-1.12987	1.94566	-1.12569	-13.3624	-0.92777	0.72318	1.73697	-1.65077	-1.9053	-0.43388			1.15342	0.621437	-0.51556	-0.96899	-0.97802	0.320048	-0.72894	1.33797	-2.44756	-0.77776	-0.08734	0.043376
0.226		-1.23698	-0.88622	0.895062	-0.68666	0.091255	-0.13165	0.075445	2.49272	-2.19333	-1.40428	1.15195	0.373735			1.55813	2.15083	0.087741	2.57941	-0.38198	-13.5778	0.198833	0.708292	1.3009	-2.46967	-1.778	0.143731			0.25599	0.402557	0.369118	-1.39954	-0.57211	0.485544	-1.38445	1.53241	-2.38306	-0.35968	-0.20067	-0.09307
0.226667		-0.27889	0.025054	1.42999	-0.39485	0.493568	-0.20137	2.00196	1.85623	-1.45751	-1.1587	1.87298	0.893613			0.181136	1.06463	-1.29128	2.12497	-1.2544	-13.1293	-0.27397	0.026551	0.443204	-2.14754	-1.83965	1.27584			-0.2017	1.52499	-0.34245	-1.2741	1.3068	0.869147	-1.13577	1.63271	-2.48939	0.169383	-0.03018	-0.03149
0.227333		-0.78254	0.683385	1.09229	-0.27212	0.52673	-1.19374	-0.10432	1.60819	-2.32478	-0.9912	2.39056	0.887768			1.36296	0.441384	-0.25817	3.27543	-1.13899	-14.0945	-0.37154	0.41142	0.500779	-2.12122	-1.34784	1.06107			-0.44531	1.05695	0.073443	-0.74078	-0.59593	-0.99982	-1.38129	1.56437	-2.34962	-0.3273	-0.01619	0.058223
0.228		0.322641	0.550217	0.604562	0.81039	0.159966	-1.17332	1.42262	1.57177	-1.75142	-1.18651	1.63389	0.147748			1.30672	0.363888	-0.50437	1.78373	-0.83574	-12.8942	-0.20482	0.387383	0.78183	-1.40865	-1.66955	0.774892			0.248973	1.33126	-0.43446	-0.46979	-0.88756	0.488314	-1.75851	1.2038	-2.37148	-0.41466	-1.02239	-0.15611
0.228667		-0.42727	-0.27934	-1.8163	0.661998	1.02348	-0.55083	0.811555	1.06982	-0.81867	-0.60465	1.55538	0.861804			0.125152	-0.03258	-0.1852	1.7095	-0.60501	-13.6886	-0.47478	0.848604	0.767467	-1.58258	-1.82741	0.846457			-0.97812	1.28301	-0.05732	-0.60535	1.08768	-1.82906	-1.60984	1.59669	-2.24574	-0.53166	-0.39455	-0.11591
0.229333		1.54542	-0.37238	-0.72327	1.66285	3.0489	0.334421	0.877912	0.949666	0.211085	0.096846	1.14045	0.604992			1.1433	-0.41294	-1.82232	2.04509	-1.08019	-12.8472	0.207814	1.09469	0.941645	-2.57088	-2.38243	0.695198			-1.43033	0.556327	-1.2646	-0.27287	1.9914	-2.23974	-1.01371	1.01205	-2.47668	-0.73096	-1.00062	-0.32112
0.23		0.093695	0.512134	0.932603	1.02641	3.98031	-0.5241	1.27241	1.32776	-0.4577	-0.00502	0.525109	0.472563			0.619586	0.662663	-1.13778	2.08819	-0.64415	-12.3966	-0.90607	0.772463	0.947988	-2.44669	-2.17461	0.658156			0.276093	0.12505	-1.10239	-2.01742	0.581268	-0.0991	-0.70076	0.770764	-2.75725	-0.47181	-1.07872	-0.02642
0.230667		-0.87908	0.182247	0.949797	0.102871	0.512686	0.30238	0.651524	1.33962	-1.414	-0.19803	0.024801	0.360154			0.571157	1.41923	-1.97327	2.41657	0.098306	-14.6017	-0.29524	0.861355	0.804909	-2.80997	0.888692	-0.1364			-0.86908	1.07673	-1.5041	-1.60257	-0.15847	0.531439	-0.97306	1.30771	-2.89028	-0.12813	-0.16636	-0.34412
0.231333		-0.84206	-1.32263	-0.76443	0.12974	0.461411	-0.16406	-0.72191	1.03822	-0.74014	-0.13259	0.734676	-0.03479			1.27785	-1.3248	0.445924	1.76123	-1.28465	-13.1965	-0.3739	1.64992	-0.03465	-1.87101	0.179922	-0.37557			0.107592	0.461497	-2.8538	-0.98778	-0.74595	-1.38033	-1.83441	0.93926	-2.767	0.525149	-0.03561	0.022884
0.232		0.085798	-1.03158	-0.13698	0.025183	0.099425	0.369875	0.363157	1.15332	0.366827	-0.27299	0.503664	0.092336			0.923871	0.361938	-1.34195	2.31874	-2.43109	-12.2044	-0.55526	1.27935	1.02214	-2.30879	-0.85783	-1.00398			-0.12756	1.58497	-0.73851	-0.25463	0.843551	0.693332	-1.67127	0.999361	-2.24163	0.555953	-0.21597	-0.1242
0.232667		0.09541	2.4089	0.038711	1.22772	0.558383	-0.157	0.376487	1.07936	-1.05961	-0.55793	1.53845	0.657291			0.050767	0.854695	1.49845	3.0307	-1.37744	-12.1364	-0.25428	0.962903	0.787295	-2.37371	-0.99898	-1.12583			-0.51084	0.747883	-0.94174	-1.787	0.266015	-0.76912	0.048434	1.35855	-2.35236	0.235535	-0.93098	-0.34036
0.233333		0.116594	2.79743	-1.82108	0.961121	0.707026	0.796589	0.281625	0.971817	-0.55123	-0.59585	0.869717	0.304151			0.778403	-0.09751	0.122098	1.05274	0.071007	-12.9506	-0.05038	0.61752	1.01063	-1.86717	0.821302	-0.30186			-0.52867	0.904135	-0.05425	-1.3611	0.032462	-1.71237	1.07811	0.626447	-2.18302	0.140958	-0.84986	-0.29325
0.234		0.318495	0.478474	0.529776	1.88606	0.562626	0.930347	-0.71529	1.6971	-0.55424	-0.87237	1.95689	0.737244			1.61021	1.2089	-0.00281	2.03646	0.943522	-13.0933	0.175266	1.20569	0.986649	-2.18791	-0.21638	0.134533			0.280534	0.730281	-1.62707	-0.13967	2.33679	0.549581	-0.5354	0.638632	-2.04111	0.191658	-0.14417	-0.3418
0.234667		0.580062	-0.89651	1.06848	-0.35246	2.0327	0.628277	1.6624	1.25827	0.224131	-0.9143	1.49426	0.735367			0.973101	0.904902	-0.57379	2.83616	-0.48793	-13.6679	-0.28745	1.27236	1.06757	-2.63212	-0.36563	0.384773			0.062514	2.07096	-0.23971	-1.19904	-0.69901	1.18499	-1.28913	0.987721	-1.8281	0.465821	-0.86282	-0.07827
0.235333		0.470773	0.146931	-1.37444	-0.41366	1.37919	1.25148	0.503541	1.01695	-0.11926	-0.63889	1.3682	0.380399			0.983713	1.11766	0.15298	0.088884	-0.49545	-12.9719	-0.84406	1.01609	0.745812	-2.40571	-0.03075	0.407531			-0.99157	0.008376	-1.01115	-0.91593	0.683037	-0.01429	-1.13306	1.47632	-1.95322	1.1616	-0.96839	0.463022
0.236		-0.63802	0.407926	-0.53651	-1.28283	3.30281	-0.53189	0.159809	0.960159	0.154765	0.565634	0.342761	0.312084			1.43076	-0.82885	0.7292	1.49711	-1.2374	-13.1468	-0.13395	0.456974	0.644948	-1.68928	-1.29984	0.435522			0.332781	0.124401	-1.37341	-0.9311	1.85553	1.67988	-0.28207	2.20259	-2.1865	0.354992	-0.74014	0.379061
0.236667		-1.17626	-0.82692	-0.64432	0.423139	2.37376	-0.83489	0.524496	0.92925	-0.72189	0.912692	0.222315	0.354489			1.17468	0.791968	-0.8859	2.38588	-0.29522	-13.617	-0.55441	0.276594	0.355973	-1.61737	-2.03035	0.71884			-0.40607	1.19783	-1.14438	-0.56411	0.416586	2.6334	-0.1538	1.7177	-2.50534	1.04235	-0.77729	0.32747
0.237333		-0.99195	-0.27995	-0.87563	-0.45235	0.857428	-0.54765	-0.44605	0.912274	-0.72567	0.717226	-0.5566	0.166177			0.603151	-1.13762	-0.58692	3.16627	-0.31384	-12.7391	-0.23325	-0.23551	0.15068	-0.9131	-1.00545	0.345232			0.329025	-0.12252	-0.78875	-1.48907	0.478098	0.523298	-0.41687	2.18631	-2.2272	1.08864	-0.58685	-0.12307
0.238		-0.3382	0.944798	-1.19248	0.393172	1.71786	-1.22412	0.153658	0.764025	-0.63799	0.108066	0.128709	0.080767			0.568692	0.731063	-0.24618	1.86937	-0.9971	-11.7254	-0.46631	0.668589	0.614123	-2.44448	-0.60491	-0.61239			-1.85708	2.29237	0.118253	-0.33614	-1.18311	1.19662	0.242696	1.55349	-2.17278	1.22475	-1.38883	-0.10855
0.238667		-1.41133	0.320763	-1.06733	-0.88952	2.16676	-0.07869	-0.19243	1.06373	-0.4233	0.016679	0.106768	-0.33669			-0.45945	0.280283	-0.06256	2.56314	-0.40528	-11.491	-0.70876	0.349219	0.786691	-1.5985	-0.38678	-1.13844			0.946632	1.12883	0.35505	-1.50427	-0.04995	1.01081	0.507366	2.02283	-2.07621	0.713422	-1.85203	-0.39639
0.239333		-0.61211	1.35363	0.862016	-0.7411	1.5298	-0.23294	0.949859	1.61314	-0.58649	-0.36745	-0.17338	0.01686			0.621662	0.14672	0.820718	2.1542	-0.42917	-13.7812	-0.24783	-0.0249	0.860985	-2.08789	0.530729	-1.56711			-0.22296	1.55087	-0.7759	-1.0794	1.04796	0.221119	0.250999	1.70679	-2.04084	0.628303	-1.29612	-0.34427
0.24		0.01233	1.17941	0.381002	0.308981	4.72585	-1.06544	0.071008	1.57642	-0.74605	-0.29738	0.201809	-0.25424			0.308602	-0.19069	-0.33383	2.85004	0.032072	-12.2407	-0.13495	0.135292	0.639751	-1.41879	0.324363	-1.54399			0.66327	0.278175	-1.39966	-1.69037	0.770624	1.50874	0.739116	1.33059	-2.06442	0.695286	-0.92475	-0.40219
0.240667		-0.01233	0.052886	-0.57109	-0.2281	3.15591	-1.89821	0.865664	1.82694	-0.3873	-0.38609	-0.33878	-0.03349			-1.18233	1.09991	-1.43114	2.39434	1.26131	-12.4057	-0.11964	0.552784	0.667047	-1.67004	-0.00435	-0.99383			-0.88771	0.523254	-1.01569	-2.28469	-0.62716	-0.80724	-0.05515	0.679937	-1.66615	0.53685	-0.34863	-0.24246
0.241333		1.21053	0.30698	-1.43637	0.28518	2.76914	-1.47351	2.39579	1.52446	0.02865	-0.31319	-1.24199	-0.09337			0.269824	0.89049	-1.31866	2.00966	-0.53209	-14.5982	-0.40835	0.650868	0.303634	-2.40951	-0.33062	-0.90084			-0.38225	1.14021	0.428084	-1.40809	-0.00946	-1.68192	0.117011	0.06461	-1.76704	0.779161	-1.18677	-0.16461
0.242		-0.37411	0.2101	1.53744	-1.02678	3.37197	-0.73976	0.701964	1.6673	-0.9739	-0.26675	-0.91401	-0.32103			-0.322	0.541624	-0.14223	1.62224	-1.18167	-12.5839	-0.29235	0.077528	0.438655	-2.82637	-0.61782	-1.13833			0.034818	1.13491	-1.8693	-0.78951	0.630466	-2.13778	0.250426	0.200659	-1.98559	1.1113	-0.77718	-0.09614
0.242667		-0.07372	0.008374	0.910266	-1.90215	2.44006	-1.46328	1.77574	1.43524	-0.63766	-0.25998	-0.91955	0.08901			-0.60059	0.832312	0.963721	2.58986	0.37888	-12.9729	-0.21738	0.387061	0.300594	-1.63183	-0.97086	-1.0362			-0.51547	0.781743	-0.47521	-0.73672	1.19389	-0.13186	0.931519	-0.0029	-1.70478	1.32628	-0.83782	0.06283
0.243333		-0.08977	0.08892	0.73634	-0.58166	2.05684	-0.47547	0.336938	1.09913	0.09049	-0.06662	-1.54135	0.069692			0.662759	1.3584	-0.31318	2.33111	0.156468	-13.2044	-0.33514	0.551056	0.189702	-1.54162	-1.22096	-1.32335			-1.22453	2.06494	0.194432	-0.49055	-0.75315	-1.09638	0.968038	0.398544	-1.97591	1.83055	-1.01896	0.145846
0.244		0.158026	0.017807	0.34467	0.4506	3.25603	-1.69098	0.602909	2.01976	-0.17587	-0.11994	-0.89433	-0.11142			-1.32684	0.057716	-0.46111	1.88192	-0.86744	-13.5075	0.334397	0.768179	0.07236	-1.13088	-0.9868	-0.72159			-0.54869	0.983958	0.320281	-0.8235	-2.42555	-1.71971	0.987089	0.619761	-2.13477	1.37366	-0.97062	0.091623
0.244667		-0.31651	-0.20563	-0.40631	-0.13107	3.46908	-1.15565	0.187395	1.93408	-0.72182	-0.32166	-1.23797	0.089377			0.122082	3.13565	0.701764	1.61785	0.55384	-13.4328	-0.39982	1.47628	0.173661	-1.06502	-0.4965	-1.29796			-0.88094	1.22962	0.809574	0.142376	-1.0063	-0.79198	1.07649	0.437128	-2.01918	1.67382	-1.45786	-0.08229
0.245333		-1.16455	0.572742	0.127458	0.511389	2.98894	-0.33216	-0.89677	1.66044	-0.65691	-0.72521	-0.97005	0.342502			0.336911	0.19989	0.060622	2.43519	-0.49512	-11.7665	-0.55262	1.10181	-0.13338	-0.21921	-1.95267	-1.42609			-0.78595	1.27349	-0.48902	-1.71655	-1.32459	-2.31712	0.731461	0.8228	-1.31055	0.614303	-0.93087	-0.21135
0.246		-1.22477	0.542244	3.15014	0.863013	4.04793	-1.86949	1.28276	1.75295	-1.97223	-0.6917	-1.26883	0.337551			0.179819	1.13952	-1.25758	1.36113	0.397396	-11.7509	0.083609	1.22707	0.174401	-1.22528	-1.82746	-1.51213			0.420914	0.425118	-0.80349	-0.18886	-1.54089	-0.09186	0.820161	1.56542	-1.43695	0.876152	-1.20179	-0.22825
0.246667		-0.90271	1.17568	0.136575	0.303727	2.53478	-0.88361	1.78316	1.42793	-0.50529	-0.67379	-0.44316	0.527102			0.806688	0.397318	-1.14729	1.91313	-0.55684	-14.7505	-0.2789	0.952785	0.617265	-0.95121	-1.29147	-1.68986			-0.46899	1.4351	-0.63272	-0.95685	-1.2681	-0.53978	0.668903	1.012	-1.20395	0.530732	-1.06163	0.108514
0.247333		-0.80319	1.13372	1.45669	-0.86548	2.13265	-1.59404	-0.682	2.45504	1.3558	-1.27315	-0.22565	0.373805			-0.53607	0.756789	0.039845	2.12215	0.077492	-11.2482	-0.39119	1.43484	0.34242	-0.62737	-2.13994	-1.55045			-0.86139	0.388471	-0.99316	-0.16902	-1.11302	-0.87753	0.024499	0.744941	-1.28547	-0.06673	-0.61675	0.256189
0.248		-0.34919	0.912553	-1.84593	0.25346	2.029	-0.26609	-1.31521	2.06652	2.94067	-1.24822	-0.78033	0.657925			-0.10282	0.587229	0.102895	1.08558	-1.63583	-11.5255	0.215953	1.64208	-0.02888	-1.21438	-1.76523	-1.26863			-0.68319	0.4253	-0.93474	0.037301	1.41841	0.176982	-0.11162	0.909326	-1.40495	0.447903	-0.77207	0.113549
0.248667		-0.84109	-0.36867	0.657365	-0.13959	2.54626	-1.36014	2.01733	1.24684	2.45044	-0.99724	-0.18165	0.2206			1.43714	1.45814	-0.61713	2.16239	0.031076	-12.4234	0.161149	1.42663	-0.23078	-1.23331	1.09465	-2.01839			0.041234	0.611953	0.300082	-0.8532	0.326003	0.275103	-0.56729	1.4567	-1.68409	0.415953	-0.5321	0.269261
0.249333		-0.8755	-0.99635	-0.36783	-0.08152	-0.08211	-0.53468	-0.80086	1.20253	3.33412	-0.48184	-0.30119	0.288102			0.420944	0.577445	-0.69819	0.573544	-0.23345	-13.6357	-0.42327	2.25423	-0.78585	-2.15538	2.22451	-2.15732			-0.35785	1.0241	0.530021	-0.64428	0.782642	0.869757	-0.75003	1.69393	-1.76443	0.290872	-0.71815	0.376057
0.25		-0.25788	0.017057	2.04943	-0.41517	3.22027	-1.23849	-0.03924	1.48556	2.87378	-0.50682	0.197331	0.08033			0.53916	1.52265	0.710526	2.1498	0.873659	-11.5686	-0.24906	2.59296	-0.41716	-1.92568	0.743514	-2.55187			0.176922	0.443108	-0.12051	-0.22665	-2.51816	-0.4454	-0.74653	1.83289	-2.00956	0.561856	-0.79213	-0.21447
0.250667		0.476074	-0.0609	-0.20568	-1.02369	2.13567	-0.39818	-0.49392	1.71085	3.91437	-1.00745	-0.12594	0.132812			1.45723	-0.55999	1.30568	2.41502	-0.02588	-10.6878	0.037285	2.45439	-0.24232	-1.98296	0.580078	-2.36235			-0.20129	0.356336	-1.28897	-0.50849	0.905153	0.029019	-0.1729	2.36844	-2.24664	0.377145	-1.19739	-0.4025
0.251333		-0.01403	-0.44255	-0.88737	-0.36501	2.57482	-0.08475	-1.24162	1.30957	4.1426	-1.30018	-0.54151	-0.48027			0.438395	2.46802	0.248225	0.576312	0.480769	-11.6818	0.004695	1.68809	-0.68645	-2.98376	-0.61219	-2.40139			0.307098	0.792577	-0.5666	-0.03347	0.008909	-0.98623	-0.76382	2.54826	-2.13493	0.627156	-1.39174	-0.22357
0.252		-0.51223	-0.66981	-0.27791	0.253756	2.6218	-0.76281	-2.05635	1.37039	4.12194	-0.90514	0.031284	-0.20895			-0.17459	0.470005	0.763564	0.469249	-0.83424	-10.6722	-0.04831	1.63816	-0.57394	-2.11425	-0.62142	-2.2827			-1.45645	-0.52194	-1.43318	-0.32325	0.581939	-0.70006	-0.75639	2.05436	-1.9053	0.081654	-1.47612	-0.24496
0.252667		0.956473	-1.17146	-0.12777	-0.97902	2.64158	-0.54461	0.865412	0.965658	3.5025	-1.07075	-0.19197	-0.08218			0.108113	2.23651	-0.88808	1.2519	0.058877	-11.4174	-0.24225	2.12423	-0.49378	-1.20796	-0.23883	-2.02509			-0.12357	1.49077	-0.98984	-0.39067	0.770425	-1.67104	-1.0572	1.92357	-1.90702	0.14145	-1.55032	-0.37174
0.253333		0.303737	-1.24207	2.07165	-0.83707	3.23312	-0.861	-1.92442	1.24914	2.81521	-1.44184	-0.62331	0.00492			0.366172	0.287218	0.802977	2.12765	-0.67253	-9.5683	-0.21619	1.71124	-0.67666	-2.17074	1.0274	-1.98225			0.139562	0.26577	-0.78755	-1.18054	0.21689	-2.46028	-1.03988	1.20762	-2.07974	1.21728	-1.50214	-0.14622
0.254		1.98689	-0.44987	0.517497	-0.21901	1.55839	-2.07763	-0.29196	1.48955	2.5778	-1.24769	-0.40782	-0.03679			1.20485	0.616107	-0.57395	1.78445	0.246652	-9.78946	-0.27368	1.57453	-0.27924	-2.80311	0.329025	-2.40237			0.282001	0.922592	0.766873	-0.15982	-1.41899	0.755037	-1.65446	2.49771	-2.13641	1.84442	-1.11713	-0.48976
0.254667		1.51642	0.133942	0.566772	0.095119	1.11909	0.714406	-1.80613	1.2569	3.36729	-1.34845	-0.72241	-0.93744			-0.16994	1.29413	0.979889	1.47555	0.065837	-9.90995	-0.36368	2.12227	-0.05476	-3.58702	0.865243	-2.47301			-0.88113	-0.42956	-0.06094	0.283478	1.62701	0.052238	-1.31193	2.02098	-2.27925	2.44239	-0.75691	-0.68871
0.255333		3.25617	1.77209	0.484408	0.802	5.3017	0.115015	-1.60253	1.16113	2.02254	-1.516	-0.04027	-0.47118			-0.37082	2.86375	0.641675	0.940337	-0.14554	-11.3831	0.087869	2.3424	0.02437	-3.1982	-0.38777	-2.23424			1.2434	-0.01901	0.054549	1.40258	0.822939	2.02771	-1.21972	1.93251	-2.2288	3.13681	-0.91641	-0.41647
0.256		2.23673	-0.7215	0.543246	-0.11293	1.03124	1.76941	-0.91929	0.924078	1.4961	-1.49092	-0.98979	-0.16485			-1.24306	0.747332	-0.04483	1.98338	0.521294	-14.0136	0.091371	2.73911	0.044935	-2.32409	-0.59097	-2.12411			1.28191	1.04609	-0.59573	0.840787	-0.20642	0.304553	-1.00224	1.45052	-2.03823	1.5262	-0.89283	-0.29788
0.256667		1.10191	0.048014	-0.45752	0.33805	2.42703	0.700347	0.505183	0.800372	1.31856	-1.61159	-1.06695	0.609052			0.480937	0.303816	-0.2248	2.22576	0.147675	-14.6429	-0.04888	2.95379	-0.22503	-1.5379	-0.75541	-1.76427			-0.29023	0.797931	-2.18928	1.13452	0.495651	0.205903	-1.18488	0.926928	-2.40606	1.38391	-1.44436	-0.26377
0.257333		0.634011	-0.22793	0.695683	0.537012	3.46025	1.34862	-2.4122	0.674961	2.39379	-0.89232	-1.97697	0.691251			-0.27217	0.249251	0.639866	0.932408	-0.25817	-12.3434	0.022963	3.13781	-0.21819	-1.38225	-1.15074	-1.40658			-1.36987	1.02104	-1.98147	0.182204	-0.46689	-0.69399	-1.78758	0.800104	-2.20648	1.14523	-1.01571	-0.10506
0.258		1.54241	-0.46963	1.00249	-0.67993	2.09298	1.32075	-0.87453	0.307651	2.44038	-0.70394	-1.8153	-0.05801			-0.15852	0.191845	0.066289	-0.22005	-0.6178	-11.7155	0.270409	2.61626	0.102086	-1.60059	-1.44944	-1.59618			-0.67106	1.24515	-2.38733	-0.22259	0.952306	-0.78082	-2.01919	0.838263	-2.2925	0.847573	-0.76193	0.696301
0.258667		1.49677	0.623114	1.36902	0.484395	2.42565	0.209388	-0.0789	1.05575	2.40048	-0.87251	-2.29135	0.316395			-0.03846	0.655979	-0.30798	1.90598	-1.33548	-13.9272	0.006661	2.99644	0.527697	-1.72393	-0.47326	-1.10347			-1.00838	-0.33433	-2.57242	-0.56844	-0.14136	-0.45943	-2.08073	1.11622	-2.18357	0.815155	-1.03891	0.765121
0.259333		2.60631	-1.26073	0.63135	0.774127	2.1322	-0.7112	-0.80041	0.790353	3.18253	-1.33403	-1.19852	0.802869			0.407048	-2.16489	-0.42248	1.16429	-0.57584	-12.9805	-0.64331	2.738	0.360853	-1.57641	-1.96268	0.396036			-1.16138	0.55644	-2.40193	0.516108	0.143233	-0.66854	-2.26588	1.04265	-2.41561	0.843449	0.344253	0.08604
0.26		1.76932	-0.66256	-1.31583	-0.52226	2.56952	-0.2236	-0.74889	0.384116	2.82654	-1.07277	-0.25116	0.374578			-0.76417	-0.16263	-0.78345	1.6038	-0.76316	-13.9316	-0.84739	2.02268	0.404574	-1.65425	-2.24765	1.56451			-0.71119	2.14154	-1.47785	-0.0063	0.913212	0.448537	-1.84335	0.326009	-2.40381	0.121146	-0.08138	-0.23544
0.260667		2.73939	1.24596	-1.45034	2.18147	2.51159	0.929649	-0.97751	0.147736	1.9764	-0.96271	-1.19553	0.628479			0.012128	1.14976	-0.07538	2.4816	-2.05899	-13.9796	-0.21229	1.61536	0.1596	-1.67067	-2.7986	2.00075			-0.10953	0.953021	-2.868	-0.40109	-0.62102	0.808628	-1.06233	-0.01934	-2.6938	0.434372	-0.38427	-0.23619
0.261333		1.65344	0.662952	0.977435	1.32972	1.87363	1.07954	-0.4917	0.144965	2.31026	-0.92598	-0.05826	0.591143			0.237342	0.954613	-0.00124	2.27418	0.494203	-13.7597	-0.15418	1.78291	-0.00805	-1.35661	-2.2215	2.55962			0.529862	0.354072	-2.88975	-0.82629	-0.97049	-0.82767	-0.62377	0.317207	-2.40397	0.299254	-0.41579	-0.04562
0.262		1.21116	-0.26573	0.465737	2.12356	4.08432	0.032107	-0.74888	-0.13345	1.54534	-0.88818	-0.2982	0.891664			-0.95453	1.42951	0.535957	1.01238	0.082699	-14.2148	-0.6782	1.51653	-0.27095	-1.60713	-2.27137	2.11533			1.54927	0.179383	-0.79659	-0.47281	-0.6414	-0.68278	-0.44036	0.126832	-2.31773	0.728389	0.29246	-0.29672
0.262667		0.820646	-1.10553	1.51442	1.24875	1.25385	2.2615	-0.7926	-0.24883	0.466995	-1.09227	0.802279	0.98076			-1.56483	0.68704	-1.1161	2.72164	-1.26547	-14.2429	-0.90982	2.46704	0.214767	-1.68749	-2.47775	1.35998			0.519908	0.731457	-1.70636	-1.16195	-0.50559	-0.01151	-1.14909	0.726182	-1.71004	0.343187	-0.88646	-0.30078
0.263333		2.57699	0.13255	2.31311	0.315144	2.99621	0.83824	-0.84012	-0.0598	-0.17516	-1.30524	-1.01214	0.923966			0.136237	1.80577	-0.82059	2.69092	-1.67646	-11.8197	-0.49269	1.24175	0.164828	-2.17098	-2.16799	0.641662			0.162296	0.110964	-1.86803	-0.26423	0.683232	-0.86338	-1.65952	1.11022	-1.65579	0.75325	-0.44908	0.514376
0.264		1.97829	0.149085	0.583371	1.75574	4.22023	0.432832	-0.2915	0.040335	-0.46158	-1.41431	-1.21475	0.325095			-0.93711	-0.78693	0.722838	2.34006	-0.9051	-12.4858	-0.90748	1.57794	0.863408	-2.22779	-2.00457	0.65604			0.5776	-0.30158	-2.13126	-0.23529	-0.40226	-0.60054	-1.77637	1.70734	-1.89898	1.20539	0.112998	1.1545
0.264667		1.1701	0.452059	-0.79952	-0.80015	5.20566	0.930265	-1.90064	0.041136	-0.63302	-0.13778	-1.4184	-0.1161			0.379843	-0.2508	-0.68419	2.96252	-2.17702	-13.1243	-0.05239	1.29885	0.742161	-2.59807	-1.75282	0.764518			-0.03253	0.681541	-0.6047	-0.10983	1.19397	0.041634	-1.40187	1.19018	-2.0316	1.62299	-0.42383	0.940242
0.265333		1.28893	-1.53742	0.642287	-0.63654	4.41688	0.029542	-1.11758	0.11529	-0.21856	0.621255	-1.88138	0.771288			-0.39964	0.506589	0.775137	0.802331	-1.23328	-11.5465	-0.099	1.14176	0.72396	-2.82781	-1.01107	0.841912			-0.45292	-0.81948	-0.79266	0.13963	0.210802	-0.7007	-1.87514	1.63185	-2.03064	1.20661	-1.03338	0.872858
0.266		2.10654	-1.35155	-0.04409	-1.17319	4.35884	-0.86317	0.765433	0.499287	0.275961	0.909398	-2.01068	0.85696			1.1014	0.4726	-0.49092	0.518653	0.022974	-12.2686	-0.17813	1.31404	0.458157	-2.8669	-1.28826	0.605357			-1.03519	0.789221	-1.58151	-0.588	1.95732	-0.92772	-1.32554	1.00104	-1.90818	0.156039	-0.92746	0.255481
0.266667		1.94939	-0.63546	1.66555	-0.58955	3.35208	-0.28298	-0.72601	0.461068	-0.30114	0.297853	-0.95955	1.2093			1.02336	-0.29048	-0.54212	2.07232	-0.70667	-14.1697	-0.36876	0.4051	0.371386	-3.0745	-2.01189	0.188514			-0.01952	-0.24553	-0.70523	-0.28125	0.945561	0.602105	-1.37678	1.41986	-2.06977	0.500477	-0.73982	0.106697
0.267333		2.19669	-1.74125	0.723177	-1.29869	0.824606	-0.66432	-1.0274	0.060966	0.517229	-0.09637	-1.04042	0.75076			0.702542	2.07046	1.65989	1.3257	0.19297	-14.2034	-0.32653	0.525206	0.011417	-3.48824	-1.64405	-0.34485			-1.02355	0.249024	-0.82402	-0.5336	0.596088	0.174439	-0.38542	1.37692	-2.3344	0.306166	-0.55999	-0.52088
0.268		1.69395	-0.53829	2.05025	-0.59018	2.37098	-1.36917	-1.56871	-0.38882	0.87759	-0.79291	-0.70642	0.692817			2.03184	0.056511	0.203208	1.09837	0.494515	-12.3126	-0.62251	0.915747	-0.32429	-2.82655	-1.98396	-0.22897			-0.54535	0.576338	-1.17625	0.446996	-1.0373	0.685434	-0.93018	1.2699	-2.01787	-0.03399	-0.47014	-0.24356
0.268667		0.620681	-1.45	1.83245	-0.55297	2.15719	0.387938	1.41625	0.006636	0.677062	-1.13024	-1.30751	0.080105			0.905806	0.770725	0.362846	2.34611	-0.74063	-7.80464	-0.56548	0.952567	0.25977	-2.60828	-2.08907	-0.37361			0.568357	0.583366	-1.30058	0.352056	-0.38302	-0.13736	-1.40745	2.1268	-1.99288	-0.19172	-0.51837	-0.62202
0.269333		0.393634	-0.42059	0.495123	-2.23983	1.86377	-0.1762	0.694865	-0.04948	0.720947	-1.23416	-1.33197	0.126779			1.15218	-0.75796	-0.75051	0.895946	-0.80286	-10.0557	-0.74751	1.38399	0.491768	-2.15566	-2.20699	-0.45918			-0.73917	-0.98149	-0.52968	-0.41377	-1.0306	-1.22402	-1.13909	1.85468	-1.93757	-0.17049	0.156864	-0.51125
0.27		1.35977	0.506227	0.219543	-3.02773	1.55413	0.28023	-0.37957	0.017534	1.1902	-0.82401	-0.49065	0.160645			0.487933	-0.38544	0.153156	0.345698	-0.34919	-9.6194	-0.78001	0.888215	0.493454	-1.82578	-2.38539	-0.46596			-0.62203	-0.0926	-1.7827	-0.8261	-0.80138	-1.2724	-1.44447	2.13909	-1.954	0.189858	0.369338	-0.67365
0.270667		1.19828	0.006309	-0.11773	-2.37649	2.01512	0.478386	0.377431	-0.08943	1.25563	-0.49237	-1.54634	0.662731			0.268864	-0.37361	-1.62771	1.04245	-0.12649	-9.78313	-0.3803	0.629065	0.088814	-2.72989	-2.13804	-0.36174			-0.22487	1.16206	-1.1942	-0.38332	0.864547	-1.9993	-1.41647	1.52641	-2.16755	1.13389	0.134242	-0.59921
0.271333		0.353189	-0.02201	0.264543	-1.47098	2.2723	0.042955	0.947162	-0.44018	1.26915	-0.3578	-1.33536	0.914343			-0.10855	0.982444	-0.02224	2.48705	-1.39875	-10.5597	-0.87105	0.769781	0.347843	-3.37779	-1.71724	0.105458			0.521561	0.002736	-1.92579	-0.10219	-1.59584	0.355548	-0.42498	1.12417	-1.86688	1.37031	-0.0663	-0.35611
0.272		0.648231	0.69155	-0.87094	-1.31216	1.32287	0.208325	0.801661	-0.2331	1.6491	-0.65388	-1.23502	0.433183			0.347695	-0.21049	0.351879	1.28093	0.196367	-11.8384	-0.20344	0.986184	0.248828	-2.24898	-0.94045	0.113319			0.570422	0.892949	-1.66999	0.561107	1.01538	-0.20397	-1.6015	0.793335	-1.76766	0.675002	-0.48483	-0.30687
0.272667		0.403335	-0.12084	1.63644	-1.34834	3.17473	-0.29525	1.05343	-0.08063	1.31266	-0.20627	-2.64766	1.75815			-0.41569	0.158981	2.02982	1.97021	-0.15622	-12.3122	-0.10696	1.25327	0.690112	-0.85435	-0.32357	1.24959			-0.0698	-0.21613	-1.15508	-0.18823	0.597444	-0.54375	-1.93146	0.317629	-1.6996	0.52612	-0.26603	0.330508
0.273333		0.047811	-0.30292	1.31973	-2.15907	3.67549	-1.27924	1.23345	-0.28683	0.87214	-0.12315	-2.06131	2.59752			-0.40175	0.238883	2.5097	0.757539	-0.49633	-10.9465	-0.61698	1.22993	0.561449	-1.24599	0.004269	1.23566			1.26799	-0.36561	-0.17402	-1.33669	0.615851	-0.68387	-1.52361	0.320025	-1.68495	0.180953	0.313832	0.54022
0.274		0.939026	1.10514	1.64132	-2.13753	2.18401	0.723437	0.280859	0.564161	0.106443	-0.33551	-1.94346	2.39451			0.576512	0.793341	0.885059	2.22612	0.632666	-11.0717	-0.833	1.36997	0.197889	-1.10125	-0.47266	0.853889			-0.14901	-1.70544	-1.52833	-0.37259	1.31278	-1.60819	-0.82045	0.425779	-1.52515	0.040386	0.422055	0.083608
0.274667		1.10891	1.99479	2.33266	-1.83242	1.78125	0.655212	1.1357	0.545382	0.304231	-0.58799	-1.68809	2.23949			-0.00126	-0.09704	1.5633	1.39908	0.808002	-10.5726	-0.49703	0.950158	0.420695	-1.15888	-0.1186	0.832685			-0.28917	0.826713	-1.14746	0.036963	-1.42443	-0.9493	-0.59808	-0.56292	-1.95808	-0.05434	0.476087	0.200807
0.275333		1.53003	2.12704	0.15913	-1.56381	0.882756	-0.01393	2.59766	0.707936	0.800926	-0.41733	-2.01938	2.14473			0.088365	-1.27697	0.947135	0.957931	-0.31258	-9.31289	0.21052	1.38468	-0.30103	-1.19811	-0.67691	0.74091			-0.5936	-0.08771	-1.55531	-0.04111	0.13227	-0.39147	-0.62259	0.057118	-1.64034	0.846662	0.188053	-0.19329
0.276		0.874468	1.50212	0.475378	-0.38569	2.94118	0.274211	1.41501	0.487719	-0.61007	-0.68534	-1.78967	2.10805			0.467899	-0.70435	1.28463	0.784605	0.435118	-11.904	0.215678	1.84831	-0.34188	-1.33358	0.414482	0.771546			-1.75574	0.609584	-0.80893	-0.70979	0.5854	-1.15209	-0.76661	0.794958	-1.50637	1.26534	0.418626	-0.12351
0.276667		-0.05461	1.87469	0.202961	-0.63858	3.84616	0.030526	2.22902	0.292495	-0.59439	-0.73557	-1.71994	1.29729			1.49668	0.676848	-0.66923	1.97564	-0.93605	-11.3145	0.413993	1.49375	-0.3652	-1.80517	-0.47064	0.432698			-0.46524	0.070064	-2.54999	-1.64303	0.993881	-0.2029	-1.14315	0.864765	-1.27039	1.79843	0.555819	-0.23854
0.277333		-0.16424	0.165352	1.16915	-1.22042	2.15314	-0.5018	0.670447	0.981539	-1.5636	-0.16358	-1.50012	1.08157			-0.53477	0.409601	0.286662	1.21733	-0.31654	-13.215	-0.14896	1.28055	0.282211	-2.36599	-1.12275	0.985884			0.935852	-0.14184	-2.17065	-1.57456	-0.86722	-0.62506	-1.27273	1.27951	-1.5087	1.34903	1.00421	-0.33276
0.278		-0.38591	-0.3473	0.855176	-0.394	2.04187	-0.12491	0.42954	1.10913	-1.30672	-0.50381	-0.23058	0.268529			0.714096	-1.32244	1.35065	0.428278	-0.52849	-12.0253	-0.52093	1.43396	0.545555	-1.57381	-1.1138	1.23343			-0.47656	-0.94266	-3.69672	-0.959	1.15296	-0.47822	-1.25103	1.50369	-1.68538	1.31424	0.685756	-0.29337
0.278667		-0.84304	0.51342	-1.47385	-1.36574	2.41776	0.67813	1.29653	1.60759	-1.51188	-1.19463	-0.25112	0.518272			0.362593	0.909493	0.480602	1.3325	-1.42764	-10.1044	3.28105	0.928065	0.656045	-1.47321	-0.74634	0.605977			0.078025	1.53455	-2.9454	-1.62965	-1.1191	-0.99887	-1.51829	2.54829	-1.58799	1.40365	-0.15151	-0.48236
0.279333		-1.85008	0.328111	0.197841	-1.42737	1.60134	-0.70661	0.648014	1.44348	-1.28957	-0.8941	0.364427	1.54888			0.361277	-0.44147	1.16811	0.843556	-0.25762	-10.9559	3.59363	0.945834	0.538101	-1.31525	-0.82285	-0.10527			0.993193	1.05137	-2.07217	-1.97002	-0.081	0.697002	-1.66569	3.08475	-1.77457	0.976769	-0.14815	-0.37297
0.28		-0.45624	0.268702	1.50742	-0.76915	-0.74758	-0.64878	0.430485	1.79093	-1.7964	-1.0157	1.24398	0.919349			-0.42362	-0.15557	-0.5002	1.5694	0.792709	-10.2982	2.56051	1.19879	0.479277	-2.21727	-1.35824	-0.26556			0.054326	0.857081	-1.59628	-1.42787	0.25983	2.30563	-1.72508	1.48198	-1.70047	1.57613	0.445328	-0.19172
0.280667		-1.08923	0.692005	1.79387	-1.23591	2.12971	1.49957	0.642991	1.76675	-1.68622	-0.88255	1.4926	0.741505			-0.04094	0.22381	0.20976	2.35988	-0.4358	-11.5258	2.05301	0.819166	0.96339	-1.77413	-1.48354	0.317295			0.250957	1.38026	-0.80932	-1.61119	1.22623	-0.67116	-1.12792	0.906118	-1.42003	1.77421	0.1175	-0.36128
0.281333		-0.84871	0.513367	1.155	-0.8626	1.35061	-0.69657	-1.01429	1.91413	-1.71082	-1.36887	0.18393	0.305006			-0.33171	-0.37365	-0.95969	2.27464	-0.18354	-12.2035	2.86449	0.326205	0.412382	-1.8393	-1.60313	0.180787			-0.18721	1.63065	-1.16318	-1.42366	-0.44684	-0.33038	-0.45777	1.22175	-1.34585	1.14796	0.251466	-0.15216
0.282		-0.57979	0.255557	-1.13804	-0.64278	1.31864	0.399582	0.4478	1.73088	-2.00889	-1.04819	-0.24359	0.575635			-0.2786	-0.41707	0.257021	1.70835	0.168558	-11.8306	3.11319	0.495787	0.548303	-0.94118	-1.6962	0.298699			-1.694	0.453997	-2.24031	-0.5861	0.019063	-0.91791	-0.74835	1.244	-1.82587	1.67801	0.664908	-0.03932
0.282667		-1.09693	0.347477	-0.25712	-0.36214	1.36834	-1.19772	0.325943	1.22657	-3.49853	-0.90708	0.516731	0.46945			-0.80067	-0.08458	0.324693	0.61466	0.626857	-11.8973	3.14327	1.55953	-0.05596	-1.41706	-1.67008	-0.00209			-0.87718	-0.02242	-1.79418	-0.79933	0.305123	-2.6872	-0.63473	1.47544	-2.10791	0.766372	0.784946	0.147608
0.283333		-0.2302	-0.30067	-1.15172	0.594519	4.44745	0.226824	0.139184	1.40992	-3.66087	-0.71917	1.43536	0.820281			-0.52993	-2.05535	0.313037	1.17817	0.249916	-9.95231	2.65439	1.99213	-0.12856	-1.25981	-1.5214	-0.20448			-0.84217	0.915164	-0.9643	-1.38406	-0.88352	-2.07806	-0.46829	1.51009	-2.32734	1.21936	0.565951	0.009061
0.284		-1.65021	-0.61602	0.355884	-0.40243	0.965084	-0.39568	-0.92058	0.876886	-4.80075	-0.85968	1.21948	0.99496			-0.19951	0.180737	0.177576	1.75664	0.741667	-10.5291	2.52661	1.70992	-0.17178	-1.20798	-1.32046	-0.38039			0.011785	0.841267	-2.99116	-1.26743	0.103156	-0.27449	-0.40398	1.76549	-2.02728	0.91227	0.523938	0.040255
0.284667		-0.74134	-0.74476	-0.04149	-0.53711	2.28567	-0.53142	-0.84216	1.04589	-3.87228	-0.57576	1.05207	0.094369			0.65177	-1.25537	0.705737	2.09722	0.62445	-12.6015	2.32954	0.804153	-0.28516	-1.23454	-1.46778	-0.33644			-0.99011	0.794349	-2.23396	0.686102	0.864766	-3.04758	0.018258	2.27454	-1.80109	0.692976	0.547237	-0.13007
0.285333		-0.8249	0.262286	0.532619	0.218739	2.35594	-0.38048	0.754815	0.858397	-4.0671	-0.82931	1.17844	0.290947			0.358257	-1.65726	1.58188	1.76059	1.12402	-10.8742	3.341	0.513272	0.366595	-1.18421	-1.12835	-1.16847			1.67324	2.16488	-1.49498	-0.7052	-0.28683	-1.72309	-0.95781	1.74678	-1.84311	0.555016	0.706981	-0.43914
0.286		-0.87441	0.952161	0.234489	1.05557	3.23477	0.096405	0.574061	0.244947	-3.09509	-1.00798	1.63218	0.537212			-0.36229	-1.88212	0.942217	1.65962	0.650692	-11.9332	2.60843	0.514593	-0.39015	-2.31201	-1.28235	-1.22074			-0.75652	1.21962	-0.22189	-0.48381	2.09011	-0.99022	-0.80587	1.75852	-1.61764	0.590636	0.215053	-0.49262
0.286667		-2.42311	0.675124	0.875444	-0.41834	3.89575	-0.87695	-1.51118	-0.0373	-2.92965	-1.27763	0.023082	0.560476			0.391736	-0.03462	-0.46563	1.70355	0.854321	-10.4158	2.62089	1.27449	-0.17094	-2.81228	-0.91638	-1.60655			0.871076	0.343228	-1.43224	1.41333	-0.2135	-0.58989	-0.07978	1.79048	-1.45238	0.479314	0.386227	-0.27547
0.287333		-1.60009	0.001756	0.545877	0.056983	2.75918	-1.90727	0.659243	0.115403	-2.85606	-0.86186	0.031144	0.990226			-0.09275	-2.9305	-0.45861	0.775594	1.24679	-10.4331	3.04067	1.49189	-0.18547	-2.72999	-1.2945	-1.28475			1.44635	2.09343	-1.89613	0.955121	0.88245	0.265716	1.17115	1.23077	-1.63596	0.728637	0.955281	-0.43718
0.288		0.217327	-0.09621	1.78086	-0.70699	2.74364	-0.79826	1.59025	0.000628	-3.19164	-1.07238	-0.18721	0.358877			0.464879	-2.31076	0.368849	0.558372	0.471762	-9.6928	3.12546	0.982654	0.05704	-2.88124	-1.12106	-2.06766			0.537969	0.844115	-0.60374	0.742797	0.288972	-0.38793	0.910621	1.93629	-1.43923	0.808817	0.657364	-0.66522
0.288667		-1.73606	0.597303	2.66513	-0.2187	3.11578	0.677972	1.1647	-0.15992	-3.51175	-1.26627	0.400113	0.026977			0.79684	-0.39308	0.356357	0.910619	-0.92743	-10.0874	2.27423	2.00752	-0.28008	-2.26222	-1.68924	-1.16825			0.643106	0.537458	-0.82647	0.555509	0.289329	-0.01341	0.451611	1.31293	-1.62649	0.506596	0.746943	-0.61245
0.289333		-2.0389	-0.07988	0.007287	-0.15586	2.84144	-0.4103	2.57873	-0.1461	-3.29144	-1.00951	0.168706	0.737653			0.85813	-0.87155	0.564221	1.26466	-0.48102	-11.1452	3.5317	1.98751	-0.06858	-1.63122	-1.18244	-1.1816			-0.78904	0.544349	-0.94536	1.05505	-0.39963	-0.27029	0.216373	0.768535	-1.70815	0.263226	0.275202	-0.50431
0.29		0.09155	0.172608	-1.79995	-1.25093	1.92965	0.267679	0.484156	-0.72657	-3.35567	-1.59352	-0.05471	0.511895			0.860751	-0.40973	-0.44511	1.90627	-0.31222	-11.0542	2.89929	2.39097	-0.49486	-2.02986	-1.39011	-1.34455			-2.35451	2.03602	-1.27293	0.917119	0.617063	-0.34588	0.011586	0.879468	-0.7342	0.498017	0.6463	-0.8239
0.290667		-0.82326	-0.06825	-2.138	-0.79914	2.62008	-0.48586	0.191137	-0.82051	-2.94846	-0.69229	-0.1157	0.048831			0.306382	-0.4392	0.189084	0.863894	0.824206	-10.478	3.12576	2.35503	-0.9578	-2.1052	-1.65052	-1.70589			-0.00924	1.63372	-0.10451	1.87985	0.477082	0.406949	0.646924	0.826688	-0.58024	0.600596	0.209443	-1.11503
0.291333		-2.00341	0.742965	0.169341	-0.60307	0.802361	-1.00762	1.59657	-0.43519	-3.0233	0.384343	0.735592	-0.13965			-0.60717	0.098799	0.654564	0.877139	0.422708	-7.31393	4.07202	2.27901	-1.35808	-2.65573	-1.1784	-1.90376			0.815585	1.58132	-0.62194	2.24059	0.519887	-1.87206	0.174622	0.315931	-0.43494	0.108037	0.852814	-0.9485
0.292		-1.38762	-0.00649	1.06796	-0.47106	2.28352	-0.76879	1.1591	-0.75793	-3.07997	1.28076	-1.05878	0.511324			-0.17044	-0.36884	0.941254	1.76583	1.34789	-8.5346	3.28665	1.80105	-0.58537	-2.40948	-1.45758	-2.32321			-0.05522	0.161362	0.468361	1.68483	1.24331	-1.92894	0.009256	0.206167	-0.62193	0.525324	1.55386	-0.97384
0.292667		-0.88428	0.294983	0.754133	-2.33772	4.72672	-1.09369	3.03078	-0.46318	-2.87076	0.898899	-0.60643	0.40225			0.747511	-0.79003	0.178421	2.1982	0.602408	-4.49181	2.76254	2.12115	-0.55001	-3.32201	-1.91704	-2.28184			-0.42624	0.200021	-1.10788	0.682379	0.766095	-0.43229	-0.31764	-0.06382	-1.0346	0.494011	1.24936	-0.7095
0.293333		-1.41867	-0.6006	-0.60054	-1.60729	3.27071	-0.28478	2.95232	-0.4698	-4.49891	1.06792	-0.76259	0.866355			-0.51325	-0.19692	0.146085	2.4862	-1.02146	-8.86966	3.29759	1.84867	-1.11244	-2.86318	-1.30527	-2.39644			0.309902	0.211281	-1.36567	0.303687	-0.09905	-0.49387	-0.30437	0.815517	-1.13648	0.429168	2.04764	-0.45447
0.294		-2.42723	-1.25781	0.721789	-0.82788	5.18756	-0.2414	2.38008	-0.72133	-4.83253	0.267102	-0.4799	1.35211			0.721577	-0.81277	-0.05431	1.29582	-0.3632	-9.75377	3.13959	1.01116	-0.99904	-2.71859	-1.5389	-1.52972			-0.20067	0.754816	-1.07474	1.42588	-0.23025	-2.194	-0.28988	1.07304	-1.19068	0.61859	2.03967	-0.41617
0.294667		-1.11674	-1.1284	-2.24251	-0.76911	2.27651	0.210762	0.072966	0.237978	-5.53379	0.191008	0.13616	0.371751			0.390637	1.41774	1.37827	1.0884	-0.03183	-6.13855	3.46822	1.07264	-0.49355	-2.74654	-1.57034	-1.83348			0.407179	2.34802	-0.50088	1.74764	1.61855	-2.35829	-0.08613	1.66245	-1.42796	0.491766	1.4657	-0.16803
0.295333		-0.02784	0.018397	0.98014	-1.6105	2.85236	-0.23188	0.786886	0.517171	-4.56171	0.177224	0.85441	-1.00572			1.42597	0.138792	1.05925	2.03339	-0.12001	-6.88943	3.88553	1.25602	-0.86662	-2.97483	-2.11737	-1.1983			-0.45319	1.62317	-0.62368	0.60347	0.583167	-2.87647	0.206579	2.15005	-1.5273	0.559269	1.39821	0.147156
0.296		-0.35641	-0.86703	1.07586	-0.86311	3.5325	-0.44694	1.59224	0.668597	-4.97613	-0.18357	0.269308	-0.23402			-1.36422	0.317662	0.314874	2.95019	0.265525	-9.23456	3.8687	2.25694	-0.73256	-2.47485	-1.87345	-0.78848			-0.19847	0.796723	-0.63934	-0.23937	0.322117	-3.46498	0.090832	1.98817	-2.06992	0.572571	1.44161	0.519613
0.296667		-0.6051	-0.07169	-2.18493	-0.33054	3.26311	-1.54918	1.49024	0.593018	-4.71177	-0.28277	0.554168	-0.4369			-0.45171	-0.52487	0.030538	1.30585	-0.05797	-11.0186	3.79737	2.23412	-1.36771	-1.7488	-1.82439	-0.1196			-1.41992	1.83473	-0.62805	0.047614	2.06959	-2.75137	-0.27962	2.02759	-1.91578	0.321681	1.13009	0.451461
0.297333		-0.36075	-0.66612	0.981336	-1.05348	2.46745	-0.13361	-0.83247	0.704629	-4.42179	-0.46221	1.75527	0.151189			0.224425	-1.40065	1.20441	1.51506	0.861611	-9.40048	3.49598	1.98555	-0.99525	-0.3889	-1.99402	0.074113			0.88229	2.12139	-0.29486	0.163555	0.560395	-0.6991	-0.42275	2.14476	-2.05955	0.93384	0.976211	0.40072
0.298		-0.40128	0.113775	1.52759	0.477302	1.9257	1.38	-0.85256	0.342533	-4.85599	-0.64389	1.12133	0.726628			1.11842	-0.69469	-0.33318	1.7333	-0.43078	-10.7851	3.78233	1.82544	-1.21052	0.806932	-2.0553	0.462491			0.728924	-1.06422	-0.63674	-0.27971	0.075561	-1.25484	0.216973	1.28155	-2.19908	0.647868	0.902108	0.100362
0.298667		0.854647	0.05059	-0.05026	-0.43824	2.62142	-0.16669	-0.56681	0.887719	-4.99801	-0.83056	1.70886	1.64678			0.875382	0.010951	-0.16856	0.502731	0.943052	-9.8918	3.43297	2.2577	-0.81025	1.79339	-1.52148	0.327869			0.840103	1.10949	-1.9736	-0.19244	0.024753	-2.06492	-0.07138	1.00169	-1.59049	0.879376	0.933276	-0.496
0.299333		-1.78238	-0.58214	-0.36109	-0.75739	3.36009	-0.67444	-0.17409	0.648005	-4.55423	-0.49134	1.99571	0.898765			0.844185	-0.38026	0.907165	1.66673	0.635685	-6.75923	3.81388	1.86111	-0.4362	4.39862	-1.44888	-0.16761			-0.21649	-0.17173	-0.21374	1.42653	1.10802	-1.85025	0.19047	0.749171	-1.33755	0.318991	0.494227	-0.6534
0.3		-0.14576	-0.75156	-0.94066	-1.04817	2.04502	-0.22038	-1.51139	0.008152	-4.0958	-0.90478	1.74178	1.0226			-1.00485	0.162744	0.55969	0.90659	0.060119	-10.2271	4.28245	1.72487	-0.40456	3.62941	-1.65226	-0.23067			0.320312	0.234731	-1.76149	0.753462	0.59559	-1.76144	0.511361	0.278219	-1.62129	0.811788	1.21996	-0.6224
0.300667		0.618975	-0.2528	-2.57906	-0.56649	3.00453	0.205294	1.00541	-0.34341	-3.52109	-1.22965	2.04736	0.441132			0.25068	-0.55039	0.37785	0.924009	-0.72972	-9.13844	3.14963	1.55973	-0.62972	1.44837	-1.51021	0.08429			-0.22757	0.534499	-1.80064	0.030863	-0.63157	-2.00181	0.287625	0.303136	-1.558	1.07934	-0.10094	-0.81629
0.301333		-0.2041	-1.06685	-1.35956	-0.41733	4.77274	-0.30651	-0.90365	-0.14643	-2.9938	-1.23421	2.25878	1.02873			0.194457	-2.42568	0.446653	0.501724	1.22189	-9.29956	3.31758	1.34723	-0.42967	1.34684	-2.18631	-0.37781			0.159678	1.64838	-1.11478	-0.83108	0.378042	-1.06963	0.115755	-0.09927	-1.26169	0.352216	0.209565	-0.4657
0.302		-1.35227	0.054515	-2.10311	-1.45585	2.01866	0.409552	-3.08662	-0.40558	-2.28638	-0.88102	1.13105	-0.13541			-0.37085	0.784685	0.948709	1.0299	-0.20264	-11.2484	3.30915	0.780381	-0.15878	2.40105	-2.0986	-0.56642			-1.12984	0.593184	-1.23376	-1.07334	0.237352	-1.38096	-0.22208	-0.06614	-1.56309	0.626037	0.691076	-0.29346
0.302667		-1.17892	0.419028	1.45488	-0.76232	0.755348	-0.54632	-0.50876	-0.35834	-3.42401	-1.00798	2.7287	-0.2586			-0.10806	0.838812	2.51499	0.637924	0.018591	-11.2285	3.49085	1.35259	-0.81576	2.15366	-1.38558	-1.08546			-1.12168	0.892182	-1.40317	-0.39412	-0.20897	-0.42125	0.112798	-0.37756	-1.62819	0.634652	0.771323	-0.16661
0.303333		-1.50594	0.232582	-3.10244	-1.62226	1.62453	-0.52429	0.339246	-0.79561	-2.31934	-1.29855	3.07818	0.009807			0.054635	0.112547	2.25658	1.57587	0.441518	-8.61995	3.50842	1.91215	-0.20949	2.12326	-1.79313	-0.46338			-0.94486	1.10518	-3.10777	1.38709	-0.20346	-0.96	-0.04191	-0.72193	-1.75301	0.597367	0.448657	0.376005
0.304		-0.80299	0.097497	-1.26542	-0.28019	4.29146	-0.31117	-1.12629	-0.74904	-2.30139	-1.12197	2.56666	0.203856			1.02009	-1.09237	2.29558	0.700588	0.699269	-10.4908	3.69058	2.06001	-0.04617	4.24166	-2.39696	-0.14911			-1.73213	1.5325	-1.12614	0.089918	0.870091	-0.77323	-0.20422	-0.60767	-1.61723	-0.35636	0.421833	-0.15484
0.304667		-1.35686	-0.4143	-1.08836	-0.52639	1.46106	-0.1392	-1.08199	-0.25602	-2.03763	-1.05376	1.05134	-0.22664			0.537189	0.702873	1.53155	1.84895	-0.78316	-9.38771	3.34321	1.40126	-0.33628	3.8357	-1.42454	-0.19303			-1.35736	0.517686	-2.62137	-0.77726	0.834834	-0.75544	-0.50469	0.066334	-1.30592	0.616763	0.792405	0.023986
0.305333		-0.27642	-0.27017	-1.87448	0.065478	2.82552	-1.00884	-0.93052	-0.72553	-0.427	-0.77612	1.32399	-0.44209			-0.51639	0.088224	1.42665	2.46814	0.86217	-9.24412	3.02389	1.53733	-0.37509	4.37772	-0.16713	-0.1647			-0.80454	0.303076	-1.70265	-0.15045	-0.03178	-2.68327	-0.44425	0.114458	-0.97692	0.497816	1.07538	-0.26389
0.306		-1.14326	0.059028	-1.0276	-1.01154	1.5636	-0.73549	-1.08205	-0.61647	-1.17002	-0.77276	1.5982	-0.58394			0.73842	-0.10896	1.42925	1.00521	0.254224	-9.38813	3.21577	2.09782	-0.65015	3.48538	-0.07136	0.719507			-1.38728	-0.14902	-0.14403	-0.79403	-0.32535	-1.95346	-0.70367	0.679193	-1.62469	1.21679	0.30778	0.002822
0.306667		0.148116	-0.95962	-1.3274	-0.59624	1.56204	0.008615	0.930486	-1.32999	-1.27933	-0.82804	2.12523	-0.48376			0.142836	-0.16074	1.3328	0.840978	-0.61726	-9.63242	3.88707	2.22052	-0.83234	3.25346	-1.19283	1.02198			-1.93311	1.60189	-0.28435	-0.22272	1.0787	-1.65987	-0.62315	0.364028	-1.66821	0.27117	0.236388	-0.03038
0.307333		-0.9351	0.105102	-0.37173	-1.36986	1.95684	-0.38971	0.233687	-0.55842	-0.1722	-0.83261	1.79949	-0.75195			1.00109	-0.62222	0.800432	0.880419	-0.72048	-8.66392	3.54348	1.76365	-0.44398	3.91002	-1.23128	0.681566			-1.30734	0.407917	0.47651	-0.82931	0.75492	0.136401	-0.92924	0.426603	-1.6715	0.155297	-0.16871	-0.00269
0.308		-0.75387	-1.05084	-0.77443	-1.09905	1.29093	-0.42544	0.176888	-0.94487	0.094493	-0.82302	2.19909	-0.50706			-0.37357	-1.97643	0.609716	0.573113	0.711232	-8.57647	2.93415	2.5373	0.134355	4.04706	-1.76534	0.25007			-2.88872	0.606047	-1.71572	-0.04302	0.313924	-0.61035	-1.17173	0.575484	-2.10957	0.315446	-0.67499	-0.31059
0.308667		-0.25136	-0.85317	-0.19556	-1.3542	1.9629	-0.5448	-1.35732	-0.9343	0.199208	-0.65907	2.23986	-0.44145			0.749448	-0.76276	0.447764	1.68372	0.479152	-10.0804	2.91542	1.98627	0.029691	3.5281	-2.18139	-0.03935			-1.49504	-0.03988	-1.08304	-1.16454	0.748211	1.01997	-1.08227	0.598353	-2.16725	0.219305	-0.21326	0.196528
0.309333		1.24167	-0.43129	0.268248	-2.10363	1.50998	-0.97138	-0.34629	-0.41501	-0.78092	-0.95173	1.93731	0.134374			-0.05592	-0.78521	0.453763	0.267304	1.15081	-8.52917	2.72739	1.93685	-0.39719	3.2501	-1.70701	-0.30644			-2.28767	-0.32141	-1.45614	-0.36296	1.51651	-1.74029	-1.07552	0.462714	-2.11236	0.869165	-0.52616	0.168427
0.31		-0.19121	-0.45067	0.20658	-3.39024	1.21331	-0.62192	-0.6537	-0.77081	-0.1426	-1.15326	1.023	0.11724			-0.27203	-0.03775	1.25259	1.67785	0.432632	-9.24685	3.73234	1.0902	-0.11805	1.04406	-2.60707	-0.30599			-2.01863	1.60428	-1.55921	-1.35265	1.47823	-1.25438	-1.36309	-0.01583	-2.52975	0.998552	-0.60468	0.027548
0.310667		-1.64757	0.21764	0.820259	-2.80605	2.00985	-1.37668	0.981225	-0.81321	-0.64273	-1.24803	0.74052	0.065722			0.743565	0.423411	2.5639	2.02501	-1.66861	-8.29823	3.63807	1.33847	-0.1412	0.511014	-2.17691	-0.00985			0.837084	1.69317	0.114332	-1.96563	-0.07975	0.723664	-1.19594	0.180441	-2.57201	0.25133	-1.05552	-0.35623
0.311333		-0.86421	-0.19235	-0.97573	-1.83257	0.610088	0.262453	-0.52166	-0.30022	-1.07722	-1.00684	-0.78023	0.344048			0.948665	0.108799	1.45482	1.68984	0.020861	-10.9433	3.15785	1.72274	0.080763	1.32626	-1.84165	-0.61673			-0.69567	1.17579	-1.52782	-0.13649	0.271109	-0.19769	-1.37559	0.728986	-2.39502	-0.08745	-0.36232	-0.14103
0.312		-0.38964	0.471491	0.801369	-0.68098	2.95804	-0.48437	-1.06835	-0.6292	-0.30259	-0.51041	0.596907	-0.2839			0.348917	-0.37322	1.83194	1.48995	0.289485	-8.24179	3.44499	1.1273	0.040747	2.66639	-1.92382	-0.78716			0.152101	0.582063	-1.62178	0.106037	0.310971	-1.01312	-1.51905	0.461236	-1.9956	0.145537	-0.69045	-0.1257
0.312667		-1.0266	0.275772	-0.18034	-2.52072	2.89707	0.517461	0.900629	-0.63609	0.485717	-1.08054	0.751364	0.003791			0.215536	0.1714	0.86707	1.82961	0.276129	-7.86973	2.47667	1.1832	-0.31813	4.88093	-2.00996	-0.67051			1.03967	0.705221	-0.60183	-1.50996	0.533427	-0.64531	-1.33953	0.828595	-2.01135	0.80523	-1.01517	-0.11224
0.313333		-1.60802	0.340952	-3.38717	-0.43761	1.86972	0.426972	0.846793	-0.44533	0.641873	-0.94564	1.52336	-0.50459			1.44926	-0.31036	0.969686	-0.48094	1.29215	-8.49013	3.8847	1.30402	-0.33142	4.86326	-2.33354	-0.46742			-0.12378	1.00394	-0.39729	-0.49377	1.97768	0.185947	-1.05557	0.583107	-2.28996	0.263312	-1.09429	0.05584
0.314		-0.8492	0.470722	0.276507	-1.48108	1.20556	-1.00384	-0.59363	-0.57818	0.915041	-1.04243	0.609132	-0.45417			0.705655	0.221987	1.34751	0.526633	1.11275	-7.99616	3.22869	1.23868	0.137483	4.88897	-2.58379	-0.9767			0.007646	1.19893	-0.63589	1.12528	0.350295	-3.78416	-1.08016	1.06904	-2.35271	0.595569	-1.45077	-0.34845
0.314667		-0.68024	-0.02061	0.440504	-0.22454	3.65731	-0.45726	1.03702	-1.15978	-0.13455	-0.49029	1.27103	-0.01964			0.130772	1.73328	1.6255	-0.63349	-0.70083	-8.32769	3.05816	1.98301	0.4454	5.1284	-1.93276	-1.37913			-1.60636	-0.75341	-1.52386	-0.03368	0.534075	-1.58367	-1.55759	1.30732	-2.31669	0.601613	-1.64023	-0.78441
0.315333		-0.04292	0.659154	0.085659	-1.58815	2.65106	-0.87388	0.745333	-1.21262	-0.57544	-0.55371	1.65762	-1.04106			-1.46659	1.69371	1.02226	-0.14812	0.11571	-8.92862	3.13214	2.03277	0.409429	4.9992	0.616234	-1.69553			0.107679	-0.19472	-0.54521	0.7403	-1.50254	-0.87842	-1.58808	1.14086	-2.02566	0.111142	-1.68345	-0.54741
0.316		-0.98858	1.18208	0.149722	-1.78683	2.02475	-0.28278	-0.57229	-1.21006	-0.56713	-0.72189	0.737736	-0.7989			-0.79606	0.364955	1.37113	0.490524	-1.35462	-11.0643	3.15737	1.32378	0.19293	5.75134	0.05747	-1.65098			0.385513	0.782821	-1.20805	1.27831	0.033091	-0.24653	-1.10138	1.54867	-1.96107	0.283984	-1.76668	-0.47645
0.316667		-0.62117	0.158856	-1.71352	-1.05438	3.69515	-0.02168	0.019942	-1.47823	-0.83552	-0.57322	1.25734	-0.84776			0.866813	-0.68425	1.06589	0.971486	0.092192	-10.3724	3.37554	1.09122	-0.21332	5.06267	-1.22187	-1.84405			-0.53083	1.64864	-1.12137	0.319426	-0.31216	0.176499	-1.10732	1.35236	-1.83147	0.740253	-1.52014	-0.55298
0.317333		-0.7405	0.405231	-1.2267	-1.66649	4.99309	0.199595	-0.39492	-1.21685	-0.98043	-0.77853	1.18265	-0.75475			0.541267	-0.24852	-0.41187	0.747416	0.307098	-8.48324	3.87197	0.865074	0.797804	3.36164	-1.77165	-1.79953			-1.63247	-0.93902	-0.55088	0.370026	0.692027	0.741893	-1.62851	0.909079	-1.32069	0.483665	-1.57939	-0.511
0.318		-0.59982	-0.14701	2.66737	-0.09679	1.62175	0.535413	-0.91292	-0.51585	0.429347	-0.82216	1.07818	-0.77417			-0.39624	0.167429	0.213146	2.43345	0.035985	-10.4207	3.17828	1.47935	1.29785	1.71496	-1.60934	-1.59451			-0.6739	0.203933	-2.65274	0.327446	1.4843	-1.06256	-1.53721	0.535568	-2.24057	1.33572	-1.73274	-0.51971
0.318667		-0.61497	0.82323	2.41425	-0.55996	2.14576	0.52304	0.589832	-0.47458	0.174612	-0.84817	1.3756	-0.99556			-0.48846	1.40288	0.564851	-0.33876	1.09494	-9.11885	3.5427	2.31428	0.71196	2.75284	-2.29588	-0.89765			-0.59591	0.23677	-1.86384	0.871108	0.327384	-1.64461	-1.24072	0.4267	-1.18113	1.06752	-1.89419	-0.58941
0.319333		0.206771	0.509866	1.64278	-0.51524	2.15669	-0.18976	-0.22061	-0.14514	-0.29626	0.273913	1.25814	-0.93151			-0.19075	-1.04101	2.13366	-0.32283	-0.72078	-8.75303	3.29432	1.4347	0.510607	3.15192	-2.04887	-1.46723			-2.4473	-0.28845	-1.39709	1.1053	0.056707	-0.39598	-1.29562	0.617193	-0.89822	1.00057	-1.86142	-0.36511
0.32		0.01701	-0.18142	1.98664	0.268435	2.73854	0.099861	0.631172	0.294292	-0.8846	0.579809	-0.09272	-0.23621			0.816678	-0.91344	-0.52816	0.603759	-0.38821	-6.55754	3.56004	0.896919	0.163175	4.17889	-1.55081	-0.52582			-1.87109	0.243851	-0.17398	-0.63609	0.276712	-0.74528	-1.19764	0.874416	-0.62722	-0.37554	-1.72599	-0.47894
0.320667		-0.92144	0.249928	-0.39367	-0.4968	3.05142	-0.89841	-0.39168	0.428104	-0.85275	0.817917	1.66281	0.15634			-0.28538	-0.20929	1.78104	1.88186	0.211487	-8.04023	3.87337	1.24072	0.690893	4.65658	-1.46063	-0.0404			-1.52401	0.826383	-1.78264	-0.0971	0.571523	0.114354	-1.42033	0.66502	-0.7179	0.949092	-1.51995	-0.36961
0.321333		0.197772	-0.12499	1.27547	0.094478	2.77558	-0.62336	1.63431	0.776193	-1.06628	0.377137	0.713703	0.050047			-1.37568	0.29274	-0.01675	2.3605	-0.21849	-8.95195	3.81008	1.60747	0.697839	3.90702	-0.61483	-0.18485			-0.4005	1.79123	-1.63334	-0.6488	1.81629	0.066541	-1.37445	1.09075	-0.71566	1.30474	-1.38769	0.053604
0.322		-0.21838	-0.76984	1.71637	-0.43126	1.34955	0.19704	-1.25206	0.468353	-1.87043	0.356235	0.419077	-0.58949			-0.98683	0.857985	-0.27669	1.79268	0.350216	-8.49481	3.0549	1.77139	0.684718	2.45521	-0.85117	0.048383			-1.48745	0.506249	-0.615	-0.92116	-0.39802	-0.85979	-2.24051	1.10593	-0.50704	1.96831	-1.31317	-0.25344
0.322667		-1.24882	0.610981	0.799703	-0.6625	3.94716	0.50488	0.421731	0.809648	-1.55106	0.217729	1.60683	-0.0051			-0.47935	1.1056	-0.13243	0.481223	1.12614	-9.03067	3.6388	2.44075	0.391241	1.97913	-0.53395	0.520734			-1.37349	0.147479	0.127562	-0.91938	1.19408	0.200184	-2.50065	0.854171	-0.14719	1.73508	-1.69482	-0.0956
0.323333		0.00488	0.600557	0.504238	-0.30675	1.61313	-0.73085	-1.31372	1.23437	-1.12022	-0.02695	1.18182	-0.44465			-0.82713	-0.5717	-0.37464	1.00531	0.356027	-8.47622	4.22342	2.0537	0.811639	1.32889	-1.64015	0.769041			-2.39132	1.69332	0.575887	-0.78752	2.42218	-0.92451	-0.37646	0.320332	-0.67119	2.08665	-1.14572	-0.24524
0.324		-0.57179	-0.56192	1.32762	-0.4961	3.56987	0.19278	-1.99423	1.30437	-0.62169	-0.45726	1.14404	-0.3561			0.233632	-0.43625	-0.40087	1.00255	-0.75166	-9.96454	4.28575	2.30722	1.04613	1.49876	-1.61131	0.731404			-2.71028	-0.25215	-1.67616	-1.10746	1.25778	0.776133	0.729953	-0.01347	-0.40119	1.50187	-0.60684	-0.04601
0.324667		-1.11555	0.673292	1.52118	-0.1761	1.30191	-1.20066	0.810521	1.20951	-0.21377	-0.7698	0.520036	-0.65054			0.922878	0.858201	-0.59358	1.28066	-0.05108	-8.45804	4.22797	1.49984	1.16759	1.79124	-1.85079	0.41921			-0.60504	1.0888	-1.46573	-1.06894	0.588164	-0.43502	-0.93518	-0.12769	-0.50124	0.748164	-0.52737	-0.40615
0.325333		0.231464	0.133646	-0.53576	-1.31223	2.73864	0.530656	-0.72353	0.94056	-0.62027	-0.39921	1.08959	-0.40472			0.063166	0.702613	-0.21662	1.9635	0.735886	-10.8809	2.44106	1.49898	0.536633	1.56429	-2.17711	0.659015			-1.10099	0.024385	-1.17119	-0.80738	1.62895	1.8277	-0.47507	0.135593	-0.71598	0.760839	-0.56852	-0.01359
0.326		1.80145	-0.85926	-0.5675	-0.27204	2.06364	-0.28896	1.58561	1.43118	-0.64885	-0.78962	1.83301	-0.86458			0.831769	1.05003	-0.80575	0.340207	-0.81087	-9.2699	0.936594	2.07257	0.319656	1.85354	-2.13451	1.01272			-3.03107	1.18304	-0.66872	0.299067	-0.1604	-1.47052	-0.22021	0.703	-0.53252	1.47769	-0.90649	-0.40441
0.326667		-0.48056	-0.40649	-1.4296	-0.20824	1.72104	0.253367	0.869076	1.36506	0.391827	-0.7495	1.36771	-0.26265			1.11463	-0.69104	-0.09879	1.23174	-0.7328	-8.78087	0.377205	1.47626	0.253885	1.69495	-2.13168	1.92211			-1.99916	0.365775	-0.72682	0.286015	-0.68377	-2.13405	-0.43968	0.905381	-0.69542	0.66088	-0.39139	-0.15675
0.327333		-0.25183	0.421017	0.019265	-1.19242	2.51523	-0.59628	1.98229	0.712679	-1.00807	-0.92397	1.3412	-0.32174			-0.48689	0.761229	0.003742	1.11295	0.514953	-9.45344	0.211283	1.62326	0.595808	1.43173	-1.58543	2.35845			-0.80634	1.49441	-0.77547	1.4488	1.62469	-0.1989	-0.40867	0.907015	-0.85829	0.462429	-0.09676	0.01016
0.328		0.500849	-0.52497	-2.55418	-0.34808	-0.0588	-1.06807	1.06246	0.755385	-0.44524	-0.80287	2.25686	-0.6434			0.341121	-1.12222	0.370214	-0.07664	-0.50352	-8.45183	0.538677	0.398707	0.417406	0.470528	-1.13129	1.61098			-0.34662	0.628123	0.374868	0.685126	0.609546	-1.47735	-0.92374	0.785875	-0.89576	0.720213	0.281598	-0.0439
0.328667		-0.24384	-1.11021	1.00939	-0.61114	1.26341	-1.17705	1.13947	0.400452	-0.15313	-0.73264	1.87486	-0.8631			0.363262	0.309424	-1.38626	-0.02043	-0.33816	-9.7753	0.313676	0.198858	0.423352	0.129047	-1.06834	1.58071			-0.51952	1.41784	-1.01589	0.333751	0.50157	-1.47358	-0.38001	0.433687	-1.18277	0.792406	-0.56612	-0.05252
0.329333		-2.59429	-0.65281	-0.37374	-0.81341	0.111728	-0.24522	0.933481	0.281281	-0.50298	-0.41721	1.48066	-0.31691			0.745992	1.03336	1.39611	0.064216	0.136871	-8.42177	0.151137	0.75863	-0.14374	0.462295	-0.99738	1.32289			0.13961	1.28642	-1.41439	0.073554	0.626249	0.924925	-0.86945	0.859002	-0.95314	0.83927	-0.53804	0.192889
0.33		-1.42176	0.229321	-0.0737	-0.15672	0.325771	-0.20582	0.108811	0.424979	0.196746	-1.0994	1.48746	-0.33904			0.233209	-0.55858	1.43617	0.11459	0.095594	-9.49526	0.976085	0.933148	-0.29805	0.484039	-1.39652	0.964085			-0.22418	-0.84931	-1.0475	-0.16033	1.13538	-0.52466	-1.35893	0.514253	-0.83542	0.738127	-0.45431	-0.09383
0.330667		-1.84178	0.824142	-2.92561	-0.51253	2.03978	-1.02284	0.410514	0.106382	-0.57648	-1.11434	1.67114	0.130739			1.489	0.912384	0.307532	0.020751	-0.31279	-10.0795	-0.03156	0.310457	-0.5664	-0.40851	-2.05223	0.936701			0.355952	1.4329	-0.2871	0.825838	1.96447	-0.44209	-1.7321	0.126168	-0.5473	0.331952	0.067097	0.046943
0.331333		0.483277	0.555459	-1.38177	-1.22519	2.1334	-0.93854	0.779535	0.172874	-0.33093	-1.06466	1.6185	-0.06489			0.238832	0.873068	-0.20017	0.218317	-1.04395	-7.1891	0.388605	0.198032	-0.10646	-0.65712	-2.35571	1.18432			-0.53628	1.42691	0.591207	0.224025	0.467673	-2.93215	-2.03892	-0.12069	-0.34941	0.840019	-0.30556	0.306216
0.332		-1.0587	0.714361	-0.88975	-1.50534	1.80258	0.0129	0.896963	0.342135	0.043293	-1.01342	1.12147	-0.76343			-0.47076	0.064825	0.294818	0.670967	-1.17618	-9.76361	0.626085	0.240884	-0.34462	-0.38165	-1.23835	1.08247			0.460133	0.538336	-0.22819	0.957607	-0.29343	-1.71031	-1.68223	-0.2299	0.004852	0.397757	-1.04703	0.702245
0.332667		-1.30845	0.054771	-0.48288	-0.66026	1.2951	0.038551	1.8902	-0.3881	1.12698	-0.86001	2.26771	-0.50544			0.680838	0.517581	0.070961	0.432086	-0.3751	-10.7421	1.20914	1.04819	-0.45099	-0.72559	-1.51204	0.995384			0.496573	0.885059	-0.35824	0.865444	0.586501	-1.091	-1.27293	0.033474	-0.21239	0.587211	-0.60377	0.234802
0.333333		-1.51591	0.544811	-0.55997	-0.55622	-0.39461	-0.66723	1.19428	-0.12165	0.683472	-0.93417	0.803822	-0.58058			-0.7227	1.49302	0.771617	0.730131	-1.05218	-9.01435	-0.20689	0.67678	-0.34214	-0.1371	-1.55465	0.603403			-0.95347	1.27808	-0.48935	-0.63926	0.432227	-0.55996	-0.97734	-0.26403	-0.14706	0.165598	-0.81719	-0.02459
0.334		-1.28537	0.39355	-2.45803	0.308437	1.8424	-0.03878	-0.42917	0.010872	-0.34596	-1.18383	1.55065	0.273631			-1.50285	1.31634	0.361281	-0.14681	-1.84813	-12.1826	0.602115	0.610009	-0.57527	-0.02556	-1.35794	0.309341			0.648927	-0.0538	-0.4694	-0.13242	-0.04916	0.322908	-1.41339	-0.41523	-0.57895	0.487958	-0.29871	-0.53888
0.334667		-1.85239	-0.65285	0.599433	-0.91836	-0.76952	0.743274	3.0993	-0.17384	-0.27211	-1.13947	1.49376	0.062737			0.669781	0.579026	-0.1021	1.1289	-1.13687	-10.3004	0.38704	0.645478	-0.50108	-0.31108	-0.68117	-0.02851			-0.05983	-0.26574	-0.36681	-0.55894	0.982056	-0.43136	-1.14294	-0.33861	-0.69889	0.273652	-0.56932	-0.27798
0.335333		-1.12181	-0.51474	-2.02155	0.80101	0.005621	0.377828	0.07915	-0.55117	-0.08621	-0.92077	1.64875	0.19796			0.478205	0.203991	0.047643	0.794244	0.447866	-10.0592	0.077703	0.367854	-0.50093	-0.18403	-1.67746	0.240752			0.176832	-1.08083	-1.34997	0.018135	2.22456	1.27336	-1.31092	-0.26098	-1.02268	0.630327	-0.91695	-0.53382
0.336		-1.94842	-0.90818	0.286699	0.308119	-0.1924	-0.1534	0.601096	-0.18234	-0.43283	-0.90192	1.40878	-0.00569			-1.256	-0.91026	0.144503	0.949799	-0.8177	-8.68852	0.388612	0.651408	0.009736	-0.45453	-1.73689	0.153604			-0.01342	0.455795	-1.05738	-0.29662	1.65091	1.13463	-1.57924	-0.15089	-0.99545	0.223019	-0.74236	-0.30465
0.336667		-3.11044	0.199117	0.958756	-0.54035	2.23458	0.034597	1.05354	-1.06679	0.576909	-1.20393	1.11477	-0.17965			0.262302	0.19103	-0.87861	0.513384	0.156373	-7.49116	0.869397	0.376891	0.405058	-1.2339	-0.62165	0.660734			-0.70456	1.90604	-0.64503	-0.25426	0.379392	1.64052	-1.44966	-0.0394	-1.08195	-0.42312	-1.05799	-0.42942
0.337333		-1.61226	-0.25696	-0.41293	-0.07514	1.05703	-1.10572	0.902045	-0.58746	1.82049	-1.26287	2.89769	0.736848			0.205467	-0.40885	-1.28975	0.025504	0.507627	-8.56835	0.998047	-0.08271	-0.67703	-1.16087	-0.69036	0.055605			0.496393	1.40346	-3.08971	0.243648	0.342556	-2.27823	-1.08262	0.164298	-0.98952	-0.23948	-0.87069	-0.17982
0.338		-1.39879	0.07156	0.015704	-1.29465	0.410778	0.007539	-0.15292	-0.84883	1.09218	-1.18684	0.891905	0.247083			-0.06605	-0.0353	1.27332	-0.33344	-0.3234	-9.05336	0.710395	0.413505	-0.77092	-0.47796	-0.13279	-0.58014			0.217061	1.55961	-2.58716	0.253212	0.790295	-0.49168	-0.85377	-0.18866	-0.93302	-0.24002	-0.80259	-0.08888
0.338667		-2.54724	-1.11775	0.96884	-0.6961	1.00657	0.532672	1.23453	-0.54839	0.934569	-0.43697	2.22048	0.325371			-1.05091	1.88674	0.946554	1.17127	-0.00294	-10.6259	0.923756	0.209848	-0.62421	0.181409	-1.33377	-1.27086			-0.92249	0.288261	-1.73311	0.10397	3.08025	-0.12442	-0.69271	-0.17932	-1.34625	-0.25075	-1.19082	-0.16525
0.339333		-0.30463	-0.80411	-0.44763	-0.2421	1.584	-1.34774	-1.26404	-0.99906	1.18627	-0.39256	1.42152	0.773456			-0.92186	0.303945	0.718659	0.388441	-0.2197	-8.88092	0.78253	0.256706	-0.36918	0.50923	-1.64296	-1.29533			-0.38431	1.13167	-1.85834	-0.25058	0.021734	0.909651	-0.91443	-0.27477	-1.14418	-0.35887	-1.61732	-0.12344
0.34		0.350486	0.652244	0.441283	0.21441	1.00353	1.00852	-0.99599	-1.14386	1.11987	-0.75231	2.28041	0.741463			-0.55613	1.36024	0.232505	1.37435	0.377946	-9.65957	1.16945	0.412475	0.015033	-0.02558	-2.03089	-1.64124			-1.61299	-0.28648	-2.08978	-0.95604	0.262891	-0.40118	-1.63126	0.134997	-1.23831	1.01821	-0.92387	-0.14509
0.340667		1.53488	0.412366	-0.50055	-1.24151	0.855591	-2.02435	0.71306	-0.78636	1.0621	-0.92476	0.939012	0.544768			0.669347	-0.51088	1.44217	1.70085	-0.95263	-8.76289	0.634508	1.38022	0.025057	-0.73784	-0.80065	-1.46832			-1.30465	0.764379	-1.52123	-0.28172	0.722893	-0.97091	-1.96391	0.038936	-1.43753	0.677952	-0.65483	-0.14994
0.341333		1.58164	0.698249	-0.57773	-0.92846	0.10296	0.362333	-1.87822	-0.49442	0.920037	-0.38601	1.82717	0.774019			0.504847	0.766568	-0.7267	0.995694	-0.01189	-8.61641	0.789593	0.801565	-0.46555	-1.30124	-2.11007	-1.60905			0.113259	1.54395	-2.16528	-1.81621	-0.21417	-0.16401	-1.87596	0.004361	-1.63811	0.974862	-0.76285	-0.31778
0.342		0.381149	0.808853	-0.96968	-0.31349	-0.16948	-0.47329	-0.71335	-1.24039	0.088073	-0.56679	2.47709	0.526928			-0.55359	0.352329	0.578738	2.39377	-0.04008	-7.08925	0.378288	0.288138	-0.46954	-0.20272	-2.34375	-1.93731			-0.84502	0.671377	-1.23573	0.034735	-0.4321	-0.01265	-1.32659	0.175524	-1.44441	0.885211	-0.52585	-0.63309
0.342667		0.305555	0.630151	0.13976	-0.2419	0.942711	-1.40152	-1.75938	-0.70935	-0.44533	-0.8732	1.61308	0.223027			0.220349	-0.12334	0.213066	1.6669	-0.96883	-10.3245	-0.23335	0.181319	-0.40099	-0.45405	-2.25251	-1.94881			-0.89792	2.4931	-0.58123	-1.0687	0.657684	-1.91455	-0.87311	0.171515	-1.74055	0.72163	-0.73334	-0.6041
0.343333		0.851633	0.370893	-2.28194	-0.97828	0.289369	-0.6769	-1.11044	-0.27832	-0.15762	-1.01178	0.507907	-0.29828			0.562867	-0.47089	0.527956	1.52652	-1.13091	-10.5191	0.78351	0.284472	-0.21924	-0.36295	-1.20244	-1.712			0.182994	0.779255	-0.80597	-0.02222	-0.09178	-0.59515	-0.06795	-0.3669	-1.83646	0.615729	-1.32499	-0.67641
0.344		1.66788	-0.2508	-2.2023	-0.95198	1.45159	-0.32579	-0.12126	-0.01327	-0.44767	-1.2489	0.824293	0.118611			1.26974	-2.1097	0.617371	2.3323	-0.65626	-11.7541	0.838495	0.160459	-0.04265	-0.11079	-3.05561	-2.05388			-0.36811	1.23432	-2.19183	0.613131	-0.42394	0.301286	-0.19533	-0.17412	-1.48069	1.273	-0.95952	-0.49726
0.344667		1.0752	-0.30985	1.41948	-0.71272	0.40502	-1.23998	-0.67663	-0.05423	-0.31001	-1.44786	2.1607	-0.7037			-0.82073	-0.79747	0.981709	1.71885	0.016516	-9.3122	0.660893	-0.44826	0.094039	0.488332	-2.54831	-1.95793			-1.44221	1.00451	-2.18622	1.11901	0.914938	-0.11457	-0.24819	-0.37297	-1.82619	0.833874	-0.69673	-0.69738
0.345333		2.2976	-0.15164	-0.17124	-0.00459	0.329941	-1.72421	-1.05874	-0.3098	-0.26108	-1.38636	1.18198	-0.26086			0.968323	-1.02745	0.358615	0.606228	-0.69222	-7.60213	0.910505	0.059932	-0.53524	0.554017	-1.7561	-2.60501			0.198411	0.690916	-0.4051	-0.27769	-0.40696	-0.43096	-0.3918	-0.19966	-1.88681	0.793341	-0.54709	-1.10518
0.346		1.31909	0.576283	0.817027	-0.26392	0.011419	-1.80048	-2.64564	-0.56656	0.437517	-1.34975	2.32383	-0.45616			-0.7338	0.002729	-0.24762	1.33644	-1.34089	-10.5416	1.00513	-0.77339	-0.11383	0.775095	-1.59932	-2.2487			-1.24175	1.20159	-1.12594	-0.52921	-0.16566	0.360904	-0.60119	-0.62161	-2.03855	0.758254	-1.22074	-0.66664
0.346667		1.98025	0.164867	-0.632	-0.41945	0.177805	-0.12036	-1.35405	-0.46962	0.406668	-1.14171	2.27156	0.291654			-0.11141	-0.29127	0.962174	1.85132	-1.33829	-10.3934	0.58184	-0.6744	0.075128	0.841196	-1.61862	-2.23903			-0.90636	1.17199	-1.51803	0.421581	0.020779	-0.05854	-0.43519	-0.72175	-1.95792	0.502053	-1.27551	-0.67628
0.347333		2.3751	0.207261	-1.62796	-0.0292	1.49045	-1.08933	-0.11538	-0.77018	0.248846	-0.76987	1.66892	0.244813			0.781832	0.308243	0.372934	2.66111	-1.27896	-7.28777	0.926029	-0.34651	-0.84522	0.120025	-1.81274	-1.75326			-0.97162	1.23828	-1.94389	-0.39853	0.078312	-0.06746	-0.57872	-0.86179	-2.08659	0.540958	-1.5443	-0.82339
0.348		1.49883	-0.6067	0.651034	-0.20833	0.559095	-0.63303	1.03523	0.008867	0.154623	-0.61773	0.909903	0.555635			0.944189	-1.50352	-0.55989	1.98014	-1.25757	-8.71471	1.19231	-0.48555	-0.59654	-0.35106	-0.79307	-2.16564			-0.65603	0.234197	-0.10058	-1.61969	-0.8286	0.448077	-0.90541	-0.34869	-1.77749	0.373852	-1.34658	-0.7937
0.348667		1.47045	0.524174	0.607844	-0.59759	1.51462	-0.38465	1.07608	0.923204	0.006517	0.072696	2.45058	0.038873			-0.19148	-2.63886	-0.38845	0.50899	-1.08309	-8.00038	0.801129	-0.84367	-0.322	-1.05215	-0.38495	-0.52193			-1.47535	0.908902	-0.57745	-2.30708	0.456584	-0.17223	-1.00963	-0.22043	-2.12401	0.121182	-1.21218	-0.73143
0.349333		2.17998	0.010921	0.662859	-0.48527	0.969079	-0.51275	0.335843	0.964499	-0.23765	0.971031	3.0605	0.433585			1.25416	-0.12373	0.277102	0.471715	-0.9389	-8.14528	1.18302	-0.54283	-0.63878	-0.93042	-0.86596	-0.20588			0.320969	0.087084	-0.29874	-0.91878	0.30874	-1.58604	-0.69879	-0.06908	-1.98418	0.381714	-1.20488	-0.54168
0.35		1.90108	0.214259	-0.858	0.18327	0.817712	-1.36773	-0.24173	0.680823	-0.45406	1.03735	2.08173	1.25707			-0.02825	-0.46287	1.24976	1.74368	-0.60098	-9.65156	0.373411	-0.44058	-0.56149	-0.78998	-1.53719	-0.04038			-1.76775	-1.5126	-0.27736	-0.73492	-0.06657	-1.56072	-0.63477	0.253484	-1.9946	0.473089	-0.5987	-0.73084
0.350667		1.37229	0.763578	1.76656	-0.32084	0.375137	-1.02416	-2.32527	0.299207	-0.0653	0.7053	2.51571	0.560109			-0.88204	-0.80127	0.50239	1.44038	-0.17802	-10.9028	0.487324	-0.6638	-0.40845	-1.89626	-1.1944	-0.2601			0.235511	1.36199	0.71602	-1.55442	0.952543	-2.78194	-0.48381	0.226527	-1.85738	0.43854	-0.90121	-0.41111
0.351333		0.119939	0.194974	1.47262	-0.69525	-0.66589	-1.93106	-1.4189	0.201004	0.306349	0.471048	1.63651	0.367826			0.949025	-2.00764	0.421257	1.50572	1.52379	-7.47403	0.660076	-0.1776	-0.2006	-1.58655	-0.86443	-0.68615			-0.33579	1.7311	-0.05882	-1.22547	0.319641	-1.46182	-0.86036	0.486319	-1.6882	-0.54415	-1.11055	-0.44552
0.352		0.71038	-0.77249	1.58914	-0.25086	-0.49386	-0.84859	-2.65252	0.451051	0.22972	-0.1205	2.45636	0.689334			0.989511	-0.39349	0.236367	0.745356	0.609357	-7.78174	1.11065	-0.03096	-0.30416	-1.58527	-1.02892	-0.82712			-1.19813	0.095821	0.614238	0.047444	-0.57417	-1.82447	-0.86418	1.01399	-1.88863	-0.48256	-1.4192	-0.43279
0.352667		-0.24737	-0.55519	1.24179	-0.68638	-2.10932	-0.27794	-1.06654	0.429005	-0.41295	-0.54528	2.047	-0.37752			-0.28884	-1.03625	1.75777	1.70237	-0.63269	-7.87624	0.522458	-0.10699	-0.2978	-0.50491	-1.11802	-0.93952			-1.16443	0.53802	-0.42137	-0.35031	1.91985	-1.80403	-0.68499	0.854723	-1.71015	-0.38242	-1.30147	-0.69382
0.353333		0.293374	-0.68908	-0.63754	-0.51553	0.028237	-0.42158	-0.37608	-0.02135	-0.72483	-0.45233	1.33705	-0.18054			-0.04555	-1.63402	1.71021	0.782797	-0.70254	-8.33807	0.580816	-0.03959	-0.58407	-0.53341	-1.21148	-0.2676			-1.21245	1.61034	-1.03762	0.193664	-0.35456	0.352996	-0.70426	0.721726	-1.2528	-0.43046	-1.19596	-0.57075
0.354		0.291436	-0.3388	2.33715	-1.14049	0.366705	0.400385	-1.52007	-0.36562	0.013297	-0.70271	2.25141	0.10474			1.28783	-0.82803	0.897927	1.44316	-1.70685	-7.31078	0.273079	-0.68056	-0.2031	0.675214	-1.72959	-0.29599			-0.40693	1.74008	-0.63606	0.643095	-1.60927	-0.76518	0.689435	1.25048	-1.23219	-0.14737	-1.32391	-0.79809
0.354667		0.34624	0.175486	2.27356	-0.33917	-0.26041	1.46261	-0.0937	-0.25028	-0.18831	-0.80521	1.71382	0.255014			0.638632	-1.05724	0.013111	2.82067	-1.05626	-7.34495	0.536463	0.26904	-0.5127	0.195212	-1.67599	-0.14459			-1.48774	2.39528	-1.09261	0.610241	0.956687	-0.05227	0.797445	1.27361	-1.23455	-0.04527	-1.70449	-1.01072
0.355333		-0.00088	-0.17227	0.292996	-0.18431	-0.52599	0.294404	-2.6442	-0.70608	-0.48904	-1.07211	2.00557	-0.18554			-0.02735	-2.9001	0.472813	1.7069	-0.33451	-6.36565	1.15591	-0.23873	-0.12257	0.751965	-2.51542	-0.01032			-1.10088	1.50472	-0.99444	0.616705	-0.1097	-0.27862	0.253862	1.60813	-0.78049	-0.3405	-1.5456	-0.806
0.356		0.667249	-0.00205	0.579731	-1.18354	1.28895	0.081734	-0.11062	-0.45623	-0.30216	-1.08054	1.93598	-0.24586			0.526554	0.25124	-0.44278	1.25848	-1.16663	-7.13042	0.374712	-0.43865	-0.43303	0.578007	-2.17984	0.04956			-0.0284	2.13253	-0.60525	0.423948	1.8644	-1.29587	0.588801	0.522921	-1.10355	0.06551	-1.39757	-0.71048
0.356667		-0.27522	0.423444	-1.57644	-0.71203	2.09189	-0.60943	-0.75812	-0.45648	-1.20506	-0.92045	1.55423	-0.94149			0.238815	-1.08644	-1.46116	1.31679	-0.63303	-8.78015	0.566207	-0.6405	0.040708	-0.24776	-2.22121	0.586433			-0.79684	0.205193	-0.80235	-0.24708	-0.52209	-0.85087	0.34375	1.39889	-1.29078	1.21157	-1.5672	-0.56326
0.357333		0.115418	0.403371	2.34355	-0.67823	1.79035	-0.09387	-0.33878	-0.89121	-1.73687	-1.29274	0.42927	-0.58058			0.212231	-1.88077	-0.61842	1.05344	-0.77837	-7.8151	0.445967	-1.21126	-0.45609	-0.68333	-2.05076	1.25397			-2.96366	2.75135	-1.16154	0.044049	0.438606	0.41994	0.501697	1.18158	-1.4486	0.989502	-1.21698	-0.60229
0.358		-0.01839	-0.02601	-1.87012	-0.97734	1.51112	1.85074	-0.18599	-1.12363	-1.60613	-0.89558	0.738981	-0.48349			0.898144	-1.42268	-1.13127	2.03175	-1.40799	-7.41011	-0.02373	-0.59377	-0.41815	-0.22626	-2.51237	1.49926			-1.42531	1.47345	-1.54318	0.977221	2.56438	0.160035	0.135522	1.14659	-1.28103	1.19001	-1.45644	-0.32899
0.358667		0.413316	-0.25982	-0.08794	0.303124	2.91813	1.03926	0.541626	-0.48913	-1.70957	-1.48829	1.71769	-0.15191			-0.08027	-1.46646	0.441016	1.69187	-0.8289	-10.2877	0.22551	-0.42581	-0.50049	-0.87812	-0.19011	0.732405			-1.51547	0.503421	-0.96548	-0.79195	0.705897	-0.87114	0.274885	1.26198	-1.20425	1.12138	-1.56747	0.337791
0.359333		0.210277	0.246304	1.49112	-0.30822	0.933684	0.817169	0.071094	-0.94538	-2.44259	-0.42363	2.15	-0.04842			0.101368	-0.59073	0.057602	0.374676	-0.851	-8.54572	0.446829	-1.41376	-0.47626	-0.56765	1.96157	1.13578			-0.38541	0.779109	-1.50422	-0.25698	1.16474	0.912392	0.277599	1.52747	-1.49743	0.865141	-1.94454	0.144004
0.36		-1.01106	-0.48225	1.50684	-0.74996	1.42929	-0.09012	-0.51484	-1.20023	-2.27011	0.690743	1.94033	-0.4601			0.477381	0.01647	0.06612	1.76136	-0.84479	-11.0431	0.042853	-0.71954	-0.80888	-0.81089	1.26192	1.41186			-0.27361	0.768837	-1.69058	0.684847	1.82792	-0.97138	-0.3783	1.60849	-1.75712	0.667003	-1.09231	-0.22824
0.360667		0.082792	0.866347	0.969886	-0.44364	3.53875	-0.38932	-0.22147	-1.37539	-2.09263	0.708665	1.68609	-0.16166			0.146067	-0.56234	-0.28715	0.48189	-0.43479	-9.42376	0.548418	-0.17645	-0.67605	-0.2152	0.107715	1.46984			-1.31197	1.7127	-1.29221	1.0119	-0.2697	0.979594	-0.93738	2.47206	-1.78845	0.569602	-1.06414	-0.41181
0.361333		0.995135	-0.20343	0.477562	-0.81104	1.08075	1.00455	-0.21853	-0.66853	-1.42858	0.493253	3.12474	0.144326			-1.00292	1.23924	0.120736	1.715	-0.77434	-11.4728	0.53748	0.251662	-0.94972	-0.03451	0.348423	1.08481			-0.41532	1.49236	-2.00253	0.350467	0.183254	0.19146	-1.08498	2.21524	-1.28542	1.16193	-1.24857	-0.81287
0.362		1.0619	-0.15071	0.274061	-1.99879	1.7754	0.853363	0.046303	-0.95809	-1.60539	0.068789	3.20589	-0.30105			-0.157	-0.40563	-1.12048	2.54149	-1.85908	-11.5015	0.089556	-0.56137	-1.24964	2.2912	-0.14218	1.04416			-1.51624	0.977873	-1.09208	-0.02906	1.55064	0.12153	-0.61355	2.27117	-1.7917	1.44163	-1.24446	-1.02089
0.362667		-0.36505	-0.10953	0.950479	-0.36157	1.98399	0.231464	-1.72881	-0.66164	-1.68563	-0.20207	1.9017	0.412099			0.041932	-0.69149	0.419345	1.63813	-1.54164	-9.91094	0.378956	-0.90204	-0.90743	1.64748	-1.18972	0.137231			0.357145	1.20726	-2.59892	-0.12083	-0.71876	0.214378	-0.89545	1.89132	-1.62085	1.3377	-1.22681	-0.75278
0.363333		-0.07885	0.170781	2.46959	-0.35242	3.11809	-0.52054	-1.39703	-0.81146	-1.1074	-0.66074	1.88103	1.26758			0.263648	0.74197	0.016192	2.60137	-1.46177	-10.1431	-0.0771	-0.41292	-0.37218	0.763283	-1.21421	0.254511			-0.83813	-0.24872	0.268155	-0.90959	-0.97887	-0.63809	-1.08611	1.70602	-1.62471	0.732056	-1.01913	-0.77207
0.364		0.61455	-0.88691	-0.15768	0.391915	2.74835	-0.4763	-0.60825	-0.73404	-0.68553	-0.50727	2.50273	2.51767			1.11439	-0.4759	0.465253	0.688843	-0.75497	-10.1333	0.023205	-1.02604	-1.03618	1.61758	-1.908	-0.09499			-0.51122	-0.18124	0.327596	0.398991	1.23136	-1.75221	-1.31554	2.13119	-1.52215	0.778664	-0.59813	-0.63227
0.364667		0.58873	-0.92328	0.181318	-1.01445	1.67818	-0.67756	-0.4445	-1.15684	-1.04608	-1.07264	2.26607	3.58409			0.447629	1.17162	0.773584	0.971302	-0.69915	-9.47897	0.386099	-0.63873	-0.53622	1.46679	-1.63303	0.069073			-0.70797	-0.63286	-1.08627	-0.84605	0.313021	-1.35025	-1.2751	1.69754	-1.38459	1.58862	-0.45751	-0.33096
0.365333		0.630691	-0.56177	-1.01623	-0.98283	1.53721	0.509481	-2.41418	-0.75131	-0.89501	-0.8582	1.6477	3.43911			0.147776	0.240994	0.083612	2.33292	-1.73865	-8.15804	0.347143	-0.3101	0.047237	0.998748	-1.73973	-0.19564			-0.59673	-2.03356	-0.54811	0.044562	1.13176	-1.4101	-0.93807	2.06093	-1.82541	1.53869	-0.04611	-0.56323
0.366		1.0675	-0.5177	-2.50235	-0.18382	3.69953	-0.01831	1.33428	-0.7162	-1.50838	-1.07748	2.51606	2.41907			-0.5476	-0.80177	-0.66785	1.40294	-1.60729	-10.0359	-0.04821	-0.95302	-0.12721	0.470474	-2.11514	-0.15739			-0.91554	-0.89256	0.067217	-0.64009	-0.76718	-0.9878	-1.44477	1.69962	-1.87315	0.912639	0.419391	-0.65852
0.366667		0.458196	0.279594	-0.85598	-0.26082	1.88669	-0.18985	-1.45199	-0.45454	-0.8354	-1.45598	1.90701	1.86508			0.312078	-1.23413	-0.1044	2.73582	-1.36705	-9.1334	-0.23703	-0.73665	0.516308	0.19118	-1.94303	0.060769			-1.88479	-1.06874	0.136432	-0.05755	-0.596	-1.26255	-1.15523	2.16013	-1.93096	1.03586	-0.24167	-0.6987
0.367333		0.669273	-0.02191	-0.23568	-0.2337	2.50272	-0.58389	-0.44324	-1.07847	-1.25779	-1.25598	2.10107	1.28582			-0.48719	0.45792	-0.19798	1.20981	0.309987	-9.01271	1.05509	-1.6968	0.27127	-0.67569	-2.09137	0.350431			-2.01391	0.057623	-0.07426	-0.98603	-0.09305	-0.15116	-0.74607	2.01425	-1.57351	0.983792	-0.80171	-0.53029
0.368		0.442977	0.46291	2.65069	0.01495	3.82288	-0.44018	-0.53568	-0.78767	0.352208	-1.16086	1.57973	1.46674			0.298241	-0.06809	1.2465	2.19704	-0.23196	-10.0254	1.00603	-0.58854	0.088211	-0.30341	-2.32124	0.886855			-0.48742	-0.94953	-0.85998	-0.8126	-0.88726	0.659899	-1.0937	2.37307	-1.91071	1.15233	-0.39854	-0.67191
0.368667		0.057517	-0.45903	2.19367	-0.73833	3.27739	1.00662	0.589332	-0.59908	-0.19681	-1.37304	2.12452	0.162618			-1.2451	-0.35454	-0.04973	1.95475	-0.64484	-11.4079	1.07763	-0.96109	-0.44193	-0.24102	0.275681	1.17875			-1.93766	-0.26718	-1.15583	-0.9816	-0.80051	-0.39166	-1.2499	1.91102	-1.68336	1.2529	0.496159	-0.57508
0.369333		-0.92783	-0.95052	-0.29935	-0.10523	3.89968	1.72489	-0.99278	-0.79774	-0.60102	-0.89249	1.89902	0.058401			-1.15424	-2.28165	-0.11446	1.9995	0.31378	-10.8176	1.29434	-1.15476	-0.11447	-0.30409	-0.85095	0.78124			-1.5209	-0.58229	-0.15218	-0.27787	0.587546	-0.85015	-1.69726	2.03083	-1.89651	0.762466	0.103178	-0.40891
0.37		0.671642	-1.03899	0.174803	-1.46113	4.5016	0.52627	-0.48051	-1.04054	-0.94659	-1.24858	2.29603	-0.27467			-1.54917	0.942189	1.86672	0.467322	0.013897	-12.2707	0.902938	-1.23485	0.085523	-1.21369	-1.83943	0.979055			-0.38762	-0.52415	0.780936	-0.28742	-0.86976	-1.05873	-1.49636	2.51632	-1.93477	1.30919	0.011462	-0.52454
0.370667		0.601364	-0.65819	0.375947	-0.07293	2.73228	0.42516	0.07973	-1.28827	-1.67266	-1.21506	1.39894	0.79193			-0.80268	-1.36234	-0.03266	0.558628	0.569449	-11.442	0.93639	-0.73096	-0.19014	-1.83305	0.754182	1.46399			-0.48049	-0.44168	0.952217	-0.50952	2.11487	-1.08874	-1.32871	3.51044	-1.83894	1.52395	-0.39932	-0.43616
0.371333		0.298443	-0.42338	-0.17552	-0.78626	1.45023	-0.21474	1.34214	-0.98693	-0.94408	-1.11216	2.19252	0.291976			-1.23658	0.208429	1.23552	0.88795	0.3779	-10.6823	1.56903	-0.96306	-0.15504	-1.87507	1.07936	1.55078			-0.92	1.01226	0.426926	-1.75711	0.66899	-0.74744	-1.89201	2.85413	-2.09319	1.37814	-0.70039	0.052907
0.372		0.321834	-0.24172	1.82511	-1.16095	3.99687	0.043903	-1.0423	-0.70099	-0.47161	-1.45138	2.37158	-0.17792			0.228042	-0.26857	0.703557	0.930105	0.270363	-10.8403	0.293976	-1.38655	0.257411	-1.54403	1.96816	0.720061			-0.60908	0.8013	0.347418	-0.50873	0.795414	0.092593	-1.78139	2.08497	-1.90853	1.14374	-0.51468	-0.23069
0.372667		0.446521	-0.8429	-0.95994	-0.86808	4.04069	-0.65522	-0.48233	-0.96798	-0.44659	-1.21834	3.16383	0.07879			-0.97509	-1.09078	1.12775	1.76558	-0.22206	-10.8769	0.752131	-0.50608	0.107129	-1.35772	1.34341	0.560451			-1.38874	-1.17977	0.47215	0.188321	-0.36305	-0.53989	-1.70717	2.46975	-2.35236	1.45268	-0.69515	-0.47782
0.373333		1.28596	2.31309	-0.55696	-1.21474	4.37456	0.799922	1.8105	-0.89684	-0.66294	-1.52882	2.77728	-0.52083			-0.49893	0.027887	-0.2499	1.64024	-0.72958	-9.70141	0.837229	-0.95517	0.092516	-1.52176	-0.30227	0.030573			-1.07114	0.298185	-0.07809	-0.3548	0.910917	0.346238	-2.21484	1.38165	-2.48255	0.814265	0.283064	-0.60026
0.374		0.711372	1.38676	0.229188	-1.19172	5.07979	0.49141	1.33272	-1.33211	-1.24081	-1.26378	3.48064	0.012615			-0.9389	-0.43771	-1.06899	0.657077	-0.45541	-10.4634	1.01534	-0.93182	-0.18589	-1.19397	-0.7104	-0.6073			-0.95438	0.253538	-2.26964	0.550938	-0.11296	-1.45303	-2.16045	1.11024	-2.30861	0.897251	0.251605	-0.69789
0.374667		0.992215	0.500035	-1.43122	-0.77909	2.29213	0.552783	0.145904	-1.37732	-1.3827	-1.18396	2.74962	-0.50551			-0.56442	-0.89694	0.573305	1.86924	-0.90346	-10.0087	1.68276	-0.72323	0.121769	-0.98011	-0.77168	-0.16201			-1.05016	-2.11299	-2.0241	1.1022	-1.47816	-1.82734	-2.01934	0.95104	-2.19255	0.44307	0.49605	-0.48868
0.375333		2.39526	-0.11968	0.083354	-0.46422	2.78873	-0.16923	-0.69165	-0.95948	-0.66399	-1.08156	2.54733	-0.10633			-0.57367	-0.32958	0.202909	1.94384	-0.36609	-10.6086	2.21834	-0.19785	0.421202	-1.36084	-0.59213	-0.05279			-1.06751	-0.85949	-1.77071	0.511002	-0.68129	-1.90414	-1.61735	1.3161	-2.01732	0.296884	0.921337	-0.40349
0.376		0.520176	-1.53969	1.56315	-1.519	0.658841	-0.65732	-0.71417	-1.03469	-1.0847	-1.11067	2.48992	-0.57162			-0.96557	-1.3646	-0.37552	1.32587	-1.18527	-12.5315	1.33012	-0.10178	0.912609	-1.03921	-1.476	-0.08674			-1.37747	-0.44658	-1.11779	0.866486	1.32776	-0.97081	-1.42988	1.96842	-2.19252	-0.07905	0.746328	-0.65649
0.376667		0.004815	-1.10797	1.78744	0.661741	3.90927	0.062826	-0.34694	-0.92627	-1.63693	-1.50519	2.79247	-0.27823			0.657052	-0.02642	-0.79534	1.65648	-1.26288	-13.8259	1.02092	-0.33379	0.385715	-0.81046	-0.72943	-0.00169			-1.4825	-0.8828	-1.52545	-0.56102	-0.19501	-0.28514	-1.49114	1.58674	-2.12999	0.486229	1.48622	-0.24479
0.377333		-0.54143	-0.37347	0.76121	-2.32789	2.7337	-1.28048	1.3273	-1.17845	-1.86823	-1.44318	2.84318	-0.41461			0.562425	-1.2465	1.37295	1.73405	-0.89215	-12.7261	0.118136	-0.30609	0.433657	-0.71194	-0.04492	-0.24977			-0.39319	-1.91389	-0.52419	0.119231	-0.30769	1.18991	-1.22742	1.96071	-2.06307	0.617305	1.80527	-0.12305
0.378		1.4266	-0.70533	-0.16495	0.85108	1.93168	-0.37373	1.6253	-1.36907	-1.15519	-1.12402	2.25949	-0.18378			0.374111	-0.19618	-0.27621	2.77622	-1.42225	-13.4453	0.545274	-0.25913	0.262035	-1.91299	0.071565	0.141021			-0.07934	-1.51678	-2.52018	0.523979	1.32437	0.666928	-0.63022	1.52608	-1.58579	0.081923	1.8375	-0.09925
0.378667		1.65866	-1.03097	1.19275	-0.93294	1.56732	-0.46765	-2.0282	-1.29003	-1.78475	-0.582	2.60131	0.715493			0.274346	0.109616	-0.06916	2.00106	0.18411	-12.0612	0.588574	-0.1805	0.422703	-1.69178	0.637788	0.270808			-1.98459	-0.322	-1.16118	0.101063	1.33384	-0.46583	-0.03605	1.19092	-1.42042	0.37994	1.97929	-0.60068
0.379333		0.796546	-1.51923	-1.8917	-1.64768	1.22221	-0.50684	0.364662	-1.32786	-1.65223	-0.6472	3.02643	0.2554			-0.21233	0.219044	-1.18732	1.35152	-1.62711	-11.9666	0.018058	0.012983	0.391106	-1.70012	-0.32554	0.195245			-1.03506	-1.13721	-2.79184	-0.65301	1.14566	-1.01775	0.009586	1.32404	-1.1228	0.315793	1.60034	-0.81165
0.38		0.471245	-0.75722	-0.75438	-0.55182	2.28907	0.61032	0.461647	-1.55417	-1.20067	-0.49543	2.32831	-0.36779			0.729251	0.305954	0.210298	1.24125	-2.00282	-11.4943	1.05661	-0.02506	0.254927	-1.62183	-1.0059	-0.15253			-0.99363	-0.53678	-2.41378	-0.68301	1.13398	-0.21337	1.05689	1.51407	-0.79776	0.314885	0.949213	-1.16056
0.380667		1.06915	-0.92352	-0.16591	-1.92078	2.61183	0.656841	-0.43224	-1.24725	-0.6487	-0.79886	2.61831	-0.14298			0.34831	-0.36518	0.209941	0.883327	-1.18639	-10.4992	0.993837	-0.41046	0.178692	-1.59628	-0.85591	-0.50958			-0.16825	-0.75832	-1.84386	-1.46071	-0.55244	0.431206	1.01912	1.47478	-0.61071	0.989951	1.30045	-0.99602
0.381333		0.485472	-0.85814	0.432226	-0.76694	1.41027	-0.33845	-0.17814	-1.03756	-1.65451	-1.33278	1.72568	-0.37088			0.753811	0.218491	0.522285	2.18204	1.09823	-11.0232	0.249549	-0.71651	0.158679	-1.51002	-0.97813	-0.64924			-0.52638	-0.97277	-2.71745	-1.41253	0.536819	0.454097	1.11706	2.39984	-1.03974	0.96485	1.22094	-1.15989
0.382		-0.14306	-0.84758	0.133464	-1.02049	2.33928	-0.11293	0.146021	-1.11706	-2.05053	-1.22753	1.75883	-0.54165			0.320943	-0.23473	-0.20065	0.50151	0.430871	-9.4369	-0.61916	-0.66593	-0.18173	-1.74029	-0.59659	-0.21897			-0.44992	-1.26198	-1.46183	-1.17377	-0.00942	0.338695	1.30873	1.57098	-0.89858	1.61622	1.76006	-0.89891
0.382667		-0.46359	-1.27304	-0.5829	-0.41976	2.00862	-0.69316	-0.05615	-1.01782	-1.49322	-1.31939	1.8889	-0.84327			1.82244	0.120956	0.81118	1.79406	-1.2583	-6.90782	-1.02821	-1.48618	-0.53948	-1.41983	-0.43176	0.733223			-1.25567	-0.91613	-0.6996	-2.72652	-1.05409	0.442324	1.5756	2.09949	-1.15189	1.13081	1.71025	-0.93005
0.383333		-0.74435	-0.12721	1.00805	-1.83394	1.34751	0.226838	-0.62929	-1.25041	-0.89134	-1.79728	2.19323	-1.04663			0.973889	-0.13389	-0.461	0.849826	-1.51094	-9.59458	-0.36122	-0.45144	0.057881	-1.14949	-0.40301	0.978665			-0.68772	-1.37555	-0.13234	-1.14166	-1.04723	-1.20948	0.864614	1.67876	-1.60887	0.58878	1.3223	-0.97208
0.384		-0.29429	0.054168	-0.59544	-2.34044	0.872613	-1.08747	-0.10644	-1.28198	-2.05274	-1.64922	1.9085	-0.76987			-0.37552	1.2479	0.152479	1.69791	-0.01548	-10.8929	-0.05599	-0.9635	-0.05854	-0.9012	-0.40655	0.92126			-0.29419	0.075146	0.504747	-1.42971	-0.45331	-1.1527	0.843114	1.7391	-1.95058	1.16923	1.68344	-0.74739
0.384667		0.394798	-0.6899	1.07887	-1.7207	2.08028	-0.76448	-0.12252	-1.22183	-1.50146	-1.19216	2.54086	-0.03262			0.430438	-1.59586	-0.42154	1.98419	-0.39819	-11.5133	-0.49701	-0.0077	0.237429	-0.53165	-0.27126	0.34015			-1.06955	-1.38298	0.659968	-0.29169	0.792803	1.30382	0.706266	1.91203	-2.12679	0.983505	1.73051	-0.59944
0.385333		0.057537	-0.09352	-0.55788	-1.8804	0.606073	-1.4229	0.285684	-1.2901	-2.75441	-1.09436	1.57318	-0.90653			0.484087	0.178866	0.584121	1.5002	-1.16584	-11.4579	0.239199	-0.27961	0.584423	-0.14882	-0.71038	0.970993			-1.57818	-1.46991	0.35838	-1.04799	0.866198	-0.80948	0.263622	1.551	-2.27024	0.882468	1.1962	-1.01811
0.386		0.480725	-0.85896	-2.02982	-2.36077	-0.61296	-1.57596	-1.33959	-0.9977	-1.58339	-1.06283	2.14538	-0.65258			0.100919	-0.59992	0.127317	2.10109	0.498311	-9.06295	-0.05869	-0.22191	0.555931	0.293885	-1.07954	0.335476			-1.65036	-0.67461	0.40557	-0.66977	0.86931	-1.33472	-0.42013	1.11107	-2.00152	0.841262	1.26477	-0.88185
0.386667		0.002584	-0.84442	0.974196	-1.87395	0.239246	-2.81768	-2.58811	-1.05055	-1.75862	-1.44552	2.60325	-0.0974			0.6734	-0.95755	0.370171	0.045811	-0.14478	-10.1117	0.455259	-0.03567	0.336378	-0.0848	-0.28761	0.163505			-0.72141	1.34696	-1.16147	-1.07421	1.1102	-3.11312	-0.53162	1.3167	-1.77009	0.545767	1.30543	-0.95297
0.387333		0.687738	-0.23517	-2.09321	-1.26543	0.241477	-1.36215	0.180408	-1.57173	-0.96778	-1.66655	3.32746	-0.84317			-0.40186	0.339416	1.71906	1.78679	-0.47972	-9.41231	-0.16734	-0.26529	0.331457	-0.73695	-1.12952	-0.58159			-0.35799	-0.24329	-0.6168	-0.5952	0.713978	-1.07926	-0.94312	1.61069	-1.67199	0.700375	1.21226	-0.76082
0.388		0.792702	-0.74709	1.24738	-1.88109	1.16874	-0.67806	0.382191	-1.3748	-0.5284	-1.77301	2.37154	-0.73161			0.523959	-1.01067	1.75917	0.978109	-0.43747	-7.33832	-0.68479	-0.12901	0.012757	-1.51756	-1.5828	-0.31032			-0.78382	-0.11985	-0.4025	-0.9697	0.288704	-1.55708	-0.29945	2.04225	-1.44442	1.34788	1.09602	-0.9026
0.388667		0.619892	-0.01309	-1.96228	-1.0677	0.023947	1.02421	-1.49767	-0.86528	-0.80824	-1.29698	1.42074	-0.88493			0.296243	-0.9946	0.131477	1.27049	-0.28292	-9.40382	-0.24189	-0.46531	0.376483	-1.23515	-0.84218	0.109143			-1.485	-0.54652	-0.28871	-1.60394	-1.16318	0.098738	-0.02846	2.47298	-1.77751	0.474956	1.11069	-0.21411
0.389333		-0.71542	1.14669	-0.52448	-1.16227	0.604822	-1.25607	0.475991	-0.90547	1.75378	-1.25078	1.2001	-1.0557			0.031574	0.109455	0.782794	0.028904	-1.01677	-8.91089	0.004021	-0.68288	-0.17579	-0.97017	-0.51276	0.505615			-2.06646	-0.32967	-1.6312	-0.93346	-0.01409	-1.38238	0.366386	3.37858	-2.23779	1.16258	1.7989	-0.03864
0.39		-0.1515	0.79771	-0.82731	-0.34987	1.12855	0.108185	0.488623	-0.83072	0.526688	-1.68542	0.324722	-1.09518			-1.47864	-3.0531	0.988155	2.25351	-0.28438	-9.13645	-0.71072	-0.1815	-0.54419	-1.03688	-1.04206	0.4889			-0.39132	-0.29563	-0.15047	-1.22101	1.30381	-0.26733	0.255085	3.38651	-2.0387	0.501932	2.42416	0.070595
0.390667		0.073999	0.115598	2.31509	-0.9729	0.784714	-1.42399	-1.26217	-0.51081	1.52876	-1.49179	1.93743	-0.85255			-0.79287	-0.19246	0.409456	0.963895	-0.1117	-10.1951	-0.0205	0.259853	-0.22802	-0.51487	-0.60694	0.780618			-1.0238	0.902711	-1.74276	-0.48483	0.043058	-0.09496	0.697596	2.6892	-2.15196	0.965387	2.49457	-0.04775
0.391333		0.841086	-0.43283	-1.25527	-1.841	0.305333	-0.14048	-1.21789	-0.53807	2.21824	-1.1802	2.42667	-0.49643			-1.27457	-1.31946	-0.76583	1.68988	0.007599	-9.15455	-0.25814	0.556227	-0.57532	-0.97773	-1.20708	0.757732			-0.94956	0.231273	-1.50539	-0.32392	0.712743	0.760867	1.0712	3.1565	-2.15916	0.620793	2.48461	-0.21713
0.392		1.00681	0.26406	-0.69644	-1.16572	1.2486	-2.01829	0.65885	-0.79663	1.8552	-1.44034	0.863239	-0.9573			-0.07439	-1.71414	0.003047	1.98631	0.068259	-4.68113	-1.10267	-0.4969	-0.37711	-1.33307	-1.42455	1.69197			-1.04643	-0.41382	-2.15738	-0.53743	0.296269	0.134525	0.114082	2.43582	-1.65098	0.842811	1.99177	-0.22322
0.392667		-0.5626	0.529345	-1.63864	-0.75331	2.96748	-0.79904	-0.86179	-1.1187	1.17267	-1.15622	0.568391	0.259051			0.545622	-2.10589	0.104489	1.22662	-0.72484	-7.51406	0.174668	-1.13374	-0.48741	-1.17995	-1.40351	1.26033			-1.91073	0.277671	-0.3104	-1.04856	-0.05648	-0.7039	-0.09363	2.64514	-1.81223	-0.0947	1.75859	0.115907
0.393333		-0.80171	0.24229	-1.72887	-0.85668	0.206121	-0.95229	-1.43891	-1.53649	1.63823	-0.36579	1.29492	-0.26571			-1.28183	-2.2396	-1.01204	0.878063	0.368482	-5.15807	0.137174	-0.49873	-0.28446	-1.04049	-0.97494	0.898888			-0.76226	0.344581	-1.45067	-1.48112	-0.12759	-1.59313	-0.76434	2.65402	-1.93003	0.185618	2.00933	0.091555
0.394		0.240325	-0.95898	-0.91002	-0.24757	2.60564	-1.48917	-0.78904	-1.28429	2.13334	-0.71602	0.560388	0.120359			0.166728	-1.54552	-0.73243	0.811655	0.333239	-6.28931	-1.13825	-0.1924	-0.42762	-0.95118	-0.73888	0.226019			-1.38558	0.334212	-1.637	-1.6052	1.01787	0.542982	-0.90134	2.25955	-1.80785	0.922677	2.43176	0.052789
0.394667		0.586948	-2.02583	-1.88355	-1.0764	0.946462	-0.93168	-1.3706	-1.15506	2.69001	-0.88378	0.865042	-0.16233			-0.12124	-3.19434	1.09728	0.737792	0.696675	-6.97819	-0.3866	-0.47511	0.187237	-1.47174	-0.82824	0.151399			-2.51	-0.03199	-1.80882	-0.09829	-2.12403	-1.67338	-1.08017	2.07048	-1.85465	0.942914	1.89677	0.182219
0.395333		1.5425	-1.33011	-1.23291	-1.17469	1.72618	-1.17528	0.791124	-1.55795	1.8861	-0.75154	0.598593	-0.01727			0.340004	-2.40139	-0.16081	0.340426	0.805733	-7.0765	-0.31271	0.022034	-0.15719	-1.74767	-0.05375	0.349138			-1.28302	-0.34579	-1.57301	-1.03208	1.3996	-0.90416	-0.18549	2.05824	-1.41554	0.238634	1.61879	0.257835
0.396		0.526876	-2.03084	-0.74426	-2.11427	1.26889	-1.12787	0.909985	-1.70543	1.51356	-1.52291	0.630127	-0.39914			-1.32856	-2.12256	-0.94025	1.75692	0.318019	-4.92551	-0.82569	-0.52822	-0.35252	-1.46757	-0.05108	0.831066			-0.96947	0.403324	-1.2049	-0.76407	0.094341	-1.07804	0.020464	2.31957	-0.98107	0.312926	0.802663	0.23478
0.396667		-0.35668	-1.23443	0.177639	-0.56961	0.380943	0.041948	-0.82213	-1.24748	1.50051	-1.01657	1.64512	-0.4503			-0.95243	-2.60037	0.518822	1.02578	0.721146	-4.6942	-0.51422	-0.93423	-0.67483	-1.56411	-0.40608	1.03642			0.923477	0.991498	-0.44556	-1.13034	1.15577	-1.15103	0.054371	2.09117	-1.38446	0.226321	0.233666	-0.00374
0.397333		1.11147	-0.60758	-1.29109	-0.84981	0.003802	0.78644	0.12249	-1.45151	1.00562	-1.65976	0.106595	-0.33828			0.192236	-1.15749	-0.31451	0.168379	0.54184	-4.22659	-0.5201	-0.57965	-0.98843	-1.71912	-0.34004	1.56705			-0.32845	1.07671	-0.42111	-1.07729	0.995169	0.689497	0.115865	2.76353	-1.00768	0.67061	0.263484	0.248466
0.398		1.24803	-1.68934	-1.34605	-1.31909	0.59707	-0.4627	-1.00934	-1.58774	0.413902	-1.12552	1.09059	-0.69321			-1.17978	-3.4032	0.106086	0.933863	0.304449	-5.92048	-0.09549	-0.44193	-1.04001	-2.5206	-0.55326	1.58819			-0.44709	0.434658	-0.30453	-1.5788	0.179184	0.045764	0.331376	2.79934	-1.20885	-0.06857	-0.24286	-0.02979
0.398667		0.915036	-1.455	-0.94639	0.378662	1.51699	0.182599	0.604454	-1.18821	0.659108	-0.8158	1.03263	-0.93679			-0.42603	-1.01398	0.47298	1.68348	0.608398	-7.22983	0.380753	-0.8068	-0.75595	-2.26981	-0.18005	1.79058			0.298171	0.824782	-0.06019	-0.35108	-0.26175	-1.01057	0.47048	2.90413	-0.81718	0.363717	-0.13908	0.195714
0.399333		-0.56462	-1.06381	-1.10671	-1.25342	2.77232	-0.23784	1.61968	-1.34489	0.711133	-1.06621	0.613697	-0.96174			0.24351	-2.67912	0.015213	1.01703	0.385386	-6.84037	2.42316	-1.12394	-0.76724	-1.89338	-0.07094	1.73837			-0.30194	0.996135	0.158401	-0.20844	1.15261	-1.78672	0.395334	2.70845	-1.19231	0.518315	0.135866	0.4087
0.4		-0.56747	0.158115	-0.60091	-1.41204	0.678863	-0.95722	0.172189	-1.34277	0.036421	-1.38893	0.899031	-0.59012			-0.71346	-3.57369	-0.42884	0.774896	-0.84112	-4.57428	2.17243	-0.60974	-0.45694	-1.59357	-0.00319	1.37424			-2.51811	1.69776	-0.09782	0.158857	1.12223	0.101031	0.346676	2.99151	-1.7542	0.678893	-0.75549	0.391433
0.400667		0.465706	-0.21149	-0.38464	-2.16582	2.13749	-1.24854	2.37575	-1.77878	-0.20724	-1.27687	0.729843	-0.52147			-1.59208	-2.36854	1.11908	0.953121	0.369886	-7.74191	2.1367	-0.70756	-0.18242	-0.8542	0.201042	1.04236			-0.20612	1.42784	1.44246	-1.01876	3.20331	0.493792	0.334573	2.89455	-1.88055	0.468554	-0.45669	0.262376
0.401333		0.58294	-0.2251	-0.26664	-0.38311	1.17045	0.621585	0.025974	-1.81733	-0.09111	-1.36747	2.95296	-0.11435			-0.0921	-2.35391	0.618006	1.25847	0.324996	-9.20446	1.97334	-0.94436	-0.04426	-1.29929	0.15386	1.09386			-0.3304	1.44802	1.01923	-1.74159	0.925406	0.73531	0.30442	3.73012	-1.61477	1.16403	-0.15538	0.19265
0.402		-0.17545	-0.49385	1.94111	-0.79717	0.251614	0.475625	0.627895	-1.56558	0.005733	-1.08876	1.11541	-0.24313			0.813382	-1.83287	-1.91017	0.49859	0.594676	-7.48871	1.43629	-0.61448	0.662841	-1.66416	0.100793	1.53966			-0.76913	1.78892	0.629466	-2.08474	1.50744	0.304071	0.097461	4.39439	-1.89715	0.685947	-0.11194	0.622362
0.402667		-0.84035	-0.14679	0.450669	-1.45912	2.6728	1.63605	0.578777	-1.30357	-0.46338	-0.60788	0.383863	-0.93373			-0.25689	-1.36608	0.932228	0.766188	-0.99262	-7.52963	1.59325	-0.96993	0.446204	-1.65076	0.312177	2.07087			-0.17545	2.38493	-0.82834	-1.68217	0.020214	0.413192	0.18385	4.76172	-1.89591	0.317256	-0.42698	0.889429
0.403333		-0.39266	1.03259	0.885744	-2.10013	0.542033	0.400593	-1.03582	-1.44591	-1.53778	0.082372	1.64454	-0.78203			-0.0803	-2.33976	0.734452	1.63762	0.100522	-7.0432	1.1502	-0.5937	0.564684	-2.13843	0.107884	2.8346			-0.22222	-0.40203	-2.20962	-1.19218	2.51172	2.24047	-0.121	4.53596	-1.65442	0.297155	-0.51822	0.139057
0.404		0.765403	0.273725	0.297753	-0.55066	1.80902	1.08175	0.110041	-1.20027	-1.32696	0.33532	0.647288	-0.70274			-0.22495	-1.75324	-0.463	1.07093	-0.62946	-8.81212	2.35246	-0.63679	0.228903	-2.21943	0.250716	3.23811			-2.0592	-0.26986	-1.81615	-1.80529	-0.46959	-0.42479	-0.24125	3.91493	-1.80626	0.440001	0.081252	0.184504
0.404667		-0.06028	-0.14907	0.754919	-1.31584	1.54747	-0.22872	0.062788	-1.19527	-1.83069	0.262587	1.23369	-0.73281			-1.07828	-0.61116	0.082278	0.088678	0.075459	-8.97974	1.13191	-0.48583	-0.23075	-2.46437	0.366663	2.96434			-1.47749	-0.10997	-3.01684	-1.91909	0.297003	0.600808	-0.56191	3.03803	-2.12203	0.276557	-0.24903	0.193254
0.405333		0.437103	-0.5129	1.89834	-0.86007	2.48504	-0.41515	1.73267	-1.2098	-0.70787	0.780602	0.701147	-1.24171			0.527161	-1.29348	0.792659	0.687521	0.829313	-7.2878	0.816409	-0.57155	-0.21433	-2.63041	0.135828	2.23867			0.042334	1.23026	-1.66828	-1.24996	0.924429	-1.27889	-0.23812	2.90789	-2.0036	0.301324	-0.59112	0.038983
0.406		0.739594	0.016089	3.79998	-2.45966	-2.03192	-0.75628	0.97879	-0.99865	-1.3065	1.05974	0.625063	-0.57526			-1.513	-1.64098	-0.68986	-0.04238	-1.14338	-8.33393	-0.72325	-0.63389	-0.01393	-2.1241	0.189127	1.65046			-0.05975	1.98185	-0.75113	-0.65504	1.37899	-1.29872	-0.17995	2.96085	-1.99511	-0.41724	0.239158	0.185903
0.406667		-0.23173	0.061466	2.79753	-2.11921	-1.6078	-1.29813	1.90322	-1.13367	-1.34127	1.04937	0.433772	-1.3066			-0.986	-1.48979	0.907128	0.180563	-0.16384	-7.95449	-0.38947	-0.88085	-0.14155	-2.33188	0.039092	1.43618			0.170339	1.32663	-0.22475	-0.77106	0.009206	-2.17319	0.043972	2.65913	-2.07439	-0.1722	-0.03646	0.155084
0.407333		-0.0397	0.166151	0.370117	-1.11531	-2.24387	-1.57055	1.74731	-0.96048	-0.97762	1.72767	1.9717	-0.98275			-1.31887	-1.72793	1.44897	1.11816	-1.05042	-9.4028	-0.26658	-0.70579	-0.41019	-2.16098	-0.10029	0.706533			-1.22427	0.26977	0.047676	-0.71135	-0.58036	0.577802	0.142203	2.90448	-2.09688	-0.05292	0.15846	-0.04787
0.408		0.423764	0.219594	-1.21191	-1.40135	-1.45226	-0.80938	0.830726	-1.23335	-0.51398	1.94984	0.095046	-0.59952			0.010885	-2.02803	0.581228	0.999269	-0.02343	-10.7719	0.446063	-0.09205	-0.05518	-1.85014	-0.65088	0.099175			0.721608	1.32665	-0.50349	-1.58684	0.250862	-0.43708	-0.31962	2.81202	-2.24702	0.048497	0.016492	-0.225
0.408667		-0.68035	-0.31914	0.27603	-0.9536	-0.56322	-0.9504	-0.74871	-1.1621	-0.44641	1.60659	0.000384	-1.46694			-0.75964	-1.79317	-2.79336	2.01413	0.689499	-10.8767	-0.61798	-0.17455	-0.46412	-1.51022	-0.54693	0.133945			-0.27614	-0.75142	-0.84441	-1.24726	2.01509	0.240613	-0.39324	3.33882	-1.94073	-0.06443	0.284144	-0.02804
0.409333		-0.51457	-0.86909	-0.71084	-0.25792	-1.87333	1.24149	0.504888	-0.86356	-1.16248	1.64227	0.498592	-1.15329			-0.03751	-1.73649	-0.90156	1.26081	0.054381	-10.5585	-0.68481	-0.27119	-0.76914	-1.79388	-0.30184	0.097789			-1.03713	3.17806	-1.3402	-1.8569	0.726506	0.124855	-0.55797	3.51853	-2.26279	0.258506	0.357052	0.267534
0.41		-0.73332	-0.65299	-0.98449	-0.3048	-0.40388	0.141585	-0.07035	-1.17805	-0.59799	2.01021	0.025829	-1.21838			-0.6409	-2.57085	-0.61392	0.681898	0.731969	-6.16556	-1.07035	-1.08909	-0.67706	-1.65947	-1.00442	0.920608			-0.93911	1.59501	-0.97827	-1.02442	0.79038	-2.32517	-0.43416	3.86626	-2.64851	-0.13419	0.125647	0.368597
0.410667		2.47226	-0.28808	0.136659	0.419296	-1.38936	-0.09273	2.05446	-1.06623	-1.32797	1.25861	-0.26706	-0.77726			-0.18185	-1.40881	-0.76329	1.20877	0.400595	-4.96057	0.184263	-0.42523	-0.35875	-2.0823	-0.81149	1.05442			-1.67392	3.71763	-0.34128	-1.03351	1.4348	0.881028	-0.3242	3.83105	-2.46199	0.040057	0.579927	0.75675
0.411333		0.270748	0.156304	2.45906	1.8471	-1.08847	0.405762	2.81796	-1.12012	-1.60722	0.984622	-0.71756	-0.76391			0.229663	-1.06703	-1.56425	1.05913	-0.49377	-9.67345	0.460943	-0.30533	-0.38348	-1.51869	-0.97581	1.94264			-1.24871	1.01144	-0.6634	-1.76993	1.14257	-2.33582	-0.37536	4.23677	-2.47055	0.254771	0.456571	0.888891
0.412		1.57056	0.331246	-0.09155	0.310562	-0.31813	1.50454	0.959898	-0.74461	-1.81096	0.215538	-0.46312	-0.59373			-1.18772	-1.06393	1.10431	1.89617	0.162382	-8.5817	0.036266	-0.17053	-0.39448	-1.62954	-0.87328	2.06403			0.312671	1.3078	-0.55757	-1.01265	0.791802	-2.64214	-0.15089	4.42311	-2.05081	0.014204	-0.03226	1.12618
0.412667		1.80261	0.378984	0.754475	0.220245	-1.45428	-0.44313	0.367148	-0.91523	-0.73241	0.413281	-0.2479	-0.68598			1.77708	0.512914	0.825708	1.6165	0.212856	-8.36267	0.616486	-0.85313	-0.89586	-1.09515	-0.91898	1.80608			-0.10204	1.32215	0.817005	-0.43676	-0.56626	-0.85455	-0.05123	4.44613	-1.97508	0.444186	-0.01664	1.43749
0.413333		1.27977	0.626706	-0.87175	-0.34497	-0.97768	0.087868	2.76559	-0.67077	-1.38031	-0.15962	0.040061	-0.58073			0.343133	-1.43498	0.007418	0.590182	-0.2081	-8.97065	0.572529	-0.53478	-0.64388	-1.12192	-1.29561	1.14664			-1.73287	-0.0772	-0.64034	-0.26583	-0.88293	-0.0577	-0.05231	4.19658	-2.32781	0.479449	0.187522	1.53882
0.414		-1.40749	0.390471	-0.04728	-0.22616	-1.02769	0.30977	-0.0088	-1.16532	-0.90974	0.252393	1.46122	-0.50612			0.979187	-2.35144	0.882256	1.432	1.45246	-7.53527	-0.24544	-0.25621	-0.27123	-1.18036	-1.0115	0.91639			-0.48409	1.70418	0.645415	-1.3926	0.832642	-2.26235	0.031816	4.29613	-2.23587	0.128396	0.240855	1.54319
0.414667		0.791001	1.30929	1.25222	0.184217	0.118748	1.14453	1.39558	-0.90195	-0.7978	-0.08227	0.940174	-1.09673			-0.14362	-1.29963	0.178677	0.453564	0.954341	-4.78362	-0.25364	-0.00553	-0.58236	-1.88028	-0.64106	0.611834			-1.19033	1.12555	-0.64711	-1.56395	2.13386	-0.94947	-0.44632	4.4025	-1.96871	0.205457	0.058417	1.51547
0.415333		-0.27883	1.49394	-0.9875	0.331892	-0.92134	0.571098	-1.02752	-0.79107	-1.586	0.232629	2.04005	-0.94724			-0.72362	0.090238	-1.22923	2.42063	-0.33278	-4.36316	1.05669	0.480853	-0.30477	-0.52376	-0.72818	0.163712			-2.30304	1.35415	-1.87224	-1.42013	1.22259	-0.66624	-0.43374	4.8192	-1.82481	-0.1244	0.017899	1.70507
0.416		0.749179	0.055353	-1.48749	-0.9279	-0.87208	-0.22481	0.599735	-0.73256	-1.33754	-0.28046	1.83496	-0.62386			-0.27373	1.41828	-0.27352	2.6109	0.162911	-3.41939	1.0526	-0.44537	0.256478	0.400632	-1.25743	-0.11815			-0.69106	0.684178	-1.00775	-1.58223	0.452666	0.493356	-0.53771	4.78714	-2.1277	0.81228	0.572519	1.51957
0.416667		-0.7461	1.04998	-0.9866	-0.31111	-0.29212	-0.33135	0.963887	-0.72483	-1.64333	0.388358	1.65044	-0.08776			0.646103	-0.34795	-0.31045	1.53024	1.25244	-3.78183	0.961054	-0.06503	-0.46588	0.626082	-1.36836	0.015892			-0.43524	1.86868	0.19548	-1.30183	0.162901	-0.68575	-0.97188	4.56752	-1.88304	1.22156	0.024829	1.69997
0.417333		-0.05172	-1.16895	0.476483	-1.09503	-0.35094	0.635932	1.71952	-0.96345	-0.67265	-0.20285	2.33217	-0.50736			0.178459	-1.8944	0.225245	0.674732	1.03331	-6.28403	0.654253	0.049951	-0.87406	0.764074	-1.33479	0.732123			-1.64736	1.80937	-1.88639	-0.83102	1.73075	-0.23736	-0.93661	4.32338	-1.27618	1.05944	-0.28803	1.56423
0.418		0.101182	0.08498	-0.09269	-0.94734	-1.02176	-0.87205	0.341418	-0.69173	-1.19814	0.013817	1.87036	-0.30245			0.020691	-2.2356	0.413157	2.19581	-0.66528	-5.37854	-0.75967	0.160373	-0.86712	0.526815	-0.40532	1.08753			-0.62131	0.996253	-2.0452	-0.79858	1.23373	0.686016	-1.02781	4.20538	-0.9991	0.503009	-0.91925	1.85858
0.418667		0.842234	0.259749	-1.58688	-0.84727	-0.88468	-0.15944	0.720632	-0.82811	-0.58159	-0.3462	1.72999	-0.31858			0.776051	-2.9741	-1.44795	1.8898	0.669785	-6.78731	-0.34684	-0.51285	0.073385	-0.2366	-0.46134	1.23823			-2.48777	0.470004	-1.7319	-0.89571	-0.68448	3.01963	-0.87098	3.65604	-1.41374	0.285346	-0.66495	1.56111
0.419333		0.671825	0.162166	0.266931	-0.76163	-0.25595	-0.34471	1.2871	-0.91666	-0.30756	-0.36965	0.811209	-0.17979			0.329335	-0.3849	-0.38905	1.35194	-0.26868	-8.50444	0.001223	-1.02166	0.303653	-0.1917	-1.25463	0.922549			-0.70947	1.25534	-0.31086	-1.12562	-0.05553	1.4972	-1.26098	4.03139	-1.4098	0.355857	-0.78732	1.41501
0.42		0.153955	0.273239	-1.15726	-0.23828	-0.661	0.536149	-0.08508	-0.57754	-0.56014	-0.22186	1.30374	-0.65235			-0.17187	0.597337	-1.35068	0.902102	0.562525	-7.39177	-0.72998	-0.31838	-0.34374	-0.49356	-0.80483	0.441835			-2.25967	-0.54067	-1.72028	-0.44182	-0.3099	-0.88636	-1.37043	4.03641	-1.0413	0.037515	-0.97309	1.38421
0.420667		-0.78387	0.837088	0.448234	-0.48372	-1.52178	0.177752	1.50305	-0.40557	0.613939	0.022701	2.2319	-0.1592			0.479343	-0.26278	-1.56203	1.13155	-0.21573	-6.74068	0.308612	-0.53623	-0.13201	-0.00139	-0.7905	-0.18743			-2.17734	-0.23639	-1.89037	-1.88711	0.304967	-1.33398	-1.25223	3.80114	-1.46809	0.334712	-0.72753	1.43227
0.421333		-0.12788	1.05722	-0.37109	-0.80026	-2.30142	0.60827	1.65077	-0.32026	0.269466	-0.44633	1.15617	-0.49971			0.589337	0.34006	-0.06005	2.31426	-0.78272	-7.22893	0.546647	-0.06626	0.198788	-0.67664	-1.01652	0.104197			-1.93456	2.60798	-1.15948	-1.35696	1.43899	0.716859	-1.33346	3.53288	-1.55474	-0.30426	-0.11093	1.43613
0.422		0.770999	0.287533	0.54955	-0.31886	-0.86115	0.534906	1.79482	-0.40999	0.023205	-0.33822	1.28095	-0.46702			0.920712	-1.4229	0.222044	0.511826	-0.22578	-6.32231	1.491	-0.89683	0.32213	-0.93257	-1.28211	-0.02463			-0.3194	1.94625	-2.3842	-1.39165	1.40104	-0.31734	-1.3497	3.99631	-1.33769	0.140562	-0.222	1.60294
0.422667		1.29782	0.533375	0.583173	-2.03208	-1.17388	0.494765	1.40685	-0.76375	-0.26533	-0.53925	1.79706	-0.43069			1.33223	-1.84858	-0.23794	1.30027	0.184172	-12.6674	0.750112	-0.8611	0.620582	-1.03961	-1.25025	-0.11086			-1.56713	0.3929	-3.20026	-2.21437	0.061847	0.304459	-0.61801	4.5792	-1.45958	0.172755	-0.13095	1.06498
0.423333		0.000127	0.458539	-1.1057	-1.22977	-0.84429	-0.19775	0.284741	-0.98361	0.114399	-0.15191	2.43828	0.353928			-0.56403	0.62191	-0.87918	1.29739	0.069546	-11.4962	1.12078	-1.06458	0.447014	-0.33498	-1.55429	-0.0021			-1.09609	0.068419	-1.86113	-0.43116	0.982989	-0.45827	0.472039	5.4442	-1.39771	0.323426	0.538736	0.821499
0.424		0.772425	0.545083	0.047489	-1.4143	-1.63461	0.588727	1.58559	-0.72406	0.392208	-0.34253	3.03843	-0.21136			0.730588	-1.40341	-0.41643	0.481401	1.3629	-12.8633	0.973381	-1.04563	0.130706	-0.02968	-1.85454	0.209667			-1.16147	0.365923	-3.21715	0.029093	-1.51047	0.432271	1.25243	5.44186	-1.82816	0.642067	0.266457	0.930523
0.424667		-1.45869	0.520179	-0.16924	-2.16391	-2.51797	-0.36711	0.56666	-1.08121	-0.005	-0.43224	2.56722	-0.63722			0.274501	-2.11714	0.1144	1.58324	-0.47611	-12.6781	0.272205	-0.60103	-0.51075	1.06571	-1.55711	0.260084			-1.19646	0.356363	-2.505	-0.721	0.073506	0.907763	1.36802	4.92321	-1.69847	1.24729	-0.01045	1.20836
0.425333		0.039239	0.438444	-0.35589	0.15447	-2.36243	0.332633	1.72684	-1.11049	0.590713	-0.15038	1.60274	-0.38943			1.7373	-1.29757	-0.68534	0.955061	-0.2167	-15.1606	0.981823	-0.96109	-0.00707	1.56915	-1.10327	-0.02202			-0.42265	0.368224	-2.23287	-1.21948	2.12628	-0.67011	1.72375	4.53996	-1.43725	1.13623	0.420409	0.725965
0.426		-0.43432	0.427405	0.543137	-1.46221	-1.977	0.236788	0.734359	-1.31974	0.269795	-0.3641	1.22105	-0.28603			0.667843	-1.22059	-0.06529	0.942718	-0.89547	-13.8411	0.440718	-0.68096	-0.41031	1.23335	-1.36995	0.561367			-0.25123	-0.70228	-1.79221	-1.63145	-0.22115	-0.31258	2.03845	4.06682	-1.46847	1.09931	-0.26637	1.02717
0.426667		-0.83763	0.079432	-0.55573	-1.40589	-1.76508	0.835182	0.966241	-1.49647	0.675807	-0.13693	1.20862	0.057165			1.25299	-0.3054	0.445514	1.44244	-0.38333	-13.5643	0.688545	-0.49028	-0.25682	0.875599	-1.28455	1.18388			-0.79846	0.043958	-0.28766	-2.12795	0.438361	0.246932	2.39227	4.01137	-1.20868	0.664456	-0.05569	0.527821
0.427333		0.233747	0.379715	0.156777	-2.17365	-2.7301	-0.39848	0.034605	-1.41932	0.343911	-0.18977	0.776869	-0.02912			0.283933	0.429699	0.753815	1.32743	-0.75586	-11.2976	0.692432	0.088968	-0.17287	0.910099	-1.04542	1.17071			0.014107	1.09789	0.317536	-0.50624	-0.23318	-1.38827	2.28702	4.20968	-0.95148	0.796261	-0.03678	0.843284
0.428		0.258064	0.311986	-0.08248	-0.93334	-2.39395	-0.42178	1.52995	-1.33173	0.669501	-0.47561	0.559722	-0.39584			-0.07091	2.17393	1.07406	1.13098	-1.37407	-12.2486	0.806982	-0.30748	0.408925	0.879955	-0.99711	0.598843			-2.11252	0.488012	-0.17848	-0.70252	-0.30701	1.09042	1.9009	3.79061	-1.47911	0.144398	-0.02899	0.513758
0.428667		0.162872	-0.45432	-0.64142	0.26709	-2.30865	-0.85911	-0.12591	-0.78854	-0.19817	-0.10969	0.172778	-1.22393			1.02103	2.99068	0.638591	1.12643	-0.9736	-12.4274	-0.32586	-0.34419	0.462302	1.92311	-1.36422	0.236509			-1.22824	-0.96451	-0.7043	-1.73585	1.01535	0.441833	1.66889	3.98401	-1.54248	0.723045	0.091555	0.591445
0.429333		0.232717	-0.24668	-0.35071	-0.00728	-2.28033	1.03113	0.230707	-1.2757	-0.42029	-0.2281	0.442006	-0.78299			-0.11112	3.31446	0.179953	1.75209	-1.13261	-11.5628	0.357976	-0.76669	0.02439	1.094	-0.19244	-0.02092			-0.77368	-0.82577	-2.35318	-0.93578	1.29004	-1.01693	1.74519	4.34884	-1.35282	1.22574	0.676449	0.560332
0.43		-0.71291	0.691694	0.994391	-0.08052	-0.8626	0.67686	0.21332	-1.1947	0.311419	-0.1501	0.846521	-1.04179			0.565034	1.60898	0.106771	0.903994	0.118811	-9.60025	-0.11341	-0.7008	-0.34318	0.862839	-0.66392	-0.04395			-0.80813	1.78418	-0.51067	-0.74995	1.70029	0.212345	1.55005	4.65547	-1.37917	1.37746	0.672971	0.704494
0.430667		-0.19758	0.156076	-0.70168	-0.2328	-1.71321	0.970693	1.27327	-1.37957	-0.52069	-0.2407	0.894121	-0.92319			1.09435	1.34389	-0.62248	1.44899	-2.54448	-11.0776	-0.00941	-0.52744	-0.5827	1.03787	-1.25479	-0.11655			-1.16925	0.972032	-0.88457	-1.48286	0.004965	0.606304	1.44278	3.61081	-2.01846	1.44045	0.664973	0.530924
0.431333		0.78263	0.711539	-0.19235	1.19767	-0.14	0.182139	0.101373	-0.91065	-0.37195	-0.16455	0.445381	-0.80242			0.878066	0.120459	-0.04953	1.8057	-2.84544	-13.6298	0.321943	-0.05255	-1.32176	0.049172	-1.16087	0.092136			-0.51434	0.125379	-0.9076	-0.21398	-1.14301	0.016255	2.00809	3.29892	-1.79804	1.23707	0.977214	0.816034
0.432		-0.94646	-0.28636	1.29892	1.05989	-1.08652	0.713684	-0.2393	-1.00831	-0.95529	0.042208	0.786578	-0.97414			0.647935	0.450677	-0.42192	0.878815	-1.54959	-13.8719	0.646938	0.199186	-1.14795	0.480006	-1.21321	-0.0385			-1.11253	2.0481	-1.43867	-0.54364	-0.69128	-1.8469	1.97013	3.2242	-1.87756	1.09917	1.13829	0.620312
0.432667		-0.84475	-0.25503	1.27238	-0.49626	-1.54973	-0.47096	-0.25518	-0.79345	0.037812	0.078269	0.861087	-0.78282			-1.01373	-0.51619	1.20716	1.70895	-1.16271	-12.869	-0.21022	-0.14617	-1.77478	0.383423	-1.20247	-0.25306			-0.8922	0.790906	-1.67041	-0.54592	0.766002	-1.11699	1.87032	3.16087	-1.45766	1.33056	0.273158	0.866153
0.433333		-1.27536	0.253153	1.51779	-0.73799	-1.71427	0.057771	0.352333	-0.46106	-0.08049	0.247869	2.35372	-1.03688			0.206962	-0.47156	0.769348	1.57897	-0.75667	-14.4818	0.604527	-0.27566	-1.39724	-0.1658	-0.92572	-0.57423			-1.39074	0.361565	-1.00624	-0.80108	0.156554	-1.07031	1.82444	3.39179	-1.64796	1.12416	0.025125	0.725626
0.434		-0.02425	0.807235	0.304113	-0.41578	-1.97025	0.097664	1.29771	-0.74529	-0.56295	0.033686	1.43918	-1.14672			0.062949	-0.78522	-0.09884	1.80304	-1.71656	-12.0311	0.396926	-0.30203	-1.95012	-0.88816	-0.81302	-1.42338			-1.83615	-0.72935	-1.87284	-0.49047	1.11035	0.053942	2.33523	2.83141	-1.23956	0.377082	0.181072	0.583478
0.434667		-0.36705	1.15458	0.854267	-0.83255	-3.75704	-0.11405	0.360723	-0.97312	-0.18376	0.365772	1.38093	-1.24553			1.49409	-1.07799	0.069488	1.58857	-0.90465	-12.5878	0.195538	-0.76973	-1.64318	-0.56428	-0.29737	-0.95579			-1.6989	0.465289	1.21615	-0.00747	1.02165	0.316374	2.35378	2.5929	-1.24614	0.525444	0.552612	0.489175
0.435333		0.482147	0.933358	1.26666	-0.09772	-1.48917	-0.04821	0.181993	-0.94567	-0.01056	-0.04884	1.16575	-0.48203			0.442245	-2.04358	-0.19006	0.595139	0.059818	-13.0198	0.887274	-0.39629	-1.37739	-0.97919	-0.37586	-0.79886			-0.66344	0.491589	1.0341	-0.66448	-0.24686	0.131064	2.27363	2.13787	-1.33859	0.365753	0.922776	0.492012
0.436		-0.135	0.16463	0.190195	-1.14652	-1.84806	0.481024	-0.11605	-1.3737	0.173566	0.002226	1.28445	-0.58717			-0.72764	-2.02649	-0.63872	1.90329	-1.32482	-12.2514	0.357497	-0.14862	-1.36864	-0.71703	-0.36382	-0.7015			-1.4762	1.42232	0.702499	-0.6671	-0.39273	-0.33356	1.68654	2.46193	-1.75487	0.236209	-0.09368	0.505818
0.436667		2.56574	-0.26269	1.95729	0.754008	-2.13248	1.24474	-1.46616	-1.00551	-0.28385	-0.1948	0.828579	-0.8333			0.907401	-1.25008	0.1205	0.96171	-0.32904	-14.0197	0.568239	-0.20079	-1.89635	-0.47466	-1.01188	-1.08731			1.10285	0.208155	1.60161	-0.43721	-0.72201	-0.1411	1.75856	2.15301	-1.82772	-0.08837	0.153782	0.040106
0.437333		1.42868	0.229934	0.043476	1.61214	-0.60823	1.09587	1.55783	-1.40377	-0.33195	-0.62365	0.547808	-0.95786			0.173407	-0.08959	-0.37833	2.50866	-1.28866	-14.1114	-0.77247	-0.39543	-1.11565	-1.036	-0.57512	-0.67309			-0.51774	-0.03873	0.158397	-1.86224	-0.00288	-1.88395	1.50849	2.02091	-1.74713	-0.09708	0.338806	0.304324
0.438		1.81371	-0.44736	0.828904	0.96186	-2.6976	0.655822	0.49352	-1.27023	-0.49782	-0.44306	0.987441	-0.30615			0.27859	1.35856	-0.73219	1.2958	-0.64243	-12.9928	0.677506	-0.35876	-1.2421	-0.94269	-0.77153	-1.34342			0.891897	1.77956	-1.54799	-1.56931	1.50395	-0.00587	2.02255	1.3357	-1.83559	0.204207	0.424095	0.08288
0.438667		1.06939	-0.0881	-1.11038	-0.43707	-2.21779	1.25393	-0.55823	-1.10036	0.175131	-0.79883	-0.36816	-0.99618			0.5086	0.858708	-0.35663	1.42329	-1.3049	-11.9574	0.267933	-0.71251	-1.07943	-1.05805	-1.03539	-1.41931			-1.05429	1.77167	0.690981	-1.29115	-0.50382	-1.28175	2.04671	2.37228	-1.86903	0.2572	-0.3902	0.10634
0.439333		1.1635	-1.16294	1.23788	-0.3729	-1.18963	0.709499	0.648201	-0.81301	0.47389	-0.76957	0.124012	-1.02831			0.652281	2.90377	0.432335	2.42272	0.227941	-10.3931	-0.22739	-0.72103	-0.86806	-1.22946	-1.20318	-1.1534			-0.15526	1.29909	0.00107	-0.73125	0.605579	-0.12521	2.64309	3.01226	-1.895	0.325617	0.167591	-0.05882
0.44		2.0395	-1.39456	0.685205	0.867931	-1.51078	2.165	1.85071	-0.52977	0.611593	-0.65678	0.83329	-0.80672			-1.4675	0.258407	-0.36302	1.35553	-0.13427	-10.1092	0.05955	-0.35007	-0.9633	-1.4358	-0.9943	-1.32189			-2.11327	0.617707	0.707754	-0.67583	1.23507	-1.16434	3.1828	2.88293	-2.37589	0.200404	-0.72547	-0.01403
0.440667		3.06382	-1.15376	-0.21114	1.07555	-1.37751	0.222072	0.794665	-0.53862	0.35992	-0.27647	1.06182	-0.42491			0.024524	1.01551	-0.41089	1.31616	-0.2411	-11.3241	-0.11599	-0.372	-0.27733	-1.08706	-0.62771	-1.4929			-1.83207	0.670142	0.641452	-2.13313	-0.08193	-0.52256	3.36922	3.3356	-2.25205	0.613078	-0.47231	0.874633
0.441333		1.06583	-0.12995	0.485419	-0.11451	-0.86206	1.83864	-0.02118	-0.87111	0.053396	-0.61314	0.953675	-1.70209			-0.39703	0.860409	0.931426	-0.2393	-0.38854	-12.1561	-0.5182	-0.37415	-0.66986	-0.60598	-0.05055	-1.44029			-2.02725	1.57634	0.528878	0.03109	0.922637	-1.23142	3.47153	2.96398	-2.17203	0.599202	-0.70652	0.840651
0.442		1.73645	-0.15668	1.861	-0.59465	0.502513	0.279624	-0.33451	-0.25484	-0.13088	-0.69642	1.53838	-0.84725			-0.14764	0.819864	0.259959	0.162307	0.059336	-13.1371	0.087062	-0.62641	-0.54915	-0.6327	-0.17349	-1.46912			-2.2911	1.47288	0.703891	0.290753	0.946886	-0.80315	3.4446	3.3668	-2.09907	0.063235	-0.93496	0.700017
0.442667		1.42553	0.257918	-1.05829	-1.32481	-2.91222	0.755656	-1.10401	-0.68575	-0.1737	-0.79352	0.54503	-0.06717			1.13213	0.213571	0.062783	0.897113	1.45703	-9.88976	0.324087	-0.53345	-0.69931	-1.41128	-0.48224	-1.77938			-1.86097	1.9564	-1.56596	0.372422	1.23945	-0.09961	3.59501	3.06001	-2.16394	0.55527	-0.57362	0.872379
0.443333		2.62111	-0.28875	-0.56939	-0.09124	-0.24773	-0.08296	-0.31323	-0.99747	-0.09433	-0.2191	-0.66437	-0.43185			-0.59432	0.242921	0.892347	0.418264	0.571118	-11.7513	-0.87303	-0.47581	-0.65213	0.165705	-0.26432	-1.7793			-2.38971	0.2241	-0.01132	-0.15468	1.058	-1.18855	4.2038	2.51375	-2.45196	0.125221	-0.49777	0.634829
0.444		1.97572	-0.60638	0.260129	0.493841	-2.17511	0.814616	-1.31543	-0.72561	-0.43431	-0.0817	-0.09077	-0.65677			-0.12401	0.507293	1.35263	0.081287	-0.46701	-10.8821	-0.74169	-0.77336	-0.37362	0.202606	-0.91497	-1.48605			-1.1773	0.624583	-0.28356	-0.21224	1.5714	0.01813	4.2992	2.5678	-2.78385	0.066069	-1.2953	0.181162
0.444667		1.06961	-0.57754	0.87718	-0.36799	-1.91666	0.186529	-0.92649	-0.58765	-0.39171	-0.32767	0.119039	-1.09888			-0.54264	-1.05839	0.890269	0.270388	-0.58089	-14.489	-0.54951	-1.19239	-0.63993	-0.32131	0.231268	-1.45192			-0.73699	0.004355	-1.16685	-0.30711	0.493464	-0.85729	4.06993	2.47382	-2.65073	-0.24339	-0.36493	-0.04454
0.445333		0.406275	0.156454	3.76991	0.131653	-0.49239	0.816961	-0.07633	-0.94458	-0.54468	-0.14062	-0.36544	-1.27465			0.277041	0.822971	-0.23084	-1.09698	-0.20529	-15.0989	-0.65505	-0.46798	-0.55976	-0.41785	-0.50113	-1.21744			-1.9153	0.988643	-0.50352	0.375795	-0.35143	-0.1197	3.7055	2.00481	-2.57761	-0.56512	-1.13256	0.544665
0.446		0.890655	-0.17503	0.637008	-1.13611	-1.17909	0.132186	-0.8176	-0.73786	-0.94213	0.723652	-0.29071	-0.31238			-0.83034	-0.62502	0.188281	0.33604	0.072158	-13.9295	-0.56862	-0.62201	-0.22137	0.239075	-0.58437	-1.49033			-2.03813	1.00118	-1.41721	0.575813	0.500474	0.243345	4.36828	2.38197	-2.8713	0.310728	-0.27933	1.09482
0.446667		0.933996	-1.24212	1.93801	-0.19626	-2.00562	0.888058	-0.90847	-1.3123	-1.19774	0.85589	-0.86326	-0.67286			0.731511	0.285409	-0.5973	1.03818	-0.44461	-11.6303	-0.34307	-0.84146	0.063785	0.814125	-1.07417	-0.90905			-0.8731	0.751443	-0.87546	0.393524	-0.57896	-0.97751	4.38537	3.04557	-3.22049	0.087086	-0.68986	0.999402
0.447333		0.157887	-0.36627	0.078937	-1.03494	-1.40376	0.311957	-1.18957	-1.63537	-0.51065	0.978637	1.06003	-0.88294			-0.30502	1.07618	0.030107	0.827672	0.134178	-13.0034	-0.53359	-1.13349	-0.47468	1.0701	-0.95122	-0.85731			-0.60482	1.4812	-0.53333	0.251673	0.159259	-1.99919	4.58451	1.92779	-2.82883	0.060422	-0.80946	1.38908
0.448		0.822651	-0.55097	1.94313	-0.7574	-0.04414	0.436759	-0.80467	-1.31257	-0.96322	0.750344	-0.76929	-0.45164			-0.09887	0.620473	-0.37677	1.89944	0.643861	-12.9251	-0.03792	-1.3889	-0.17708	0.855436	-1.1574	0.067287			-2.60689	0.697645	-0.0579	1.56208	-0.42123	-2.00749	5.00015	1.74354	-2.88807	0.020189	-0.87052	1.5531
0.448667		0.99245	-0.64835	2.39955	-0.99932	-2.30749	-0.47354	-0.58372	-1.50028	-0.58444	0.727673	-0.57278	-0.48045			1.00918	-0.139	-0.50413	0.421985	0.396095	-12.9237	-0.19834	-1.13534	-0.11534	-0.12325	-1.11547	0.768283			-0.6641	-0.41308	-0.22571	0.476971	-0.48957	0.320458	4.7108	1.5547	-2.93044	-0.00923	-1.44048	1.3679
0.449333		0.92258	-0.18587	0.054734	-0.20711	-1.3293	-0.69258	1.93555	-1.72919	0.340997	0.350536	-0.8089	-0.82221			0.45839	3.61016	-0.72971	1.12074	-0.29526	-12.1185	-1.07035	-0.63947	-0.28821	0.132737	-0.45239	0.656655			-2.14837	-1.19504	-0.37211	-0.47586	-0.72649	0.014724	3.52238	1.38963	-2.35682	0.336003	-1.08157	1.34868
0.45		0.306265	0.06056	2.03044	-1.69554	-1.30195	0.304619	1.33968	-1.46533	-0.57407	0.319767	-0.63322	-0.91378			0.325074	1.73189	0.976173	0.91995	0.131726	-11.3532	-0.36557	-0.35154	-0.82054	0.157463	0.208569	0.298343			-1.22095	1.37303	-1.0364	-0.4839	0.749847	0.008893	3.2725	1.97417	-1.80774	0.315041	-0.77024	1.01233
0.450667		-0.56793	-0.78436	1.44591	-0.08694	-0.29652	1.15417	0.122587	-1.65002	-0.22394	0.077043	-0.18408	-0.67823			-0.56645	1.72293	-0.42355	1.78205	-0.42826	-8.38856	-0.72703	-0.707	-0.94696	0.106792	0.202544	0.240768			-1.27574	1.85126	-1.03978	-0.27136	-0.35032	0.004797	2.11002	1.84494	-1.22347	-0.28317	-0.7329	0.925372
0.451333		-0.9434	-0.9655	0.835894	-1.81046	0.934384	1.50588	-0.40737	-1.09095	-0.76253	0.204349	-1.04596	-0.52379			0.846524	1.67417	-0.4384	1.46961	-1.02733	-13.371	-0.66635	-0.376	0.29744	-0.24742	0.263772	0.609235			1.36611	0.337812	0.024009	-0.06188	0.059774	-0.53652	1.70345	2.15238	-0.9642	0.072689	-0.77993	0.657053
0.452		-0.17649	0.310816	-1.33621	-1.62831	-0.82334	-0.15257	1.27512	-0.92662	-2.01214	-0.03991	-0.62343	-0.90352			0.907312	0.621627	-1.50945	1.29659	0.665297	-11.9002	-0.5348	-1.21278	0.311434	-0.35721	-0.04552	0.600533			-0.25038	1.32649	-1.18762	-0.45721	0.489688	0.287071	0.840487	2.11119	-0.62452	0.389882	-0.10187	0.700418
0.452667		0.515079	-0.55774	0.505122	-0.44326	-0.71055	-0.42781	0.567843	-0.90696	-1.93842	0.359807	-1.12221	-0.9442			0.382392	1.97777	-0.09529	0.673096	1.33918	-12.766	-0.38167	-2.04722	0.131686	-0.36497	-0.61022	-0.237			0.038047	1.4714	0.509204	0.654536	-0.54954	0.107746	0.906489	1.6091	-0.23754	0.543696	0.450611	0.416506
0.453333		0.021798	1.46764	1.42657	-2.45746	-1.05602	-0.0364	2.06071	-1.21538	-1.57222	0.137963	-1.36808	-0.92714			0.137749	1.55731	-1.01852	2.26875	0.91019	-13.4941	0.004081	-2.28	0.552748	-0.81344	-0.77096	-0.45381			-0.10481	0.322165	-0.60233	-0.82427	-0.05941	-0.99926	0.980946	1.25572	-0.52488	1.00503	-0.19634	0.579074
0.454		-0.46576	-0.69624	1.26241	-1.53329	-1.38107	0.536344	1.52793	-1.65487	-0.16788	0.107898	-1.62811	-1.28352			0.152669	1.36533	-0.50945	1.71928	0.898141	-12.7368	-0.84234	-1.69885	0.550065	-0.38152	-0.99906	-0.44589			-1.50301	1.37746	-0.83996	-1.49438	-0.82343	-0.51451	1.08303	1.17754	-0.48131	1.34444	-0.03693	0.676923
0.454667		-0.18092	-0.05038	2.34179	-1.1608	-0.26027	-0.38843	1.12116	-1.621	-0.08099	-0.39528	-1.15064	-0.94441			0.042904	2.49553	-0.34857	0.664735	1.69133	-15.7392	-0.75718	-1.54273	0.117358	-1.35568	-0.05909	-0.67201			0.459159	2.18328	-0.37629	-0.73488	0.098092	0.032153	1.55597	1.01679	-0.88721	1.44382	0.381997	0.896671
0.455333		-0.22282	0.305001	2.26177	-0.43472	-0.57673	-0.42666	-0.88356	-1.6703	-0.24649	-0.18598	-1.65015	-0.57089			0.390955	2.25366	0.916389	1.5084	1.3316	-12.5525	0.437814	-1.32331	0.597831	-1.08284	-0.15718	-0.87305			0.063826	0.77518	-0.61023	0.251862	-0.71617	0.871625	1.99528	1.57809	-0.63519	1.11866	0.903514	0.796112
0.456		0.630501	0.573252	-1.36351	-1.2731	0.187186	-0.03243	1.38684	-1.12809	-0.6993	-0.39926	-1.04723	-1.23781			0.484052	4.11743	-1.32859	1.10067	-0.34579	-12.3855	0.030426	-2.05983	0.099182	-1.15281	-0.69652	-0.58733			-0.86347	1.04158	1.43239	-0.61929	2.24528	-0.22109	2.45053	1.25259	-0.31137	0.649454	1.05406	0.406814
0.456667		0.569271	-0.32512	0.265928	-1.11275	-1.80806	0.177069	-1.06281	-1.08858	-1.23827	0.114629	-0.47654	-0.45784			0.432509	1.99296	-2.81235	0.403193	1.09422	-14.3047	0.114545	-1.95038	-0.6018	-1.45802	0.253176	-0.81618			-0.24728	2.15709	-0.61166	-0.65044	0.985089	-0.5049	3.69793	1.54384	0.376474	0.170525	0.148747	0.26095
0.457333		0.916095	-1.03724	-0.53545	0.273428	-2.43743	1.1731	-0.05272	-0.95044	-0.47089	0.196764	-1.35046	-1.084			0.028957	1.5122	-2.34676	1.28887	0.621453	-15.2444	0.154147	-1.2389	-0.46475	-1.90626	-0.13413	-0.95055			0.221913	2.47514	0.023286	-0.96112	0.635783	0.089486	5.2339	1.05286	-0.10684	0.201224	-0.27951	0.282046
0.458		0.274262	-1.53251	-1.07487	-1.00386	-2.14928	0.999507	1.34378	-1.02618	-0.99502	-0.23096	-1.23778	-1.18565			0.352671	1.29613	-1.72273	0.543285	0.904543	-15.0183	0.489922	-1.26724	-0.83818	-1.65029	-0.25782	-0.86591			0.424224	0.555168	-0.36833	-0.14152	0.278647	-1.14368	5.2138	0.965433	-0.09234	-0.02063	-0.46202	0.453979
0.458667		-0.06243	-0.84261	-0.28174	-0.83801	-3.00611	0.808059	1.61411	-1.06775	-0.07651	-0.60075	0.09341	-0.65701			0.013426	2.04903	-0.72167	1.081	-0.10601	-13.678	0.882244	-1.17054	-0.43771	-1.38937	0.139272	-0.09449			-0.4982	1.07827	0.353639	-0.75645	1.55645	0.451052	4.18347	1.02422	0.097688	0.219577	0.089059	0.80582
0.459333		-0.63899	-0.6139	-0.21618	0.298991	-1.32078	0.844091	1.94083	-1.24364	-0.83249	-0.34812	-1.34736	-1.04339			0.133142	2.62526	-1.4648	0.347311	-0.20665	-15.981	0.44243	-1.76922	-0.51465	-1.20983	0.046508	0.400021			-0.22319	-0.84996	-0.57635	-0.48195	0.398877	1.01744	3.20087	0.692126	0.277414	-0.16025	0.782153	0.759553
0.46		0.169101	0.23386	-2.14052	-0.69942	-1.37251	0.957529	2.40587	-0.39467	-0.17795	-0.72142	-0.67925	-1.43692			0.500341	1.17421	-0.84314	-0.1061	-0.40166	-12.5759	1.0042	-2.0109	-0.37241	-0.51816	-0.14117	0.540187			-0.58669	2.06991	-0.56296	0.228459	-1.18262	1.98101	3.12053	0.925641	0.439687	0.230142	0.370189	0.723105
0.460667		0.68597	0.737894	-1.20388	-1.47604	-0.50735	0.759553	-0.34748	-0.42732	-0.55224	-1.01583	-1.01234	-0.65612			1.98268	2.0076	-0.60387	-0.36039	0.920068	-12.9528	1.21185	-1.56057	-0.64302	-0.66323	-0.30627	0.452092			-1.2796	1.11884	0.026202	-1.75595	-0.67614	0.123011	3.03739	0.965637	-0.03958	0.460344	0.357071	0.852694
0.461333		-0.24034	0.217468	-0.20098	-0.26978	-0.23069	0.456222	0.11114	-0.60611	-0.27853	-0.51839	-0.47325	-1.13264			-0.64864	2.33817	-0.42478	0.404504	0.83849	-13.8439	1.21416	-1.55904	-0.87654	-1.07011	0.396796	-0.23144			-1.13581	1.36436	0.523471	-1.34235	-0.29986	1.118	2.52038	1.07722	-0.247	0.092816	-0.28454	1.00871
0.462		0.992519	-0.66038	0.175672	-1.47159	-1.08412	-0.06026	0.497904	-0.67686	0.501345	-0.0024	-1.8467	-0.677			-1.03022	1.19901	2.20144	0.411042	-0.08799	-14.1248	0.990779	-1.99626	-1.00142	-1.44805	1.71483	-0.01713			-0.8449	1.85418	-0.10264	-0.1032	-1.02145	0.391992	2.63841	1.59014	-0.19267	0.126965	-0.07681	1.2451
0.462667		0.759148	-1.19253	-0.83083	-0.21205	0.458025	0.411492	1.91151	-0.92778	0.751489	0.020766	-1.83342	-0.44484			0.004771	2.38512	0.772649	-0.1513	0.08025	-14.4142	0.72465	-1.68248	-1.57847	-1.39915	2.0868	0.02734			-1.41079	0.271198	-0.50992	-0.68838	0.880891	1.50716	2.36158	1.51967	-0.06795	-0.36739	0.413054	1.10036
0.463333		1.01659	-0.29198	-0.23853	-0.43662	-1.59514	0.338513	-0.48293	-1.09394	0.862638	-0.0058	-0.39192	-0.92815			0.61113	1.51782	2.09935	0.811415	0.978577	-14.3372	0.648839	-2.26871	-0.81612	-1.05488	1.77185	0.239668			0.509141	1.03866	-1.63295	-0.27842	1.14618	0.430253	2.41476	1.66773	-0.47347	0.489152	0.250872	1.22435
0.464		0.441509	0.205005	0.570942	0.402707	-0.36882	1.18744	-1.41997	-1.28798	1.11635	-0.2618	-0.77854	-1.39089			-0.47752	1.43156	1.65828	1.74841	1.05027	-13.686	1.30571	-1.87816	-0.86796	-0.95391	2.08737	0.589687			-0.03817	1.44843	-3.05836	0.609367	0.351698	0.239007	2.6274	1.74026	-0.10966	0.979595	0.107817	1.39705
0.464667		-1.08952	-0.83544	0.850542	-0.57014	0.425393	0.693307	-0.41176	-1.08875	0.044159	-0.63831	-1.18598	-0.75286			-0.2698	1.06292	1.05614	1.03144	0.653136	-13.5734	0.893065	-1.73553	-0.85397	-0.54805	1.66994	0.780665			-0.68899	1.92639	-3.12075	-0.04541	-1.79533	-0.07653	3.09579	1.5261	0.115905	0.844404	-0.12371	1.54618
0.465333		0.101273	-0.4476	1.92411	-0.45908	0.036501	0.423654	1.37803	-1.25745	-0.49459	-0.46677	-1.09928	-0.86078			-0.44967	1.47773	2.16985	1.38129	0.924448	-10.6939	0.339133	-1.30229	-0.67514	-0.40686	1.24743	0.778935			-0.1849	-0.41002	-2.87759	0.330596	0.258431	1.18493	3.10818	1.35003	0.076035	1.23072	-0.1748	1.56522
0.466		-0.20191	-0.62417	-0.13001	-0.38607	-1.20111	0.237743	1.58198	-0.82813	-0.7138	-0.9863	-0.66473	-0.83784			0.165787	0.595228	2.54326	1.43198	1.0758	-9.52123	0.488327	-1.31656	-1.06262	-0.86845	1.33565	0.121542			-2.39841	1.73178	-2.72824	0.354441	0.86545	-0.34106	3.51345	1.09547	-0.08092	1.3452	0.273836	1.94884
0.466667		0.669353	-0.47418	0.620751	0.401822	0.475632	0.905088	1.47035	0.902643	-0.81375	-0.89005	-0.24901	-0.96364			-0.4811	1.74378	4.40883	1.96408	1.54261	-13.5273	0.431189	-0.93455	-0.43136	-1.0514	1.25485	0.124111			-2.31358	0.019056	-4.07511	-0.14952	-1.36365	0.636136	3.22545	1.06818	0.218848	1.60056	0.482205	2.35278
0.467333		0.001484	-0.63896	0.738774	0.00449	-0.97676	-0.58761	0.31068	1.97855	-0.22434	-0.96974	0.02333	-0.30502			-0.655	2.31529	2.14996	1.88262	1.60475	-14.0359	0.69542	-1.44324	-0.9495	-1.66406	1.14806	0.314278			-1.66886	1.15148	-3.15847	-0.02087	0.133369	1.43852	3.32809	0.637974	0.054652	1.29119	1.20217	2.89427
0.468		-0.03664	0.005122	0.190309	-1.19152	-0.94178	-0.02443	-0.45289	1.24328	0.127377	-0.45358	-1.54102	-0.63944			-1.39292	0.455824	2.02878	2.52634	0.426276	-14.3001	0.94843	-0.82146	-0.94875	-1.8492	0.69022	0.763963			-1.03318	0.480493	-3.63384	-0.59128	-1.19932	2.04694	3.00541	0.766614	0.561975	0.642506	1.44257	2.98823
0.468667		-0.7252	-0.71011	-0.1198	-1.65185	0.43199	0.32083	2.58192	1.02448	0.591168	-0.52845	-1.36689	-1.17183			-0.54714	1.96718	1.3468	2.11682	2.16909	-13.918	0.340193	-1.12873	-0.94752	-1.96468	1.3788	1.94145			-2.02421	0.760088	-3.36707	-0.71211	1.03612	2.67376	2.78231	0.44188	0.112726	0.704408	1.43539	2.81715
0.469333		1.13477	-0.28348	-0.27472	-0.8076	-0.31589	0.844544	0.391125	1.20393	0.787671	-0.02386	-1.05793	-0.78849			-1.02799	1.63107	3.07284	2.81853	1.22593	-12.9414	0.971823	-1.6438	-1.61259	-2.44132	1.01985	2.6919			-2.07393	-0.09004	-2.83099	0.442006	1.2281	0.880167	2.29683	0.812814	-0.1755	0.287827	1.15347	2.55787
0.47		-0.70686	-0.05822	0.475312	-1.27679	-2.3891	0.470016	-0.6016	1.2138	2.28193	-0.34145	-0.81954	-0.51351			-0.45778	2.70264	2.16371	1.20321	1.81521	-12.1145	0.090708	-1.20049	-1.78717	-2.7229	1.72271	3.28978			-1.49403	0.718416	-4.14506	-1.21992	-0.20878	0.049238	2.47109	1.39119	-0.01737	0.685072	2.20439	2.52345
0.470667		-0.64465	-0.43983	0.490931	-0.88702	-1.1492	1.55761	-1.47439	1.10008	3.95197	-0.26853	-1.41846	-0.54625			-0.55764	0.43681	1.32846	1.76225	0.330284	-11.1473	0.323803	-0.62933	-1.28936	-2.24465	1.66733	2.23296			-1.30775	-1.58663	-2.63716	-0.7554	1.78898	0.967355	1.89798	1.44518	0.094237	0.129331	1.51141	2.46923
0.471333		-0.545	-0.78914	0.47567	-1.5475	-1.43563	0.160994	-0.43244	0.699131	4.88132	0.196989	-1.43864	-0.93612			1.46019	0.8285	2.45851	2.66973	1.28444	-11.6835	0.839921	-1.32622	-2.03719	-2.32122	1.58246	1.98192			-0.83482	0.485099	-0.55134	-0.65098	1.10737	-0.55042	1.44978	1.56938	0.386356	0.617196	1.33553	2.38818
0.472		0.1066	-1.58383	0.916423	-1.25444	-1.16513	0.350622	-0.42092	0.905683	4.85661	0.772887	-0.62031	-0.97439			-1.31856	1.00641	1.38575	2.29052	1.37617	-11.934	0.334716	-1.61913	-1.86607	-2.2438	2.22066	1.20655			-2.0166	0.512276	-1.69623	-0.08842	1.42065	-0.73037	2.06536	1.64403	0.316436	0.475942	1.02355	2.50639
0.472667		-0.25773	-1.3781	-0.05597	-0.76771	-0.67824	1.28085	-1.19638	0.286912	3.21557	1.5752	-2.13251	-0.96635			0.346795	1.42876	1.78384	2.68532	1.44839	-16.2152	0.326054	-1.19486	-1.65143	-1.95852	0.717573	1.07335			-1.43975	-0.19232	-0.28894	-0.21023	0.726504	0.203169	2.08797	1.64831	0.0315	0.7317	1.72331	2.452
0.473333		0.596222	-1.25688	0.143778	-0.75562	-0.37583	-0.94235	0.591513	0.710643	3.9489	2.03294	-1.4611	-1.21313			0.588906	1.22977	2.2366	2.7417	1.70042	-12.9879	1.24637	-0.94169	-1.0666	-1.55421	0.599574	1.56489			-0.49678	0.056324	-0.79242	0.921369	1.33341	-0.35001	2.13997	1.72943	0.17921	0.408984	2.06023	2.55689
0.474		0.352073	-1.26188	-1.29018	-0.90525	-0.74761	0.854992	-1.52463	0.152868	3.77994	2.10406	-0.93504	-1.25025			-0.22454	1.7445	0.507199	1.49836	1.67589	-14.017	1.09115	-0.66407	-1.3284	-1.4608	0.513849	2.98448			0.102546	0.592878	-1.95139	0.378173	1.08497	-0.25266	2.69483	1.40422	0.372679	0.170895	1.66994	2.6415
0.474667		-0.24259	-1.74745	-1.58088	-0.23724	-1.2352	1.01271	-0.57469	0.043736	2.45075	1.60732	-0.84282	-0.82753			-0.33608	1.15751	0.834899	1.54631	0.845885	-13.9403	1.31354	-1.12312	-1.22572	-1.3763	1.43459	4.58336			-0.06286	2.2492	0.561624	-0.73933	0.085241	-0.4238	3.47879	1.58535	0.114856	0.535989	1.41635	2.71508
0.475333		-0.72539	-0.62701	-2.53241	-0.92962	-0.95289	0.00747	-0.00771	0.385617	1.84163	1.78718	-1.45692	-0.9716			-0.72417	2.14598	-0.37429	2.98865	1.39586	-12.6218	0.848711	-1.73977	-1.22204	-2.16404	1.50295	4.74568			1.71054	0.773564	-1.83432	-1.3139	0.811597	-0.78314	3.5106	1.89759	0.072928	0.546788	0.828715	2.51137
0.476		-0.8092	-0.93367	-1.2374	-1.26002	-1.47117	0.156009	0.067332	0.294734	1.66227	0.983151	-1.56431	-1.20237			-1.38588	2.08454	0.095158	1.4429	2.565	-13.2851	0.769741	-1.06729	-1.13885	-1.84395	1.26779	4.53224			0.360377	-0.29512	-1.02614	-0.53608	-0.0465	-1.24626	3.03955	1.35244	-0.16669	-0.02462	0.692907	2.71369
0.476667		1.62632	-0.43981	-1.57448	-1.01384	0.096571	-0.06633	0.312757	0.652913	0.746606	0.616626	-0.73684	-1.32782			-1.05192	0.234752	-0.67106	1.91008	2.20076	-12.2764	1.06414	-0.9595	-1.29648	-1.35836	0.903179	4.66055			-1.40792	0.190443	-1.54912	-1.10987	-1.16773	-0.92385	3.201	0.816372	0.208307	0.041568	0.185276	2.55032
0.477333		0.709313	-1.4545	-1.65305	-1.73434	-1.19047	-0.38112	-0.40046	0.658798	0.16553	1.08863	-0.06832	-0.97523			-0.99008	-0.79172	0.834115	1.1204	1.14938	-12.6317	0.437983	-0.6634	-1.14841	-1.29405	0.498604	4.67815			-0.6001	-0.67603	-0.84491	-1.45695	-0.3107	0.61634	2.5478	0.764683	0.418209	0.105774	0.503165	2.11586
0.478		2.00587	-1.56466	-0.74178	-1.55526	-0.14213	0.187876	1.11181	0.221201	0.028351	1.04358	-0.64498	-0.65087			-1.47569	0.835508	1.88898	1.34393	0.754462	-14.2686	1.22416	-1.24483	-1.43278	-0.77994	0.187693	3.75027			-0.22658	0.211822	-1.59696	-1.14263	0.185246	2.07894	2.35267	0.898996	0.174989	0.990788	1.02935	1.96542
0.478667		2.17066	-0.31163	-1.64806	-2.01752	-2.16063	0.157987	-0.90164	0.353446	0.204426	1.07167	0.462375	-1.50533			0.461413	0.90628	1.15711	2.46337	1.60933	-14.4436	0.741104	-1.37332	-1.31587	-0.24222	-0.39928	2.66521			-1.12606	0.811616	-0.68386	-0.86766	0.325421	1.16237	2.5662	1.21022	0.329018	1.02455	0.675006	2.09727
0.479333		1.57458	0.076792	-0.59676	-1.2368	-1.48492	0.024917	1.41356	1.14781	0.031396	1.2122	2.34022	-1.21674			-0.1268	0.210703	-0.43901	1.95736	1.61945	-15.0812	0.967141	-1.41336	-1.46723	-0.1151	-0.02662	1.57943			-1.36424	-0.76698	-1.76526	-0.84448	0.989863	1.88552	3.15291	1.51431	0.406165	0.269108	1.00867	1.98296
0.48		1.99126	-1.14469	-0.2366	-0.83459	-3.75835	-0.89588	0.267307	1.01714	0.20241	1.21966	1.86729	-1.38299			0.818111	1.11187	-0.39483	3.27348	0.571283	-14.2257	1.76465	-0.55782	-0.77628	-0.45686	-0.11235	1.15921			-0.06137	-0.08473	-1.91968	-0.71417	-0.70703	0.820733	3.58988	1.61147	0.453213	0.727087	0.838935	2.11714
0.480667		2.29169	-0.16012	-1.92276	0.818213	-1.61725	-0.14156	1.09227	0.730381	0.435296	1.20582	0.334903	-1.06679			0.260789	1.68436	-0.06671	2.49477	1.84392	-13.3328	1.69649	-0.06974	-0.96685	-0.02333	-0.25726	0.843084			-0.78619	0.87227	-0.54311	-0.47847	-0.23026	1.83551	4.10086	1.61478	0.469535	0.912576	0.37846	1.54109
0.481333		1.76612	-0.00047	-0.42145	-0.78139	-3.14363	-0.49728	1.51436	1.32007	-0.28418	1.04296	0.019389	-1.22643			1.06619	1.38294	-0.43868	1.88235	2.04398	-13.2369	1.39089	-0.14923	-1.05331	-0.46678	0.877029	0.289143			-0.5242	-0.35384	-0.73461	-0.40734	1.30749	1.01575	4.8922	1.45183	0.426019	0.62347	0.757154	1.61596
0.482		2.78886	0.612404	-2.52028	-0.66228	-1.06875	1.00317	0.681759	1.98002	0.024256	1.06052	0.712616	-0.95349			-0.12724	0.606125	-0.91799	3.50921	2.06186	-14.7177	1.20225	-0.47007	-0.30283	0.55045	0.306783	0.455224			-0.97536	0.105271	-0.20258	0.148999	-0.28307	0.028126	4.83379	1.16192	0.042217	-0.06394	0.473065	1.63593
0.482667		1.60938	-0.35341	0.134193	-2.33147	0.283176	-0.2769	-0.17537	1.59972	-0.22342	1.27413	0.322258	-1.0531			1.4796	0.752576	0.460961	2.45931	1.27878	-12.6884	1.21407	-0.06269	0.001394	1.42764	0.835307	0.225903			-1.58672	0.615382	-1.5449	-1.29039	-0.00409	0.379228	4.7845	1.5635	0.041963	0.380512	0.817471	1.55167
0.483333		2.17984	0.464874	-1.03556	-0.38384	-1.79755	-0.92294	2.39863	2.1565	0.161571	1.42247	-0.1621	-0.41354			0.018229	0.624179	-1.21017	1.35918	1.34773	-13.1423	1.42369	0.016026	-0.64922	1.99341	0.510616	0.020035			0.043887	0.926353	-0.93059	-0.08639	0.158113	1.71455	4.62894	1.8651	0.15189	-0.08951	0.250119	1.62927
0.484		-0.56621	-0.63704	-0.23931	-0.34833	-2.5026	0.622291	-1.4616	1.8153	-1.03266	0.965808	-0.71074	-0.24925			1.76246	2.7678	0.388774	1.28217	0.137018	-13.8031	0.990284	-0.13162	-0.40606	2.53464	0.578612	-0.14014			-1.40903	0.953294	0.775427	-0.18189	1.44305	1.6759	4.56958	2.28655	-0.29897	0.662107	0.755404	2.03864
0.484667		-0.53298	-1.32973	-0.54838	-0.43401	-2.7725	-0.57247	-0.21952	1.72724	-0.11798	0.619842	0.167219	-0.16957			1.29383	1.02678	1.44657	1.40812	1.09484	-13.6179	2.00172	0.536516	-0.88931	1.97139	0.185858	-0.1161			-0.74175	-0.47166	0.204883	-0.65641	1.40158	1.14034	3.86282	1.4445	-0.118	1.22888	0.859761	2.09622
0.485333		0.506174	-0.67511	0.681066	-0.16628	-1.49673	-0.5088	1.26057	1.2224	-0.13488	0.717667	-0.33404	-0.09109			1.44334	0.341806	1.3978	3.10024	1.25581	-13.211	1.07515	0.537809	-0.91018	2.47533	0.305184	-1.0495			-1.90132	-0.40282	0.012284	-0.80346	-0.72231	0.854181	3.98928	1.56466	-0.48446	0.859432	0.229374	1.54379
0.486		-0.08045	0.254863	-0.61924	-0.8677	-1.65183	0.213672	0.776843	1.31831	-0.4529	0.81183	0.497217	0.269507			0.311107	0.70282	0.760246	1.93618	1.08312	-14.0715	0.507574	0.266146	-0.83207	2.90525	0.796171	-1.38151			-1.5623	0.822538	-1.44349	-0.62637	0.434964	-0.59931	4.44655	1.26054	-0.22749	0.484384	0.540923	1.78017
0.486667		-0.33487	-0.00261	0.05846	-0.21569	-1.25604	0.008556	0.728285	1.55777	-1.81208	0.294709	1.10311	-0.26261			-0.37153	2.26656	0.085718	2.70522	1.44377	-16.6812	0.143724	0.486678	-1.39763	2.49813	1.17525	-1.50335			-2.18872	1.24711	-1.01157	-0.2283	1.71816	0.131711	4.06703	1.23455	-0.40649	0.121615	0.284253	2.44435
0.487333		-0.09999	1.0024	-0.20496	0.430029	-1.85197	0.037367	0.283254	1.76465	-1.90227	0.136446	0.51389	-0.61798			1.04524	0.068945	1.37828	2.21918	1.22156	-15.2793	0.499342	0.575079	-0.92965	2.73435	0.936708	-0.98162			-1.17034	0.828438	-1.21805	-0.21196	2.2196	1.0791	3.93315	1.4071	-0.3066	0.588798	0.678071	2.54701
0.488		-0.43257	0.294665	-0.83042	-0.33789	-2.29519	0.056545	1.38183	1.5209	-2.62228	-0.07546	-0.57026	-0.33996			0.710882	0.188837	0.552725	1.97912	1.44184	-13.7787	0.550845	0.329901	-1.91428	2.1017	0.52069	-0.07563			-1.69806	0.64043	-0.80809	-0.16194	-0.24178	1.62676	3.6384	1.23931	-0.19311	0.322588	-0.47316	2.51354
0.488667		-0.77938	0.738475	-0.58224	-1.47096	-2.44915	-0.60949	0.050328	1.06957	-1.51397	0.113289	-0.83421	0.100246			0.770424	0.963206	0.512997	0.242298	1.17453	-14.187	0.486657	1.83685	-0.97458	1.67766	0.428382	0.379506			-0.55666	1.34	0.221108	0.141669	0.080391	1.01662	2.99691	1.57678	0.027685	0.606989	-0.46429	2.21865
0.489333		-0.87019	-0.11662	0.152947	-1.53208	0.136334	-0.1182	0.903889	1.14297	-2.21777	0.5984	-0.63707	0.508084			1.31644	0.411367	0.011739	1.61533	0.27668	-15.7777	1.13962	1.16471	-1.29524	1.19637	1.26118	0.264579			-1.21329	1.53529	-1.15011	0.082791	0.3449	-0.12515	2.42801	2.02878	-0.22913	0.331571	-0.05462	2.15928
0.49		1.02993	-0.30211	-0.78125	-0.53586	-2.42289	0.812719	-0.14423	1.75041	-1.43283	0.318581	0.11369	0.433867			0.27611	0.785814	-0.55646	1.58007	0.946877	-14.0411	-0.34567	0.883033	-1.39765	0.941482	1.43834	0.310807			-1.37428	0.211009	-0.65962	-0.25461	-1.02151	1.63313	2.59723	1.48644	-0.16515	0.267013	-0.80183	1.83162
0.490667		-0.83662	0.147447	-1.34886	-0.68322	-1.71238	1.31704	2.33436	1.95922	-1.52842	0.598764	-0.13456	0.602313			-0.30478	1.6662	0.898336	0.65533	0.418734	-15.314	0.325302	0.751526	-1.14106	1.57606	1.64856	0.032725			-1.49277	0.054846	-1.42819	-0.98314	-0.16394	1.03236	2.12781	1.67221	-0.2167	0.530024	-0.05671	2.08685
0.491333		-0.39793	0.449503	-1.3566	-0.5289	-1.04342	-0.096	0.720664	2.37286	-2.2317	0.381283	0.052585	-0.17395			0.882701	0.185596	0.667326	0.909852	1.83329	-13.2171	1.58671	0.505232	-0.91138	1.28463	1.10263	0.25735			0.395544	0.147693	-0.49592	-1.28934	0.804182	1.18755	1.91672	1.95334	-0.08979	0.103313	-0.04294	2.45357
0.492		0.482362	-0.75792	0.306849	-1.2157	-0.74147	0.231053	-0.28357	2.27689	-1.25418	0.355956	-0.75396	0.115623			1.95084	2.14001	0.768666	1.08356	2.60388	-17.1639	1.00802	0.462254	-0.71788	0.495743	2.04117	0.068765			0.058375	-0.49241	-0.51726	-1.12294	0.253458	1.51975	1.97435	2.09618	0.07882	0.375312	-0.22441	2.24595
0.492667		-0.49812	0.02061	-0.90064	-0.46143	-2.46519	1.83012	2.79935	2.74686	-0.75527	0.349756	-0.21007	-0.30782			0.978702	1.58323	-0.54144	1.52709	0.539189	-13.4465	0.589156	0.398909	-0.61668	0.438623	1.38043	0.143905			-0.93806	0.67741	-1.16406	-0.93811	-0.66625	0.929272	2.31696	2.88182	-0.24431	0.826397	0.143091	2.64311
0.493333		-0.39302	-0.23299	0.665145	-1.58638	-2.09116	0.236661	2.0751	2.33621	-0.18287	-0.09917	0.730767	0.226139			0.368307	-0.10644	0.398127	1.51983	0.884595	-15.4618	-0.23617	0.58064	-0.48853	0.697363	0.378269	0.023747			-1.62356	0.101819	-1.41723	-0.97378	-0.00804	1.20572	2.41712	2.45527	-0.64598	0.476555	0.380459	2.34239
0.494		-0.87701	-0.13647	0.83806	-1.14972	-2.5537	0.443638	1.1524	2.27968	-1.33143	-0.2399	-0.52361	-0.26125			1.02478	0.897557	-0.02813	1.47359	0.646921	-14.7009	1.43119	0.840568	-1.04191	1.42835	0.516514	0.021041			-1.23487	0.759709	-1.49147	-0.7677	-1.63597	1.90455	2.54735	2.98221	-0.49677	-0.01991	0.26468	1.92531
0.494667		0.073412	0.79975	-0.25974	0.038028	-1.05347	0.374563	2.23914	1.58752	-0.96945	-0.33753	-0.20419	0.30381			0.109277	1.06322	-0.04985	1.86178	0.218569	-13.4884	1.3857	1.43706	-0.12529	0.603834	0.786999	-0.38011			-2.01124	1.87088	-0.97296	-1.68621	-1.27704	1.1613	2.70167	1.94954	-0.69628	-0.06427	-0.43115	1.96618
0.495333		0.796706	0.534504	1.08008	-1.53688	-2.32809	0.132093	0.366135	1.58113	-1.18706	-0.23706	-0.99579	-0.54746			-0.11701	1.13701	-0.30227	3.37182	0.223206	-11.6878	1.47288	0.370969	0.047381	0.201867	0.746878	-0.15612			-0.10259	0.680763	-0.39471	-0.86336	0.049402	2.22414	2.66433	1.2729	-0.70114	0.783517	0.186245	1.63954
0.496		0.177125	0.864063	-1.86498	-1.41485	-0.82298	0.953154	1.06377	1.50089	-1.53789	-0.61161	0.578604	-0.6381			0.236077	0.008262	0.206671	2.44272	-0.65931	-16.5032	0.449965	-0.11338	-0.08453	0.542167	1.33496	-0.17945			-0.81532	0.595172	-1.3895	-1.34805	0.917406	1.49533	2.91687	0.746877	-0.69827	0.921805	-0.62958	1.5382
0.496667		0.168242	0.402733	0.861857	-0.91325	-2.27914	0.606527	1.99601	1.01906	-1.72887	-0.34867	-1.77345	-0.85061			-0.16154	-1.23904	0.675604	3.30902	-0.40054	-13.9677	0.427938	0.566817	-0.30103	0.070543	1.4382	0.19433			-0.60668	2.4571	-1.02442	-0.52346	1.33281	0.625469	3.60991	0.076275	-1.01628	1.07627	-0.4079	1.56633
0.497333		-0.04207	-0.02825	0.335953	-0.10382	-1.82359	-0.37262	1.68204	1.09988	-1.49926	-0.68544	0.207388	-0.72934			0.471985	0.536733	0.399008	2.75275	0.014044	-13.1459	-0.33641	0.475614	0.362709	-0.33825	1.14833	0.489896			-0.48345	0.088151	-1.40471	-0.15004	0.029263	1.49769	3.70611	0.519504	-0.99869	1.26275	-0.80633	1.70188
0.498		0.262082	0.164879	-0.4321	0.527691	-1.87212	0.256799	0.608602	0.988978	-1.32935	-0.5826	-1.71629	-0.82467			1.59183	0.975539	-0.64915	2.27102	-0.83622	-13.7306	0.707641	0.856247	0.327696	-0.31985	1.78575	0.868921			-1.75157	0.496182	-1.44744	-0.00845	0.392771	1.51087	3.14816	0.664519	-0.88281	1.33312	-0.78157	1.97348
0.498667		-1.32154	-0.37362	-1.57484	-1.55284	-1.00689	-1.257	0.585615	0.34361	-1.14386	-0.55916	-0.68293	-1.0997			-0.61344	-0.00194	0.622937	2.53188	0.201097	-13.551	0.774438	0.534011	0.349567	-0.45062	1.54115	1.56445			-2.37578	-0.44384	-1.49472	-0.16211	-1.15362	0.00978	3.04839	0.703855	-1.16001	0.336359	-0.03275	1.71807
0.499333		-0.70971	0.717115	-0.26881	0.415092	-2.04874	-0.58113	1.07091	0.826022	-1.03586	-1.00091	-0.24081	-0.73093			-0.62616	-0.60851	1.69752	2.29941	-0.39193	-14.1806	0.888682	0.597213	0.240739	-0.60568	1.85561	2.28939			-1.97394	-0.94601	-1.9166	0.190259	1.19215	-0.50007	2.46357	1.6215	-1.03746	1.10168	0.217837	1.71312
0.5		-0.26723	0.845223	-1.05733	-0.82155	-2.59206	-0.61532	0.612078	0.464759	-0.78969	-0.81999	-0.99359	-0.79064			-0.9668	-1.04064	1.18675	2.34841	-0.56068	-14.1305	1.09655	-0.0772	0.527612	-1.3511	2.33679	2.50339			-2.2039	-0.92449	-0.85722	-0.22058	-0.56165	0.886612	2.08016	1.9598	-0.8184	0.910066	0.408199	1.31487
0.500667		0.071442	0.420765	-0.68782	0.211837	-0.83127	-1.09306	0.77817	0.267005	-1.58482	-0.85114	-0.35253	-1.3294			-0.04952	1.08789	1.574	1.83498	0.064945	-15.5021	0.101236	0.071818	0.402688	-1.4315	2.48712	3.00125			-0.0046	-0.16463	-1.49426	-0.7613	-0.7632	0.097869	2.17588	1.73054	-0.89249	0.543575	-0.24297	1.32178
0.501333		0.222286	-0.1036	-0.94126	0.878429	-0.82467	-1.35353	0.642298	-0.25135	-0.957	-1.03899	-0.50589	-1.19459			-0.56256	0.407464	4.23408	2.04234	-0.50157	-14.4477	0.077768	0.32435	0.430011	-1.64059	1.82428	3.85488			-1.09043	-0.98556	-2.48642	-0.21834	1.48986	1.55185	2.19882	1.89987	-0.6121	0.648377	-0.55744	1.20956
0.502		-0.23708	0.828669	-1.28786	1.4838	-1.58943	-1.30323	0.543954	-0.01456	-1.02922	-0.8575	-0.28076	-0.256			0.599203	1.67649	2.42093	2.10151	-1.14015	-13.8068	0.703879	0.863269	0.239451	-1.40034	1.43147	3.49541			-0.47693	-0.93318	-1.69835	-0.35176	1.31959	-0.01152	2.16632	1.95628	-0.67018	1.19176	-0.25567	1.34478
0.502667		-1.29994	-0.23375	0.248442	-0.60488	-1.77315	-0.71513	0.743277	-0.15115	-1.83773	-1.10908	-0.67452	1.19809			-2.07874	-0.79694	0.541319	2.4068	0.114206	-14.3646	0.454245	0.440283	0.331684	-1.52521	1.4173	3.91149			-0.68998	0.370792	-0.32377	-0.30503	-0.94206	0.297881	2.19857	2.38466	-0.27486	0.530254	-0.06833	1.05667
0.503333		-0.5671	-0.15079	-0.7258	-1.00828	0.339063	0.159326	1.12285	-0.57625	-1.84792	-1.06482	-0.55525	2.55069			-0.76937	-0.35087	1.73401	3.22116	0.198424	-14.9516	0.503754	0.330582	0.3641	-1.31449	0.895923	3.13171			-1.6389	0.804093	-1.60063	-0.19577	0.291841	0.693264	2.17134	2.14578	-0.31701	0.612942	0.675675	0.724696
0.504		0.987873	-0.53564	0.56594	-0.04939	2.25452	-1.42434	1.61508	0.142642	-1.68981	-1.10729	-1.24559	4.16974			-0.644	0.313744	0.549703	2.86723	0.84543	-15.0385	1.16646	-0.03126	0.227156	-1.26294	0.472845	2.69574			-0.77105	-0.08824	-1.0804	-0.63713	0.916317	-1.64059	2.04253	2.76482	-0.42544	-0.03096	0.343095	0.838467
0.504667		1.6662	-1.30355	-0.4856	-0.35507	0.131826	-1.72799	0.922631	-0.06015	-1.419	-1.09811	-1.79438	3.55813			-0.79704	-0.44857	0.204296	2.82486	0.02865	-13.7736	0.956062	0.643663	-0.06116	-1.73306	0.912781	1.66939			-0.22822	0.374195	-1.09094	-0.72067	0.701982	0.350786	2.38719	2.73042	-0.30141	0.095087	-0.06771	0.909027
0.505333		2.05324	-0.63655	-0.25919	-0.42962	-2.08013	-1.54613	-0.3245	0.034351	-1.32122	-1.29694	-1.41948	2.46123			-0.9504	-0.24795	0.641825	2.21028	0.491278	-14.9421	0.799849	0.389012	0.148811	-2.87262	0.209141	1.5457			0.282666	-1.66861	-1.23936	-1.49464	0.218649	1.03447	3.34468	2.54837	-0.66731	0.531264	0.216473	0.681332
0.506		2.75521	-0.00486	-0.48352	-1.67886	-0.83392	-0.22712	-0.38084	0.263686	-1.46931	-1.11752	-0.33612	1.54949			-1.27516	0.040974	-0.92879	2.08786	-0.12602	-14.0182	0.824644	0.564724	0.414633	-2.27569	0.694265	1.70589			-0.12625	1.39333	-1.84098	-0.06276	0.454036	0.401316	3.82038	2.15273	-0.78122	0.477465	0.630662	0.609014
0.506667		2.40224	0.741596	0.761346	-0.99159	-0.22357	-3.35984	1.06627	1.34826	-0.98713	-1.55523	-0.46327	1.92504			-0.92658	0.199064	-0.20972	2.11166	0.904359	-13.2446	0.627352	0.732347	0.121725	-1.80573	1.00934	2.21757			-0.25796	-0.01033	-1.44888	-1.36641	0.08876	0.933516	3.5253	1.83671	-0.64121	0.135031	-0.21314	0.716193
0.507333		1.91567	0.52157	0.777046	-1.76209	0.363758	-2.07356	1.1231	1.80661	-1.3639	-1.2283	-1.11784	1.95644			-1.17798	1.66053	0.601222	1.74853	0.11896	-14.5878	0.818929	0.592643	0.023058	-1.50091	0.992266	2.04606			-0.6441	-0.74564	-0.68643	0.150521	0.267037	1.22932	3.30749	1.51124	-0.54256	0.176912	0.044512	0.451992
0.508		0.904853	1.33348	0.497022	-1.6295	-0.11603	-0.67932	1.41508	1.96087	-0.93032	-1.09356	-1.98305	2.32872			-2.1513	1.10079	-0.07003	1.50373	0.748875	-14.3439	1.05931	0.15427	-0.0353	-1.01415	0.854374	2.30709			-1.24906	0.681943	-1.27952	-0.53286	0.273867	-0.54178	3.79158	1.24403	-0.55708	-0.28765	0.34396	0.476048
0.508667		1.64666	0.156613	-0.55165	-1.0632	0.257649	-2.25314	1.37149	1.33072	-1.15657	-1.19537	-1.03009	2.34048			-0.82527	1.17774	-0.46033	2.1135	1.02703	-14.5576	0.257696	0.392923	-0.23894	-0.89778	1.65997	1.69924			-0.98313	0.282995	-2.29989	-0.86991	0.097658	-0.34936	5.32457	0.908186	-0.66539	0.043183	0.387748	0.694927
0.509333		0.479939	0.925325	0.95879	-0.81641	-2.20666	-1.15314	1.79313	1.92927	-1.5101	0.126237	-1.53361	1.16609			-1.03874	2.84563	-0.50862	3.09927	1.18069	-15.0401	-0.11881	0.970898	-0.28113	-1.68665	1.65103	0.815133			-1.18876	1.3008	-1.65513	-0.81718	-0.88133	0.544143	4.9102	1.21841	-0.38097	0.339669	-0.21521	0.527241
0.51		1.20604	0.684422	-0.42399	-0.05249	0.124016	-1.2464	-0.92007	1.88994	-1.33411	0.62961	-1.98833	1.24373			-1.46369	0.337713	-0.71848	2.12733	0.463848	-14.1827	0.818674	1.25706	-0.45029	-1.41469	2.11161	0.026111			-2.0787	1.12053	-0.26294	-0.92663	-0.82344	-0.25059	5.17238	1.78157	-0.13255	0.356719	-0.16036	0.682371
0.510667		0.40279	0.831627	1.83987	-0.57927	-0.71766	-2.19793	0.762608	1.59095	-1.02658	1.1208	-1.67307	1.06904			-1.07278	-0.19441	-0.91035	1.5663	-0.53667	-15.0229	0.758006	1.65311	-0.18438	-1.83188	1.72427	-0.00336			-1.68492	0.751656	0.351518	0.40263	0.04156	0.141864	5.95879	2.25533	-0.07847	-0.25042	-0.3847	0.759025
0.511333		0.967642	0.552833	0.285007	-1.68763	-2.46386	-0.59237	2.3665	1.93281	-0.4166	1.04615	-1.85208	1.2373			-1.54112	0.221103	-0.85383	1.82734	0.886915	-13.0012	0.444519	1.3527	-0.804	-1.30609	1.98338	-0.26164			-0.96801	-0.23407	-0.38696	0.828663	0.809918	-0.66047	5.4571	2.47461	-0.20301	0.157174	-0.4766	0.683329
0.512		0.062997	0.439558	-2.69038	-0.79677	-1.10012	-2.00073	2.62632	1.40329	-0.78085	0.465699	-1.14105	1.56119			-0.55403	0.032345	-1.39729	2.24476	0.963674	-12.1968	0.921184	0.676705	-0.15971	-0.53267	1.53005	-0.7345			-0.65669	0.426907	-0.12736	-1.20638	-0.57887	0.551561	5.51292	2.56251	0.033803	-0.29077	-0.39283	0.587407
0.512667		0.371152	-0.433	1.14738	-0.51221	-1.94607	-1.7697	2.23634	0.688326	0.007989	0.110689	-0.55429	1.62265			-0.76802	-0.41001	-2.18278	2.17626	0.526889	-14.2471	1.25911	1.00697	-0.30276	-1.67494	1.21612	-0.67324			-1.40476	-0.38724	-0.24541	0.028292	-1.27112	2.28566	5.14326	1.90653	0.133826	0.252095	-0.47776	0.486801
0.513333		0.118499	-0.86252	-0.30438	-1.1415	-0.98289	-1.28146	2.02954	0.381871	-0.42626	0.353961	-1.15971	1.26817			0.199206	0.432488	-1.08096	1.46926	0.5419	-13.6302	1.16529	0.451217	-0.40601	-1.46683	2.04115	-0.05595			-3.58946	1.86457	-0.10701	-0.83767	-0.51766	-1.43387	4.37019	1.30701	-0.10721	0.388366	0.045478	0.559159
0.514		0.448693	-0.68363	-2.00464	-0.67961	-0.6704	-1.78396	2.61445	0.771682	0.264291	0.19806	-1.96006	0.713567			0.713684	1.37321	-1.38555	0.75646	0.704895	-15.5194	0.944512	-0.08918	-0.20744	-0.81371	2.06143	-0.17468			-1.58371	0.036919	0.153574	-0.36292	-0.09636	-0.13521	3.49324	1.39737	-0.57092	0.588383	-0.71623	0.155912
0.514667		-0.87102	-0.03991	-0.48107	-1.80176	-1.17956	-2.14919	0.475368	0.994546	1.67145	0.036471	-1.58787	0.886141			-0.54529	0.431585	-3.02396	2.62552	0.90205	-14.7778	1.17989	-0.10542	0.096528	-0.75423	1.81479	-0.81864			-0.41785	0.392075	0.4354	-1.04836	-1.97073	0.278335	3.48022	1.12147	-0.65709	1.15266	-0.45251	0.271275
0.515333		0.345557	-0.57935	2.05195	-0.51614	-1.6357	-1.72642	1.01877	0.454157	2.43828	0.339779	-2.21751	0.564453			-0.16562	-0.16149	-2.04322	1.40772	0.539535	-14.4126	1.29487	0.044315	-0.30563	-1.26775	1.98398	-1.2241			-0.5492	0.200001	-0.46347	-0.80355	-0.91711	-0.85317	3.36001	0.389754	-0.32902	1.07685	-0.85315	0.360589
0.516		0.113237	-0.79388	1.29913	-0.38313	-1.2162	-1.23664	1.42853	0.613882	2.3259	0.343086	-0.7716	0.664615			-0.59569	0.106128	-1.529	0.834906	0.271864	-14.3317	0.986375	-0.22143	-0.21747	-1.24082	1.64735	-0.81681			-0.34976	-0.47701	0.632534	-1.42252	0.109243	1.94175	2.8102	0.104337	-0.33483	0.854869	-0.88334	0.403773
0.516667		-1.42607	0.28489	0.259973	-0.75374	-0.221	-0.74783	-0.01286	0.486077	2.17202	0.282722	-1.46012	0.383048			-0.25581	-0.13475	-1.60551	2.43406	1.29533	-14.889	0.519096	-0.43233	-0.71412	-1.05522	1.66732	-0.2026			-0.17291	0.514751	-0.7762	0.161987	-0.11035	0.286678	2.76724	0.465323	-0.6301	0.761883	-0.93822	0.91934
0.517333		-0.57651	-0.92337	-0.87483	0.340754	0.72886	0.145285	0.836587	-0.06709	1.20813	0.233606	-0.98058	0.593778			-0.31771	0.942892	-0.67962	1.95755	1.18116	-15.2027	0.435636	0.417775	-0.25127	-1.69038	1.70805	-0.44319			-0.35261	0.039989	-0.61743	-1.00289	-1.66635	0.909957	3.05215	1.20371	-0.47203	1.02916	-0.92757	1.49936
0.518		0.268043	0.729231	0.381453	-0.32549	-1.67871	0.526759	0.309773	-0.12486	2.50492	0.07074	0.374778	0.867967			1.08281	1.5673	-2.05291	2.56076	1.67575	-13.5399	0.222928	0.160186	0.352293	-1.47181	1.53308	0.125162			-0.50856	1.29346	-0.21939	-1.05719	1.58312	1.12754	3.29437	1.18492	-0.18929	0.844452	-0.96669	1.45449
0.518667		0.238005	0.589625	-0.83091	0.367037	-1.1815	1.81802	2.89772	0.467642	1.62335	-0.0834	-0.80973	1.64828			0.204574	2.17409	-2.17736	1.87573	0.805273	-13.9909	0.263236	0.630558	0.394395	-1.69656	1.24805	-0.15493			-0.4481	-1.41478	-1.85923	-0.92341	0.136348	0.282395	3.13219	1.0004	-0.59629	0.597075	-0.93746	1.27666
0.519333		0.213767	0.322659	0.483483	-1.72218	-0.04439	0.592936	0.340775	-0.05359	1.87896	0.110823	-0.66459	0.910834			0.001356	1.73205	-0.43611	1.03872	1.53391	-13.2849	0.389965	0.72575	-0.37015	-2.00298	2.44161	-0.49464			0.57961	0.386358	-1.09575	-1.08569	0.251493	1.59206	2.52836	0.9995	-0.83757	1.08667	-0.70321	1.17148
0.52		-0.82242	0.491782	-0.13688	-1.4967	-1.21179	0.879644	0.732885	0.413564	1.37569	-0.22933	-2.11708	0.174253			0.140404	0.315399	-0.65274	1.99433	1.31158	-13.2405	0.220615	0.681675	-0.17615	-1.62269	1.56383	-0.48177			-1.19394	0.468129	-2.51928	-1.12638	0.6684	2.47582	2.95829	0.914976	-0.50874	-0.0783	-1.07354	1.41315
0.520667		-1.49804	-1.11302	-0.35857	-0.48043	-0.78967	-0.74316	1.11273	-0.30926	1.8885	-0.17751	-1.13519	0.520826			0.168857	1.47891	-1.54285	1.90158	0.48452	-12.8511	0.146746	1.27154	-0.31154	-1.88339	1.49054	-0.30169			0.632413	-0.41995	-0.90016	0.694701	0.340167	0.763835	4.15845	0.927526	-0.57718	0.610738	-0.0606	1.05408
0.521333		0.517791	-0.20853	-0.19981	-2.58122	0.168355	-1.24952	0.817081	-0.18955	0.824361	-0.65009	0.123468	-0.05733			-0.75777	-0.49525	-1.5391	1.66205	0.737177	-12.6097	0.423945	0.79174	-0.14876	-2.10292	1.21215	0.193716			1.00543	-0.10035	-2.50154	-0.97077	0.208291	0.425732	5.17317	0.883101	-0.50221	0.654373	-0.56153	1.34644
0.522		-0.78765	-0.48762	0.350749	-2.25504	-0.93654	0.151828	0.84454	0.639348	1.31357	-0.71412	-0.84394	0.25861			-0.01953	2.68323	-1.89243	1.10302	-0.07388	-13.9949	0.30444	0.583146	-0.73854	-1.51432	1.35839	-0.34416			0.276006	-0.89423	-0.10264	-1.25606	-0.48246	0.799171	6.32036	1.21897	-0.44975	0.618843	0.089151	1.2448
0.522667		-0.47803	-1.09708	-1.25654	-1.13066	-1.32435	-1.5593	0.298069	0.15297	1.76409	-0.68667	-0.74086	0.391451			0.855775	1.22158	-1.0201	0.293722	0.473389	-15.0631	0.375679	0.88883	-0.73651	-1.42125	0.946482	-0.15311			0.902577	0.547501	-1.3098	-0.13263	-0.31948	0.533363	6.3441	1.44133	-0.91616	0.34716	0.710693	0.955111
0.523333		0.263298	-0.12994	-0.93696	-1.68672	-2.55764	-1.27964	1.29856	-0.0619	1.14688	-0.73603	-0.32204	-0.10283			-0.40891	-0.19831	0.156717	0.7717	-0.08304	-13.7033	0.798795	-0.23586	-0.27104	-0.8519	1.1884	0.64293			-1.40183	-0.54039	-1.17388	-1.29371	-1.44026	0.136087	5.56455	1.35504	-0.83868	0.142402	0.526615	0.90742
0.524		-0.54506	0.096344	-0.68374	-0.49402	-0.30463	-0.98389	0.032304	-0.06212	0.869129	-0.43674	-1.05338	0.408283			0.264596	1.10114	0.175443	0.141299	-0.90471	-13.4381	0.845426	-0.15865	-0.7816	-1.55146	0.995352	1.57802			-0.3795	0.452762	-0.79284	-0.46403	-0.81732	0.197028	5.14965	1.47799	-1.62277	0.057722	0.181937	0.891139
0.524667		-1.08893	-0.22575	-1.14269	-0.78169	-0.32065	-0.30615	2.05309	0.017571	0.728138	-0.74655	-0.98792	0.611766			-0.3506	0.590082	-0.71054	0.921126	-0.58698	-11.1121	0.959012	-0.4826	-0.11354	-1.60707	0.688827	1.87552			0.702408	1.14876	-1.94021	-0.77273	0.663343	0.675052	5.17824	1.7876	-0.55289	-0.13901	0.669818	0.594492
0.525333		-0.43391	-0.24004	-3.15189	-1.28475	-0.39759	0.355064	2.09449	-0.35908	0.763183	-0.93859	-1.22696	0.063453			0.573704	2.65708	2.31087	0.329242	-2.27571	-11.4376	0.816515	-0.04101	0.186771	-1.34288	1.08457	1.49392			-0.73233	1.3546	0.25243	-0.69808	-0.21156	1.28337	4.53659	1.23018	-0.60605	-0.40348	0.473901	1.0438
0.526		-0.63605	0.398315	-0.79272	-0.97629	-1.44152	-0.3691	1.84353	-0.25698	0.218774	-1.01121	-1.45186	0.328038			-0.59115	0.93459	1.98106	1.19111	0.122103	-12.5319	0.270018	-0.4993	-0.44903	-2.19222	0.692684	0.593979			-1.45782	-0.46386	-0.94761	-1.38676	1.75041	-0.48168	4.252	0.926614	-0.90394	-0.80396	0.663544	0.911872
0.526667		0.053903	0.431684	-1.39211	-0.66526	-0.80094	-0.3714	2.71385	-0.59152	-0.03663	-0.58566	-0.57756	0.291298			0.271558	0.562182	1.13031	0.240968	-0.80919	-12.5975	0.547089	-0.4476	-0.21256	-1.8855	0.920202	-0.42753			-1.14053	0.427005	0.173986	-1.1909	-0.63118	0.162479	3.78821	1.42618	-0.62386	-0.37938	0.02139	0.825176
0.527333		-0.17522	-0.12375	0.240807	0.073213	-1.81485	-0.6376	1.04798	-0.61492	0.168815	-0.52393	-1.67806	-0.01778			-0.05701	-0.2538	0.001965	0.307408	0.532065	-8.65958	0.083007	-0.11865	0.265285	-1.10493	0.880936	-0.79597			-0.87703	-1.07095	-0.52218	-1.41906	-1.69031	-0.50391	3.5103	1.58757	-0.46316	0.262421	0.139506	0.812756
0.528		0.959097	0.569015	-1.99406	0.29496	-1.68148	-0.31765	0.916771	-0.76412	-0.50751	-0.77753	-1.13613	-0.11483			0.468712	0.67674	2.22469	1.78408	-0.50467	-11.0276	-0.15975	-0.78578	0.462026	-0.80137	0.649003	-1.6333			-0.99708	0.422878	0.191508	-0.03445	0.286938	0.040947	3.70941	1.58244	-0.84856	-0.66297	1.0657	1.02432
0.528667		0.88204	0.036431	0.724878	-0.25068	-1.43736	-0.91635	-0.06989	-0.81372	-0.819	-0.88907	-0.1209	0.17906			0.849067	1.40445	1.31318	-0.35754	-0.70634	-8.9747	0.371067	-0.47111	-0.00769	-0.63129	0.794102	-1.4705			0.016603	0.412367	0.450866	-0.50021	1.37657	-0.91982	3.41769	1.68696	-0.54873	-0.46215	1.23643	0.715789
0.529333		1.68657	-1.02079	0.573229	-1.83337	-0.60613	-0.66427	1.0125	-0.68099	-1.24938	-1.17874	-0.92055	-0.26344			0.626198	0.320691	1.114	1.04182	-0.65013	-10.1452	0.522015	-0.49477	-0.15546	0.566459	0.174017	-1.14093			-1.92348	-0.46942	0.207973	-0.20243	-1.28744	0.061441	3.3302	1.7545	-0.68341	0.269784	0.534462	1.16489
0.53		1.0863	-0.77395	-1.23525	0.066795	-0.84188	-0.88097	-0.20041	-0.64973	-0.33651	-0.9556	-0.70016	-0.82263			-0.17192	1.51667	1.39594	1.57771	0.294507	-11.1274	0.671765	-1.00219	-0.44207	2.46591	0.824777	-0.55828			-2.42296	-0.9389	0.379222	-0.90333	1.05459	-0.56873	2.65438	1.57058	-0.57965	-0.1342	0.472085	1.39454
0.530667		1.52558	0.305273	0.298286	-0.68976	-1.08935	-2.03456	0.957113	-0.5221	-1.18255	-0.69985	0.11164	-0.80077			-0.57144	0.476745	1.24504	1.64649	0.406426	-12.0082	0.774276	-0.76384	0.352999	2.50483	0.136596	-0.10655			-0.63667	-0.20044	-0.78946	-1.36	-0.31462	-0.37885	2.52158	1.81699	-0.56121	-0.56499	0.165563	1.4491
0.531333		0.25165	0.667672	-1.19079	-0.8063	1.27796	-1.50544	-0.80266	-0.41312	-1.15326	-0.15209	-0.50476	-0.40186			-0.54431	1.05025	2.97304	0.818989	-0.0761	-10.3334	0.022088	-0.77963	-0.03366	2.38801	0.53352	-0.43259			-0.51067	-1.10801	-0.53721	-0.94787	-0.5608	0.143805	2.77244	1.46129	-0.09095	-1.22742	0.140283	1.06978
0.532		0.669879	0.943631	-0.60685	-1.03057	-0.42168	-1.44971	-0.12703	-0.27793	-1.32076	-0.34501	-1.07466	-0.09573			-0.36258	1.32685	1.89186	0.135759	-0.29989	-10.7686	0.555289	-0.61979	0.005481	1.21858	0.236828	-0.35074			-0.88106	1.02051	-0.24218	-1.32723	0.924382	-1.12673	2.24318	1.72228	0.089991	-0.53888	-0.08523	1.46802
0.532667		-0.78788	0.498702	0.305733	-0.88185	-0.27969	-1.79738	2.33437	-0.91248	-1.44344	-0.30984	-1.30594	-0.11379			0.335823	1.78425	1.58074	1.11378	-0.00784	-11.0329	0.395958	-0.86101	-0.39954	0.471983	0.453714	0.133819			-1.66755	0.444439	-0.51965	-0.29117	0.461312	0.252962	2.48909	1.62277	0.258835	-0.14845	-0.44646	0.808371
0.533333		-0.06711	-0.55112	0.163378	-1.63655	-0.35294	0.107063	0.231806	-0.93122	-1.12017	-0.63858	0.074203	-0.41473			-1.00804	1.66148	1.90067	0.96402	-1.28417	-12.8557	0.447152	-0.94857	-0.62856	-0.19823	0.197075	-0.24168			-2.08257	-0.40926	0.018394	-1.37353	1.38877	-1.06772	2.7191	1.3159	0.335861	0.364493	-0.32966	0.663984
0.534		-0.46552	0.176609	-2.03521	-1.14893	-0.94668	-0.10134	1.53501	-0.55534	-1.07979	-1.07169	-0.41576	-0.63988			0.031993	0.303524	3.05088	0.215605	0.709116	-10.2347	0.587402	-1.29207	-0.32079	-1.2123	0.231737	-0.06422			-1.05146	-0.01577	0.458883	-1.28998	-0.1883	0.575606	3.02753	1.01064	0.223636	0.138521	-0.09784	0.390646
0.534667		-0.03173	1.20778	-1.65012	-1.47876	-1.91857	1.01881	0.452431	-0.18899	-0.16327	-1.12428	-1.11395	-0.42494			1.30714	1.70093	1.5949	1.31482	-0.65478	-11.3207	0.299581	-0.694	-0.3745	-0.2431	0.096102	-0.44841			0.904963	0.479727	-1.50348	-0.63194	-1.01166	-1.1609	3.10541	1.92196	0.225439	0.954348	-0.32637	0.410802
0.535333		0.145306	0.469437	-0.67771	-0.68286	-1.58386	-0.32436	1.02256	-0.35058	-0.37511	-0.79586	-0.9061	-0.58281			-0.51536	1.7547	3.0291	-0.15168	-0.07708	-11.6352	0.197888	-0.85993	-0.04167	-0.22301	0.114551	-0.62366			-0.74739	-0.28568	-1.53156	-2.2739	-0.10285	-1.85443	3.30302	1.75837	0.007357	0.345195	-0.51739	0.218284
0.536		0.396119	0.175686	0.893926	-1.75202	-2.03807	-0.56991	0.518061	-0.62257	-0.67014	-1.08871	-1.78785	-0.54324			0.241818	1.56874	1.81296	0.672281	0.266002	-12.339	0.618925	-0.71256	-0.34028	0.345092	-0.19534	-0.92127			0.577278	0.062018	-1.5669	-0.73776	0.042358	-1.38003	3.32417	1.894	-0.11149	0.217934	-0.53196	0.325472
0.536667		0.567802	1.00462	-1.27381	-0.7887	-0.64774	0.635807	0.315752	-0.59993	-0.65795	-0.92902	-0.85359	-0.57786			-0.43623	0.763366	2.05693	-0.42353	0.862598	-9.86318	0.189168	-1.13353	-0.7618	0.003145	-0.03415	-0.51665			-2.20969	0.660771	-1.07229	-0.65165	-0.63075	-0.44275	3.73472	1.59813	-0.40047	0.042182	-0.70081	0.30251
0.537333		0.207751	-0.16384	1.10313	-1.89384	-0.19615	-1.72987	2.45493	0.102971	0.027917	-1.21654	-0.98607	-0.91708			-1.4323	1.60554	2.62909	0.577187	1.54717	-10.221	0.478997	-1.12919	-0.72565	0.013155	0.025772	0.031338			-1.72587	0.387351	-1.67166	-1.83342	1.35769	-0.80875	4.18895	1.53047	-0.40518	0.899101	-0.98638	0.278121
0.538		1.29007	0.349235	-0.82869	-0.0619	-1.17938	-1.44263	1.8164	-0.0475	-0.20306	-1.05553	-1.6102	-0.73297			-0.60801	0.177138	1.93968	1.48991	1.97989	-10.9329	0.621557	-1.22893	-1.04309	-0.02152	-0.13988	1.1233			-2.08756	1.11543	-0.96652	-1.37435	-1.6864	-0.81821	5.1104	1.03401	-0.3198	0.783448	-0.89654	0.181244
0.538667		-0.50979	1.6948	-0.10705	-1.02591	-0.93131	-1.09578	-0.77083	0.78628	-1.47747	-1.08381	-0.86247	-0.74312			-1.7293	1.16376	2.01941	1.33421	1.46985	-10.3017	0.637227	-0.89779	-1.20911	0.506422	-0.36284	2.34893			-0.62362	-0.08865	-1.16831	-1.47706	0.228986	-0.75618	4.93929	1.24744	-0.38321	1.03796	-0.19501	0.336477
0.539333		-0.83966	0.382173	-0.14037	-1.87175	-0.43312	-0.03516	0.793454	0.917364	-1.45923	-0.84352	-0.82914	-1.0371			-0.08241	1.23803	2.92213	1.19045	1.34055	-13.5203	0.90054	-1.28898	-0.97533	1.21179	0.016202	1.98405			-2.11804	-0.61789	-0.56957	-1.80212	-0.49552	-2.11081	4.22571	1.47622	-0.63684	0.716309	-0.17645	0.038374
0.54		0.21136	-0.82375	-0.27133	-0.74147	-1.96105	0.066931	0.102056	0.88842	-1.66415	-0.39089	-1.90514	-1.01177			0.584641	0.629461	2.1757	0.412832	0.544533	-14.5502	0.782133	-1.35361	-1.07884	1.35918	-0.14942	0.730444			-0.95061	-0.22744	0.185368	-1.50147	1.27985	-0.79712	4.20576	1.50189	-0.99202	0.586323	-0.74849	0.121002
0.540667		-0.11258	2.2515	0.162608	-0.93271	-2.27983	-1.54757	-0.53849	1.41917	-2.54214	-0.49739	-1.69017	-1.18436			1.52101	1.79801	2.36458	1.81649	0.990552	-12.1109	0.928365	-1.29715	-0.57397	1.21118	-0.11088	0.144079			-1.28133	-0.7185	1.24302	0.25537	0.481917	-0.34157	3.79973	1.65833	-0.90609	0.898947	-0.83815	0.008847
0.541333		-0.00111	0.955583	-0.41078	-0.05837	-1.4713	0.118312	0.501711	1.24887	-2.68602	-0.32942	-1.83499	-1.42596			0.891782	1.21631	0.211463	1.66369	0.577054	-13.6816	0.064634	-0.92095	-0.61152	1.50066	-0.24043	-0.80135			-1.78731	-0.24516	1.40699	-0.57252	-0.21645	-1.37569	4.29175	2.23485	-0.72288	0.787983	-0.76879	0.057719
0.542		-0.56036	1.22252	0.60137	-0.65101	-0.10237	-0.73416	-0.39505	1.05639	-2.46217	-0.15076	-2.58905	-1.11836			-0.19881	0.48136	1.30884	0.092058	0.352594	-10.2408	0.492392	-1.6943	-0.32671	-0.29895	0.311563	-0.66035			-0.37238	0.634447	0.145241	0.201284	-1.32129	-1.08184	4.38625	2.26059	-0.7365	0.833959	-0.63442	-0.18903
0.542667		1.32321	0.829776	-0.33081	-1.08204	-1.70361	-0.69588	-0.70567	0.882355	-2.83205	-0.37935	-2.46812	-0.65648			0.808702	0.388276	1.66085	1.36934	-0.13708	-10.8807	1.25723	-1.70567	-0.10759	-0.56334	0.460351	-0.67509			-1.20268	-0.3823	1.32852	0.244423	-1.38956	-1.90654	4.01548	1.49581	-0.49044	0.903014	-0.28721	-0.11143
0.543333		1.0072	-0.25234	-1.16324	-1.05064	-1.51938	0.044265	1.18338	0.481654	-2.69094	-0.49269	-1.55501	-0.03824			-0.57973	0.673136	1.50321	0.8102	0.42363	-11.2692	0.895137	-1.21534	-0.11729	-1.23076	-0.50093	-1.07365			-0.27592	-0.28235	0.89581	-0.8264	-1.3874	-1.08885	4.50156	1.59326	-0.63021	0.619856	0.144183	0.114956
0.544		1.96267	-0.2675	-0.47796	-0.98108	-0.47868	1.15185	0.161878	0.535655	-2.07292	-1.011	-2.39692	0.50609			0.4105	-0.35164	1.69541	-0.7848	1.27106	-11.5247	0.639843	-0.61665	0.065278	-0.71099	-0.34568	-1.38922			-1.2722	1.084	0.753421	-0.09094	-0.87255	-0.70404	3.56566	1.50396	-0.37547	-0.02353	0.304389	-0.06906
0.544667		1.36469	-0.122	-0.5449	-1.10385	-1.11095	-0.2887	0.544584	0.064778	-2.13024	-0.89513	-3.08015	0.623338			0.126904	-0.09771	0.692574	0.604093	1.14747	-11.8468	0.412283	-0.36068	-0.07625	-0.55772	0.189404	-0.89417			-0.87089	1.14178	-0.40614	-0.39841	-0.90565	-0.16216	3.53777	1.24558	-0.50044	0.484834	-0.77748	0.229697
0.545333		1.79029	-0.42412	0.148339	-1.10983	-3.25025	1.32511	-1.08827	-0.06482	-1.84647	-1.31472	-2.9532	1.51717			-0.24625	-0.62263	2.08902	1.03074	-0.38463	-10.989	0.270231	-0.29993	0.261675	-1.03189	0.086283	-1.31054			-3.02847	-1.00099	-0.50321	-0.38637	0.160601	-1.8222	3.07202	1.79396	-0.46262	0.789646	-0.98659	0.081406
0.546		2.68524	0.01915	1.89386	-0.48327	-0.14096	-0.47972	0.360797	0.270278	-2.47965	-1.1777	-1.20564	1.99603			-0.39788	-0.41124	1.00358	1.58432	-0.64947	-12.4215	0.63449	-0.29888	0.990682	-1.21329	-0.22672	-1.43446			-2.06721	0.071496	0.990079	-0.1896	-0.86751	0.259114	2.51095	1.27648	-0.63889	0.407074	-0.47199	-0.0481
0.546667		2.14468	0.282691	-1.93834	-0.11726	-2.89115	-0.94532	-0.9177	0.11756	-2.01694	-0.97736	-0.61746	2.05334			-0.07909	0.021542	1.79712	0.30495	1.23466	-12.1195	0.350008	-0.17489	0.473594	-0.13251	0.316115	-1.38786			-2.04051	-1.05969	1.53114	-0.66509	0.691747	-1.47866	1.99671	1.24151	-0.67058	0.095125	0.093127	-0.03633
0.547333		3.04194	-1.04851	0.508255	-0.75652	-1.86191	-2.42963	-0.67851	-0.31103	-2.08952	-0.55209	-2.23656	2.20052			1.18223	0.291819	1.09906	1.06105	0.28738	-10.673	0.487961	0.280819	0.134908	0.610504	-0.00205	-1.57079			-2.60601	-0.55117	2.39455	-0.27338	2.12452	-0.86648	1.86638	1.39267	-0.69784	0.74652	-0.37842	-0.15812
0.548		2.2929	0.833929	1.44122	-0.77231	-2.17433	-1.62155	-0.2324	-0.63844	-1.45184	-0.09894	-2.21567	1.84163			-0.1686	1.28803	1.66925	2.04422	1.01689	-10.7084	0.418258	0.013493	-0.24778	1.26336	1.21979	-1.42793			-1.81665	0.073626	0.587003	-1.46428	0.846601	1.47091	2.10257	1.14051	-0.88534	0.370278	-0.7179	0.062018
0.548667		1.58277	-0.65227	1.40009	-0.12403	-3.20142	-0.79945	-0.7566	-0.76646	-1.61611	-0.0659	-1.20298	1.8499			0.867415	1.0372	1.66094	0.689826	0.639584	-11.6321	0.927997	0.29209	0.061202	0.79121	1.10789	-0.28474			-2.58811	0.040892	0.417913	-1.91883	0.037982	0.15038	1.92274	0.864974	-1.22127	0.604375	-0.54265	-0.12377
0.549333		2.10668	-0.72511	-0.23373	-1.56217	-0.90376	-0.94923	-0.22707	-0.59939	-0.97428	-0.71694	-0.11333	1.67955			0.170287	0.704511	1.30317	1.32121	-0.42951	-10.5527	0.524796	0.321374	0.285452	0.087613	0.114935	0.974894			-2.74062	0.890149	0.637754	-1.28352	-0.37635	-1.84936	2.20558	0.90039	-1.16266	0.038612	-0.69225	-0.11534
0.55		1.4823	-1.61852	1.01876	-2.28431	-2.30928	-1.33023	-1.0135	-0.82475	-1.02016	-1.1329	-0.14914	1.14307			-1.85779	1.94884	0.925586	2.20243	-0.39842	-12.2938	0.476061	1.18757	1.30165	0.06388	0.712358	0.877347			-3.18212	-1.84485	-0.09099	-0.80288	0.144106	-0.10304	2.02611	0.935853	-1.18525	0.605756	-0.9684	-0.16097
0.550667		1.83639	-0.58443	-0.67545	-1.49707	-2.34745	0.182016	0.474339	-1.00191	-0.85605	-1.50699	-1.08766	0.703929			0.08688	0.455375	1.81728	2.01148	-0.70676	-10.8439	-0.217	0.732317	0.881154	-0.04192	0.43975	1.14109			-2.8546	0.404778	1.84573	-1.03539	-0.08754	-0.72875	2.43322	1.22054	-1.29928	0.997889	-1.15379	0.108233
0.551333		1.63857	-1.3396	0.322417	-1.64976	-1.04467	-1.02168	1.90302	-0.93553	-1.84006	-1.26636	-1.50503	0.646065			0.457018	-1.34518	1.82442	0.941974	-0.30598	-9.9944	0.354399	0.67886	0.913084	0.525044	0.458174	0.655451			-3.68082	-0.87331	0.963751	-0.85388	1.15886	-0.30145	3.68632	1.16164	-1.25503	1.09151	-0.81697	0.844488
0.552		1.17294	-0.85018	-0.46693	-1.74957	0.631192	-0.96126	-0.38374	-0.85433	-1.8101	-1.99124	-0.51874	0.327794			-0.03343	0.874197	1.24583	1.28611	-0.76577	-11.3665	0.733629	0.651081	0.257349	0.884149	0.111589	0.464126			-2.36534	0.399691	-0.06717	-1.39251	-1.23006	-1.46257	3.84686	1.54235	-1.02016	1.1075	-0.83976	1.20439
0.552667		1.3842	-2.09851	0.940648	-1.44567	-1.26019	0.205707	-1.3164	-0.66215	-1.75566	-1.75127	-1.33933	0.45886			0.460616	2.62744	1.13556	2.00449	-0.2649	-13.2794	0.513962	1.05605	0.233845	1.73268	-0.01057	-0.08135			-3.01866	0.555545	0.282352	-0.08086	0.162655	0.336808	3.4729	0.888235	-0.74454	0.236457	-1.80746	1.20728
0.553333		0.875842	0.025079	-2.35119	-1.69092	0.101983	-0.83412	0.237422	-0.2135	-1.47828	-1.42302	-1.23302	0.174842			-1.03269	0.641872	2.35007	1.49628	-0.86859	-13.3247	0.553574	1.20399	0.606045	2.05852	0.507083	0.017889			-3.08239	0.502472	-0.22232	-0.22285	2.59763	-1.30757	3.10517	1.23715	-0.50717	0.334929	-1.0872	1.00764
0.554		1.32574	-0.17724	0.284315	-0.56519	0.414541	-1.50636	-1.3897	-0.9388	-1.54289	-1.08956	-1.04926	0.425254			0.227621	0.373838	1.65686	2.27694	0.141877	-12.146	0.863875	1.08704	0.319987	1.74462	0.444746	-0.15654			-3.58872	0.624924	0.706023	-0.88162	2.11223	1.24588	2.68074	1.08955	-0.12581	-0.1893	-1.50127	0.932422
0.554667		0.705285	-1.12845	0.329409	-0.65085	-1.1898	-0.32319	0.244807	-0.4614	-0.65231	-1.08256	-1.6932	0.00777			-0.21809	3.36429	1.72704	2.28159	0.029705	-12.3903	1.03036	2.16154	0.277807	1.16186	0.460948	-0.17839			-1.85852	0.035955	1.14075	-1.17787	1.34026	0.302858	2.62145	1.5976	0.054739	0.547763	-0.91125	0.482341
0.555333		1.31347	-0.70774	-0.48405	-0.66998	-0.51712	1.60756	1.64735	-0.8854	-1.64148	-1.29525	-0.75083	-0.55916			-1.14346	1.73229	1.92414	2.87865	-0.44408	-11.0805	-0.0111	1.66138	0.297191	0.631999	1.52001	-0.07309			-0.20169	0.904158	1.38503	-0.58692	0.82353	0.240964	1.84424	1.63945	0.21728	0.135496	-1.42635	0.217567
0.556		1.70696	0.512085	-0.20613	-1.38757	0.196638	-0.78724	1.94787	-0.29856	-1.00057	-1.36141	-2.6754	-0.5683			-1.76769	1.18609	1.28674	1.7143	0.077222	-10.5678	0.205759	1.32488	0.168517	0.353235	1.89197	0.186608			0.299833	0.203681	1.08675	-1.18728	-0.08215	1.27631	1.49201	1.71226	0.212745	-0.44787	-1.01069	0.89586
0.556667		0.468807	-0.24587	1.8654	-0.49301	0.737736	0.105671	1.87969	0.091681	-2.13022	-1.54493	-1.72527	-0.02794			1.41102	3.31695	1.81042	0.738827	0.407252	-11.0576	-0.39708	1.92608	0.791027	-0.08764	1.62094	-0.11053			-0.2448	-0.09257	1.05132	-1.58712	-1.36825	1.5824	1.10776	1.75571	0.170571	-0.03512	-0.5356	0.795308
0.557333		0.571866	-0.52459	-0.55122	-1.73566	0.859331	-1.18825	1.60251	0.3068	-1.59994	-1.47011	-2.02986	-0.4532			0.263569	1.33683	0.863183	0.409361	0.084166	-10.3458	0.116144	1.55864	1.0567	-0.25187	1.13504	-0.34328			-2.71786	-0.50815	0.241425	-1.47633	0.534242	0.973482	0.850134	1.31223	-0.32855	0.181567	-0.81671	0.540325
0.558		0.739868	-0.96074	0.175497	-0.58658	1.16977	-1.369	3.21575	0.325834	-0.39485	-1.85438	-0.0122	-0.6277			0.18533	0.935636	1.03797	1.86354	-0.02849	-10.4187	0.494352	0.982728	1.15719	-0.07352	0.906468	-0.79656			-0.75657	-0.64348	-0.18961	-0.94218	1.33142	1.80628	0.353842	1.56611	-0.55673	0.327571	-0.73578	0.553766
0.558667		1.05542	-0.36278	0.024544	-0.94598	-0.94829	-1.02571	0.827016	-0.20593	-0.17967	-1.81746	-1.89594	-0.59652			-0.48266	0.481357	1.44491	2.33374	-0.04024	-11.2985	0.112137	1.23414	0.917754	-0.18746	0.310011	-0.54111			-1.54935	-0.60761	0.198914	-0.68119	0.594211	1.12247	0.607512	0.933382	-0.62216	0.275161	-0.21098	0.687541
0.559333		1.8376	-1.66944	-0.82956	-2.06788	-2.23429	-0.21264	0.29935	-0.20306	-1.25529	-1.74768	-1.6305	-0.89447			-0.47878	0.284596	2.1038	1.104	0.486916	-12.713	0.800282	1.28688	1.08276	0.003441	-0.06448	-0.73174			-1.50928	-0.78454	0.505096	-0.76635	0.476188	0.804999	0.248505	0.710285	-0.62985	-0.00152	0.25323	0.764567
0.56		1.47589	-0.55011	-0.02857	0.138077	1.07103	-0.30686	1.42535	0.036264	-1.06146	-1.72536	-1.06358	-0.67367			-0.12375	0.338528	1.85485	1.57288	0.968355	-10.3399	0.344782	0.801411	0.940604	0.380639	-0.06369	-0.48957			-2.25368	1.04365	1.82007	-1.02166	0.740859	-1.09762	-0.05396	0.487613	-0.63645	0.464643	-0.02717	0.927135
0.560667		0.936895	-0.9264	1.69805	-0.79108	-1.26517	-0.80342	1.75619	1.10639	-2.18898	-1.34469	-1.0358	-0.56089			-0.18287	1.67768	1.29609	2.1903	-0.85461	-10.5489	-0.29773	0.893141	0.424988	-0.1261	0.439591	-0.31968			-1.80141	0.950692	0.526184	-1.21773	0.865987	0.984041	0.057208	0.571571	-1.06319	0.438743	0.669564	0.921062
0.561333		0.623048	-0.5926	1.41283	0.246176	-0.52013	-0.95441	0.627547	1.78174	-2.39254	-1.6035	0.563273	-0.44955			0.959378	1.39963	1.51197	1.74042	1.94356	-10.8771	0.487678	0.854808	0.606033	-1.02096	0.541138	0.125906			-1.59221	1.11469	0.70899	-1.86771	1.35951	0.914034	-0.05381	0.203076	-0.93719	-0.10233	0.298065	0.64979
0.562		1.03392	-1.12594	2.46983	0.38686	-0.94536	-1.23149	2.25766	0.529145	-2.63698	-1.71523	0.944708	0.099935			0.264253	2.09719	1.20739	3.08121	2.32673	-11.5747	0.616724	0.82174	0.492649	-0.80867	0.848603	-0.21917			-1.78081	1.45784	1.45841	-1.47589	1.03672	1.01272	-0.2295	0.109203	-0.91832	0.107766	-0.0093	0.50396
0.562667		0.558295	-1.59798	-0.51194	0.225025	0.398461	-0.2079	1.42247	1.33316	-2.11609	-1.55176	-0.29259	-0.10034			0.132876	1.79475	0.936472	2.09091	2.17881	-9.48385	0.54521	1.29021	1.22337	-0.74055	0.533236	-0.58153			-0.90639	-0.03494	1.45837	-1.96648	1.21253	1.44002	-0.48508	0.058189	-0.97866	1.18315	-0.15746	0.593249
0.563333		0.892954	-1.62446	1.06236	-1.32435	-0.67591	0.020809	1.31695	1.73003	-2.13257	-1.73697	-0.72726	0.475364			0.228464	1.7324	1.4894	1.16233	2.29837	-11.7598	0.956887	0.687621	1.67611	-0.52019	0.572168	-0.89022			-2.15397	0.188206	0.776939	-2.92705	1.69797	0.68719	-0.28664	0.162985	-1.43736	0.831206	0.172747	0.332012
0.564		0.320022	-0.8208	0.502253	-0.66362	-1.03021	0.616019	-1.26916	1.94218	-1.96437	-1.55442	-0.70395	-0.06178			0.840243	2.06383	1.29107	1.01714	1.71842	-9.41321	0.641035	0.292894	1.64489	-1.2449	0.096507	-1.14066			-2.26812	1.8127	0.328956	-1.25593	1.33566	0.963244	0.940578	0.522762	-1.23251	0.371675	0.487707	0.48754
0.564667		0.986498	-0.5697	0.008583	-1.76794	-0.91328	-1.08763	0.630767	1.26133	-2.42818	-1.67496	-1.53065	0.413246			0.743261	1.10346	1.32783	2.3438	-1.15504	-10.2533	0.511245	0.506121	1.82722	-1.02352	0.117098	-1.93153			-2.6234	1.25912	1.33042	-2.03048	1.91759	2.28441	2.25482	0.647473	-1.63531	0.22876	0.511782	0.487774
0.565333		0.413714	-0.59584	2.04766	-0.80302	-0.79805	-0.1327	-0.69142	1.34849	-2.89497	-1.8871	-1.27899	-0.52862			-0.55674	2.70048	-0.25641	0.973929	0.192351	-10.162	0.415525	0.904606	2.23024	-0.37278	0.565504	-1.70434			-2.63359	1.09285	0.591718	-1.19406	3.0042	2.05219	2.13903	0.505623	-1.5539	0.100725	0.430371	0.179174
0.566		0.289888	-0.25831	0.521173	-0.79152	0.100526	-2.23799	0.185743	1.19669	-1.69435	-1.56274	-0.71227	0.004716			1.33147	1.5516	1.14085	1.97476	1.3129	-10.0988	0.920971	0.499905	1.93149	0.427982	0.228859	-1.50423			-1.87787	0.901378	0.601137	-1.06417	1.78311	2.20167	2.87275	0.446251	-1.6046	0.648054	0.839327	0.220574
0.566667		0.079349	-1.58459	-0.25407	0.283813	-1.60527	-2.41746	0.34655	1.50411	-1.71415	-0.91584	-1.09716	0.035716			0.441641	1.50551	1.6868	0.447207	0.321312	-10.9276	0.678767	0.566906	1.69186	-0.02957	0.202463	-1.94335			-1.87727	1.60586	0.594082	-0.86287	1.537	0.764169	3.03785	0.30904	-1.44767	0.563053	0.214808	0.32989
0.567333		0.302802	-0.26042	-1.27102	-2.1363	-0.88161	-2.55631	-0.02946	1.37527	-0.97556	-0.82488	-1.06701	-0.28509			1.15325	0.432766	2.19645	0.873719	0.340836	-11.718	-0.06108	0.172182	1.40672	-0.37019	0.893066	-1.90556			-1.18335	0.762618	-0.29093	-1.57925	2.014	1.11982	3.24226	0.52124	-1.46201	0.854755	0.130059	0.04229
0.568		-0.18484	0.085728	1.69582	-0.46096	-0.34257	-3.48516	1.22032	1.02248	-1.45813	-0.56875	-1.46324	-1.24647			1.17397	0.611667	0.207232	0.647636	-0.28137	-9.61534	0.329387	0.262139	1.022	-0.13522	1.78642	-2.18326			-1.2607	0.474078	0.316087	-1.91841	0.835094	0.110758	4.27462	0.770841	-1.1687	0.22367	0.231568	0.124567
0.568667		1.12589	-0.40066	1.41709	-1.13325	-1.57565	-2.77542	-0.2265	0.862068	-1.15673	0.268566	-2.35743	-0.98726			0.856959	0.709705	-0.15926	0.83157	-1.33868	-12.054	0.178403	-0.59801	0.395725	-0.00201	1.41601	-1.65715			-0.06932	0.663427	-0.52777	-1.35639	1.99768	0.670705	5.02078	0.931996	-1.34678	0.923808	0.164098	0.316426
0.569333		1.05631	-0.74604	-1.14113	-2.07962	0.169251	-2.58958	0.093589	0.735916	-1.4381	0.923552	-0.2853	-0.43484			0.427487	0.505082	1.38929	0.247721	-1.65637	-13.5406	0.326849	-0.13177	0.314188	-0.44586	1.54538	-1.44726			-0.04288	2.482	0.477469	-1.90717	1.17329	3.09098	4.43498	0.826	-1.21913	1.28242	0.139948	0.114163
0.57		-1.00657	0.461987	0.033104	-1.44453	0.542422	-1.11548	2.12986	0.541915	-2.17614	0.910861	0.424451	-0.20384			0.568397	0.988923	-1.30045	0.810163	-1.58113	-12.4563	0.239471	-0.37935	0.322901	-0.25503	1.82834	-1.00917			-1.63536	0.711955	0.333767	-0.14609	2.19112	1.18722	3.99974	0.347645	-0.88474	0.254019	0.093523	0.167998
0.570667		1.35027	0.109899	-0.03382	-1.33445	0.009171	-1.32289	1.99764	1.01354	-4.25365	0.015889	-0.88087	-0.33627			-0.17153	1.06789	0.531291	1.24676	-4.06195	-10.2757	0.386251	-0.31561	1.35506	-0.19021	1.14328	-0.89248			-0.33423	-0.00407	-0.20473	-1.59243	1.30522	1.97718	4.59016	0.510198	-1.14925	0.713421	0.206188	0.192911
0.571333		3.38774	0.520085	1.92411	0.001971	-1.94948	-2.25847	1.84134	1.09151	-2.09178	-0.30215	-1.79482	0.789319			0.561593	1.6525	0.150458	1.63557	-1.79901	-13.0204	0.019692	-0.33674	0.698347	0.191895	1.5101	-0.98478			-1.26364	0.979543	0.311553	-0.89327	1.28031	1.38954	4.34907	0.686545	-1.12874	0.847402	-0.44149	-0.08529
0.572		1.88199	-0.5215	-0.67109	-0.70053	-0.74578	-1.82726	1.49113	1.63827	-2.67491	-0.67122	-0.76359	0.874308			1.67658	0.705179	0.46859	1.56496	-2.77527	-12.1429	0.066006	-0.26388	1.01117	0.15232	1.12295	-1.02041			-1.45695	0.786582	1.19959	-0.56939	2.17826	1.51258	4.06416	0.789264	-1.28638	1.10979	-0.33231	-0.14611
0.572667		1.84407	-0.41533	2.22334	-0.53524	-0.33567	-1.75463	2.31353	1.7175	-2.00982	-0.92725	-0.84018	1.5767			0.04343	0.387814	-0.22282	0.812617	-3.04643	-13.2031	0.367205	-0.93391	1.50659	0.15634	1.03299	-0.55712			-0.15487	0.066755	0.808066	-0.28447	2.23159	-0.23278	4.42823	1.1569	-1.34537	0.220046	0.059027	-0.22404
0.573333		2.16116	-1.14958	1.00936	-1.50334	-1.19378	-0.11939	2.08623	1.21903	-2.83323	-0.95404	-1.44786	0.233087			-0.88382	1.91895	1.0006	1.60352	-1.11571	-12.2602	0.362066	-1.11943	1.56838	-1.02637	0.863852	-0.76093			-0.9813	0.109256	0.596808	-0.79345	1.63342	0.982824	4.98083	1.18886	-1.46145	0.390189	-0.63481	-0.1122
0.574		1.1529	-0.84328	1.16389	-1.03644	-0.71026	-2.02537	1.39012	1.33217	-2.64548	-0.99032	-1.3359	0.467919			1.53869	1.16458	-0.40923	0.940447	-1.19221	-11.3686	0.419956	-0.87505	1.88199	-0.97085	0.682812	-0.87214			0.63971	-0.1269	0.236332	-1.03686	2.4103	1.16094	4.59334	1.39153	-1.186	0.526818	-0.73718	0.089692
0.574667		1.07484	-0.85468	-1.47906	0.245609	-2.02693	-1.65017	0.154488	1.0237	-3.24387	-1.34783	-0.91141	1.05624			1.40423	-1.14835	1.72294	1.33563	-0.31529	-11.0542	0.246752	-1.17788	1.49255	-0.64277	0.514973	-1.10657			0.044321	0.376073	0.913843	-1.87404	0.906145	4.51897	4.55718	1.98802	-1.19443	1.38609	-0.95884	0.182782
0.575333		1.53535	-0.55422	0.917724	-0.95871	-0.52578	-2.01674	2.12078	0.805145	-3.00141	-1.35743	-0.59615	1.60698			1.11297	0.067147	0.085334	0.986705	-1.32811	-10.6265	0.519217	-0.3531	1.49035	-0.12234	0.631848	-0.73849			-1.15076	0.765529	1.39603	-1.1229	-0.9978	1.95842	4.05216	2.52158	-1.2797	0.89433	-0.43925	-0.32192
0.576		0.97754	-0.00964	1.07989	-0.70311	-0.88563	-2.02127	2.27004	0.925436	-3.79656	-1.10386	-1.81247	1.20974			-0.06976	0.311161	0.877426	0.583063	-1.971	-10.3073	1.06992	0.325872	1.65733	-1.04258	0.990274	-0.43208			-0.65452	0.039634	0.359261	-0.90442	2.33543	2.73027	3.74952	2.22718	-1.1571	0.810055	-0.14526	-0.48027
0.576667		1.31133	-0.39056	-1.42085	-0.37181	-0.4294	-1.97387	1.89217	1.50151	-2.42243	-1.70234	-1.45383	0.067551			1.72948	0.916316	0.911845	1.23472	-0.42369	-11.3317	-0.20727	-0.2489	1.37503	-0.6587	1.28451	-1.15795			-0.68374	0.252	0.749826	0.642961	0.126729	2.28965	3.76507	1.4814	-1.35617	0.399712	-0.35355	-0.45139
0.577333		1.95545	-0.87974	-0.57615	-1.21312	-1.11532	-1.71181	1.29503	1.43588	-1.902	-1.40341	-0.12288	0.492165			0.319941	0.885736	0.220428	0.832101	-1.13193	-10.4506	0.203885	0.467189	0.947484	-0.45025	2.12981	-0.76353			-0.21673	1.71565	2.24387	-0.49538	0.403484	0.65058	3.8031	1.73147	-1.22751	0.719313	-0.30156	-0.56255
0.578		1.63991	-0.39253	0.947728	-1.06694	-0.7974	-1.72753	1.24234	1.34357	-0.68712	-1.23107	-1.60717	0.405029			0.898048	1.15409	1.29087	0.753676	0.324439	-11.2558	0.640039	0.433925	0.635822	-0.79131	1.16611	-0.87304			0.501671	0.107969	0.463727	-1.05736	2.36194	0.980019	3.39853	1.47164	-1.47992	0.831272	-0.73168	-0.22994
0.578667		1.63096	0.040674	-1.05558	-0.5612	1.38494	-1.30658	0.585551	0.690625	-1.55241	-1.2609	-1.92281	0.129243			-0.59736	1.21644	1.54364	1.0012	-0.0589	-9.79834	0.030014	0.183498	0.489264	-0.17941	1.76023	-0.89433			-0.94308	-0.84292	1.44547	-1.17608	2.54964	0.747642	4.0217	1.42506	-1.58371	0.999049	-1.22389	-0.19642
0.579333		1.75066	-0.62505	0.571373	-0.75019	-0.62113	-1.43505	1.37574	0.962692	-1.78827	-1.18416	-0.89248	-0.26613			-1.32416	0.374494	0.38666	1.38314	1.82999	-9.13973	0.751913	0.509942	0.107653	0.780209	1.90254	-1.14533			-0.88068	-0.36172	1.46546	0.915189	1.67722	0.841875	3.55721	1.01834	-1.47295	1.07206	-0.60673	-0.23929
0.58		2.38114	-0.16558	2.10549	-0.74294	0.460185	-1.03287	-0.16248	0.686901	-1.06645	-1.10642	0.640782	-0.92077			-0.20369	0.083161	1.01189	0.985746	1.20619	-10.8417	-0.42961	0.590358	0.180056	0.508287	2.26526	-1.22597			-1.13326	0.406001	0.495873	-0.09964	3.72571	2.26162	3.34627	1.42754	-1.2879	0.814086	0.188467	-0.32135
0.580667		1.08182	-0.28101	-0.00634	-0.96426	1.18721	-0.92875	1.81421	2.27286	-0.98711	-0.83842	-0.63283	-0.13384			0.984783	-0.47006	0.979996	1.75746	-0.35599	-10.0787	-0.09115	-0.22863	-0.33381	2.01306	2.43537	-0.71805			0.623894	-1.05594	1.62603	0.597444	3.87225	2.40273	3.03629	1.22129	-1.08568	0.660493	0.595752	-0.1315
0.581333		1.66032	-0.2253	1.47286	-0.95523	0.261692	-0.00101	2.09189	2.37391	-1.25972	-1.22518	-2.02329	-0.21828			0.463044	0.08734	1.78001	0.127024	-1.08832	-10.365	-0.06899	-0.40853	0.610542	1.92578	2.18054	-1.54019			0.103389	-0.73376	1.97514	0.114686	2.10896	1.37223	2.60614	0.799732	-1.18118	1.29355	-0.49343	-0.18537
0.582		0.826485	-0.33909	-1.75474	-1.26771	-0.05808	0.846481	2.10384	1.78479	-0.31637	-0.85289	-1.30344	0.07437			-0.03667	1.41232	-0.47398	1.95637	-1.88916	-11.5724	-0.13423	-0.35739	0.527905	1.07913	1.75493	-1.44807			-1.54733	-1.49221	-0.7915	-0.38397	3.24421	2.2234	2.47797	1.02476	-1.07724	1.24819	-0.59254	-0.32643
0.582667		0.862495	0.05399	0.324772	-1.83571	0.976313	1.53575	0.579739	2.55665	0.098918	-0.66496	0.213586	-0.23301			-0.90604	-0.24585	1.37227	1.04807	-2.43748	-11.7085	0.24706	0.123612	-0.08578	2.35898	1.99987	-1.8328			-0.68433	-1.0046	0.191994	-0.83799	3.02495	0.748529	2.07656	1.58103	-0.6586	1.25615	0.008968	-0.67409
0.583333		0.765947	-0.77522	-0.31244	-0.89756	-0.03142	0.306618	1.66201	1.94353	0.847321	-1.03361	-0.56658	-0.26344			-0.45114	1.15887	2.00141	0.654773	-0.96515	-12.6862	0.149768	0.862915	0.608675	1.7005	1.76814	-1.38077			-0.57492	-1.28295	0.603214	0.251458	1.84471	-0.84936	1.33857	1.45434	-0.81464	1.44416	0.106894	-0.47539
0.584		0.083779	-0.46158	-0.14009	-0.69215	-0.96603	-0.13841	0.756463	1.28128	1.92081	-0.66759	-0.71436	-0.59387			1.0637	0.123155	1.84745	1.40763	-0.0625	-12.3547	0.0142	0.969397	0.092666	0.658484	1.05675	-1.56425			-1.55853	-0.50637	0.155309	0.006282	1.41172	0.129263	1.09762	1.84858	-1.29906	1.45779	0.35327	-0.57952
0.584667		-0.22743	-1.13532	1.43759	-0.57481	-1.02646	-0.38049	0.900471	1.84441	0.988046	-0.79119	-0.19825	-0.62636			-0.25483	-0.34913	2.29975	1.24998	-0.92775	-13.1852	-0.0135	1.03754	0.64308	0.859019	1.08146	-1.84197			-0.7246	-0.63609	-0.23766	-1.08526	1.28945	-0.43477	0.764578	1.66728	-1.13279	1.25278	0.637459	-0.81403
0.585333		0.96169	-0.8385	2.09594	-0.84436	0.58733	-1.06457	0.005697	1.8093	1.05168	-0.55845	-0.67415	-0.68763			-0.23001	0.551002	1.09116	1.03409	-1.06367	-12.4326	0.374664	0.945657	0.348527	0.63562	1.60592	-1.54428			-0.38978	0.717854	0.336854	-1.76889	0.550597	1.9783	0.2887	1.49083	-0.76074	0.957373	0.458762	-0.76227
0.586		0.267645	-0.37633	0.113147	-0.3355	0.793021	-0.08438	0.626602	1.70345	2.03848	-0.82581	-0.58465	-0.71658			0.842223	-1.0026	2.40871	0.624153	-0.60717	-13.1315	0.151993	0.444468	0.597314	0.1205	1.82233	-1.08084			-2.53745	0.739784	-0.26132	-0.29952	1.87809	-0.42492	0.485641	1.11278	-0.84641	1.1865	1.22458	-0.38548
0.586667		1.06475	0.394497	-0.11727	-1.89189	-1.93449	-0.18389	0.987764	1.662	2.86824	-1.44245	-0.01492	-1.05315			-0.45202	-0.97815	0.415867	1.79654	-1.63543	-11.2627	-0.55177	0.918958	0.553302	-0.3481	1.01578	-1.13123			-1.7946	0.54516	-0.72616	-1.31661	1.30714	0.54578	0.272534	0.909564	-0.47379	1.36802	0.399668	-0.30538
0.587333		-1.2966	0.01096	0.874635	-1.20369	-0.07634	0.132438	-0.10191	1.37357	2.52648	-1.10488	-0.10836	-1.06737			0.481375	-0.6868	0.976503	0.192068	1.20617	-12.2845	-0.45572	0.351608	0.318421	-0.33797	1.07134	-1.17734			-1.77442	0.376639	-0.08126	0.205623	2.16729	1.02678	0.548418	1.09724	-0.49299	1.1825	0.747614	-0.37822
0.588		0.133924	-0.6249	-0.12816	0.025732	-2.51116	-0.29975	1.70983	1.38071	2.43909	-1.04548	-0.12997	-1.33712			-0.33077	-0.10177	1.36499	-0.27439	1.106	-13.3606	-0.61067	0.709672	-0.42261	-0.93261	0.264505	-0.36929			-1.55956	0.714741	0.352316	-0.54857	0.583264	-0.15882	0.219092	1.4599	-0.14399	0.949918	-0.2537	-0.10476
0.588667		0.660792	-0.47338	1.44149	-0.39427	-0.15607	-0.37068	1.1784	1.1786	2.05287	-0.84997	-1.29106	-0.70039			1.20958	-2.65048	1.02804	1.31505	-2.2234	-12.1297	0.379262	0.484389	-0.53388	-0.19774	0.879634	0.015121			-0.38882	-0.19905	-0.47352	-1.02182	0.387101	0.743065	0.355165	1.78391	-0.24034	1.2773	-0.40204	-0.41454
0.589333		0.387033	0.767439	0.551549	-1.59554	-1.89603	0.019274	2.59243	0.391436	2.05132	-1.26558	-1.32925	-1.00633			-0.19177	-0.21727	2.04973	-0.34151	-1.19473	-9.15413	0.30238	0.337565	-0.11543	-0.1901	0.511249	0.116399			-1.39151	0.169335	-0.28028	-0.45609	2.23887	0.051583	0.369064	2.04523	0.209284	0.844555	0.004798	-0.45026
0.59		0.884521	-1.09085	0.208464	-1.24151	-1.15573	0.215392	2.24235	0.934164	2.27474	-1.38802	-1.05029	-0.57246			-0.80655	0.70814	1.97744	1.23687	-2.10649	-11.3437	0.318927	0.618489	-0.27264	0.667422	0.457513	0.770771			-1.29981	-1.27058	0.42833	-0.05205	2.32029	0.505692	0.112333	2.01526	-0.24309	0.702928	-0.36598	-0.51292
0.590667		0.229788	-1.72243	-0.35164	-1.54539	-0.74818	1.7634	2.57663	0.82977	2.66131	-0.62103	-0.69921	-0.68768			-0.32413	-0.65626	2.11871	0.04343	-2.6011	-13.4118	0.035196	1.07078	-0.38985	1.81888	1.08342	0.182546			-0.58087	0.347139	-2.12656	-0.85374	2.74323	0.285119	1.731	2.25649	-0.00091	0.04048	-0.43723	-0.5102
0.591333		1.24737	-0.64329	1.07941	-0.17024	-1.01763	0.44263	-0.24237	1.30508	2.3213	0.030409	-0.33897	-0.71139			0.948742	-0.61845	0.302102	0.403959	-2.34821	-12.4822	-0.51846	0.066606	-0.27679	1.81749	0.494539	0.069444			-1.20511	0.956228	-0.86489	-0.0233	1.45895	0.476508	3.4902	1.75195	-0.28425	0.160046	0.108949	-0.41188
0.592		2.6038	-0.33364	3.75383	0.695201	-2.08346	0.323635	2.12493	0.700794	2.92964	-0.17417	-0.0876	-0.5491			1.45415	1.56052	1.41599	0.890383	-0.42833	-13.2193	0.072511	0.260371	-0.64743	1.79021	0.542636	-0.50005			-0.51236	0.160871	-0.98494	-0.24046	1.30783	1.44589	3.57861	1.86891	-0.65599	0.46908	0.271682	0.036535
0.592667		1.5307	1.52245	2.22044	-0.62262	-1.42399	0.683323	0.171135	0.991347	2.43111	-0.334	-0.45361	-1.08317			0.305883	-0.91787	2.06897	0.755003	-0.96218	-10.2364	0.085164	0.42794	-0.5662	2.36056	-0.15051	-0.12616			-1.51581	0.600425	-0.12573	0.667979	2.04459	1.1527	3.10041	1.13583	-0.65355	0.203211	-0.10019	0.791517
0.593333		1.10756	-0.7796	1.20335	-1.00389	-2.40739	0.184556	1.3912	0.256619	2.06237	-0.98713	-0.82978	-0.63515			1.46927	1.13997	2.11654	0.612631	-0.6434	-9.7945	0.327211	0.27024	-0.56944	0.995668	0.735227	0.303478			0.452251	1.81154	-1.61	-0.03732	2.41433	0.716303	3.56232	1.32807	-0.79558	0.090106	0.50408	1.35389
0.594		0.320524	-0.66305	0.851887	-1.43063	-0.7208	0.770321	1.18086	0.386468	2.35528	-0.96286	-0.61643	-1.10112			-0.82244	1.48625	0.717075	0.527675	-1.46414	-11.2248	0.077763	-0.37004	-0.55288	0.9751	0.409022	-0.05211			-1.3076	1.76805	-2.36681	-0.66643	2.73888	-0.62117	4.09987	1.20477	-0.56457	0.572695	-0.11781	1.5928
0.594667		0.725315	-1.45643	-0.81227	-0.60262	-1.82504	0.399875	-0.51267	0.351435	1.49815	-0.9003	-1.5272	-1.13518			0.956786	1.48693	1.79957	1.31986	-1.73751	-11.6744	0.41227	-0.06905	-0.88951	0.600464	0.334069	-0.18649			-2.68784	0.015824	-2.13589	-0.23526	0.456398	-1.34006	4.44141	1.1262	-0.41873	0.468301	0.179054	1.14775
0.595333		1.07802	-0.84703	1.928	-1.64342	-0.42607	0.007828	0.130588	0.403461	1.05294	-1.20369	-2.05968	-0.80952			-0.21234	-0.18366	-0.27939	1.0858	-0.45938	-11.1294	0.061256	0.170113	-1.027	0.55246	0.381829	0.58487			-2.59195	0.154421	-3.17056	-0.7852	0.845952	-0.21435	4.56279	0.758699	-0.41374	0.675893	-0.11954	0.755582
0.596		2.07961	-1.35232	1.87428	-1.02215	-0.91953	-0.89464	0.446729	0.445938	1.93489	-1.3845	-2.62409	-1.29991			0.359189	-0.47674	-0.4985	1.52766	-0.79003	-6.6416	-0.00436	0.078239	-0.9765	0.08215	0.650449	0.826839			-0.52321	0.496011	-2.5717	-1.43354	0.751073	0.491103	4.55887	0.399274	-0.29637	0.623529	-0.16888	0.459847
0.596667		1.38127	-1.12781	1.77644	-0.87522	0.321253	0.837822	-1.35034	0.269678	1.94607	-1.49706	-3.01658	-1.02569			-0.78939	-0.88537	-1.16014	0.674217	-2.43808	-12.156	-0.21209	0.248788	-0.82441	-0.42887	0.246579	0.731156			-0.19523	0.729435	-2.55675	0.679872	0.091548	0.722632	4.73808	-0.0482	-0.33715	0.292305	0.403244	0.982601
0.597333		2.20276	-0.72932	1.05467	-1.13258	-1.22129	0.944102	0.287822	0.341958	2.64384	-1.22391	-2.33056	-1.32671			0.229321	-0.04672	0.417191	1.18185	-1.22295	-10.2337	0.633962	0.554639	-0.71703	0.33899	0.385357	0.41552			-0.95031	-0.25265	-3.59328	-0.49545	0.551206	-0.15112	4.49571	-0.17166	-0.26799	0.684807	-0.42485	0.367021
0.598		2.6245	-1.64779	0.637761	-0.35046	-1.13104	0.322075	0.368454	0.042389	2.94772	-1.32856	-2.3398	-1.04248			0.301033	0.667468	1.6275	0.126774	-0.51722	-12.6534	0.3488	-0.07743	-0.74981	0.476742	0.43942	0.175518			-0.60058	-0.02461	-3.25238	-0.94324	2.25775	-0.021	4.39582	-0.05405	0.280768	0.733304	-0.43863	0.493585
0.598667		2.3232	-0.11127	0.483361	-1.21519	1.74704	0.822893	1.20686	-0.13198	2.06682	-1.38661	-1.54639	-1.20773			-0.5428	-0.36301	-0.35585	-0.05317	-2.94053	-10.1307	0.349703	-0.43107	-0.66568	0.054186	0.760038	-0.14908			-0.03327	-1.14236	-1.74986	-0.72826	-0.00393	0.850047	3.88326	-0.10641	0.160885	1.32461	-0.47493	0.354841
0.599333		1.89601	0.205878	2.3836	-0.70014	2.02857	0.778038	-1.03075	-0.10279	1.55445	-0.63791	-2.48262	-1.05593			2.05122	1.51942	0.520397	1.70794	0.487736	-10.9655	-0.00236	-0.14244	-0.85046	0.361238	0.158199	-0.32653			-0.33176	1.45476	-2.18406	-0.24612	0.824763	1.51139	3.9821	-0.34467	0.377893	0.933596	-0.33113	0.286736
0.6		2.14267	0.13007	-0.6605	0.138125	0.188193	0.878802	2.07736	-0.08824	1.13717	-0.87659	-2.13173	-1.00629			0.587529	0.492459	0.082426	0.733768	-0.24988	-9.33661	-0.00673	-0.20131	0.10022	0.251644	0.643365	-0.5049			-0.53995	-1.00405	-0.59584	-0.51869	1.26955	0.460698	3.48903	-0.33538	0.224326	1.38235	-0.2916	0.284843
0.600667		0.342153	-0.8063	0.472688	-0.97449	-0.4578	0.218954	0.648003	0.198101	1.23844	-1.50486	-2.11046	-0.93128			-0.94906	-1.85917	-0.31774	2.39174	-1.56165	-9.69842	0.895533	0.108248	-0.52543	-0.13845	1.19756	-0.07484			-0.50398	-1.21984	-0.66726	0.240574	1.83271	1.25741	3.13644	-0.34712	0.399781	0.898101	-0.46713	0.060797
0.601333		0.939539	-0.0938	0.402402	1.21959	0.834258	0.384631	0.728673	0.226896	1.00619	-1.13213	-2.08632	-0.59528			-0.89524	-0.23995	0.077979	0.453092	-1.60272	-8.7743	0.62095	1.18802	-0.19362	-0.72014	0.380607	1.29443			0.047261	0.925092	0.946663	-1.16469	0.602296	0.892315	3.26696	-0.88415	0.625006	0.405777	-0.46151	0.091366
0.602		0.593282	0.219879	-0.82747	-1.1668	0.557839	0.148295	1.1225	0.258345	0.53073	0.30567	-1.27797	-0.1953			-1.00099	-0.84029	-0.08916	1.05432	-1.40244	-9.67979	0.134577	0.597895	0.323243	-1.66114	0.219353	1.28237			1.09865	0.254842	0.302923	0.420374	1.58596	1.25208	3.0067	-1.11612	0.656171	1.20833	-0.38153	-0.06627
0.602667		-0.20501	0.676561	3.02865	-1.3108	1.14631	0.105317	0.42105	0.585552	0.807154	2.48664	-3.21968	-0.62506			-0.02457	2.42035	-0.75168	1.15494	-1.22235	-8.64892	0.224642	0.071289	0.129374	-0.97833	0.25393	1.06816			0.020533	-1.631	0.128895	-1.02937	0.492505	-0.63405	2.91829	-1.38345	0.548049	0.999004	-0.33658	0.204558
0.603333		0.152293	0.835986	3.52695	-1.77215	2.21226	0.952034	1.83157	0.162002	0.871299	2.91881	-2.62531	-1.02445			-0.2436	0.692715	0.381503	0.284372	-1.59174	-11.0546	0.743144	-0.02637	0.199689	-1.52055	-0.61063	1.37535			-0.36525	-0.18819	-1.63392	0.744796	0.278328	-0.12427	2.42048	-0.88038	0.3927	0.581935	-0.2236	0.042661
0.604		1.39052	0.386665	-2.37157	-1.52731	0.607212	-0.29006	0.876191	0.067161	2.15735	2.09256	-2.34339	-1.28876			-1.16057	-0.77454	-1.27542	0.111206	-0.99519	-11.1192	0.243401	-0.28338	0.20514	-1.43185	-0.09488	1.50832			-0.96485	1.61714	-1.01263	1.27196	-0.51535	-0.77632	2.06699	-1.34292	0.672475	0.483909	-0.82701	-0.19498
0.604667		0.532645	0.914282	-0.5156	-2.23345	1.49767	-0.48613	0.140418	0.190994	2.77614	1.57725	-0.56163	-0.65229			-1.00769	-0.43744	-1.20388	-0.35444	0.128781	-10.6268	-0.03259	-0.01202	0.355596	-1.41921	-0.15115	1.4525			-1.45103	1.41819	0.113889	0.663989	0.565742	1.29749	2.11709	-0.73137	0.872194	0.924712	-0.45482	-0.1846
0.605333		-0.0174	0.130347	0.905859	-1.10864	2.20861	0.426562	-0.95988	0.009275	2.30632	0.938732	0.139887	-0.74128			0.832045	1.18907	-1.27564	0.987152	-1.62172	-11.8253	1.21827	-0.55554	0.44003	-1.7718	0.228484	0.906972			-0.64081	-0.76472	-1.29283	0.220736	-0.25441	-0.30307	2.05889	-0.61545	0.472243	0.223488	-0.38308	-0.30265
0.606		1.60767	-0.33335	1.25325	-1.21812	0.325016	-0.1735	0.307492	0.257508	2.22343	0.169268	-1.15666	-0.93539			-1.01616	0.563876	-0.57669	1.20755	-0.79432	-8.78537	1.07546	-0.08253	0.54713	-2.18044	0.290667	0.578421			1.11172	0.304311	-1.597	0.8392	0.66269	-0.19487	1.64177	-0.36217	0.088795	0.461215	-0.71239	-0.30706
0.606667		0.687724	-0.99147	0.71605	-1.81675	-1.14571	0.543283	0.709481	-0.23204	2.84611	0.070955	-1.31117	-0.38843			0.048325	0.104808	-0.24475	1.45657	-0.68953	-7.82471	0.958529	-0.08901	0.285948	-2.09243	0.328579	0.293191			1.3478	1.05218	-0.22294	0.084686	-0.32614	-2.11272	0.885051	0.918017	0.419896	0.020501	-0.73281	-0.40244
0.607333		0.606488	0.080817	0.864796	-0.06027	0.398465	-0.3951	0.224095	0.025133	2.63021	-0.36084	-1.9896	-0.37868			-0.52681	0.81152	0.139649	1.35297	0.054019	-8.08168	0.018843	-0.77351	-0.40544	-1.48082	0.477356	0.385588			0.534052	0.191646	1.22851	-0.57583	-0.53452	-1.18287	0.716259	0.515788	0.516656	0.952701	-1.09727	-0.30902
0.608		0.263556	-0.80614	-1.82023	-0.52795	-0.97127	-0.33146	1.02434	0.445146	2.29507	-0.31825	-1.6675	0.488058			-1.03487	-0.0891	0.339253	1.29044	-0.51407	-9.04616	0.573023	0.011023	0.38837	-1.71868	0.150374	0.441272			0.313234	-0.51197	1.13006	-0.03968	1.48248	-1.18093	0.63996	1.32005	0.146621	0.339608	-0.84969	-0.22937
0.608667		-0.0519	0.026766	0.842068	0.179611	0.354724	0.03171	0.324351	0.642555	2.07811	-0.47902	-1.38193	0.584575			0.453805	-2.2832	-0.28906	0.322344	-1.73958	-11.0918	0.187031	-0.07606	0.673923	-1.70947	-0.03595	0.872506			0.045765	-1.09403	0.889491	0.632985	0.208409	1.19721	0.729372	0.648443	0.544074	0.21981	-0.91098	0.544245
0.609333		0.908774	-0.98553	-0.26399	-1.51286	0.624017	0.11998	0.617864	0.596176	2.19163	-0.90277	-1.78168	0.588814			0.011747	0.150374	-0.63211	-0.02605	-2.12505	-10.8377	-0.13652	-0.11799	0.439195	-1.7565	0.136952	2.08906			-0.38762	-0.81262	0.273772	0.846673	0.920589	0.270389	1.36273	1.01955	1.96756	0.3605	-1.60555	0.038259
0.61		0.494134	0.198271	-0.74775	0.193778	-0.83511	0.861773	2.17431	0.758734	0.783786	-0.96911	-0.89693	0.456621			0.156204	0.31298	-0.70202	0.421118	-2.14834	-9.23629	-0.0823	0.760697	0.438847	-2.01053	0.087651	1.97559			-0.00108	-0.27727	-1.64355	1.0244	-0.43632	0.868799	0.946523	1.57112	3.29625	0.656956	-0.69498	0.345257
0.610667		0.716346	-0.14936	0.597129	-0.80045	-1.20121	0.723184	0.533293	0.73229	0.988525	-1.07659	-2.82694	0.040527			0.33212	0.71555	-1.0111	0.604031	-1.61921	-10.3994	0.719734	0.479325	0.13435	-2.02445	0.072495	1.73274			-0.83017	-0.49041	0.380527	1.39367	-0.56892	1.42051	0.849291	1.61991	3.70319	0.543029	-0.76588	0.405188
0.611333		1.46966	0.487337	-0.869	-0.59947	-2.23624	0.981782	0.205663	0.341735	1.10361	-1.47376	-1.24735	0.225717			0.107822	-0.92603	0.442765	0.511402	-0.39973	-10.2982	0.597335	0.976647	0.145036	-2.17758	0.024739	0.7918			-0.76675	-0.91817	0.403242	0.660809	0.615402	1.50337	0.504731	2.0078	3.70855	0.610604	-0.50793	0.036137
0.612		0.874292	0.289329	-1.5683	-1.02905	-0.37033	0.074361	-0.05386	0.753547	0.603813	-1.46698	-1.42104	1.20989			1.45641	-1.21398	0.13644	0.740483	0.040622	-11.2175	0.708339	0.807696	0.136716	-2.14185	0.037247	0.893443			-0.86015	-0.5737	-0.16567	0.127378	1.65495	1.19493	0.014992	2.22727	3.64462	0.340117	0.593131	-0.31939
0.612667		0.693115	0.163338	-1.02126	-1.42233	-0.4534	0.092826	0.299771	0.902249	0.229187	-1.18684	-1.9114	1.27982			-0.16089	1.27378	0.104141	0.648245	-1.69857	-7.98779	0.527622	1.09157	-0.11823	-1.80024	-0.35544	0.440391			-0.24357	-0.97164	0.087628	0.948399	1.67234	0.317965	-0.10602	2.13956	3.26279	0.566048	0.165303	-0.32636
0.613333		-0.31035	0.943388	0.490885	-1.20633	-2.01545	2.23356	0.586181	0.640255	0.260236	-1.44676	-2.12951	1.1234			-0.21581	0.175214	0.688128	0.728518	-0.55451	-10.6678	0.569149	0.946282	0.020153	-1.52456	-0.48514	0.377471			-1.05259	-0.21373	-0.07524	0.864271	-0.63518	-0.5298	-0.06469	2.13982	3.02862	0.147234	-0.08072	-0.56949
0.614		0.180432	0.490432	1.53063	-1.0138	-1.76992	0.867466	-2.37598	0.316612	0.405897	-1.73244	-2.58844	0.826296			-0.63522	-0.29555	0.292364	0.533945	-1.48663	-11.9447	1.48359	0.567633	-0.1011	-1.82165	-1.25482	0.563587			-0.79657	-0.57362	0.27478	0.40759	1.55591	-0.2222	0.185059	1.09135	2.44248	0.600943	-0.14134	-0.3054
0.614667		-1.20338	0.688822	-0.91946	-0.20815	-2.95352	-0.43524	0.200899	0.515881	-0.03256	-1.03783	-2.11656	1.40963			-1.16121	-0.71803	-0.34055	0.265373	-0.65109	-10.8097	0.883857	0.132628	-0.4022	-1.42156	-0.56669	0.468812			0.055407	1.0289	-0.60141	1.56768	-1.23282	0.512125	1.15059	1.49628	2.02717	0.413825	0.154546	-0.78153
0.615333		-0.82942	1.97269	-1.87421	-1.81369	-1.02296	-0.20435	-0.88524	0.904511	-0.67507	-0.88067	-1.92329	0.641357			0.585805	1.72347	0.441588	0.944969	-1.4667	-10.9132	0.764691	0.155655	-0.62908	-0.9831	-0.25425	0.91584			-0.22049	-0.63066	-1.22943	-0.36242	0.936699	-1.03703	2.66851	2.17565	1.75667	0.108089	0.278087	-0.74288
0.616		-0.35371	0.679335	-1.3676	-0.64555	0.022528	1.2979	-0.04973	0.847901	0.724591	-1.14458	-1.78544	0.897096			0.772524	1.88993	0.124088	-0.57274	-1.49974	-8.81969	0.769008	0.506224	-0.45291	-0.89168	-0.25827	0.412737			-0.15295	-1.1364	-0.44375	1.74479	0.83021	0.38774	3.07903	2.0656	1.39958	-0.0662	0.444282	0.102595
0.616667		0.217275	1.21563	-1.86456	-0.86115	-1.66923	0.322703	-2.47167	0.663639	0.315192	-1.15343	-1.6219	0.434027			-0.70289	-0.97515	0.634564	0.213227	0.429658	-8.41825	0.79474	0.237318	-0.26058	-1.01339	0.270974	-0.13981			0.062141	-1.64007	-0.06046	0.444449	0.406256	-0.35136	3.35406	1.41239	1.2075	0.076778	0.170068	1.08143
0.617333		-0.87161	1.65066	0.749739	-1.23225	-1.94007	2.38624	0.78223	1.22792	0.905985	-1.02797	-2.02881	-0.1269			0.715389	0.067872	0.585564	1.13869	-0.85025	-11.47	0.727871	0.451289	-0.50567	0.046954	-0.73914	-0.19334			-0.28124	-1.03902	0.28868	0.240431	0.118683	0.106685	4.14087	1.87742	1.44584	0.325512	0.02843	0.582177
0.618		-0.25501	2.03557	0.827373	-1.60534	-0.69039	1.47218	-1.48331	0.95134	0.33269	-1.08617	-2.02956	-0.29628			-0.6832	-0.1111	0.156966	-0.80503	-1.52818	-11.2988	0.730096	-0.18124	-0.08335	0.26192	-0.59894	-0.31168			-0.249	-2.0603	1.16286	0.890386	1.91758	-1.69248	3.46167	1.72701	1.4911	0.605708	-0.47945	0.357524
0.618667		0.467042	2.13157	-1.91195	-1.51746	-0.34785	1.05925	0.21231	1.11122	-0.01435	-0.89946	-1.99752	0.194169			-0.66138	0.021286	1.39038	-0.37674	-0.27983	-10.1874	0.805223	0.41461	0.285177	0.479312	-0.22982	0.446745			-0.64275	-2.17844	0.475099	1.06367	0.792484	-0.78287	2.67346	1.64836	1.70155	0.73557	-0.25306	-0.3452
0.619333		-0.76777	1.33483	0.611646	-0.54744	-3.73172	-0.47525	2.38548	0.813796	0.662235	-1.22196	-0.60495	0.235692			0.579198	-1.99896	0.746554	0.135954	-0.69279	-12.6733	0.196701	0.576348	0.646291	-0.24965	-0.23373	-0.15176			-0.10029	-2.1125	0.165912	-0.34795	-1.14686	-0.73742	2.57504	1.61382	1.5832	0.289552	-0.12742	-0.34768
0.62		-0.56854	-1.30687	-0.02118	-1.25097	-1.80216	0.257055	-0.09651	0.993711	1.48712	-1.22522	-1.82365	-0.12457			-0.83791	0.192558	0.623564	0.824368	0.421444	-11.9329	0.112602	0.156142	0.060103	-0.59516	0.19236	-0.39323			0.79808	-1.87379	-1.47349	-0.41634	0.77557	-1.35433	2.04327	1.71913	1.26717	-0.54478	-0.46942	-0.51322
0.620667		0.237378	0.367315	-0.49723	-1.96078	-2.85123	-0.67322	0.620411	1.17865	2.12242	-1.44587	-1.82632	-0.63365			0.585696	-1.68154	0.293936	0.904381	-0.14842	-11.9265	0.918181	0.585644	0.065494	-0.59972	-0.24998	-0.42978			-0.2999	-0.96374	0.590399	-0.1908	0.600686	-0.70476	2.05832	1.54444	1.16946	0.501872	-0.69982	-0.4705
0.621333		0.046794	0.507133	-1.32367	-1.52257	-2.33326	1.03982	-1.42817	0.822602	3.17613	-1.21431	-1.27959	-0.76109			-1.09817	1.23658	1.10476	-1.11959	-0.27019	-12.9962	0.012535	0.339706	-0.02992	-0.92776	-0.33113	-0.50471			-0.71414	-2.68128	-0.35235	0.596992	0.625306	-0.14764	1.89313	1.66417	1.33566	0.591828	-0.53107	-0.35571
0.622		0.12616	-0.42578	0.873187	-1.28435	-1.71814	0.74633	0.272865	0.798743	2.70115	-1.33047	-1.91618	-0.03586			-1.54667	0.413047	0.947161	-0.35649	-0.60508	-12.149	-0.1419	0.073901	0.105218	-0.89877	-0.49646	-0.39347			-0.47856	-1.41328	0.189454	-0.2356	1.17319	-1.77951	1.488	2.21096	1.26256	1.16487	-0.63622	-0.40893
0.622667		-0.61086	0.866064	-0.35268	-0.20266	0.338935	-0.79928	1.94253	1.01714	2.53876	-1.23092	-1.72602	0.592341			-1.05365	0.200313	0.931512	1.19651	-1.82116	-12.3154	-0.64048	0.149788	0.283203	-1.47795	-0.57052	-0.65431			-1.08665	-2.23496	-0.70787	-0.35662	1.30718	0.499191	1.27375	2.19021	1.15505	1.08786	-0.88923	-0.44805
0.623333		-1.53529	-0.24013	0.147104	-0.2075	-0.83916	0.667419	0.866286	0.954188	2.53043	-1.05752	-1.96762	2.60568			-0.36702	-0.21019	0.509186	1.87154	-1.94493	-10.6482	-0.25666	-0.18256	0.490752	-1.26217	-0.70245	-0.00499			-1.04452	-1.92063	-0.03714	-1.21167	-1.0283	-0.831	0.410836	2.20845	1.02832	1.67841	-0.86876	-0.34665
0.624		-0.35981	0.034842	-0.35339	-0.44781	-1.18255	1.1535	0.985305	0.969983	1.26546	-1.02628	-1.74279	2.38792			-1.56056	0.410067	0.259069	0.894276	-1.00911	-11.7009	-0.21489	-0.59947	0.470468	-1.01676	-0.73809	-0.42169			-0.36728	-0.49024	0.124919	-0.92777	0.467906	0.437872	0.172911	1.66017	1.12019	1.61142	-0.66602	-0.43581
0.624667		-0.70754	0.284322	1.34601	-0.28247	-1.10837	0.005902	1.16282	0.893707	1.39171	-1.33893	-2.93645	2.75151			-0.97003	-0.2429	1.31502	-0.46253	0.078501	-13.137	-0.25101	-0.33886	0.330511	-1.17904	-0.1596	-1.00863			0.809497	-0.93638	0.258532	-0.93526	0.493163	0.179932	0.271926	1.60546	1.10172	1.84997	-0.55198	-0.15942
0.625333		-0.81018	1.05656	0.050859	-0.64214	-0.96887	0.574016	-0.25899	0.807848	1.40063	-1.07502	-2.64047	1.26761			-0.436	-0.01377	0.670216	0.249488	-1.04126	-10.891	0.155103	-0.82292	0.139142	-0.19556	-0.714	-1.25404			0.148216	-0.91298	0.231589	-1.15949	0.524759	0.388339	0.245508	1.5281	1.43044	1.76152	-1.26051	-0.73825
0.626		-0.72429	-0.41081	1.41855	-0.62018	-1.32358	0.871401	1.42993	1.13823	1.81437	-0.51079	-2.051	0.835726			-0.68549	-1.22616	-0.07077	-0.1132	-1.76978	-11.692	-0.23274	-0.41254	-0.4436	-0.67657	0.023003	-1.28453			-0.2413	-0.20385	-1.42684	-0.17817	1.07563	-0.66873	-0.22741	1.75184	1.37403	1.26242	-1.00822	-0.63138
0.626667		-0.48318	-0.59363	0.202258	0.276647	-0.92285	0.219683	-1.51697	0.823637	1.74225	-0.73708	-2.56225	1.12551			-0.57774	-0.0404	0.157432	-0.37177	-1.9467	-13.3317	-0.3798	-0.73789	-0.14959	-1.15116	0.05117	-1.15788			-2.22811	-2.16993	-0.99931	-1.05353	1.68495	-0.79502	-0.37529	1.72849	1.40106	1.30283	-1.24864	-1.07384
0.627333		0.934201	-0.71335	1.80889	-0.87096	-2.15325	1.38123	0.653057	0.307337	1.33346	-0.54138	-2.31553	1.11479			-0.88113	1.69071	-0.34728	-0.57297	-1.83895	-13.4496	-0.24545	-0.47316	-0.02467	-0.65984	-0.38466	-1.18634			-1.45622	-2.04088	-0.68293	-0.24381	0.45397	-2.05653	-0.56556	2.03617	1.12374	0.815488	-1.04893	-1.12765
0.628		1.52166	0.544332	-0.04648	1.40952	-0.20149	2.03577	1.49712	1.17498	1.88095	-0.40854	-2.7198	0.661008			-0.7433	0.398383	-0.56456	2.03842	-2.1582	-8.87576	0.103699	-0.71177	0.459656	-0.22662	-0.55677	-0.94863			-0.29224	-1.46199	-0.6262	-1.12525	0.148769	-1.25058	-0.12518	1.71338	1.18401	0.841691	-1.15985	-1.0911
0.628667		1.40103	0.485075	0.248527	2.2328	-2.79882	1.97033	0.318433	1.38863	1.61059	-0.38551	-1.543	0.293167			-1.15212	-1.28714	-0.19501	-0.02397	-1.76425	-10.1325	-0.35096	-0.84523	0.166198	-0.88732	-0.09062	-0.91649			-0.59221	-1.76919	-0.93805	-0.64915	1.77565	-1.63375	-0.57401	1.05164	0.787678	1.04408	-1.11941	-0.81874
0.629333		2.2313	0.774583	-0.11137	2.6034	-0.43266	1.35529	1.44209	0.952191	1.50484	-0.35355	-2.32249	0.570626			-0.08578	0.602844	0.438896	0.413593	-3.34095	-13.1604	-0.57342	-0.18437	-0.03053	-1.58176	-0.24622	-0.84831			-0.32263	-1.65605	-0.16996	-2.26888	-0.03381	0.898088	-0.19789	0.327493	0.608531	0.787095	-1.15934	-0.67216
0.63		1.98734	1.71524	0.830097	2.163	-1.85624	1.4501	2.446	0.695475	1.51784	-0.32647	-2.52214	0.262648			-0.95722	0.442457	0.673493	-0.61739	-2.58861	-13.1117	-0.39688	-0.60236	0.434911	-1.74789	0.163397	-1.10072			0.060533	-3.8349	-0.6736	-2.43828	-0.18086	0.604541	0.195241	0.511553	0.372859	0.799997	-1.03448	-0.69122
0.630667		1.89672	0.792409	2.38031	3.18331	-2.61434	1.64523	0.705039	0.776494	1.45265	-0.47383	-2.90825	0.222979			-0.51181	0.775428	0.58322	0.137023	-2.1607	-12.0403	-0.40364	-1.13145	0.105555	-1.5819	-0.38852	-1.13927			-0.2552	0.159328	-0.14172	-1.34167	-0.24009	0.519193	1.8923	1.12514	0.491371	0.047186	-0.85609	-0.16007
0.631333		2.27167	0.777054	1.3724	2.2954	0.467255	2.80298	-0.83319	0.254492	2.00186	-0.77529	-2.7409	-0.07312			-0.98032	-1.26269	-1.14848	0.60767	-2.75497	-13.9799	-0.53049	-0.53971	0.310184	-1.10873	-0.33794	-0.60537			0.858319	-1.87857	0.237854	-0.95041	0.404897	0.333539	2.00294	1.05405	0.664626	0.107843	-0.71024	0.267508
0.632		0.657121	1.14162	0.780576	2.60487	-2.00162	2.25671	-0.32765	0.508707	1.96904	-0.25825	-1.59345	0.518878			-1.09025	-1.46722	-0.39867	-0.46084	-1.53986	-13.0633	0.043783	-0.84204	0.062051	-1.44259	-0.52247	-0.9803			-0.77171	-1.11919	-0.41132	-1.12285	-0.93656	0.199999	2.1443	0.586774	1.29009	0.355799	-0.55966	0.108921
0.632667		1.01628	1.38587	-0.04762	3.06381	-1.7759	-0.06206	0.913566	0.846147	1.47843	-0.45637	-1.45648	0.020145			-1.55983	-0.1838	-0.2226	0.532071	-2.27172	-12.7919	0.104737	-0.5065	0.025886	-0.90891	-0.14704	-0.80627			-0.44989	-1.83328	-0.76888	0.405755	0.138722	-0.50204	2.20643	-0.00108	1.30838	0.281612	-0.15598	0.007191
0.633333		2.18671	0.060146	-0.84371	4.03158	-0.51573	-0.07178	-0.53873	0.997294	1.99602	-0.39315	-1.73993	0.051554			-1.86296	-0.1168	-0.52023	0.503752	-1.32944	-9.90455	-0.09981	-0.7715	-0.23986	-0.07333	-0.43737	-0.97441			-0.65554	-2.94352	-0.36564	-1.39359	-0.13362	-0.38298	1.89125	0.113301	1.2882	0.049809	-0.14413	-0.42001
0.634		1.32608	1.27485	-1.12465	1.0176	-2.2753	-0.2722	-0.37564	0.89494	2.87411	-0.51197	-1.48851	-0.27406			-0.83442	-0.04704	-0.0481	0.717333	-1.33745	-10.6251	-0.19555	-0.92034	-0.75194	-0.25002	-0.57392	-0.59933			-0.88413	-3.57574	0.058526	-0.96902	0.312284	-1.06096	1.48603	0.183769	1.31145	-0.18346	-0.36552	-0.10551
0.634667		1.38334	1.62995	-0.69051	0.753918	-0.90722	-1.25617	0.112082	0.825191	2.69557	-0.39888	-1.9988	-0.34904			-0.12327	0.101377	-1.97355	1.09571	-2.57107	-11.0042	-0.17867	-0.75834	-0.62776	0.526466	-0.18594	-0.83046			-0.5115	-1.71688	-2.14396	-0.09757	1.15882	-1.52502	1.19337	0.061431	1.18199	0.896132	-0.10323	-0.1617
0.635333		-0.23544	1.09588	-1.1029	-0.47124	-1.73671	-1.62817	0.092644	0.470689	2.3607	-0.14726	-2.57117	-0.5159			0.118747	1.2409	-0.60755	-0.551	-1.96149	-9.80786	-0.04013	-0.5111	-0.62639	1.20031	-0.3511	-0.74498			-0.70841	-3.34355	-1.77347	-0.8653	-0.16604	-2.12019	1.15038	0.094886	0.945725	0.522898	0.35872	0.025123
0.636		1.20647	0.962032	-1.11551	-0.3613	-2.46734	-1.13277	1.67697	0.740893	2.68449	-0.14291	-1.81331	-0.25492			-0.12079	0.911774	-1.44128	-0.75042	-1.75036	-13.4971	-0.95287	-0.55924	-1.22789	0.955322	-0.69599	-0.41831			-0.74026	-2.03241	-0.79664	-1.36632	0.923509	-1.76996	1.64793	0.194943	0.568383	-0.00069	0.7304	0.031893
0.636667		1.73481	1.61146	-0.75451	-1.69002	-0.6609	-0.96333	-0.1943	0.667165	3.57933	0.030229	-2.21458	-0.24325			0.556642	-1.17937	-1.0242	1.16351	-2.28831	-15.4525	-0.23053	-0.81028	-1.1564	0.320997	-0.51923	0.567791			-0.44253	-2.31363	-1.56014	-1.20961	0.682671	-2.33925	2.47245	0.391761	0.59432	-0.09592	0.693185	-0.28884
0.637333		1.6479	0.959213	0.788676	-1.72978	0.104075	0.219084	0.101939	0.704609	2.8033	-0.09735	-2.30269	-0.44356			0.451578	-0.20226	-2.68126	0.920597	-2.49197	-14.4921	-0.16812	-0.80228	-1.27099	-0.14049	-0.65088	-0.21165			1.31588	-0.87658	-0.68044	-0.97601	1.3377	-1.22203	1.63745	0.585572	0.48104	0.289867	0.192809	-0.11168
0.638		0.3606	0.109893	-0.26935	-1.33268	-3.17819	0.686761	-1.89049	0.666373	2.64359	0.126381	-2.01908	-0.63882			0.286605	-0.92124	0.129757	1.44904	-1.09404	-12.3549	-0.18608	-0.21833	-1.00416	-0.41742	-0.93661	-1.08848			0.236784	-3.43515	-1.13925	-0.47918	1.65366	-1.39355	1.27205	0.597769	0.734466	0.736182	0.034763	-0.05227
0.638667		0.986378	-0.82585	-0.27632	-1.26401	-2.62066	0.251603	-2.44296	0.758603	2.60613	0.330628	-2.10782	0.065823			-0.39759	-2.53242	-0.76273	1.45753	-1.8301	-11.0312	-0.43393	-0.24521	-0.82336	-0.16683	-0.08609	-1.04797			0.496516	-2.86027	-0.14269	-1.33879	1.34942	-3.3327	1.10854	0.186104	0.809026	-0.18872	-0.13853	0.232577
0.639333		1.04811	0.1051	-3.08943	-0.63093	-2.26409	1.11863	-1.84596	1.40955	1.82819	0.833827	-1.8695	0.038256			-0.65482	0.279994	-0.80657	0.401859	-1.91256	-11.1035	-0.72468	-0.27544	-0.93411	-0.56768	-0.60193	-0.88341			0.93382	-1.64087	-0.65153	-1.14656	1.84665	-0.44289	1.4377	0.050978	0.613292	-0.38013	0.492835	0.078097
0.64		0.457079	1.22044	-2.22836	-1.76882	-3.08875	1.10136	-0.21668	1.56716	1.5098	0.602163	-1.87366	-0.20119			0.846708	-1.12793	-1.26974	0.375986	-0.64257	-10.6221	-0.65289	0.174891	-0.55577	-1.36616	-0.15375	-0.88989			0.504604	-3.22116	-1.61851	0.129423	0.969471	-0.72297	2.25573	-0.06891	1.13159	0.823551	-0.41454	0.06702
0.640667		0.65725	0.77709	-2.80777	-0.16269	-1.54482	0.195593	-2.36731	2.04646	1.56202	0.570187	-1.55246	0.050945			-1.4354	-2.06678	-0.37752	-0.20951	-1.60869	-11.8044	-0.19262	-0.1678	-0.86191	-1.33846	-0.90896	-0.46587			-0.1279	-1.77429	-1.91468	-0.59366	-0.07422	-0.99055	3.52545	-0.38519	1.47239	0.26173	-0.12461	-0.35677
0.641333		0.764618	-0.25544	-1.06355	-1.18588	-1.01653	0.277925	-1.34254	3.21472	0.553423	0.556609	-1.55772	-0.05396			-0.60346	-0.39888	-1.25994	0.432669	-0.14719	-10.0456	-0.32621	0.001959	-0.89369	-0.46643	-0.87777	-0.24062			-0.14862	-1.99835	-1.01763	-0.89677	0.408798	-1.97267	4.07335	-0.13379	2.16499	0.104873	-0.15533	-0.10124
0.642		1.76841	-0.23982	-0.21407	-1.46881	-1.72671	0.418063	-0.39996	2.12086	0.564815	0.627354	-1.74995	0.689636			-1.6861	0.00161	-0.63096	1.48508	-0.39008	-10.4469	0.167534	0.387628	-0.92916	0.610892	-0.53688	1.00558			-0.28296	-2.66317	-1.16849	-0.73784	0.198246	-1.38958	5.31365	0.37854	2.57219	-0.22794	-0.2337	-0.41027
0.642667		1.37818	-0.81941	0.108595	-2.84399	-0.69288	0.496897	-1.28972	2.4779	-0.30953	0.671865	-2.17576	0.156819			-0.6565	0.125948	0.443608	1.69433	-2.43756	-9.52375	-0.06178	0.002453	-0.86134	0.719084	-1.07772	0.990533			0.471708	-1.09752	-1.64693	-0.65111	2.25829	-1.18228	5.97458	0.907306	2.46678	-0.13457	-0.3362	-0.19918
0.643333		0.700071	-1.43215	-0.31365	-0.73944	-2.64997	0.41604	0.157259	2.4377	-0.76379	1.26605	-1.93576	-0.17584			0.068942	-1.10825	-0.35311	2.22362	-2.49892	-11.7823	0.125967	0.467957	-0.92668	1.1639	-0.72704	0.680475			1.30291	-0.13674	-0.94873	1.08738	-0.8978	-0.12796	5.00919	1.03662	2.47182	-0.04301	-0.20279	-0.43123
0.644		0.492427	-0.52325	-2.18982	-1.92206	-1.76038	-0.44006	-0.20109	2.36744	-1.33469	1.17152	-0.71843	-0.41929			-0.35927	-1.94386	-1.38158	0.939981	-0.73024	-8.56784	-0.15083	-0.26691	-1.00581	0.949391	-1.00799	0.119833			-0.14629	0.300829	-0.70496	-0.58899	-1.79909	-0.43936	5.02526	0.327369	2.43862	-0.14506	-0.31529	-0.42537
0.644667		1.00216	-1.37952	0.928747	-1.80618	-0.97493	-0.80017	-0.97905	2.87783	-0.90768	1.31898	-1.05739	0.174682			0.429719	1.34376	-0.2046	1.68641	-0.17029	-10.049	-0.52602	-0.3118	-0.79248	0.670038	-0.82053	-0.11484			-0.28998	-0.99419	-1.0376	-0.85623	0.795493	-2.15097	4.77991	-0.64914	2.16167	-0.71859	-0.78229	-0.57722
0.645333		0.831991	-0.6407	1.08508	-0.72923	-1.46783	-0.52344	-0.20184	3.42928	-3.17424	1.01139	-1.24785	-0.22394			-0.21988	0.007983	-0.85451	1.53353	-2.26773	-8.92453	0.152686	-0.76359	-0.46115	1.19437	-0.7733	-0.88543			-1.86832	-2.49327	-0.6428	-1.14487	-0.79419	-0.36901	4.92333	-0.30958	2.19169	-0.35441	-0.16171	-0.47373
0.646		1.96658	1.39166	2.0609	-0.26274	-2.28727	-0.31135	0.694477	3.67544	-2.80536	1.36523	-1.61152	-0.22112			1.3539	0.007673	0.448244	0.526436	-1.54825	-10.617	-0.35124	-0.19472	-0.58544	1.18818	-0.53035	-0.7485			-0.18591	-0.94083	-0.12564	0.067261	0.693013	0.065047	5.13322	-0.3515	2.02941	-0.04451	-0.55615	-0.21416
0.646667		1.38225	-0.04162	1.02091	0.314293	-2.3404	-1.82099	-0.30294	3.24836	-2.31189	0.700559	-1.51646	-0.67245			1.33678	-0.7204	0.142143	1.21679	-1.76256	-12.0921	-0.06648	-0.1385	-1.07228	1.14369	-0.48629	-1.47935			-0.42522	-2.3481	-1.27665	-0.65103	0.24806	-0.15125	4.00817	0.858529	1.6115	0.599164	0.022999	-0.28953
0.647333		-0.35608	-0.25584	-0.2573	-0.38137	-1.32714	0.774787	-0.25023	3.70372	-2.56385	0.4983	-1.25524	-0.43241			-0.05674	-1.45124	0.321483	1.06898	-0.7041	-11.0722	0.108153	-0.43834	-0.62934	0.884937	-0.50654	-1.8261			-0.33075	-1.40805	-0.83614	0.373277	-0.2126	0.575506	3.67417	0.645197	1.50007	0.622929	0.155105	-0.02078
0.648		1.72647	-0.31073	1.74266	-0.52479	-0.43882	-0.0958	-0.54374	3.1393	-1.97553	0.817813	-1.57327	-0.6041			0.276264	-2.35317	1.27721	2.07557	-1.9835	-10.208	-0.01439	-0.5665	-0.94239	0.521922	-0.28574	-1.68838			-1.60022	-2.46883	-1.02613	0.887361	0.690064	1.1213	3.55589	0.295576	2.03991	1.09438	-0.96676	-0.25931
0.648667		1.91894	0.899813	-1.83482	-0.62007	-1.67046	0.548257	-0.38997	3.16309	-1.81067	0.775058	-1.51423	-0.9768			1.23208	0.233964	1.24641	1.75715	-2.91582	-10.5575	-0.02856	0.108985	-0.77873	1.26577	-0.63328	-1.66772			-1.14255	-1.94589	-1.22791	0.102942	-0.47429	0.705729	3.61967	0.806856	1.63326	0.782158	-0.75197	-0.33344
0.649333		0.591735	0.190686	0.394847	0.294595	-1.03006	-1.20919	1.53337	2.31533	-1.82797	0.728472	-1.59336	0.084266			-1.04828	0.24814	1.15261	1.86911	-2.19153	-11.5397	-0.11161	-0.50233	-0.97578	1.00311	-0.65849	-1.37208			-0.47791	-0.84492	-0.27036	-0.52229	1.0112	3.57566	3.36398	0.8159	1.66706	0.879391	-0.42506	-0.11191
0.65		1.29853	0.937295	0.183002	1.95058	-1.97986	0.616284	-1.94642	2.72017	-1.76452	0.772652	-2.12667	-0.30036			1.40553	1.24728	1.21011	1.59324	-2.53609	-9.07814	0.062101	-0.41401	-0.66843	1.11692	0.309232	-1.26449			-0.84305	-3.48517	-1.36156	-1.9959	-1.37588	1.33322	3.10186	0.20427	2.07975	0.83384	0.481567	-0.41888
0.650667		1.64081	0.291545	-0.47334	0.157242	-0.54147	0.756518	-1.43307	2.1159	-1.8826	0.970146	-2.14313	-0.24914			1.12842	2.00824	0.03043	0.71718	-2.74676	-9.9913	0.277969	0.114774	-0.95528	0.8356	0.014119	-1.02439			-1.0068	-0.76856	-0.64041	-1.38037	0.878933	1.75924	3.11338	-0.19074	1.79275	1.0684	-0.2094	-0.31773
0.651333		0.149334	0.56319	2.46276	-0.79744	-3.04615	1.18493	-1.17055	2.07705	-2.03386	0.483651	-0.67673	-1.37849			0.560793	-1.13712	1.03095	2.44165	-0.97789	-8.85277	1.0878	0.331533	-0.97337	1.03907	0.130076	-0.74772			-0.76112	-0.36874	-1.09313	-1.27067	-1.68879	1.58163	3.06909	-0.14709	1.77574	1.09247	-0.6936	-0.23898
0.652		-1.35432	1.87261	-0.2685	-0.13237	-0.36225	-0.10936	0.162358	1.72393	-3.20004	0.754213	-1.32403	-0.09966			0.123847	0.252558	0.156954	1.31909	-0.98417	-10.0256	0.902687	-0.49286	-0.78052	1.41424	0.422274	-0.42656			-0.11881	-1.77696	-1.01704	-0.89948	-0.10128	0.287699	2.84001	-0.20728	1.28434	0.307708	-0.79352	-0.45016
0.652667		-0.1465	1.67852	-0.68358	-1.08646	-2.45682	-0.56392	0.657871	1.82112	-2.32861	0.379075	-1.94069	-0.97122			0.399919	-1.19735	0.442319	1.08243	-1.85892	-8.99993	0.284544	0.292002	-0.47849	0.810226	0.534172	-0.391			0.259576	0.208726	-2.16875	-0.61587	-1.87133	1.28166	3.11243	-0.70562	1.33086	0.664045	-0.13949	0.058221
0.653333		0.190344	0.954581	2.30413	-2.49484	-1.78271	-0.58746	-2.34241	1.58273	-1.91022	0.835203	-1.01072	-0.90576			-0.49912	-0.59349	2.23885	0.874543	-1.93836	-10.549	1.06359	-0.44167	-1.00762	1.50861	0.85676	-0.46945			0.314199	-0.54408	-1.37446	-0.00429	-0.00754	-0.19933	3.43221	-0.54623	0.069033	0.83684	0.255618	0.330506
0.654		0.984098	0.445336	0.813293	-1.71284	-1.61208	0.309338	-1.55544	2.13138	-1.45807	0.852864	-2.72556	-0.96272			-0.79479	0.441856	-0.67951	1.1847	-2.15182	-9.2255	0.198615	0.086959	-0.32882	1.86261	-0.1092	-0.24304			-0.26466	-1.2305	-1.44433	0.186827	-0.2639	0.233644	3.88722	-0.81566	-0.16402	0.702247	0.280773	0.281516
0.654667		-0.60114	0.714667	1.74467	0.451199	-2.06976	0.385712	-2.35404	2.41844	-0.09596	1.08441	-2.12654	-0.92178			0.081684	-0.35583	-0.48214	0.992956	-1.80998	-10.4365	0.860356	-0.13	-0.66507	2.66174	0.26718	0.242694			-0.38602	-1.85421	-1.48783	0.192765	-0.31916	0.628511	4.56657	-0.79583	0.186653	0.561736	0.208784	0.060488
0.655333		-0.4362	0.195659	0.708243	-0.86408	0.126383	-0.28563	-2.03659	2.59065	0.233235	1.05785	-1.74024	-1.43153			-0.63846	0.910668	-0.93743	0.432494	-1.20115	-8.48278	0.852747	-0.13464	-0.24137	3.34007	0.438495	0.143919			-1.46071	-1.71593	-0.81418	0.472861	0.400251	-0.98078	4.44732	-0.68322	-0.04998	0.56727	0.009051	0.239959
0.656		-0.88676	-0.81382	0.014499	-1.5396	-2.34053	0.292112	-1.72674	2.29516	-1.4834	0.957093	-0.38898	-1.36681			0.648501	-0.5201	0.562075	1.86223	-2.34379	-12.9816	0.867427	-0.68145	-0.18616	4.46204	0.887866	-0.69299			-1.80483	-1.37587	-1.17958	0.595723	-1.11785	0.16197	3.57717	-0.91372	-0.02718	0.68383	-0.0689	-0.07834
0.656667		0.166331	-0.4245	2.17475	-0.37748	-1.23477	-0.2365	-0.52486	2.51517	-1.61076	0.88782	-2.16882	-1.13082			-0.48165	1.24219	0.270637	3.55053	-2.78404	-9.51392	0.857613	-0.05639	-0.22097	4.37208	0.710162	-0.74403			-1.52977	-2.51643	-1.32173	-0.22045	-0.86633	0.796254	2.7455	-1.09205	0.221772	0.485829	-0.33982	-0.32817
0.657333		-0.78452	-0.41043	-0.97705	-1.26582	1.11919	0.804399	-2.77311	1.83335	-1.51163	1.00563	-0.95617	-1.03579			-0.83914	-1.06672	0.829385	1.08652	-2.79588	-12.118	0.761926	-0.12584	0.233696	4.09717	1.19828	-0.88121			-1.30206	-1.05492	-1.52019	-0.66029	1.50765	0.811127	3.0961	-0.97199	0.373757	0.23302	0.243355	-0.43172
0.658		-1.65833	0.117304	-0.30113	1.29297	0.589014	-1.15502	-0.54315	1.87083	-1.04302	0.970641	-1.27382	-1.0954			0.874916	-0.25706	-1.84955	1.02749	-1.74646	-8.9381	0.848493	0.279272	-0.56103	4.66876	1.0387	-0.55262			-2.39849	-0.80728	-2.27866	-0.33213	-0.40308	-0.24082	3.48783	-0.72295	0.38871	-0.21879	-0.38821	-0.19257
0.658667		-1.97596	-1.24878	0.64805	1.12858	-1.78036	-1.28305	-0.78597	1.84702	-0.40041	1.76611	-1.98973	-0.95416			-0.49113	-2.36077	-0.48474	0.484778	-0.90713	-12.2569	1.61778	0.361873	-0.33683	3.80396	1.5118	-0.71715			-1.60015	-2.21381	-0.52505	-0.30396	1.39716	-1.24979	3.26178	-0.54407	0.066868	0.125325	-0.82523	-0.13875
0.659333		-0.45549	-1.32372	0.214409	-0.81687	-0.81832	-1.78096	-1.84142	1.60564	-1.41736	0.92306	-1.17686	-1.33702			-0.16236	-0.09348	0.079937	1.37135	-2.23566	-14.1828	1.13534	0.710448	-0.359	4.31383	0.535633	-0.23739			-2.67308	-1.23269	-1.28584	1.06427	0.418888	-0.97395	2.74141	-0.69078	0.311107	0.686821	-0.99288	0.052195
0.66		-0.74899	-0.63071	-2.18072	-1.23522	-0.99786	0.398398	-2.80023	0.867927	-0.66788	0.882724	-1.0129	-1.69887			0.763425	-1.88052	-0.51093	0.359485	-2.96917	-12.893	0.928781	-0.62927	-0.47005	2.93318	0.649995	-0.76499			-1.60875	-0.08815	-1.83023	0.842856	0.196134	-1.31841	2.41697	0.295404	0.39488	0.648362	-0.82315	0.151598
0.660667		0.321089	-1.05056	0.021321	-0.9011	1.30435	1.87808	-0.85839	1.63713	-0.52425	1.24077	-2.32564	-1.54638			0.588983	-0.68581	-0.27365	1.28115	-1.89891	-14.1178	0.555179	-0.52858	-0.33422	2.15823	0.683415	-0.64438			-2.04993	-2.08815	-1.19029	0.654294	-0.2927	-0.8064	2.9021	0.313509	0.276709	1.37619	-0.64541	0.102304
0.661333		-0.8405	-0.69256	-0.02943	-0.07889	-1.11633	0.611681	-2.73806	1.45077	-0.63508	1.33774	0.009061	-1.19035			-0.05271	-0.18595	0.407002	1.40852	-1.132	-11.5218	0.282573	-0.35415	0.018121	2.23056	1.08744	-0.92363			-1.66641	-1.45195	-0.98741	0.383739	0.729644	-0.52951	3.0234	1.07843	0.162578	0.624641	-0.83909	-0.44549
0.662		-0.35343	-0.80436	-1.54473	-0.28136	-0.03324	1.52429	-0.35057	1.77303	-0.18472	1.31605	-0.60079	-1.00108			-0.26362	-1.60628	-1.04579	-0.78314	-2.26739	-10.9568	0.846913	-0.09606	0.24384	0.466744	0.486665	-1.13647			-1.42767	-2.60172	-1.58005	-0.114	1.45342	-0.24764	2.89819	1.51705	0.168063	1.71668	-1.52978	-0.5385
0.662667		-0.62983	-1.16778	-0.6475	-1.29805	-2.33173	1.30173	-1.19257	1.19108	-0.48926	1.33566	0.066991	-1.36874			0.960851	0.141286	0.346209	0.965881	-2.75058	-13.1425	0.889038	0.286792	0.193795	1.02941	0.5933	-1.65226			-1.78307	-0.71302	-1.10498	-0.17872	2.07727	1.53083	3.22279	1.02056	0.524398	1.25393	-0.78477	-0.4519
0.663333		-0.36437	-0.7412	-0.75849	-1.60496	0.791825	0.715121	-1.61187	1.32532	-1.28228	1.18813	0.235921	-0.97227			-0.47242	-1.32444	0.24068	2.29039	-1.89666	-14.3529	0.94368	0.982922	-0.45579	0.294648	0.809002	-0.92136			-2.12943	-2.5621	-0.92732	0.771754	1.45355	-0.12413	2.79181	0.851182	0.607024	0.341777	-0.08453	-0.35626
0.664		-1.11566	-0.75451	-0.97602	-1.08235	0.042199	0.534422	-1.77889	1.37194	-1.95765	1.2969	0.62275	-0.45002			-1.01088	-0.87287	0.192425	1.83005	0.143556	-10.193	0.085305	1.76005	0.16068	0.214347	0.346583	-1.25129			-2.6392	-0.80168	-0.31775	0.949248	0.832085	-1.12706	2.69618	1.37753	0.80615	0.211067	-0.22371	-0.53498
0.664667		-2.52824	-0.18875	-0.01535	0.681148	1.05734	0.853508	0.250231	1.42874	-2.09198	1.0628	-0.41568	-0.80784			0.226327	-0.26795	-0.42306	1.67712	-0.80644	-12.6719	0.184217	1.93292	-0.45224	-0.42432	0.630064	-1.01139			-0.93197	-0.50105	-0.55663	0.654425	1.30219	1.07909	2.19178	0.980484	0.782263	0.426365	-0.25779	-0.15155
0.665333		0.028492	-0.29016	-1.05158	-1.22012	-0.21319	2.81122	-1.21616	1.17095	-1.87968	0.937419	-0.41149	0.503482			-0.19166	-1.56675	0.730545	1.46753	-1.323	-11.3388	0.456712	1.41915	0.182667	-0.21877	-0.19068	-1.32799			-1.53914	-0.69522	0.445256	0.520778	-0.0401	-1.64125	2.18995	1.19178	0.925035	0.135964	0.302069	-0.2182
0.666		0.495627	-0.62777	-0.71741	-1.7491	-2.04784	1.08667	-1.00869	1.37943	-1.4699	1.01349	0.581541	-0.3993			-0.05884	-0.87901	-1.0581	0.917365	0.676669	-10.0182	0.163779	1.9205	0.127467	-0.54848	-0.49172	-1.61885			-1.56087	0.424692	-1.14535	-0.33913	-0.28381	0.719045	2.28372	1.05603	1.41955	-0.07139	0.056007	-0.29217
0.666667		0.464139	-0.92994	-0.1483	-1.68846	-2.80491	0.169835	-1.3347	1.6438	-1.26149	0.945527	0.216886	0.177656			-0.75881	-1.12933	-0.36706	1.30827	-0.82114	-11.7769	-0.71803	0.957813	0.336423	-0.79794	-0.45739	-2.02359			-0.96879	0.097328	-1.10789	-0.21464	-0.11139	1.96551	2.94064	1.40092	2.02638	-0.42565	0.06719	-0.44443
0.667333		0.673115	-0.49089	0.316021	-1.05864	-1.40958	-0.30007	1.31602	1.96425	-0.51856	0.942097	-0.55677	1.17361			-0.00345	0.170555	0.138663	2.71667	0.231218	-8.34734	-1.45467	0.647342	0.377065	-1.58064	-0.25734	-1.68213			-1.51742	0.513305	-1.15067	0.66462	1.5298	-0.13291	3.17951	2.05487	1.99246	-0.06378	0.154545	-0.40339
0.668		1.80936	-2.31427	-1.23737	-1.39052	0.937634	0.706347	-0.58921	1.24649	-0.86411	0.738721	-0.41846	1.79756			0.842796	-0.0929	-0.79665	0.914621	-0.95011	-9.18877	-1.50616	0.402662	0.197815	-0.45104	-0.58587	-1.69783			-0.4868	-3.21208	-0.92081	-0.67154	1.05128	0.776075	2.48865	1.90644	1.6002	-0.0097	-0.70245	-0.11398
0.668667		1.11872	-1.3388	0.694288	-0.60215	-0.91177	-0.1138	-1.39774	1.15559	-0.24493	0.972656	-0.74821	1.89676			1.37774	-1.65632	-0.3316	1.41134	-0.43802	-9.76064	-1.06636	0.428901	0.041455	-0.20283	-1.29455	-0.72331			-0.31274	-2.04808	-2.12674	-0.55201	-0.17715	1.72199	2.38672	2.18859	1.85626	-0.48282	-0.41171	0.17753
0.669333		-0.29783	-1.57572	-1.57509	-0.59035	-0.02072	-0.06041	-1.21916	2.3054	-0.16403	0.712763	-0.25608	1.3466			-0.54864	-1.54641	0.242802	0.991136	1.12845	-8.23462	-0.46792	-0.09054	-0.30665	-0.68994	-0.30764	-0.37125			-0.48139	-0.53198	-0.44239	-0.46305	-0.54962	0.957329	2.70826	2.37062	2.30173	0.262124	-0.31835	-0.24854
0.67		0.579138	-1.21677	-1.56784	-1.20209	-0.77429	-0.82622	-1.89312	2.24955	-1.04704	0.998064	-0.92281	1.77611			-0.49726	-1.25941	-0.25746	1.83659	1.1783	-9.995	-0.27358	0.04125	-0.53218	0.116019	-0.68082	-0.69534			-0.75885	0.601389	-0.23295	0.312977	0.038643	1.76012	1.90999	2.42913	1.94132	0.218115	0.009135	-0.31067
0.670667		0.301938	-0.57415	0.135396	-0.16533	-2.08101	0.048425	-0.9855	2.39758	-0.66632	0.717502	-0.60602	1.8631			0.399819	0.348362	-0.93971	1.83513	0.518863	-8.22034	-0.81818	-0.49685	-0.6017	1.9302	-0.29266	-1.03949			-1.14391	-0.13792	-1.07836	-0.42774	1.36017	-0.6824	1.39905	2.32083	1.62017	0.185601	0.205575	-0.67428
0.671333		-1.74082	-1.39748	-1.92827	-1.60666	-1.82626	0.779223	-0.59456	2.40387	-0.03934	0.368738	-0.42577	0.167246			0.749657	1.42294	-0.52211	1.16349	0.621704	-8.72192	0.110815	0.169974	0.657036	2.47729	-1.10794	-0.81136			-0.36478	-0.25575	0.136151	-0.60327	-0.41011	-0.46691	1.34536	1.7791	1.68855	0.050267	0.415555	-0.02583
0.672		-1.3766	-0.65939	-0.53584	-0.679	-0.11028	0.022101	0.624581	2.57623	0.364005	0.101865	-0.46899	0.350107			-0.60529	-0.01338	0.834915	1.41348	1.52807	-7.32962	-0.0295	-0.18336	0.677742	3.4472	-1.0251	0.848995			-1.24709	-1.48517	0.7016	-0.06247	0.256368	0.351543	1.45464	1.99256	1.68629	0.193097	0.558602	-0.82562
0.672667		-0.62962	0.791075	-0.80902	-0.90974	-1.83843	1.23995	0.133665	2.77274	-0.42212	0.49175	-0.55271	0.362232			-0.40977	0.182165	-0.30943	1.33242	0.046128	-9.73183	0.277556	0.478336	0.344025	4.1418	-0.32598	1.14495			-1.8231	-1.01757	0.219058	-0.01259	1.61403	1.6309	1.6345	1.38222	1.42204	-0.19452	0.764862	-0.43317
0.673333		-1.21795	-0.62541	0.005183	0.277714	-0.29292	2.84911	-0.7874	2.08016	-1.20366	0.81842	-2.19899	-0.0439			0.234408	-0.41128	1.64739	1.29587	0.813132	-10.1181	-0.41423	-0.05188	0.30581	4.34487	-1.142	1.71053			-1.43219	-0.43596	0.730851	-0.44754	2.072	-1.02298	1.75247	1.08762	1.11978	0.524645	0.656383	0.115171
0.674		-1.17911	-0.25602	-1.71882	-0.19328	-1.7594	2.30738	-0.54631	2.3605	-0.98025	0.937403	-0.61762	-0.32201			0.188444	-0.46915	0.250631	0.042427	-0.25491	-10.8191	-0.77007	-0.6621	0.324797	2.45017	-0.60621	1.75437			0.253266	-1.68992	0.212332	1.10519	0.657551	0.787715	2.27234	1.2659	0.937108	0.780062	1.24991	0.243705
0.674667		-1.66039	-0.34763	0.018658	0.131741	-2.4965	1.76446	-1.38365	2.76146	-1.37238	0.785641	-1.05313	-0.59925			0.485601	1.89427	-0.37426	0.802964	-1.0556	-10.1479	-0.83083	-0.0693	-0.06131	2.8153	-0.91173	2.132			-1.50758	-2.59931	-0.0092	-0.28677	1.31645	1.83621	3.36619	0.800142	0.531496	0.312315	1.57275	0.215215
0.675333		-0.11794	0.552856	0.478985	-1.54795	-1.21638	2.43482	-2.49114	2.98438	-1.22794	0.442252	-1.87607	-0.66531			0.447445	0.250078	-0.18196	0.670246	-0.99148	-7.60078	-0.18941	-0.30111	0.691436	3.3808	-0.97093	2.35848			-0.77581	-1.42748	-0.30638	-0.14106	1.26105	-0.01972	2.71468	0.476667	0.960615	-0.29424	1.43936	0.231388
0.676		-1.87425	0.206697	0.884245	-1.57264	-0.80596	1.82626	-0.13981	2.17266	-1.86897	0.369052	-1.15421	-0.64857			0.65444	-0.12285	-0.25613	1.66938	1.48873	-9.20012	-0.33065	-0.31617	0.600838	2.43488	-1.11324	1.93722			-1.63608	-0.55018	-0.10824	-0.57641	0.824897	0.069161	2.98896	1.08833	0.553038	-0.46723	0.908541	0.015894
0.676667		-1.66506	1.64707	0.044247	-1.49263	-1.1147	1.62656	-1.35051	2.42967	-2.2043	0.988489	-2.25743	-0.3145			0.873584	-1.58856	-1.63591	1.23849	1.19795	-11.0468	-0.84278	-0.02401	0.076558	1.30774	-0.73859	1.21795			-1.11937	-0.89162	-1.15201	-0.35587	-1.29555	0.362413	2.93945	0.527505	0.800313	0.465493	1.03659	0.118457
0.677333		-0.82921	0.136615	-0.63946	-0.91661	-1.13107	1.27784	0.28524	2.61918	-2.05945	0.911944	-2.09618	-0.40615			-0.36321	0.554905	1.39036	1.32679	1.73731	-12.3988	-0.13591	-0.20863	0.549773	1.15693	-0.58865	0.397816			-1.41029	-1.73011	-1.02434	-0.10114	-0.09245	1.02903	2.52631	0.475035	0.524231	0.533484	1.37212	0.159823
0.678		-0.8406	0.121888	-2.9001	-1.40446	-0.42444	2.34067	-0.03983	1.95963	-2.07805	0.93073	-1.64648	-0.82026			0.285252	-0.09233	0.443833	1.0748	-0.27991	-11.4982	-0.07865	0.83255	0.659887	1.33491	-1.37692	0.325206			0.561742	-0.43373	-1.6709	0.424072	-0.191	0.733289	2.34396	0.328041	0.04159	0.086355	0.947205	0.045053
0.678667		-1.48999	0.335706	-0.44054	-0.62256	-1.74552	1.74354	-0.25361	1.97436	-2.46877	0.669052	-1.84052	-0.61181			1.55178	0.154771	0.222807	1.97336	0.012598	-13.6606	-0.30711	0.852641	0.568064	1.37043	-0.17443	-0.61585			-1.53514	-1.31135	-1.22601	-0.74114	2.30091	-0.07953	1.60801	0.309878	-0.4009	0.258295	1.50106	-0.54256
0.679333		-1.38195	0.28513	-0.00118	-1.27267	-2.28659	1.34386	0.209782	2.21541	-2.52264	1.01689	-1.6049	-1.02917			-0.07432	0.442623	-0.29813	1.08738	1.62376	-9.3283	-0.8484	0.2345	0.087302	0.94425	0.362943	-1.3796			-0.31758	0.294086	-2.63312	-0.92148	0.685255	1.28638	1.2827	0.744754	-0.26075	-0.05695	1.18087	-0.49
0.68		-0.4621	0.423399	-1.4696	-1.48103	-0.72124	0.761176	-0.31679	2.24149	-2.6712	0.982694	-1.81681	-1.08233			0.364192	0.79247	0.172013	1.90927	1.06748	-13.9621	-0.80888	-0.11371	0.264151	0.346456	0.132852	-1.68692			-0.87548	-1.55249	-0.79759	0.154338	-0.17839	-0.61986	1.95951	0.232195	-0.419	0.122921	1.44162	-0.48813
0.680667		-1.66611	0.991025	-2.11996	-1.72215	1.03237	1.83834	1.08362	1.89046	-2.22621	0.983025	-2.30501	-1.2971			1.02822	-0.3588	-1.2514	1.34464	1.21383	-10.9713	-0.35929	0.039924	-0.57713	0.139181	-0.09219	-1.72756			-0.84099	-1.75903	-2.23188	0.051755	0.392063	-0.14726	2.11252	0.644051	-0.70719	0.867104	1.87912	0.125539
0.681333		-1.54257	0.700836	-1.41335	-0.56199	-1.89772	0.631137	-1.91256	1.93595	-2.93181	0.695863	-2.8945	-1.09981			1.29431	1.2188	0.606182	0.943302	0.774943	-12.7823	-0.43637	0.213627	-0.72399	0.985484	-0.2934	-2.2414			-1.67156	-2.40456	-1.33854	-0.49767	1.93399	0.029833	1.99746	0.289435	-0.32996	-0.37342	2.08293	-0.40861
0.682		-0.09103	-0.48578	-2.85638	-0.76768	1.46657	1.54998	-0.46453	1.58227	-2.1753	0.797122	-0.40861	-0.83282			0.704827	-0.14802	0.814018	0.587392	0.646346	-10.0136	-0.20704	0.007515	-0.11997	0.372197	-0.40019	-2.61151			-0.27954	-2.91564	-1.57202	-0.15759	-0.06145	-0.28806	2.54164	0.072364	0.199032	0.286628	1.40969	-0.16513
0.682667		0.385656	-1.34042	-0.47411	-1.32203	0.983769	1.90004	-1.82523	1.66297	-2.60861	0.493418	-1.31843	-0.96129			1.41976	-1.21888	1.32301	1.84688	0.938006	-8.33672	-0.28762	-0.09349	-0.18018	-0.36668	-0.48626	-2.67366			-0.47505	-2.27324	-0.15769	-0.04259	2.6621	1.27396	3.24141	0.125984	-0.24929	0.10244	1.75297	-0.1951
0.683333		-1.04399	-1.70263	0.418814	-0.86938	-2.27304	0.210089	-1.32547	0.815544	-1.85304	1.15311	-1.57287	-1.27495			0.434331	0.05996	-0.15698	1.209	1.86041	-9.87919	-0.37421	0.581379	-0.29185	0.252933	-0.29885	-2.75705			1.26529	-1.69988	-0.71497	-0.70444	1.90966	1.13641	3.99558	0.576546	-0.3407	0.336975	1.47595	-0.10337
0.684		-0.51505	-0.16567	-2.18084	-0.71865	-0.77868	0.250481	-2.15127	0.672655	-2.24635	0.476692	-1.60293	-1.14383			0.253931	-0.19952	0.449891	1.09817	2.12215	-12.2643	-0.14119	0.365723	-0.33799	0.383462	0.448621	-3.06165			-1.34475	-0.26095	-0.08523	-0.2787	2.34122	1.36427	2.94138	0.821745	-0.62365	0.028144	1.00068	-0.25674
0.684667		-0.69647	0.270476	0.066796	-0.45819	-0.59929	-0.09554	0.156192	0.165344	-2.66275	0.6572	-1.67633	-1.65847			0.659034	0.184703	-0.97828	1.3759	1.58067	-9.15968	-0.31325	0.165678	-0.22576	0.031473	-0.53806	-2.99837			-1.19682	-1.95601	-0.68728	-2.23407	2.17333	1.06987	2.215	1.25003	-0.55906	0.607797	0.796153	-0.15364
0.685333		-1.14511	-0.37511	-0.01754	-0.99517	-1.20925	0.795389	-1.07443	1.1107	-2.9164	0.625949	-1.24641	-1.29998			0.690703	-0.51769	-0.17777	0.532858	1.28069	-12.3128	-0.30898	-0.09412	0.058712	0.180878	-0.55424	-3.10636			-1.32367	-2.17397	-0.60389	-0.5907	1.07044	1.11137	1.60071	1.08119	-0.4493	-0.19172	1.11297	-0.32157
0.686		-2.81259	1.35768	0.591934	-1.09156	-0.96219	0.670422	1.88409	0.588045	-3.02158	0.582416	-0.8117	-1.18108			0.250693	0.193152	-0.00955	0.029946	1.45242	-10.3655	-0.18952	0.013073	-0.07121	-0.25175	-0.91479	-2.96896			-1.93011	-1.27245	-1.3403	0.221299	0.936291	0.935924	0.963547	1.07405	-0.73345	-0.01928	1.21372	-0.1056
0.686667		-0.9054	-0.25934	-0.1446	-1.07658	0.088937	0.877203	-1.27935	0.755761	-2.38452	0.047605	0.279433	-1.01327			0.241271	-0.15593	0.212688	1.74816	0.429074	-12.0921	-0.4009	-0.47835	-0.48278	0.186485	-1.01088	-2.78056			-0.51908	-0.71856	-0.66791	1.09486	0.585194	0.05976	0.620256	1.27412	-0.92098	0.361157	1.44094	-0.49595
0.687333		-1.34158	-0.17418	-0.24355	-2.08326	-2.71129	0.729106	-0.27544	1.82893	-2.22294	0.144322	0.351797	-1.04165			0.382235	-1.94031	-0.56429	0.25014	0.959827	-13.8141	-0.79096	0.168362	-0.79983	-0.39007	-0.74443	-2.79317			-0.87676	-0.90915	-0.50081	0.952596	0.849566	2.40693	0.270453	1.75611	-0.6707	0.991671	1.01015	-0.67108
0.688		-0.6375	-0.65808	-1.66091	-0.42152	-1.10484	2.01116	0.393991	1.87152	-1.81171	0.462978	0.006436	-1.74237			0.748383	0.288481	-0.53562	1.78722	-0.61846	-11.1092	-1.09919	0.5497	-0.633	-0.16131	-0.81491	-2.526			-1.26356	-1.17326	-0.05504	1.03674	0.734476	1.38428	0.145364	1.89858	-0.5874	0.695271	0.475085	-0.52347
0.688667		-2.4527	-0.38983	1.35566	-0.70221	-2.29307	-0.55429	-1.18023	2.28574	-0.73488	0.748132	-0.13536	-0.61129			-1.38216	0.43031	-0.27538	0.600579	0.126548	-9.74695	-0.83819	0.584352	-0.04322	0.10644	-0.73459	-2.67552			-0.47641	-2.16489	0.531053	0.029604	3.04495	0.139851	-0.27705	2.72103	-0.80431	0.65981	0.535894	-0.40499
0.689333		-1.27839	0.175347	-0.77048	-1.02559	-0.30203	0.306446	1.3587	2.04392	-0.78428	0.58249	-0.35013	-1.32774			-0.57689	1.1717	0.071627	1.51028	0.012678	-10.7498	-0.66177	0.737823	-0.55227	0.916757	-1.12367	-2.62802			-0.04273	-0.14225	-0.50526	-1.19948	0.674411	1.22704	-0.43797	1.87446	-0.68367	0.444988	0.30217	-0.75492
0.69		-1.61026	0.101754	-0.66058	-1.87317	-2.14582	-1.89514	-1.72223	2.40339	-0.88021	0.532005	0.392268	-0.9253			0.592801	-0.81701	0.216565	1.52503	1.02173	-11.4657	-0.59461	1.22414	-1.06733	1.67933	-0.32902	-2.99932			-0.97933	-0.30535	-0.43537	-0.06999	-0.26328	-0.75592	-0.41939	1.37955	-0.48625	0.569727	0.736776	-0.55181
0.690667		-0.1082	0.491263	-0.12687	-1.8269	-2.36114	0.524129	0.812093	2.70369	-0.9554	0.872056	-0.73736	-0.58976			0.274373	-0.6036	-0.63128	1.21706	0.392968	-8.64784	-0.5494	1.45138	-0.79277	1.4541	-0.46064	-3.1289			-1.21471	0.164971	-0.23631	0.080262	-0.80995	-0.28123	-0.33226	1.58781	-0.33526	0.114528	-0.00127	-0.6346
0.691333		-1.08988	0.954015	-1.78746	-1.27137	-2.52343	0.334844	-1.35469	3.14473	-0.72186	1.33356	-1.06873	-1.07642			-1.12777	-0.36356	-0.51705	0.979515	-0.21404	-10.7049	-0.33796	1.90147	-0.86464	0.70631	-0.23266	-2.82287			-0.24905	-1.1264	-0.2816	0.952708	0.877978	0.655107	0.416188	1.65865	-0.32063	0.515842	0.231238	-0.39419
0.692		-0.26612	-0.88132	-1.00739	-2.00804	-0.76228	-0.24752	-0.06011	2.95424	-0.99555	1.45855	-0.09324	-0.56438			-0.26627	-0.2866	-1.19763	-0.40652	-0.16367	-11.1131	-0.21784	0.984226	-0.32323	1.09223	-0.46322	-2.64129			-0.45508	-0.92971	-0.6927	0.695838	0.77927	1.32627	1.16493	1.93874	-0.49912	0.157555	0.462159	0.119237
0.692667		-1.05576	-0.45661	-0.2179	-1.2743	-0.24482	-0.46226	-0.72594	2.45394	-2.14371	1.37749	-0.88756	-0.53816			0.126579	-1.61418	-0.43832	1.70841	0.729447	-9.83537	-0.46502	0.950239	-0.84795	0.243271	-0.58159	-1.98076			-0.20272	-0.8419	-1.22435	1.08035	1.45586	0.0827	1.19883	2.79726	-0.68158	-0.00181	-0.22478	-0.31312
0.693333		-1.21452	-0.55578	-1.55236	-0.7411	-0.67543	0.246463	-0.50581	2.72082	-1.4464	1.09582	-0.26541	-0.50057			-0.25451	-0.90866	0.384049	0.513475	0.413407	-11.2688	0.240431	1.16903	-0.16815	0.602695	-0.34157	-2.25038			-1.38776	-1.05941	0.083779	0.107558	2.19004	1.79995	1.29449	2.89559	-0.91507	0.188642	0.182763	-0.39901
0.694		-0.61402	-1.04095	-1.18064	-0.75223	-0.70009	-1.63429	-1.57218	1.50415	-1.76342	1.02299	-1.28791	-1.12675			-1.2263	-0.75458	0.167245	0.915135	0.480798	-10.8427	-1.13512	2.09859	-0.50094	2.76117	-0.65032	-2.45025			-1.55586	-1.16906	-0.18137	0.580271	0.357945	0.820828	1.20511	2.37828	-0.88097	0.338631	-0.33139	-0.51162
0.694667		0.807929	-0.507	-2.29177	-0.97321	-1.12086	-1.16115	-2.121	1.98017	-2.16018	0.479727	0.42671	-1.46958			-0.24232	0.387983	0.057224	1.18536	0.808786	-11.0731	-0.65353	1.74005	-0.24463	4.38475	-0.38663	-2.64769			-1.41681	-1.15738	0.308718	0.371572	0.606715	0.790925	1.88708	2.79327	-1.1354	0.490993	-0.34107	-0.9105
0.695333		-0.6098	-0.05533	0.149571	-1.14107	-1.81588	-1.01115	-1.95128	2.25124	-2.41969	0.631643	-0.19522	-1.14466			-0.35094	-0.62706	-0.8595	1.35459	-0.26086	-9.49957	-0.82742	1.73186	0.068378	3.49403	-0.35898	-2.81116			0.210786	0.49848	0.111176	-0.68836	0.500263	-0.65003	1.63248	2.01859	-0.76736	0.106701	-0.06009	-0.94865
0.696		0.108682	-0.6836	-1.12631	-0.76418	-1.0704	-2.17415	-1.595	2.74464	-1.66517	-0.14228	0.574623	-0.90402			0.851706	0.382484	-0.3459	0.360127	0.67499	-7.51745	-0.52912	2.02283	-0.72091	4.7454	-0.09763	-2.60912			0.142923	0.819292	-0.85539	1.57798	-0.19212	-0.68326	1.5923	1.85188	-0.80321	0.338944	-0.6462	-0.70634
0.696667		0.300637	-0.48187	2.25902	-0.19153	-1.03297	-0.73973	-1.24485	2.58594	-1.88321	0.26906	-0.97929	-1.44801			-0.86681	1.22587	0.953853	2.25355	0.54135	-8.47553	-1.36861	1.09782	-0.19168	4.15985	-1.08574	-2.64306			0.011267	1.33724	-0.79681	-0.77445	0.34802	-1.20725	1.28476	1.644	-1.0839	0.451571	-0.19073	-0.31339
0.697333		-0.74518	0.094809	-0.86619	-0.58321	-1.18015	0.859708	-1.18055	2.60148	-2.08033	0.188063	0.37433	-1.49908			-0.92273	-0.80674	0.620921	1.31538	0.370433	-7.97525	-1.2623	1.66291	-0.18519	3.85283	-0.75718	-3.09674			-1.92409	1.00668	-1.12426	0.390272	-0.51833	-0.36149	1.89935	1.39914	-1.17513	0.970133	-0.2408	-0.10172
0.698		0.766636	0.135566	0.59828	0.073583	-1.49011	0.199823	-1.15695	2.36105	-2.8271	-0.01469	-0.18918	-0.94824			-0.80672	0.453726	0.023678	1.27752	-0.56074	-10.3668	-1.4632	1.05545	-0.0428	3.83969	-0.89619	-2.70431			-1.9059	-0.62466	-0.58547	-0.69173	-0.31068	-0.04685	1.10718	0.787963	-0.98191	1.18121	-0.96573	-0.31096
0.698667		0.468397	-0.68343	0.060827	-0.49284	-1.00334	-0.38116	-1.61884	1.53991	-1.56959	0.069591	-1.19966	-1.12801			-1.07579	0.318049	0.062905	1.62948	0.992737	-11.2061	-0.85285	1.34429	-0.20116	3.49732	-1.13323	-1.83407			-1.04109	-0.6026	0.195725	-0.76741	1.0496	-0.38823	0.674188	0.071391	-1.02781	1.85696	-0.92535	-0.33085
0.699333		-0.01776	-0.71415	0.759227	-1.80643	-1.97698	-0.18939	-1.92917	1.85617	-1.83914	0.37605	0.395475	-1.27905			-2.1159	-0.13971	-0.25172	1.75099	0.946844	-11.1907	-0.80018	1.05374	-0.25726	4.838	-0.74148	-1.35187			-1.44858	0.266919	-0.22199	-0.78967	-0.13531	-1.1241	0.828537	0.29755	-1.54865	1.41878	-1.07184	-0.27693
0.7		0.256005	0.582021	0.239229	0.123574	-1.20718	0.070728	-1.68013	1.6529	-1.30173	0.063067	0.092878	-1.16901			-1.23877	-0.72766	0.211957	0.759004	1.9811	-9.5642	-1.70793	0.490416	-0.37368	5.14291	-1.0411	-1.06997			-1.34723	-0.147	0.208115	-0.10624	-0.10133	-0.52208	0.700935	0.131907	-0.88395	0.657768	-0.76111	-0.24583
0.700667		-1.96381	0.45467	1.64386	-0.36818	-1.35701	-1.64781	-1.7873	2.1108	-2.15347	-0.05107	0.245877	-1.22091			-0.70055	0.172791	0.641489	1.79184	2.19162	-11.2601	-1.12839	0.102464	0.055009	5.16592	-1.10775	-0.66321			-0.64332	1.03379	0.413187	1.12756	0.75089	-0.38427	0.649985	0.395306	-0.99781	0.525468	-0.36523	-0.22212
0.701333		0.015231	0.452089	0.44491	-1.34964	-2.06705	-0.17288	-3.06528	1.49553	-1.47042	0.142828	0.249714	-1.65386			-1.07885	-1.21127	0.276254	1.41059	1.16738	-13.1991	-0.81242	0.011067	-0.28281	4.92714	-0.92849	-0.5122			-2.14868	0.455053	-0.0486	1.60739	1.21944	-0.89767	-0.30776	0.588351	-1.09849	0.577927	-0.69238	-0.22704
0.702		0.727975	0.308172	0.548322	-0.85569	0.109114	-0.11479	-2.48794	1.78013	-1.56531	0.582353	0.98234	-2.16158			-0.05481	0.767237	0.173197	0.986382	1.75719	-13.5518	-0.76256	0.669037	-0.22223	3.74869	0.106645	-0.19175			-0.63795	0.891469	-0.72134	1.53944	2.4175	0.330503	-0.30319	1.11667	-0.47966	1.14459	-1.07072	-0.42714
0.702667		-0.30683	0.250012	0.246965	-1.00428	-1.62727	-0.02003	-1.47403	1.11861	-1.59858	0.89504	-0.15913	-1.63383			-0.47764	1.99394	-0.72652	3.09891	1.50302	-12.8605	-1.01749	-0.29858	-0.59399	3.44022	-0.34698	-0.14026			0.302969	-0.8103	0.24468	2.15141	0.924445	-1.23633	-0.77876	0.683586	-0.61775	0.969526	-0.93759	-0.79003
0.703333		-0.76792	-0.71198	0.297411	-0.62011	-0.56982	0.354277	-1.95823	1.13517	-1.32992	1.32476	-0.79198	-1.7138			0.555727	-0.60527	-0.4068	1.40272	3.24767	-12.6057	-0.55631	-0.04426	-0.41246	3.22047	-1.27813	-0.40791			-1.13325	-2.21508	-0.46614	1.39942	1.40105	-0.15559	-0.51388	0.564985	-0.60502	0.42984	-1.25349	-0.70462
0.704		0.768094	1.00451	0.91451	-0.42157	-1.44785	-1.43605	-0.93263	1.14261	-1.32801	1.3129	-1.0292	-1.44614			-0.33617	-2.13094	1.10337	0.844733	1.50834	-11.1238	-0.72877	-0.28552	0.205306	3.22408	-0.72059	-0.54442			-1.90042	0.558752	0.227971	1.37176	0.382081	-2.35864	-1.0531	0.629424	-0.4938	0.466029	-0.77191	0.023182
0.704667		-1.87268	0.461166	-1.36832	-0.2956	-0.50788	-0.12246	-3.06282	0.735247	-1.26743	1.20397	-0.77039	-1.75792			-0.6815	-1.06114	-0.26062	0.588512	0.399715	-10.7709	-1.15662	0.440832	-0.53261	2.86384	-0.67219	-0.66227			-0.63962	-0.19816	0.337775	0.746172	-0.03234	-0.43203	-0.93283	0.674002	-0.54713	0.301079	-0.97568	0.124648
0.705333		-0.31964	0.354991	-1.28419	-0.92356	-3.01097	-0.62679	-2.35021	0.727045	-0.28343	1.37861	-0.81072	-1.65221			-0.2714	-0.19155	1.04899	1.25574	1.37132	-13.6034	-0.93617	0.510802	0.095021	2.46538	-1.18358	-0.42584			-2.08537	0.524893	0.034523	0.524627	1.33513	0.450323	-1.16164	0.976877	-0.4816	0.488718	-0.70796	0.330298
0.706		0.046791	0.100971	0.96148	-1.25918	-2.2673	-1.51766	-1.50129	0.790269	-0.16043	0.619741	-0.857	-1.91821			-0.15492	-0.48448	-1.07491	0.011848	2.05143	-13.029	-1.2641	0.73431	-0.19191	2.86547	-0.6321	-0.93099			-1.83816	-1.49185	-0.1652	-1.49522	0.481052	0.899158	-1.45804	0.838364	-0.68595	0.525611	-0.9486	0.100255
0.706667		-0.82772	0.079675	-0.16735	-2.21826	-2.42058	0.547183	-2.76617	0.658118	1.00072	0.338101	-0.93946	-2.04303			-0.31063	-1.04254	-0.457	1.4669	1.51909	-13.3248	-1.03984	0.871736	-0.02622	1.75673	-0.64606	-0.64582			-1.7411	-0.29362	-0.80142	-0.46021	2.05509	0.46098	-1.74563	0.183473	-0.9674	0.693959	0.019974	0.359304
0.707333		-0.03413	1.50867	0.501263	-2.06544	-0.75617	1.89843	-1.85417	0.596694	1.46133	0.743037	-0.71729	-1.93449			-0.36944	-1.22432	0.754326	2.9187	1.43699	-12.6395	-0.73208	1.0667	0.379763	2.50937	-0.37604	-0.2366			-1.63737	-0.93555	-1.11212	-0.04241	0.679978	-1.52773	-1.66528	0.940709	-1.01774	0.921782	-0.29177	-0.27773
0.708		1.46221	1.00118	-2.28299	-0.67696	-1.90095	1.1394	-1.95828	0.349105	0.343941	0.482945	-0.60003	-1.76756			0.413293	-2.28624	0.787444	0.684105	1.41404	-12.13	-0.67489	-0.01616	0.236986	3.18633	-0.61792	-0.26708			-0.8315	-0.76571	-1.00791	-0.44535	0.548683	-0.86829	-1.34883	0.293418	-0.69322	1.00334	-0.25391	-0.73402
0.708667		-1.59127	0.324325	-1.77768	0.395815	-2.35789	1.2669	-0.02161	0.394113	0.479641	0.747628	-0.24166	-2.18478			-0.5123	1.05019	0.32141	1.22973	1.5282	-12.6174	-0.77051	0.251514	-0.28712	3.1161	-0.9473	-1.04508			-2.24197	-1.96937	0.501006	-0.29685	1.57256	-0.99303	-1.36136	0.358905	-0.45679	0.447531	-0.52269	-0.64953
0.709333		-1.51556	0.86637	-1.24861	-1.198	-2.57305	0.782892	-2.09056	0.622974	-0.03231	0.733151	0.105206	-1.64709			1.58482	-0.46713	-0.51474	1.04672	1.37603	-10.7836	-0.5364	-0.2027	0.133222	4.87621	-1.12608	-1.1217			-1.12439	-0.52714	-0.98187	-0.00408	-0.19528	-0.45894	-0.39929	0.140741	-0.4151	0.897881	-0.75741	-0.54766
0.71		-0.2492	0.33286	-0.5271	-0.6574	-0.65659	0.155434	-1.92369	0.256686	0.000335	0.459344	-1.02518	-2.09576			-0.85096	-1.18153	0.064523	2.22328	2.24721	-11.433	-0.63016	-0.37257	0.125698	4.98319	-1.024	-1.1547			-1.14139	-2.0476	0.065394	-0.8393	1.50838	-0.57931	0.988125	0.331697	-0.50573	0.656094	-0.58503	-0.77352
0.710667		-1.29926	-1.11403	1.19868	0.870763	-1.15325	0.578609	-1.16628	0.815368	0.56178	0.275764	-0.84548	-2.00291			-0.0782	-1.15621	-0.52844	1.78008	1.72533	-11.4012	-0.63455	0.412406	0.291037	4.8957	-0.8156	-1.27064			-1.25407	-0.26465	-1.13178	-0.36139	-0.13383	-0.24288	1.0195	0.513504	-0.4953	0.030153	-0.47893	-0.66325
0.711333		-1.50879	-0.17141	-1.98643	-1.88974	-1.09806	0.16277	-1.2556	0.308315	0.255389	0.940242	-1.60378	-1.42468			-1.42342	-0.37913	-1.05434	1.80722	1.16446	-9.78956	-0.62634	0.097522	0.325089	4.56132	-0.43771	-1.43627			1.36601	-3.17317	-0.223	0.136284	2.50952	0.489069	0.490447	0.636523	-0.66535	0.454017	0.036865	-0.64092
0.712		-0.09619	-0.32292	-0.34943	-1.17756	-1.2418	0.978326	0.392646	0.605856	0.391417	1.78255	-1.32977	-1.27567			0.593399	-1.92511	0.412597	1.38504	1.05341	-12.0542	-0.91764	-0.26289	0.347761	4.1866	-0.89609	-1.04608			-0.77435	-1.96974	-0.083	-2.04657	2.04211	1.39474	-0.10204	0.581281	-0.86315	0.865065	-0.25806	-0.61067
0.712667		-0.11077	0.440277	-1.30573	-0.76977	-2.30624	0.986678	-1.48464	0.085238	0.226393	1.76801	-0.43949	-1.33882			-0.86048	-0.68083	-0.9197	0.801308	0.93265	-10.9998	-1.33207	0.081308	-0.46377	4.82173	-0.3711	-1.35311			-0.292	-1.16844	-1.57152	-1.64691	1.49519	0.28856	-0.0956	0.26276	-0.34505	0.669225	-0.09274	-0.98981
0.713333		-0.20851	0.620306	2.23224	-0.09681	-1.25466	1.25512	-1.54921	0.154788	1.37775	1.58518	-1.27255	-1.75104			-1.20702	-0.48581	-0.3008	0.95052	1.49914	-10.0471	-1.25032	0.254891	0.355857	3.87778	-0.3005	-1.31436			-0.42451	-0.4533	-0.43987	-1.74218	1.31225	-0.89939	-0.36192	0.266572	-0.35378	0.294168	0.134819	-0.75494
0.714		0.873653	1.45835	-1.16997	-0.08494	-2.02342	-0.06145	-1.1942	-0.02509	0.863538	2.48532	-1.13732	-1.9011			0.048883	0.079215	-1.05672	-0.02078	1.23182	-10.5259	-1.3441	-0.3549	0.066919	2.06888	0.773469	-1.5785			-0.89962	-2.52668	-0.54305	-0.9897	0.397547	-1.10188	-0.47849	-0.19322	-0.45363	0.640201	0.442344	-0.91978
0.714667		-1.36821	1.59951	-0.57773	-1.80748	-0.7569	0.335223	-1.16315	-0.18722	1.14674	2.00105	-1.9002	-1.50668			-0.48493	-0.10416	-1.36937	1.2829	2.31582	-10.0015	-1.19922	0.20953	0.193581	2.01363	-0.01135	-1.57824			-0.74215	-1.67995	-0.4755	-1.15857	1.33642	-1.50849	-0.69539	0.486223	-0.80224	0.311611	0.663615	-0.19498
0.715333		-0.7628	-0.00579	-1.18595	-0.54699	-1.80836	0.374858	0.043937	0.344328	0.440897	2.1519	-3.136	-1.88528			0.156153	-0.48582	-0.3897	0.76762	1.396	-12.5091	-0.53886	-0.21335	0.077175	1.69688	-0.21395	-1.74164			-0.44555	-1.12818	-0.87484	-0.91199	0.627791	-0.46222	-1.20866	0.477389	-0.59754	0.224866	1.24141	-0.4885
0.716		-0.99685	-1.80267	-0.87631	0.505453	-2.20518	0.499606	0.263781	0.252972	0.04649	1.80923	-1.96087	-1.56486			0.428257	-0.85359	-0.7018	0.582922	1.36331	-11.4101	-0.27205	-0.45816	0.74176	1.27255	-0.63481	-2.13198			-1.21209	-0.3586	-0.04847	-1.1622	1.40104	0.538833	-1.06948	0.716333	-0.14153	0.209176	1.21234	-0.46879
0.716667		-0.18465	-1.04671	1.7811	-1.14582	-2.07553	-0.18115	-1.12684	-0.48867	0.003897	1.83801	-1.68801	-1.49066			-0.41924	-0.77088	-0.51891	0.629867	1.62051	-9.95357	-1.19215	-0.78346	0.422128	0.229925	-0.30662	-2.12217			-0.71604	-1.51485	-0.28457	-1.02092	0.250116	-1.2788	-0.76798	1.163	-0.13762	-0.11134	1.28828	-0.70948
0.717333		0.192439	-0.02527	0.592409	0.111869	-2.79193	0.420536	-0.42633	-0.11753	0.618316	1.68209	-1.58715	-2.21616			-0.71716	1.15882	-0.03436	2.49182	2.02216	-11.0253	-0.59281	-0.67529	0.508556	0.932025	-1.04874	-2.28998			-1.15625	-1.24377	-0.46005	-2.54604	0.478427	2.20682	-0.94376	0.989672	-0.16613	0.018526	1.30354	-0.75771
0.718		0.775988	-0.19728	0.47754	-0.46504	-1.92401	1.04568	-3.1009	0.165639	-0.72732	1.49007	-0.80809	-1.74329			0.334119	-0.07879	-0.3693	1.60342	1.7773	-12.6563	-0.57359	-0.19779	0.687568	-0.25052	-1.45147	-2.015			-0.39927	-1.60709	-0.82836	-0.95266	0.372159	-0.58233	-1.1622	1.23511	-0.27696	0.348181	1.41328	-0.34321
0.718667		0.455656	-1.69828	-0.30415	-1.04953	-2.28798	0.085389	-0.92848	0.039844	-1.36077	2.05391	-0.41586	-1.88659			0.583671	0.058273	-0.62612	2.51673	1.71107	-10.9708	-0.61115	0.024517	0.667913	-0.31709	-0.60818	-1.99388			-1.38858	-0.1508	0.107651	-2.13403	2.59232	-0.44918	-0.8841	0.971447	-0.02199	0.110757	1.44001	-0.58355
0.719333		-0.49724	0.188742	-0.14683	-0.94655	-2.94328	-0.55323	-2.15537	0.245692	-0.94919	2.13179	-0.41923	-2.18938			-0.15344	-0.95835	-0.30286	0.780812	-0.47888	-12.3125	-0.25785	0.112314	0.546735	-1.03399	-1.2812	-2.04496			0.131281	-1.09229	-0.35939	0.126445	0.96502	0.982589	-1.018	0.893589	-0.23236	-0.11318	1.0122	-0.50123
0.72		1.11051	-1.39606	-1.71214	-0.18729	-1.45269	0.540196	-2.04344	-0.09971	-0.3581	2.52143	-1.63136	-1.90285			0.742648	-0.27551	0.738652	1.08106	2.62797	-12.6044	-0.78111	-0.40591	0.37285	-0.34124	-1.05451	-2.67132			-2.66503	-1.29027	-0.91101	-0.22909	-0.28049	-0.53481	-1.01756	0.341284	-0.31444	-0.35799	1.02701	-0.22547
0.720667		0.694669	-0.89708	-1.34886	-0.35012	-2.56144	-0.4361	-1.89661	0.042074	-1.18072	2.11254	-0.33187	-1.50007			-1.20683	-0.39833	1.1159	0.44246	-0.15621	-9.78508	-0.03618	-0.29103	0.467493	-0.87572	-1.52386	-2.45785			-1.96181	-0.62625	-0.15963	-0.36236	0.272789	-0.67192	-0.45511	1.07395	-0.30082	-0.41338	0.346567	-0.43595
0.721333		-1.13047	0.222098	0.094184	0.439561	-2.53002	0.930749	0.669894	-0.41872	-0.92024	1.97168	-0.3183	-1.30104			-0.15576	-0.56852	-0.10948	1.3541	0.755647	-10.4406	0.106606	-0.52114	0.650083	-0.71621	-1.33986	-2.1344			-1.22267	-1.98692	0.455305	-0.90852	0.916778	-0.33527	-0.05181	0.952139	-0.14559	0.277193	0.235308	-0.33277
0.722		-2.64145	-0.14247	-0.89722	0.98283	-3.15804	1.74796	-0.72555	0.104601	-0.79658	1.78987	-0.09758	-1.64279			-0.72521	0.252416	-0.11937	1.12975	-0.16445	-9.17743	-0.38017	-0.85164	-0.01949	-0.30871	-1.44187	-1.69832			-1.80961	-2.48134	1.47955	-0.73051	1.16442	-0.67637	0.013408	1.47052	-0.46926	0.815791	-0.24048	-0.3047
0.722667		-3.3958	-0.85047	1.49786	-0.04986	-1.49455	0.250969	-0.62895	0.245182	-1.37878	1.87577	-1.12076	-1.90919			-0.44579	-0.69971	-0.66668	-0.04761	2.0139	-8.0173	-0.25244	0.137764	0.362691	-0.1744	-1.10829	-1.06817			-2.4922	-2.33043	0.482796	-0.23175	1.52137	-1.35838	-0.43038	1.14598	-0.30092	0.727911	0.112244	-0.67736
0.723333		-0.22197	-1.15132	-0.1912	0.193795	-1.3715	-0.06458	-0.99431	0.036208	-1.55731	1.1317	-1.55152	-1.80897			-0.93006	-1.94114	-0.93962	0.907007	0.492273	-12.5685	-1.00935	0.057697	-0.3607	-0.65094	-1.60145	-0.75251			-1.43073	-2.11203	-0.72734	-0.18536	1.40919	-0.65661	0.269947	1.33472	-0.63094	0.149924	-0.17736	-0.90796
0.724		-1.96065	-0.95788	-1.32892	-0.34006	-2.07322	0.087036	-1.83349	-0.35422	-1.18652	1.16213	-0.44791	-1.48073			-0.56713	0.532523	0.014795	0.749767	1.50643	-9.22357	-1.15771	-0.52885	-0.07334	-0.70226	-1.26198	-1.16952			0.306516	-3.52086	-0.78801	-0.63638	1.95478	-0.21004	0.023734	1.44712	-0.69415	-0.27862	-0.33647	-0.75709
0.724667		-1.9204	-2.21617	-1.61861	0.34483	-1.66182	1.35206	-2.55454	-1.03672	-1.61149	1.09374	-0.76701	-1.89324			0.132078	0.618717	-0.46092	0.920742	0.23797	-10.949	-0.47602	-0.29473	0.013257	-0.48938	-1.2315	-1.03974			-1.53668	-2.81564	-0.0024	-0.59446	1.02073	0.188411	-0.19734	1.04048	-0.79116	-0.79497	-0.2105	-0.67509
0.725333		-0.41864	-2.12054	-1.17754	-0.64117	-0.38761	1.15148	-0.66513	-0.40865	-1.45158	1.24262	-1.05655	-1.82771			-0.14782	-0.8532	-0.67392	2.05421	0.972202	-10.2829	0.002523	-0.44076	-0.11732	-0.66484	-1.7563	-1.43202			-2.72977	-3.35244	-0.22894	-1.41802	0.433241	0.494116	-0.42791	1.0027	-0.66811	0.80625	-0.34282	-0.13474
0.726		0.659512	-0.9609	1.77874	-1.06694	-3.45907	1.53788	-1.26033	-0.312	-1.1453	1.23223	-1.32659	-2.11883			-0.36949	0.109811	-0.37231	1.27399	1.35375	-9.18199	-1.27594	-0.42936	-0.08346	-1.0655	-1.44179	-1.36344			-1.71984	-2.64557	-0.33036	-0.98648	0.62592	0.514617	-0.71567	0.944685	-0.74907	0.782703	-0.49291	0.128747
0.726667		-1.25273	-0.34818	1.24869	-1.66427	-1.84675	1.87753	-0.41393	-0.2846	-1.47898	0.449496	0.290122	-1.90219			-1.17576	-1.83769	0.281058	0.797001	1.91006	-9.29905	-1.31442	-0.43085	-0.13713	-1.32836	-1.04166	-1.7528			-1.92915	-2.81158	-1.45438	0.420654	3.32077	0.374044	-1.12721	1.0326	-0.67455	0.562753	-0.5373	0.946223
0.727333		-0.20506	-1.98573	-0.29546	-1.27407	-1.06451	1.49905	-1.73362	-0.20451	-2.00259	0.930956	0.5635	-2.21813			-0.66041	1.10052	-0.39488	0.311891	0.267858	-8.98481	-1.79793	0.113878	-0.06337	-0.7671	-0.78447	-1.60934			-2.15831	-2.6244	-0.68768	-1.52752	0.913007	-0.21531	-0.8616	0.653887	-0.90979	-0.72824	-0.82951	0.942633
0.728		0.477028	-1.56783	0.145279	-1.27651	-3.08415	1.97971	-1.43134	-0.5453	-2.04852	0.90217	0.712698	-2.38464			-0.08438	-0.95965	0.615688	0.934646	0.246494	-10.1229	-0.49315	-0.81485	0.080752	-0.53563	-1.13136	-1.80578			-1.80295	-2.57106	-0.6228	0.250288	1.19987	-1.67827	-0.29821	0.323059	-1.02506	-0.21341	-1.11229	0.374681
0.728667		-0.38697	-1.88079	-0.67049	-2.02984	-1.1929	2.23352	-0.19522	-0.48468	-2.02164	0.490379	1.32213	-1.80467			-0.18702	-0.39295	0.747079	0.105629	1.55908	-10.4284	0.125271	-0.36761	0.361027	-0.13907	-1.10838	-1.35199			-2.03258	-1.78752	-1.42346	-0.52829	0.371416	-0.44895	0.068774	1.07634	-1.0991	0.478328	-0.93892	-0.17171
0.729333		-1.10581	-0.9124	-1.43701	-1.24912	-1.93278	0.846446	0.328495	-0.71289	-1.00752	0.654454	0.252831	-2.14253			-0.04454	0.252126	-0.68014	0.765571	-0.29889	-11.5609	0.146149	-0.26456	0.382785	0.061504	0.033406	-0.29632			-1.0497	-2.16534	-0.97208	-0.40292	0.51121	-0.85615	0.22136	0.824089	-0.99884	-0.23457	-0.71197	-0.55087
0.73		-0.34223	-0.69242	0.003062	-2.3153	-1.50997	1.0235	-2.20675	-0.11867	-1.33535	0.627104	-0.97814	-2.70635			-1.25037	0.706718	0.327108	0.249772	-0.18093	-9.19634	-0.11692	-0.69352	0.135505	0.531842	-0.20763	-0.39381			-0.77373	-2.15285	-1.33412	-0.75973	0.430388	-1.89897	-0.22062	1.09181	-0.83687	-0.23911	-0.85713	-0.82783
0.730667		1.03162	0.285461	0.008359	-1.2839	-2.10385	0.187765	1.39068	-0.2646	-1.99918	0.769724	0.25758	-2.17901			-0.50604	0.649458	-1.46923	0.060204	0.85601	-8.7122	-0.33359	-0.35027	0.010742	0.479142	-0.22524	-0.26051			-0.47612	-1.38629	1.29259	-0.02374	0.565526	0.069681	-0.27077	1.47442	-0.94713	-0.428	-0.56692	-0.53033
0.731333		-0.15004	-0.61319	1.06503	-1.48323	-0.58979	0.81039	-1.49409	0.194525	-1.29905	0.496815	-0.45051	-2.12305			0.178088	-0.92874	-0.63609	1.03635	0.470259	-8.61266	-0.82477	0.451936	0.407871	0.640832	0.286087	-0.55134			-1.07854	-2.09709	0.730833	0.471144	1.2875	-0.06386	0.601005	1.37907	-0.52069	-0.46804	-0.83359	-0.77751
0.732		-1.56072	-0.07218	0.291092	-1.56436	-1.41597	0.772937	-1.45022	-0.72152	-1.15901	0.386544	0.234704	-2.22154			-0.26684	-0.98329	-0.45794	1.86962	-0.56169	-9.5645	-1.03256	0.057832	0.522532	-0.54687	-0.23646	-1.08107			-0.15184	-2.43159	0.254699	0.898849	-0.33592	-0.84551	1.6776	0.837985	-0.43631	-0.33984	-0.54797	-0.56326
0.732667		-0.7462	-0.78299	0.085942	-1.42702	-1.1024	-1.17971	-0.14721	-1.09822	-1.18682	0.646236	-0.04313	-2.38627			0.649676	-1.57615	-1.44667	1.53414	-0.66737	-10.6637	-0.81517	1.28173	0.325137	-0.22168	0.257456	-1.0559			-0.79454	-1.61626	0.390323	-0.33725	0.053196	0.141003	2.95828	0.563442	-0.51681	-0.17688	-0.42032	-0.28042
0.733333		-0.68189	-0.79501	0.65934	-0.58611	-1.52131	-0.0406	-1.35231	-0.61749	-1.65885	0.428633	0.474381	-2.80185			-1.72793	1.23487	-0.27168	1.18434	-0.67504	-9.18164	-0.77916	0.714032	0.898268	-0.2071	0.219891	-0.13466			0.190053	-1.37747	1.43095	-0.18606	0.988405	-1.21284	4.21719	0.600432	-0.53166	-0.77548	-0.56202	-0.88078
0.734		-0.19683	-0.84064	0.274768	-2.08998	-1.47031	0.784024	0.141723	-0.69964	-1.04113	0.261752	0.748038	-2.34097			0.336373	1.81213	-0.22957	0.946534	-1.04504	-13.2578	-1.10038	-0.04745	0.484194	0.112163	-0.9202	0.091333			-0.29114	-0.90222	0.780213	0.36138	0.845774	-1.84961	4.89808	0.851757	-0.41204	0.363632	-0.46528	-0.55959
0.734667		-1.70406	-0.15599	-0.02986	-2.12344	-3.25165	0.444729	-0.13521	-0.88566	-0.13329	0.180086	-0.26557	-1.99884			1.49683	-0.30384	-0.43596	0.976103	-1.07451	-14.1956	-0.416	0.174678	1.24937	0.320872	-0.55871	-0.13311			-0.91433	-2.68713	1.21382	-0.82342	1.1868	-0.82959	4.29515	0.691373	-0.56634	0.762702	-0.8322	-0.64399
0.735333		-2.33094	-1.27915	-1.5235	-0.69184	-2.71193	0.725256	-0.47026	-0.57962	-0.9819	0.587653	0.724059	-1.51152			-0.53249	0.385591	0.429588	0.366594	-1.07119	-13.2817	-0.50623	1.04724	0.699591	-1.1398	-0.61992	-0.34716			-1.91442	-1.51925	0.240753	-0.10798	1.69802	0.148755	3.09468	0.999464	-0.69652	1.32153	-0.31107	-0.75471
0.736		-0.22479	-1.23632	-1.79867	-0.71192	-1.91432	1.42538	1.13886	-0.92539	-0.95222	0.089894	1.91496	-1.54464			-0.86701	-1.29899	-0.86257	1.28408	-2.23694	-11.3102	-1.09136	0.546234	1.30908	0.275553	-0.40569	-0.5485			-0.9331	-1.58569	-0.16558	-1.19201	-0.37093	-0.12113	2.46303	0.352102	-0.73897	1.25325	-0.05316	-0.93292
0.736667		0.183996	1.01657	0.176219	-0.49321	-2.01091	1.69292	1.15551	-0.79097	-1.09957	0.244814	0.975098	-1.92261			0.383853	0.554537	-1.7489	1.20007	-0.64244	-11.2528	-0.54256	0.258829	1.09719	1.68951	-0.3705	-0.79722			-1.66637	-2.25124	-1.08341	-1.46535	2.94508	-0.81809	1.72163	0.768022	-0.79094	1.68182	-0.00586	-0.63708
0.737333		-1.1934	0.111834	-0.60395	-1.46131	-2.37222	0.725276	2.41629	-0.53749	-0.77999	0.355936	0.341726	-1.84843			0.82804	-0.08747	-0.86414	0.648059	-0.93389	-10.8996	-1.05049	0.440377	1.21551	0.985366	-0.27129	-1.0009			-1.11067	-1.25426	-0.65425	-0.34419	-0.05665	-0.62379	1.3877	0.848078	-0.90284	1.21161	0.398862	-1.10334
0.738		-0.7828	0.094362	-1.49984	-1.04018	-0.73448	1.59228	0.279806	-0.70594	-0.79081	0.621041	0.097777	-1.95522			-0.56365	-0.62026	-1.12324	0.641078	-1.36629	-11.6083	-0.80043	-0.07609	0.795033	0.762061	-0.44604	-0.36793			-0.98953	-1.48933	1.39294	-1.07945	0.894846	-0.50288	1.28978	0.716318	-1.02221	1.03205	-0.1005	-0.61259
0.738667		-0.39583	-0.14572	-1.82309	-1.416	-3.85704	2.07805	0.713383	-0.65453	-1.60789	0.842163	0.340224	-1.26398			-0.19091	0.465615	0.898001	0.351469	-1.77742	-10.5622	-0.65093	-0.26059	0.550584	1.23584	0.012673	0.599552			-0.63661	-1.39104	1.89323	-1.17148	-0.42737	-1.55636	0.607457	1.32256	-1.09266	1.00995	-0.22466	-0.65826
0.739333		-1.75281	-1.12028	-1.47453	-0.22793	-3.8995	-0.07467	1.56062	-0.21259	-0.81687	0.876378	0.979407	-0.68586			-0.93372	-0.37082	-0.82962	0.272186	0.177182	-11.5508	0.193813	-0.54675	0.540161	1.62092	-0.77013	0.408998			-0.93241	-0.52467	1.38263	-1.18764	-0.09678	-1.48044	0.677257	1.37483	-1.27759	1.09703	-0.13115	-0.4596
0.74		-2.36371	0.155612	-2.4249	-1.34161	-2.25871	3.41773	-0.7018	-0.2468	-2.06635	0.523657	0.681526	0.586796			0.720036	-0.55339	0.685414	0.975633	-0.31691	-11.96	0.096291	-0.46396	0.379279	1.34873	-0.77916	-0.23013			-1.19303	-1.6131	-0.85258	-1.49384	-0.52459	-0.24709	1.51389	1.25918	-1.34756	0.997026	-0.77629	-0.26822
0.740667		-2.1236	-1.40013	0.072214	-0.85994	-1.35116	2.12539	0.362618	-0.78845	-2.33631	0.952066	0.468626	-0.10544			0.133045	-0.19785	-0.65959	-0.17829	0.303626	-13.0826	-0.52556	-0.25257	0.867457	1.0718	-1.29477	-0.56945			0.440175	-1.32924	-1.28125	0.004967	-0.05871	-0.45574	2.02319	0.99361	-1.55852	0.251292	-0.33664	-0.29952
0.741333		-1.11777	-1.33792	0.062329	-0.6307	-2.26149	2.43261	1.12661	0.06302	-3.12509	0.793485	1.40322	-0.30115			-0.15614	-1.32817	-1.13387	-0.61547	0.753191	-9.6833	-0.27204	-0.19672	0.57866	0.461437	-0.9928	-0.46306			-0.31521	-1.7364	0.721281	0.062786	-1.29231	1.86117	1.76889	0.906253	-1.32368	0.280272	-0.2162	-0.50456
0.742		-1.04621	-0.12006	0.500295	0.319251	-3.23055	3.05238	0.693903	-0.76667	-3.05131	0.647596	0.192558	-0.43398			-0.31175	0.063535	-1.41802	1.1228	1.0655	-12.2942	-0.33989	0.246742	0.67559	0.502486	-1.16315	-0.62371			-0.61833	-2.48924	0.828652	0.172714	1.07986	1.05358	1.98915	1.0987	-1.62982	0.63412	-0.11744	-0.45922
0.742667		-1.39533	-0.66206	1.55055	-0.87925	-3.05319	1.9364	1.37664	-1.08875	-2.61553	0.698294	1.77371	-0.46817			0.448571	0.649718	0.019159	1.08145	-0.16187	-10.3097	-0.35895	-0.50215	0.163254	0.637457	-0.8001	-0.93918			1.15916	-2.32114	0.098717	-0.0776	1.05801	-0.23805	1.77746	0.670444	-1.22775	0.180609	-0.90444	-0.51786
0.743333		-1.08424	0.102131	-1.54938	-0.26798	-0.21975	0.363989	-0.5281	-0.5975	-2.64857	1.11729	2.2301	-0.1082			-1.79326	2.16521	0.245022	0.577281	0.410959	-11.6209	0.272499	-0.64046	0.599477	0.782712	-1.12113	-1.40795			0.035664	-2.98748	1.13017	-1.40273	1.83104	0.128942	1.12006	1.2471	-1.04508	0.145345	-0.30083	-0.46083
0.744		-1.96444	1.00112	-0.00593	-0.49012	-2.71729	0.865728	-0.92086	-0.69058	-2.25025	0.789098	1.56782	-0.81905			-2.19798	-2.43155	0.433892	0.651173	0.124632	-10.2116	0.589037	-0.04872	0.891671	0.887642	-1.01736	-1.87263			0.009203	-0.53402	-1.00484	-0.86671	0.176832	0.358679	0.405578	0.820822	-0.88384	-0.40959	-0.12981	-0.55836
0.744667		-0.55061	1.49369	-0.443	-0.53466	-1.4639	-0.52742	1.33935	-0.79629	-1.32674	0.404302	1.70662	-1.20558			-0.28538	-0.53057	-1.13298	1.3176	0.65212	-11.5472	0.056232	-0.30545	0.564606	0.718021	-1.75594	-1.91034			-1.38442	-2.24485	0.413514	-0.41586	1.61432	-0.19583	0.556042	1.25238	-1.07674	0.451808	0.142433	-0.72291
0.745333		-0.26989	0.463708	0.930905	-0.13648	-3.34775	0.676446	0.704112	-0.87322	-1.90916	0.690315	0.596119	-1.0753			-1.48337	-1.21474	0.868624	1.27602	0.727121	-8.49704	-0.82481	-0.34695	0.711698	0.129546	-1.45856	-1.00884			0.582607	-2.74604	0.160639	-0.35156	0.745773	-0.38691	0.620707	0.710033	-1.3241	0.068936	-0.63925	-0.35137
0.746		-1.53523	-0.10577	-1.17619	-0.9913	-1.85429	-1.17506	0.51697	-0.75229	-2.38177	0.898625	-0.60357	-1.664			-0.82322	0.277095	-0.25712	0.260881	0.506139	-10.747	-1.07324	-0.02323	1.15388	0.0986	-1.36955	-1.252			-1.13945	-1.46948	-0.00311	-1.05544	0.664298	0.365355	0.534792	0.617079	-1.62466	-0.3783	-0.47589	-0.54923
0.746667		-1.8998	0.782993	0.740275	0.408013	-1.75606	1.98826	-0.54801	-0.98926	-2.03926	1.02664	-0.15882	-1.55856			-1.20835	-1.08885	-0.2419	0.523308	0.120874	-11.2506	-0.27591	-0.54206	0.853912	-0.10028	-1.22096	-0.9982			-0.58453	-3.30522	-0.39759	-1.35607	1.27727	-0.38412	0.325758	0.649561	-1.60833	0.128568	-0.78771	-0.26313
0.747333		-1.72764	0.058963	-1.15839	0.255692	-1.96511	1.69576	0.73203	-0.77877	-1.83188	0.94094	-0.17816	-1.26818			1.06948	0.363548	-0.94808	0.118934	0.566936	-10.6064	0.024003	-0.70942	0.809747	-1.0407	-0.82837	-0.90217			-0.30505	-1.75705	-1.01472	-0.86428	-0.26291	0.533216	0.513379	0.412568	-1.22417	0.376167	-0.56726	-0.67491
0.748		-0.6175	0.058841	-1.66441	-1.15739	-1.6951	1.83997	-1.56979	-0.514	-2.66261	0.553237	0.637438	-1.94088			0.736786	-0.92667	-0.56638	-0.63515	1.00777	-9.74152	-0.24286	-0.90656	0.490953	-1.55035	-1.1975	-1.28387			0.793478	-0.84738	-0.67791	-0.12277	2.1799	-0.03495	0.761243	0.630997	-0.39339	0.003397	-0.67054	-0.41344
0.748667		-3.14811	-0.28985	-0.49952	-0.42412	-1.09336	2.41461	0.743981	-0.76448	-2.68218	0.741052	0.559676	-1.85902			-0.24897	-0.73524	-0.33787	0.872138	1.41109	-10.4254	-1.01027	-0.35709	0.076869	-1.84909	-1.93665	-1.80193			-2.15596	-1.81262	-0.63644	-0.23182	-0.05937	-1.48733	0.294906	0.775945	-0.96274	-0.26502	-0.24017	-0.53301
0.749333		-2.52514	-0.62053	0.989173	-1.28605	-1.252	2.30364	-1.53775	-0.65649	-1.95041	0.827055	-0.20782	-1.57431			0.48573	-2.65356	-0.15041	1.82153	0.460067	-11.9658	-0.65628	-0.55779	-0.12606	-1.9626	-1.58481	-1.98883			0.514638	-2.12681	-0.17162	0.259156	0.916272	-1.12538	-0.10213	0.737894	-1.22864	-0.77609	-0.61743	-0.12097
0.75		0.831908	-0.34638	0.68302	-0.59104	-2.51756	2.38942	0.181938	-1.06377	-1.8837	0.836846	-0.10848	-0.04705			-1.08105	0.80872	-1.04965	0.763467	1.27855	-12.135	-1.52202	-0.09235	0.065757	-1.27779	-0.73246	-1.66727			-0.25294	-2.88263	-1.07179	0.819688	1.02152	-1.66877	-0.25014	1.27571	-1.09846	-0.40111	-0.5669	-0.05365
0.750667		-0.62635	-0.89106	1.05269	-0.0251	-2.76771	0.958042	-1.90155	-0.50661	-2.21292	0.67974	0.396671	0.530977			-1.82168	-0.40451	-0.63728	0.747931	0.78601	-11.2647	-1.57516	0.385654	0.286757	-1.27886	-1.12859	-1.74313			-1.05534	-2.13777	-0.31679	0.830031	0.779898	0.408117	0.737238	1.47866	-1.11496	-0.4601	-0.90785	-0.07786
0.751333		-1.86781	-1.35166	1.02143	0.033608	-2.13487	0.988447	-2.2732	-1.04391	-3.01961	0.901382	0.036611	0.021866			-0.77707	-1.15212	-1.9285	2.98004	1.64062	-13.0718	-1.79118	0.454114	-0.0659	-1.7795	-0.25607	-2.28441			-0.63294	-2.85125	-0.47499	1.19188	1.74122	-0.5565	1.03579	1.57682	-1.04169	-0.39221	-0.81131	-0.23812
0.752		-1.27586	-0.87467	-0.15096	-0.64025	-2.52269	1.10268	-0.97697	-0.42413	-2.85288	1.4461	-1.45561	-0.51748			-0.56727	0.567308	0.006558	2.05213	0.591615	-11.4976	-1.43478	-0.5643	-0.31772	-1.85837	-0.13264	-2.39788			-1.27531	-0.85685	-0.64747	1.05981	0.303269	-0.36479	0.866001	1.86031	-1.21743	-0.69325	-0.89787	-0.43027
0.752667		-0.93151	-0.06339	0.950642	-0.15409	-3.52301	1.47659	-0.05201	0.541903	-3.39863	1.28473	-1.32633	0.231353			-0.18062	-1.19223	-1.67388	1.01814	1.16453	-13.5521	-1.27528	-0.46788	5.86e-05	-1.49078	0.62759	-2.28309			0.74711	-1.73767	-0.75504	1.285	0.668981	0.487274	0.46946	1.68237	-1.12175	-0.2414	-0.6637	-0.71361
0.753333		-1.34984	0.251389	0.32792	-0.54382	-2.14946	1.06705	-1.29056	1.03094	-2.77522	1.21151	-0.98857	-0.08588			-0.9705	-1.76006	-1.23304	0.600574	1.05138	-12.7428	-1.05365	-0.15375	0.262217	-1.73049	1.30771	-2.32819			0.491344	-3.21943	-0.94486	0.776654	1.49625	0.16399	0.945682	1.20885	-1.22163	0.107997	-0.81052	-0.61619
0.754		-2.63532	-0.29284	0.658522	-0.39809	-0.84087	1.70845	-1.5869	1.22024	-3.09074	0.955778	-1.21684	0.034651			-1.21351	0.704814	-1.56713	1.33293	0.601849	-11.5691	-0.4224	-0.18258	0.302997	-1.47017	0.699436	-1.92251			0.558568	-2.81541	-0.99681	-0.4634	0.941599	-1.71455	1.14927	1.55714	-1.41717	-0.35296	-1.28026	-0.72709
0.754667		-1.55368	-0.86117	-1.29384	-1.176	-2.40992	0.125641	-3.46428	1.78772	-2.34592	0.773818	-0.9497	-0.02104			-2.08089	-0.85222	-1.55878	-0.36834	-1.19416	-9.63352	-0.96022	0.166749	0.648938	-1.05009	0.518613	-2.06913			-1.00014	-3.00681	-0.28805	-0.32881	1.68309	-1.36341	1.30177	1.35085	-1.50966	-0.29658	-1.29647	-0.47748
0.755333		-2.06422	-0.88828	-1.65851	0.957233	-1.52711	1.47224	-2.14597	1.61853	-2.40407	1.20474	-0.62281	0.049124			-0.30356	0.734197	0.118663	-0.74418	-0.01847	-9.12839	-1.5352	-0.21337	0.43902	-1.28075	-0.047	-1.92452			-1.31551	-2.67932	-0.63317	-1.46342	1.26961	-0.00386	1.41278	2.05764	-1.75797	-0.05073	-1.00526	-0.70672
0.756		-0.53991	-0.217	-0.18939	-0.58487	-2.01615	0.8604	-3.24149	2.05622	-2.82463	1.21043	0.375219	-0.13792			-0.77611	-0.03035	-0.30228	-0.22441	0.294847	-11.1824	-0.83121	-0.52682	0.051526	-1.25974	-0.98396	-1.85863			-0.23564	-1.396	-0.44367	-0.14582	-0.44023	0.388724	1.16743	2.47397	-1.84245	-0.54808	-0.73102	-0.3309
0.756667		-0.38103	-0.11775	-0.82482	-0.2305	-1.67153	1.22248	-0.81716	1.50868	-2.75472	1.15266	1.45465	-0.22124			-0.46449	0.133653	0.127921	0.57564	1.15581	-13.7129	-1.24479	-0.20793	0.100452	-1.4118	-0.72431	-2.46274			-1.44744	-2.04213	-0.34098	0.547389	-0.75517	-0.28376	0.891089	2.26489	-1.76074	0.603359	-1.02305	-0.14974
0.757333		-1.97598	-0.6699	-1.97516	-0.38465	-1.37775	0.299701	-2.25332	1.8706	-2.61755	1.36971	1.05876	-0.60102			-0.37661	-2.31303	-0.46095	0.46529	-0.74858	-15.4012	-0.34897	-0.79371	0.501626	-1.33482	-0.23008	-2.75561			0.666795	-2.64544	-0.32718	1.6654	0.083102	-1.95414	1.16362	2.7827	-1.80541	0.112978	-1.01903	-0.11491
0.758		-0.38436	-0.68541	-0.68351	-0.24435	-1.20257	0.943806	-2.09531	0.705523	-2.20157	1.38519	0.440231	-0.54704			-0.35188	0.347239	0.685022	0.867331	2.27453	-14.3442	-1.07332	-0.36943	0.224979	-1.88389	-0.45	-2.58097			-0.37875	-2.15748	-0.22016	0.055885	0.759555	-0.54228	0.582353	2.45828	-1.76099	-0.03443	0.059061	-0.40661
0.758667		0.414433	-1.10809	1.20032	-0.16148	-2.96878	1.41154	-2.39051	1.21082	-2.24083	1.48284	0.558972	-0.84599			-0.59177	0.784569	0.280776	0.258187	2.379	-9.796	-1.01593	-0.1712	0.210905	-1.86995	-0.58286	-2.17575			0.413534	-2.1349	0.650485	-0.39969	0.219538	-0.51048	0.033187	2.46751	-1.96238	0.089368	0.065415	-0.42295
0.759333		-1.78331	-0.81997	0.827516	-0.47021	-1.49682	0.332211	-2.03615	1.47694	-1.95625	1.55227	1.74762	-0.86128			-0.21891	0.491207	0.363923	1.54033	2.31862	-10.9738	0.069959	-0.39716	-0.03745	-0.95092	-0.77541	-2.62297			0.084257	-2.19907	0.369218	-0.2764	1.82836	0.016484	-0.30874	1.83214	-1.88378	0.334727	0.142251	-0.67502
0.76		-1.65135	-1.27897	0.967449	-0.36707	-0.87029	-0.33172	-1.1776	0.706098	-2.16811	1.53878	1.30452	-0.99037			1.2092	-0.82596	0.104205	1.0241	1.47354	-13.8035	-0.67608	-0.09459	0.261444	-0.0477	-0.33069	-2.58466			-0.34381	-2.99803	0.26325	0.258551	1.68185	0.687827	-0.29677	1.31918	-2.31591	0.91425	0.001527	-0.47417
0.760667		-0.83528	-0.58889	1.39377	-1.39434	-2.43179	0.719556	0.324297	0.609022	-1.67671	1.32599	-0.14756	-0.96058			0.445501	0.464047	-0.99778	1.00115	0.721964	-10.672	-1.18148	-0.02484	0.20604	0.309953	-1.20871	-2.66705			0.795118	-3.37123	-1.77511	0.109253	1.34402	-0.78552	-0.52353	1.76128	-1.95132	0.394119	0.012316	-0.72484
0.761333		-1.01142	-1.76543	1.72166	-0.29701	-3.23711	-0.64807	-1.40597	0.555382	-2.53925	1.19355	0.337478	-0.8245			-0.32171	-0.45084	-0.75005	0.159879	1.80554	-11.2294	-0.47561	-0.4511	-0.30467	0.349552	-0.90005	-2.55084			-0.67515	-0.80535	-1.806	-0.17697	-0.23055	-1.08137	-0.68702	0.983696	-2.28791	0.877026	0.207186	-0.59584
0.762		0.145224	-1.30675	-1.079	-0.69497	-2.1005	0.010143	-0.55004	0.209833	-2.54536	1.37979	0.294876	-0.70178			-0.85659	-1.50563	0.019127	1.13119	2.1633	-13.6841	0.011226	-0.31594	-0.36612	0.318907	-1.05011	-3.00815			-1.81989	-1.59207	-0.8863	-0.90026	2.02514	-0.6896	-0.43476	0.914934	-2.27851	0.643814	-0.11904	-0.77879
0.762667		-1.66345	-1.69547	1.47407	-0.17646	-2.86872	-0.19486	-0.37174	-0.06296	-2.19296	1.49554	1.64237	-0.93235			-0.90277	0.759916	-1.09001	0.791964	2.53184	-13.1659	-1.13676	-0.2291	-0.45152	0.263734	-0.80601	-3.2029			0.644379	-3.49024	-0.67891	-1.28096	1.84922	-0.56396	-0.69548	1.05138	-2.23602	0.692666	0.452628	-0.43424
0.763333		-0.95363	-0.74773	0.904593	-0.89001	-2.334	0.497368	-2.38503	0.065497	-1.91025	2.14497	2.44459	-0.84855			-0.64812	-0.6134	-0.06444	0.767115	1.75852	-14.72	-0.15173	-0.60424	-0.23535	-0.12094	-0.49714	-3.30698			-1.10838	-1.38271	-0.0469	-0.6826	2.01256	-0.48418	-1.37787	0.727055	-1.53723	-0.45384	0.407523	-0.82692
0.764		-1.87844	-1.7159	-0.61818	0.178646	-2.38855	0.400023	-0.78531	0.140239	-2.25625	1.92256	0.877367	-1.41231			-0.97752	-0.99869	-0.17253	1.80579	3.40514	-12.6958	-0.18244	-0.11866	-0.52485	0.371081	-1.13497	-3.08243			-2.83094	-1.28755	-0.96754	1.08197	2.02387	-0.53455	-1.32864	0.53975	-0.85016	0.344625	0.225106	-0.61429
0.764667		-0.77586	-1.31989	-0.78994	-0.62606	-3.48071	1.4296	-0.87196	0.54774	-2.42619	1.50378	1.2291	-1.12382			0.821949	0.760676	0.757131	1.25235	2.19211	-10.8246	-0.29097	-0.71033	-0.17523	-0.45947	-1.28493	-3.03888			-0.84664	-1.49671	-0.69402	-0.17451	1.84833	-1.52752	-1.69026	0.062683	-0.52092	0.327718	0.533771	-0.81081
0.765333		-3.56466	-0.6677	-1.50129	-0.05529	-0.39357	0.788452	-0.33661	0.552743	-2.06998	1.41459	1.30756	-1.5721			-0.26105	0.168975	-0.03586	0.421037	1.6358	-12.7804	0.473379	-0.16576	-0.22975	-0.47698	-1.11001	-2.9646			0.10016	-2.21404	-1.60439	-0.70366	0.26297	-1.20974	-1.13833	0.073624	-0.69835	0.212942	-0.56532	-0.53262
0.766		-1.15724	-0.56282	0.597042	-0.08073	-1.26024	-0.02571	-0.61525	0.494188	-2.04747	1.23966	1.64866	-1.93059			0.767134	-0.77081	0.544833	1.04069	0.535697	-14.1518	-0.11906	-0.85808	-0.59826	-0.62481	-0.4489	-3.00324			0.34076	-3.4326	-0.6364	0.529924	0.274477	-0.29731	-1.57007	0.182747	-0.6382	0.063195	0.082311	-0.45031
0.766667		-1.5301	-0.40469	-0.5409	-1.35643	-2.3418	0.001938	-0.32465	0.190804	-1.91694	1.86081	1.86239	-1.04366			1.28609	-1.00555	0.779838	2.62618	1.22991	-11.2155	-0.53542	-0.57091	-0.21403	-0.3855	-0.92967	-3.14973			-0.06614	-3.33819	-0.60125	0.642847	0.153818	-1.69333	-1.32498	0.182629	-1.09401	0.090865	0.111758	-0.85946
0.767333		0.138741	-0.21738	0.039134	-1.766	-2.69502	0.017021	-2.28786	0.540795	-2.90503	1.33771	1.60778	-1.11932			-0.52121	-0.79442	0.826765	1.15314	0.383751	-11.1548	-0.09817	-0.39447	-0.65211	-0.8894	-0.85	-3.40534			0.137932	-3.18309	0.398807	0.011504	-0.49603	-1.06264	-1.33877	-0.11405	-1.03115	0.476467	-0.61384	-0.77495
0.768		-0.53851	-0.5435	0.318488	-1.07923	-1.90543	-0.78004	-0.28704	0.055359	-3.68394	1.5395	2.1324	-1.57593			-0.6858	-0.6301	-0.77637	0.944754	-0.21447	-12.4536	0.215671	-0.30486	-0.53905	-0.31222	-0.407	-3.26657			0.060118	-1.65015	-2.07245	-0.92578	-0.25249	-1.36668	-1.66628	-0.14677	-1.35616	0.010788	0.381363	-1.01099
0.768667		0.072132	0.273043	-0.7571	-2.45532	-1.24706	-1.23273	-2.19918	-0.59315	-3.1958	1.84648	2.13151	-1.09186			-1.29639	-0.77281	-0.75927	0.937337	1.5015	-13.0071	-0.33685	-0.76122	-0.84279	-0.86749	-0.91469	-3.5043			-1.00289	-2.3609	-1.141	-0.90519	-0.68482	-2.31619	-1.35466	0.297161	-1.62726	-0.1075	-0.02396	-1.00255
0.769333		1.67452	1.0952	0.133506	-0.86308	-1.26785	-0.57314	0.088467	-0.20025	-2.87614	2.24263	1.06506	-0.86451			-1.45031	-0.47924	-1.15965	1.91105	1.31613	-11.3721	0.633313	-0.63048	-0.59219	-0.72942	-0.96359	-3.40614			0.403371	-1.41511	-1.8622	-1.12393	0.902264	-1.44153	-1.64236	-0.01906	-1.91952	0.133624	0.041223	-0.86465
0.77		2.21704	1.48307	-0.23478	-0.72905	-0.92193	1.50712	-0.4756	0.254333	-2.85626	2.00072	0.158763	-0.8583			-0.21529	-1.90735	-0.91148	1.04466	0.988331	-9.16258	-0.04429	-0.54802	-0.86938	-0.88296	-0.6124	-3.7525			0.439236	-3.193	-1.08331	-0.01031	0.240048	-0.5144	-2.1588	-0.07833	-1.86957	-0.62749	0.173289	-0.43547
0.770667		0.165257	1.16926	-0.12638	-0.97876	0.046772	1.02299	-0.36189	-0.21251	-2.86084	2.03258	0.031611	-0.98074			-0.37839	-1.32924	0.711207	1.45769	0.371658	-11.0099	0.749091	-0.85689	-0.28063	-1.1804	-0.90831	-3.17061			1.89985	-2.31475	-1.80469	-0.64019	0.515225	-0.36472	-2.02103	0.426073	-1.97308	-0.27035	-0.2862	-0.42872
0.771333		2.00249	2.22881	-1.07446	0.423668	-2.98667	0.143627	-2.37529	-0.30868	-3.70385	2.16776	0.463613	-0.93277			0.533726	1.08435	1.36611	2.13754	0.03899	-12.8738	0.508388	-0.58519	-0.75482	-1.5403	-0.50542	-2.43182			-0.89703	-2.3375	-2.20418	-1.60922	0.70388	0.105435	-1.98118	0.602159	-1.94936	-0.59774	-0.36438	-0.31409
0.772		2.19158	2.85374	-0.6249	-1.73457	-1.43811	0.11835	-0.51206	0.274201	-4.00218	2.03503	0.082007	-0.69662			0.381491	-1.16838	0.691227	0.958308	0.895723	-14.2759	0.30088	-0.85284	-0.89314	-0.8826	-0.99439	-2.06279			0.518799	-1.23499	-0.93484	-0.70228	0.497811	0.143122	-1.95368	0.46901	-1.85055	-0.35518	-1.09768	-0.46894
0.772667		1.79675	2.39487	-0.75969	-0.49055	-0.42323	0.136081	-1.21126	0.076159	-3.71758	2.40018	-0.32408	-1.1088			0.101542	-2.06676	0.704489	2.09327	0.02474	-12.7681	0.65408	-0.70491	-0.88126	-1.76745	-1.24792	-2.20428			0.245435	-1.04998	-1.87104	-1.69943	2.05493	-1.7882	-2.22804	0.360569	-1.75327	-0.38302	-1.09298	-0.71371
0.773333		1.7762	-0.25564	-0.21354	-0.71229	0.320069	-0.15302	-3.51547	0.204545	-4.17724	2.68839	-0.13719	-1.24776			0.482333	-0.64672	2.6255	1.85184	0.368421	-13.5019	0.354176	-0.00203	-0.97405	-1.95042	-1.3323	-1.42167			1.30669	-0.49601	-1.23913	-0.78772	1.72856	-1.52208	-2.44314	0.484782	-1.69669	-0.12329	-0.7138	-0.74067
0.774		2.07284	0.730608	-0.60248	-1.20121	-1.50911	1.03531	-3.17918	0.06404	-4.07439	3.03254	-0.01818	-0.95464			-0.08143	-0.29418	0.524012	1.12753	-0.18176	-12.8298	0.389971	-0.70765	-0.36868	-1.3686	-1.32543	-1.21902			0.705174	-1.71992	0.36538	0.42317	2.056	0.161249	-2.2697	0.459253	-1.43041	-0.11014	-0.09232	-0.86026
0.774667		1.60492	-0.49159	0.088185	-1.16222	-0.62914	0.919496	-0.78309	0.085576	-3.80084	2.52406	0.304904	-0.9681			-1.76645	-0.39395	-0.69577	0.348455	1.39249	-14.657	1.01658	0.079959	-0.34123	-0.94517	-1.9528	-1.45983			1.28184	-0.54431	0.318557	-1.09648	1.02447	-2.06777	-2.2434	0.116065	-0.98714	-0.51166	-0.07254	-0.85793
0.775333		1.9118	-0.0895	0.393467	-0.50256	-2.16068	2.29941	-2.18918	0.533507	-4.17474	2.60153	-0.12367	-1.17067			-0.76167	-0.87571	-1.28451	0.780924	0.251776	-11.5358	0.366484	-0.1861	-0.92487	-0.99018	-1.3968	-1.80991			0.560365	-0.83937	0.341852	-1.14735	1.63474	-1.38817	-2.31696	0.105494	-1.02691	-0.32066	0.028916	-0.86159
0.776		2.0901	0.344364	0.517716	-0.5792	-0.46497	1.72599	-3.93977	0.002475	-4.42961	2.19938	0.519448	-0.87445			-0.41296	-2.76396	-1.80292	-0.19924	0.873092	-10.6244	0.567518	-0.09472	-0.41548	-0.79715	-1.41297	-1.66948			0.354469	-2.64483	-0.11117	-2.08007	1.30374	1.80834	-1.82551	0.284112	-0.86099	-0.28535	0.798545	-0.76216
0.776667		1.54871	0.776395	1.05174	-1.11149	-2.50131	2.73212	-2.19448	-0.31377	-3.91991	1.7448	-0.20532	-0.85795			-0.22768	0.511481	-0.81018	0.498248	0.857322	-10.877	0.591626	-0.1162	-1.07497	-0.85645	-1.069	-1.52753			0.723364	-2.32544	0.479939	-2.154	0.50373	0.820283	-1.66795	0.791983	-0.84311	-0.04425	0.718337	-0.72064
0.777333		1.43739	0.170648	-0.27256	-0.94076	-0.7304	2.02757	-1.50075	-0.85462	-3.94817	1.53289	0.906972	-1.3371			-0.48358	-1.04538	-1.13913	1.56202	1.25448	-10.5626	0.693367	-0.59088	-1.43707	0.106398	-1.42574	-1.4061			0.710075	-1.42774	-0.23025	-1.49314	-0.41388	-0.60105	-1.46112	0.216933	-0.87894	-0.1138	1.828	-0.05083
0.778		0.412803	-0.43366	0.48687	-1.06047	-1.15869	2.32596	-2.31734	-0.73549	-4.19796	1.64479	-0.22915	-1.63166			-0.58336	-0.74202	-1.23032	1.13527	0.789772	-12.2843	-0.21717	-0.27545	-0.76196	0.953829	-1.6553	-1.26912			0.036474	-2.60365	0.054389	-1.90964	0.802639	-1.54914	-1.3006	0.437928	-1.3805	-0.01283	1.50488	1.55241
0.778667		0.923296	-0.86315	0.574102	-0.71241	-2.78721	2.05301	-1.34	-0.80126	-5.08951	1.63775	-0.29957	-1.05184			-0.6452	-1.6758	-0.50814	0.78688	1.8427	-11.2348	0.486168	-0.32775	-0.64608	1.29371	-1.62612	-1.3501			-0.18765	-2.61755	0.311846	-2.15297	-0.39201	-0.51045	-1.85324	0.220225	-1.28903	0.156342	2.50344	1.17464
0.779333		-0.77352	0.671187	-0.8249	-2.4477	-2.14798	1.33104	-2.41925	-0.55547	-4.62098	1.5637	1.59317	-1.13482			-0.32274	-1.54909	-0.68022	-0.31543	0.481495	-10.3902	0.695326	0.339811	-1.09321	0.370643	-1.62871	-1.43003			1.00186	-1.5574	0.668521	-2.1165	0.053337	0.221457	-1.32879	0.223127	-1.27356	0.155292	2.33484	0.99314
0.78		1.22607	-0.41115	-1.65266	-0.44527	-2.78744	1.7363	-1.06136	-0.2789	-4.2364	1.39686	-0.0357	-0.85823			-0.83634	0.034461	-1.0313	-1.17288	1.54533	-11.5467	-0.16104	0.260596	-1.2551	0.019807	-2.1451	-0.53127			2.28897	-2.17321	0.182351	-1.52723	0.179426	-0.23239	-1.82298	0.110877	-1.13029	-0.41377	2.53757	-0.028
0.780667		0.698533	-2.08436	0.60069	-1.20863	-1.08407	2.42047	-3.40949	-0.25322	-4.36971	1.20928	-0.36882	-0.68253			-0.7091	0.038761	-0.48411	-0.20379	-0.30646	-12.8596	0.682395	0.223992	-0.8704	-0.18045	-1.884	0.000149			-0.19225	-2.2992	1.15332	-2.48043	0.695956	-1.42552	-1.54582	0.205891	-1.15383	-0.0277	2.06377	-0.14151
0.781333		0.508673	-0.10609	-0.87475	-0.91723	-3.25413	2.54288	-0.98152	0.009326	-4.49722	1.24127	0.23002	-1.5363			0.885725	0.006518	-0.71435	0.90116	-0.22656	-13.9669	0.710266	0.175333	-1.3561	-0.18246	-1.87706	0.665269			-0.5681	-3.30148	0.144372	-2.05163	1.15627	0.018386	-1.88076	0.624728	-1.45799	-0.10404	1.15968	-0.47382
0.782		1.0181	-0.66074	1.75332	-0.83772	0.055121	2.6909	-1.28678	-0.58231	-5.05248	1.19626	-0.29415	-1.45031			-1.4e-05	-1.27771	-0.77871	0.204566	1.02861	-12.1051	0.566727	0.258831	-1.15975	-0.5953	-1.98156	1.15306			0.014136	-1.5053	-0.8941	-1.89042	1.80336	0.243247	-1.40623	0.402519	-1.07657	-0.0239	1.00332	-0.76788
0.782667		0.060726	-0.39039	-1.81212	-1.03803	0.224994	2.22829	1.13435	-0.71288	-4.26422	1.43015	1.07606	-1.17158			0.667181	-0.76847	1.67956	-0.01906	1.11031	-12.1875	0.24387	0.102057	-0.92175	-0.35731	-1.74214	1.07858			-0.83801	-2.0362	-0.40099	-1.15868	2.32013	-0.91851	-1.52616	1.22408	-0.61774	0.268649	1.78313	-0.5843
0.783333		-0.47357	-1.14848	-0.48052	-1.1673	0.699689	2.07359	-1.30774	-0.55095	-4.28479	1.41536	0.181844	-2.01855			-1.01384	-1.36138	-0.3472	0.278734	0.670809	-13.24	-0.0709	0.068073	-1.2524	-0.74565	-1.78425	1.44577			-0.85001	-1.94875	-1.36108	-0.99841	1.93503	-0.80273	-1.92744	1.72256	-0.70677	0.784728	1.27145	-0.66035
0.784		-0.40973	-0.52963	-1.43483	0.177045	-1.29582	1.32049	-1.36554	-0.82301	-4.32883	1.55286	0.849944	-1.81527			-1.37459	-0.83582	-0.59555	0.105542	-0.14645	-11.1152	0.337949	0.470185	-1.28972	-0.98021	-1.3321	1.89271			0.20656	0.011158	0.184857	-0.9983	0.912599	-0.78028	-1.78812	1.68602	-0.6915	0.835022	1.18188	-0.61862
0.784667		1.41557	-0.65522	-1.33516	-0.67504	-1.38276	1.65091	-0.18351	-0.53164	-4.66044	1.41662	-0.38015	-1.41779			-1.23678	0.299039	-1.1578	0.609767	0.754625	-11.8369	0.034206	0.302867	-0.89301	-1.05468	-1.26457	1.97086			-0.06756	0.097246	-1.20425	-1.69262	-0.36822	-0.3522	-1.56209	1.85381	-0.84477	0.681461	0.690007	-0.32037
0.785333		2.46494	-0.58399	1.73436	-1.07487	0.366716	1.59462	-1.3396	-0.45028	-5.26322	1.29787	0.407496	-1.1103			0.181675	-0.35195	-0.58608	0.363557	1.23468	-10.3102	1.02007	-0.31002	-0.94628	-1.05711	-1.59654	1.44558			-0.00767	-0.80375	0.942404	-1.34662	1.92734	0.426791	-1.7096	1.51062	-0.85972	0.068963	0.483688	-0.46372
0.786		0.773784	-1.18162	-0.66475	-0.10705	-2.46674	3.03624	-2.03727	-0.18548	-5.24478	1.45834	-0.70441	-2.05328			-0.16187	-0.8761	1.14869	-0.95938	-0.69383	-10.3092	0.535922	0.309796	-1.18241	-0.95528	-2.40852	1.26156			-0.44305	-1.27491	-0.47165	-0.50294	1.85036	-0.24032	-1.29216	1.38822	-1.1186	0.76493	0.578002	0.286375
0.786667		-0.45221	-0.39612	-2.9299	-0.76415	-1.02203	1.93621	-0.84672	-0.01826	-4.74487	1.5645	-0.6724	-1.48446			-0.4223	-1.04764	-0.65678	0.610734	-0.55695	-11.0161	0.436027	0.181271	-1.88656	-1.03965	-2.03048	1.18434			-0.36604	-1.02798	-0.12268	-1.5354	-0.02163	-1.14842	-0.80304	1.32802	-0.90593	0.831407	0.245335	0.625114
0.787333		0.737228	1.15041	0.094302	-0.96617	0.306158	-0.10166	-0.74838	-0.01378	-4.62225	1.81651	0.235158	-2.21204			-0.58472	-1.49764	-1.2221	0.473155	0.31156	-9.23582	0.606981	0.051487	-0.89955	-1.78169	-1.23035	0.725331			0.457609	-1.34843	0.364863	-0.64288	0.771223	-0.29693	-1.04588	1.8415	-1.20037	1.26534	0.327153	0.691972
0.788		0.404695	-1.10622	0.847934	-0.96274	-0.51046	-1.00018	-2.37385	0.552846	-4.64491	1.51517	0.063438	-1.82923			-1.80344	0.21128	-0.52211	-0.13228	2.13034	-9.81404	0.101447	0.130597	-0.64647	-1.95646	-0.8894	0.012708			-2.35458	-0.83529	-0.63672	-1.29717	3.472	0.210893	-1.05185	2.0351	-0.99474	0.584462	0.001751	0.528719
0.788667		-0.5576	-0.10625	-0.5084	-1.25686	-1.04133	-0.73973	-0.36387	0.390063	-5.10646	1.6219	0.180294	-2.05009			-1.67957	-0.51311	0.149441	0.908382	1.03676	-9.35756	1.17196	0.092415	-0.83373	-1.11872	-2.10886	-0.1875			-0.47688	-1.16121	0.546678	-1.36535	1.63019	0.80672	-1.48912	1.89389	-1.01774	0.349264	0.03512	0.347975
0.789333		-0.90344	1.51542	2.58066	-0.7195	-2.12217	-1.60726	-2.2272	-0.12051	-4.66797	1.62586	0.988405	-2.06254			-0.85917	0.283752	-0.31771	0.949108	0.378679	-10.5717	0.485589	0.056681	-0.61646	-1.06604	-1.93794	0.204566			-0.17935	-1.35328	-0.78945	-1.25973	0.621349	-1.18866	-1.61722	2.01855	-1.26698	0.495194	0.701149	-0.23878
0.79		0.034403	0.377493	-1.79846	-0.09052	0.135298	-1.50478	0.420142	0.049646	-4.28417	1.98136	-0.91391	-1.5671			-1.33747	-0.96813	1.49598	-0.23764	1.41716	-11.2625	0.83221	0.545487	-0.77906	-1.57288	-1.5501	-0.26223			-1.0414	-0.97782	0.528799	-1.75464	0.329719	-2.30573	-1.54988	1.91856	-1.22025	0.651139	1.44063	-0.33537
0.790667		-0.40382	0.952281	0.356633	0.17538	-2.67778	-1.62014	-1.16735	-0.07057	-3.72672	1.35643	-0.39779	-1.31294			-2.42196	-0.08019	1.11511	0.589429	0.71976	-11.8938	-0.47593	0.789243	-0.59245	-1.37679	-1.63806	-0.063			-1.44688	-2.01404	-0.1884	-0.55409	-1.06601	-0.72522	-1.51545	1.26211	-1.1242	0.866377	1.08587	-0.73579
0.791333		-0.95256	0.844341	-1.99614	-0.24203	-1.39878	-2.51437	-1.69291	-0.11706	-3.67271	1.42265	0.10901	-1.48875			-1.11196	-0.13173	-0.37884	0.692724	1.16052	-11.713	0.127208	0.810711	-0.86606	-2.0727	-1.67623	-0.31857			-0.29172	-2.10618	-0.48774	-0.1327	-0.67977	-2.69442	-1.22865	1.17586	-1.0688	0.748258	1.71571	-0.34228
0.792		-1.66281	0.766116	1.11532	-1.38007	-1.25654	-2.0052	-1.22949	-0.32035	-3.71185	1.26976	-0.25076	-2.0325			-0.93579	-0.49271	0.437003	0.396985	0.739872	-10.3537	-0.17592	0.378712	-1.03404	-1.43844	-1.47686	-0.41594			-0.59475	-1.15661	-0.22683	-1.45139	0.549786	-0.83473	-1.06505	0.86502	-1.19945	1.02174	1.97846	-0.26591
0.792667		-0.70724	1.39783	0.699765	-0.90325	0.022594	0.373759	-0.06761	-0.07418	-3.74911	1.59375	0.166016	-2.31217			-0.84102	1.49778	0.819373	0.881668	1.27593	-12.2697	0.536471	0.551482	-0.50554	-0.96025	-0.7409	-0.63094			-0.71251	0.166285	-0.76748	-0.04568	-0.41362	-1.41187	-1.04502	1.22285	-1.03197	1.38335	1.9633	0.108059
0.793333		-0.30423	0.879248	1.99201	-1.59303	0.116724	-0.70311	-1.30342	-0.21143	-4.62146	1.43116	0.103707	-1.77582			-0.0725	-1.0337	0.177178	0.903129	1.47965	-12.9313	0.935986	-0.02205	-0.32872	-0.93743	-0.94574	0.054311			-0.41246	-1.12693	0.208076	-1.18548	0.114803	-1.23831	-0.89631	1.00404	-1.24761	1.26036	1.79773	0.42411
0.794		-1.26177	1.23303	1.18392	0.674087	-1.66777	-0.84986	-1.16866	-0.50015	-4.17394	1.6787	1.57655	-2.13249			-1.03732	-0.30317	-0.31466	0.426759	1.4402	-10.3454	0.668173	-0.26195	0.185799	-1.44756	-1.2122	0.7075			-0.41528	-0.6281	0.100373	-0.24089	0.246178	-0.97994	-0.89287	1.5484	-1.30186	0.817424	1.47165	0.529051
0.794667		-0.11344	1.24096	-1.06907	-0.75528	-1.75481	-1.53066	0.835339	-0.48403	-2.30425	1.34498	1.9717	-1.87991			-0.29699	0.497181	0.115356	0.589831	1.78024	-8.08984	0.058664	-0.08881	-0.30761	-1.7551	-1.18424	1.35975			-0.97651	-1.44351	-0.08278	-0.13494	-0.35239	0.860284	-1.39712	1.81342	-1.30158	0.794612	1.79401	0.347002
0.795333		0.027591	0.817946	0.761869	-0.20171	-2.15537	-1.91971	0.167639	-0.29258	-2.46568	1.43589	1.01162	-1.92258			-1.5961	-0.87324	-0.53313	0.648989	0.896093	-8.1307	0.382349	-0.25055	0.135552	-1.94129	-1.30499	1.02135			-0.35404	-1.21659	-0.7717	-0.26659	-0.68766	-0.97506	-1.6634	1.20483	-1.30826	0.858996	2.00014	0.376561
0.796		-2.26844	0.276886	-1.16498	-0.7116	-0.60017	-2.43612	-0.87774	-0.80022	-1.67962	1.51978	-0.48741	-1.92965			-0.67923	0.226702	-0.409	1.18836	0.449451	-9.38495	0.718654	-0.48406	0.004887	-1.96158	-1.79921	1.14507			-0.17108	-0.65094	-0.59666	0.156768	-1.80759	-0.93021	-1.66493	1.59278	-1.2884	0.811376	1.42547	0.359769
0.796667		-2.58886	0.318847	-0.49577	-0.87357	-1.87897	-1.9345	0.264568	-0.35327	-1.2683	1.87665	1.92119	-1.88023			-1.55819	0.291355	0.383404	0.708698	0.785335	-8.84471	0.534276	-0.3869	-0.14439	-2.18238	-2.25571	0.636422			-0.99254	-1.71882	-1.42961	-0.10055	1.60014	-0.00945	-0.64737	1.0422	-0.49916	0.374791	1.69157	0.958303
0.797333		-0.65444	0.307312	-1.61566	-0.80144	-1.70659	0.597333	-0.96198	-0.50601	-1.15458	1.54914	0.55166	-1.45143			-0.43531	-1.21235	0.664142	0.916122	0.568739	-9.84604	0.274406	-0.03366	0.063127	-2.27308	-0.98272	1.74593			-1.56219	-0.74541	-0.86336	0.093351	1.0553	-0.19116	0.530349	1.25266	-0.5497	0.443753	1.73767	0.971642
0.798		-0.49081	-0.97353	-0.90345	-1.37831	-1.08232	-0.77158	0.138761	-0.48524	-0.98689	1.40426	-0.01087	-1.23389			-1.54316	0.344915	0.402656	1.59564	1.84536	-9.54791	1.11493	-0.43426	0.123961	-2.54283	0.451414	2.15683			-0.13342	0.488687	-0.86253	-1.262	0.765509	-1.77282	0.801589	1.47715	-0.47679	0.325622	1.11397	0.997262
0.798667		-2.40999	-0.48695	-1.91983	-0.60275	-1.81442	-1.54903	-0.18316	-0.50028	-1.10033	1.52296	0.134494	-0.76354			-0.71426	-0.09876	0.129223	1.04877	1.02043	-9.67775	1.36246	-0.07727	-0.04592	-2.23572	-0.07933	1.48957			0.040809	0.824485	-0.45464	-1.10631	-1.26525	-1.79998	1.50415	1.41281	-0.70852	0.608103	1.6595	0.848329
0.799333		-1.30339	-0.03701	-1.18851	-1.38833	-2.104	-2.41975	-1.31717	-0.45591	-0.9433	1.77602	0.199931	-1.13269			-0.23403	-0.79459	1.37092	1.61525	1.05505	-9.29536	0.565089	-0.22736	-0.44071	-1.56364	-1.48875	1.02931			-0.97349	1.82789	0.314703	0.079442	0.301461	-2.73563	1.64745	0.338076	-0.59855	0.309153	1.07455	0.754436
0.8		-0.51084	0.277415	0.710453	-0.74947	-2.20854	-1.85036	-1.18335	-0.72253	-0.21619	1.83991	0.57492	-0.2784			-0.5878	0.9898	0.648521	0.469996	0.901476	-10.8091	4.26638	0.255624	-0.37119	-0.34939	-1.77687	0.597483			-0.10718	0.794511	-0.51894	1.04652	-0.61761	0.33505	1.88343	0.492323	0.152975	0.197761	1.11947	0.246613
0.800667		-0.82297	-1.10837	-0.27517	-0.27729	-3.20669	-1.94095	-1.08312	-0.63296	-0.66885	1.53629	-1.00696	0.265335			-0.00514	0.268401	-0.49429	1.49011	1.64329	-10.0611	4.06448	0.334916	-0.31473	-0.86308	-1.62594	0.184936			-0.28516	1.67675	-1.61573	0.146672	-0.09635	0.331216	2.07196	0.851675	-0.27805	0.511918	1.49827	0.495742
0.801333		-0.67024	-1.99671	-1.83199	-1.61067	-2.90477	-1.21681	0.074993	0.026359	-0.68505	1.86079	-0.67464	0.065578			-0.41196	0.336125	1.24752	0.862077	2.91956	-12.4902	2.41098	0.629833	-0.25444	0.179992	-0.97957	0.753777			-1.38472	-0.2598	-0.58789	-0.41228	0.505459	-1.25886	1.54745	0.7052	-0.58148	0.21931	1.21722	0.346258
0.802		-0.91787	-0.88633	-1.00501	-1.33748	-3.60653	-2.39744	-0.69461	-0.30929	-0.3467	1.4748	-0.63598	0.334093			-0.86204	-0.92178	0.009333	1.10958	0.748701	-12.9139	2.17024	0.120458	-0.77504	-0.0522	-1.21922	0.883302			-0.77071	-0.78796	-0.2438	1.42451	0.166367	-1.86375	1.39832	0.754697	-0.95875	-0.15735	0.978867	0.068612
0.802667		-2.02405	-1.23464	-1.30623	-1.06228	-2.40418	-1.49286	-0.30404	0.199923	-0.64662	1.55571	-0.12653	-0.04489			-1.03634	0.428783	0.120172	1.55316	1.28673	-11.1298	2.14464	-0.4124	-0.1396	-0.07249	-1.4342	0.998845			-0.68839	-0.29204	-1.72455	0.777696	-0.80269	-0.07991	2.03923	0.584719	-0.9386	0.266752	1.72832	-0.06579
0.803333		-0.65507	-1.02474	0.056196	-1.94176	-1.61226	-0.39741	-0.67727	0.027887	-1.01982	1.69723	0.280384	-0.48581			-0.01688	-0.73298	1.28717	1.18106	1.33188	-10.8213	2.50406	-0.45563	-0.22947	-0.35269	-1.96435	0.869659			-1.60236	-1.16093	-1.60543	0.272092	0.123973	0.87526	1.75493	1.12028	-0.66564	0.284188	1.74894	-0.00196
0.804		-0.33599	0.734792	0.257272	-0.75749	-1.55723	-1.0646	-1.48417	-0.26079	-1.55331	1.97999	-0.28263	-1.11911			-1.50856	-1.21438	0.801382	0.872139	0.648669	-10.1157	1.8499	-0.38465	-0.13335	-1.06872	-1.64807	0.922759			0.355926	-1.22894	-1.34518	0.092294	0.679401	0.403011	1.32998	1.45558	-0.50523	0.176358	2.14241	0.064484
0.804667		-1.59069	-0.0735	-1.64462	-0.88652	-1.90484	-0.83277	0.427375	-0.14967	-1.97508	1.91266	-0.87454	-0.69219			-1.21223	-0.32831	0.104168	0.832026	1.74877	-11.1731	2.46348	-0.5609	-0.18781	-0.6373	-2.229	1.37418			1.1775	0.573868	-0.87298	1.1594	0.289324	-1.372	1.69391	1.21452	-0.34294	-0.81048	1.85594	0.267166
0.805333		-0.69126	-0.97924	-2.9136	-2.17239	-3.10126	-0.42763	-0.12597	-0.19702	-0.50915	1.40587	-1.76974	-1.18004			0.351107	-1.01631	1.19775	-0.19039	0.868403	-11.1128	2.62171	0.002859	0.215378	-1.56796	-1.66586	0.845651			1.42595	-0.29955	-0.78503	-1.04945	0.686233	-0.05973	1.78667	1.24285	-0.81406	-0.89721	1.55831	0.205897
0.806		0.590696	-0.62886	-2.35803	-0.85064	-3.3652	-0.91109	-1.53476	0.362164	0.110391	1.61177	-0.5546	-0.88824			-0.52799	0.639628	0.154389	1.54299	1.65952	-9.97498	2.99401	-0.36903	-0.15684	-1.20852	-1.97126	0.565846			1.48649	-0.14847	-0.63692	-0.57836	1.02804	-0.32174	1.59653	0.746534	-1.12523	0.428456	1.47103	-0.14853
0.806667		-0.00191	-0.36511	-3.95403	-1.40433	-2.3948	-0.68128	-0.7215	0.098959	0.347816	1.31389	-1.45653	-1.48023			0.212188	-1.55299	0.314475	0.590198	0.987486	-11.3703	2.33397	-0.37368	-0.06483	-0.67648	-1.68698	0.860641			1.63509	-1.5931	-0.32976	0.420637	-0.16184	0.623815	1.63416	0.826332	-0.95532	1.64828	1.3438	0.074873
0.807333		-0.12953	-0.68461	-2.65826	-2.00494	-4.4136	0.346497	-0.75162	0.016773	1.13366	1.52029	-0.74538	-1.45022			-0.56707	0.262783	0.687451	0.452045	2.36143	-11.976	2.72111	-0.13014	0.223423	-0.80455	-1.2336	0.893536			1.28622	0.185888	-0.73093	-0.79494	1.03826	1.1358	0.91843	0.577792	-0.70383	0.699208	1.27917	0.138112
0.808		0.816938	-0.65723	-0.25039	-0.50682	-3.334	-1.03442	-0.05086	-0.38613	1.49712	1.95131	-1.75859	-1.46883			-0.84265	0.446007	0.794372	-0.34914	0.90159	-9.69029	1.79131	-0.79515	0.559831	-1.21345	-1.69534	0.236531			0.417007	-2.12409	-0.92887	-0.49072	0.547291	-0.07856	0.722192	0.599683	-1.08297	0.102305	1.37834	0.104271
0.808667		0.729215	-0.42908	-1.9171	-1.66404	-1.76957	0.236106	-0.54611	-0.70236	1.47816	1.74733	-0.41686	-1.5392			-0.06988	-0.45715	0.421674	0.459579	-0.03022	-9.88886	1.65823	-0.00073	0.025595	-0.80651	-1.65845	0.204028			0.602893	-1.665	-0.03178	0.093816	0.006399	0.66167	0.857235	0.783382	-0.79511	0.498591	0.973482	-0.01799
[truncated: 43,787 more rows]

## Sheet: Panel d
Vehicle	CNO	DBS
6.54516	-4.35686	-8.21812
-0.0896058	-6.53761	-7.69496
-4.96182	-7.296	-1.36752
-0.0443314	-10.0329	-6.44407
0.393391	-7.07817	-8.92471
0.685838	-5.67432	-10.2668
-1.77112	-9.3089	-13.9176
-0.52598	-9.85655	-13.8033
-0.31615	-8.15519	-5.78516
[truncated: 3 more rows]

## Sheet: Panel e
	Baseline/Distance travelled (cm)
[truncated: 7 more rows]

[truncated: 1 more sheets: Panel f]
