# Supplementary material for: Differential synaptic depression mediates the therapeutic effect of deep brain stimulation
Source: Nat Neurosci. 2025 Oct 16;28(12):2575–87. doi: 10.1038/s41593-025-02088-w (PMC12672378; doi:10.1038/s41593-025-02088-w)
Supplement: Supplementary file 18 — Statistical source data. [file 41593_2025_2088_MOESM18_ESM.xlsx]

## Sheet: Panel a
Time (min)	VC20-2	vc24-3	vc24-1	vc25-1	vc-26-3	vc24-1	vc29-3
0.000667	-2.18998	-1.6874	-3.39584	1.07502	-2.68881	-2.78135	0.597849
0.001333	-6.27351	-1.72862	-2.06218	0.458241	-4.51307	-1.11167	-0.22813
0.002	-4.83259	-2.14578	-3.41599	0.273769	-1.13938	-1.17506	0.650748
0.002667	1.61503	-2.24651	-2.31272	-0.30852	-1.78538	0.465868	0.342282
0.003333	2.39744	-1.87254	-4.2955	-0.71928	-1.31093	-1.36783	0.517715
0.004	0.546146	-1.15905	-3.14431	-0.30024	-0.55084	-2.49768	-0.30695
0.004667	-5.19467	-2.64277	-1.71164	-0.61684	-0.93124	-0.44362	0.266992
0.005333	-5.09664	-2.27335	-2.46722	-0.10269	-1.378	-1.81584	0.018333
0.006	-1.87673	-2.26768	-1.92635	-0.32884	-0.37766	-0.76689	0.330509
0.006667	-1.3402	-4.05868	-3.30375	-0.84093	-1.14385	0.168704	1.48846
0.007333	-3.5149	-4.23745	-2.67158	0.081341	-1.01627	-0.50163	0.888901
0.008	-4.54953	-2.48962	-2.58656	-0.52905	0.012996	1.57742	-0.03369
0.008667	-1.71823	-2.09398	-2.51877	-0.78425	-2.73394	0.646686	1.74267
0.009333	-1.07657	-2.77508	-2.12148	-0.2174	-0.12203	1.37623	2.02933
0.01	-3.60637	-3.30021	0.142522	-0.26953	-1.88297	-0.34441	1.48119
0.010667	2.7169	-2.96269	-0.13112	-1.19278	-1.25106	1.60389	0.477042
0.011333	-2.48083	-4.35491	-1.05985	-0.9972	0.328005	1.82387	1.82435
0.012	-1.63596	-3.11369	-0.97134	-1.1058	-0.46814	1.05343	3.16391
0.012667	-3.25232	-3.63263	-1.53832	-1.42476	0.925701	0.7794	4.57694
0.013333	-6.66006	-4.43735	-0.9813	-1.29637	2.84705	0.412945	3.03841
0.014	-5.24136	-2.83885	-0.37879	-0.37335	1.88069	1.27698	3.75522
0.014667	-7.63543	-2.2002	-1.08903	-0.41489	0.806863	-0.82222	5.44454
0.015333	-3.66386	-1.99117	-2.41611	-0.35238	2.06364	-0.17815	3.87765
0.016	0.238644	-0.56016	-3.20903	-1.13187	1.15185	-2.27468	4.67333
0.016667	-2.23505	0.324577	-2.54485	-0.2018	1.93788	0.694495	3.12374
0.017333	-5.73653	1.40714	-1.89802	0.712326	2.35301	-1.53419	2.1159
0.018	2.10931	3.31427	-2.62638	-0.563	1.4343	1.57088	2.16241
0.018667	7.79269	1.05205	-1.73416	0.116745	0.209826	1.42464	3.55234
0.019333	4.27631	2.36063	-0.45052	0.211659	1.62248	1.18974	3.92431
0.02	2.48716	2.92705	-1.75633	-0.42474	2.13973	-0.06873	3.93001
0.020667	-0.47566	2.3565	-1.40959	0.927552	0.017389	-0.86907	3.3589
0.021333	-4.47849	4.05581	-1.2495	0.15885	-0.32439	0.401272	4.41237
0.022	-0.35016	2.3352	-0.31465	0.286458	1.44707	-0.99045	3.46951
0.022667	1.07439	3.0962	-0.34566	-0.0764	1.38219	-1.46235	2.60805
0.023333	4.31724	0.922768	0.342031	0.036615	0.433598	-0.31474	2.40334
0.024	2.34063	1.12834	0.557445	1.31919	2.7958	-1.62019	2.49985
0.024667	-1.54888	1.49828	-0.0896	0.235036	3.27622	-0.32994	1.76127
0.025333	-2.95134	0.855788	-0.33024	1.37272	2.0167	-1.82987	1.38039
0.026	-2.96965	0.427423	0.619818	1.04022	4.28712	-1.83985	1.10994
0.026667	-4.06646	0.956703	-0.1577	0.541074	1.27489	-0.22527	1.23504
0.027333	-1.15259	-1.74346	0.098618	0.587068	3.08063	0.329269	0.593958
0.028	-1.41714	-0.90462	-1.23048	0.240168	1.68064	-1.60422	3.12191
0.028667	-3.42294	-0.66664	-1.34951	0.6956	1.92197	-0.83608	0.356378
0.029333	0.290522	0.545966	-1.79907	0.908237	1.67403	-0.15271	0.326926
0.03	2.2772	-0.44977	0.956403	1.19024	2.84052	0.024721	1.8435
0.030667	0.714323	-0.53415	0.440463	0.191131	1.61606	0.795608	1.04251
0.031333	-4.32557	-0.23818	0.607766	0.640935	3.63679	0.816308	0.671266
0.032	-3.53361	0.076962	1.54452	0.992216	1.0832	-1.7855	0.087655
0.032667	-2.35573	-1.47233	-0.53189	1.43474	2.30882	-0.33852	0.450645
0.033333	-2.56795	-1.67379	0.98896	1.89941	2.75686	-0.20072	-0.54128
0.034	0.457986	-2.98625	1.24792	1.07666	2.0406	1.19327	-0.65617
0.034667	-0.90991	-1.90897	0.739499	0.37385	2.46558	0.940013	0.751249
0.035333	0.614981	-1.83365	-1.05394	0.577353	2.68198	0.082511	-0.09377
0.036	3.24515	-2.32473	-0.94062	1.22526	3.44468	1.19157	-0.26542
0.036667	5.03371	-1.96105	-1.71465	0.557713	2.87121	0.656026	-0.13161
0.037333	2.80982	-1.07793	-2.54747	0.973435	1.1702	1.08411	-0.17393
0.038	2.71801	-0.63556	-1.64454	0.486658	3.95106	0.981736	0.821368
0.038667	4.79671	-0.78228	0.133452	0.232346	2.59235	0.422953	1.268
0.039333	2.49949	-1.39415	0.658135	-0.37084	2.09655	0.30661	0.011493
0.04	1.9841	-0.57577	0.381196	0.564363	2.39911	-0.69825	0.222355
0.040667	-0.08976	-1.41019	-0.00874	-0.14203	1.26592	-0.31971	0.351103
0.041333	2.16866	-2.23178	-1.18823	-0.25964	2.79537	0.399338	0.294268
0.042	-0.14177	-2.12552	-0.79492	0.944951	2.70258	0.949793	-0.88884
0.042667	-1.90165	-1.34948	-1.01197	0.575808	1.33793	-1.18996	-0.56893
0.043333	1.27339	-0.54576	-0.73748	0.244848	2.2524	1.18304	-0.282
0.044	0.620176	-1.6899	-0.68418	0.26297	2.66989	-0.32177	0.315643
0.044667	0.814046	-1.91755	-0.26779	-0.63407	1.92793	-1.59574	-0.92334
0.045333	-5.05902	-0.9894	-0.28572	-0.03771	3.23493	-1.94659	-0.10344
0.046	-2.75375	-0.64062	-0.79521	-0.56897	1.32705	-1.07877	0.237354
0.046667	-1.0172	-2.25008	-0.44684	-0.19602	1.67471	-0.57545	-0.25794
0.047333	-3.54615	0.69552	-0.02278	0.280562	1.76121	0.364826	-1.1716
0.048	-1.39741	0.720086	0.380325	0.411734	2.29718	0.083117	1.22696
0.048667	-0.57493	2.55257	1.10735	-0.04117	1.22627	-0.46447	1.92964
0.049333	-3.42649	2.1806	2.3095	-0.03029	0.033942	-1.20736	2.1252
0.05	-1.07564	1.97181	1.74344	0.070593	0.527913	-0.91294	1.10006
0.050667	1.50581	2.54719	2.20397	0.214868	-0.84499	1.321	0.889814
0.051333	-0.6103	1.08945	1.12922	-0.20279	-0.10543	0.536504	1.44014
0.052	-2.84005	0.726201	1.65994	-0.192	0.663142	1.7726	1.98562
0.052667	-1.72235	0.27784	1.48621	-0.77753	-1.32	-0.20297	1.98154
0.053333	-1.59567	1.2995	2.47776	-0.73378	0.770017	0.583552	2.95034
0.054	-2.55505	-0.03132	1.24724	-0.5619	-0.06349	-0.98653	3.19838
0.054667	-1.64393	-0.88304	1.75042	-1.09983	1.75109	-0.26512	2.59301
0.055333	-2.13482	-1.75744	2.6295	-1.00991	0.358606	0.637549	1.16295
0.056	0.190862	-1.26194	1.25432	-1.0651	0.402238	0.905029	3.82072
0.056667	-3.66822	-1.16685	0.524575	-0.72853	-0.11786	-0.30319	3.2697
0.057333	-3.79907	-1.75354	-0.43254	-0.30713	0.374067	-0.27154	3.04679
0.058	0.880257	-2.85699	0.473468	-0.12171	1.16964	-0.20442	3.96526
0.058667	-4.26828	-2.96341	0.064434	-1.85913	1.75875	0.944868	5.16841
0.059333	0.254778	-2.09589	0.311724	-0.12926	1.53744	-0.45941	4.39756
0.06	0.16518	-2.14367	-0.01711	-0.92936	1.72251	0.347302	2.56403
0.060667	-2.83913	-3.12105	-0.21005	-1.11447	2.43461	-1.15699	4.88849
0.061333	-3.19123	-2.00417	0.080581	-1.84385	2.04409	0.000171	3.13793
0.062	-2.37437	-2.25634	-0.69001	-1.04998	2.24298	-1.83959	5.3051
0.062667	-4.61697	-2.52025	-1.11705	-1.1318	3.72594	-0.21815	5.97299
0.063333	-2.39914	-2.32917	1.4883	-0.74403	2.47208	0.622919	6.02021
0.064	0.056126	-1.52299	0.904074	-0.4889	2.65037	-0.87711	6.20416
0.064667	-1.86904	-1.79137	1.56211	-1.13572	3.81166	-0.70921	4.03933
0.065333	0.83349	-1.53401	1.43109	-2.23726	4.30961	-1.31874	5.83423
0.066	3.05106	-2.24501	1.37933	-1.80398	3.58211	-0.83166	5.80037
0.066667	1.81579	-1.92287	0.014396	-0.95572	1.1586	0.258571	6.42888
0.067333	0.049449	-2.28114	-0.50912	-1.23194	2.89526	0.676962	5.8056
0.068	-1.32142	-2.33989	-1.28662	0.262433	3.45101	0.229318	6.78726
0.068667	2.35762	-2.42848	-0.9517	-0.63103	2.65535	1.77106	8.33447
0.069333	-1.69948	-2.30621	0.294584	-0.31696	3.06178	-0.76678	7.64419
0.07	-1.44806	-3.82957	-0.9863	-1.76277	3.38438	1.28985	7.42469
0.070667	0.602041	-1.76478	0.121837	-1.92335	0.888974	0.81306	8.71805
0.071333	-3.5521	-3.61058	0.343331	-2.73945	1.87297	-1.31771	6.96543
0.072	-1.57198	-3.47745	1.10049	-1.34501	3.47079	3.05272	7.96292
0.072667	-2.0312	-2.52684	1.40985	-1.70377	1.514	0.021013	6.29305
0.073333	-3.51561	-3.52318	0.535383	-1.95563	1.58238	0.461941	6.49334
0.074	-1.01957	-3.37777	2.29691	-1.68492	3.50514	0.981505	4.45141
0.074667	-1.67265	-3.22671	2.03565	-1.22774	9.22527	-0.41275	6.05847
0.075333	-0.36862	-3.6519	2.2112	-1.84051	8.81216	2.05332	5.08433
0.076	-1.60576	-3.27901	2.39107	-2.35446	8.36698	-1.4154	5.64894
0.076667	-1.62468	-3.53464	1.08623	-1.38409	8.23998	-2.04549	5.1547
0.077333	-4.01752	-3.50507	0.323226	-1.8455	8.61588	-0.7548	6.04728
0.078	-5.02779	-3.36137	-0.06391	-1.93458	7.92329	-1.37982	6.48162
0.078667	-4.12517	-4.87596	0.700782	-1.9519	8.15097	-0.61009	4.82137
0.079333	-2.96142	-4.85814	0.398506	-1.50599	9.85776	1.3955	6.47319
0.08	-7.01983	-2.57722	0.745821	-1.76492	9.17043	-0.74376	8.15153
0.080667	-8.40708	-2.88866	0.548418	-2.40151	9.29163	-0.22657	8.33591
0.081333	-5.03937	-1.93283	1.08928	-2.03049	10.0444	1.08766	8.52797
0.082	-1.09767	-1.40577	1.94613	-2.02331	10.9792	0.089584	6.89763
0.082667	2.38615	-2.37853	1.3272	-2.31284	9.52962	-0.38927	7.28857
0.083333	-0.9795	-2.5774	0.515568	-2.14194	10.5806	0.219415	6.54488
0.084	-0.66368	-0.39297	0.143449	-2.3008	9.61322	0.365881	6.17364
0.084667	-3.40387	-0.25781	-0.44494	-1.98219	9.14834	-0.02041	4.94885
0.085333	-2.16689	0.634081	0.300998	-2.28068	7.995	0.686473	6.08303
0.086	-2.42514	0.859704	0.513332	-2.33617	8.87633	-1.1791	4.94495
0.086667	1.23906	1.92298	-0.66618	-2.14194	8.1527	-1.12801	4.50523
0.087333	2.0639	1.61514	-0.73905	-2.29311	8.80368	0.124403	4.28195
0.088	5.65071	0.631885	-0.11151	-1.90033	7.21465	0.521069	3.33685
0.088667	3.76663	-1.71376	-0.683	-1.07585	7.79677	-1.00486	3.67523
0.089333	2.97433	-1.673	0.478564	-0.85717	7.67664	-0.94046	4.34331
0.09	-0.76307	-0.83945	0.15624	-1.74691	6.68599	-1.30499	2.27804
0.090667	5.15891	-0.93401	0.046227	0.817557	5.67088	-1.00124	4.32123
0.091333	5.60295	-1.5783	0.401023	0.118733	6.6306	-0.66862	2.68043
0.092	0.175204	-0.08628	1.07415	0.115394	7.38861	-0.65276	3.27005
0.092667	0.597415	-0.92612	-0.23888	-0.95313	6.19688	-2.16973	2.56258
0.093333	-0.96586	-0.15733	1.96182	-0.2253	5.69448	-1.56905	2.81902
0.094	-2.03437	-0.92807	0.212018	0.58908	5.46716	-1.52192	4.34454
0.094667	1.92652	-0.7914	-0.56707	0.522179	4.89138	-2.78327	4.02871
0.095333	3.30499	-1.73906	-0.8432	-0.23998	6.30827	-0.22862	2.48376
0.096	1.70515	-1.76471	0.309256	-0.01224	4.43081	0.53955	3.45725
0.096667	-1.61791	-2.17191	0.755954	-0.38626	3.14843	-1.00719	3.24806
0.097333	-1.23784	-2.10474	0.806513	-0.1068	2.91998	-0.55524	4.31169
0.098	0.504251	-2.69617	1.64269	-0.20467	3.42134	-2.75579	4.82782
0.098667	3.77349	-2.38548	-0.67461	-0.97645	2.37532	0.14708	3.67842
0.099333	6.18391	-2.09939	1.71138	-1.1394	5.25002	-1.11603	3.76178
0.1	3.55461	-2.32026	0.162294	-0.19876	3.37037	-2.29194	3.94565
0.100667	3.58884	-1.8783	-0.54674	-0.57389	5.68707	-0.2422	3.33854
0.101333	3.59937	-1.63714	0.638117	0.079522	2.82201	-2.82767	2.23133
0.102	0.884071	-0.83165	0.023955	1.06484	5.57632	-1.4804	1.85423
0.102667	5.56838	-0.4135	1.806	-0.0596	4.87304	-0.38519	3.41205
0.103333	3.10568	0.645836	1.22473	0.222061	3.72621	0.850272	3.14707
0.104	3.9255	0.883432	0.327777	0.03745	3.81252	0.057291	2.80189
0.104667	2.8525	1.60691	1.35957	-0.01913	2.55524	-0.54532	3.07108
0.105333	7.82825	0.905469	-0.53623	0.140078	3.47301	-1.36223	4.37741
0.106	6.85389	-0.36023	0.412537	-0.42704	5.23961	0.406295	3.50913
0.106667	1.78842	-0.73957	-0.38792	-0.46973	4.08347	-1.35344	3.32422
0.107333	3.76626	-1.46972	1.27925	-0.30545	1.76644	0.146552	3.65033
0.108	6.76602	-1.94095	0.873913	-1.04852	3.1344	0.576191	3.27872
0.108667	4.15597	-2.30504	0.712953	-1.07681	2.08582	0.100004	3.88165
0.109333	1.63849	-2.12773	0.571932	-1.67182	2.57679	-1.08974	3.16614
0.11	1.49295	-0.54329	-0.51798	-1.81345	2.31229	0.725341	4.44825
0.110667	2.75331	-2.06034	0.680439	-1.47101	2.82549	-0.38971	3.58651
0.111333	5.089	-0.27857	0.825628	-1.49333	3.85891	2.04938	2.90175
0.112	2.01041	-2.30255	-0.87409	-1.501	3.41749	1.25667	3.72518
0.112667	7.0562	-3.24912	-1.11132	-2.07685	2.27372	1.2731	2.76967
0.113333	-0.40482	-2.99247	0.159013	-1.28541	3.85284	0.991064	4.89346
0.114	2.27044	-2.88846	-0.01583	-0.89156	2.02969	2.05761	4.33738
0.114667	0.730393	-3.10815	0.271996	-1.56676	1.73999	0.59377	3.57016
0.115333	-0.79337	-2.5831	-0.15585	-1.29962	2.69426	1.33113	4.11615
0.116	-2.05601	-2.40787	-0.52328	-1.12637	1.58373	-0.23052	2.44782
0.116667	-0.0956	-2.17266	-0.01231	-1.27123	2.39527	0.190315	3.3514
0.117333	0.657855	-2.21311	0.416053	-0.31469	3.97424	-1.66278	2.75397
0.118	-0.41162	-2.92157	0.212773	-0.26854	2.93512	1.33397	3.53207
0.118667	-2.01559	-2.34121	-1.33398	-0.40372	2.27786	0.64383	3.30139
0.119333	-2.16323	-2.72744	-0.26983	-0.58734	1.65571	0.065307	4.34605
0.12	0.459796	-2.88636	0.831321	0.01945	2.304	1.75855	2.85779
0.120667	-2.78922	-3.52778	-0.69597	-0.51459	1.72987	-0.7865	4.0061
0.121333	-2.06413	-4.11517	0.028072	-0.18526	2.6341	-0.99774	2.40169
0.122	-1.26112	-2.84133	-1.31529	0.131463	2.06622	0.377532	3.39709
0.122667	1.03519	-3.37675	-0.11145	-0.48477	2.07734	-1.09129	3.07036
0.123333	2.85591	-3.53366	0.479301	-0.86078	3.40743	-0.42548	1.93537
0.124	1.02737	-3.74873	0.883057	-0.74996	2.81378	-0.4031	1.34312
0.124667	-1.59167	-2.85923	1.72366	0.58436	4.33393	-1.37312	2.51821
0.125333	-0.08148	-2.30397	1.03157	0.708617	2.81582	-0.01601	2.70529
0.126	-0.16656	-3.00606	0.356273	0.33231	3.7657	-1.37492	3.79606
0.126667	-1.25991	-3.13847	-0.94022	0.344505	1.31087	0.810835	2.3954
0.127333	0.862024	-2.70982	-1.00147	0.751525	1.2354	-1.51361	2.19568
0.128	-0.91976	-4.26299	2.34176	0.39454	1.3135	1.073	3.39731
0.128667	1.76837	-3.5156	-0.84573	0.027902	-0.00063	1.0704	1.97015
0.129333	-0.7765	-4.07147	0.811889	0.883325	-3.00594	0.358619	3.19827
0.13	0.711048	-3.26118	1.34171	-0.66731	-2.29966	0.690399	1.94362
0.130667	-3.56387	-3.50109	1.09438	-0.05362	-3.29802	0.056046	4.00043
0.131333	-2.55999	-3.34023	0.580053	-0.40565	-2.4433	0.190958	2.63275
0.132	0.911565	-3.2971	1.21684	-0.63629	-0.47038	-1.52571	2.02312
0.132667	1.99956	-4.12939	-0.2977	-0.25252	-0.80391	-3.68433	4.31324
0.133333	0.47457	-4.10881	0.390938	-0.05893	0.462775	0.378742	3.76659
0.134	1.60082	-4.11721	0.082318	0.075635	0.365727	-0.73726	4.51698
0.134667	0.663857	-2.11769	-0.29253	0.548884	-0.95663	0.597931	3.02146
0.135333	-0.04343	-1.71668	-1.15566	0.90941	-0.21934	-0.44625	3.37203
0.136	-1.17085	-0.42139	-1.08489	-0.18716	-1.43716	-1.72082	2.84804
0.136667	-0.78317	-1.71331	-1.44974	-0.27193	-1.11845	-0.0658	2.64071
0.137333	-1.31939	0.454806	-0.15215	0.314807	-0.92047	-0.4841	3.08745
0.138	-1.46367	0.701533	-0.91941	-0.68848	1.51323	-0.32949	2.67916
0.138667	1.28164	-0.68965	-0.01319	-0.20039	-1.30599	-1.64112	3.87714
0.139333	-2.77362	-0.31139	-0.61936	0.449034	-1.30939	1.04688	3.94924
0.14	-3.27947	0.152017	-0.83813	-0.42983	0.114539	1.5794	1.76652
0.140667	-4.30937	0.094122	-1.38476	0.84091	-0.38755	0.561746	1.61596
0.141333	-2.79809	1.2993	-1.39184	0.504733	0.812953	1.29687	1.93839
0.142	-0.47272	0.751489	-2.10998	0.168363	-1.54928	1.22529	0.690407
0.142667	-0.07066	0.939707	-0.79287	0.111377	-4.70925	2.15584	0.825813
0.143333	1.75661	0.871131	-1.34704	0.616052	-2.78692	2.24265	1.26859
0.144	1.80496	-0.73429	-1.50938	0.961083	-2.42625	-0.37872	2.34182
0.144667	1.62581	0.872473	-0.81564	0.490909	-1.3882	-0.44939	1.47163
0.145333	0.586935	2.46879	-0.24487	0.177719	-0.78973	0.832598	1.59468
0.146	-1.45585	0.47981	0.891303	0.300106	-1.27013	-0.25751	0.794669
0.146667	-4.3612	0.616967	0.336488	0.190531	-1.43715	-0.28858	0.53274
0.147333	-2.88252	1.24402	0.01503	0.542459	0.141516	0.759756	-0.70219
0.148	-5.76732	1.13272	0.779314	-0.21125	-1.15636	0.517172	0.532747
0.148667	-6.41623	2.5958	0.586322	0.589485	-2.28988	0.847312	1.45824
0.149333	-8.53967	2.38175	1.03205	0.729814	-1.07895	-0.5748	0.816469
0.15	-6.08494	0.988333	0.546189	0.589947	-1.55129	0.013673	1.50888
0.150667	-4.71805	0.875015	-0.35384	-0.57972	-2.21888	-0.36597	1.33117
0.151333	-6.09759	1.26462	-0.77351	0.950257	-2.1357	0.334597	0.582389
0.152	-4.854	3.16628	-0.30411	0.732603	-1.56921	-0.11931	-0.11854
0.152667	-9.91684	4.00235	-1.18971	0.60458	-3.00435	-0.61535	0.634187
0.153333	-3.3726	2.82463	-1.00215	0.808774	-3.28947	0.211	1.15385
0.154	-4.96132	2.89487	-0.30126	0.620724	-2.6719	0.505635	0.679014
0.154667	2.4838	2.89199	-2.17036	0.9929	-2.20917	-0.21017	1.04996
0.155333	-0.86102	2.9107	-0.95879	1.01754	-3.07797	1.22326	-0.03276
0.156	0.388624	2.23342	-0.8002	0.888965	-1.1511	1.87443	0.359973
0.156667	2.14518	0.993843	-1.62051	-0.08439	-1.98849	0.980646	1.25549
0.157333	2.52977	1.56378	-0.27417	0.373649	-2.22558	0.154163	0.989249
0.158	1.56885	0.717837	0.364828	0.151569	-1.74258	-0.08378	-0.12655
0.158667	-0.01511	0.743814	-0.51475	0.424778	-2.71718	0.785502	0.17365
0.159333	2.16872	0.529852	-1.3108	0.337822	-1.42119	0.86995	-0.3342
0.16	-0.29443	-0.99299	-0.5663	0.580505	-2.00618	0.491752	0.209041
0.160667	-1.01314	-1.19832	-0.6174	1.18168	-2.52927	-1.48686	-0.81176
0.161333	2.71402	-0.81129	-0.21574	-0.35649	-1.17654	-1.10348	-1.28441
0.162	1.68471	-0.96672	0.659723	0.279634	-1.5405	-1.96242	-0.18166
0.162667	2.85373	-2.13038	0.079491	0.153947	-2.55371	-1.38107	-0.06146
0.163333	0.7221	-2.30329	-0.58767	0.193702	-2.90792	-1.79634	0.271622
0.164	-1.5884	-1.95441	-0.19936	0.014111	-2.95612	-0.22975	0.013968
0.164667	-4.45987	-2.05146	1.699	-0.26827	-0.63878	-0.90679	-0.06397
0.165333	-5.40696	-3.19764	-0.65226	-0.73146	-2.62222	-1.38359	0.220736
0.166	-1.08233	-2.0892	-0.85734	0.122421	-2.32973	-1.15647	-0.20408
0.166667	2.52924	-2.66152	-1.92778	1.05851	-3.02385	-1.07267	0.571099
0.167333	1.52448	-3.5589	-1.92758	1.62118	-2.19505	0.269677	0.492271
0.168	-5.45506	-2.86632	-1.11959	1.22625	-2.39968	-0.0559	0.134586
0.168667	-2.45686	-2.82599	0.037338	0.846318	-1.41647	-0.21869	0.990647
0.169333	-5.27167	-2.72729	-0.5754	1.23701	-1.69491	0.423898	0.511548
0.17	0.245977	-2.51066	0.485895	0.552863	-0.6914	-0.26122	0.596681
0.170667	2.46668	-1.85632	0.729384	1.02218	-2.52259	-0.91954	0.367073
0.171333	-1.6291	-1.24551	-0.00319	0.108214	-3.08465	0.470078	-0.05652
0.172	-2.78639	-0.39768	-0.49062	0.95067	-4.33495	0.764857	-0.47456
0.172667	-0.38328	-0.71899	-0.66516	0.449033	-3.78939	0.829825	-0.53083
0.173333	-1.04004	-0.61318	-0.27542	-0.24369	-1.9877	0.643706	-0.86487
0.174	0.246854	-0.55428	-0.15397	0.212864	-3.3732	0.13621	-0.22146
0.174667	0.333964	-2.94018	-1.2553	0.564513	-3.88597	-0.49079	-0.21291
0.175333	-1.38903	-1.99864	-1.20468	0.727915	-3.41221	-0.71775	-0.09775
0.176	-0.40432	-1.93098	-1.00756	0.922966	-1.99521	-0.35918	-0.08663
0.176667	1.47725	-1.92457	-1.31561	-0.91971	-1.19763	0.592757	-0.30977
0.177333	-5.26292	-0.67193	-1.44198	0.368784	-2.98283	-0.41302	0.523939
0.178	-6.26531	-0.29945	-0.69076	0.400776	-3.19482	-0.53315	1.34181
0.178667	-2.98654	-0.72963	-1.8834	-0.23946	-3.17983	0.374147	0.603482
0.179333	-5.63441	0.083897	-0.38215	-0.24209	-3.52215	1.74157	-0.1055
0.18	-3.8479	-0.60583	0.353194	0.649131	-2.94841	-2.55138	0.824314
0.180667	-3.65828	-0.58264	-0.08536	0.906141	-3.62327	-0.2844	-1.0727
0.181333	-4.75986	-0.76251	1.27627	1.46234	-3.04697	-1.81668	-0.2649
0.182	-6.70496	-0.80984	-0.17905	1.84338	-2.69692	0.011561	-0.8887
0.182667	-7.21018	-1.10339	-0.76619	1.44972	-0.70046	-2.81793	-0.90182
0.183333	-3.30714	-1.34633	-0.42979	1.81488	-2.56809	-0.67297	4.43038
0.184	0.017547	-1.3533	-0.21524	1.67791	-1.96516	-2.25565	5.35496
0.184667	1.62478	-1.93503	0.387803	3.2902	-4.30754	-1.08546	4.0951
0.185333	0.439663	-1.21924	-1.93755	3.48786	-2.59071	-0.44098	2.59894
0.186	3.1686	-0.40414	-1.60428	2.49013	-4.73122	0.366665	1.82821
0.186667	2.28945	0.816195	-0.45031	2.06228	-3.32934	-0.20258	1.11226
0.187333	-0.74534	0.953957	-0.78091	1.54784	-3.95171	-0.3204	1.42281
0.188	-1.17022	1.58251	-0.45696	1.42176	-2.53957	-0.4472	2.69497
0.188667	-3.72963	0.943686	0.186144	1.56882	-3.95903	-0.69846	2.04223
0.189333	-4.73267	1.99993	-0.07658	1.41608	-5.11065	-1.4459	2.42665
0.19	-3.2126	1.36659	-0.77281	0.905598	-3.91879	0.904118	4.52725
0.190667	-0.55616	0.96262	0.309345	0.93905	-3.26025	0.155105	4.15623
0.191333	-0.61307	1.42029	-1.10346	0.802275	-1.91672	0.050376	3.8377
0.192	-3.59272	0.761302	-0.36342	0.57844	-1.93685	-0.17883	5.67582
0.192667	0.264086	0.278484	-1.34701	0.626462	-1.06612	0.937929	4.24165
0.193333	-2.36105	-0.04663	-1.17215	0.528686	-3.31009	-0.14353	4.14417
0.194	-1.46734	0.129625	-2.27359	0.559532	-3.46064	-0.5408	4.68622
0.194667	1.62963	1.39336	-1.38767	0.047819	-1.42447	-1.69561	4.32706
0.195333	-0.83916	1.14403	-2.64194	-0.41875	-2.02166	-0.57011	4.88515
0.196	-3.49672	1.17259	-2.81826	-0.4329	-2.74208	-0.73105	4.60217
0.196667	-0.95087	1.34684	-1.98953	-0.10939	-3.50592	-0.86408	4.32934
0.197333	-2.76527	1.86627	-1.25961	-0.97137	-2.29864	-1.22393	5.03106
0.198	-1.45574	1.70075	-2.04239	0.034478	-2.19856	-0.52832	3.86391
0.198667	-2.79334	0.152893	-2.78589	0.295565	-2.32003	-1.51885	4.75196
0.199333	-2.70477	1.90791	-1.37455	-0.12234	-3.16512	-1.61457	3.71272
0.2	-1.68472	2.03841	-0.3951	0.29634	-2.26763	-2.78006	3.09902
0.200667	-0.12776	3.03578	-1.45957	0.528933	-3.92585	0.658785	3.6728
0.201333	-3.43692	2.35676	-1.28346	-0.15321	-1.49261	-1.73838	3.43423
0.202	-2.35729	2.93847	-1.54307	0.1449	-1.65273	1.07936	4.89916
0.202667	1.24576	2.7128	-0.56008	1.22641	-2.56705	0.320732	5.43393
0.203333	-3.08181	0.830237	-0.44632	0.387462	-2.42482	-1.95589	4.75592
0.204	-5.33702	1.26901	-1.41072	0.331747	-2.58943	-0.13134	4.69091
0.204667	-3.79729	-0.25505	-1.2918	-0.45674	-2.36487	-1.37142	4.93257
0.205333	-2.53553	0.920388	-1.25696	-0.19889	-1.93678	-0.31962	6.63651
0.206	-0.8991	0.164001	-0.81317	-0.09284	-2.53515	-1.07612	4.56371
0.206667	-1.07112	-1.31509	-0.14014	0.420195	-3.43628	-0.17942	4.93161
0.207333	-2.82921	-0.97607	-0.96409	0.236456	-1.68025	0.423372	6.03967
0.208	2.32095	-0.13947	-1.30217	-0.21478	-1.10974	-1.71018	6.38733
0.208667	1.50174	-1.22234	0.63828	-0.10961	-1.78732	0.267743	5.6837
0.209333	-1.43305	0.053665	-1.8877	-0.24065	0.529821	-1.22229	4.90937
0.21	-3.02188	-1.3597	-0.94031	-1.16592	-0.7507	-0.23011	4.76312
0.210667	1.62727	0.157454	1.98459	-0.41233	-2.28363	-1.43292	4.37545
0.211333	2.24655	0.461004	0.036103	-0.63399	-1.36122	-0.77176	5.2821
0.212	1.41798	0.750645	0.654579	-0.55497	-1.58677	-1.25634	6.23253
0.212667	-1.93313	1.10322	0.18969	-0.71943	-1.65127	-0.23623	5.28903
0.213333	0.895356	0.915463	1.24757	-0.01718	-1.15515	-0.64411	3.88727
0.214	-3.07904	1.17233	0.716278	-0.30789	-1.31305	-1.60662	4.24711
0.214667	0.733758	0.123527	1.81158	-0.17242	-1.39004	-1.56697	5.55058
0.215333	-0.208	0.035865	1.10525	-1.0417	-0.6799	-2.39065	4.36614
0.216	1.49381	-0.87448	0.618697	-1.22046	-1.3374	-2.52962	5.00622
0.216667	-2.89208	-0.8961	0.580177	-2.01949	-1.07157	-1.5582	6.14804
0.217333	-10.2714	-0.41151	-0.43564	-1.23593	-1.15161	0.463218	5.08161
0.218	-7.99177	-1.25894	-1.84834	-1.44507	-0.25581	-0.72546	5.24449
0.218667	-4.27107	-1.25112	-1.37926	-1.27613	1.11511	-0.33541	4.97439
0.219333	-0.18432	-0.07747	-1.01647	-1.2579	2.99551	-0.86464	5.15378
0.22	2.37758	-0.66532	-1.58967	-1.35408	2.33578	-0.4654	4.08888
0.220667	-2.64692	-0.47253	-0.13465	-1.89535	2.63903	-0.51107	3.75084
0.221333	-0.32559	-1.00555	-1.7731	-0.79114	1.15179	0.819554	4.36704
0.222	-3.1493	-1.02706	-1.2876	-0.88439	-0.49018	0.585421	3.7472
0.222667	-4.15368	-2.03231	0.138079	-0.61061	1.8485	2.10403	3.15101
0.223333	-2.64398	-2.15846	-1.91157	-0.98539	0.890148	0.118924	4.67154
0.224	-3.8834	-0.71917	-0.75741	-2.08198	1.94669	0.617903	2.57393
0.224667	-1.30756	-1.46616	0.120405	-1.31694	2.13123	0.899034	3.07861
0.225333	-1.29562	-3.19702	-0.48981	-1.75249	1.74028	-0.6793	1.08471
0.226	-2.22929	-1.64455	-0.6138	-1.45401	1.16559	-0.47912	1.81361
0.226667	-3.40821	-1.56057	-1.26813	-1.94884	1.36757	0.491546	1.79796
0.227333	-2.28889	-2.5823	-1.24592	-2.11488	0.828137	-0.69916	2.33053
0.228	-5.98437	-2.79659	0.23294	-1.61669	0.457495	-0.40608	2.58756
0.228667	-1.96415	-3.98239	0.330863	-1.77773	-0.3446	0.383567	2.40215
0.229333	2.95709	-3.26542	0.564943	-1.38846	0.341953	0.052968	1.64699
0.23	-0.40997	-2.34265	0.781959	-1.58711	-0.89842	-0.93483	0.132635
0.230667	-1.34857	-3.16827	1.33127	-2.49794	1.33492	-1.10262	2.37379
0.231333	-2.9345	-2.77119	1.33185	-3.04538	1.80219	-0.68992	3.24043
0.232	-3.81105	-4.51892	1.68825	-2.07581	1.31075	-0.91689	3.48779
0.232667	-3.30976	-2.82718	1.61254	-1.96322	0.752312	0.159944	3.40139
0.233333	-4.96409	-4.06874	1.26751	-1.76432	-1.80456	-0.10424	1.8625
0.234	-2.40345	-4.81702	1.13764	-2.78457	-0.7887	-0.6984	1.85979
0.234667	0.647526	-4.14688	1.4604	-2.07175	0.423039	0.114649	1.0688
0.235333	1.14122	-4.04413	-0.0454	-2.5409	-1.13865	-1.6441	1.52375
0.236	-2.36608	-3.85844	0.432261	-2.08934	-1.86066	0.784769	1.69747
0.236667	-3.41517	-2.9369	1.79419	-1.86175	-1.09051	0.186149	2.21557
0.237333	-0.67544	-4.3161	0.203746	-2.88569	0.141493	0.211705	2.40711
0.238	-5.46296	-4.228	0.495162	-1.96979	0.37468	-1.76167	2.37679
0.238667	-2.46175	-3.9057	0.137704	-2.92135	0.00953	-1.26197	3.36447
0.239333	-6.85194	-3.51481	-0.47499	-3.21992	0.68315	-0.42365	2.24625
0.24	-7.16278	-3.0213	1.0733	-2.54373	-1.40436	-0.87037	2.09113
0.240667	-2.42423	-2.61835	0.198993	-3.27021	-0.86169	-1.11133	4.44057
0.241333	-4.17341	-2.49274	0.274484	-3.06203	-0.55024	-0.80389	4.09686
0.242	-3.41693	-0.81572	0.957018	-2.00352	1.55238	-0.62635	4.21995
0.242667	-0.02734	-1.04514	1.93794	-3.30431	0.549423	0.204298	4.58258
0.243333	1.98821	-1.85069	1.14974	-2.56162	-2.75073	-2.62099	3.06779
0.244	1.32658	-0.04635	0.802507	0.389131	0.280105	0.553502	4.91462
0.244667	4.38748	0.811677	0.296404	-0.59332	-0.5686	0.010365	2.59495
0.245333	0.585788	-0.2521	-0.22078	0.135658	0.848591	0.776277	3.20615
0.246	-1.3798	0.298492	0.957501	-0.01477	0.85823	-1.76749	3.48908
0.246667	-0.34625	1.50512	0.068696	0.864943	0.52683	0.380305	2.42584
0.247333	-7.18722	-0.26222	-0.6075	-0.5185	-1.13666	-1.83315	2.59461
0.248	-5.72993	0.96378	0.27389	-1.17896	-0.24855	0.094338	3.38488
0.248667	-5.91274	0.867835	-0.05236	-0.01257	0.654641	-0.4063	5.14099
0.249333	-5.70387	-0.44709	-0.413	-1.13216	0.174696	-0.488	3.7141
0.25	-4.88162	0.477228	0.442286	0.648191	0.359664	-0.36319	3.83227
0.250667	-0.46743	-0.82184	-0.81884	0.906297	0.456462	-0.2868	3.34189
0.251333	-1.52491	-1.04214	-0.13954	0.246584	-0.54268	-1.6715	4.32627
0.252	-1.80764	0.212099	-0.06714	-0.51915	-0.80066	-2.86687	3.93844
0.252667	0.289412	0.794322	0.860477	-0.81576	-0.99127	-0.16468	4.10465
0.253333	-2.71085	-0.63015	2.29215	-1.35226	-1.55719	-1.09267	4.66928
0.254	2.57354	0.480824	0.43555	-0.95879	-0.58668	1.28408	3.66648
0.254667	5.14451	1.05403	-0.86992	-0.93804	-0.15289	2.74251	2.77991
0.255333	2.19667	-0.09886	0.093774	-0.39213	-0.75157	1.40739	3.37798
0.256	2.69108	1.00501	-1.74647	-0.20448	-0.4684	1.18777	3.89615
0.256667	1.45292	-0.12026	0.588356	-1.03091	-0.12574	1.7542	2.62254
0.257333	3.02324	-0.97961	-0.76195	-1.43249	-0.53092	2.6449	3.93683
0.258	-0.3605	-1.34456	-0.20938	-0.99098	0.377024	1.17623	2.91523
0.258667	0.253571	-2.58597	-0.30165	-1.49152	-3.15537	1.67494	4.88422
0.259333	2.38188	-1.28281	-0.27126	-1.22819	-2.30792	0.181368	2.69531
0.26	-3.56561	-0.88286	-0.25234	-1.64083	-1.7287	1.59237	3.78399
0.260667	-1.31798	-1.54507	-0.85392	-2.71178	-1.14035	-0.18169	3.06844
0.261333	-5.64123	-1.97382	-0.15952	-1.03166	-0.75859	-1.05135	4.38634
0.262	-5.02779	-1.66867	-0.71151	-1.73868	-1.41258	0.120598	3.53787
0.262667	-4.89021	-0.87775	0.90629	-2.02233	-0.94065	0.511359	4.0267
0.263333	-3.57035	-1.90599	-1.15592	-1.79364	-0.14348	1.15354	4.54833
0.264	-3.27973	-1.74247	-2.02874	-1.68388	-1.02841	0.215205	4.60754
0.264667	-3.26956	-0.99681	-0.97558	-2.2299	-1.97574	1.09489	3.90036
0.265333	-3.27803	-0.83807	-2.52639	-2.27103	-1.27418	0.357192	5.19391
0.266	-1.33956	-2.38986	-1.21015	-2.1686	-1.06894	1.9599	5.13691
0.266667	-3.87084	-2.91753	-1.05292	-2.29538	-0.98719	2.27517	5.43823
0.267333	-5.54615	-3.14764	-0.96229	-1.52246	-0.10771	2.3339	4.4013
0.268	-2.23984	-3.2702	-1.10536	-1.63203	0.434333	0.532843	4.05953
0.268667	-0.0055	-2.16309	-0.18103	-3.13525	0.10177	0.274066	5.22582
0.269333	1.55825	-1.5725	-0.09367	-1.66323	-1.69741	2.05121	5.4396
0.27	-5.94881	-2.53717	-0.19577	-1.88172	-2.28396	-0.24226	4.19723
0.270667	-7.04219	-1.82414	1.47454	-3.02856	-2.34706	1.54109	4.33551
0.271333	-5.6298	-2.21055	0.936691	-2.77651	-2.0333	0.948257	3.63073
0.272	1.70031	-1.80551	-0.06567	-1.99065	-0.75191	-1.77892	3.32717
0.272667	4.15611	-2.80915	-0.31538	-2.58811	-0.83409	-0.61105	3.24085
0.273333	2.40496	-1.71648	-1.54136	-2.45672	0.172783	-0.38271	1.59281
0.274	-2.69691	-2.76173	0.104881	-2.60532	-1.65841	-0.00502	4.31744
0.274667	-0.17028	-2.22523	-0.9263	-2.81714	-0.29351	0.01998	4.94136
0.275333	0.870526	-2.12228	-2.1239	-2.65244	-2.40974	-1.17339	5.09515
0.276	-0.33894	-2.67991	-1.63161	-2.54794	-0.88987	0.733263	4.38679
0.276667	-1.60084	-2.58751	-0.27402	-2.83588	-0.32928	0.323114	3.0969
0.277333	-2.21308	-2.76759	0.31683	-2.46541	-0.53612	-0.0925	2.77187
0.278	-1.05581	-2.54426	-0.01495	-2.78361	0.226887	-1.15938	3.95435
0.278667	-4.53554	-3.58726	-0.01652	-2.55296	0.418109	0.686244	3.28087
0.279333	-0.93172	-3.0163	0.231463	-0.99073	-0.90185	0.844708	3.38066
0.28	-1.47763	-1.88938	0.022248	-0.68055	-0.18561	0.006497	3.82943
0.280667	-0.0725	-4.42898	0.788455	0.242505	1.10652	0.726518	4.47603
0.281333	3.45365	-3.5165	0.379336	-0.21795	1.16761	-0.02495	3.78506
0.282	2.72683	-3.14996	0.289171	-0.4516	0.245525	-0.60068	4.03503
0.282667	2.00618	-2.36093	-0.23796	0.048215	-0.28968	-0.30716	3.59211
0.283333	2.01232	-2.1402	-0.90317	0.771698	0.348898	-0.66328	3.53959
0.284	-3.06034	-1.42582	-0.7108	0.386076	-0.57327	-0.91594	3.72485
0.284667	-0.12857	-2.21831	-0.5278	0.885543	0.664805	1.22908	5.73596
0.285333	1.45144	-1.08194	-0.18139	-0.29524	-0.57773	1.47373	5.65094
0.286	0.842047	-1.63999	0.215128	-0.21436	1.96253	-0.46373	5.73343
0.286667	-8.54549	-2.37264	0.049163	-0.70564	0.012731	-0.43149	5.43042
0.287333	-9.46235	-1.74891	-0.59377	-0.70876	0.065943	-0.321	4.79666
0.288	-15.8069	-2.53453	-0.54325	-0.06769	2.08579	0.731479	5.07971
0.288667	-7.48307	-1.74681	-1.31549	-0.69602	-0.23574	1.09515	2.82903
0.289333	-3.66777	-2.3109	-0.85882	-0.37882	-0.32273	-0.89114	4.42895
0.29	-5.23838	-2.27618	-0.91583	-0.90755	-0.84217	1.57244	3.14181
0.290667	-5.24728	-2.21711	-0.44813	-1.24646	0.034284	1.07577	3.06802
0.291333	1.77493	-1.79096	-0.11401	-1.68588	-0.53663	0.312888	3.10193
0.292	1.51916	-2.56497	0.269379	-2.29294	-0.74121	-0.33379	2.50541
0.292667	-3.6772	-1.52981	-0.84806	-0.97572	-0.81477	0.128423	2.29174
0.293333	-2.21015	-2.61208	-0.94504	-1.98701	0.511578	0.643939	2.42694
0.294	-1.4246	-1.95273	-0.1512	-1.87514	-0.86545	-0.44491	2.20382
0.294667	1.96543	-2.5654	0.647224	-1.55388	1.20915	0.21427	3.86973
0.295333	-2.1338	-2.64895	-0.96314	-2.34279	1.39426	1.16283	2.11822
0.296	-5.67454	-3.66268	-1.65904	-1.57392	1.82834	0.765359	3.11501
0.296667	-2.92864	-0.8322	-0.81307	-1.95337	0.581795	1.94558	3.09883
0.297333	-2.60228	-0.79781	-0.42754	-1.9289	0.401733	1.39385	1.77795
0.298	-2.22333	-1.02289	-0.80128	-2.02592	0.704225	2.38761	2.76373
0.298667	-2.89008	-0.15886	-0.42459	-1.97373	-0.6838	1.52584	2.29071
0.299333	-6.74802	-0.68991	0.821265	-1.17	0.33013	0.967116	3.2171
0.3	-4.96449	-0.76063	2.19846	-1.90502	-1.30409	-0.96951	5.72908
0.300667	-4.95619	-1.95005	2.79341	-1.61991	-0.17637	1.45825	5.02316
0.301333	-5.12657	-1.32901	6.19032	-2.2236	-1.30764	1.45351	5.72599
0.302	-4.76562	-1.07867	6.77835	-2.3869	-0.90927	2.55991	6.25423
0.302667	-2.30613	-1.69594	7.43966	-2.38553	-2.27206	1.70886	6.49349
0.303333	0.347895	-0.29258	5.55355	-2.37877	-2.796	0.096491	6.57048
0.304	2.07554	-0.42061	8.51731	-1.96368	-0.96422	-0.03238	5.67046
0.304667	0.210287	-1.20299	11.4767	-1.39923	-0.36248	0.232296	6.60727
0.305333	-2.1744	-1.06967	12.2564	-2.77963	-2.18335	2.15315	7.42376
0.306	-1.43174	-1.36721	11.8465	-2.28969	-0.1349	-0.59278	6.85755
0.306667	2.48398	-2.40506	9.39347	-2.93298	-0.53483	1.54187	7.14136
0.307333	4.81841	-2.54509	10.2481	-2.48518	-1.34815	-1.36482	5.87845
0.308	5.08356	-2.37465	8.47678	-1.28096	-1.03646	0.305685	5.68966
0.308667	2.6659	-2.9445	6.23372	-0.58022	-0.33809	-0.64785	6.05583
0.309333	3.64701	-2.83509	5.88771	0.30642	-2.14063	-0.31811	5.21752
0.31	-1.01572	-3.03942	5.58235	-1.85185	-0.92614	-0.15962	3.86152
0.310667	4.40238	-3.68478	5.57864	-0.99739	-1.37613	-0.96785	3.61711
0.311333	5.04619	-2.08185	2.91632	-0.40347	0.083816	0.340432	5.9213
0.312	-0.13132	-1.65096	1.3692	-0.99293	0.73236	-0.57092	6.15909
0.312667	0.5964	-2.43566	4.82079	-0.4072	-0.36036	-0.90337	5.16162
0.313333	-1.46392	-2.20093	4.70159	0.76193	-0.65623	-0.32667	6.27587
0.314	-2.18219	-2.4271	4.48932	0.564118	-3.10614	-0.54846	5.28805
0.314667	-3.78337	-3.62831	2.88441	-0.59731	-2.00875	-0.70563	7.31135
0.315333	-3.08868	-2.89621	2.73948	-0.52223	-1.24427	-0.70517	8.17624
0.316	-4.84705	-3.23379	0.722854	-0.05042	-0.12242	-1.52424	6.43101
0.316667	-6.97606	-2.52907	2.18804	-0.37729	0.164792	-0.82876	7.65705
0.317333	-7.39884	-4.34343	3.00771	-1.18264	0.358095	-0.95715	10.0043
0.318	-2.35329	-3.7377	3.96007	-0.22935	-1.70855	-0.41173	9.37011
0.318667	-1.46246	-5.0257	1.54253	0.095969	-0.56693	-0.97599	9.44141
0.319333	-2.5726	-4.40331	1.78306	-0.16873	-0.11874	0.400224	9.93425
0.32	2.37452	-5.2438	2.73032	-0.49146	-0.55106	0.178358	8.45622
0.320667	2.16356	-4.47114	1.92242	-0.99432	-1.3657	1.45466	9.15136
0.321333	0.54837	-3.45254	0.88736	-1.49685	0.370489	-0.57492	9.57706
0.322	-0.12263	-4.13718	2.27936	-0.57307	1.37214	1.90313	7.57179
0.322667	-0.31718	-3.65439	1.27809	-0.96255	-0.13797	0.631589	11.1641
0.323333	0.724228	-3.83504	2.20499	-0.33464	-1.59571	1.38767	10.7016
0.324	2.72867	-3.67824	0.377195	-0.52717	-2.50342	1.0313	12.6317
0.324667	-1.17446	-3.15552	1.63447	-1.05973	-1.68676	0.023987	11.1636
0.325333	-0.2004	-4.37427	1.36418	-1.66185	-2.00943	-0.00263	12.1855
0.326	2.29623	-3.78788	1.02743	-1.14371	-0.71266	1.85584	9.90778
0.326667	3.36994	-4.55768	2.02591	-1.77353	-1.43251	1.29677	9.02004
0.327333	1.7591	-5.38843	2.05488	-1.64235	-1.77874	-0.8773	10.6655
0.328	-0.17268	-4.70489	2.96353	-1.29981	0.127709	1.62983	10.1868
0.328667	0.241162	-4.23746	0.929818	-1.7014	-2.23416	-0.77203	9.6831
0.329333	2.6062	-3.80372	1.70892	-1.02545	-0.60062	-0.01752	9.71253
0.33	2.44327	-3.57782	1.62688	-1.46315	-0.92871	-2.23484	10.5686
0.330667	0.52035	-2.60217	2.36486	-0.9263	-0.62243	-1.21741	6.83165
0.331333	2.41485	-4.48797	2.35039	-1.07127	-0.09679	-2.79072	5.27169
0.332	1.57056	-4.0714	0.737772	-0.50464	0.504142	-1.06482	3.96184
0.332667	-0.8056	-3.78016	1.2517	-0.86842	1.00055	0.920815	4.48986
0.333333	0.101456	-2.91681	0.63615	-0.73388	-0.72582	-1.00976	3.35104
0.334	2.54292	-2.10261	0.82836	-0.35608	-1.125	-1.79813	3.37826
0.334667	-2.28291	0.117433	0.733525	-1.19195	-0.42996	-1.28565	4.16476
0.335333	-0.00826	1.21283	0.817535	-1.05972	-1.74782	-1.22915	4.14004
0.336	-0.8522	1.06631	-1.1768	-1.29208	-0.90679	0.178611	3.48052
0.336667	1.75052	0.957479	0.282814	-0.58872	-2.39259	-0.7464	1.92663
0.337333	-0.47295	2.96859	1.09187	-1.06407	-0.72731	-0.70177	3.43152
0.338	1.75166	2.3353	0.74963	-1.52445	-1.49216	-0.91572	2.25461
0.338667	1.89162	1.66957	0.490737	-1.22186	-2.49486	-0.26518	2.55205
0.339333	0.384926	1.05501	-0.20725	-1.66051	-2.87771	-1.10919	3.28192
0.34	-1.01901	2.31901	-0.5901	-1.08358	-0.8301	-0.54458	3.33668
0.340667	-3.14783	1.18114	0.430771	-1.0811	-0.70551	-0.50381	2.86253
0.341333	-0.4131	2.90631	-0.73522	-1.21233	-0.91188	-1.44697	4.73995
0.342	-1.09657	1.46285	0.101621	-1.28401	-1.13769	-0.15711	1.96501
0.342667	-1.21338	3.03566	0.34334	-0.81665	-0.30596	-0.40036	3.34116
0.343333	1.66142	2.31149	0.794124	-1.28938	-2.46635	0.864816	3.09457
0.344	0.84933	1.61057	2.26584	-1.71458	-2.76082	-0.70764	2.0516
0.344667	1.75406	2.14578	1.08345	-1.87149	-0.5257	-1.07305	3.1609
0.345333	-0.72131	1.0401	-0.55593	-2.24598	-0.57721	-1.56396	2.47419
0.346	-5.98502	1.11476	0.778373	-2.62515	-1.34847	-2.46974	3.01617
0.346667	-1.81254	3.08973	-0.42135	-1.9366	-1.98494	-1.06908	2.20581
0.347333	-0.63958	1.87151	0.439548	-1.99826	-0.81365	-1.57126	4.12449
0.348	1.16795	0.259929	0.060405	-1.82539	-0.84751	-0.4713	3.71068
0.348667	-0.27474	2.07167	0.341262	-1.13075	-0.47033	-1.94301	2.72349
0.349333	-0.91719	0.64207	0.36697	-1.36684	-1.45579	-0.98597	1.73002
0.35	-2.64754	0.140023	1.51881	-1.95304	-1.74518	-0.67083	1.10467
0.350667	-3.96841	0.491747	1.40698	-3.01486	-0.56936	-2.20596	1.72248
0.351333	-1.60844	-0.04476	0.196004	-1.78289	-2.66442	-2.05569	2.17572
0.352	-6.5817	-0.12774	0.181459	-2.62857	-1.77755	-0.38917	3.4364
0.352667	-5.43708	0.166196	1.20857	-1.50542	-2.13353	-0.69493	3.34512
0.353333	-2.73234	-0.76439	1.37336	-2.28469	-2.22355	-1.52907	2.40627
0.354	2.93036	-1.33603	0.420069	-2.05275	-0.34618	-0.87626	2.85137
0.354667	2.63556	-2.04508	0.803441	-1.63577	-1.90212	-0.64339	3.51384
0.355333	-0.64388	-2.14981	-0.52011	-2.72749	-2.6286	-0.61414	3.34616
0.356	1.97796	-1.46686	0.349141	-2.11575	-0.49185	1.76099	4.03657
0.356667	0.482306	-2.49338	-0.90292	-2.03588	-0.26774	2.03098	3.63372
0.357333	-4.1952	-1.70664	0.530464	-2.11915	-0.54582	1.75073	4.21559
0.358	-1.89694	-1.68355	0.218899	-1.71825	-1.07823	0.086605	2.42705
0.358667	-1.24468	-2.02218	-0.22351	-2.16682	0.562387	0.499952	3.2655
0.359333	1.83817	-0.80621	0.310608	-2.76541	0.184912	0.430472	2.78755
0.36	-4.09052	1.44174	-0.15918	-2.1907	0.359676	0.312198	2.03097
0.360667	-6.0046	1.65103	-0.02032	-1.51425	-1.28114	-0.44596	2.39224
0.361333	-6.16059	2.00971	-0.09724	0.280682	-0.24104	0.020698	2.78457
0.362	-3.17373	1.70312	0.058042	0.056323	-1.42607	-0.09569	2.33162
0.362667	-3.7903	0.578269	-0.3923	0.098086	-0.08012	-0.57988	2.5487
0.363333	-2.19248	1.67877	-2.66125	-0.37468	-0.07697	-1.27365	2.46233
0.364	-2.194	0.32519	-0.11963	-0.13292	-1.6997	0.492391	2.74195
0.364667	-2.28856	0.562383	0.250361	-0.60019	-1.26689	2.74261	1.56066
0.365333	-2.19712	0.403856	-0.9174	-1.3513	-2.69778	-0.51733	1.06622
0.366	0.911332	2.29373	2.10862	-0.68749	-1.71097	0.331678	3.04223
0.366667	-0.35297	1.83894	0.073967	-1.25567	-1.50554	1.07748	3.71097
0.367333	-1.33951	3.33336	-0.35363	-0.48112	-0.75157	1.69976	2.98228
0.368	1.09573	2.44235	-0.38068	-0.20271	-1.4709	-0.1735	2.11555
0.368667	0.174666	2.04608	-0.31829	-1.17606	-2.11415	0.492541	3.01106
0.369333	1.86454	1.08102	0.51916	-1.50006	0.000718	-2.12519	1.67803
0.37	1.86352	1.15897	-0.10389	-0.80993	-0.30207	-2.99267	1.56574
0.370667	1.58108	-0.67915	-1.27976	-0.72063	-0.04208	-1.11945	0.936873
0.371333	3.55388	0.33323	0.711087	-1.29415	-2.92595	0.557597	1.07234
0.372	2.87687	-1.09864	-0.1373	-2.2299	-2.40756	0.597663	2.26921
0.372667	-1.33011	-0.42347	-0.83315	-0.82384	-0.58395	-0.15372	2.65644
0.373333	-2.22168	0.762405	-1.35501	-1.99952	-0.92495	-0.45594	2.31828
0.374	-2.83112	-0.13538	-0.76983	-1.11881	-2.51561	-0.90077	4.38152
0.374667	-2.49439	-0.83491	0.98115	-0.92842	-1.21456	0.591612	3.89993
0.375333	-4.61154	-0.03982	0.989839	-1.09015	-0.98372	-0.65047	2.18866
0.376	-3.12183	0.306343	0.059345	-1.13226	-1.57048	-1.60433	1.52982
0.376667	-3.67206	0.61557	-0.03507	-0.79287	-1.73209	0.181467	2.95331
0.377333	-1.91018	-0.84453	0.726107	-1.50046	-2.0826	-1.46577	1.327
0.378	-2.24167	-2.55743	0.416811	-2.48244	-0.3959	1.15709	0.770502
0.378667	-1.25946	-2.21859	2.05125	-1.878	0.224027	-2.21891	-0.06705
0.379333	-2.45378	-2.4121	1.44942	-1.29493	-0.78277	-1.29109	0.392109
0.38	-3.63209	-2.91705	1.3338	-2.20287	0.481658	-0.56867	1.05114
0.380667	-2.29722	-1.38582	0.390137	-2.00259	-0.28932	-0.57216	3.16404
0.381333	-2.78837	-1.11608	-0.20749	-1.72079	0.271114	-1.72197	1.3262
0.382	-1.39653	-3.07727	0.545361	-2.01781	-1.05766	-0.37056	1.04842
0.382667	-2.13182	-1.965	-0.79813	-1.67816	-0.91796	-0.77001	0.813955
0.383333	-0.58198	-1.71566	-2.0546	-0.97132	-1.61033	-1.34104	0.975975
0.384	-3.06351	-1.08556	-0.19202	-1.45507	-1.63165	-2.37212	0.006128
0.384667	-8.12411	-1.22518	-0.69289	-1.84198	-0.00153	0.474032	0.164586
0.385333	-3.6867	-0.81888	-1.15591	-1.3123	0.767954	0.642574	1.18667
0.386	-2.69041	-2.44448	0.01203	-1.75444	-0.74409	2.30821	1.45752
0.386667	-3.3356	-2.89121	-0.53091	-2.31928	-0.49271	1.5746	-0.62367
0.387333	-2.23763	-3.2768	-1.38047	-1.17596	-1.23016	1.83104	0.063652
0.388	-5.90406	-3.67964	0.678602	-1.56478	-0.52785	0.915061	-0.1475
0.388667	0.162567	-3.18709	0.369259	-2.03085	-1.6697	2.68718	1.94446
0.389333	4.59324	-2.22087	-1.2912	-1.85264	-2.34639	-0.76839	3.24419
0.39	3.86635	-2.07185	-1.02792	-1.64197	-0.25847	1.13647	3.2432
0.390667	1.38456	-1.16446	0.275512	-1.73295	-0.06863	1.89594	3.97707
0.391333	7.52558	-1.99932	1.20842	-1.59433	-1.03433	2.29422	3.43296
0.392	5.82427	-1.56687	0.702826	-3.08902	-0.61569	1.24067	3.50079
0.392667	-2.53369	-1.91068	-0.49631	-3.86287	0.234698	-0.45845	1.94855
0.393333	6.00429	-3.10533	0.198907	-1.63377	-0.59935	0.400069	3.47802
0.394	3.06677	-3.97638	-0.31319	-2.52784	0.407634	0.764602	3.20842
0.394667	1.39156	-2.39138	-0.39134	-2.42439	0.837606	0.415492	3.35888
0.395333	-5.18074	-3.18805	1.11845	-1.89055	-0.65584	0.614483	2.12976
0.396	-1.60614	-2.68002	1.69968	-2.80193	-0.2111	1.53314	3.38337
0.396667	1.82082	-1.69326	2.34666	-1.9473	0.725206	0.50535	3.66948
0.397333	2.80073	-3.69495	1.39196	-2.03762	0.053009	1.3917	4.32786
0.398	-2.38705	-3.09133	0.648743	-1.97613	-1.3252	0.573967	2.70863
0.398667	-1.72358	-3.28602	-0.06616	-2.25294	-0.33585	0.40616	0.920908
0.399333	3.29014	-2.51996	0.822238	-1.0525	-0.3238	0.051748	2.2257
0.4	1.78142	-4.06064	2.56226	-0.65121	0.33797	2.10362	2.21113
0.400667	1.17046	-3.47028	2.79246	0.444192	-0.26006	0.397225	3.67815
0.401333	1.57372	-3.72414	3.11706	1.02947	-1.48353	-0.7441	3.64534
0.402	-1.87417	-3.93935	5.08748	0.344643	-2.1156	-1.1261	1.95172
0.402667	8.87375	-2.62001	3.34764	0.621742	-0.85649	0.956545	2.24768
0.403333	4.03985	-2.59493	4.38585	0.364778	-1.0193	1.68281	4.73798
0.404	1.62681	-2.15181	3.86348	0.513452	-1.50607	0.372603	3.7922
0.404667	0.340111	-1.63781	4.71418	-0.03584	-0.97523	-1.51517	3.37964
0.405333	-1.72561	-0.72582	2.91733	0.079355	-0.92863	2.68072	3.20815
0.406	-0.13177	-1.77644	3.35871	-0.2507	-0.1221	-0.05571	1.68991
0.406667	0.854196	-2.7167	2.69334	0.12844	-0.02211	1.00997	2.35102
0.407333	-2.53808	-1.15944	4.35652	0.08159	0.39	0.959892	3.88194
0.408	-1.89804	-0.14599	2.8659	0.613738	-0.03253	1.69817	3.7297
0.408667	3.7587	0.111647	2.08578	-0.00969	0.050329	1.0433	2.60449
0.409333	5.78207	-0.18756	2.1598	0.182144	0.732071	0.573763	2.43647
0.41	4.51317	-0.82333	1.43377	0.224179	0.225223	1.13182	2.69705
0.410667	0.703016	-1.0114	1.41055	0.498371	0.941816	0.768489	2.56297
0.411333	1.29128	-2.43415	0.104938	0.629155	-0.73658	-0.66666	2.5076
0.412	4.50201	-0.29109	0.11993	-0.32101	0.794188	0.157856	3.35104
0.412667	0.220492	-0.68148	1.40757	-0.47254	1.82242	1.01378	5.07123
0.413333	-0.78411	-1.23203	0.874403	-0.22906	-0.24207	0.706093	3.36718
0.414	3.4701	-0.39621	0.234396	0.062935	0.067232	0.125968	1.6295
0.414667	-0.26178	-0.31443	0.649136	-0.13296	-0.81208	-1.0369	2.51733
0.415333	2.90552	-1.46693	-0.26581	-0.18248	0.692273	-0.32628	3.71289
0.416	-0.27056	1.00329	-0.44986	-0.08878	0.887266	0.538511	2.03719
0.416667	2.56301	-0.96708	-0.53885	0.11808	0.167415	0.027709	2.68684
0.417333	1.88478	-0.34076	-0.17785	0.751532	-0.90645	0.369711	4.50831
0.418	0.809135	-0.84257	0.584435	0.892	0.08259	-0.60853	1.89913
0.418667	0.227758	-2.06967	0.721216	-0.62863	-0.89264	-0.34165	2.94577
0.419333	2.2075	-2.95738	1.53138	-0.52517	0.03901	0.902696	3.58329
0.42	-4.33194	-2.09767	0.671129	-0.5877	1.05424	-1.48589	3.20413
0.420667	-1.0205	-1.64709	0.483031	-0.49831	-1.00212	-0.43246	3.62558
0.421333	-3.11764	-1.22681	0.105905	0.635234	-0.15695	0.561956	5.18215
0.422	-0.34818	-1.89391	1.16492	0.87599	-0.13863	0.116434	6.32962
0.422667	-3.56729	-1.38299	-0.64819	1.57311	0.489166	1.95882	6.01021
0.423333	-2.59091	-1.4977	-0.38408	0.735536	-1.69186	2.0619	4.36095
0.424	-0.66612	-2.37886	-0.49361	0.150872	-2.22126	2.76104	5.98137
0.424667	-2.00128	-1.21257	-0.44205	0.072534	-0.49195	0.35686	5.25808
0.425333	1.06296	-1.83289	-0.6257	0.133603	-1.96781	2.38267	4.74156
0.426	-1.37836	-1.24862	-0.10028	0.554577	-1.26955	2.22936	4.08387
0.426667	1.87113	-2.60327	-1.07995	0.516036	-1.73566	0.877521	3.44578
0.427333	-3.91134	-1.95685	-0.72246	0.18512	-1.35638	1.16889	6.48047
0.428	-2.65542	-1.53681	0.113775	1.1214	-1.102	0.329809	3.76912
0.428667	-2.91876	-2.87763	0.590257	0.174583	-1.68233	0.232274	2.715
0.429333	-3.82409	-2.13094	-0.90265	0.406695	-0.63113	1.86623	4.07643
0.43	-1.77665	-2.34514	-1.01077	0.175727	-0.99787	1.0628	4.45132
0.430667	2.44225	-1.41978	-0.00152	-0.29485	-0.91574	0.973101	5.31789
0.431333	3.00948	-1.86863	-1.33765	0.744894	-0.62489	1.06438	5.4387
0.432	-0.3066	-2.40794	-0.83927	1.03471	-0.65489	0.783316	6.12117
0.432667	0.400871	-2.02012	0.426644	1.05268	-0.9443	1.94887	4.75433
0.433333	-0.4169	-2.72568	-1.88485	1.29603	-2.40678	-0.02548	3.69471
0.434	3.74118	-2.20268	-0.56345	1.02649	-1.67642	-1.85602	4.78521
0.434667	7.77583	-4.59057	-1.75385	0.89941	-2.98061	-0.23849	3.30992
0.435333	2.26731	-2.77333	-1.26743	0.537706	-2.63225	-1.70467	3.5831
0.436	-1.28715	-4.30258	-1.37994	0.546641	-3.246	-0.33832	3.54552
0.436667	-2.0973	-4.0689	-1.87583	-0.32225	-2.74828	0.343364	2.93248
0.437333	-4.3846	-1.70095	-1.86748	-0.34047	-2.58899	-0.68637	3.73873
0.438	-2.03831	-1.69324	-1.54438	-0.07863	-3.22664	-0.30179	2.78648
0.438667	-2.99221	-1.79756	-1.35153	-0.69861	-0.50793	0.193778	3.11572
0.439333	1.23578	-2.88969	-0.71636	0.313551	0.723458	-0.03674	3.30513
0.44	-0.90583	-3.1592	-1.06322	-1.31479	-1.91071	0.17908	1.5041
0.440667	2.02876	-3.40801	-0.5429	-0.62591	-2.92032	0.75659	3.09285
0.441333	1.05161	-4.72437	0.289766	-1.26981	-0.24626	-0.98571	2.63555
0.442	0.573553	-2.93676	-0.22673	-0.70809	-1.87555	0.3912	2.42233
0.442667	-4.82859	-3.83398	0.142676	-1.76732	-1.90577	0.783168	2.90673
0.443333	-5.60501	-4.41114	0.411107	0.083446	-0.93209	-1.03203	1.89582
0.444	-2.08704	-3.3397	-0.26988	-0.57775	-1.81008	-2.94865	2.2038
0.444667	0.405749	-3.95507	-0.27093	0.539393	-3.19769	-1.19324	3.6001
0.445333	-0.7573	-4.88672	-1.36781	0.351269	-2.55547	-0.46039	2.72768
0.446	-0.58302	-3.94936	0.424051	-0.29922	-4.2996	-0.97219	3.16737
0.446667	-2.72373	-3.58987	1.43248	0.637718	-2.66797	-1.45369	4.29764
0.447333	1.87119	-2.94064	0.229894	0.607501	-3.60059	-0.26274	2.67299
0.448	-0.50067	-2.84865	0.286971	1.27353	-4.06836	0.303886	3.36927
0.448667	-1.98032	-2.06663	0.177322	1.28829	-2.83702	-0.95866	2.59435
0.449333	-4.10405	-2.2526	0.256608	1.65602	-1.91705	-1.21381	2.04261
0.45	-6.80012	-3.44868	0.801113	1.4413	-2.16902	0.724506	1.96592
0.450667	-12.522	-3.34639	-0.24901	0.785208	-2.0042	-1.49727	1.84715
0.451333	-10.5362	-4.03135	0.98086	0.839676	-1.96189	0.461932	2.35605
0.452	-7.94989	-4.36057	0.06379	-0.09569	-1.40432	-0.30511	2.17873
0.452667	-8.23429	-4.06008	-0.74022	-0.11877	-0.27875	0.152533	1.64297
0.453333	-5.79427	-3.30871	0.308148	0.463253	-1.69729	-0.5323	2.45347
0.454	-4.24339	-3.59421	0.634138	0.167627	-2.19413	-0.13964	2.30091
0.454667	-2.68044	-3.62413	1.05738	-0.22906	-1.63141	0.410154	2.16514
0.455333	-1.82999	-3.91238	0.627027	-0.20641	0.458677	-0.01777	2.16919
0.456	-2.8505	-3.8645	-0.18457	-1.27935	-0.97879	1.08826	1.68173
0.456667	-0.38605	-2.711	0.300086	-0.24741	0.078206	-0.80957	2.43368
0.457333	-4.18579	-3.64829	0.236226	-1.10417	0.267861	-1.05891	2.49419
0.458	-3.67404	-3.53261	1.52129	-2.09219	0.910761	0.961908	2.25472
0.458667	-3.13293	-4.73279	1.05321	-0.5044	0.886756	-0.68877	2.09488
0.459333	-6.8144	-5.078	1.27909	-1.43277	-0.64789	-1.50937	2.11138
0.46	-5.49441	-4.04177	1.33969	-0.30493	0.571163	-0.14222	2.3366
0.460667	-7.17755	-3.08072	0.701749	-0.92811	0.227127	-0.08946	1.31061
0.461333	-4.88382	-1.96667	0.111225	-2.04266	1.15397	-2.22628	1.83822
0.462	-5.24392	-1.80172	0.372977	-3.10818	0.19264	0.52377	1.90727
0.462667	-3.81112	-2.43948	-1.00624	-0.63784	1.07592	0.219238	1.64139
0.463333	-0.78427	-0.66907	-0.42154	-1.33979	-1.22637	1.06165	1.47479
0.464	-0.75103	1.39938	-0.72568	-0.74738	0.574427	2.64666	1.84192
0.464667	3.18827	0.958946	-0.69207	-0.48834	-0.59309	-0.42304	2.27872
0.465333	2.37151	0.431551	-1.40873	-1.35983	1.10288	1.45216	1.37954
0.466	3.57642	1.77384	-1.90031	-1.04971	1.25222	2.0028	2.87534
0.466667	2.61401	1.84725	-1.98344	-1.08654	-0.36795	0.828648	2.09413
0.467333	1.8442	2.17907	-0.27075	-1.44319	-0.84757	0.523681	4.05839
0.468	3.61169	-1.75353	-1.00497	-1.93744	-1.75835	-0.96265	3.67532
0.468667	7.94686	-0.5021	-2.96011	-1.94505	1.14845	-0.64111	3.60846
0.469333	0.52505	-0.33222	-0.95781	-1.89618	0.980295	-0.44079	2.3805
0.47	-4.40654	-0.43721	0.127871	-2.84365	0.047438	0.046158	2.7428
0.470667	2.47654	0.765904	-0.03366	-1.92332	-0.285	0.041926	3.92374
0.471333	-2.76889	0.661179	-0.93657	-1.83885	0.129553	-0.78472	5.34984
0.472	1.26363	-0.17244	-1.45943	-2.23193	-0.62608	-2.31433	6.59974
0.472667	8.37739	1.32386	-0.74742	-2.05541	-1.80639	-0.3484	6.04579
0.473333	6.144	2.44549	-0.07753	0.299722	-0.91864	-0.57692	6.54272
0.474	3.00887	2.33009	-0.90206	0.315265	-1.57953	-0.64983	6.76814
0.474667	1.4466	5.00678	-0.72851	-0.64682	-2.61478	1.52268	6.49494
0.475333	1.08557	5.57998	-0.68554	0.516714	-2.35664	-1.65265	7.99474
0.476	1.8416	0.560819	-1.18316	0.753014	-1.29086	-2.03838	5.7117
0.476667	-0.43735	1.53974	-0.75803	-1.05882	-2.10837	-3.27407	5.96916
0.477333	0.065114	4.02588	-0.74251	-0.67278	-1.01808	-2.09755	5.69088
0.478	0.02161	2.82988	-0.32459	0.275904	-2.34373	-0.50259	5.5844
0.478667	1.98682	3.75272	-0.79616	-0.12553	-0.89814	-2.58456	5.03388
0.479333	1.34539	3.28663	0.845494	-0.68229	0.164059	0.247359	4.64164
0.48	-1.76074	3.56931	-0.92167	-0.75701	-1.8611	-0.03234	4.5813
0.480667	-3.7999	6.38001	0.929009	-0.34606	-0.54058	0.522413	5.26006
0.481333	-4.59642	4.48823	1.52533	0.670735	-1.4405	-1.93203	5.01347
0.482	0.063718	3.7972	1.11896	-0.68647	-1.458	-1.73039	3.87835
0.482667	7.12117	0.566041	1.42144	-0.73192	-1.44426	0.010477	4.67917
0.483333	0.756856	2.36288	0.951191	-0.67383	-1.53734	-1.17096	4.96364
0.484	0.500887	1.39345	0.042005	0.006777	-2.20056	-0.24815	5.48737
0.484667	0.703913	0.25467	0.197098	0.121574	-1.18337	-1.07206	4.76426
0.485333	-0.0553	1.10108	-0.33062	0.049691	-0.62772	-0.71426	4.34716
0.486	1.67182	0.724596	0.864897	-0.58274	-0.77607	-2.42942	4.85334
0.486667	1.1548	0.682004	-0.55011	-0.95609	-1.16417	1.10318	5.36972
0.487333	-2.4601	1.73017	-0.21753	-0.50902	-0.45041	-2.07961	6.38805
0.488	-1.46845	1.22226	0.016166	0.493827	-1.51051	-1.21548	7.49913
0.488667	-4.53313	1.67298	0.442195	0.703142	-1.07006	-1.5471	6.24507
0.489333	-3.73121	2.06417	-0.13231	0.517061	-1.00769	-0.85831	5.92073
0.49	2.13985	1.28146	0.128109	-0.50062	-0.82451	1.54347	6.71123
0.490667	3.16006	3.20489	-1.2162	-1.29796	-2.52341	1.37988	4.25092
0.491333	1.4533	2.71265	0.027872	-0.90534	-1.58743	0.665167	6.37468
0.492	6.00132	3.09016	-0.65737	-1.1031	-0.82054	1.52801	5.44264
0.492667	3.99731	1.73163	0.126308	0.354998	-2.52648	0.547974	5.49165
0.493333	6.43908	-0.5702	-0.3057	-1.23106	-2.27504	2.15916	5.2158
0.494	8.60502	-1.26735	1.36024	-1.2564	-1.59883	0.959927	3.98199
0.494667	3.33292	-0.77572	1.1916	-1.32285	-0.71384	-0.33652	4.3413
0.495333	3.18803	0.642211	3.51343	-1.38866	-1.46279	1.02195	4.70054
0.496	4.00087	3.76555	3.85752	-0.97252	0.275195	1.63033	5.22571
0.496667	2.7215	1.98098	3.76847	-0.7544	-1.35945	1.69861	5.68669
0.497333	1.65915	0.023696	2.84156	-1.33865	-2.81139	0.02565	4.4182
0.498	0.336374	2.28507	3.90014	-1.09106	-1.87235	-0.23219	4.93594
0.498667	4.1708	4.34175	2.53668	-1.26519	-1.96817	0.770564	5.29189
0.499333	3.50144	5.52361	3.63584	-0.3436	-0.01918	-0.73262	6.6353
0.5	3.34311	5.81925	2.66758	-0.99932	0.088621	-0.99962	3.82469
0.500667	2.56031	5.45886	2.9278	-0.4794	1.10303	-0.7745	4.36222
0.501333	4.65909	6.58226	3.23888	0.503634	-1.5707	-1.99909	5.27751
0.502	1.75513	6.26348	3.35663	-0.50152	-2.15747	-1.03712	5.83646
0.502667	2.84291	6.16568	1.13364	0.147459	-1.28384	-1.34002	4.9565
0.503333	0.573764	5.16808	2.70016	-0.2483	-1.71867	-1.31413	5.17633
0.504	2.58298	7.65709	1.11125	-1.41464	-2.58185	0.389201	4.13186
0.504667	4.86705	4.30796	0.426907	-0.79295	-3.26535	-2.70064	3.97089
0.505333	4.60576	4.85711	1.41303	0.181288	-1.80752	-0.68671	3.90335
0.506	0.558804	5.26671	0.244891	0.974776	-0.59695	-1.00993	3.56117
0.506667	0.310352	5.91763	1.26593	0.82007	-2.20938	-0.49286	3.76092
0.507333	-1.02086	5.71356	1.00354	0.660124	-2.73902	-0.94054	3.66718
0.508	-0.91864	4.6526	0.827787	-0.23862	-1.61448	-1.51056	1.79351
0.508667	0.675058	4.50825	-0.03049	-0.5473	-1.7949	-0.97954	0.368152
0.509333	-1.22084	4.02291	0.162569	-0.06572	-1.77244	-0.63413	2.21561
0.51	0.818227	5.50766	-0.20634	-0.37224	-1.79246	-1.66746	1.79053
0.510667	-3.61229	2.90351	1.28178	-0.37919	-0.92013	-0.51045	3.39896
0.511333	-3.26874	3.99974	-0.04416	-0.36	0.994681	-0.46469	2.40942
0.512	1.83065	2.58033	1.06324	-0.55751	-2.51507	0.620718	2.18223
0.512667	6.33682	2.03483	0.750409	0.312033	0.76531	0.941239	2.57903
0.513333	5.12464	3.68435	0.020616	-0.32256	0.115997	-0.2296	0.712588
0.514	2.75448	2.4176	0.424493	0.26903	0.733467	0.568298	1.64438
0.514667	-4.18628	2.19026	0.157068	0.009068	-0.61478	-0.31719	2.50506
0.515333	1.02453	2.95267	-1.73344	-0.62059	-1.10201	-0.24345	3.02553
0.516	3.89023	1.82294	-0.72546	-1.39276	-1.83574	0.12421	3.13606
0.516667	6.07415	3.95062	-1.63959	-1.06911	-0.01754	0.56917	2.9965
0.517333	3.63428	4.42456	-0.4987	-1.22455	-2.00194	1.42993	3.12032
0.518	4.22088	4.89807	-0.93448	-0.28293	-0.77529	2.26418	4.42002
0.518667	4.45557	4.75389	-0.96523	-0.37751	-0.85355	-0.36548	4.14932
0.519333	2.12358	4.52287	-0.93188	-0.1088	-0.61969	-0.12491	5.03427
0.52	0.846351	5.0983	-1.53187	-1.1462	0.270116	-0.00965	5.72878
0.520667	-0.85554	4.97128	0.369142	-0.88828	-2.36439	1.14372	6.14694
0.521333	0.000455	4.54506	1.35989	-0.72846	-0.60734	-2.25007	5.11616
0.522	1.88884	7.07231	0.303322	-1.67729	-0.61302	-0.09393	6.82462
0.522667	2.08293	4.78482	0.944017	-1.02907	-0.214	0.099518	6.3221
0.523333	1.97667	3.59668	0.974323	-0.78852	-1.35244	-0.27977	5.10987
0.524	-1.01163	5.09909	0.934875	-0.28025	-1.35469	1.70764	5.66147
0.524667	0.276076	5.36301	1.59914	-0.78507	-4.4267	1.06903	5.06185
0.525333	3.3521	5.03049	2.05776	-1.58841	-2.46581	0.028446	6.56505
0.526	0.681725	5.9935	1.0128	-1.20139	-2.27382	2.38768	6.02384
0.526667	-1.23464	5.45682	0.215161	-0.66214	-1.37184	-0.17822	6.68272
0.527333	-0.17024	5.00113	0.524763	-0.1993	-0.84679	2.7263	7.10944
0.528	-1.78921	4.38828	-0.12622	0.11339	-1.29799	1.41142	5.63547
0.528667	0.881022	5.51632	0.178895	-0.06335	0.492869	3.19315	5.3438
0.529333	0.409837	4.13428	-1.07629	-0.04438	0.079484	1.62015	4.24163
0.53	-1.08551	3.29068	-0.60946	1.05305	0.027696	1.18988	3.92289
0.530667	-1.03158	4.95578	-2.0591	0.481243	-1.19197	1.91107	4.33782
0.531333	-3.89506	5.30848	-0.25441	0.286851	-0.77912	1.72851	5.15533
0.532	-2.50147	5.86008	-0.05081	1.1629	-1.11679	-0.5402	3.94247
0.532667	-8.03244	6.27759	-0.44375	0.625202	-1.33514	0.300676	4.03142
0.533333	-0.93383	4.90001	-1.03797	1.04519	-0.5503	-0.37345	4.05279
0.534	2.70541	4.95925	0.571354	0.835419	-1.4145	1.34282	4.71936
0.534667	3.01411	4.52841	-0.23142	1.20807	-1.25117	0.814875	3.8122
0.535333	3.03501	4.85097	-0.40516	1.33352	-1.50216	1.10804	4.93405
0.536	0.673452	4.71719	1.61675	1.42289	-1.49952	1.0825	3.68837
0.536667	-1.85456	3.54833	-0.06243	1.54446	-1.48895	-0.90566	2.92781
0.537333	-1.41451	4.7938	1.03034	0.911082	0.260439	-0.34438	3.42841
0.538	-1.0655	3.29917	-0.01283	0.894698	-1.19757	-1.08517	3.94372
0.538667	0.413749	2.16344	0.701981	1.62192	-1.24779	-1.15783	3.69753
0.539333	2.50292	4.67152	-0.43385	0.616999	-0.4763	-1.35087	3.59777
0.54	-1.68228	3.19533	-0.84589	-0.64983	-1.30423	-2.04335	2.47921
0.540667	-0.40002	5.09169	-0.16509	0.191288	0.612583	-0.70645	3.64492
0.541333	0.076971	3.48502	-0.76459	-0.05014	-0.91381	-1.6285	2.76978
0.542	-0.59941	5.23872	-0.27922	-0.2444	-0.65407	-1.04145	1.74295
0.542667	-0.76605	6.5836	-0.42638	0.124644	-2.0368	-0.15634	1.52917
0.543333	0.010693	6.95993	0.81716	-0.2616	-0.35298	-1.69118	3.91384
0.544	0.271629	5.73966	-0.26091	-0.20965	-1.76205	-1.52128	2.72281
0.544667	-0.00019	5.4415	1.10537	0.136923	0.064418	-0.74179	4.1632
0.545333	4.19775	3.94765	0.22482	1.00387	0.887455	-1.2854	3.48405
0.546	3.61757	4.47948	0.157294	1.10862	-0.96507	-0.12996	1.9569
0.546667	3.73548	3.43195	0.511573	0.702665	-0.7918	-0.85557	2.33526
0.547333	3.635	2.33203	0.620313	0.58834	-0.82727	0.625279	2.12567
0.548	0.054293	2.06636	-0.05422	0.573783	-0.51117	-0.26714	2.47301
0.548667	-1.8094	2.48693	0.37294	0.148276	-1.20884	0.179128	3.08389
0.549333	0.734049	2.35034	1.07048	0.870799	-1.27842	-0.45533	2.60216
0.55	4.55459	1.36842	2.19544	0.774453	-0.02707	0.985526	3.26695
0.550667	4.37632	2.85741	3.81172	0.126424	0.571705	-1.20001	4.43046
0.551333	6.63482	1.50884	2.12158	-0.33005	0.070284	-0.51111	5.11414
0.552	3.30867	1.60287	1.58973	0.167071	-1.24327	0.380066	4.581
0.552667	4.20711	0.370822	0.33548	0.295291	-1.58394	-1.24055	3.87347
0.553333	2.89259	2.23335	-0.67735	-0.40079	0.632716	-1.50168	2.51094
0.554	2.74164	0.818754	-0.29909	-0.90032	-0.80981	-0.04201	1.90682
0.554667	2.8742	1.34823	-0.0796	-1.01006	-1.20671	-1.07664	3.15603
0.555333	1.87292	0.674364	0.867044	-0.15837	-0.78987	0.106141	4.07122
0.556	2.64953	1.92311	1.70422	0.369411	-1.26563	0.219326	3.46879
0.556667	1.42755	0.514217	0.922586	0.135595	0.907594	-0.68307	2.73495
0.557333	-2.93609	1.62595	-0.06965	0.187068	-0.15417	-0.98522	5.20119
0.558	0.61873	0.849717	-0.39571	0.630126	1.36987	-1.31455	5.88295
0.558667	-0.24409	-0.02767	0.862337	-0.28985	1.69877	-1.31779	5.95095
0.559333	0.982047	-0.14435	0.501695	0.118006	0.059119	-0.7982	3.34092
0.56	1.46694	0.253027	-0.00329	1.02161	-0.97597	-0.19851	4.83917
0.560667	0.82066	1.02409	-0.79611	0.940599	0.98693	0.339216	3.4872
0.561333	0.548676	0.782374	0.139535	0.909589	-0.28679	-1.75179	3.77079
0.562	-3.07261	0.681504	0.688963	0.268635	0.30565	-0.19263	4.27929
0.562667	-3.32652	-0.17314	0.878536	0.664456	0.10036	0.81096	3.58388
0.563333	0.644528	-0.61545	0.657811	1.19998	-1.81189	0.422933	4.20776
0.564	0.739097	0.369491	0.72077	-0.04503	0.092148	0.527726	4.10685
0.564667	1.12627	-0.21983	1.2277	0.413135	0.368651	2.45891	3.74517
0.565333	3.27521	0.220883	1.08204	0.738249	0.92876	0.512442	5.26107
0.566	-1.75602	1.12108	-0.39818	-0.26659	1.51087	2.89062	4.2581
0.566667	1.4843	2.59958	-0.55388	0.433103	2.52066	0.546326	4.50141
0.567333	5.56901	2.6975	2.19349	0.616168	2.57706	1.99198	4.64205
0.568	3.48014	5.39742	3.28764	0.782484	1.44559	-0.59249	3.47957
0.568667	2.28203	4.01174	4.36246	0.701977	1.81396	1.72355	3.46497
0.569333	0.494335	2.07689	2.85898	0.532251	1.89624	2.51605	3.47913
0.57	2.38884	2.938	4.14956	0.026683	-0.37801	2.72393	3.02998
0.570667	0.811875	4.20584	2.15648	-0.45447	1.21526	0.581257	4.60778
0.571333	3.65995	4.62104	2.09926	-0.37007	0.722843	0.121052	3.98526
0.572	-1.16525	2.81767	2.32258	0.370147	-0.57248	-0.52126	4.44733
0.572667	-1.16686	2.53723	2.57448	-1.15459	0.794004	1.22762	5.20484
0.573333	-5.09418	2.87897	2.26777	0.348532	0.537039	2.64423	5.3454
0.574	-3.34045	3.2319	0.505378	0.488913	-0.67993	1.14752	5.83741
0.574667	0.930774	2.46461	1.10901	-0.26135	2.20793	-0.37675	5.37959
0.575333	2.68065	0.78495	1.69036	-0.30089	0.621821	-0.09912	7.50748
0.576	5.45276	3.55347	1.81758	0.687192	0.505118	1.71196	5.09879
0.576667	3.82978	1.01785	1.61958	0.262161	-0.01901	1.5873	6.02462
0.577333	4.56209	0.959828	0.924882	0.467956	0.718896	-0.43852	5.71239
0.578	2.28111	1.04445	-1.31144	-0.52578	-0.38377	-0.01421	5.45478
0.578667	2.58343	0.441739	-0.87426	0.400627	1.15275	-0.41733	4.11851
0.579333	3.15205	1.21575	-0.95009	-0.00854	-0.60686	1.39394	4.88748
0.58	-0.58558	1.29217	-1.45822	-0.43223	0.92515	0.59922	6.2163
0.580667	0.286982	1.12713	0.323835	-1.40804	0.55367	-0.24843	5.58443
0.581333	-3.54052	2.37748	-1.295	-0.32815	0.505866	-0.10935	4.55625
0.582	-4.25221	2.2438	-0.33902	-0.48931	-1.24101	2.19697	4.32824
0.582667	-2.20189	2.49723	-0.05116	-0.1291	0.348742	0.257849	3.89979
0.583333	-0.69051	2.8574	0.386735	-0.64198	-0.08383	1.05526	5.10537
0.584	-0.11928	3.10139	0.720575	-0.50412	1.35269	0.183546	5.24726
0.584667	-1.82127	1.86769	0.39511	0.653631	0.43246	1.01304	5.86491
0.585333	-4.39661	2.70894	2.13127	-0.06539	1.69232	0.39439	6.54048
0.586	-4.97355	1.72489	3.82386	0.003163	1.91554	0.567797	4.7819
0.586667	-2.73155	2.38277	3.89014	0.274099	0.568933	-0.93773	4.62757
0.587333	-3.02927	2.81398	4.78742	0.816224	-0.16771	0.002557	4.2967
0.588	-1.61919	2.76057	5.63441	1.5126	1.65773	1.52039	4.11322
0.588667	-5.97741	3.46443	5.43342	1.04347	0.437287	-0.48757	2.98691
0.589333	-4.20484	2.15029	5.21163	0.687709	0.881881	0.006878	4.26654
0.59	-4.24631	3.6229	4.49861	0.284629	0.41389	-0.89603	3.64604
0.590667	-2.41955	2.5484	3.9792	1.21192	0.669122	-0.20487	4.55727
0.591333	-2.62919	2.06639	2.83427	0.41103	-0.36713	-1.20268	4.08036
0.592	-2.53737	2.70178	2.69548	1.13617	0.53257	-0.10944	4.98721
0.592667	-2.57693	2.82456	1.36981	1.00113	-0.34511	0.637392	5.58014
0.593333	-2.75197	1.65071	0.845844	0.600264	1.63263	0.219698	5.53063
0.594	2.96204	2.46178	-0.72184	0.463645	0.650031	2.01025	4.17466
0.594667	1.07383	2.81267	0.587417	0.44815	0.714329	-0.02447	3.49171
0.595333	0.36797	1.37692	2.15258	0.426772	0.893926	1.04709	4.49777
0.596	1.81888	0.469871	2.11471	1.22118	0.463422	0.760434	3.75403
0.596667	5.50463	2.06063	3.49307	-0.04136	-0.71227	1.36657	4.9882
0.597333	5.48468	3.63438	2.95119	-0.63026	-2.22119	1.04998	3.69607
0.598	4.27614	4.56854	1.16724	0.075804	0.416287	-0.9233	4.17927
0.598667	2.06248	2.66048	0.4138	0.046483	-0.87193	1.04996	3.85521
0.599333	0.832084	4.92088	0.836372	0.705467	0.258209	0.147977	5.11957
0.6	6.18424	5.24452	1.59107	0.029637	0.059287	1.62113	4.47717
0.600667	2.83441	6.00656	2.25791	-0.47848	0.628874	1.33363	3.38487
0.601333	2.09397	4.43623	2.98177	-0.35474	-1.08026	0.417462	2.23858
0.602	-2.27228	4.25717	1.05126	-0.04274	-1.48203	1.9505	5.62537
0.602667	-0.33627	4.77769	1.35483	0.306873	-2.03879	1.5912	5.52771
0.603333	-2.27337	4.11146	2.03725	-0.232	-2.83151	0.880579	5.16392
0.604	-4.82781	3.6448	3.33527	0.096453	-4.39761	0.379122	5.9614
0.604667	-6.2206	4.65379	4.06475	-0.01008	-1.70684	0.096582	3.92924
0.605333	-9.63442	4.0805	4.41946	0.409986	-0.95234	0.75543	6.23441
0.606	-7.07271	3.35295	5.65665	1.22953	0.407894	1.00767	5.68537
0.606667	-6.96437	4.194	3.29888	0.418367	-1.6427	1.17548	6.55824
0.607333	-11.4971	3.75331	1.83278	0.140094	0.156699	1.22866	6.53931
0.608	-6.34887	3.02684	1.27131	0.613029	-1.09766	0.537893	8.34678
0.608667	-1.31414	2.14278	-0.01727	0.408858	-0.77617	0.491728	7.81278
0.609333	0.293692	1.20097	-0.52785	1.67281	-1.1258	0.748122	6.92458
0.61	-3.80318	2.77295	0.359874	0.95131	-1.64214	-0.84376	7.26037
0.610667	-1.16053	0.793086	-0.33378	1.10337	-2.04417	0.325915	5.77004
0.611333	2.76093	1.82212	-0.43558	0.481572	-0.37511	0.917933	7.12981
0.612	-1.1094	2.27361	0.039932	-0.18113	-0.85799	-1.22836	6.34869
0.612667	0.787685	1.91465	-1.36163	0.647394	-2.13633	0.334999	8.14062
0.613333	3.00478	1.70605	-1.24999	0.518477	-2.78414	0.829844	6.71372
0.614	-2.25889	2.55384	-1.3265	0.550504	-1.58709	0.833473	6.42925
0.614667	-0.73378	1.07716	-0.3739	1.17372	-1.14132	0.808412	6.18093
0.615333	3.29833	2.04802	-1.53519	0.631395	-1.01383	-0.91174	4.89251
0.616	-1.34653	1.42152	-0.4998	1.75412	0.370883	-1.34426	6.62551
0.616667	-0.50534	1.54707	-1.57189	1.2978	-0.8009	-0.78972	4.53453
0.617333	-1.81365	1.82585	-2.34642	1.3089	-1.42628	-0.53801	3.66816
0.618	-3.11649	2.08698	-1.39913	1.41612	-0.79757	0.145974	3.90343
0.618667	-2.09219	2.56991	-0.61384	2.49866	-0.90741	1.58025	3.55028
0.619333	-0.14958	3.34129	0.365611	0.529517	-1.33365	-0.42818	2.80241
0.62	4.87598	3.16006	1.42726	0.142088	-0.44521	-0.95812	4.20369
0.620667	-0.80837	3.41865	1.79877	0.857134	-0.30776	-0.18489	5.06245
0.621333	-0.68185	3.97523	1.90668	0.918625	-0.33006	1.13334	4.3213
0.622	0.165875	3.96169	1.38992	0.398671	0.281051	0.41993	3.99225
0.622667	2.52046	2.06255	0.973028	1.18606	0.936713	0.874952	6.21268
0.623333	3.09511	2.54093	1.10517	0.687207	0.451418	0.359619	6.29817
0.624	1.52626	2.10394	0.042286	0.600922	-0.02548	-0.57713	6.0166
0.624667	3.10371	2.46094	-1.05217	0.694503	0.170477	-0.02867	6.68678
0.625333	0.619856	1.03587	-0.7787	0.793678	0.880437	0.622287	4.22568
0.626	-0.5857	1.37686	-1.11433	1.167	-0.42026	1.01058	5.94459
0.626667	1.48259	0.497861	0.035364	1.0491	-0.58691	0.427773	5.47315
0.627333	-1.38881	1.52438	1.14422	1.01783	0.548773	0.962675	5.92543
0.628	-7.12258	1.15129	1.67795	1.04437	1.08458	0.506064	5.64878
0.628667	-1.07284	0.71242	2.24574	1.16899	0.485713	-1.06298	5.43803
0.629333	-4.19841	0.287959	0.254685	0.942201	-0.04633	0.451972	4.10441
0.63	-0.18623	0.099647	2.08014	1.52607	0.052428	-0.16277	6.7831
0.630667	0.340842	0.133266	0.905733	0.874391	1.47328	-0.45308	4.34077
0.631333	-0.74686	0.492442	1.18531	0.655634	1.62901	1.29327	6.05326
0.632	-5.0039	0.855872	0.901361	0.853855	0.537443	0.905854	4.92887
0.632667	-2.9175	-0.15822	2.68893	1.91369	0.570936	0.798732	5.91218
0.633333	5.03469	-0.49702	1.51523	1.09093	1.67359	0.460418	4.25655
0.634	7.18465	-0.17784	1.29456	0.832815	0.939792	0.952988	4.21124
0.634667	4.12187	-0.17627	0.495467	0.851566	0.635206	-0.37871	5.04068
0.635333	7.11375	-0.26066	0.701949	1.19874	1.56005	-0.12472	3.80173
0.636	8.15327	0.30933	0.738748	0.753886	1.99195	1.07024	4.30083
0.636667	2.76998	-0.59377	1.85901	1.24299	2.07712	0.651251	3.17991
0.637333	2.92021	-1.64486	0.361791	1.50659	2.21823	-0.77843	4.06727
0.638	1.43423	-0.20122	-0.33887	1.56448	3.06481	0.058008	4.84621
0.638667	-2.51724	-0.82233	1.86282	1.0964	1.82187	-0.13753	4.7466
0.639333	-2.9354	-0.78045	-0.25489	1.42477	1.6198	-0.62962	3.90748
0.64	1.49321	-0.79826	-0.55792	0.049567	1.26067	0.82208	4.26583
0.640667	4.4839	-0.90835	0.790237	0.579376	3.28976	-0.24499	3.40739
0.641333	4.0301	-2.9084	0.610374	0.862029	1.22404	0.410405	4.20111
0.642	2.54861	-1.71611	1.66311	0.433832	0.826676	0.544627	3.09189
0.642667	0.239547	-2.41264	2.64696	0.324638	1.80896	-0.72245	4.01308
0.643333	0.861024	-2.04718	0.719595	0.897333	0.668028	0.392753	4.64396
0.644	1.99928	0.166235	-0.02015	1.34354	2.23076	0.169777	5.13738
0.644667	1.12407	-0.1728	0.698643	1.81012	2.75807	-0.97913	3.50404
0.645333	2.17864	0.39301	-0.79842	1.03202	2.84331	-0.42622	2.38622
0.646	-0.6847	0.772096	1.15072	0.927728	2.31299	0.794548	3.24771
0.646667	-0.11799	1.70185	1.20267	2.34775	2.47397	0.020541	3.14295
0.647333	0.943834	-0.52801	1.13013	1.17007	3.49382	-0.74611	2.12751
0.648	2.11825	-0.30235	1.87278	0.965612	3.1958	0.50614	4.44157
0.648667	-0.80761	0.603249	1.57837	0.538404	2.20628	-0.11261	5.4509
0.649333	-4.67289	0.044804	1.40018	0.402613	3.5077	1.46592	5.41894
0.65	-6.12739	-1.01771	1.33396	0.790873	1.88053	-0.94838	4.94374
0.650667	-0.90476	-0.61053	-0.54084	-0.03923	2.96778	0.93342	4.07446
0.651333	2.05041	-1.06081	-0.56074	1.21426	3.32746	0.616928	2.51073
0.652	0.381116	-0.97663	0.127414	0.903246	4.84605	0.771102	3.26091
0.652667	5.62167	-2.21262	0.038335	1.32594	3.09672	-0.97741	3.92932
0.653333	6.19731	-0.13435	1.24432	1.01106	3.69885	1.9887	3.34361
0.654	1.5421	-0.97011	1.65562	0.045703	4.12566	0.590909	4.52183
0.654667	-1.84594	-1.11777	0.299831	0.895752	3.69103	-0.00603	2.88909
0.655333	-4.10824	-2.0728	1.038	0.791614	4.21725	0.399571	4.48343
0.656	-2.26442	-1.35795	0.850333	1.29504	3.87355	1.49622	1.92088
0.656667	0.261231	-0.50348	-0.28341	1.73199	3.60582	1.84902	3.63769
0.657333	5.62575	-0.59786	0.568934	0.608958	3.41013	-0.92601	2.70111
0.658	6.47086	-1.29779	0.750442	0.853937	3.46429	-0.91921	2.70028
0.658667	2.57573	-2.00784	1.13216	1.44242	2.77591	-0.31903	2.96184
0.659333	0.002841	-1.65685	0.995539	1.21608	2.24123	1.68692	3.57281
0.66	0.912918	-0.96959	0.438901	0.424793	3.70099	0.279949	3.8721
0.660667	3.74771	1.1223	-1.66961	0.443517	2.94821	-0.58219	2.73615
0.661333	1.42451	1.47792	0.356013	1.26084	1.89213	0.186628	2.54505
0.662	-5.93923	2.29629	0.663282	1.01807	1.58603	2.52111	2.85166
0.662667	0.5386	5.60072	-1.35817	1.58182	1.22395	0.603407	4.12954
0.663333	2.31952	3.13781	0.38371	1.65812	2.63817	-2.3382	4.444
0.664	1.54936	3.58837	-0.42042	0.451755	-0.70347	0.99631	3.37427
0.664667	0.142736	3.04312	1.05841	1.57582	1.68675	-0.41392	2.69348
0.665333	1.44384	3.53985	1.2324	1.02475	1.15601	-0.23313	3.73572
0.666	4.43142	2.697	0.950133	0.730671	0.80235	1.55927	2.99512
0.666667	6.17519	1.64008	0.891769	0.8849	1.59395	-1.02241	2.13152
0.667333	5.91912	0.947725	0.052572	0.564204	-0.47189	-0.4551	3.43688
0.668	-2.30491	1.93631	-1.13983	0.324256	1.6998	-1.0764	2.69491
0.668667	-1.72408	1.83208	-1.42837	0.564761	-0.53515	0.479819	3.0072
0.669333	1.6407	2.40528	-1.1954	1.40508	0.994186	0.087279	2.67833
0.67	2.33532	2.55407	0.491223	0.918818	-0.31093	-0.76371	3.93899
0.670667	1.89144	2.2087	-1.52287	0.252	1.96403	-1.37982	2.22589
0.671333	4.86327	2.01932	-0.15945	0.226313	0.418668	-0.9427	2.33991
0.672	1.69915	2.90881	-1.34962	-0.34131	-0.94829	-2.53471	1.71388
0.672667	2.32097	3.30969	0.919564	1.20037	0.404502	-0.3574	1.14564
0.673333	1.50016	2.84653	0.506402	0.804252	0.755879	-2.46704	1.38916
0.674	-0.43792	2.1983	-0.73756	0.720431	2.11164	-2.53759	0.421615
0.674667	-2.7236	1.25939	-0.39223	1.16507	0.259601	-3.2291	2.26976
0.675333	-1.16054	0.600415	-1.27857	0.296867	-0.73673	-2.28893	1.44346
0.676	-0.34181	0.494004	-2.49393	0.341232	-0.38852	-0.57006	0.993742
0.676667	-0.50109	0.228193	-1.24324	0.157984	-0.7651	-0.43324	0.228429
0.677333	-0.79278	-0.06842	-1.00182	0.945852	0.500497	-1.21844	1.69058
0.678	1.81259	1.47002	-1.00577	0.533629	0.27085	-0.6016	0.793267
0.678667	-4.04481	1.10838	-1.80175	0.879771	-0.69425	-2.36225	0.961709
0.679333	3.22509	-0.24789	0.248768	1.52467	0.672149	0.545651	2.52131
0.68	0.280336	0.744857	-3.22112	0.587183	-0.30188	-0.87368	3.34521
0.680667	-2.13874	0.95579	-2.09932	1.33283	1.4661	-0.43963	1.23074
0.681333	-1.33589	0.118549	-2.20639	1.05253	-0.27818	1.86597	1.13144
0.682	1.7894	-0.11229	0.44236	0.322453	-0.60976	0.421416	0.813734
0.682667	4.7185	0.309626	-1.56735	1.63491	0.724584	-0.13494	1.6997
0.683333	-0.4843	-0.71964	-0.03137	0.900775	-0.04812	1.33209	1.20016
0.684	1.69928	-1.46267	-0.7938	2.01856	-2.50343	1.33603	0.679204
0.684667	4.67007	-0.42501	-0.73113	1.44626	-0.94834	1.89959	0.11329
0.685333	1.20243	-1.29959	-0.99067	1.10126	-0.78707	0.928257	1.63279
0.686	-1.48606	0.461702	1.75178	0.456094	-0.14048	2.21987	1.1171
0.686667	-1.91164	-1.75299	-0.38031	0.268956	-1.42737	0.199641	2.42986
0.687333	-3.36488	0.435304	1.49168	0.143349	-0.85903	1.30377	2.84254
0.688	-0.80959	-1.01118	0.11896	0.8163	-0.15051	0.641371	1.13036
0.688667	-1.42998	-0.4402	0.053231	0.608116	-0.36465	1.34735	1.45153
0.689333	-2.27506	-0.86635	0.364351	0.995524	-0.70514	1.75643	1.34392
0.69	-1.62449	-1.44964	-0.74621	1.26937	-1.48387	-0.28822	3.0666
0.690667	3.35614	-1.19612	-0.78449	1.24983	-0.2485	-1.85973	2.60345
0.691333	3.5358	-1.21618	-1.84832	1.66839	-0.54682	0.292969	2.33977
0.692	-0.3767	-1.17002	-0.88689	2.2178	0.019556	-0.77258	2.80453
0.692667	1.27059	-2.13393	0.646389	1.27919	-0.64333	0.370178	5.28686
0.693333	1.52509	-1.71786	0.113054	2.1616	-0.17418	0.765518	4.43493
0.694	3.80051	-1.87326	-0.65282	1.8955	-1.51429	-0.78664	4.20457
0.694667	3.09733	-1.83126	1.76561	1.03964	-1.21258	-1.04346	5.20293
0.695333	4.15357	-1.08192	-0.02837	-0.04549	-0.2646	-2.83745	6.21083
0.696	3.61242	-2.05099	-0.02147	0.71085	-0.31111	-0.13761	5.00958
0.696667	2.69808	-1.63525	-0.12749	0.737559	-1.19242	1.0778	2.98769
0.697333	1.33101	-2.19267	-0.00269	1.94699	0.3278	-0.12604	4.07681
0.698	1.49666	-1.59676	-1.17508	1.15027	1.86028	-1.08218	1.96806
0.698667	2.18692	-1.36217	-1.423	2.26664	0.269324	-1.43007	3.58778
0.699333	1.19078	-1.9104	-1.65063	1.44217	0.621868	0.60037	4.21116
0.7	5.50574	-1.23547	0.340849	1.25912	-1.72649	0.351164	5.44483
0.700667	4.32967	-2.12049	0.411131	1.27635	-0.19198	-1.75112	5.15182
0.701333	4.23884	-2.34752	-0.21236	0.911026	-2.44601	-2.35094	5.8867
0.702	3.20762	-1.86048	-2.92346	0.470167	-2.25838	-0.28659	6.30279
0.702667	5.54525	-1.75671	-1.55962	1.71936	-1.28169	-0.49195	7.35546
0.703333	5.27762	-2.05272	-0.97675	0.486679	-1.09985	-2.13026	7.11989
0.704	2.841	-1.82086	-1.92796	0.007016	-1.71308	-1.36713	8.25172
0.704667	3.67245	-1.26096	-1.27558	0.514576	1.02172	-0.86973	7.12232
0.705333	2.28179	-2.94242	-2.29087	0.76236	-1.48179	-1.07693	8.74667
0.706	-0.82564	-1.87975	-0.51785	0.965658	-0.0268	-2.00906	8.37202
0.706667	1.25293	-2.84883	-2.70145	0.975749	-2.67331	-1.72322	9.86171
0.707333	1.12603	-2.99451	-1.97037	1.17466	-1.00451	-0.44827	8.49822
0.708	1.70037	-2.01062	-1.91452	0.523473	0.002929	0.908684	7.56805
0.708667	5.14858	-2.83271	-2.03353	1.6375	-2.1081	0.268799	7.72311
0.709333	4.35783	-1.88204	-0.77654	0.720385	-2.41927	1.22526	5.74324
0.71	4.83672	-1.79342	-0.04403	1.11481	-2.51121	0.45392	5.20739
0.710667	7.21671	-2.27467	0.187506	-0.62555	-1.40539	-0.18432	5.27197
0.711333	3.355	-2.67507	-1.14934	0.9164	-2.42006	-0.86319	4.9749
0.712	2.07283	-4.47634	-0.79365	1.91315	-2.7014	-0.37463	3.30784
0.712667	3.0667	-3.38098	-0.72026	0.620685	-0.22947	0.017443	5.09644
0.713333	0.811367	-3.28852	-2.74527	0.647595	-2.13274	-0.43871	3.26805
0.714	0.776377	-3.49006	-2.93308	0.648654	-0.78126	0.605708	4.22826
0.714667	1.26934	-3.38146	-2.64883	0.734428	-2.72935	-2.29897	4.57113
0.715333	-1.09359	-2.84007	-1.77749	0.952013	-1.92317	-1.64692	3.93169
0.716	2.41113	-0.85303	-2.12098	1.165	-2.20858	-1.29014	4.11775
0.716667	1.17285	-2.73203	-1.61718	1.01806	-1.9907	-2.30578	2.56919
0.717333	3.13113	-2.12373	-1.25359	1.0726	0.053854	-0.62416	2.59041
0.718	6.14515	-2.07722	-1.85136	2.15624	-0.39389	-1.56205	1.41212
0.718667	3.95904	-1.41743	-0.51556	0.875173	-2.09939	0.335148	3.79888
0.719333	3.40578	-1.42369	-1.27464	0.915408	-1.69296	0.527011	3.87891
0.72	1.6959	-0.26125	-3.21436	0.926118	-1.96472	0.084084	4.00229
0.720667	0.425543	-1.33959	-1.78948	0.358865	-1.04481	-0.46526	2.69413
0.721333	1.46558	-0.82807	-1.51781	0.965162	-1.76411	-0.89921	2.8873
0.722	3.99478	-2.00102	-2.68527	-0.06561	-0.49726	-1.54046	3.18911
0.722667	2.44835	-2.89079	-1.39876	0.338409	-0.28912	0.736256	3.30719
0.723333	0.459756	-3.46784	0.343662	0.184882	-1.07816	1.55169	3.35197
0.724	-0.06952	-4.16671	-1.12998	-0.42572	1.23339	-0.54701	4.35634
0.724667	-1.8596	-5.24183	0.398171	0.26687	1.80217	0.645209	5.67481
0.725333	-0.65335	-5.38524	-1.74259	-0.31065	0.8796	1.75104	5.35098
0.726	-2.44179	-5.12726	-2.72105	-0.28494	-0.05127	-0.59476	5.18773
0.726667	-3.23504	-2.01948	-2.47331	0.060959	1.37035	0.105953	5.06265
0.727333	-1.11279	0.384029	-2.64011	0.029963	0.011839	0.114854	3.47162
0.728	0.448012	-0.47499	-1.83437	0.639123	-0.60121	0.304279	5.85603
0.728667	0.900034	-0.01796	0.006891	-1.09573	1.05239	0.440213	5.55705
0.729333	0.001194	1.2458	-1.45557	-0.39089	-0.06297	1.39346	3.93362
0.73	4.74719	2.7001	-0.88509	-0.08921	-0.51272	-1.28501	3.17559
0.730667	1.60101	1.11052	0.189935	-0.53691	1.10777	0.281886	4.99934
0.731333	-1.84165	3.43928	-0.65741	0.710672	0.24728	1.16832	3.22001
0.732	-1.75755	2.84743	0.146355	-1.04157	-1.09505	0.411979	5.27464
0.732667	-3.7157	2.09355	-0.07707	0.299439	-1.64445	-0.4546	3.10508
0.733333	-0.88124	1.95223	-2.12661	-0.35325	1.09429	0.779539	4.51432
0.734	1.33003	4.14372	-2.77425	-0.47739	-1.00502	1.24269	5.09406
0.734667	0.984458	2.64021	-3.24781	-0.251	0.655446	-0.25102	1.91537
0.735333	1.78943	1.74264	-1.53722	-0.13925	0.139678	-0.13387	2.30538
0.736	2.32766	2.8249	-2.61245	-1.00359	2.15895	0.839876	3.21851
0.736667	1.70047	0.92222	-1.09438	-1.08205	1.78457	-0.13791	2.07384
0.737333	3.72291	0.627021	-2.35709	-0.2232	1.46469	0.085105	1.84934
0.738	-0.61922	0.851359	0.068101	-0.38318	0.103252	0.24178	3.11065
0.738667	-0.20498	1.23221	-0.82596	0.055514	3.36898	0.590164	5.03805
0.739333	3.20801	0.801396	-0.2665	0.238599	1.73721	1.60925	4.9661
0.74	3.56334	1.08096	-2.30664	-0.11136	0.084814	1.21603	3.66712
0.740667	0.970644	0.373886	-1.06096	0.10532	1.44596	2.76889	2.37927
0.741333	-1.49707	-0.60085	-3.27728	0.090658	1.20856	1.00388	1.58696
0.742	0.774664	0.463155	-2.39075	-0.37017	1.51616	0.989058	3.0496
0.742667	-0.44053	0.206471	-1.7676	-0.29597	1.98849	1.73545	3.8688
0.743333	4.76099	-0.8294	-3.40107	-0.05975	0.023178	0.934584	2.79303
0.744	1.57807	1.01721	-2.97937	1.04493	1.34868	-0.32882	2.63138
0.744667	0.347277	1.0783	-4.07063	1.6575	2.50223	1.68722	2.31575
0.745333	0.589399	0.183706	-3.15162	2.39051	2.16036	0.577959	1.09513
0.746	-4.48518	0.067303	-3.35603	2.45576	2.72668	0.165429	2.45341
0.746667	-5.18357	0.213197	-2.32266	1.98327	2.31881	0.754195	2.54394
0.747333	-4.80984	-0.51257	-0.61853	2.15854	1.28429	0.513454	4.91053
0.748	-5.77819	-0.54375	-1.52536	1.0681	0.150254	0.674625	3.46768
0.748667	-1.29164	0.269265	-1.15875	1.87109	-0.30651	0.112638	4.52771
0.749333	4.26497	-0.71351	-1.01908	1.73327	1.63481	-0.14304	4.82817
0.75	4.09382	-1.03189	-0.7654	1.00527	0.106228	0.801177	3.79879
0.750667	0.738445	0.581051	-3.2964	1.80017	-0.40318	1.64035	5.46709
0.751333	1.26241	0.828736	-1.17206	1.30749	1.2379	0.337274	6.48278
0.752	1.97008	0.79897	-3.07902	1.48672	2.59508	-0.47315	5.95208
0.752667	-1.73598	1.02024	-2.67193	0.916355	2.82211	0.805418	5.41042
0.753333	1.97571	1.93646	-2.70269	0.958035	3.56844	1.54798	4.25392
0.754	3.8716	2.40415	-1.20408	1.75064	2.51249	0.119909	4.23202
0.754667	4.61833	4.7903	-0.637	0.992009	3.23485	-0.76483	5.85866
0.755333	1.94982	3.17403	-1.57977	0.617028	2.18655	0.070483	3.73
0.756	-2.12006	4.3887	-0.85152	0.154801	3.90207	0.492368	4.00561
0.756667	2.59869	3.41716	-0.45002	0.42361	3.73057	-0.25309	3.79528
0.757333	0.138142	2.65517	-1.38073	-0.75173	3.62438	-0.12973	3.82158
0.758	-1.08934	4.20115	-0.72693	0.84434	2.14382	0.91869	2.47842
0.758667	3.69042	3.23818	-0.77404	0.559738	1.5705	0.55867	2.88733
0.759333	3.3661	5.31061	-1.26754	-0.37518	1.88855	-0.82734	3.3497
0.76	5.39195	3.90825	-2.98197	-0.35476	1.03608	-1.68684	4.39353
0.760667	1.83632	4.07576	-1.86379	-0.47478	-0.15043	1.05414	1.58629
0.761333	2.71488	5.14194	-0.66976	0.773424	1.70447	0.218079	2.10871
0.762	0.754716	1.39398	0.38209	0.670181	-0.03352	1.34191	3.15946
0.762667	1.30545	3.06274	-1.18339	1.27487	1.20484	-0.23662	3.29825
0.763333	1.75516	1.00887	-1.54274	1.60205	0.767302	2.15753	4.60858
0.764	1.90944	1.43996	-2.77915	0.205107	3.11094	0.383498	5.04071
0.764667	3.87752	0.033141	-2.39926	0.584865	2.25877	-1.45118	5.19592
0.765333	5.18172	-0.14838	-0.92088	1.32715	2.11359	1.61251	4.39935
0.766	2.64959	0.123636	-0.41974	0.823484	0.261221	0.642184	5.38713
0.766667	0.778979	0.415907	-0.32136	0.359405	1.66114	0.793703	4.35909
0.767333	2.26708	-0.6818	-2.14644	-0.36023	0.66446	0.902599	3.63687
0.768	4.05443	-0.76846	-1.05553	0.23015	0.551408	-0.24036	3.7837
0.768667	6.47194	0.616868	-0.16421	0.823584	-0.38709	0.419318	4.65077
0.769333	4.44061	-0.23172	-0.3568	-0.34881	-0.94759	-0.02771	4.93616
0.77	4.43555	-0.51482	-0.57737	-0.0349	-1.40705	0.095092	5.5771
0.770667	-0.07467	-0.35625	-0.32287	0.728068	-2.26644	2.05314	4.27024
0.771333	2.68963	-1.33738	-0.28218	0.062843	0.067693	2.60372	3.77328
0.772	2.734	-1.03891	-0.73272	0.996895	-1.59319	1.51128	4.64508
0.772667	-1.30659	0.110266	0.342447	0.075101	0.026153	0.933044	4.57057
0.773333	-4.60507	0.105554	1.57105	0.602105	-1.21866	2.43659	4.67456
0.774	-1.0946	0.078806	0.372881	0.097416	-2.42739	2.19338	2.89119
0.774667	0.341405	-0.39972	-0.20119	1.66854	-1.90045	2.00502	3.7861
0.775333	0.444558	0.485279	-0.02563	0.523206	1.5637	1.96761	3.94237
0.776	-0.83255	1.73095	-0.41669	0.454396	1.06056	2.51828	3.19818
0.776667	0.525325	2.07003	0.520613	0.120492	0.289685	2.38747	2.33306
0.777333	1.18221	1.58157	0.251579	0.774383	-0.68573	0.067114	2.00233
0.778	1.02946	1.60118	0.676134	0.640128	2.48274	0.639249	3.72488
0.778667	-0.07002	1.42237	0.3688	1.24777	-0.46406	-0.45923	5.73622
0.779333	1.33491	0.899827	-0.35269	-0.0746	-0.76471	-0.44578	3.12549
0.78	-1.26082	0.844935	-1.64138	1.63282	-0.23126	-0.44099	1.65995
0.780667	-3.07563	1.89183	0.342638	-0.08013	2.21026	0.874027	1.26171
0.781333	-3.30873	0.286197	-1.13313	0.793893	0.286656	1.19573	2.06292
0.782	-0.1478	0.384092	-0.02448	0.462871	0.398186	1.01832	1.51463
0.782667	1.55082	-0.1875	-1.47264	0.428989	-0.39797	1.93615	3.03965
0.783333	-2.0963	0.546276	-0.52891	0.265856	-1.62915	2.30064	3.84984
0.784	-1.02751	0.305772	-0.62765	0.927151	-0.55835	1.06047	2.92645
0.784667	-0.66377	1.3715	-0.63074	1.04459	0.069137	2.53719	2.48848
0.785333	-0.92434	-0.23906	-0.04959	-0.41214	1.13922	1.19121	2.2745
0.786	-0.7013	0.090294	0.108788	0.057496	-1.03927	1.66096	2.05443
0.786667	-3.48779	-0.43603	-0.88463	0.062908	-1.45126	2.26543	2.40591
0.787333	0.629489	0.24068	-0.86121	0.441012	-0.84738	0.232642	0.874258
0.788	2.26168	-0.82536	-1.51852	1.13819	-0.32016	1.54417	1.81957
0.788667	2.78623	0.123464	-1.16104	0.478087	-1.60582	0.477191	0.760535
0.789333	-1.41227	-0.73706	-2.39887	0.0638	-0.95933	2.39053	1.8802
0.79	-0.60494	0.108576	-1.36811	-0.06754	0.100491	2.86473	1.36006
0.790667	-1.8517	-0.91496	-0.65705	0.309164	-0.37958	0.183714	2.85229
0.791333	-2.17304	-1.38044	-0.7429	0.015895	-0.51443	2.56023	1.94694
0.792	-2.35379	-1.20339	0.920764	-0.28993	0.468002	3.49617	1.5354
0.792667	-0.38257	-1.66009	-0.4535	0.559318	0.03455	2.58453	0.858761
0.793333	-1.08772	-1.02299	0.07222	-1.20975	-0.16914	2.64032	0.863532
0.794	-2.41842	-0.88355	-0.50539	-1.05632	1.14336	0.974711	0.291149
0.794667	-0.47922	-0.88207	-0.86485	0.062846	1.62623	1.23059	0.979565
0.795333	0.841697	-1.1528	-1.48782	0.566866	1.01125	2.72528	1.33348
0.796	-0.31412	-0.20394	-0.72605	1.07872	-0.88607	2.80209	-0.93962
0.796667	4.11231	-1.05218	-1.14918	1.56204	1.7131	1.13508	0.917465
0.797333	4.65412	-1.78415	-0.65111	1.92958	0.491117	1.81895	0.62045
0.798	0.730975	-1.24994	-1.15669	0.931825	-0.13872	0.253007	1.48881
0.798667	-0.35948	-2.49965	-0.05985	1.91175	1.11299	1.34083	0.473773
0.799333	0.347043	-1.66648	-2.02157	1.18329	-0.68637	2.56802	0.809167
0.8	0.854988	-1.37532	-1.34029	0.617689	-0.73275	2.51262	1.3298
0.800667	-3.7872	-0.0992	-0.12006	0.526836	-1.35535	1.23419	1.0211
0.801333	-2.5289	0.066923	-0.99833	2.28248	-0.30652	0.101326	1.19259
0.802	-0.24745	1.58451	-0.20959	0.776071	0.217956	0.420618	0.648884
0.802667	-0.60654	2.69958	-0.31903	1.19204	1.11317	1.63125	0.802128
0.803333	-0.91873	4.1324	0.373422	1.7566	-1.65431	0.759614	0.034346
0.804	5.76502	3.43043	-0.61054	1.43622	-0.43089	0.867514	0.565481
0.804667	3.5297	2.00532	-0.81048	1.09191	-0.95621	-0.29654	1.67525
0.805333	4.48439	1.82584	-1.13094	1.81422	0.019545	1.71787	2.83958
0.806	1.07856	3.14398	-1.58371	1.86342	-1.26247	1.11083	2.95362
0.806667	3.53894	2.52546	-0.57533	1.36085	0.159434	0.467564	2.66109
0.807333	6.89464	3.328	0.183588	1.01816	2.31362	0.187145	2.3365
0.808	7.05783	2.65876	0.215328	1.75361	1.05619	-0.31608	1.58229
0.808667	6.04941	1.50038	-0.82785	2.11674	0.152663	-0.2715	1.41706
0.809333	5.2001	1.74572	0.204833	2.01202	0.963527	-2.08858	2.18114
0.81	1.32288	1.40196	-1.3919	2.14851	0.118294	-0.22454	3.35361
0.810667	3.84369	-0.06066	-1.54085	0.373707	-0.0159	-2.7964	4.22943
0.811333	8.25697	0.607124	-0.56148	0.925075	1.65823	-0.65951	3.15521
0.812	2.28064	0.908769	-1.61757	0.71579	-0.45938	0.519329	3.23871
0.812667	-1.21116	-0.23013	-0.83266	1.03354	-0.04207	2.03669	2.34234
0.813333	-0.00622	0.658949	-0.13753	0.888664	1.31039	0.706412	3.99605
0.814	1.18054	-0.98108	0.186667	0.348209	0.681191	-0.36987	4.11953
0.814667	-1.24319	-1.53784	-1.13418	0.909992	-0.18431	0.217945	6.18843
0.815333	0.677959	-1.18797	-1.11774	1.72587	-0.08631	-0.99245	4.42539
0.816	3.87302	-0.77689	-0.64842	1.2473	-0.54118	0.108755	2.79065
0.816667	3.79637	-0.03573	-0.15136	1.63748	1.04161	-0.0394	1.8994
0.817333	3.21442	0.215122	0.022958	1.28536	-0.87182	-0.30661	4.76455
0.818	1.03073	-0.10574	-0.87886	1.66478	-1.18177	-0.20414	5.06064
0.818667	-2.42289	-0.09773	-0.96105	1.38298	-0.87367	-1.45845	2.8808
0.819333	0.951782	-1.64822	0.448733	1.04655	0.824048	-1.06262	6.7653
0.82	-1.1139	-0.17826	-0.09684	1.48356	2.01893	0.162056	4.69921
0.820667	0.95095	-2.74832	-2.08876	0.318328	1.25903	0.505142	5.97527
0.821333	-0.19904	-1.30423	-0.2726	1.74977	-0.04205	-0.74786	5.96661
0.822	-1.83832	-1.08636	-1.58328	1.83657	0.662067	-2.5897	6.32296
0.822667	0.886824	-0.31692	-0.97444	0.501567	1.55756	-1.54245	6.86398
0.823333	3.15246	0.173875	-1.44126	0.686499	2.3627	-0.32952	6.59108
0.824	1.83579	0.394639	-0.58211	1.13253	-0.53566	0.378472	7.2298
0.824667	0.222232	1.56889	-0.62945	0.040794	-0.56386	-0.96331	8.51965
0.825333	-2.23387	2.29539	-0.78718	0.891166	1.9225	-1.58273	7.51784
0.826	1.63376	2.07236	-1.37057	-0.00509	1.16767	-2.3328	5.94023
0.826667	3.77035	2.83214	-1.7128	0.292084	2.57386	-1.52585	3.75712
0.827333	4.48866	2.99324	-1.09456	0.519723	2.44939	2.07921	4.56354
0.828	1.02489	1.45905	-1.42134	0.925411	2.45617	-0.42187	4.55491
0.828667	-0.20096	-0.24653	-0.72366	0.943421	2.14877	-1.32138	5.8409
0.829333	1.79287	-0.6487	-3.39419	0.745041	2.20435	-0.0486	5.50747
0.83	3.50667	1.21441	-2.29729	0.394767	3.29622	-1.04031	3.97707
0.830667	1.58404	0.828118	-1.86927	1.09681	3.31258	1.10049	3.37728
0.831333	-0.39338	0.609782	-1.00275	1.88316	3.44277	0.741102	4.94801
0.832	-4.04116	1.08601	-1.45909	1.2487	1.996	1.38764	5.36456
0.832667	-2.59004	0.824333	-2.27508	1.00012	1.38557	1.71358	3.75049
0.833333	-0.00642	0.13189	-2.94034	1.43545	1.99237	1.74639	3.47822
0.834	3.1093	1.46897	-0.70343	1.44159	2.14634	1.18539	3.4087
0.834667	2.75935	1.64106	-1.52547	0.666433	2.91319	-0.35239	3.51206
0.835333	1.0788	0.425739	-0.73274	0.430786	3.86056	0.316926	4.31605
0.836	5.04185	-0.07848	-0.87136	0.138234	1.96698	0.952352	5.08268
0.836667	2.43847	-0.61995	-0.59502	1.25	2.19361	1.28436	3.85066
0.837333	0.058252	-1.05096	0.842121	0.22441	3.10505	2.88979	3.95923
0.838	1.3104	-1.15035	-1.15425	0.743711	1.73568	0.634699	3.5081
0.838667	-0.73958	-0.8323	-0.52222	0.237388	2.35856	1.00999	3.55708
0.839333	-4.05706	-2.26377	-1.4939	0.89092	1.62136	-1.37132	3.16476
0.84	1.37977	-1.37136	-1.19488	0.66232	1.15294	-0.57295	3.77311
0.840667	0.056629	-2.42092	-0.04698	-0.09205	2.09692	0.736726	2.68542
0.841333	0.634376	-0.5664	0.8087	0.577175	2.49777	-0.20521	3.06319
0.842	8.11397	-1.21382	-0.90984	1.27526	1.20468	1.27772	2.1933
0.842667	9.6696	-0.11529	-1.84026	1.07728	0.59353	-0.81016	3.05925
0.843333	8.01892	-0.94954	-1.23508	1.04635	2.28294	-0.01319	2.57589
0.844	3.73372	-1.32731	-0.12772	0.846776	0.804588	0.877418	2.10992
0.844667	4.12295	-2.2599	0.314207	0.720999	1.96371	-0.28908	1.25167
0.845333	2.45707	-2.07165	0.764543	0.64245	0.647081	0.971123	1.72739
0.846	5.24004	-2.19878	0.133095	0.88619	-0.42959	-1.75998	2.17564
0.846667	5.42265	-3.23072	1.31839	0.377048	0.541148	1.30312	2.42952
0.847333	0.84945	-1.64497	1.61661	1.21287	0.193703	0.047494	2.65213
0.848	0.678863	-0.63652	1.55056	0.599196	1.34437	0.139031	2.40316
0.848667	1.23472	-0.20393	0.984756	1.57798	0.511092	0.699272	2.74126
0.849333	-1.8813	1.41027	-0.73579	0.297639	2.09478	0.87656	3.99432
0.85	2.4777	2.12564	-0.2466	0.955692	1.64818	-0.35319	3.19006
0.850667	3.49207	2.35854	1.14007	0.762998	1.90025	-1.574	2.27415
0.851333	4.98758	3.08538	1.47383	0.944393	1.33797	-0.25369	3.88053
0.852	4.15994	1.3475	0.133464	0.691372	0.550125	-0.58413	4.91053
0.852667	-0.78643	0.423477	0.100389	0.575843	1.6468	-1.57514	4.54278
0.853333	0.786141	1.90633	-0.00489	0.429255	0.31178	0.453944	3.69376
0.854	2.45263	-0.06182	-0.09729	1.7997	-0.12992	-0.41089	4.30381
0.854667	0.157144	0.326194	-0.48526	0.642262	-0.96014	0.380241	5.32415
0.855333	3.57302	0.428359	-0.26173	0.786081	-0.31373	-0.13278	3.60241
0.856	4.58063	0.831783	-1.58509	1.67906	-0.04783	0.7	4.19407
0.856667	-1.94646	-0.46931	0.543583	1.83428	0.26682	-0.16164	5.15024
0.857333	1.42034	0.908721	0.299786	1.0271	-0.07129	-0.81357	4.32053
0.858	2.56011	0.876616	-1.02675	1.63597	-0.0602	-1.22631	4.17228
0.858667	-1.25929	2.42243	-0.9097	0.788893	-1.33265	-0.76158	4.07087
0.859333	-4.91403	2.24153	-0.54441	1.29233	-1.44396	-1.46031	5.2033
0.86	-5.87898	3.04963	-1.10029	0.42901	-1.69595	-1.20362	4.502
0.860667	-2.99008	3.01946	-0.54533	0.046987	-1.58266	0.006034	3.08515
0.861333	-1.93885	4.54124	-0.59214	0.567231	-1.37507	-2.14227	2.84811
0.862	0.26493	2.91766	-0.99798	1.59818	-2.19234	-2.67617	2.94099
0.862667	1.79216	3.47186	-2.23334	1.71162	-1.22529	0.266652	2.13566
0.863333	1.28016	3.52544	-1.97143	1.65925	-2.03703	-0.92165	1.86304
0.864	3.24383	3.54594	-1.74046	2.14354	0.960814	0.508295	2.33429
0.864667	-0.57237	3.68296	-1.74112	1.7363	-1.45259	-0.14658	1.69227
0.865333	-0.25236	3.8702	-1.73433	1.10109	0.33507	0.229897	1.20994
0.866	5.25706	4.17778	-1.11222	1.19777	-0.53684	-1.70652	1.15948
0.866667	1.78648	3.23405	-1.5073	1.8603	-0.08095	-0.66391	1.63964
0.867333	0.827665	3.15091	-0.77524	1.19993	-1.78246	0.787899	2.62274
0.868	0.899628	3.01505	-1.82018	1.02642	-1.38087	0.599979	2.72162
0.868667	3.05244	4.5425	-0.79566	1.02662	0.116194	1.28123	3.72272
0.869333	0.491553	3.79863	-2.50996	0.488891	-3.35785	2.43294	4.15158
0.87	1.17586	4.49768	-0.87624	0.782691	0.734544	2.53839	3.00986
0.870667	1.9078	4.32816	0.242897	0.471589	-0.28626	1.52479	2.359
0.871333	0.36508	2.26095	0.35207	0.173621	-1.42441	2.611	2.07915
0.872	0.67738	2.40487	1.88791	1.29813	-0.34329	1.02334	1.89008
0.872667	1.6341	3.13278	1.53145	1.90905	-1.10096	-0.70834	2.17281
0.873333	2.58151	1.67497	2.03615	1.49178	0.519693	0.411043	3.07578
0.874	-0.01891	1.64574	-0.24921	0.999001	1.9707	0.78481	3.60129
0.874667	5.76303	2.75651	0.066937	1.39656	3.58434	2.21041	3.59009
0.875333	5.60213	2.9767	-0.02471	0.290447	2.54861	2.31479	3.89999
0.876	-0.28855	3.56809	-0.19112	1.23773	0.593254	-0.11338	3.44253
0.876667	-3.19662	3.73255	0.165918	1.38006	3.71226	-0.57919	2.46712
0.877333	-5.1363	2.94287	0.267667	0.187608	3.18305	0.999488	3.36687
0.878	-1.38012	3.3601	-0.8561	0.533893	2.69571	-1.07253	3.47722
0.878667	-3.73219	4.37312	-0.53364	0.85878	2.3318	0.413034	2.47626
0.879333	-4.36832	4.5534	1.71469	0.989852	0.085832	0.232417	3.45712
0.88	-2.61378	3.98705	2.57785	0.214723	0.70539	1.12128	2.96071
0.880667	1.19266	4.81127	2.60592	0.797407	0.572453	0.848736	0.929136
0.881333	0.488888	4.34435	-0.15221	1.09146	-0.24143	1.20459	1.6599
0.882	2.35796	2.75452	-0.95033	1.6926	2.09344	1.12229	1.97514
0.882667	2.95778	2.12757	-0.67779	1.25698	0.614099	1.2679	2.99534
0.883333	3.98407	2.46761	-1.11443	0.726685	0.321653	1.92441	2.81349
0.884	6.10906	2.55493	0.063438	0.703546	2.25507	0.317854	3.11536
0.884667	5.0365	3.26789	0.047362	0.542239	0.200424	1.70741	3.19772
0.885333	-1.63516	2.43955	-0.19332	0.808197	0.09679	0.446578	4.46845
0.886	1.55493	2.92806	-0.00125	1.22709	0.075862	-0.52235	3.3549
0.886667	0.273609	2.87611	0.415946	1.40132	0.91541	0.731031	4.18802
0.887333	-1.09628	2.25382	-0.55502	1.85932	0.886455	-1.02574	3.72634
0.888	3.9196	4.43697	-1.34049	1.66126	3.42571	-1.19407	3.53519
0.888667	0.04063	5.52248	-0.76294	1.16857	3.01152	-0.4702	3.81848
0.889333	-2.63938	4.28228	-0.65058	1.61329	0.78075	-1.04482	3.16326
0.89	-0.79968	4.60742	-1.29582	0.99333	4.08	0.67326	2.89401
0.890667	0.955482	3.91514	-1.40525	1.69502	3.24528	-0.76379	3.12299
0.891333	1.03003	3.88754	-1.61729	2.44501	2.48402	0.149219	1.81934
0.892	0.278117	4.38197	-0.83328	2.21702	2.9171	1.39103	1.88706
0.892667	2.06377	5.03853	0.942975	1.81874	0.911424	-0.69037	2.00227
0.893333	-1.5026	3.83263	-1.19828	2.67763	-0.93894	-0.55569	2.45994
0.894	1.88176	3.80772	-0.77092	1.59083	-0.50338	-0.62027	1.35701
0.894667	1.98492	4.25921	-0.81951	2.76748	1.80257	0.152598	2.36142
0.895333	0.851272	2.92155	-2.09771	2.04861	0.158523	-0.1334	1.55993
0.896	-3.46997	3.10513	-1.93752	1.26713	0.565937	-0.19062	2.54081
0.896667	-6.72217	3.20409	-0.52732	1.67122	0.876487	-1.16829	2.58443
0.897333	-2.56362	1.1569	-0.8241	0.542019	-0.40702	1.41289	0.878089
0.898	-1.85575	2.43556	-1.17951	1.34086	-1.1773	-0.99248	1.97383
0.898667	0.854826	1.26738	-1.81612	2.10773	-0.83057	-0.31273	1.38022
0.899333	-1.92294	2.49351	-1.68255	1.67485	-1.03899	0.330114	2.2154
0.9	-2.60471	2.37641	-1.22762	2.06334	-1.0159	0.4383	0.819529
0.900667	-3.51848	1.86264	-2.21624	2.1204	1.36656	-0.76156	2.9815
0.901333	-3.8193	2.2946	-2.14259	1.97807	-0.37409	-0.74651	1.48411
0.902	0.601749	1.74015	-2.25048	1.63274	-0.31463	-1.65641	2.44221
0.902667	0.463457	1.62472	-2.8033	1.5202	1.38171	-0.64586	2.1934
0.903333	2.32546	2.75062	-2.56578	1.39791	1.03048	1.06091	1.22147
0.904	0.827916	2.87925	-3.41136	0.685462	0.95843	1.53999	1.00399
0.904667	3.22016	2.70418	-2.15114	1.97216	0.218831	1.40617	1.72626
0.905333	4.07804	2.46533	-2.62878	1.44486	-0.07758	-1.0439	1.08723
0.906	0.123948	2.09585	-3.47245	1.19513	1.33145	0.971409	1.50276
0.906667	-1.74391	4.14602	-3.45021	2.67007	1.0363	-1.72435	1.02416
0.907333	-0.87434	2.05791	-2.10642	1.72664	-0.20121	1.07861	1.34928
0.908	1.61084	1.8175	-1.69336	1.91852	-0.24155	2.30781	0.243661
0.908667	1.16715	1.16785	-2.1792	2.23109	-0.18167	0.400571	-0.05924
0.909333	2.77662	2.31185	-1.54297	2.39971	-0.2022	-0.46623	1.97828
0.91	-0.55276	0.226336	0.824592	2.57518	0.298655	1.22601	2.34572
0.910667	-5.31738	1.55812	-1.2794	1.31099	-0.77374	-1.80525	2.55989
0.911333	-5.55849	0.011267	-1.50774	1.7589	-0.97044	1.19842	3.52662
0.912	-0.00112	-0.11383	-3.33281	2.23804	-1.95101	-0.09528	2.00359
0.912667	3.85431	-0.33285	-1.96545	2.43419	-1.46857	-0.54564	0.880481
0.913333	1.78549	0.817127	-2.99714	2.34632	0.113452	-0.68372	-0.17468
0.914	1.4501	-0.02731	-1.82778	1.85876	-1.70606	-1.09765	1.70284
0.914667	-2.15271	0.222747	-2.06837	2.81975	-0.09362	-1.69591	1.63488
0.915333	-1.38897	-0.10961	-2.13559	1.64241	-1.43311	-2.13475	1.35764
0.916	0.743268	-0.57912	-1.43249	0.932849	-0.80076	-1.6248	1.94662
0.916667	-0.83264	-1.48669	-0.57791	2.02154	-1.83695	-1.93489	1.25216
0.917333	-5.79731	-1.53349	-1.48806	1.67233	-1.07861	-1.23354	2.2499
0.918	-4.48948	-2.91094	-0.97948	1.94471	-2.54673	-2.41799	2.18679
0.918667	-4.1071	-2.15439	-1.85793	1.16926	-1.18429	-2.98809	2.52199
0.919333	-2.97045	-1.13163	-0.65369	1.10429	-3.11923	-1.22814	2.18061
0.92	-1.54175	-0.9109	-0.94585	0.606551	-1.79053	-0.94603	3.07096
0.920667	-0.20635	-1.21963	-1.3412	0.781005	0.472769	-1.05754	2.13181
0.921333	1.96042	-0.75511	-0.92663	-0.20206	-1.16244	-1.02447	2.49124
0.922	-2.04953	-2.75479	-0.93124	0.551571	-2.04961	-1.18833	5.3542
0.922667	-3.00815	-2.4762	-0.1753	-0.14635	-1.7639	-1.08845	1.95708
0.923333	-5.66641	-3.6379	1.32452	-0.40108	-0.24037	0.041638	3.04829
0.924	-5.56842	-4.39244	1.54525	-0.93625	-1.79479	-1.51258	2.33548
0.924667	-1.8198	-3.22881	0.27406	0.195618	-0.28022	-2.01026	1.89748
0.925333	-0.22874	-2.92715	0.766831	0.030593	-1.95116	0.183353	1.57324
0.926	-2.07223	-3.16084	0.04983	-0.09354	-2.45931	-2.82819	1.93532
0.926667	-2.31806	-1.81491	-1.79478	-1.16858	-0.86702	0.313026	3.90399
0.927333	-2.03124	-2.18125	-1.39763	-0.08528	-2.67599	0.977856	3.48742
0.928	-2.6144	-1.82729	-0.80298	-0.94084	-2.66708	0.385998	2.07705
0.928667	0.537856	-3.78064	-1.77829	-0.45349	-2.36444	0.063109	2.09612
0.929333	0.365792	-3.6208	-2.79468	-0.38917	-1.68593	-0.56003	1.93279
0.93	-1.46608	-3.82733	-3.1961	-0.55403	-2.91204	-0.88672	3.04401
0.930667	-1.5039	-4.46749	-1.85336	-1.25025	-0.87251	-0.1718	3.0507
0.931333	-0.54701	-3.48956	-3.03479	0.000237	-2.23344	-0.60594	2.92758
0.932	1.107	-5.15241	-2.51456	-0.02903	-1.89686	-0.72513	2.28044
0.932667	2.18268	-3.7366	-2.62573	-0.23395	-2.70976	0.030978	1.15682
0.933333	3.1662	-0.79731	-3.08504	0.286672	-1.24866	-1.17173	1.97127
0.934	5.55436	-0.58986	-1.96016	0.646512	-1.0875	-2.37326	1.86104
0.934667	5.47307	1.3496	-2.68974	0.619508	-1.91231	-1.77732	1.44286
0.935333	-2.71668	2.01039	-3.38417	0.167033	-1.57503	-1.17737	1.23411
0.936	-0.52273	2.86569	-3.08839	-1.04902	-0.69354	-1.16711	1.95102
0.936667	-4.01922	3.46434	-1.57881	-0.22066	-1.11268	-1.02327	1.39071
0.937333	3.43678	4.35616	-1.06047	-0.17141	-1.84541	0.712892	0.904836
0.938	9.57283	2.52163	-2.20909	-0.71809	-0.1334	1.05027	0.901675
0.938667	5.95474	3.60211	-1.65261	-0.30621	-0.41879	0.851962	1.29417
0.939333	2.80064	1.94675	-2.21081	-0.4908	-2.16496	-1.59381	1.18663
0.94	3.70801	0.1078	-1.14015	-0.85476	-1.94244	0.940307	1.64859
0.940667	3.0186	2.67132	-2.02562	-0.2207	-2.27245	2.63971	1.68751
0.941333	5.1145	0.511152	-1.54326	-0.36065	-0.83407	1.72656	0.693505
0.942	2.67276	0.203111	-0.7338	-0.88023	-2.12667	1.6239	2.26767
0.942667	1.70604	1.4625	-0.42517	-0.29959	-1.6721	0.055241	2.489
0.943333	3.84653	1.79444	-0.05756	-0.07905	-1.92708	0.366488	0.735769
0.944	0.961831	1.06812	-1.60578	-1.26156	-1.45542	1.51228	-0.75475
0.944667	4.00777	2.38002	-0.82061	-0.99136	-0.4918	1.13324	1.76574
0.945333	3.87084	1.901	-1.96002	-1.87194	-0.83468	2.91461	1.46941
0.946	3.76231	2.13703	-1.30171	-0.16699	-0.48579	2.75381	1.39109
0.946667	-1.27624	0.365628	-1.10147	1.33512	-1.00789	0.774008	1.11186
0.947333	-0.00763	0.401358	-0.83908	0.269015	-1.49255	2.17259	1.34009
0.948	1.72701	0.415808	1.83546	0.142779	-0.67273	0.69561	1.82309
0.948667	6.75159	0.728622	2.10029	0.384995	-1.121	1.22749	1.46809
0.949333	8.7147	-0.20373	1.69671	0.172631	-1.92664	0.476374	0.145456
0.95	6.90798	0.058074	0.055741	0.133051	-0.43458	0.124908	0.317101
0.950667	4.16356	-0.18444	-1.49356	-0.19668	-0.56548	-0.00405	1.37569
0.951333	2.88151	-0.25658	-0.26945	0.309873	0.248477	-1.77558	1.27758
0.952	3.46126	-0.44608	-1.13406	1.51874	-0.46755	-1.57142	1.47836
0.952667	0.972396	-0.53111	-0.24791	1.16806	-0.37697	-1.54085	0.590647
0.953333	5.00732	0.360641	0.182842	1.63518	-1.8461	-1.8897	1.55775
0.954	1.72011	0.534376	1.50146	1.13248	-2.77664	-0.81878	2.49335
0.954667	-1.18443	-0.70593	0.794343	1.46721	-1.19504	-2.2471	1.95135
0.955333	2.13327	-0.41147	0.985579	1.69942	-1.96383	0.530364	2.46948
0.956	3.88158	-0.88844	0.608582	0.934059	-1.98099	-2.3771	1.35461
0.956667	4.56027	-1.44768	1.53667	0.641285	-0.38668	-1.36327	1.04158
0.957333	5.92346	-0.39118	0.287099	1.99069	-0.8086	0.05247	0.666299
0.958	0.403174	-0.32501	0.139482	0.225542	-1.69488	-1.41948	-0.19024
0.958667	4.63381	-1.57855	0.154605	0.054715	-3.21885	-3.28925	0.449917
0.959333	3.78767	-0.94485	0.694982	1.06768	-2.74658	-3.51081	2.87443
0.96	4.75366	0.136093	-0.16058	0.585377	-1.6722	-1.39664	2.24039
0.960667	4.6191	0.66882	0.813936	0.629417	-2.72059	-1.99722	0.216928
0.961333	4.0963	-0.55107	0.070447	0.678092	-2.19213	-1.07869	0.175078
0.962	-0.11587	-1.29981	0.286638	1.35993	-2.07205	-1.0077	-1.22737
0.962667	0.153133	-0.94644	1.28882	0.378597	-2.74493	0.703291	-1.25021
0.963333	4.25406	-1.9588	1.6738	0.902203	-0.75328	1.23252	-0.25921
0.964	4.13781	-2.24006	1.26869	-0.01779	-1.35817	0.213888	0.116577
0.964667	3.29541	-2.12855	1.01758	0.45591	-0.54049	-0.2344	-0.77418
0.965333	-0.72187	-1.05411	0.535679	0.558795	-2.67247	0.960423	2.19529
0.966	0.04867	-2.33077	0.716782	0.963	-1.04322	1.53293	0.550293
0.966667	3.63104	-2.72436	-1.12604	1.1831	-1.07454	1.12864	1.7809
0.967333	0.723127	-2.17836	0.717652	0.316411	-1.13843	0.129426	1.15901
0.968	2.85287	-4.73306	-1.25452	0.599044	-0.23533	0.965751	2.27611
0.968667	6.21534	-2.65957	-0.58878	0.229012	-2.04625	-1.09464	1.0485
0.969333	2.72897	-3.18162	-0.43946	0.629918	-1.72296	-1.07049	2.02707
0.97	3.13604	-3.57473	0.528581	0.895111	-0.72139	-0.60941	1.58685
0.970667	-1.24881	-2.6124	-0.15774	1.54227	-1.39129	-2.80691	0.947865
0.971333	2.78382	-2.33028	1.13322	1.02383	-1.40817	0.399059	1.47175
0.972	1.3655	-0.80716	0.043596	1.00993	-0.03519	-1.8955	1.5172
0.972667	0.825201	-0.13835	-0.48959	1.05961	-2.1486	-0.65102	1.50742
0.973333	3.55874	0.485862	-0.72977	0.561485	-0.21252	-1.94841	0.341042
0.974	0.363088	0.107838	-1.12088	-0.26121	-0.3892	-0.51454	0.599479
0.974667	0.151092	0.994874	-0.8078	0.815493	0.67356	-1.48007	0.771288
0.975333	-0.42556	1.85364	0.169567	0.352647	-1.638	-1.44071	0.540318
0.976	2.08325	1.68731	1.52602	-0.36477	-2.05108	-0.62628	0.510284
0.976667	-0.41245	3.19971	0.417159	-0.56817	-1.36624	-0.73331	2.2089
0.977333	-3.83551	2.157	-0.69884	0.587483	0.37851	0.488863	1.26309
0.978	-0.52055	1.90439	0.711844	0.753007	-2.46558	-0.37075	0.583116
0.978667	-4.49477	1.88606	-0.89632	0.942927	-2.58658	-0.53024	0.308357
0.979333	-3.00936	0.37785	-0.41025	1.31631	-1.79835	0.387475	0.770655
0.98	-5.1326	1.16349	-0.2613	0.077367	-1.95434	-1.03932	0.508077
0.980667	-1.64716	0.311609	0.104267	0.095231	-0.92762	-0.96601	-0.21918
0.981333	-0.26126	-0.39838	0.310527	0.452879	-0.23703	0.178027	0.260396
0.982	1.97401	-0.78042	1.27698	-0.65388	-0.56253	0.303697	0.709762
0.982667	2.59332	0.783457	1.74987	-0.82984	0.424406	0.735173	0.405295
0.983333	2.23761	1.2384	2.52418	-0.54323	0.235551	0.273386	-0.4732
0.984	2.2026	1.69227	1.89811	-0.95977	0.203762	0.404855	0.571589
0.984667	-1.27982	2.3163	2.24907	-0.4167	-0.35396	0.47314	0.918425
0.985333	-2.04471	2.45438	1.76905	-0.57123	-1.29233	0.797735	0.326618
0.986	-2.26434	0.443342	1.52678	0.398373	-0.75232	-0.98586	0.359415
0.986667	0.37376	2.15541	1.09994	-0.10606	-1.5835	-2.01408	1.67014
0.987333	1.6306	1.34307	0.439698	0.914033	0.125885	-1.8347	0.810005
0.988	1.79742	0.848709	-0.24998	0.403741	-1.18416	-1.83945	1.25765
0.988667	0.312266	0.568598	-0.17541	1.50661	-0.61613	-0.28688	0.057418
0.989333	-0.31252	0.390206	0.821137	0.71811	-0.03676	0.35094	0.214533
0.99	2.22372	-0.10563	1.03628	0.640453	-0.0292	-0.75442	0.860234
0.990667	0.359646	1.96974	0.576212	0.928111	0.797648	1.13113	-0.03887
0.991333	0.890696	1.29088	1.04681	0.71874	-0.24409	-1.22398	1.39975
0.992	0.751422	1.88447	0.143332	1.04524	0.328679	1.22308	0.387357
0.992667	-0.35176	2.59114	0.107417	0.388911	0.063357	-0.77337	0.844564
0.993333	-1.02509	4.54995	0.107088	0.792668	0.0012	-0.95859	1.33141
0.994	-2.70868	3.25302	-0.08382	-0.03686	-0.02916	-1.23772	2.39526
0.994667	-1.35666	3.26704	0.912918	0.185209	1.12505	-0.67559	1.88096
0.995333	-0.44007	4.10144	1.0804	-0.02047	0.236265	0.050181	2.66599
0.996	-0.27187	3.06389	-0.00887	-0.18888	0.080085	0.796281	3.39854
0.996667	-2.49452	2.80555	0.257981	-0.18467	-1.00892	-0.063	3.88762
0.997333	-1.78591	3.39955	-0.54278	-0.46299	1.26899	-0.00121	2.91969
0.998	1.04245	2.46124	1.76641	0.211326	-0.68252	0.45778	3.45357
0.998667	0.394229	0.886975	1.2085	-0.08765	-0.60275	0.503124	2.3555
0.999333	0.034721	1.46211	1.31908	0.094522	-0.3248	0.88838	1.74995
1	1.86742	2.02159	0.671784	-0.30794	0.210726	0.840807	2.14145
1.00067	1.43265	2.48128	0.632087	1.3781	-0.54235	-0.79923	2.51558
1.00133	-0.32419	2.86024	1.4925	0.985923	3.4243	0.755221	3.00639
1.002	-2.94725	4.26223	5.2996	1.89817	3.36607	-0.0411	4.90983
1.00267	-2.04931	4.39265	14.1627	2.74253	5.13267	3.24076	4.65765
1.00333	0.803638	4.71502	22.9489	2.56478	6.26703	3.84154	5.89755
1.004	0.854301	5.58858	24.7787	3.21522	6.61377	3.05574	6.68616
1.00467	0.143758	6.55724	27.3685	4.3415	8.79169	3.77275	8.10502
1.00533	-2.14751	6.98838	27.0242	4.13657	9.9592	4.22697	8.82935
1.006	-1.07083	7.32267	30.5079	4.97018	11.5161	4.26504	8.14457
1.00667	-3.55992	7.79351	32.4845	4.9222	11.7976	5.47876	8.4047
1.00733	-1.41392	8.43189	30.7802	4.43767	11.1269	4.78929	8.47047
1.008	1.65613	7.5932	26.9825	4.88844	12.2685	5.44407	9.96015
1.00867	1.56261	8.62548	28.3039	5.18702	14.728	8.08238	7.71684
1.00933	0.066927	9.94097	30.6909	5.48867	13.4553	6.26118	8.72267
1.01	-0.87026	8.68692	37.6637	4.81117	14.0855	7.92047	8.66663
1.01067	-0.78195	7.76761	39.7178	5.01365	14.5326	6.05245	6.54532
1.01133	1.62081	8.3788	33.9923	5.21894	13.7798	6.07551	8.99114
1.012	1.44515	8.37773	31.3308	5.55129	13.448	6.77397	9.44734
1.01267	2.58629	8.85008	32.0753	5.73446	14.2397	6.91032	8.33619
1.01333	3.04095	9.14354	30.4623	5.97969	12.2174	3.39143	8.38428
1.014	3.35305	7.5336	30.3756	5.43741	13.8587	5.78668	9.39149
1.01467	-3.42461	9.04062	28.6434	5.6736	15.0766	4.47393	10.2489
1.01533	0.507194	9.75026	29.0591	5.8808	15.8114	6.58656	9.44289
1.016	0.143197	10.9995	27.046	4.98894	15.1492	4.52402	7.34294
1.01667	2.81133	11.033	27.8705	5.11527	14.8304	5.77017	8.3734
1.01733	-0.71866	9.84912	29.3804	4.80423	15.48	5.44075	9.65193
1.018	0.036043	9.52158	27.5221	4.54027	14.3361	5.28097	9.7196
1.01867	-0.40142	8.47734	23.711	4.14413	13.9077	4.97905	8.8036
1.01933	0.16639	9.52217	21.1548	5.3359	15.1672	5.21764	10.2587
1.02	-0.56547	9.63331	17.7786	5.07562	14.209	4.72975	9.7375
1.02067	-1.04308	8.47035	17.8949	4.59248	13.7909	5.52758	10.1367
1.02133	2.42171	9.39148	16.7256	4.45182	15.6348	5.91532	9.47074
1.022	3.27399	8.97145	17.258	4.20247	17.0385	4.31443	10.3542
1.02267	2.70901	8.48721	18.5615	4.609	16.5363	4.71595	11.608
1.02333	1.93649	9.41006	19.5765	4.58592	14.94	3.98143	12.6904
1.024	-0.68136	9.20199	20.0163	4.37114	16.0339	6.46987	11.2653
1.02467	-0.51786	10.9118	20.1458	5.13433	17.9856	5.19579	12.2711
1.02533	-1.10766	9.29201	20.6204	5.19193	16.0083	4.65662	12.1842
1.026	-1.20021	7.52672	18.2239	4.49119	16.7436	2.75403	10.3286
1.02667	-2.1705	7.8611	17.1033	5.78919	16.2978	5.37092	12.4868
1.02733	-3.63969	8.99682	14.4743	4.80425	17.3757	4.62636	11.2284
1.028	-8.58994	7.30882	14.6213	4.92139	18.1804	3.80057	11.5408
1.02867	-4.94735	7.02374	14.5276	4.46561	18.209	3.39111	12.6877
1.02933	-2.6616	7.35992	14.0442	4.85242	18.1614	4.03014	11.6337
1.03	1.36881	7.37298	12.68	5.65268	20.2142	4.57907	10.7199
1.03067	-1.13346	6.72002	11.7392	4.80728	17.5976	4.62583	8.16356
1.03133	0.615058	7.81487	9.13547	3.89156	18.3411	4.30106	9.42808
1.032	-3.57809	7.96901	10.0519	4.84978	18.9958	4.30051	9.8957
1.03267	-3.35037	7.67186	8.88206	5.62689	18.6299	3.96993	11.317
1.03333	-3.83739	8.18551	9.29716	4.24352	16.3187	6.56871	11.2026
1.034	-0.42336	8.15454	8.1323	4.90891	17.7862	4.39637	10.9683
1.03467	-2.13588	6.33241	6.26586	4.57809	17.5684	5.585	10.1371
1.03533	-2.15449	7.33866	6.70484	4.47785	18.0487	4.76285	8.54625
1.036	-0.99975	7.75232	5.86606	4.10362	18.9506	5.57974	8.87495
1.03667	3.93914	8.34585	5.47916	4.03898	19.5651	6.61343	9.8193
1.03733	-1.38724	8.09025	6.96255	4.44607	19.8774	5.33508	7.98116
1.038	2.00483	6.97833	6.14965	4.84638	20.0998	5.72471	9.23656
1.03867	-0.83428	8.53264	4.64631	4.44449	19.2948	4.93041	8.31597
1.03933	-4.7809	7.37542	4.12245	4.74435	17.8541	5.36356	7.66329
1.04	-6.5822	7.04256	5.503	3.56708	17.8783	5.44897	7.04991
1.04067	-4.79072	6.96732	4.99726	3.87265	18.3138	5.24687	6.04283
1.04133	-0.74289	6.66932	4.39073	3.87047	17.9414	6.03948	5.85168
1.042	2.4198	5.85319	3.42826	3.08479	19.121	7.04556	4.09048
1.04267	5.96653	6.04937	4.32374	4.58014	18.7514	6.56848	6.77999
1.04333	1.42331	6.63796	3.00671	4.08956	19.0258	8.36824	8.06359
1.044	1.09322	5.85287	3.1285	4.15863	18.0418	6.24672	7.64614
1.04467	0.045594	5.8636	3.29628	4.35641	17.337	5.07428	5.88236
1.04533	-4.0642	5.87878	4.01189	3.78133	18.545	4.70792	6.32024
1.046	0.869836	4.43723	5.34203	3.50624	18.689	3.57489	5.15408
1.04667	1.36562	5.7858	4.54327	4.04326	19.0429	6.38987	5.33251
1.04733	-1.72526	5.00333	6.41309	3.99365	17.7932	3.35516	6.09291
1.048	-0.64994	4.68086	7.55498	4.66435	17.5936	4.66059	5.83281
1.04867	-2.1503	5.24052	7.05861	4.28496	17.2579	3.5037	5.70195
1.04933	-2.59249	6.0884	6.94721	3.22214	16.9756	4.40653	5.29506
1.05	-2.58596	5.88568	5.64211	3.28778	16.6741	4.52265	6.832
1.05067	-1.73508	5.3145	5.16578	3.49792	16.4614	4.29957	5.04771
1.05133	0.530687	5.33843	5.00422	3.28283	16.5758	4.08092	5.86633
1.052	-3.16657	5.27533	2.23129	3.58645	15.3862	3.98019	5.70788
1.05267	-2.75842	6.1736	3.12189	2.37852	14.404	3.4614	3.8701
1.05333	-1.04625	6.80888	4.3869	2.92669	16.0425	3.63203	4.45897
1.054	2.31432	4.97128	3.39393	3.81257	14.2426	2.0298	4.38311
1.05467	2.88422	4.63255	3.60788	3.06721	15.4615	2.49099	3.68567
1.05533	2.21566	5.80403	4.31896	3.3758	15.0161	4.03638	3.95967
1.056	-3.48757	5.4641	4.16839	2.51531	14.2338	5.4498	4.06658
1.05667	-5.29635	5.3717	3.8986	4.3003	15.2656	6.23418	3.34569
1.05733	1.00811	5.71028	3.00482	2.99552	15.6388	5.04783	3.62748
1.058	3.28696	6.00696	3.03294	3.2865	14.1116	3.19632	3.7949
1.05867	3.11082	6.61722	3.62253	3.47161	13.3451	4.52787	3.27541
1.05933	3.29862	6.23905	2.42811	3.706	14.7161	5.10498	4.07545
1.06	-0.44752	5.42071	2.28771	3.73077	13.8109	3.40784	3.8218
1.06067	-1.87978	4.92411	2.02827	3.13256	15.4688	3.82282	4.01884
1.06133	-0.35873	6.18946	2.79755	4.34615	15.221	2.65203	4.31454
1.062	2.37208	5.80276	2.61778	3.28405	15.166	2.12937	2.98966
1.06267	1.72784	6.72198	0.9479	3.94891	16.2166	4.86707	3.78736
1.06333	3.40113	6.96718	1.20414	4.04603	15.5787	3.58079	3.58082
1.064	3.39526	6.69862	2.37489	4.64636	18.5024	2.72995	2.52394
1.06467	2.02267	6.50321	2.38262	3.83601	16.6985	2.57496	2.37765
1.06533	2.13241	5.86773	2.1014	4.58157	17.866	5.07548	2.76447
1.066	2.85258	4.51169	2.12117	4.24746	17.5058	4.93199	2.01619
1.06667	0.056637	5.56221	1.04403	3.39523	16.9819	5.69782	1.82564
1.06733	-1.60762	6.21931	1.20923	4.35879	15.9184	3.29603	2.86009
1.068	-1.93185	5.02452	1.13898	4.56527	17.6421	4.409	3.47742
1.06867	-3.56244	4.2353	0.388125	4.06993	17.6469	5.18572	2.11697
1.06933	-3.25878	3.97621	0.412407	3.34474	18.1432	4.75291	3.19882
1.07	-1.25688	3.77467	1.49078	4.0563	17.6937	4.20176	2.75398
1.07067	-3.43175	4.17118	0.441763	4.28722	16.8083	2.17506	3.47167
1.07133	-0.84312	3.88058	1.12092	3.2979	17.3165	2.057	2.58973
1.072	-3.6487	3.93335	0.890835	2.82692	17.9562	2.2317	2.77746
1.07267	1.30141	3.08108	0.624486	3.3418	19.7849	3.48476	3.99917
1.07333	4.66426	3.11536	0.567575	3.04453	18.8193	4.89807	3.06211
1.074	2.04596	2.70039	0.456157	3.90326	18.4213	5.43521	2.71016
1.07467	2.37874	2.08066	-0.24532	2.99728	17.6772	3.19845	3.45758
1.07533	0.064331	2.13786	0.400719	4.2079	18.3724	5.89952	4.14855
1.076	0.359498	3.24953	1.39563	3.83254	17.8424	2.50317	3.13665
1.07667	-1.47285	2.97035	1.25946	3.43324	17.0408	3.88171	2.95435
1.07733	2.80034	3.70995	0.173994	2.95002	17.1901	3.24616	2.41941
1.078	-0.00365	3.17179	-1.33516	4.05211	18.009	3.78628	1.94649
1.07867	0.172598	5.64717	-1.76094	3.08819	14.74	4.45854	2.21984
1.07933	3.12741	5.59025	-1.35332	2.17818	15.663	4.75596	2.46051
1.08	0.567401	6.4562	1.07464	2.90376	15.1589	3.39669	1.14713
1.08067	5.73792	4.47269	0.193504	2.58733	14.4427	3.04975	3.42394
1.08133	3.13202	5.01116	2.54273	2.25614	14.2579	3.92018	4.38889
1.082	2.63156	4.70445	0.842223	2.29051	15.0854	3.5448	3.96328
1.08267	2.69655	4.96628	1.1614	3.12705	15.004	3.65397	4.88411
1.08333	0.214548	5.4209	2.14267	2.77839	13.1356	4.19135	4.76569
1.084	2.17069	4.24124	4.53508	3.04165	12.9641	3.38781	4.22115
1.08467	3.10141	4.76648	2.93212	2.19891	13.7738	4.79229	4.42386
1.08533	1.87262	4.58724	2.58015	2.45789	13.8818	2.46947	3.24635
1.086	2.41164	4.27046	1.39406	2.42852	15.5245	3.69099	3.45702
1.08667	0.950944	6.20114	1.89621	3.35223	13.6087	2.5953	3.34194
1.08733	-3.31221	4.61978	0.458141	2.177	14.8624	3.78833	4.08369
1.088	-1.81068	4.82395	-0.16708	1.78374	14.748	3.36709	2.41841
1.08867	3.92422	4.7214	0.475047	2.92296	14.0543	2.95637	2.85392
1.08933	0.207616	4.47967	-0.71029	3.12033	13.4833	4.56365	2.88197
1.09	5.09934	4.67581	-0.0191	2.75656	13.1819	2.95333	3.24903
1.09067	2.15006	3.29424	0.128957	3.36984	13.7906	2.60223	2.11327
1.09133	0.342806	3.773	-0.6769	3.974	13.5954	5.08538	3.23813
1.092	-1.27045	4.23451	-2.28753	3.20602	14.2584	3.1619	3.99379
1.09267	3.30373	2.27094	-1.36987	2.74532	13.2047	4.43019	4.05228
1.09333	3.91738	2.39504	-1.36606	3.07622	13.7203	2.98487	1.75038
1.094	2.03154	2.72748	-0.06529	2.54406	14.2511	3.81588	3.14498
1.09467	0.438915	2.15652	-1.49285	2.42739	15.8611	2.1992	3.5128
1.09533	2.86115	2.68366	-1.60941	3.15524	14.5868	2.00742	3.94208
1.096	5.39781	2.53748	-1.35176	1.9462	15.8051	4.6607	4.21587
1.09667	1.497	2.2702	-1.57319	2.05785	15.2489	4.57665	3.76452
1.09733	0.033748	2.53243	-1.33957	1.91629	14.644	3.50943	4.23998
1.098	3.26185	2.23325	-1.23886	1.87309	14.2769	3.69482	4.33163
1.09867	0.97206	3.06201	-1.41106	2.41003	15.028	3.47153	2.5856
1.09933	0.90522	2.02352	-2.04295	2.85646	15.8299	3.31793	3.95317
1.1	2.78779	2.36386	-2.37106	1.66141	15.2152	4.35104	3.1038
1.10067	2.63913	2.907	-1.02106	1.56779	15.104	2.98545	4.59965
1.10133	-0.61233	2.77432	-1.20634	2.42302	16.1221	4.63983	4.83886
1.102	2.17827	3.09421	-1.08271	2.3317	16.2907	4.43217	5.12418
1.10267	0.280825	3.33005	-0.75778	1.43862	13.9868	3.07557	5.95952
1.10333	-0.8716	2.95497	1.00509	2.4565	16.1317	2.00732	5.14356
1.104	-1.33719	2.74444	-0.97689	2.45249	16.625	1.69155	5.61882
1.10467	-2.22208	4.03979	-2.58149	3.00902	14.9174	2.78281	5.52531
1.10533	2.99803	2.70244	-2.18796	3.01796	15.2712	3.03818	3.57067
1.106	2.78473	2.37179	-2.29353	1.78221	15.6451	3.47309	5.11149
1.10667	2.31387	2.72646	-2.20908	2.51849	14.9166	3.31858	5.05072
1.10733	-0.82548	1.11586	-2.4712	3.28128	14.7721	1.46822	5.45708
1.108	-0.32598	1.17163	-2.69665	2.90892	14.6738	2.87166	4.38026
1.10867	-3.41369	0.891319	-2.4407	1.29776	14.511	3.10495	5.77814
1.10933	-3.76788	0.095306	-3.04075	2.94409	14.94	3.64961	4.9287
1.11	-4.0745	1.0838	-1.94382	3.09329	14.403	4.73528	3.96346
1.11067	-1.90356	0.215842	-1.47107	1.9627	14.1105	2.98683	2.93144
1.11133	2.26406	0.131441	-0.84051	2.41856	12.1054	2.03237	3.28444
1.112	3.92253	1.30052	-0.72174	2.81183	12.7487	3.87688	3.23853
1.11267	3.78801	2.13553	0.048955	2.49756	11.7993	3.79194	2.84355
1.11333	3.13225	0.958424	0.607559	1.70397	13.4054	4.63512	5.33889
1.114	-0.72058	1.60823	-0.00098	2.30567	13.7857	3.33826	3.79243
1.11467	2.10375	2.98388	-0.52848	1.6771	13.4422	1.19109	4.26413
1.11533	-2.65148	1.04218	-0.19424	2.36305	13.2679	2.00284	3.28739
1.116	-3.32019	1.68726	-0.31453	2.01494	13.5988	3.97256	2.89141
1.11667	-1.77618	0.901556	0.550433	1.96858	12.3628	3.14656	4.34059
1.11733	-0.58427	0.419599	0.622828	2.4965	11.8717	3.00691	4.64987
1.118	-0.28436	1.09695	-0.80056	2.52014	10.5464	4.11964	3.41182
1.11867	-2.68213	0.186185	-0.41949	1.64436	12.3067	3.80483	3.43758
1.11933	-0.37469	0.81861	-0.34045	2.07725	12.4378	5.73285	3.14457
1.12	2.77682	1.68202	-0.23871	2.75244	11.446	3.1974	2.34926
1.12067	0.297555	1.96522	-0.20928	1.82663	11.7163	1.63475	0.999586
1.12133	2.35332	0.767365	-0.27387	2.01815	12.6746	1.26786	2.54689
1.122	0.586721	0.783316	-0.84545	2.74679	11.8175	3.06817	2.69692
1.12267	4.23488	1.00836	-1.60638	2.2333	11.8242	2.64531	3.73934
1.12333	4.03348	-0.47701	-0.59383	1.1787	8.49961	3.56538	3.84943
1.124	3.37227	0.036633	-1.67985	2.12525	9.35309	3.49858	3.31926
1.12467	0.348749	-0.25186	-1.01807	1.79518	11.7188	2.33236	2.59091
1.12533	0.547196	-0.13689	-0.11694	0.498809	10.456	2.92479	2.51036
1.126	0.896301	0.138186	-1.53078	0.93158	11.8149	2.39041	3.53189
1.12667	-2.18623	-0.51731	-2.51217	1.67974	11.7695	2.46095	3.09109
1.12733	-2.14868	1.21005	-2.59401	1.25683	12.4794	1.59473	1.23011
1.128	-2.65912	-0.52161	-3.22211	1.04039	11.6536	3.81048	3.35373
1.12867	0.395377	0.838077	-3.1051	0.480299	10.6519	4.95148	4.12425
1.12933	-2.56641	1.13671	-1.66629	0.727624	11.6679	4.42631	2.68918
1.13	-5.22852	0.119693	-0.71288	0.005227	11.4336	2.39222	2.81289
1.13067	-3.42324	-0.35513	-1.08535	0.766738	12.3525	3.97866	4.05636
1.13133	0.950279	-1.10059	-0.55931	0.915383	12.2421	2.87726	1.60991
1.132	5.39821	-1.17014	-1.94723	0.174409	10.7016	4.2908	3.13767
1.13267	2.54804	-1.96863	-2.28621	0.31436	10.7505	2.59243	2.48103
1.13333	3.23069	-1.86066	-2.78337	0.955916	11.5389	2.35055	2.02246
1.134	0.019139	-0.98879	-1.2193	1.03366	11.9839	3.43692	2.25761
1.13467	-0.34571	-1.12382	-1.10816	1.03501	12.0881	2.7275	2.60087
1.13533	2.15872	0.110195	-1.95036	0.939846	11.8839	3.44431	1.93181
1.136	-0.3582	0.049087	-1.0271	1.20008	12.8537	4.61991	2.3881
1.13667	-2.40776	-0.28492	-1.33775	1.72652	10.8663	3.75989	0.587276
1.13733	-0.86651	1.00659	-2.16141	1.34687	13.0168	4.81955	1.24987
1.138	-2.86217	0.784459	-1.59606	0.916148	10.9869	4.0002	1.71437
1.13867	-2.45088	-0.07503	-2.96989	0.272272	11.4636	3.86492	1.36753
1.13933	-3.4656	-0.90574	-3.00794	-0.36843	11.9376	1.73608	1.88049
1.14	-4.88412	-0.90671	-3.72656	-0.00954	10.2209	3.29946	2.51896
1.14067	-1.58126	-1.07266	-3.06313	-0.04953	10.3912	1.50024	2.20305
1.14133	-1.63768	-1.15321	-1.68248	0.532006	12.5016	1.68485	3.2881
1.142	-6.57058	-1.22337	-2.54644	0.620579	11.046	2.22932	4.00982
1.14267	-5.2537	-1.02132	-2.20341	-0.06544	9.64189	0.642791	3.65392
1.14333	-5.85591	-0.41202	-1.98005	0.726014	11.7972	0.523851	1.72883
1.144	-6.45657	-0.0521	-2.76472	-0.13463	11.4254	4.28557	2.79275
1.14467	-4.29992	0.551928	-1.72658	0.745154	11.7026	3.22627	3.09862
1.14533	-5.11719	-0.4395	-2.72593	0.69033	11.8355	3.2064	3.81257
1.146	-6.60987	-1.19246	-3.50235	0.739549	10.7262	2.85866	3.81948
1.14667	-7.86715	-0.92077	-3.07712	0.911738	11.7612	2.72278	3.21187
1.14733	-9.12116	-2.2593	-3.42602	1.22191	14.1926	3.70353	4.77804
1.148	-5.55741	-2.85461	-2.34442	0.924709	11.0274	2.70613	2.64938
1.14867	-0.83634	-1.86888	-3.18437	1.4998	11.1972	2.86103	3.17863
1.14933	-2.979	-2.43916	-3.0564	0.694315	10.906	3.99636	3.62403
1.15	-8.40164	-1.48984	-1.64094	0.594438	10.2384	3.08363	4.11272
1.15067	-4.87331	-1.40104	-3.59977	0.052964	11.2307	3.979	3.44297
1.15133	3.66994	-0.62871	-2.8362	0.541861	9.53156	3.6161	2.88651
1.152	1.23305	-0.4616	-4.04909	0.077995	10.7229	1.58179	2.40142
1.15267	0.63558	-1.30627	-3.93802	0.258441	11.2113	2.05066	3.17869
1.15333	-2.42821	-1.02709	-3.0064	-0.13228	9.95429	1.36171	4.86321
1.154	-1.8404	-1.08793	-2.80585	-1.30826	11.0143	3.4685	3.70928
1.15467	-1.36393	-0.8377	-1.86733	-0.02262	11.0746	3.1706	4.03902
1.15533	-3.10488	-1.18421	-2.25296	-1.08802	13.3004	2.81387	2.22356
1.156	-6.41915	-1.21189	-2.06518	-1.09358	11.5932	3.76518	2.06569
1.15667	-3.13303	-2.05704	-2.21796	-0.73457	10.7365	3.02902	2.87545
1.15733	-0.25947	-1.18141	-3.03158	-1.24237	10.8477	3.65697	4.3687
1.158	-1.08431	-1.09586	-1.66795	-0.68494	10.7653	4.35507	3.04378
1.15867	-2.99715	-2.9239	-2.38544	-1.20443	9.39099	2.31998	5.18558
1.15933	-0.99443	-2.57762	-0.65372	-1.19054	11.0403	2.63922	3.67114
1.16	-0.32142	-2.08966	-0.93057	-0.96756	12.0794	2.63867	2.85016
1.16067	0.379753	-2.19863	-1.13893	0.365913	9.72782	3.58316	3.07985
1.16133	0.444534	-2.16193	-2.30941	-0.01073	9.73493	1.91627	3.66354
1.162	1.56455	-2.35117	-2.46602	0.096085	9.44002	2.56939	5.2114
1.16267	-0.59406	-3.19863	-1.69141	1.76318	9.48282	1.95276	3.72356
1.16333	2.45603	-3.02749	-2.82972	0.438011	9.80565	2.00279	3.8088
1.164	1.92868	-1.4909	-3.1521	1.47889	9.59504	-0.59722	2.53864
1.16467	-4.68288	-1.49867	-1.98399	0.223113	9.35775	0.264715	1.99612
1.16533	-2.22373	-0.07254	-2.39269	0.78119	8.48225	0.076064	1.75314
1.166	-0.10821	-1.07434	-2.40459	0.601269	8.96225	1.2759	2.31297
1.16667	-2.67011	-0.37762	-2.20343	-0.37864	9.39431	1.84998	2.53617
1.16733	-0.82746	-1.71642	-1.44533	0.226099	8.04988	1.82919	3.73693
1.168	-1.42849	-0.8392	-1.62933	0.478596	8.67722	0.748596	1.99893
1.16867	-4.71354	-1.54281	-1.58237	1.44284	9.27782	1.5598	2.16668
1.16933	-3.81213	-1.46341	-1.22427	0.857661	10.1052	0.697763	1.99514
1.17	-2.2908	-1.82767	-1.64734	0.576947	9.34255	3.41786	3.17016
1.17067	2.44229	-2.83101	-2.6272	0.566294	10.9188	4.81784	2.3771
1.17133	2.43315	-2.74668	-3.13942	1.25203	10.1645	3.52094	1.03001
1.172	0.36483	-2.64536	-2.04881	1.1736	9.57218	2.62156	1.61185
1.17267	0.579403	-2.44839	-3.5434	1.33404	9.47998	1.60541	1.53384
1.17333	-1.419	-3.32497	-2.30316	-0.02736	9.73097	2.6004	3.27644
1.174	-0.49592	-3.12689	-3.23934	0.683491	11.3256	2.79169	2.73199
1.17467	-3.2284	-2.60717	-2.01938	0.604339	8.48233	0.422673	2.47091
1.17533	-1.50757	-4.03326	-1.83874	0.31182	10.6795	3.33371	2.69716
1.176	-4.15964	-2.83126	-0.96215	-0.49492	8.61426	2.93764	1.73625
1.17667	-1.80049	-3.82406	-0.04261	-0.47276	8.73431	1.48367	3.27587
1.17733	-3.89368	-2.80531	-0.3834	-0.74903	9.45582	3.07425	2.07866
1.178	-6.51426	-2.33964	-1.32551	0.132526	9.7165	2.24752	0.865757
1.17867	-7.14812	-2.52121	-0.48175	0.173014	10.9829	3.90974	4.04889
1.17933	-1.83537	-0.96901	-0.02076	-1.12857	7.91492	3.7635	3.78926
1.18	-1.87756	-2.77154	-1.7163	-0.13406	10.2057	3.26637	3.91728
1.18067	-4.9095	-2.64997	-0.84655	0.316647	9.9765	2.64416	2.35289
1.18133	-6.41456	-3.83872	-1.21801	0.607739	8.74068	3.89279	2.1237
1.182	-5.66668	-3.50995	-0.739	-0.36558	9.13472	4.35189	3.18449
1.18267	-7.98258	-3.73115	0.528178	0.178157	9.92707	4.65563	1.83817
1.18333	-5.49549	-3.89862	2.6777	0.590834	11.1585	1.80082	2.09384
1.184	-3.08053	-3.60987	3.61833	-0.1027	9.09675	1.66572	1.95488
1.18467	-0.98358	-2.87873	3.45446	-0.06163	10.2639	2.79091	2.63225
1.18533	-5.36064	-3.27822	3.15107	0.067614	9.44229	2.75006	2.04473
1.186	-0.63485	-3.26288	3.49284	-0.0157	10.0355	0.879891	2.74719
1.18667	-3.12979	-4.27911	3.61015	-0.7488	9.4774	1.03478	2.05406
1.18733	-1.7743	-3.66081	2.06983	-0.30489	7.89903	1.52349	1.82353
1.188	-2.4287	-3.96996	1.09905	-0.59137	9.58242	3.07813	3.65649
1.18867	-6.2521	-3.16026	-0.31886	0.319024	8.12397	1.0363	0.783894
1.18933	-6.99246	-2.66691	-1.32034	-0.81545	8.53024	1.16312	2.56002
1.19	-7.03153	-3.13166	-0.91879	-0.08828	9.36422	1.81028	1.75006
1.19067	-1.67005	-1.60049	-1.72976	-0.30652	9.25451	0.740832	2.29545
1.19133	-1.38283	-1.71319	-1.0443	-0.1826	8.51426	1.07452	2.00617
1.192	-1.47517	-3.25109	-1.63	-0.62068	6.09097	0.718612	0.441875
1.19267	-4.81872	-3.22869	-2.20403	-0.02704	7.80423	1.5762	1.74406
1.19333	-3.87438	-1.79654	-2.42436	0.373983	8.57064	2.97873	1.11217
1.194	-4.58348	-3.25953	-3.20802	-0.63623	8.76527	2.15597	1.96558
1.19467	-7.9268	-1.85613	-3.8637	-0.38177	9.33593	2.43988	2.54746
1.19533	-4.30117	-2.06472	-4.09135	1.0166	9.77192	1.05638	0.652342
1.196	-3.83459	-0.76128	-3.38866	0.187759	8.35866	1.31902	1.68995
1.19667	-5.14628	-1.40368	-2.93614	0.569717	9.07473	2.30182	0.469436
1.19733	-4.43308	-1.63492	-3.48896	-0.02554	7.32026	1.3602	1.42957
1.198	-7.29845	-2.02677	-2.19133	0.44214	8.577	1.75829	2.54836
1.19867	-5.10648	-2.89925	-2.55477	0.544989	7.15826	1.06634	1.50202
1.19933	-7.93219	-3.27835	-1.03708	0.452946	6.91868	1.55728	2.79878
1.2	-6.33125	-2.85371	-2.97828	0.475238	7.83907	0.244278	1.69871
1.20067	-3.87434	-2.41109	-2.39204	-0.15918	7.07088	0.659451	2.51092
1.20133	-0.54536	-3.08283	-1.30312	0.081978	7.33118	1.13925	0.871529
1.202	-2.04428	-3.17468	-0.291	0.039027	6.1041	0.5555	1.89983
1.20267	-2.87704	-3.6374	-0.4476	-0.02158	5.6103	2.10204	1.30422
1.20333	-9.53012	-4.32156	-0.32232	-0.33834	6.36167	2.50326	2.64372
1.204	-9.28461	-4.25301	0.188095	-0.26784	5.97728	2.38456	2.42837
1.20467	1.04201	-3.31476	1.12372	-1.22537	5.34443	2.43636	1.96121
1.20533	-0.08319	-2.63345	0.294955	-0.01327	6.07099	0.644782	2.56054
1.206	0.295625	-4.36335	0.267172	-1.19097	5.13314	2.91026	2.17785
1.20667	-1.10165	-2.35089	-0.82182	-0.72231	5.9373	1.58426	1.53877
1.20733	-0.80332	-3.1321	1.01579	0.093885	5.61766	2.14153	0.174378
1.208	-5.73103	-3.39268	-0.04492	-0.14116	5.85394	1.15051	1.45503
1.20867	-2.91366	-3.02084	-1.01042	-0.31119	5.84042	1.48331	0.377494
1.20933	-1.86876	-3.18295	0.094834	0.110573	4.84412	0.614783	0.944057
1.21	-5.769	-3.81282	-2.09406	0.467964	5.70158	1.80183	2.05683
1.21067	-6.18788	-3.46839	-1.85294	0.450095	6.01568	1.5769	1.66246
1.21133	-0.25763	-2.47958	-0.35751	0.698979	5.73601	1.55791	2.09903
1.212	0.643303	-3.19975	-1.94999	-0.42134	6.42009	0.601819	2.17266
1.21267	-1.39068	-2.86951	-0.01229	0.00649	5.68953	1.13958	1.35648
1.21333	-3.40271	-2.88197	-0.01415	-0.09532	5.47558	1.36334	0.719402
1.214	1.23786	-2.99849	0.103503	-1.01179	5.09554	1.84815	0.41026
1.21467	2.27532	-2.51275	-1.3827	-1.45081	6.19488	1.10382	1.84286
1.21533	5.06785	-1.91368	-1.261	-0.74462	3.97807	0.499078	1.58436
1.216	5.0335	-1.84013	-3.38244	-0.8954	3.48307	-1.34937	1.44326
1.21667	3.73064	-2.10453	-1.93312	-1.21052	4.56644	1.81466	2.66777
1.21733	0.546607	-3.01669	-3.21629	-0.58307	3.5212	-0.63075	2.084
1.218	-2.50026	-3.26091	-3.03854	-0.7317	5.54616	0.302938	2.22972
1.21867	-0.46599	-2.4548	-2.08916	-1.3534	5.10493	0.469012	2.64869
1.21933	0.340845	-2.98371	-2.82218	0.026406	3.84809	-0.36263	1.6263
1.22	1.36671	-3.10053	-1.9124	-1.6498	4.77678	1.08143	2.26077
1.22067	-1.71863	-2.44868	-3.81849	-0.94379	4.21667	1.77154	1.14942
1.22133	-6.3491	-3.09873	-2.6023	-1.31364	6.52344	3.09874	0.864282
1.222	-4.16381	-2.59844	-2.67735	-2.01667	3.49707	2.55967	2.21617
1.22267	-3.71283	-3.02726	-4.18324	-1.99086	4.00215	2.52834	3.13989
1.22333	-1.81968	-2.94107	-3.16551	-1.18395	5.16156	-0.41801	3.7836
1.224	-2.52905	-2.53546	-2.07994	-1.26883	7.06554	0.746245	1.12629
1.22467	-3.42954	-3.52408	-2.88961	-1.38091	5.11929	1.43471	0.37373
1.22533	-2.71169	-2.94977	-2.97352	-1.01879	5.62315	1.7496	0.753448
1.226	-4.94446	-3.97681	-3.93381	-2.17176	5.64039	2.53069	2.52997
1.22667	-5.0632	-3.20105	-3.09839	-0.90952	5.58275	0.519989	2.69701
1.22733	0.35693	-3.1075	-2.54559	-1.10446	5.7346	3.73906	2.08579
1.228	0.057135	-2.20782	-1.88005	-1.81512	6.43471	0.806598	0.380583
1.22867	-0.52398	-2.50841	-1.24085	-2.31848	5.88115	0.917829	1.51462
1.22933	2.73317	-1.62061	-0.7998	-1.09907	4.17684	0.533192	2.98205
1.23	-1.13867	-3.29485	-2.77866	-1.15924	4.81013	1.16549	2.68812
1.23067	3.71256	-2.54498	-3.09124	-1.8322	5.20323	-2.27156	1.55087
1.23133	4.14613	-3.37996	-2.89797	-1.51278	3.96553	-0.64358	1.58878
1.232	-0.31456	-2.87524	-3.15489	-1.15573	5.58958	1.39725	2.1002
1.23267	-0.21002	-3.46154	-2.77717	-0.08449	5.20287	0.068653	1.68077
1.23333	1.07533	-3.89118	-3.26357	-0.94919	5.81279	-1.11662	0.799441
1.234	0.843222	-3.86343	-2.67434	-0.96732	8.26999	-0.34241	2.53805
1.23467	0.494898	-3.60871	-3.08596	-1.02216	6.43017	-0.49541	1.97768
1.23533	-1.74684	-3.98183	-3.80946	-0.15708	6.01336	0.796672	0.588475
1.236	-3.07028	-3.15064	-3.42785	-0.43193	6.13012	-1.09028	1.90478
1.23667	-3.9923	-3.49849	-3.91219	0.491782	6.30502	-1.68466	2.40199
1.23733	-1.3146	-4.14092	-3.08559	-0.77314	6.49063	-0.91257	1.19064
1.238	-0.7026	-4.10919	-4.36911	-1.53764	5.70128	-1.80518	1.87764
1.23867	-3.10902	-2.8872	-4.20249	-0.78089	5.69388	-1.70604	0.744412
1.23933	-5.72218	-3.29069	-2.54927	-0.07083	4.69071	-0.67494	2.81932
1.24	-3.49732	-3.87796	-3.25129	0.391124	5.19554	-0.38535	1.27961
1.24067	-1.68178	-4.03604	-2.99523	0.123539	4.50229	-0.17017	1.52317
1.24133	-5.21655	-3.07932	-3.66459	-0.18706	2.85119	-0.66408	-0.02637
1.242	-2.27711	-3.99477	-2.87504	-0.34828	3.87297	-2.2368	0.730496
1.24267	0.691912	-4.44358	-2.74667	-0.82969	4.5303	0.236544	1.39614
1.24333	3.79633	-4.08094	-1.71872	-0.64927	3.3964	0.102216	2.08962
1.244	-2.27083	-4.21798	-1.97494	-0.74591	4.32643	0.511489	2.24832
1.24467	0.784521	-3.58188	-2.05949	-1.56502	2.24283	1.24305	0.895084
1.24533	-1.38908	-4.68711	-0.83919	-0.9098	4.19394	-1.50079	3.89558
1.246	-1.32382	-3.94752	-1.60115	0.103743	4.47622	-3.28488	3.17119
1.24667	-1.41986	-3.65936	-3.10888	-1.34251	4.6829	-1.83245	5.00399
1.24733	-3.79426	-4.32449	-2.3929	-1.70643	3.11057	-1.14099	4.05392
1.248	-3.86567	-3.85992	-1.84183	-1.64486	3.70942	-0.68498	3.84631
1.24867	-2.40818	-3.72681	-2.08683	-1.0918	4.49779	-0.34511	3.84447
1.24933	-5.37634	-4.39595	-2.90106	-1.81388	3.40348	-0.77083	3.71581
1.25	-7.70519	-4.24558	-1.66415	-1.42203	4.10573	0.704729	4.57341
1.25067	-5.51952	-3.85095	-2.03412	-1.14926	2.13972	0.104294	4.45964
1.25133	-5.63788	-4.84344	-2.06907	-1.3544	3.87407	0.40083	3.99404
1.252	-0.99968	-3.55808	-2.29846	-0.56904	2.33183	0.445275	2.89028
1.25267	-3.83232	-4.22528	-2.59095	-0.48956	2.30841	-1.84198	3.36208
1.25333	-1.47584	-4.49131	-2.63137	-0.45231	3.11856	-0.42155	2.9208
1.254	-3.4597	-2.58506	-2.30267	-0.58552	2.70457	1.24138	2.15446
1.25467	-7.30439	-3.72601	-1.97695	-1.36343	1.67981	0.035189	1.98789
1.25533	-4.6222	-3.01161	-1.71053	-0.64073	2.74447	-0.35336	3.01175
1.256	-4.98397	-2.20637	-3.03367	-1.09451	1.08483	-0.30539	2.51066
1.25667	-6.61341	-4.22977	-3.22272	-1.19378	1.80125	-0.10269	3.46678
1.25733	-3.8235	-4.24179	-3.25969	-0.01492	2.30477	-0.00126	3.66724
1.258	-1.28742	-4.80097	-2.85327	-1.1843	-0.11245	0.251206	2.61101
1.25867	-3.08247	-5.05506	-3.42449	-0.87995	1.32467	-0.14142	3.9599
1.25933	-3.71036	-4.49027	-3.94523	-0.95171	1.86166	-0.52868	3.21038
1.26	-1.91687	-5.04522	-4.36467	-0.58574	1.2234	0.917032	2.27296
1.26067	-2.26197	-4.06337	-3.35308	0.055669	2.33354	0.121215	3.28587
1.26133	-1.36007	-4.34807	-3.79513	0.028331	4.9267	-0.05634	4.42235
1.262	-5.12065	-5.38741	-2.84292	-0.78799	2.34683	2.06208	3.96563
1.26267	-3.63258	-4.38898	-3.18415	-0.15495	2.07299	1.50943	4.13388
1.26333	-4.88078	-4.59771	-3.31598	-1.04066	2.72605	2.0095	3.17055
1.264	-5.27284	-3.35527	-2.19033	-0.07834	4.44496	0.62864	1.47126
1.26467	-3.07836	-2.57782	-2.30088	-0.21082	2.93869	1.55135	1.6493
1.26533	-3.45244	-1.83946	-2.70161	-1.26011	2.57173	0.784625	2.63873
1.266	-3.99698	-3.61449	-3.97239	-1.24775	2.71398	0.759904	2.66977
1.26667	-2.95721	-3.16878	-2.14421	-1.83484	4.0328	0.351109	4.05468
1.26733	-2.13241	-3.47361	-2.37013	-1.23432	3.684	-0.84307	3.39528
1.268	-4.11022	-3.38558	-2.57563	-2.36967	4.53989	0.73402	4.42435
1.26867	-5.56476	-3.60289	-2.89366	-1.6271	2.06861	-0.34488	4.16977
1.26933	-0.00693	-4.1509	-3.65551	-1.77988	2.63118	1.88981	3.71589
1.27	-1.44119	-3.10827	-3.77443	-1.92716	2.11971	0.313375	2.89762
1.27067	-0.90289	-3.07256	-4.1865	-1.23423	3.63236	1.7463	4.16617
1.27133	-2.13553	-2.55057	-3.76488	-1.99654	2.09671	0.279764	3.21097
1.272	-2.40962	-3.39317	-3.75522	-2.80157	1.19771	-0.03259	2.21971
1.27267	-1.93284	-3.56417	-4.3262	-1.61437	2.64584	0.802072	2.33203
1.27333	-2.34651	-3.89261	-3.72775	-2.0034	3.46432	0.749598	3.18467
1.274	-3.23557	-4.38753	-3.14397	-1.50726	3.26522	0.328839	2.81567
1.27467	-0.49137	-4.6735	-3.52743	-2.51074	3.32747	0.806415	2.51626
1.27533	-3.65474	-3.93464	-3.71741	-2.82913	3.70914	1.47125	3.59122
1.276	-3.55028	-3.71157	-3.58025	-2.7018	4.41045	1.93005	4.0911
1.27667	-5.66536	-3.44774	-4.23168	-2.44282	5.62226	0.523147	3.62337
1.27733	-5.3768	-3.97439	-2.46925	-2.03504	4.46296	0.392273	3.51126
1.278	-4.39625	-2.75547	-3.24226	-2.91291	5.80579	1.21645	2.86617
1.27867	-0.93658	-4.44621	-3.20301	-0.89094	7.03771	3.45488	2.4527
1.27933	-2.97886	-5.48087	-3.59357	-0.97411	5.12428	-0.5617	2.82494
1.28	-6.50281	-5.5555	-2.60663	-1.34075	7.38869	1.07788	3.704
1.28067	-4.86998	-5.51461	-4.53782	-2.12163	4.61028	1.70777	3.983
1.28133	2.30242	-5.60561	-4.08917	-0.79431	5.05758	2.14598	2.74718
1.282	-2.24192	-5.42767	-4.05905	-0.96953	5.16826	1.05715	2.1723
1.28267	-0.57064	-4.79316	-4.48805	-0.99183	4.8615	2.1367	2.76047
1.28333	-1.51726	-4.32896	-4.3135	-0.56892	3.44387	3.80917	2.28159
1.284	-3.94977	-5.63599	-4.34297	-0.57402	4.00314	2.94403	3.19722
1.28467	-1.99339	-5.54026	-3.23007	-1.4608	4.09083	0.008582	2.55812
1.28533	-5.18145	-5.37305	-4.20677	-1.28172	5.38291	2.52806	2.5279
1.286	-4.36729	-5.68492	-4.11435	-1.70799	3.93192	2.11019	1.55446
1.28667	-5.53976	-6.65224	-4.6293	-1.81164	4.27179	1.00663	2.21837
1.28733	-6.32178	-5.91869	-4.28623	-2.93086	5.00784	0.905433	2.16371
1.288	-6.68987	-5.93602	-4.25326	-1.18382	4.75945	0.401337	0.890161
1.28867	-3.53371	-5.30644	-3.35547	-0.58524	5.10803	0.57887	1.95272
1.28933	-3.37881	-6.23114	-5.02803	-1.37774	5.25581	0.917768	1.37737
1.29	-2.64241	-6.42208	-4.04563	-0.38684	3.33342	1.6803	2.48193
1.29067	-0.66802	-6.84847	-5.59874	-2.16333	6.7111	-0.41261	1.7928
1.29133	-1.05609	-6.76918	-4.76649	-1.03144	5.64748	-0.35926	2.94527
1.292	-1.30488	-7.21698	-3.4554	-1.55851	6.24373	0.814749	2.84147
1.29267	-3.13989	-5.79197	-4.1452	-0.93361	6.35416	-0.94123	1.06391
1.29333	-2.49861	-6.92349	-4.08273	-1.72734	6.91633	1.23521	1.41136
1.294	-4.78336	-5.51516	-5.67725	-0.82096	5.32236	-0.73218	2.03882
1.29467	-1.21923	-6.78163	-5.00158	-0.44926	6.0605	0.140204	1.90118
1.29533	-3.93327	-6.04099	-4.43145	-1.35695	4.43671	-1.09718	1.58229
1.296	-4.96464	-5.59448	-3.61164	-1.63359	4.43232	-0.59677	0.999783
1.29667	-3.01655	-5.18761	-3.47295	-1.15703	5.79178	1.43587	3.17816
1.29733	-3.72969	-6.23785	-3.96064	-0.23013	5.60844	-0.20454	1.24712
1.298	-5.87055	-5.28365	-3.91035	0.529438	4.92217	0.550877	0.948256
1.29867	-5.09368	-5.14278	-4.15837	-0.66891	6.70296	1.23522	1.76188
1.29933	-1.43032	-5.54184	-3.65813	-0.66333	5.64651	-1.38787	1.41414
1.3	-4.8496	-4.61367	-4.79965	-0.11189	4.40412	-0.20363	1.66102
1.30067	-7.11537	-6.09501	-4.51796	-0.83413	3.44388	-0.86893	2.41206
1.30133	-7.63258	-6.00718	-4.00087	-1.3937	4.17646	-0.68599	2.11773
1.302	-6.74929	-6.12204	-3.58724	-2.42254	4.71922	-0.89001	0.868929
1.30267	-2.96772	-6.89209	-3.86458	-1.80915	2.46639	-1.2454	2.18598
1.30333	-7.07787	-5.65262	-3.43156	-1.21606	3.14557	2.56711	0.729514
1.304	-3.37932	-5.41104	-2.0784	-0.71803	4.3591	-1.57317	0.771303
1.30467	-4.69505	-6.59156	-3.3864	-0.83963	3.28149	0.001628	-0.36257
1.30533	-2.20427	-5.20572	-3.63733	-0.24725	4.37692	0.28233	2.10185
1.306	-6.53516	-6.39427	-2.64389	-1.51996	4.60886	1.04838	2.02813
1.30667	-4.99611	-7.39201	-4.54734	-0.62715	3.71471	-1.27893	1.40702
1.30733	-2.43404	-7.44947	-3.73749	-0.46169	4.94032	1.68638	1.43194
1.308	-3.73551	-7.90789	-5.00543	-0.36436	3.87088	-2.08603	1.02658
1.30867	-4.90647	-6.96681	-4.30132	-0.01215	3.38551	-2.01141	0.87421
1.30933	-1.43469	-7.3207	-4.09292	0.442628	4.33045	-1.43864	4.17614
1.31	0.160735	-7.54964	-5.01456	0.345047	2.84872	0.995327	3.12959
1.31067	-0.60776	-6.53039	-4.73813	0.265095	5.36904	0.477858	2.54836
1.31133	-2.2965	-5.83201	-4.48009	0.003416	3.3087	2.61576	2.38084
1.312	-1.60162	-7.83279	-3.7784	-0.46542	5.32667	-2.12192	2.59839
1.31267	-0.32409	-6.78514	-3.40608	0.205215	4.09692	-0.54064	2.77663
1.31333	-1.68271	-7.45842	-4.83218	-0.24841	3.61363	-2.36112	0.809907
1.314	-2.24967	-7.64649	-4.95017	0.540126	3.49014	-1.13692	2.14847
1.31467	-1.69953	-7.84815	-3.61567	0.135352	3.61179	-0.57483	2.41308
1.31533	-1.51131	-7.9216	-3.71796	0.874619	2.74819	-0.13527	1.49551
1.316	-5.15814	-6.34257	-4.17469	0.276699	1.58508	-0.90165	1.87855
1.31667	-2.98088	-7.27197	-3.80416	-0.01937	3.87639	-1.10607	2.14906
1.31733	-3.39179	-8.38142	-4.53869	0.196682	1.68587	-0.79628	2.16077
1.318	-3.51419	-8.60449	-3.58012	-0.63302	3.50833	-0.97804	1.41109
1.31867	0.667882	-7.57754	-3.85454	-0.98108	3.04008	0.508878	1.24219
1.31933	1.11401	-8.48622	-4.47437	-0.30797	2.78367	-0.6511	0.42667
1.32	-0.58213	-8.69836	-4.42908	-0.66039	1.86491	-1.0951	0.592147
1.32067	-1.38276	-8.33201	-4.00342	-0.69436	1.81141	0.700173	1.55348
1.32133	0.975595	-7.0232	-4.89985	-0.884	2.66856	-0.87383	1.09791
1.322	3.56948	-7.80633	-3.46028	-0.87095	4.25238	0.126224	1.45271
1.32267	-4.75177	-8.42452	-3.66593	-0.83457	2.85782	-0.36707	1.44716
1.32333	-0.176	-7.4873	-2.30902	-0.88582	3.25084	-1.35719	1.66753
1.324	0.517216	-7.81858	-4.03868	0.036879	1.96593	-0.35977	-0.08926
1.32467	-0.32628	-7.20728	-3.81327	-1.03695	1.77816	0.676398	0.973369
1.32533	-4.00552	-7.91368	-5.38983	-0.93917	2.37023	-1.11352	3.5455
1.326	0.234341	-8.32737	-5.03587	-0.35683	2.16993	-2.29194	1.67582
1.32667	-3.77744	-8.20283	-4.11262	-0.93919	0.559937	-1.63828	2.85081
1.32733	-0.47853	-7.72868	-4.38472	-0.33596	1.7556	0.514343	1.81794
1.328	-3.47947	-8.84373	-4.67624	-0.45597	1.942	-0.86217	2.15766
1.32867	1.41595	-9.40203	-4.55182	0.549422	2.99051	-0.42634	2.14919
1.32933	-2.22657	-7.49598	-5.33801	-0.6361	0.644747	-0.64803	0.337404
1.33	-1.72981	-7.77542	-5.9872	-0.88435	2.53218	-1.26606	0.514695
1.33067	-1.18788	-6.01736	-5.7979	-0.52323	2.13013	-1.15763	1.34654
1.33133	-2.33702	-7.30699	-4.45131	-0.48461	2.41702	-1.14276	1.2961
1.332	0.396969	-7.30688	-4.3291	-0.82036	0.923374	-0.48341	2.16865
1.33267	-1.69793	-7.80355	-4.65272	-0.57561	2.5163	-0.66642	2.16445
[truncated: 26,501 more rows]

## Sheet: Panel b
Time (min)	vc46-3	vc46-4	vc46-5	vc46-6	vc48-5	vc48-3	vc48-2
0.000667	1.73346	1.35031	2.34458	-0.91624	-0.84816	0.010083	1.97619
0.001333	0.718888	-1.07947	-0.64321	-1.72301	-1.23368	-1.01293	-0.4895
0.002	-2.54299	-1.4709	0.950277	-0.57518	0.150862	-0.14949	-0.26526
0.002667	-0.17134	-0.18583	1.88253	-1.07515	-0.41591	0.051323	3.34143
0.003333	-1.80057	0.678491	1.07697	0.435163	-0.29399	-0.22794	-1.57695
0.004	-1.02596	0.378592	2.78705	-0.34621	1.17376	-1.06348	2.54788
0.004667	-2.87256	0.542141	1.3035	-0.15095	-0.78472	-0.20615	0.710027
0.005333	-0.61047	0.55625	2.88426	0.774789	-0.8649	-0.72852	2.71454
0.006	-1.64594	0.173438	1.64775	0.984256	-0.77813	0.532039	0.924447
0.006667	-1.51709	-0.38349	1.76414	-0.93001	-0.33335	-0.65142	1.19432
0.007333	-0.62281	1.90815	1.37523	-1.53796	-0.76301	1.7563	0.515637
0.008	1.83593	-2.05035	-1.1811	-2.01928	-0.8852	-0.29541	-0.38078
0.008667	-0.98644	-3.42598	0.77113	-1.77102	-0.99622	0.858705	4.02327
0.009333	-1.21007	-0.66599	-0.79574	-2.94481	-0.8194	-0.41464	-0.88742
0.01	0.856605	-1.36596	5.07816	-2.33582	0.11736	-0.77273	1.93549
0.010667	-0.58303	1.29476	3.51981	-3.02503	-0.53006	-0.0136	-0.18628
0.011333	-1.39091	1.47996	3.94633	-3.61669	-1.20474	0.125583	-1.8371
0.012	0.615563	0.766034	0.760817	-2.91063	-0.94868	0.38009	-1.79391
0.012667	0.973588	0.94113	4.75986	-0.82781	-0.90027	-0.60521	2.88825
0.013333	0.149274	0.133518	3.01143	-1.61711	-0.37851	-0.05603	0.460205
0.014	1.31462	0.250067	2.04826	-1.44604	-0.35645	-1.08718	0.389479
0.014667	-0.25307	0.016773	1.62498	-1.58817	-0.23535	-0.3841	1.00602
0.015333	0.535632	-1.36139	0.108597	-0.28209	-0.13476	-0.30746	-1.83391
0.016	-1.99084	2.04022	3.15203	-0.70183	0.197523	-0.20883	0.33141
0.016667	1.15743	1.61668	4.03871	-1.18092	-0.12011	-0.60783	-0.44968
0.017333	1.06793	1.24526	3.52723	-2.48706	-1.44079	-0.50165	-0.39088
0.018	-0.85894	0.913631	4.34498	-1.3209	-0.03366	0.073248	-2.1286
0.018667	1.37351	3.06247	2.81458	-1.12725	-0.75159	0.812219	-0.37187
0.019333	-2.14898	1.27701	2.94829	-2.28162	-0.62578	0.043618	-0.29139
0.02	-0.20355	0.459614	-0.24766	-1.55137	-0.48643	-0.25876	2.18378
0.020667	-1.4388	2.16726	2.18256	-2.63217	-1.27033	-0.17416	-2.55531
0.021333	0.825203	1.35778	3.51223	-2.72406	-0.26085	0.106641	-0.86722
0.022	-0.39353	0.622604	1.4583	-3.87463	-0.11629	-0.08722	2.41161
0.022667	-1.24735	1.9652	3.78686	-2.50856	-0.79809	-0.10417	0.909682
0.023333	0.795318	3.91568	1.71679	-1.51427	-1.09845	-1.67807	1.15013
0.024	0.112997	1.17148	-0.16411	-1.68067	-0.32208	-0.17519	-0.32066
0.024667	-2.28467	0.822539	2.31787	-2.14097	-0.56183	0.806656	-0.55432
0.025333	0.17086	1.46772	1.50282	-1.49761	-0.36279	-0.92832	1.39191
0.026	0.643479	2.39145	3.95328	-2.01614	-0.54512	-0.38201	0.360979
0.026667	-0.27537	-0.86147	-1.2383	-0.97179	0.215906	-0.11521	0.683591
0.027333	-0.11784	0.278889	2.06676	-0.76769	0.110379	-0.08285	0.270993
0.028	0.354235	0.308086	2.67437	-1.69288	-0.31615	-0.29966	0.838116
0.028667	-0.01615	0.207695	-1.31969	-0.97774	0.458504	-0.46856	0.441525
0.029333	-1.57275	-0.76838	2.11401	-3.06219	0.07461	-0.5789	-0.69331
0.03	0.02326	0.105991	1.15354	-2.20728	1.12027	0.721237	-0.16546
0.030667	0.424355	0.141272	0.843976	-1.42864	1.72289	0.965829	0.839978
0.031333	-0.99634	-3.1744	2.00649	-2.97437	0.63201	-1.77961	0.942421
0.032	0.667759	-2.22944	-0.47461	-1.43336	-0.73706	-1.7	-0.27041
0.032667	2.06501	-0.20481	0.488426	-1.92257	0.953562	-1.49111	-0.06437
0.033333	-1.25041	0.553504	0.870698	-2.27854	-0.72897	-0.05681	0.858568
0.034	1.7222	-2.75636	4.16238	-2.03245	0.241696	-0.64116	1.33763
0.034667	-0.31317	-1.21402	3.39896	-1.35745	0.810323	1.20315	0.566094
0.035333	0.729555	-1.59501	4.27348	-0.49938	-0.17392	0.245007	-0.3886
0.036	1.97602	0.211815	2.46307	-1.42276	-0.07323	0.280577	0.8423
0.036667	1.28293	-1.44907	4.45153	-1.29218	-0.21611	0.321862	0.716296
0.037333	0.72199	-0.68372	2.43152	-0.16283	0.553693	0.803804	1.58828
0.038	0.345983	-0.2437	2.12373	-1.32151	1.50038	0.177969	0.505291
0.038667	-1.07823	0.455896	2.76839	-2.3779	-0.83604	-0.38195	-0.67978
0.039333	-0.9577	-0.55484	2.36835	-1.39873	0.904178	0.729882	0.972168
0.04	-0.17109	0.757319	0.81241	-0.93862	-0.2476	0.498489	1.02032
0.040667	-0.72869	-0.25418	1.43765	-1.2657	0.503475	-0.36623	-0.94137
0.041333	-0.4463	0.714864	2.56524	-0.87645	-0.22104	0.304487	0.599555
0.042	-2.25249	-0.31407	3.18255	-1.37447	-0.98487	-0.8693	-0.77328
0.042667	0.770872	3.30915	1.25141	-0.40173	-1.01339	0.244794	0.742475
0.043333	0.86915	-0.20066	3.30981	-0.44979	0.473354	-0.34651	-1.4556
0.044	1.00648	2.04051	-0.53393	1.24633	-1.47296	-0.22312	1.31251
0.044667	1.38061	-1.31694	-0.45889	2.53582	0.187995	-0.40266	1.28715
0.045333	-0.18021	-0.50596	1.07183	2.40451	-1.14133	-0.5803	0.396101
0.046	-0.39656	-2.10604	-0.25262	0.899389	-0.90163	-0.18118	-0.61699
0.046667	-1.39082	1.16132	2.15265	1.13779	-1.23254	0.545152	0.888663
0.047333	-0.54101	-0.06304	0.897964	-0.03902	-0.96379	0.152229	-1.60465
0.048	-0.56447	1.51781	0.804827	0.552462	-1.24775	-0.70249	-0.01392
0.048667	-0.62468	-1.71131	1.28102	1.30141	-0.93141	0.049494	0.077293
0.049333	-0.55882	0.920247	1.47429	0.127935	-1.80654	0.58242	0.112636
0.05	-0.5265	0.566839	2.11539	1.47789	0.023999	-0.03163	-0.52487
0.050667	0.5779	1.12066	0.373505	1.83501	1.16172	-0.23893	1.15718
0.051333	-2.0221	1.62565	1.18066	1.32725	-1.06129	-0.71868	0.696211
0.052	1.20526	0.197101	0.615945	1.60198	-1.25932	-0.23058	1.91362
0.052667	0.863959	0.693818	2.42259	0.997249	-0.79405	0.179219	0.858192
0.053333	1.89894	-0.21636	4.42706	0.620857	0.471487	1.90221	-0.36347
0.054	-0.36695	0.62778	1.23067	1.12224	-0.81109	0.412785	-0.00028
0.054667	0.529835	-0.44413	4.73275	1.15672	0.182178	-0.81617	1.57639
0.055333	1.679	-1.38498	0.79553	0.408234	0.067462	-0.72857	1.22948
0.056	1.14675	1.12879	-1.24755	-0.40516	-0.85342	-0.63717	1.28427
0.056667	0.206152	-0.04909	0.944393	-0.36581	-0.9649	0.004632	1.79769
0.057333	0.323516	1.14283	1.41202	1.50316	-0.16051	-0.65077	-0.88903
0.058	-0.77926	1.53462	0.297127	0.586062	-1.02747	0.424158	-0.1921
0.058667	-1.55789	1.28188	3.88004	0.204053	0.75128	-0.2298	-1.70154
0.059333	-0.06429	-0.5767	1.52658	-1.46583	-0.24028	0.497828	-0.38619
0.06	-1.71355	-1.70104	-0.4992	-0.58103	0.637627	0.300455	-0.2755
0.060667	-2.56455	-0.28121	4.24765	-1.49272	-0.15509	1.36671	-0.75857
0.061333	1.00867	0.177186	0.294738	-0.39801	-0.96899	-0.21748	-0.4637
0.062	0.403248	1.45921	1.1948	-0.67665	-0.30157	0.307568	-0.54478
0.062667	-1.49478	1.12455	2.22913	1.01667	-0.312	-0.53473	-1.64513
0.063333	-1.36588	0.4384	2.24455	-1.82975	-0.92961	1.10329	-1.32588
0.064	0.511759	1.34205	-0.25549	-1.85235	-0.82587	0.41518	0.947857
0.064667	1.12338	1.23575	0.04045	-2.52374	-2.23582	-1.87	1.20399
0.065333	-0.00965	1.60095	3.41185	-1.67887	-1.39979	-0.03216	1.09785
0.066	0.128568	1.23449	-0.1469	-0.5289	-1.76235	-0.47064	0.963522
0.066667	-1.96581	0.732252	0.883161	-0.53095	-0.49366	-0.47258	1.15987
0.067333	0.601614	-0.13853	0.778001	0.817103	-1.06677	-0.64993	0.97499
0.068	-0.56154	-0.22867	0.477208	-0.80916	-0.05308	0.257274	2.02811
0.068667	-1.4012	-1.8795	-0.34184	-1.43704	-0.18125	-1.00113	-0.24828
0.069333	-0.67706	0.788686	1.8423	-0.87009	0.21149	-0.03617	-0.44357
0.07	-1.78353	1.26467	0.374544	-1.01446	0.435017	0.208791	0.681088
0.070667	-0.01169	0.791274	1.03519	-0.58471	-2.0484	-0.03061	1.50756
0.071333	-0.82031	-0.57676	2.15096	0.622403	-1.24609	-0.49045	2.16843
0.072	0.208342	0.055976	-2.64754	-0.02896	-1.24667	-0.85825	0.687775
0.072667	-2.15027	-1.59359	-1.76194	-0.74028	-0.95784	-0.47188	0.292835
0.073333	-1.30308	2.2904	1.21702	-1.72965	0.062439	-0.5203	2.1642
0.074	0.46904	3.37663	-1.03032	-1.06234	-1.58479	-0.28833	2.43432
0.074667	-1.5785	1.78862	-0.40535	-0.07371	-1.05077	1.09107	0.146939
0.075333	-0.54012	3.39078	-2.03224	0.839178	-0.72905	-1.68897	-0.15688
0.076	-0.82124	1.27876	-0.40231	2.25837	-1.52094	-0.63699	1.0657
0.076667	0.387398	0.129268	-0.80598	0.906486	0.631786	0.493139	2.1621
0.077333	0.191279	2.54179	-0.09872	-0.58187	-1.46589	0.578451	-0.71564
0.078	-0.41492	2.27191	-0.24935	-0.37979	-0.53164	0.231877	-1.21897
0.078667	0.03912	1.51738	1.9422	-0.2063	-2.46242	0.626799	-2.27081
0.079333	3.08566	0.591916	2.12779	-0.82413	-1.88143	-0.5895	0.033971
0.08	0.536645	1.8062	2.02947	-0.09734	-0.72496	-0.23608	0.199293
0.080667	-0.4948	0.68386	1.98815	-1.36818	0.407621	-0.7441	-1.03839
0.081333	-1.61536	1.85488	2.57633	-1.4292	0.076232	-0.00028	-0.71808
0.082	-1.8093	0.093669	1.64358	-2.18046	-0.14799	-0.41534	0.025842
0.082667	0.193032	1.99251	-0.00772	-0.70016	-1.52863	0.011612	-0.80507
0.083333	-1.30112	0.834707	1.75209	-1.84208	-1.72555	0.743561	-0.12899
0.084	-0.76237	0.338515	-1.22411	-0.02741	0.365189	-0.0339	2.73815
0.084667	0.335376	0.239961	1.57246	-0.76954	0.479779	0.615483	-0.05822
0.085333	2.97744	0.518354	2.42295	0.201882	-0.00337	0.566927	-0.19034
0.086	0.64994	1.74161	2.16806	-2.47657	-1.25826	0.36017	-0.50036
0.086667	0.398433	0.374097	0.412343	-1.38536	-2.12423	-0.09378	0.543451
0.087333	0.363921	1.19258	3.91147	-1.97626	-0.40918	0.614831	1.50798
0.088	2.58702	1.57771	2.84324	-1.87766	-0.51186	-0.47565	-0.20566
0.088667	1.77979	1.12955	3.23443	0.819248	0.054406	0.382878	0.131932
0.089333	-0.18921	0.481549	-0.11371	-2.09393	0.401655	0.364247	0.861123
0.09	1.96139	-0.65298	1.59082	0.343139	-1.07794	-0.62049	-0.33891
0.090667	1.38253	1.34839	3.14174	-1.14537	-0.15249	0.234262	0.693973
0.091333	0.895419	-0.28275	3.35182	-0.06596	-0.88881	-0.26921	1.60112
0.092	-0.1486	-0.2561	3.5113	-0.48944	0.067527	-0.89097	1.62484
0.092667	0.115949	-0.0895	4.04479	-0.92292	-0.10229	-0.5294	0.389547
0.093333	0.411466	2.23949	1.83747	-2.28049	-0.90069	0.295099	1.02538
0.094	-0.05968	0.880106	3.26559	-2.40997	0.190101	0.068892	-0.14474
0.094667	3.0784	0.055774	4.23079	-1.60917	-0.17766	0.335765	0.094067
0.095333	1.09927	0.873294	2.99179	-0.70893	0.508833	-0.72574	0.581301
0.096	0.118951	0.114508	2.29892	-1.40981	-1.56379	0.116568	-0.71993
0.096667	1.20066	0.20463	1.02588	-3.46379	-0.92327	0.692839	-1.13823
0.097333	-0.59867	0.630232	-0.18329	-0.89959	-0.15737	1.40357	1.80455
0.098	2.14614	-0.79196	1.44673	-0.9107	-0.51477	0.733753	0.514372
0.098667	-0.82637	0.89672	0.474027	-0.91643	-0.63898	-0.17115	1.05992
0.099333	0.024152	1.82492	2.73642	1.17297	-0.17557	0.85066	0.426621
0.1	0.0466	-0.65593	2.97018	-1.56095	-0.72734	2.30841	0.350723
0.100667	-1.05787	-0.25758	1.99067	-1.38275	-0.79949	1.34003	0.051058
0.101333	-1.14939	0.283274	0.28893	-0.79088	-1.35307	2.37428	-0.01286
0.102	-0.67731	1.06882	2.52781	-2.17388	0.279914	0.984214	-0.17268
0.102667	0.478162	1.12985	3.91435	-2.52545	-0.41826	1.1995	1.65904
0.103333	-1.82862	1.12636	-0.25585	-1.45202	-1.0624	0.812775	-0.19857
0.104	0.399187	1.13595	2.31322	-1.23968	-0.13481	0.714767	-0.88267
0.104667	-0.32967	0.4948	-0.09076	-2.64817	-0.44508	-0.40958	-0.33691
0.105333	2.58854	-0.46776	-1.01294	-2.24938	-1.18274	1.23908	1.51884
0.106	0.664016	0.292534	1.48327	-2.16664	-0.0848	0.791861	-0.14089
0.106667	0.631356	-0.65171	-1.09103	-1.90714	0.29831	1.2641	-0.05913
0.107333	2.28875	0.226049	-1.04588	-1.69158	-1.00918	1.00569	0.213814
0.108	1.68792	0.444717	-0.0606	-1.64383	0.867426	0.369318	0.166041
0.108667	1.82372	1.35923	0.632858	-1.74197	0.324438	0.27161	1.57435
0.109333	0.191705	-0.46152	-0.67096	-0.6782	0.157269	0.76269	-0.10851
0.11	0.726719	-0.22834	2.07984	0.300622	-0.20518	0.202958	2.36637
0.110667	1.81604	1.58126	2.42691	-0.11675	-0.61012	0.764018	-0.18882
0.111333	-0.55405	-0.52638	1.7762	0.288197	-0.76749	1.20257	1.00095
0.112	0.708341	1.15484	1.18795	0.840845	-0.70076	0.068803	-0.185
0.112667	2.39492	1.91535	0.262205	0.137961	0.261288	0.296797	-1.15964
0.113333	1.55509	2.25068	3.60248	-0.07655	0.121274	0.7248	-0.43429
0.114	3.49894	0.973382	1.92711	0.72565	0.601444	0.813348	0.605369
0.114667	3.01629	-0.83376	0.086253	1.16814	0.840733	1.16429	3.12698
0.115333	1.93042	0.92939	0.778685	-0.67172	-0.41084	1.36799	0.116644
0.116	-0.47972	0.952744	1.05805	-0.22741	0.635522	1.88709	-0.76877
0.116667	0.209537	-0.53794	0.300025	0.784825	0.172252	1.78979	-1.06754
0.117333	0.321904	0.705879	-1.07502	0.181701	1.31171	0.840683	0.788971
0.118	1.01593	1.40816	2.51103	-0.99055	1.53816	0.17437	0.757966
0.118667	-0.1526	0.727969	2.86778	-0.06039	2.06244	0.933162	-0.17451
0.119333	1.00844	2.08372	2.04178	-0.31807	0.589568	1.11889	0.420986
0.12	-0.50419	3.76492	0.466127	-0.36147	-0.24241	2.43409	0.71356
0.120667	1.79482	2.73538	2.70793	-1.18336	0.597574	0.871683	0.345845
0.121333	0.942516	1.65755	-0.40829	-1.33042	-0.32149	1.49817	-0.70688
0.122	0.732222	2.86585	3.36278	-0.96194	1.73241	1.2521	-0.18518
0.122667	0.8009	1.96028	1.40751	-1.90556	2.07096	1.76364	0.758167
0.123333	0.761658	1.81135	2.01028	-2.40243	1.9528	1.02075	0.82264
0.124	0.59746	3.1024	0.883499	-1.36378	1.93142	2.17359	1.03294
0.124667	-0.8542	2.18648	1.44613	-1.12153	2.40796	0.887844	0.386606
0.125333	1.59589	1.75723	-0.92336	-1.02028	2.38038	1.61219	0.090007
0.126	-0.33873	1.89524	1.67614	-2.27393	2.00495	0.008834	1.75966
0.126667	-0.50383	-1.17226	0.682405	-0.83525	2.20926	-0.47549	1.56475
0.127333	-0.9144	0.673687	0.609236	-1.87326	2.09573	0.290301	0.203524
0.128	-0.63293	2.60633	1.58077	-1.83908	-0.54926	0.267143	-0.74338
0.128667	-0.81768	2.07007	0.891627	-1.33025	1.88229	0.305337	1.99924
0.129333	0.432777	0.340359	-1.77643	0.774571	3.68138	-1.02345	1.87872
0.13	0.592641	2.17826	1.8488	-0.0378	3.58598	0.871333	-0.81229
0.130667	0.614058	1.41705	1.33065	1.12312	3.54017	-0.33092	-0.22995
0.131333	-2.21078	1.12155	-1.80407	-0.5005	1.95067	1.76491	0.41309
0.132	-1.102	0.838787	2.54608	0.351609	2.04632	0.663357	0.463509
0.132667	0.687881	0.133769	0.00659	-0.39302	1.33479	0.706069	2.53142
0.133333	-0.75506	0.621859	2.61887	-0.17107	2.54399	1.58682	1.91227
0.134	1.94318	1.78265	2.1817	0.035841	2.86701	-0.09263	0.732237
0.134667	-0.35489	2.93783	-0.74692	-1.05137	2.24989	1.17559	-0.3102
0.135333	0.437561	2.02954	2.48312	-1.18185	3.07122	0.25083	-0.36238
0.136	-0.30382	-0.2588	1.76969	-1.55781	1.66622	1.15551	2.19248
0.136667	0.056072	2.79863	1.46165	-0.61914	4.0862	-0.20844	-0.02969
0.137333	-0.61611	2.65584	1.19731	-1.43252	1.27871	-0.47219	-2.57396
0.138	-1.39042	3.50836	2.1016	-0.16409	2.45319	0.263299	0.066784
0.138667	-0.88686	1.78614	-0.13809	1.16523	2.70111	0.737552	-1.86605
0.139333	0.757773	-0.33053	2.21944	0.074037	2.72159	0.628053	0.212216
0.14	0.468617	-0.23052	3.1983	-1.77519	2.2857	0.462211	1.73494
0.140667	0.965219	1.53052	3.59718	-0.23374	2.60856	0.253298	0.684111
0.141333	0.854627	2.23582	4.36723	-1.24137	2.67902	0.606521	-0.22349
0.142	1.06071	0.819493	1.20226	-1.84267	2.22974	-0.71975	0.620365
0.142667	0.35459	-0.17765	3.00963	-1.46922	1.77307	0.360277	0.451683
0.143333	-0.38267	-0.02708	5.62957	-1.60075	2.21626	1.32775	0.633094
0.144	-0.8377	1.10154	1.05932	-1.11778	2.05604	2.33669	-0.28247
0.144667	0.821465	-0.96858	1.05919	-1.97519	2.80702	0.851937	1.98461
0.145333	1.42621	1.29	3.17616	-1.25921	3.5747	0.71999	2.43914
0.146	0.786366	-0.38619	5.11178	0.386555	1.75535	0.487056	0.082576
0.146667	3.46013	1.45971	0.728482	-1.52105	2.87122	0.304501	1.67944
0.147333	0.877185	-0.32159	0.761184	-0.70642	2.71615	1.36868	0.480777
0.148	0.139548	1.2714	1.24317	-2.28633	2.59665	0.393122	2.71712
0.148667	1.47424	1.50459	3.89358	-2.13648	2.14942	0.406937	0.579168
0.149333	0.46209	0.3886	2.65613	-1.65008	2.47433	1.33305	-0.39126
0.15	-0.5015	1.65843	0.629707	-1.05084	3.01923	0.482912	1.1388
0.150667	1.1914	1.12254	2.63647	-2.14146	1.8837	1.38402	-0.83878
0.151333	0.125314	1.38801	3.31821	-1.60234	1.71721	1.00044	-1.1297
0.152	0.615965	-1.13489	4.82743	-1.58716	0.862647	1.2061	1.88438
0.152667	1.35881	-1.05668	4.26686	-0.59608	1.21347	1.56924	-0.56504
0.153333	0.658894	1.72196	1.40746	-0.55187	2.90954	0.939237	1.12479
0.154	-0.81997	0.331027	3.48528	-0.66869	0.522164	1.41004	-0.58732
0.154667	-1.40039	1.25989	0.955345	0.539589	1.51847	2.01899	-1.19143
0.155333	0.442028	1.89799	2.64482	-0.37212	1.47116	2.68397	0.825271
0.156	0.127897	-0.39976	1.66377	-1.67936	1.18732	0.692722	0.768261
0.156667	0.048948	-4.01327	1.29721	-0.12013	1.50118	0.554797	-1.52708
0.157333	0.009517	-0.65127	2.60934	-2.43583	0.578283	1.51077	-1.82644
0.158	-0.20063	0.273201	1.11716	-2.44604	2.31765	0.554933	-0.17577
0.158667	-1.59707	0.121893	1.04962	-0.52023	3.0156	0.057184	-0.70516
0.159333	-1.02187	0.920605	2.71879	-2.19875	1.69514	0.328885	2.20592
0.16	-0.97942	1.2729	1.02533	-0.8089	1.56255	-0.71287	-1.33736
0.160667	0.327847	0.334142	2.00611	-0.84476	1.64639	0.057461	-0.44301
0.161333	0.674637	0.759654	2.73863	0.796418	1.59444	-0.58632	-0.29735
0.162	0.425919	-1.45422	1.68684	1.52315	2.06834	0.600972	0.585781
0.162667	-1.02301	-0.89941	3.5322	2.18343	3.16971	-0.24452	1.36008
0.163333	0.654775	0.397839	3.46687	0.379267	1.05327	0.571804	-0.20421
0.164	-0.39762	-0.55178	4.27709	0.566064	1.07347	0.016543	0.409788
0.164667	0.099589	-1.28658	3.97314	2.11959	1.4296	0.031728	3.93701
0.165333	-2.233	-0.19688	4.84259	-2.42052	0.693375	0.308157	-0.45096
0.166	-0.51754	-0.84736	2.58305	-1.39316	1.30115	0.500531	-0.58255
0.166667	-1.28313	0.333903	3.12974	-0.69163	0.864684	0.096031	-1.77872
0.167333	-0.2608	-0.30166	-3.09538	0.989952	1.1964	0.149175	-0.58723
0.168	1.10738	-0.17971	1.01398	0.681715	1.68506	0.485177	-0.51425
0.168667	1.5873	-1.84459	0.617616	0.294607	1.98823	0.411577	-0.202
0.169333	0.40143	-0.86032	2.62645	0.807583	0.787352	-0.32064	-1.64745
0.17	1.62963	0.031473	1.97153	0.668162	0.439573	0.723284	-1.29237
0.170667	2.02653	0.357783	0.65588	1.00801	1.32388	0.742086	-0.57009
0.171333	0.465902	0.506393	2.58115	1.14763	0.777994	-0.47773	-0.41087
0.172	0.54599	0.033797	5.25167	0.68946	2.94855	0.33005	0.792492
0.172667	-0.93098	-0.64485	6.22359	1.86787	2.55166	0.487758	2.08547
0.173333	-0.78624	-0.51421	3.69227	1.97082	1.23914	0.157765	1.07052
0.174	-0.39261	-1.71088	0.751435	1.45319	1.67533	0.169669	0.277418
0.174667	-1.87019	-0.91299	3.35871	0.843543	2.91306	-0.59463	-0.18987
0.175333	0.545483	-0.9692	5.24571	0.318477	0.86793	0.343385	0.372475
0.176	0.410333	-0.55952	6.22482	-0.33385	1.42868	0.648056	1.03474
0.176667	0.447776	-0.93293	3.08773	-0.88036	2.25135	-1.0865	0.183925
0.177333	1.31325	-1.3307	1.62487	-0.17312	1.85717	0.508669	-0.29883
0.178	-1.20331	-1.65369	5.34023	0.778493	1.94813	-0.3421	0.547374
0.178667	0.990718	-0.39972	-0.01763	-0.24607	0.777886	-0.22557	0.021789
0.179333	-1.48766	-0.58394	1.70424	0.393618	2.09279	0.591201	0.061393
0.18	1.1523	0.426942	0.679909	0.685102	1.30479	-0.33351	-0.34142
0.180667	1.53044	1.40925	2.06163	0.085902	1.42457	-0.06164	0.726517
0.181333	1.59266	-0.99513	4.34724	-1.27526	1.79768	-0.49278	-0.72808
0.182	1.41592	0.080139	4.12253	-1.34732	0.914636	0.143216	0.889354
0.182667	3.61148	2.91447	6.07857	-1.45996	2.58304	0.675094	0.267083
0.183333	0.217774	1.73796	1.60723	1.3567	2.58798	-0.23995	0.575183
0.184	2.51679	2.84806	4.71966	0.750175	1.15437	0.700361	1.3592
0.184667	1.46526	-0.20284	5.08243	0.917312	2.41289	0.350786	-2.38051
0.185333	0.050875	1.42288	3.89505	0.199136	0.591705	1.19553	1.28034
0.186	-0.49322	0.954875	2.71307	0.137426	0.755233	0.299179	0.53938
0.186667	-0.24072	2.37609	4.70451	0.324443	0.658576	0.916659	0.376991
0.187333	-0.3969	2.97775	2.47324	0.334147	3.12987	1.35701	1.83418
0.188	0.861839	-0.9392	6.90382	0.016233	1.70387	2.07495	0.366273
0.188667	0.332935	1.4565	5.48079	-0.23581	0.779816	1.09914	0.324664
0.189333	1.43765	1.10808	4.5708	-0.70539	2.51929	0.303814	1.44607
0.19	-0.20614	-1.24471	5.05551	-0.79448	0.89734	0.114541	1.42899
0.190667	-0.24413	-0.03236	7.89645	0.64516	2.0989	0.863667	-0.12944
0.191333	-0.23708	2.56658	1.29657	-0.20098	0.691959	-0.56144	0.606098
0.192	-1.22441	1.71955	3.81831	-0.33843	1.57682	0.393725	-0.53128
0.192667	-0.55055	0.637673	3.5792	-0.87181	0.88307	-0.6862	-0.48129
0.193333	-0.02409	1.97151	3.3378	-0.67651	0.46317	0.835663	0.603203
0.194	0.621351	-1.19832	1.05574	0.059789	0.872903	0.248947	0.08296
0.194667	-1.18217	-1.35318	1.82794	0.067977	2.36961	-0.92834	-0.92586
0.195333	1.56314	-0.12712	2.6299	-0.13369	1.52272	-0.34996	-0.81509
0.196	0.562902	-0.16921	4.81881	-0.07534	1.02038	0.587058	-2.25713
0.196667	0.634055	-0.3651	3.09831	0.228743	1.365	1.31922	-0.76688
0.197333	-0.27405	-1.69969	3.0333	1.96277	1.6503	0.599914	0.140228
0.198	0.271007	0.220394	1.77322	0.794433	1.33018	1.22475	-0.05779
0.198667	-0.48596	0.875118	5.44432	0.455951	0.291936	0.25009	1.35009
0.199333	-2.95958	-1.19214	5.14621	1.63781	0.593025	-0.0389	1.64322
0.2	-0.2438	0.879915	3.32359	0.871526	1.34147	1.96849	-2.08126
0.200667	0.966317	1.98364	1.6024	-0.51495	1.78213	-0.28456	-1.1978
0.201333	0.076982	-0.13114	2.18471	-2.09426	0.657959	0.547726	-0.41573
0.202	1.92555	2.46584	5.33259	-1.09058	1.23107	0.049761	-0.13173
0.202667	-1.07658	0.798878	1.44431	0.14365	0.607181	1.02278	-0.97097
0.203333	-0.29682	-1.44137	3.44361	2.90494	1.19649	1.93962	-0.33789
0.204	0.07977	1.28583	7.40604	1.80707	-0.0356	0.525498	-0.25366
0.204667	1.9924	1.49202	2.41677	0.710146	-0.00925	1.12306	0.750265
0.205333	0.472894	0.140413	4.73479	0.969793	-0.69472	0.379628	-0.2952
0.206	-0.28943	1.00523	3.61567	1.98558	0.705084	1.86235	-0.91322
0.206667	-0.63549	1.38348	2.08066	0.513872	-0.52708	1.40036	-2.24328
0.207333	-0.69412	-0.37558	3.71256	2.04868	-0.18165	1.46271	-0.95904
0.208	-0.09065	-0.24515	3.47507	1.1281	0.751855	0.87686	0.011311
0.208667	0.737961	-1.8737	2.3363	1.11644	0.849574	1.07515	-1.2731
0.209333	2.01913	-0.79531	0.456632	2.07996	-0.65371	0.410357	-0.91173
0.21	0.753866	0.260593	3.72416	2.62351	0.897393	1.28512	-0.71211
0.210667	-0.09536	-0.07843	5.06784	2.18928	-0.17361	0.116562	-1.56449
0.211333	0.268647	1.93063	3.50217	1.83019	-0.8894	0.440046	-1.38786
0.212	-0.01391	2.00293	4.16892	0.892334	0.018446	1.90104	-1.62317
0.212667	0.54961	1.52193	1.88764	2.76572	0.329127	-0.17591	-0.39979
0.213333	0.610537	0.523962	4.32644	2.12918	0.090306	-0.34916	-0.77041
0.214	0.118745	-0.14158	1.1765	2.90392	0.034163	-0.63382	-1.46216
0.214667	0.538979	-0.06878	3.45765	2.67389	2.08515	0.324789	-0.30238
0.215333	-0.48914	-1.3895	6.99689	2.05475	-0.75597	-0.86712	-1.19411
0.216	-1.07719	-0.43965	4.28264	1.41689	1.95004	-1.19839	-0.80527
0.216667	0.407645	-1.80469	2.99826	4.20248	-0.15922	-1.24357	-1.42864
0.217333	1.90542	-0.76214	4.64615	2.50726	0.090792	-0.36366	-1.45294
0.218	2.28274	0.35284	6.55874	2.8489	-0.05371	0.487658	-0.57289
0.218667	-0.38951	1.09215	1.61708	2.16363	-0.53112	0.192911	-0.07538
0.219333	0.875324	-0.41019	4.9166	3.13916	-0.61192	0.380967	-1.70847
0.22	1.3547	0.757515	2.64543	3.84833	-1.08601	-0.28924	-1.47054
0.220667	1.95846	0.36609	3.7538	2.99379	0.004277	-1.28764	-1.10174
0.221333	1.65959	-0.36287	1.82041	3.43086	-0.13027	0.663135	-1.90151
0.222	-0.21055	-0.89166	1.18469	1.89669	-2.34111	-0.50597	-0.93387
0.222667	0.59894	-0.47463	3.29349	0.449619	-0.2313	0.0886	1.14933
0.223333	0.894419	-1.87565	4.95667	0.312595	-0.13945	0.293131	-2.2778
0.224	0.310015	1.09561	4.80797	-0.91399	-0.97587	-0.05434	-0.84476
0.224667	0.427484	1.01377	3.53991	0.220544	-1.12306	-0.78014	-1.5409
0.225333	3.35876	-0.27595	3.67354	-0.44038	-1.59565	-1.91792	-2.32295
0.226	1.95964	1.19925	5.92258	-0.61623	-0.50309	-0.73632	0.400152
0.226667	2.2229	-0.90485	6.36457	1.20167	-0.16981	0.83747	-1.36999
0.227333	2.47566	-0.96439	3.94881	-0.21095	-1.33492	0.481285	0.739502
0.228	0.631956	-2.30611	4.81659	0.924303	-0.34315	0.541782	0.396602
0.228667	1.2732	-1.42166	5.11004	2.06669	-0.59959	0.100014	0.45352
0.229333	2.52165	0.828746	4.52377	3.40187	-0.69331	-0.85958	0.204865
0.23	1.10314	0.823209	5.16442	4.33694	0.30131	0.63993	-0.0911
0.230667	3.11411	-0.69859	6.55555	4.70735	-0.27375	-0.45325	0.333559
0.231333	1.80044	-1.2133	9.98471	3.47255	-0.24505	-0.22631	-1.40607
0.232	2.14257	-1.8188	7.08446	3.71319	-1.41666	0.423366	0.102451
0.232667	3.1379	-1.39642	4.76225	3.73321	-0.41404	0.720516	0.708506
0.233333	-0.6084	-1.43724	7.32429	3.67799	0.633228	0.415302	-0.47524
0.234	2.4243	-0.21292	5.1109	2.74834	-1.94973	-0.06517	-0.11258
0.234667	1.69782	-0.50135	5.32574	2.33061	-0.15038	-0.21847	1.5825
0.235333	3.55227	1.29037	6.29255	1.80917	-1.34995	0.351047	-0.70094
0.236	1.66988	1.18672	5.84903	2.25551	-0.36449	-1.05858	-0.19932
0.236667	1.73709	-0.30712	6.59048	3.09071	-0.49195	0.739713	0.501871
0.237333	1.53522	-2.04942	6.35657	2.65085	-1.53677	-0.26821	0.959926
0.238	3.09446	-1.98039	5.6088	2.23816	-2.61001	-0.5986	0.661669
0.238667	3.67449	0.572216	6.51328	3.49369	-0.33317	-0.23094	-1.66217
0.239333	2.38691	0.041262	3.42415	2.31707	0.182752	-0.52376	-1.50639
0.24	2.64003	-0.00768	1.73708	2.20927	0.629721	0.735783	-0.91279
0.240667	4.19976	0.753752	3.79505	2.20896	2.21874	-0.94362	-0.5291
0.241333	0.659626	-0.1365	6.31968	1.92919	1.35619	-0.63053	-1.72561
0.242	0.960346	-0.62497	6.2013	4.27787	1.68007	-0.73062	0.789932
0.242667	0.550731	-1.93853	4.95361	3.65964	2.42821	-0.86907	-2.22088
0.243333	2.57751	-1.22439	5.36651	1.74475	0.311006	0.037522	0.004166
0.244	1.98052	0.934162	6.93231	3.04643	1.65351	1.07344	-1.27396
0.244667	2.16546	-1.0479	4.44951	2.55236	0.988594	-0.21201	-1.08125
0.245333	2.14127	-3.02063	7.35984	2.99672	0.70107	0.311163	-0.55147
0.246	0.76983	-0.2231	3.54174	2.87272	1.26229	0.374907	-1.00103
0.246667	0.947569	-0.82471	2.79676	0.862452	0.595922	-1.4326	-0.91091
0.247333	-0.15692	-0.3147	3.01027	2.57261	1.20577	-0.29418	0.65788
0.248	1.94674	0.876487	6.93446	1.01499	0.907492	-0.16101	-2.50609
0.248667	1.43607	0.441912	4.65192	1.74146	0.102366	-1.39206	-0.59305
0.249333	0.683728	-1.21626	4.82191	1.91412	2.82945	-0.54189	0.160493
0.25	2.21984	1.08797	7.59181	0.746933	1.35681	-0.97497	-1.33091
0.250667	-0.16788	-3.04393	4.57447	1.0276	1.28814	-1.94498	-1.9914
0.251333	1.86139	-1.85402	8.0056	0.562419	0.523759	-0.08486	0.194134
0.252	-0.92102	-3.49964	5.56353	0.289656	1.38397	-0.7958	-0.09337
0.252667	1.30913	0.500388	7.59583	0.41933	1.30149	-0.4665	0.070464
0.253333	1.83472	-2.5032	10.837	1.70683	0.631201	-0.6901	-0.96878
0.254	-0.89913	-1.12617	7.47145	-0.12808	-0.48487	-0.83656	-0.7181
0.254667	1.04927	-3.97023	9.54167	-0.42476	1.31283	-0.99976	0.552121
0.255333	2.03817	-3.11383	6.61302	0.267193	0.795344	-0.04942	0.655151
0.256	2.15898	-2.02096	5.45483	0.080338	1.24516	-0.73137	-2.0863
0.256667	3.78358	-1.03821	5.77111	-0.45408	1.18121	-0.48098	-0.06153
0.257333	1.0145	-3.52708	4.73057	1.79171	1.56236	-0.75592	-2.21192
0.258	1.63834	-2.17434	8.00226	1.67136	0.024029	1.50981	-0.22274
0.258667	2.18001	-1.83782	0.835385	1.35982	1.23527	-0.03196	-0.48063
0.259333	1.87905	-2.13136	3.2426	0.806468	0.689818	1.02612	-0.41252
0.26	1.16148	-1.75185	7.63228	0.648281	1.1673	0.656188	0.218035
0.260667	1.62833	-2.3882	4.59036	2.48866	-0.56338	0.09602	-0.10044
0.261333	2.37264	-0.33153	3.81518	0.463335	0.231984	0.686546	-0.98529
0.262	1.29944	-0.99821	3.84961	1.97163	0.41981	-0.75639	-1.38224
0.262667	-0.615	-0.82012	2.39582	2.96338	0.831873	-0.758	-0.37132
0.263333	-1.51815	-0.75195	0.980052	2.37259	0.709765	-0.5827	0.327868
0.264	-1.12048	-1.04878	4.68785	1.48628	1.63149	-0.8731	-0.91817
0.264667	1.13184	-0.41736	5.24904	0.757597	1.30986	-1.72429	-1.23174
0.265333	-1.79173	-1.42955	4.75726	2.14278	0.739512	-1.66458	-0.02881
0.266	-1.35161	-1.52709	2.43549	2.08293	1.87951	-0.95484	0.426128
0.266667	2.43511	-1.26007	2.83275	1.54155	1.80085	-0.24582	-1.39609
0.267333	-0.87649	-1.45168	3.02053	2.16406	0.69329	-0.32672	0.594637
0.268	1.22408	-2.7004	-0.12331	0.786319	0.284926	0.158733	-0.54949
0.268667	-0.81232	-2.56994	1.51444	1.16461	2.23266	0.13354	0.700859
0.269333	2.03215	0.919467	2.92453	0.972326	1.05951	-0.99459	-0.50682
0.27	-0.29656	-2.09411	1.38147	0.58192	2.1769	-0.75019	-0.68925
0.270667	0.013441	-2.28722	-1.29783	1.5601	2.05447	-0.76848	-0.81062
0.271333	0.118853	-2.21662	2.87652	2.09751	1.48877	-0.54691	-0.77797
0.272	-1.12819	-1.45793	-1.13392	-0.06913	0.026762	-1.59079	-0.73385
0.272667	-0.14593	-1.044	0.97394	0.645829	0.233306	-1.02582	-0.55456
0.273333	1.04797	-4.22313	1.39871	0.181502	0.959286	-0.83853	0.835893
0.274	0.387547	-2.54483	2.20535	0.680239	1.00644	-1.1836	-0.23664
0.274667	1.87295	-2.14012	0.12797	-1.96269	1.41926	-1.46319	-1.19417
0.275333	0.713289	-2.42966	0.293645	0.740909	1.19461	-0.35252	-0.18381
0.276	1.63029	-4.2564	-0.33364	-0.13335	0.452692	-0.38411	-1.08957
0.276667	1.8035	-3.76964	1.35889	1.13653	1.70404	-0.00616	-0.46018
0.277333	1.70103	-4.41206	0.324465	0.807197	1.07933	-0.71555	-0.32337
0.278	0.852888	-4.78898	1.76714	-0.32504	1.35859	-0.49359	-0.76718
0.278667	0.5229	-4.91352	-0.82078	0.522544	0.426986	-0.3355	-1.03505
0.279333	1.3875	-5.21794	0.350837	1.1819	0.575707	-0.00164	2.31902
0.28	2.18582	-4.70412	2.48547	0.044468	1.21064	0.627434	-1.08917
0.280667	2.12664	-2.00684	1.85315	1.15167	-0.76174	-0.52054	0.538306
0.281333	1.60003	-5.85935	0.231147	0.397165	2.27333	0.197775	-0.39263
0.282	0.996123	-6.1021	-2.95936	1.25514	-0.40804	-0.30384	-0.34153
0.282667	0.622414	-5.04453	-3.50883	0.74544	0.537651	-1.78919	0.342918
0.283333	1.10636	-4.11387	-0.83114	0.187293	0.595196	-0.15711	0.232094
0.284	0.277942	-1.39535	2.49284	0.130045	-0.70319	0.393776	2.37621
0.284667	0.114395	-3.53189	0.12739	1.10834	0.639859	0.279975	1.44936
0.285333	2.27114	-2.82508	2.25148	-0.34501	1.22939	-0.66465	1.11315
0.286	1.97426	-3.32582	-0.63852	-0.37609	-0.68276	-0.41565	1.32038
0.286667	1.24193	-0.91014	-0.82799	1.02222	0.214039	-0.87986	-0.73018
0.287333	-0.44637	-3.97577	1.3576	1.63454	-0.04225	-0.0226	-0.61593
0.288	-0.60441	-1.81187	3.69103	-0.09541	-0.03553	-0.21611	0.403998
0.288667	-0.45789	-2.27964	1.3274	2.92894	1.44326	0.251633	1.20583
0.289333	1.347	-2.48441	0.107621	0.910938	0.308261	-0.59567	-1.07141
0.29	0.699566	-4.07473	-0.5124	0.48676	-0.68504	-0.90394	1.53163
0.290667	-0.10474	-1.6705	0.524047	0.009574	0.8565	-1.30984	1.67979
0.291333	0.032537	-2.75726	0.481898	-0.43041	1.77222	0.044844	-0.24689
0.292	-1.62911	-3.74827	0.757773	-0.56642	0.283205	-0.84145	0.966242
0.292667	1.25893	-3.95036	3.90027	-0.30216	0.484182	-1.39832	-0.11512
0.293333	1.51182	-3.60118	-1.40361	-0.48869	1.40429	-0.16002	-0.32885
0.294	0.393575	-4.32022	0.882622	2.04883	0.254249	0.519242	-0.3777
0.294667	-0.58178	-2.86823	-2.13811	2.15642	1.7454	0.131659	-1.59572
0.295333	-0.93817	-2.28391	-0.89007	1.76548	0.276997	-0.4088	-0.53674
0.296	0.328599	-1.42053	-0.60521	3.47576	0.590215	-0.11913	0.49303
0.296667	-0.88147	-0.97195	-0.3033	1.7472	0.6908	-0.2097	1.0306
0.297333	0.131513	0.727962	0.423872	-0.13174	1.63487	0.471758	-0.10316
0.298	0.324599	-0.14804	0.215277	0.555608	0.605517	-1.88939	0.337441
0.298667	-1.27129	2.68452	0.114765	-0.4354	0.564221	-0.91855	0.865046
0.299333	-1.46414	0.508356	2.44438	0.90157	2.1069	-0.32001	-0.11339
0.3	-0.41924	0.125724	0.526534	0.480309	1.16699	-0.13143	1.24639
0.300667	0.789843	1.98274	-0.76516	0.537502	0.997233	-0.06389	-0.36067
0.301333	0.360233	1.45215	0.678374	-1.54223	0.769694	-1.07408	1.31892
0.302	-1.99009	0.593041	-0.32866	1.61027	2.93893	-0.1124	0.652202
0.302667	1.18793	2.56424	-0.83112	1.3614	1.0349	-0.13249	1.30876
0.303333	-2.79474	0.925662	0.46136	0.974698	2.29711	0.057104	-0.66881
0.304	-1.5367	3.38979	0.11136	1.73894	0.25557	0.642647	-0.83127
0.304667	-2.41018	2.0595	3.71954	0.914253	1.81696	-0.66756	0.740112
0.305333	-0.62204	1.04974	1.12962	2.19008	2.01197	0.260716	0.285829
0.306	0.160657	2.21203	2.30624	2.36301	1.41464	-1.0703	0.675288
0.306667	-1.32395	1.47013	-0.09585	1.67087	2.02204	-1.20279	0.160686
0.307333	-0.98079	3.05504	0.636176	2.66217	0.906571	-0.09461	1.41781
0.308	-1.8888	5.14954	0.132822	1.49625	0.463724	-0.54008	1.53794
0.308667	0.212834	1.7598	2.37101	1.98058	0.246099	-1.52795	0.068229
0.309333	1.20213	2.96135	1.5006	1.43934	0.96434	-0.02895	0.928133
0.31	0.004054	4.09867	1.55753	0.282905	0.26073	-0.80451	-2.97221
0.310667	-2.68508	3.21884	1.24827	0.567502	0.603329	-0.69467	0.516416
0.311333	-1.03068	2.3832	-1.02649	2.36586	1.61525	0.271654	-0.6641
0.312	-1.0948	2.25941	-2.05184	1.94909	1.00821	-0.45807	1.26851
0.312667	-2.64647	2.04391	-0.2913	0.66695	1.09974	0.071535	0.977484
0.313333	0.661378	0.96672	0.948321	1.6869	1.30161	1.25588	1.08658
0.314	-1.00439	3.51906	-0.00639	-0.10009	1.52901	0.144459	-0.14597
0.314667	-1.73604	3.58659	0.161302	0.541699	0.916841	-0.87169	0.656196
0.315333	0.220822	1.33988	-2.8085	0.781224	2.88386	-0.90093	1.72625
0.316	-1.12237	3.92157	-1.87996	-0.14099	0.991202	0.197403	0.52088
0.316667	1.04575	4.87348	-1.9462	-0.44149	1.49435	-0.32248	-1.3413
0.317333	-0.82458	4.09009	-2.4715	2.18238	1.13387	-0.15784	0.527785
0.318	-1.07817	1.8391	-1.64997	1.17782	-1.39843	-0.35505	-1.92638
0.318667	0.962076	3.02381	-0.66003	0.732607	0.990084	0.497604	0.140559
0.319333	-0.80375	1.2542	-1.97422	-0.26431	-0.38429	0.101278	0.708544
0.32	-0.81652	2.18086	1.0023	2.51907	1.31464	0.737015	0.936263
0.320667	-2.00121	0.79836	-1.13385	2.73309	0.154805	0.819369	1.14362
0.321333	-1.25915	1.84017	-2.12839	1.31425	1.95519	-0.45747	0.229345
0.322	0.51664	-0.16489	-1.01824	3.06763	0.25527	-0.18531	1.70266
0.322667	-1.5286	4.06498	-1.35592	1.34301	2.11989	0.193964	-0.82865
0.323333	-1.14842	-0.16348	-2.01657	1.29945	1.1723	-0.37374	-0.78958
0.324	-2.1875	1.43142	-1.21927	0.245033	0.935118	-0.16226	-0.66537
0.324667	-1.33589	2.61796	-1.53275	0.148745	0.111295	-0.49007	-0.26619
0.325333	-1.53671	0.891838	-0.06711	-0.8591	1.78708	-0.31334	1.79492
0.326	0.76484	1.91844	-0.03873	-2.163	0.711878	-0.00724	1.0628
0.326667	-0.1086	1.11712	1.30677	-1.33662	0.925843	-0.57333	0.000116
0.327333	-1.37523	-0.53277	-0.94926	-1.33653	1.11069	0.484301	-0.53654
0.328	-0.8309	0.562247	-0.02131	-0.44474	0.25798	0.605792	-0.15694
0.328667	-0.53571	-0.6981	-0.14848	-0.85293	1.17057	-1.36994	-2.07828
0.329333	-1.3563	-0.79369	-2.18226	-0.73809	1.5922	-0.52745	-1.26809
0.33	-1.92925	-1.41343	-2.56627	-3.1681	0.172876	-0.75043	0.814023
0.330667	-1.76307	-0.01239	0.193599	-1.05364	1.4013	-0.09074	0.70015
0.331333	-1.57307	-1.13692	0.113566	-1.88064	-0.03742	0.353636	0.061006
0.332	-0.46164	-1.95405	-2.75606	-1.91346	-0.10301	-0.5192	2.12261
0.332667	-0.33386	-2.741	-2.17045	-2.48096	2.66433	-0.41495	-0.51065
0.333333	-0.46794	-1.6381	-2.07727	-1.7814	1.48043	0.824344	-0.71691
0.334	-0.6608	-2.28109	-1.42564	-2.33248	1.58702	-0.19587	-0.81363
0.334667	0.904646	-2.02117	-4.44141	-0.77297	1.44321	-0.86831	0.083385
0.335333	-0.50018	-3.20998	-0.18544	-0.70094	0.842881	-0.56794	1.52578
0.336	-1.46023	-0.64332	1.72328	-1.26399	0.834746	0.137671	-0.07157
0.336667	0.788852	-2.24511	0.538168	1.42308	0.987949	0.173145	-0.56466
0.337333	-0.78749	-3.91222	-1.00892	0.16975	1.59503	-0.32797	-0.54581
0.338	0.066016	-1.55108	-2.9841	-1.07516	1.14988	0.347468	0.203072
0.338667	0.41734	-3.76002	-1.55171	-0.59846	1.61511	-0.57737	0.334465
0.339333	0.992492	-0.35865	1.09535	-0.80704	1.9086	0.443228	-0.77978
0.34	0.15703	-1.17836	0.135348	-0.40407	1.10217	-0.13911	1.20498
0.340667	-1.67224	-0.77055	-1.64081	1.085	1.67044	-0.32699	-2.47804
0.341333	-0.95477	-1.78331	1.78817	0.795276	1.45102	-1.27252	-0.09517
0.342	0.351076	-1.6985	-1.1129	0.373437	0.317444	-0.71511	1.42934
0.342667	-1.44075	0.827094	-4.22853	1.62991	0.621519	-0.88792	-0.87042
0.343333	-0.63456	2.25574	-1.74795	1.40867	0.311301	-1.19307	0.850935
0.344	0.834118	2.34075	-2.88621	1.33705	1.32225	-0.66158	0.320134
0.344667	-0.90696	3.50354	-1.65288	1.5514	0.174457	0.345923	-2.50011
0.345333	0.74628	3.12956	-1.80508	3.67309	0.564735	-1.29127	2.23414
0.346	0.229745	-0.38345	-3.17232	0.652865	0.49404	-0.30961	-0.13783
0.346667	-1.91813	2.35892	1.02317	0.833902	1.63263	-0.15413	-1.62575
0.347333	0.570166	0.005138	-0.04898	-0.82694	-0.88242	-1.0068	0.362111
0.348	0.060937	3.73677	-2.24938	0.583368	1.38824	0.491125	0.066378
0.348667	-1.92546	1.99911	1.38826	1.09945	-0.2582	-0.84659	-0.88533
0.349333	-0.99408	0.88456	-1.10732	0.13858	1.39004	0.132355	-1.50831
0.35	-0.27058	1.46893	0.939356	0.768176	0.58423	0.139097	-0.68586
0.350667	-2.46227	1.74056	1.14332	0.574849	0.040445	0.049679	2.16795
0.351333	-0.40785	1.11799	0.592921	1.67861	-0.19353	-1.24865	-0.60552
0.352	0.296516	0.468637	3.53567	1.61595	-0.89225	-1.28131	-1.64398
0.352667	1.15112	1.17873	1.13472	2.31681	-0.60705	-0.26208	-0.02722
0.353333	0.185611	2.47715	2.68487	2.11596	-0.97995	-0.35053	-1.04865
0.354	0.399816	1.63334	0.474677	2.91688	0.638802	1.01142	-0.93247
0.354667	1.30426	2.14642	2.44667	0.859079	-1.63453	1.06565	0.520009
0.355333	-0.79035	-0.96492	3.07314	1.61225	-2.52248	0.260797	-1.25043
0.356	-0.51154	-0.86088	0.308897	0.787283	-0.81143	1.45736	-0.08441
0.356667	0.950956	-2.43596	0.286263	1.15673	-1.83452	0.244516	-0.54177
0.357333	-1.67801	-0.43345	-2.21178	0.946548	0.675546	2.39695	-0.12552
0.358	-0.29658	0.188996	0.751137	0.658004	-1.40588	1.79416	-0.00711
0.358667	-1.22787	-0.44249	-1.28865	-0.44619	-1.52197	1.10805	1.21681
0.359333	0.52987	-2.64554	-0.70703	-0.93025	-0.27831	1.56698	-0.58339
0.36	-1.61194	-3.01546	-0.43409	0.269144	-1.29739	0.769659	-0.56828
0.360667	-1.46415	-5.16461	-1.68102	1.10436	0.230422	0.85787	-2.0583
0.361333	1.10992	-1.99132	-0.79267	0.579475	-0.10663	1.016	-0.56855
0.362	-3.24371	-0.38674	-2.67509	-0.11024	0.363288	1.43067	-0.34322
0.362667	-3.42627	-2.44156	2.39952	-0.6809	-0.46351	0.46692	1.39952
0.363333	-2.56442	-0.87463	0.795932	0.443647	-0.18099	1.7673	-1.01654
0.364	-0.78214	-0.99659	1.17436	-0.06725	-1.89961	-0.21505	0.184616
0.364667	0.865719	0.69656	0.966229	0.184332	-0.00278	0.240595	0.059742
0.365333	0.121507	0.746816	-1.0684	1.9209	-0.27051	0.185131	-0.27587
0.366	-0.61794	-2.08044	0.580404	-0.08474	-0.17012	0.15218	-2.49137
0.366667	-0.34426	-0.36353	-1.43419	1.65415	0.710852	1.05048	-0.69376
0.367333	-2.38413	-0.67156	-1.84775	1.4135	-1.83706	0.322425	1.20524
0.368	-1.93174	0.876468	-0.31986	-0.00962	-1.51361	1.08998	-2.73795
0.368667	0.296908	1.96355	1.18956	0.407125	-1.0375	-0.40788	-0.1394
0.369333	-1.31707	-0.43825	-4.31113	1.10201	-1.84592	-0.82776	-1.35696
0.37	-0.40397	-1.74275	-3.43367	2.92059	-1.65992	-0.78111	-1.28976
0.370667	-0.67187	-1.03709	0.638029	4.34556	-1.4091	-0.16371	-1.49171
0.371333	0.781205	0.111655	1.4647	2.61283	-0.33966	-0.82904	-0.35053
0.372	-0.34864	-0.08029	-4.31742	2.55411	-0.89586	1.13084	0.308477
0.372667	-1.55992	0.998774	-1.21573	1.07819	0.117628	-0.36778	-1.33767
0.373333	-0.40139	-0.26073	-1.92742	-0.27861	0.318337	0.257879	-1.397
0.374	-1.08907	-1.84256	2.17686	-0.60918	0.217299	1.12651	-1.53638
0.374667	0.636429	0.335731	-0.82044	0.5635	0.068764	0.056375	0.852448
0.375333	-0.36557	0.260942	0.663741	0.222462	-0.0615	0.639027	-2.09286
0.376	-0.09851	-0.12365	1.86429	0.260842	-0.76438	-0.13193	-0.02621
0.376667	0.422175	1.61721	-1.78592	0.783627	0.615324	-0.31088	0.045893
0.377333	-0.61116	0.630999	-1.85963	3.04083	-0.44549	-0.16682	-0.31022
0.378	1.13149	-0.46571	1.36635	2.63115	-0.27176	0.438117	-1.62758
0.378667	-0.47625	1.75318	-0.33467	3.55473	0.289188	0.026388	1.23051
0.379333	0.588833	1.44605	-5.96106	3.37338	0.564697	-0.30365	1.02352
0.38	0.354454	-0.12767	-0.88472	1.43596	0.409309	0.64965	-1.50875
0.380667	1.52336	1.10508	-2.62736	1.3107	-1.15473	-0.36997	-2.37381
0.381333	1.18813	1.94186	-3.34127	2.10465	-0.57132	0.10998	-0.55328
0.382	-0.20707	1.25211	-1.51331	0.775416	0.959111	-0.17574	-2.9449
0.382667	0.174834	-0.41955	-1.76486	1.80714	0.243537	1.21309	-0.30227
0.383333	0.497437	-0.66602	1.17833	1.03186	-0.65406	-0.75557	-0.47507
0.384	-0.64261	-2.27023	-1.11183	2.24259	-0.50646	0.320682	1.07171
0.384667	-0.62274	-1.28868	-0.03569	1.80336	-1.03614	0.828841	-1.7665
0.385333	0.164666	0.089114	0.357704	2.66698	-0.36106	0.856014	-0.63378
0.386	1.20303	-1.54691	-1.51161	1.48082	0.540899	0.440548	-0.26212
0.386667	0.73236	-1.49913	-1.57294	2.499	-0.73223	-0.05976	-2.11705
0.387333	-0.45466	-0.06345	0.677773	1.58121	0.2483	0.174383	-3.0231
0.388	-0.75988	-1.26456	-0.55422	3.03517	0.458681	0.232326	0.225988
0.388667	0.513981	-0.81172	-1.37925	3.19842	0.091666	0.528633	1.77666
0.389333	-0.81616	-1.50793	-0.60208	3.08857	0.224788	0.167383	0.49415
0.39	1.42643	-1.7693	-3.25777	2.36599	-0.39221	0.172043	1.12005
0.390667	-0.96272	-1.0282	-0.25746	1.83561	0.668232	0.448582	-0.73783
0.391333	1.57393	-1.79713	-1.44884	1.26962	-0.58657	0.560394	-1.38997
0.392	-1.12929	-1.25339	-2.20236	2.10426	0.872044	-0.02403	-1.71594
0.392667	1.00372	-0.21847	-2.59157	2.66813	0.108196	1.50864	-0.04428
0.393333	0.368905	-2.05216	-2.58185	2.03918	0.433534	0.881785	-0.60959
0.394	-0.78213	0.598687	-1.26998	0.737484	1.56374	-0.41116	0.480516
0.394667	-0.0676	-1.50001	0.641343	1.42243	0.69806	0.009663	0.35231
0.395333	-0.25855	-0.04497	-2.86975	-0.58519	-0.18657	0.945578	-0.10759
0.396	-1.46966	-2.38938	0.999001	0.055953	-0.01207	0.839134	-0.21793
0.396667	-2.74903	-1.86535	-0.49827	-0.55221	2.25402	0.740663	-0.50749
0.397333	0.710907	-0.88827	-3.50085	0.157151	0.272446	0.35591	-1.20026
0.398	0.282497	-1.10594	-3.00005	1.1903	-0.92736	-0.76991	-0.04446
0.398667	1.04142	-2.51389	-3.31339	0.947477	-1.01595	-0.38482	-0.38292
0.399333	0.591786	-0.50941	-2.10256	1.58934	-0.429	-0.16742	-0.16411
0.4	0.732112	-2.51742	1.3104	0.991643	-0.91883	0.271233	-1.54694
0.400667	1.42253	2.24895	-0.33476	1.43634	0.735315	1.14822	0.465925
0.401333	-1.57744	1.62125	-0.66514	0.033944	0.347743	0.669521	-0.2279
0.402	-0.75326	0.239178	-0.44295	0.203093	0.143917	1.71339	1.11068
0.402667	0.340473	0.415253	-1.54535	-0.27383	0.18822	0.403009	-0.10148
0.403333	0.227274	-1.85223	-0.86673	0.178884	-0.63101	-0.07251	-1.51978
0.404	0.001368	0.41106	-0.26718	-1.16613	0.426896	1.23833	-1.25225
0.404667	-0.11289	0.104202	1.14933	-0.00779	0.52215	1.49757	0.862212
0.405333	-0.55352	2.16047	-2.89043	1.95682	-1.06147	1.25191	-2.60803
0.406	1.39492	-0.23649	-1.13028	2.32066	0.938424	0.819679	0.012421
0.406667	-0.01099	-0.58769	-1.79631	1.11187	0.061037	0.602353	-0.87949
0.407333	-0.99244	1.61713	-1.25414	2.92196	0.759015	1.70411	0.820894
0.408	-0.97284	4.42735	-1.67952	2.04248	0.426286	0.385546	-0.16855
0.408667	0.407114	2.95714	-0.12601	1.00336	-0.37645	0.624746	-0.7861
0.409333	0.180519	4.32358	-1.84598	1.05388	0.03605	0.941828	-0.76969
0.41	-0.82934	2.63231	-0.00361	-1.24072	0.048334	0.263129	-0.06681
0.410667	0.813142	0.802178	-2.33222	0.701175	-0.48988	1.99026	-1.00119
0.411333	0.085494	2.41273	-1.36984	1.47077	-0.28578	-0.781	0.068854
0.412	-0.01097	2.00833	-2.56825	1.63914	-0.50278	1.14867	-0.59807
0.412667	-1.0833	-0.57812	-0.48437	-0.71696	0.538805	1.38531	-0.98578
0.413333	-4.04778	0.04137	-1.52792	-2.27813	-1.53245	0.019672	0.3528
0.414	-1.57071	-1.11636	0.231912	-0.9277	0.568518	1.78337	0.400057
0.414667	0.211271	-1.6898	-1.53484	-1.02211	-0.04566	1.1165	0.151113
0.415333	1.28504	-0.10572	-2.88655	0.904637	0.037475	1.87813	-0.416
0.416	-1.89245	-1.28839	2.6674	0.422599	-0.42878	0.635675	-0.80818
0.416667	-2.13171	-0.55605	-3.12763	0.87631	-1.48165	0.466142	-0.30611
0.417333	-0.74243	0.286837	2.86688	1.22598	0.266715	1.92369	0.15635
0.418	-1.41408	1.60316	1.25419	0.030007	-1.12052	1.49715	-0.03857
0.418667	1.43684	0.555122	1.04353	1.60007	-1.38391	2.5536	1.32872
0.419333	-0.40315	2.98236	-0.64107	0.141042	-1.65404	0.941884	-0.09149
0.42	1.56989	0.227023	-0.66917	0.366726	0.08108	1.34807	0.964185
0.420667	-0.02928	0.027389	0.485101	-0.03331	-0.05775	0.713427	0.471279
0.421333	1.71217	-1.37329	1.32631	-0.08699	-0.81454	2.03038	-1.48927
0.422	1.18305	-0.24756	-0.29638	1.2631	-0.48585	-1.05431	-1.08792
0.422667	0.392579	0.475227	1.8742	0.060411	0.345648	0.391413	-0.26762
0.423333	0.118733	-0.84023	0.957126	2.23761	-1.00815	-0.42804	-0.73108
0.424	0.444715	0.441406	-2.86894	1.96287	-1.17324	0.291667	-0.00453
0.424667	1.90333	1.81843	-0.09968	2.16786	-0.94333	0.301122	0.775755
0.425333	-1.82511	0.513319	-2.26539	0.088117	-0.25024	0.865727	-0.32274
0.426	0.003758	1.00928	-0.99969	0.111234	-0.25097	-0.76062	1.12768
0.426667	0.677949	0.247513	0.755114	0.747173	-0.41755	0.08888	0.704023
0.427333	1.66656	-0.78659	-1.39717	0.802854	-0.2796	1.68516	0.236556
0.428	0.859543	-2.76675	-2.71793	-0.05493	-1.77568	-0.01049	0.78993
0.428667	-0.12943	-1.40578	-1.39245	-1.54441	-1.48754	0.348338	1.65939
0.429333	1.01183	-1.09118	0.05177	-1.28632	0.300675	0.385612	-1.85021
0.43	-1.79759	0.264032	1.03059	-1.03633	0.569341	1.75133	0.323924
0.430667	-0.59182	-0.91628	-1.30218	-1.95358	-1.14926	0.370883	0.870948
0.431333	-0.57741	-0.01867	1.3657	-0.77826	-1.09355	-0.15761	0.469169
0.432	0.111867	0.747364	-2.18875	-1.40093	-0.55365	0.219392	0.888186
0.432667	-0.77786	-1.22499	0.306662	-1.35919	-0.89052	1.2899	-0.68667
0.433333	0.337252	-1.04434	-2.01434	-0.25649	-1.0004	1.92079	0.382437
0.434	1.91656	1.32035	-0.70172	-0.32974	-2.18364	0.509266	-1.50499
0.434667	-1.48856	0.342341	-0.86437	-0.20616	-1.43884	-0.62531	-0.16443
0.435333	-0.87211	0.593781	-0.06456	-0.35832	-1.25745	-0.0312	-1.84615
0.436	-0.81168	0.063885	0.980825	-0.9484	-1.61545	-0.31618	-0.73317
0.436667	-0.04029	1.72039	-1.86102	-1.08705	-0.04269	-0.47743	-0.3056
0.437333	0.788449	1.74301	1.99594	-1.31582	-3.0225	0.417122	-0.46821
0.438	1.14464	1.46204	-2.30694	0.283379	-0.7746	1.23969	-1.94463
0.438667	-1.47106	1.29237	-2.44639	0.411215	-0.55139	-0.27341	1.12471
0.439333	0.725723	2.05599	-1.40869	-0.38356	-0.2866	0.871434	-0.39897
0.44	0.598859	1.47518	-0.39795	0.975836	-0.62473	0.235994	1.11598
0.440667	-0.23425	2.45962	-1.24966	0.860557	-0.83779	-0.43445	-1.07125
0.441333	-1.65121	3.23927	-0.85223	0.4303	-0.11965	0.300947	0.034877
0.442	-0.95748	3.1509	0.335827	0.996024	-0.77022	-0.25228	1.39844
0.442667	1.5964	2.48136	0.352379	2.32983	-1.05328	-0.80827	0.584516
0.443333	-0.23678	-0.58646	0.179212	1.08641	-2.19907	-0.33508	0.39485
0.444	-0.98803	-1.48148	-0.1242	-0.66283	-0.73755	-0.11144	0.589269
0.444667	1.41831	-1.44598	0.328332	1.22212	-0.54428	-0.41468	-1.12381
0.445333	-1.07831	-0.2371	1.55685	0.265731	0.28347	-0.25072	-0.77261
0.446	1.96522	0.421357	-1.60615	0.058206	-0.14341	-0.28119	0.200602
0.446667	1.40703	0.485411	1.54016	-0.08965	-1.35394	-0.08788	1.92798
0.447333	1.01275	-0.18332	-1.50252	0.983346	-1.31911	0.074352	-0.74798
0.448	0.820453	-1.73708	0.116211	-0.83667	-0.15193	-0.38813	-0.86282
0.448667	0.261715	-0.48837	-0.36461	1.51904	-1.81983	-0.20807	1.17326
0.449333	1.13471	0.087821	-0.57671	1.74287	-1.97802	-0.36991	-0.86504
0.45	1.14691	-0.67519	0.311571	0.156849	-0.33165	-1.04254	2.72615
0.450667	1.14201	1.26437	-1.4325	0.129583	0.869553	0.505035	-0.49809
0.451333	-0.88733	-1.53091	-0.57486	0.823854	-0.79372	0.001947	-2.95689
0.452	0.374471	1.30259	0.042717	0.153408	-1.29388	-1.96242	-0.74186
0.452667	0.953093	-0.30158	2.55485	0.915864	-0.47331	0.057386	-1.08105
0.453333	0.590616	-2.38332	1.78285	1.48889	-1.35934	-0.77418	-0.47095
0.454	-0.47019	-3.69466	3.33585	-1.04844	-0.97672	1.37421	0.130473
0.454667	0.543232	-1.26691	0.550516	-2.34284	-0.57495	1.44308	-0.97635
0.455333	2.87021	-1.05186	2.80733	-1.62118	-1.67157	0.45638	0.19824
0.456	2.41422	-1.25449	4.49933	-2.0286	-1.42299	-0.22937	0.383709
0.456667	-0.38308	-0.60084	4.2552	-2.23842	-1.01993	-0.22077	-1.79469
0.457333	1.1325	-0.39787	1.39003	-1.07148	1.20083	-0.9583	-0.40822
0.458	1.96084	-0.24233	0.941605	0.834382	-0.52699	-0.70722	1.18296
0.458667	1.92725	0.52112	2.65967	0.780612	-0.49276	-0.98014	-0.78831
0.459333	-0.16114	0.948129	1.41594	1.48015	-0.56766	-1.23267	0.517081
0.46	3.25504	0.753333	0.556361	0.977355	-1.93917	-0.05376	1.46515
0.460667	2.44214	0.910476	0.384157	0.717901	-1.44911	0.264005	-2.21675
0.461333	0.402229	1.63045	2.08708	0.008971	-1.20529	-1.07756	0.197221
0.462	-1.04098	1.69788	1.37002	-0.3731	0.597586	-0.76216	2.20247
0.462667	-0.54686	0.676265	-0.26232	0.490418	-1.56432	-0.85811	-0.53074
0.463333	1.14289	1.44519	0.799727	0.033983	0.051214	-1.21811	0.842445
0.464	0.901239	0.570558	-1.61766	-0.20413	1.3964	-0.97106	-0.01044
0.464667	-1.63448	-0.1153	-0.31665	1.44138	-0.15308	-0.93702	-0.12609
0.465333	0.063203	0.574448	3.09856	1.48163	0.517834	-0.48879	-2.04214
0.466	-1.91052	-0.14956	-1.29068	-0.54498	1.51966	-0.06685	0.806618
0.466667	-0.95159	-0.78537	0.990012	0.153906	0.058503	0.078093	1.08983
0.467333	1.06287	1.23826	0.057348	0.896808	-0.08194	-0.85557	-0.45557
0.468	-2.98381	-0.74391	2.43102	-1.00245	1.26957	0.379891	-0.76207
0.468667	-0.30784	-0.9144	-2.1952	-0.18864	1.45589	-1.55988	1.69723
0.469333	-1.4278	1.10775	-1.72258	-1.52107	-0.73389	-0.82431	-0.88439
0.47	1.23698	0.936601	-0.89338	-1.10364	1.27722	-0.55163	0.081947
0.470667	-3.03286	2.71608	0.214695	0.926334	0.436845	-0.34272	0.732098
0.471333	-2.89867	0.006654	0.511404	1.07513	2.36263	0.391335	-0.27812
0.472	-2.93365	0.627578	-3.5789	2.99097	1.02935	-0.32043	-0.06744
0.472667	-3.95692	-1.72384	0.733141	3.63926	-0.36709	-0.90861	-0.93961
0.473333	-6.74534	-0.20611	0.129967	2.1229	1.55727	-0.77418	2.06737
0.474	-3.29019	1.30906	3.76229	1.34796	0.094021	0.337524	-0.96808
0.474667	-2.62455	0.628733	0.820001	-0.55349	0.437588	-1.50995	-1.68862
0.475333	-5.46628	0.609337	-1.17594	-1.06607	-1.13045	-1.12608	-0.00902
0.476	-3.18104	1.15322	-1.52587	-0.70386	1.58957	-1.37992	0.700905
0.476667	-3.03849	1.05979	0.981052	0.184307	0.420735	-0.81261	-0.76514
0.477333	-2.44025	-0.24596	1.72215	-1.40003	1.42437	-1.30698	-0.27421
0.478	-1.91093	-0.65726	-1.25678	0.164446	-0.35783	-1.64139	-1.23438
0.478667	-1.76151	2.32364	0.902707	1.36261	0.048429	-1.02169	0.20475
0.479333	-0.74476	0.393565	0.583472	1.25071	0.018876	-1.55421	0.615172
0.48	-1.17937	-0.0942	1.21465	0.796561	-0.29768	0.84271	0.182582
0.480667	-1.22121	-0.13614	0.697433	1.86936	-0.51618	-0.31278	-0.16412
0.481333	-1.5225	0.836293	2.67546	0.659705	0.007078	0.10989	0.067106
0.482	-0.25857	0.318684	3.66703	1.83214	-0.7448	0.061714	2.37899
0.482667	1.0408	0.204982	0.788946	0.936355	0.374508	-0.30128	1.33439
0.483333	-1.75506	-1.25074	-1.77771	1.55446	0.354488	-0.37422	-1.06965
0.484	2.09486	-0.87136	-0.85086	1.64977	-0.7094	-1.63994	0.590181
0.484667	-1.87032	0.635448	1.66958	0.998359	-1.20111	-0.84536	1.34107
0.485333	0.104433	0.321509	-1.91751	1.3204	-0.46267	-0.36168	0.233573
0.486	-0.5498	0.313432	-1.20174	-0.12429	-0.26718	-0.92696	0.256963
0.486667	2.16184	-1.05945	-1.35692	-0.15896	-0.82206	-0.52327	0.409034
0.487333	0.383975	0.474823	-0.91048	1.03019	-0.42879	0.007333	-0.80489
0.488	1.1359	1.20091	-0.46889	-0.25155	0.212242	-0.06788	1.75985
0.488667	-0.07244	0.323265	-3.43307	1.21882	-0.38677	-1.83255	1.72609
0.489333	-0.30136	-1.33068	0.862811	0.851048	-0.36796	0.923775	1.95685
0.49	-0.27473	2.6888	1.68643	2.75631	-0.18085	0.147685	-0.81156
0.490667	0.694325	0.927636	1.40972	0.402858	-1.26079	-0.6817	-1.6299
0.491333	-0.56749	0.870568	-0.38104	-0.27078	-1.06177	-1.35386	0.422451
0.492	-0.7389	0.720664	-0.84471	0.744424	-2.34488	-0.03396	-0.76899
0.492667	-0.58872	0.894726	-0.02441	1.91752	-1.65489	-0.74948	-2.51528
0.493333	-0.01904	0.332605	-1.27291	0.693447	-2.40641	-1.95184	-0.74959
0.494	-0.30606	-0.28086	-2.38927	0.579392	-1.49673	-1.18914	0.111153
0.494667	-1.52244	0.88026	0.766749	0.403914	-1.20343	-1.88022	2.73219
0.495333	-0.93078	0.413076	-3.4981	0.208111	0.507264	0.23708	-2.39078
0.496	1.25547	0.963425	-0.53359	-0.42447	-0.71165	0.462346	1.20661
0.496667	2.117	-0.34725	0.925437	-0.70846	-1.55379	0.472079	-0.6068
0.497333	-0.09899	1.65867	-0.33373	0.665609	-0.97497	-0.97347	0.361366
0.498	-1.30253	1.14035	-0.75269	1.02408	-1.38735	-0.16511	-0.88144
0.498667	-2.24757	0.219574	1.78837	1.32714	-1.05486	-0.42805	-0.63751
0.499333	-1.89974	0.519458	-1.18096	1.47445	-2.87593	-1.29974	0.286985
0.5	-0.3883	-0.35825	-4.10306	1.39218	-0.51428	-0.51334	0.276396
0.500667	1.64971	-1.00407	-0.0705	1.2786	-1.45439	-1.05881	-2.62654
0.501333	0.462345	-0.10616	-0.17198	0.526892	-2.24867	-2.17655	0.332905
0.502	1.08393	1.76514	-0.19817	0.826137	-0.13277	-0.47086	2.12811
0.502667	0.651754	0.356311	1.10353	1.19977	-0.58323	-0.3802	-2.34788
0.503333	0.157279	0.82706	0.506196	2.52594	-1.53131	0.691264	1.77226
0.504	-1.70886	2.55968	-2.05452	2.7491	-0.64044	0.39374	1.00329
0.504667	-0.03481	2.33363	-2.04082	1.08475	-1.79911	-1.11508	0.600162
0.505333	1.8972	2.14292	-1.93875	-0.80922	-2.75314	-1.01994	0.452186
0.506	-0.30281	2.15262	-0.97445	1.45955	-1.13644	-2.17136	0.142627
0.506667	0.9774	0.053335	0.900203	0.957033	-1.37975	0.279044	0.028324
0.507333	0.577076	0.548166	0.271972	2.27712	-1.49293	-0.20531	-0.14198
0.508	0.88921	0.158562	-2.76859	1.97503	-0.87994	-0.39778	-0.67762
0.508667	0.942322	0.718618	-0.70326	0.820228	-0.36304	0.223047	0.314652
0.509333	-0.26803	1.59563	-1.64891	1.38512	0.598559	-0.65892	2.69274
0.51	-1.61591	1.24683	-3.41415	1.78101	-0.5527	-1.00059	-1.30804
0.510667	0.502053	1.83882	0.133476	1.54339	0.208754	-0.17549	-0.31635
0.511333	1.42063	0.629286	1.4094	1.1735	1.02138	0.019547	1.39672
0.512	0.030077	2.23493	0.548378	1.09762	0.642514	-1.06648	-0.09801
0.512667	-0.32884	1.6341	-1.26578	1.30034	-0.71408	-0.05325	-0.39922
0.513333	0.384893	2.85884	-1.82788	0.900957	-0.09861	-0.48554	-0.30573
0.514	-0.35488	2.77828	1.06886	2.51266	1.64013	-0.45026	1.42023
0.514667	-0.6899	3.02425	-2.45151	1.37114	1.52502	-1.65405	-0.17358
0.515333	-2.43338	3.95644	-1.20382	1.28389	-0.23388	-1.31722	1.09019
0.516	0.485135	2.91878	-0.89088	0.992169	-1.0685	-0.78075	-2.53472
0.516667	0.691933	3.16813	-0.08062	0.568449	0.996076	-0.23954	-1.2198
0.517333	-2.15739	4.48036	-2.434	-0.2567	0.858291	-0.08248	1.13052
0.518	0.482631	1.71863	-3.41338	0.885528	0.898381	-2.69395	-0.57357
0.518667	1.81853	1.94494	-0.16635	1.50307	1.25231	-1.68479	-1.29192
0.519333	-1.43137	1.21699	1.30212	0.672428	-0.06556	-0.5378	-1.49405
0.52	-1.08751	2.46291	-0.61744	0.24633	0.183174	-1.1457	1.45725
0.520667	-1.39582	2.92114	-1.83149	0.654109	-0.2657	0.037667	-0.06016
0.521333	-1.43538	3.03161	2.55042	0.89734	0.415646	-0.41118	-0.99674
0.522	-2.46124	3.85856	-2.11577	0.004336	-0.11061	-0.73454	0.134234
0.522667	0.81079	1.66396	-2.46455	-2.14568	0.499029	-0.51312	1.55608
0.523333	-0.13496	3.09857	-0.45228	-1.92555	-0.10391	-0.02777	2.36093
0.524	2.2863	1.89285	1.28208	-3.12102	-0.42072	-0.26024	1.44354
0.524667	-1.59334	1.80682	-2.34241	-3.13361	-0.3047	-0.72853	-0.43019
0.525333	0.85821	2.32593	-3.25444	-2.34669	-1.18468	0.705218	-0.99484
0.526	0.580582	0.973202	-0.35543	-2.32211	-0.64403	0.176049	-1.54351
0.526667	-0.2473	0.409285	0.032314	-2.25546	-0.4932	0.079669	0.06556
0.527333	-1.19295	-0.6274	-0.64886	-1.2879	0.233535	0.061676	-0.51563
0.528	0.423157	2.23119	0.981324	-2.0283	-1.42194	-0.3338	0.229067
0.528667	-1.62765	2.39583	1.73057	-1.60433	0.221732	-0.94687	0.006984
0.529333	1.81192	1.95432	0.044514	-0.70518	0.477182	0.10154	1.35858
0.53	3.03789	1.10208	-0.39721	-0.24388	0.182732	-0.04713	-2.13838
0.530667	0.399097	2.16575	-1.06097	-1.24858	1.01757	0.078523	0.47715
0.531333	-2.93476	0.847112	-1.26216	-2.82937	2.60675	-0.76734	-0.81802
0.532	0.32451	0.969356	0.166184	-2.47786	3.02974	-0.86434	0.656577
0.532667	1.58977	-0.12982	-2.83522	-3.22722	0.934302	0.107427	-0.20596
0.533333	1.54083	-0.87134	0.803291	-2.5069	1.40623	-0.66107	-1.48148
0.534	1.09004	0.613289	0.753861	-2.83859	1.05273	-0.37722	0.814524
0.534667	1.36169	2.12051	0.243327	-2.84151	1.00797	0.068138	-0.53599
0.535333	-0.66602	1.08579	1.50678	-4.40038	1.55369	-1.07647	-0.24901
0.536	0.411925	4.16043	-2.13233	-1.88237	1.11341	0.210044	-1.02552
0.536667	-0.96617	0.31118	-2.7652	-1.17651	-0.30973	-0.76241	-1.72512
0.537333	-0.85476	-0.71655	-0.40975	-2.93019	0.275496	-1.16029	0.451939
0.538	2.28701	0.308987	-0.10357	-1.98288	0.054505	-1.85649	-2.17721
0.538667	-0.63189	1.35564	0.023566	-0.9667	-1.66905	-0.15016	-0.85285
0.539333	0.838312	0.883422	-0.38804	-0.50618	-1.33147	0.125898	-0.16381
0.54	1.73077	0.303092	-0.79765	-0.59386	-0.62205	-0.43614	-1.01234
0.540667	-0.10372	0.608978	0.375733	-0.60372	0.847458	0.41872	-0.23072
0.541333	0.176709	-0.26763	-2.40117	-0.49015	0.275594	-1.28292	-0.00737
0.542	-1.43671	-0.93466	-2.19216	-1.74971	1.05288	0.808106	1.31142
0.542667	-2.29327	-1.91823	-0.30159	-1.14263	-0.61082	0.875994	0.066951
0.543333	-0.61092	-0.71076	-0.1057	1.26737	-0.55935	-1.0018	0.405614
0.544	-0.99349	-0.51667	-1.79324	1.42235	-0.76614	-0.91086	-0.17122
0.544667	1.14197	1.16027	-1.3445	1.59107	-1.06328	-0.35413	-0.09825
0.545333	1.44138	-0.48974	1.60097	0.518144	-1.71208	-1.22061	0.09137
0.546	1.52055	0.048533	-1.52173	0.051918	0.076325	-0.26473	-0.53052
0.546667	1.56656	-2.10276	-0.87033	1.27343	-0.35861	-0.98702	0.67957
0.547333	-0.74326	0.585239	-1.73225	1.02479	-0.81995	-2.60588	0.468894
0.548	0.859256	0.748556	-1.56321	1.62233	0.998374	-1.69087	-0.84564
0.548667	1.15035	1.73321	-0.72551	1.47714	0.453776	-0.86005	0.613756
0.549333	2.19329	-0.89103	0.72052	0.82809	0.338299	0.45759	3.69191
0.55	3.12384	0.698529	-1.21861	0.017173	-0.38913	-0.61642	1.41465
0.550667	0.253917	2.22082	-1.59466	0.412643	-0.19596	0.186267	1.05698
0.551333	-0.0872	1.26686	-1.33646	-0.11931	-0.05999	-0.69426	-1.25127
0.552	-0.24774	0.179722	-2.61013	0.387152	-0.79671	-0.74842	-1.37584
0.552667	1.24661	-1.23591	-0.88229	-2.11665	0.582835	-0.83383	1.04733
0.553333	-0.64719	-0.1385	-2.22256	-2.6426	1.44925	-0.18533	-0.13534
0.554	3.03136	0.994294	0.448234	-0.56773	0.113768	0.936626	0.178175
0.554667	-0.83114	-0.66677	0.668842	-2.9999	-0.76704	-0.48753	1.57818
0.555333	0.97636	1.1407	0.897388	-2.86262	0.002509	-0.92956	-1.05845
0.556	0.363075	-0.42195	-0.72613	-2.90708	0.12467	-0.28476	-0.17462
0.556667	-0.20857	-0.47455	-3.90116	-3.01087	-2.12811	-0.39841	1.37412
0.557333	0.104094	-0.04271	-1.04522	-1.91554	-0.88835	-0.2229	0.049281
0.558	2.21622	-0.55842	-3.53385	-1.44021	0.121757	0.001918	-1.33925
0.558667	0.00399	0.603287	-3.68713	0.120054	-0.40864	-1.04656	1.15359
0.559333	-1.78647	0.464929	-2.93718	0.386353	-1.06538	-1.62239	1.03863
0.56	0.795307	-1.69122	-2.51591	-0.34578	0.02241	-0.76827	2.13034
0.560667	-1.12416	0.496369	-0.54233	0.789291	-1.15402	-0.13112	0.066354
0.561333	-1.53831	1.15783	2.70532	1.46852	-0.34568	0.696712	1.95231
0.562	-0.36726	1.53599	-0.61118	-0.967	-0.7168	-0.61416	-0.68317
0.562667	-0.28247	1.62646	-0.84169	-0.59237	0.131803	-1.31416	-1.55658
0.563333	-1.04963	-0.61012	0.358371	0.081501	-0.52877	-1.06086	2.15576
0.564	-2.80483	1.7412	2.20207	0.256748	0.480811	-0.46459	1.99862
0.564667	-0.66798	0.781797	0.473052	-0.57941	-2.07781	-0.75388	0.124143
0.565333	-0.14033	0.244211	0.67091	0.454187	-0.22228	-0.76731	-2.19536
0.566	-1.49231	1.31577	2.10854	0.197975	-1.23792	-0.70875	1.05867
0.566667	1.21724	0.336465	-1.46206	0.488713	-0.77359	-0.76346	-0.29395
0.567333	-1.14941	-1.09423	-0.47199	0.904609	0.239675	-1.09067	-0.48442
0.568	-3.26271	-2.29761	1.85614	-0.67753	-1.74236	-0.0333	-0.55084
0.568667	-3.54721	0.463274	2.82293	-0.71885	0.014773	0.888908	-0.39896
0.569333	-5.974	0.00599	1.64711	-1.4065	-2.33499	-0.27876	0.005743
0.57	-5.31395	-0.25659	1.30502	-1.05893	-0.94541	-0.89975	0.620762
0.570667	-3.40645	-0.11792	-0.06267	-0.15856	1.06627	-0.63497	1.47155
0.571333	-3.31377	-0.09782	-1.45658	-1.32302	-0.52764	0.126826	0.361736
0.572	0.509388	0.180984	3.66206	-1.61755	-0.68905	-0.23059	1.5258
0.572667	0.059037	0.34183	-0.75832	-1.42142	-1.16751	-0.42695	1.67782
0.573333	0.478293	-1.49914	-0.07226	-0.76524	-1.88119	0.112953	0.775801
0.574	-0.67352	-3.71429	0.675288	-0.86581	-0.2848	0.408188	1.60004
0.574667	-0.808	0.293966	0.536925	-1.13727	-1.06586	0.405256	-0.22638
0.575333	-1.5415	-0.86484	1.19176	-1.34828	-3.58294	-0.48317	-1.74352
0.576	-0.47967	-1.51979	0.562231	-2.19058	-1.13876	-0.85108	-0.03592
0.576667	-0.81881	-3.17594	0.369263	-2.04	-1.536	-1.15364	-1.25252
0.577333	-1.18674	-2.32568	-2.42506	-1.21789	-2.11814	1.49185	-1.51695
0.578	-0.23104	-2.52215	-1.89628	-0.83356	-0.67074	0.327369	0.436488
0.578667	3.38469	-1.48989	0.693287	-0.4598	-1.56104	0.897788	-1.35189
0.579333	-2.08118	-2.88982	-1.99818	-0.12746	-0.56708	0.348775	0.660113
0.58	-0.80606	-3.44285	0.583214	0.286404	0.584389	-1.13335	0.495902
0.580667	0.670881	-0.30909	-0.592	0.205834	-0.51459	-0.24302	0.430337
0.581333	1.72306	-1.55711	1.83971	0.871626	-1.1621	-0.33343	-0.14846
0.582	0.229447	-1.4193	1.51562	-0.06076	-1.294	-0.243	2.16885
0.582667	-1.84492	-3.72986	2.00632	1.83716	-2.44959	-0.03369	-0.47669
0.583333	-0.2814	-0.62302	-0.23291	-1.19853	-0.82306	-1.29732	-0.94566
0.584	1.02048	-3.07546	3.63998	0.08992	-0.27896	-0.69585	0.558729
0.584667	-0.48797	-2.71309	-0.68692	0.90038	-1.19728	-1.36963	0.474899
0.585333	0.549148	-2.1602	-0.63376	0.465076	-1.24072	-0.04513	0.276948
0.586	-0.63197	-4.05499	1.38718	1.47699	-1.17428	-0.45369	-1.71339
0.586667	-0.81469	-3.12767	1.33307	1.08839	-1.14893	-0.6574	1.37647
0.587333	-1.23078	-1.60121	2.3645	2.07274	-2.20534	0.075286	0.914096
0.588	0.293104	-3.18119	-1.45896	1.99891	-1.46235	-0.00562	-0.1167
0.588667	-1.0952	-3.81663	-1.45882	1.61734	-1.65101	-0.96092	-0.52035
0.589333	-1.99257	-3.21838	-2.08702	2.02904	-1.46863	0.574341	1.10466
0.59	-0.91497	-2.10269	-1.75102	2.63286	-1.83198	-0.44335	0.237357
0.590667	-0.56149	-2.51823	-0.95915	0.364871	-1.68347	0.525496	0.448152
0.591333	0.174557	-1.18916	-0.74383	2.05417	-1.75815	0.607956	1.71001
0.592	0.799558	1.55631	-0.06494	1.08126	-0.73546	0.117481	0.978437
0.592667	-0.82158	0.591494	-0.68821	0.923593	-1.93368	0.434218	-1.59564
0.593333	-1.36952	-1.55439	-2.63172	0.003555	-2.04403	1.19547	-0.38932
0.594	-2.6252	2.35962	-1.37255	1.47242	0.766168	0.78251	-1.45251
0.594667	-1.6723	0.972103	-2.63036	1.45956	0.759531	1.33576	2.1292
0.595333	-2.01811	0.310098	-2.06327	2.99793	-0.29881	0.875616	1.00536
0.596	-2.20039	0.416269	-5.47829	1.6512	0.150377	0.168317	-0.68296
0.596667	-0.01996	-0.74373	-2.59822	0.908286	-0.64853	-0.11019	0.133076
0.597333	0.117511	0.10367	-1.95564	2.12946	0.817055	-0.20972	0.693082
0.598	-0.55658	-0.3164	-2.03048	1.50894	-0.20322	0.784942	0.916514
0.598667	-0.70233	1.53917	0.915849	0.731274	-0.18308	-0.26237	-0.06863
0.599333	-0.84396	2.17044	-2.8087	1.64593	0.563587	-0.08703	-0.11694
0.6	-0.44309	2.57816	-0.66432	0.314363	-0.90639	0.727066	-0.49471
0.600667	-0.38041	0.920216	-0.96524	1.13105	0.178946	0.962885	0.489122
0.601333	1.87981	1.30919	-0.91722	2.92448	0.26832	1.01679	0.361505
0.602	-0.5691	1.64268	-2.07756	0.937875	0.494815	-0.17952	0.23356
0.602667	-2.68186	1.88476	-0.85237	1.25622	0.031845	0.012316	1.62943
0.603333	-1.86149	2.02228	-2.07807	1.14797	-0.65381	0.263346	0.02242
0.604	-0.62002	0.491722	-1.53527	-0.34677	-0.31436	0.003647	-0.63546
0.604667	1.93017	2.36746	0.503278	-0.96536	-0.18853	-0.81874	0.53971
0.605333	0.333559	1.66735	0.835614	-1.26863	0.312314	-0.56483	0.96481
0.606	1.71743	1.69202	-1.27913	-3.98991	-0.28256	-0.79202	-0.24175
0.606667	-0.47802	-0.36019	-0.74709	-0.82813	-0.1516	0.422539	-1.32893
0.607333	-0.82187	4.31596	-2.97267	-1.42026	-0.6512	1.19406	1.60785
0.608	-1.89867	1.91203	-1.45066	-1.09605	0.636521	-0.13855	-1.1201
0.608667	1.33998	2.41473	-0.67443	-1.68256	-0.03995	0.986017	0.432961
0.609333	0.113416	4.681	-0.75128	0.937621	0.563949	0.97352	1.33809
0.61	0.080525	0.818391	-0.83824	-0.57592	-0.44236	-0.04018	0.358673
0.610667	0.211862	2.62379	-0.66956	-0.72731	0.524732	-0.04325	0.814547
0.611333	0.172422	2.25125	-1.89593	0.279724	0.496058	-0.36924	0.82029
0.612	-2.12133	1.75529	-3.64026	-1.73616	1.00708	0.592064	1.50145
0.612667	-0.00733	2.06292	-2.15348	-2.22758	1.0143	0.484135	-0.65178
0.613333	0.540597	3.29221	-1.11488	-1.31729	-1.55589	-0.54463	0.436561
0.614	-0.61699	5.5667	-1.78302	-1.00782	-1.47551	-0.07598	-0.8219
0.614667	-2.21412	5.19617	-2.27669	0.361347	-0.24943	-0.66353	1.14637
0.615333	-0.33567	5.62421	0.946193	-1.01059	-0.87758	0.557945	-0.75838
0.616	-1.8095	5.17215	-0.8435	0.164587	-2.62909	0.918602	1.05768
0.616667	-1.21415	3.11062	-0.53873	0.337853	0.129742	-0.25062	-0.83718
0.617333	-1.67038	2.60275	0.439599	1.89169	-0.91064	0.764176	-0.47444
0.618	-0.47966	2.69745	-3.39173	0.007035	0.890579	-1.01459	0.488616
0.618667	1.89607	2.81834	-1.25837	1.31479	0.730141	-1.05822	1.27048
0.619333	-1.3681	2.18391	-1.05259	0.263198	-0.59354	0.066631	0.387204
0.62	-0.92447	2.85208	0.880425	0.002869	0.271223	0.155981	0.919916
0.620667	0.558514	2.92211	-0.00654	-0.69428	-0.52351	0.282083	1.21955
0.621333	-1.23444	1.70959	0.736606	0.197629	-0.37108	0.762622	1.11752
0.622	-2.81686	1.26221	-1.14606	0.630172	0.212852	0.290952	1.3525
0.622667	-1.94531	0.366581	-3.12294	0.243514	-1.40193	0.172659	-1.22774
0.623333	-1.70895	0.46675	-3.32799	1.89726	-1.59418	0.662805	1.31061
0.624	-0.90778	-0.369	0.007398	1.09007	-0.82103	0.024334	-0.67663
0.624667	-0.65279	1.70173	-0.51479	1.93189	0.180405	-0.11381	0.715854
0.625333	1.17827	2.43943	-1.62031	0.942825	-2.78257	-0.41636	2.01334
0.626	-2.15513	0.081414	-0.7117	1.40289	-1.9741	-0.62108	-0.08867
0.626667	-0.87402	1.17869	-1.43314	1.98958	0.16129	0.955914	-0.74655
0.627333	-0.61477	-0.14319	-1.60629	2.07959	-2.0783	0.386291	-0.77976
0.628	-0.09899	-0.00631	1.9148	1.47331	0.646616	0.522538	0.68143
0.628667	0.595616	0.247668	0.990971	0.907465	0.377609	0.74477	1.63391
0.629333	-0.5728	2.31194	0.707489	1.21962	0.787108	-0.40192	0.27747
0.63	-0.04365	1.2363	-2.2087	1.33191	0.011323	-0.32274	-0.67897
0.630667	-1.22949	1.62525	2.43992	2.71959	-0.47544	-0.10879	-1.1213
0.631333	-1.74327	2.97651	-1.58348	0.738426	1.4414	1.02985	1.22648
0.632	0.129225	-0.04322	-1.95539	1.31768	-0.54788	0.736491	-1.82112
0.632667	0.84348	2.64979	0.674006	0.577997	0.013654	0.471183	1.34346
0.633333	-0.04064	2.7341	-0.94557	-1.3126	-0.16216	-1.66829	1.16599
0.634	-1.28516	1.53825	-3.35097	-0.31198	1.04003	-0.70025	1.70914
0.634667	-1.13552	0.427439	1.08398	-0.73106	0.54334	-0.90863	0.461982
0.635333	0.844484	1.87818	1.75764	-0.72396	1.01898	0.069696	0.935518
0.636	-1.66595	1.67543	-2.73377	-0.81658	1.17292	-0.49049	0.384005
0.636667	1.00608	2.53769	-1.17294	-0.18967	0.587441	-0.75931	1.62777
0.637333	0.182176	1.87429	-2.70705	-0.76471	0.514321	0.718975	0.000332
0.638	1.17305	1.14374	0.127697	-1.20324	1.0636	0.415286	2.48075
0.638667	-0.0686	2.77157	-1.86205	-1.99117	-0.49796	0.318426	-0.02649
0.639333	0.890375	1.86028	-0.16116	-1.8432	0.903385	0.159559	-1.58483
0.64	0.242022	2.3044	-1.29163	-1.31828	-0.82217	0.38202	1.41704
0.640667	-1.39442	1.70882	-0.35872	-2.52682	0.931613	0.740177	0.95208
0.641333	0.968487	1.08258	0.100937	-1.7987	0.016317	-0.52831	-0.24543
0.642	-0.57504	4.35684	-0.89367	-1.78585	0.925452	-0.30503	1.14878
0.642667	-0.61681	0.807472	-0.89559	-1.60925	2.00317	0.730582	-0.74128
0.643333	-1.78145	2.41946	-3.13917	-1.13919	1.60072	0.346286	1.0769
0.644	-0.18382	1.06851	-2.41362	-0.63931	1.70894	1.25149	-0.7877
0.644667	1.03824	-0.29736	-0.00449	-1.27081	0.116309	-0.26875	0.596011
0.645333	-0.62024	2.15594	-4.8941	-1.71167	0.366194	-0.32836	1.07029
0.646	0.297112	2.00415	-3.45378	-2.09132	-0.87085	0.22784	-0.28323
0.646667	0.737704	2.07186	-0.48264	-1.26705	-0.56814	-0.86109	-0.12895
0.647333	1.14643	1.27234	-3.8946	-2.31287	-0.45668	-0.63412	1.60156
0.648	0.10572	2.84971	-1.71205	0.059168	-0.53183	-0.09293	0.499476
0.648667	-0.10743	0.745287	-3.15656	-0.73727	0.159492	-0.86976	0.663498
0.649333	0.46878	1.89272	-1.80895	0.360585	0.410599	0.649635	0.639111
0.65	-1.01767	1.18801	-0.75713	0.345667	-0.51905	0.840585	-0.8062
0.650667	-1.21652	-1.03022	-1.06466	0.621038	-0.16757	0.30284	1.74445
0.651333	-0.08081	-1.16828	-2.2629	0.355213	0.103275	-0.29198	-0.0069
0.652	1.00712	0.567102	-1.22567	1.37315	0.307514	0.113193	-0.03251
0.652667	-0.97985	0.044921	0.559047	-0.09461	-0.83853	0.14292	3.15544
0.653333	-0.25037	-1.08922	-2.41052	0.270666	-1.21647	0.085348	-0.9576
0.654	-2.18999	-2.86275	-0.42297	0.032494	-0.16119	-0.03282	2.49458
0.654667	-2.52693	1.17284	-3.6965	0.34523	-0.37182	-0.59511	0.591892
0.655333	-0.25627	-0.01292	-1.17981	-0.40847	0.205875	1.05938	2.00752
0.656	0.20045	0.89682	-3.71612	-0.93805	0.150086	0.630755	-1.85392
0.656667	-1.25345	3.09234	-1.95927	-0.4286	-0.19446	-0.16051	-1.02772
0.657333	0.437453	1.28208	-1.11202	-0.88621	-0.15387	0.002824	0.355473
0.658	-1.15525	2.29494	-1.28408	-1.59599	-0.22133	-0.29326	0.282431
0.658667	0.287702	0.962511	-3.54788	-0.26489	-1.44238	-0.1749	0.81636
0.659333	0.670404	2.37605	0.925425	-1.69437	-1.39537	-0.05331	0.799839
0.66	-0.52442	1.18454	-1.30842	-1.45194	-0.81291	-1.25092	-2.11628
0.660667	0.24977	-1.74851	-0.68299	-2.62911	0.207366	-0.94275	0.244985
0.661333	0.057347	-0.82787	-0.34852	-0.80278	-0.52476	-0.08723	-1.5893
0.662	-1.81859	-1.43238	-4.19468	0.306867	-0.33827	-0.25338	-0.37979
0.662667	-0.66512	-0.12918	-3.89448	-1.04929	-3.42269	0.040232	-0.3584
0.663333	-0.12707	0.448286	-3.25583	-2.94415	-0.60124	-0.22771	-0.83832
0.664	-0.20818	1.90834	-1.47593	-1.87509	-0.45604	1.51901	-0.07098
0.664667	0.769641	0.781148	-0.08488	-2.37608	-0.11328	0.102523	-2.45734
0.665333	-0.22399	2.28282	-3.31187	-1.60792	-1.28172	0.181336	0.098317
0.666	-0.60164	2.08044	-2.70015	-1.83225	-0.5131	-0.23215	0.325727
0.666667	-1.63817	1.3363	0.068291	-1.1015	0.032591	-0.24472	-1.92318
0.667333	0.629555	1.02387	-3.76676	-1.22771	-0.5175	-0.40423	-0.78135
0.668	0.943642	0.136249	-0.33491	-0.62186	-0.23051	-0.33884	1.17264
0.668667	0.865213	0.350092	-2.19972	-2.10472	0.188838	-0.32622	-0.98145
0.669333	-3.04952	0.552798	0.464013	-1.49258	-1.11669	-0.46321	0.697126
0.67	0.919417	2.12075	0.692085	-1.23781	-0.77147	0.920041	-0.7734
0.670667	-0.87721	-0.09664	-2.18357	-0.40016	-0.98033	-0.74411	1.59295
0.671333	-0.5187	1.5885	-0.86373	-1.30445	0.648452	-0.37894	0.656964
0.672	0.224622	3.31857	-1.41876	-2.18593	-0.95355	-0.2134	-0.31833
0.672667	0.642309	2.54134	-0.04399	-1.47086	-1.30937	0.887827	0.410247
0.673333	-1.22557	5.11409	0.559126	-0.0499	-0.19814	0.432677	-1.42174
0.674	-0.6643	3.15244	-4.33014	-0.90996	-0.46116	-0.25653	0.348336
0.674667	-0.86928	1.97138	-1.92576	-1.10363	-1.12584	-1.01686	0.121238
0.675333	-3.12975	2.31994	-1.80173	-1.67079	0.234594	-1.32983	0.400354
0.676	-1.72409	5.16593	-3.91137	0.062249	0.520916	-0.66219	0.019901
0.676667	0.005266	5.52185	-1.74705	-0.31388	-0.28886	0.173279	0.652988
0.677333	-0.74734	3.78567	-3.20329	-1.41098	-0.24756	-0.65023	-0.96504
0.678	1.69313	1.62766	-3.00401	-2.29605	-2.20972	-0.97239	-0.14831
0.678667	2.36083	1.23644	-3.37249	-2.3119	-0.56659	-0.29739	0.346406
0.679333	-1.34157	0.117122	-1.51007	-2.52271	-0.20624	-1.08519	-0.80247
0.68	-0.19905	1.23669	-3.56582	-0.94462	-1.03386	0.316746	-0.24999
0.680667	1.374	0.476172	-2.15042	-1.33103	0.051052	0.159678	0.243026
0.681333	-0.20349	0.118408	-0.28527	-2.45545	-1.4641	-0.60326	0.85637
0.682	0.275606	1.13003	-1.66049	-1.861	-0.18224	-1.31475	-1.81124
0.682667	0.802796	0.122566	-0.20889	-0.68891	-0.39771	-1.02925	-0.17503
0.683333	-0.94824	-0.15286	-1.41937	-0.46259	-1.30178	-0.20834	-0.08697
0.684	0.911084	-0.11658	-3.7352	-1.25466	-1.75911	-1.12594	0.053524
0.684667	-1.6243	1.35647	-1.55794	-0.66912	-1.07786	-0.14732	0.575518
0.685333	0.48468	2.61539	-3.98869	-0.14765	0.090943	1.22081	-1.1914
0.686	1.63404	0.972929	-1.28033	1.08671	-1.2985	0.031736	0.13526
0.686667	0.757112	2.7536	-2.12181	1.66551	-0.1759	1.1684	-0.51698
0.687333	0.375568	2.25299	-2.57611	1.43376	-0.23778	0.122072	-1.69415
0.688	-0.91806	1.80761	-1.70277	0.490934	-1.76543	-1.08515	-0.68648
0.688667	-0.28689	3.10426	0.954114	1.16864	-1.38705	-0.97924	-1.04537
0.689333	0.166413	2.08562	-3.45255	0.604921	-1.10356	-0.77699	-0.88035
0.69	-0.49338	1.94064	-0.53562	2.11959	-0.14424	0.089448	0.252046
0.690667	1.57826	1.59759	-1.27252	0.247647	0.620866	0.995565	-0.51746
0.691333	-0.42356	0.94218	1.19671	-0.84959	-0.81391	0.067271	-0.73603
0.692	0.365074	1.75777	-1.7462	-1.28619	-0.26353	0.360005	1.09089
0.692667	-0.73695	1.98032	-1.6482	-1.02991	-1.2369	0.388571	0.033529
0.693333	-1.18211	2.11075	-3.19804	-1.49297	-0.46262	0.023178	-1.49352
0.694	0.120743	1.24636	-4.05211	-0.86834	-0.77731	-0.4561	1.26471
0.694667	0.647956	1.66034	-4.96501	-0.43403	-0.42217	-0.52534	-0.4193
0.695333	-1.92293	1.78997	-3.38212	-1.28928	-1.41206	0.348594	0.859015
0.696	-1.31957	1.5132	-1.76035	0.436104	-0.69674	-0.87396	0.981097
0.696667	-2.44132	3.00441	-4.27592	0.091547	-0.533	-0.65793	-0.89294
0.697333	-1.68969	1.21238	-2.10318	-2.24109	-0.33185	0.278674	0.954197
0.698	-1.92924	2.57574	-1.41927	-3.28863	-0.51071	-0.40937	0.034696
0.698667	-0.56238	3.06818	-4.29624	-3.76831	1.28128	-0.17307	2.39223
0.699333	-0.66027	2.44534	3.19555	-3.90938	0.737727	0.059665	-0.0874
0.7	0.356513	1.29758	0.4932	-2.08165	1.53925	0.140956	1.10587
0.700667	0.231619	1.81257	1.57337	-1.51721	1.29239	0.497432	-0.40442
0.701333	-1.0561	2.51587	-1.12652	-0.99774	0.737071	-0.26581	-0.82929
0.702	-1.70405	0.2273	-2.60479	-0.45315	1.96473	-1.38203	1.54565
0.702667	-0.48991	2.98446	-2.05649	-0.67277	1.91971	0.014965	-0.30413
0.703333	-0.89585	2.17955	-1.69153	-0.93963	-0.18377	-0.45527	1.3553
0.704	-2.23114	3.06224	-0.68598	-1.84856	1.05038	0.368153	0.543568
0.704667	-1.65871	3.58166	-1.27889	-0.39347	0.831825	0.104493	-0.15333
0.705333	-3.46325	3.09346	-1.96989	-2.77494	-0.9901	-1.04498	0.217061
0.706	-0.0943	2.28784	-1.01579	-2.08502	0.882995	-1.53861	0.723579
0.706667	-3.00101	1.78249	-1.5597	-1.72797	-0.64811	-0.57805	0.83493
0.707333	-4.68149	1.47827	-1.16411	-1.86452	0.041505	-1.28234	1.33066
0.708	-3.40675	1.45237	-1.5388	-2.66876	-1.16693	-0.64763	-0.66386
0.708667	-1.54789	0.528958	-0.32001	-2.3656	1.4941	-0.59615	0.21831
0.709333	-3.18213	0.523829	-0.76726	0.14226	0.806311	0.087602	1.26381
0.71	-3.7697	3.74109	-0.93101	1.09968	0.323711	-0.38879	0.870647
0.710667	-4.06253	1.59364	-3.61758	2.15996	-0.87248	0.646187	1.16143
0.711333	-3.86398	0.380694	-4.64473	1.84607	-0.9564	0.119011	0.327488
0.712	-4.08327	0.476844	-0.97482	1.65157	0.445654	0.38439	0.212539
0.712667	-4.13441	0.834566	-1.70357	1.4397	0.295082	-0.21408	0.666576
0.713333	-3.02869	2.92494	2.62458	2.19539	-0.43131	-0.026	0.31837
0.714	-3.84961	1.54973	-1.01483	0.968922	0.829488	-1.24052	1.86987
0.714667	-2.15613	0.34188	1.43067	1.22467	0.793162	-0.46275	-0.35405
0.715333	-3.02597	0.164178	-2.40569	0.866337	-1.16444	-0.73197	-2.0321
0.716	-1.57443	0.998357	-3.67039	1.49323	-1.67018	0.11662	0.645681
0.716667	-3.65118	-0.56687	-3.75875	1.49043	-0.65093	-0.03669	0.838306
0.717333	-3.89084	0.432208	-0.24037	0.726746	-0.39351	-0.24243	-1.02398
0.718	-4.97027	0.959887	1.5838	0.721233	0.78242	-0.35338	1.60296
0.718667	-3.76461	1.42075	-2.88886	2.13131	0.050167	-1.19786	0.962251
0.719333	-2.17113	1.21382	-3.1394	2.16978	-1.01547	-0.67805	0.653737
0.72	-5.67446	0.840936	0.416127	1.87467	-0.09254	-0.58608	0.186274
0.720667	-5.79208	1.13058	-2.50561	2.9656	-0.14213	-1.37728	-0.0022
0.721333	-2.85142	-0.76126	-3.71982	2.67857	-1.68738	-0.68318	-1.09283
0.722	-4.0762	-0.37561	-1.07259	2.66661	-1.74803	-0.33445	0.029632
0.722667	-1.55236	0.600716	-1.28795	1.98867	-2.64163	-0.84007	1.65247
0.723333	-3.66616	-0.25761	-3.04308	0.54249	-0.59928	0.345637	0.783233
0.724	-4.62194	0.402841	-5.06507	1.04158	0.541003	-0.31142	-1.16774
0.724667	-3.04314	0.753391	0.392465	2.44376	0.112888	0.89376	-0.64277
0.725333	-4.30372	1.92418	-2.90951	0.495133	-0.0434	0.642658	-1.52533
0.726	-4.4754	1.85468	-1.99268	0.72461	0.429463	0.913624	0.055485
0.726667	-4.10993	1.74665	-3.77107	1.35688	0.649702	1.3348	0.76292
0.727333	-3.69163	1.847	0.050958	2.92171	0.038877	0.26894	-1.02218
0.728	-1.97924	1.32171	-2.62804	3.0753	0.717197	0.425554	-0.31857
0.728667	-3.38251	0.326172	-2.38754	2.49089	-0.79981	0.44488	-0.28837
0.729333	-1.79582	0.531858	-0.42218	1.42877	0.369102	-1.32903	-1.6026
0.73	-2.73047	1.65054	-0.29452	0.978209	-0.3552	-0.29839	1.04621
0.730667	-2.08015	1.09553	-2.40388	2.53133	0.093666	-0.31937	-0.91705
0.731333	-2.72117	1.20694	-0.77667	0.191163	-1.82003	-0.13289	-1.45508
0.732	-2.52512	1.00191	-2.53118	0.781163	0.056918	1.06854	-0.43817
0.732667	-3.96071	1.84476	-1.29611	1.65586	0.12514	0.60718	-0.24725
0.733333	-3.11917	0.276327	-2.39903	1.1156	-0.61304	0.554051	-2.12404
0.734	-4.06496	0.487026	-2.14916	0.761008	0.090799	0.097872	-1.66691
0.734667	-3.52591	0.359401	-3.15834	0.449555	0.203385	0.00578	-0.06172
0.735333	-3.61756	0.956442	-2.20167	-0.52962	0.534159	-0.01323	-0.93281
0.736	-3.09746	3.25445	-2.87739	0.139731	1.15967	0.901434	-0.25587
0.736667	-0.03889	0.607884	-2.78084	0.382803	0.359004	0.269331	-2.18073
0.737333	0.6471	-1.06353	-3.68064	0.25859	-0.48364	-0.61666	0.911086
0.738	1.13541	1.43259	-2.11525	-0.3639	0.082952	-0.32991	2.31529
0.738667	-0.34324	2.05784	-2.32633	-0.73832	0.954325	-0.04067	0.01266
0.739333	-1.45209	1.49161	-2.3018	-0.19393	0.899027	-0.10802	0.69888
0.74	0.446641	1.29778	-2.10396	-0.52284	-0.027	-0.29932	0.417264
0.740667	-0.20746	0.517906	-3.3793	-0.33057	1.44838	0.427613	0.408817
0.741333	-0.37629	2.44578	-1.75119	-0.70286	1.36238	-0.73106	0.708698
0.742	0.657969	1.86726	-0.72226	-1.02212	0.034709	0.137457	-1.24998
0.742667	-0.3819	2.25514	-3.81997	-1.31597	-0.21311	-0.84245	-1.64842
0.743333	-2.9302	0.116951	-0.19129	-0.68968	-1.51933	-0.38375	0.602994
0.744	-2.20885	1.3084	-1.8783	-0.44063	-0.17612	-0.27468	0.554626
0.744667	-0.4136	3.08142	-0.30557	-0.21415	-0.23444	-0.56892	-1.17221
0.745333	-3.8738	2.09305	1.10494	0.147761	0.462904	-0.05197	1.19602
0.746	-0.66648	1.8794	-2.27936	-0.12287	-0.8334	0.664175	-0.75541
0.746667	-0.88309	1.19787	-3.10352	-0.14972	0.146991	-0.13429	-0.42714
0.747333	0.498622	2.78777	-1.95556	-0.37883	-0.84008	1.51979	0.089833
0.748	-1.41034	2.34747	-0.58601	1.19017	-1.79298	-0.11633	0.03162
0.748667	-0.55682	1.79024	-2.28285	-0.28512	-1.26874	-0.22467	0.16481
0.749333	1.52137	2.35898	-0.07109	-1.04119	-1.79552	-0.19757	0.359074
0.75	1.69256	1.13007	0.316067	-0.34593	-0.9859	0.046089	-0.17595
0.750667	-1.21117	2.42146	-0.91163	-0.4534	-1.26783	1.3164	1.99178
0.751333	-1.71809	1.10447	-2.6433	0.088213	-0.98783	0.353044	-0.71733
0.752	-0.3711	3.43177	-4.15631	-0.2621	-1.54444	1.18581	1.08421
0.752667	0.506243	2.73464	-0.43077	-0.85323	-1.05326	0.940879	0.29267
0.753333	-0.4488	4.70895	-0.36011	-2.18996	-1.16632	-0.99876	-0.44001
0.754	0.184657	2.30637	-3.30771	-0.46543	-1.15899	-0.85651	0.915912
0.754667	-1.40949	3.98583	-3.34329	-1.16777	-0.79987	-0.1741	0.046864
0.755333	-1.02311	2.74222	-0.12552	-0.23677	-0.57045	-1.27175	0.166791
0.756	-1.35113	2.65176	-2.76351	-0.74804	0.128506	-1.05902	-1.44935
0.756667	-3.44541	3.15981	-0.37916	0.325058	1.05155	-0.39087	0.994873
0.757333	-3.94082	3.72136	-0.10853	-0.74007	-0.68994	0.361824	1.93952
0.758	-3.37562	1.1559	-0.85922	-0.30207	-1.46428	0.319409	-0.7286
0.758667	-3.18297	2.10631	-1.78279	-1.54926	-0.94992	0.146772	3.62863
0.759333	-3.98378	2.68915	-4.14068	-0.70617	-1.03371	0.209266	-1.48346
0.76	-0.40078	2.76	-1.82018	0.625981	-1.04949	-0.58894	1.06778
0.760667	-4.69422	3.36953	-0.44138	-0.42939	-1.58851	0.496357	1.16167
0.761333	-3.59887	3.09278	-1.67108	0.359522	0.107095	0.137587	-0.683
0.762	-3.68199	2.54225	0.019459	-0.01003	-1.95931	0.458482	2.19593
0.762667	-4.51411	1.64253	-1.31239	-0.6629	-0.18998	0.225168	-0.14648
0.763333	-3.5642	3.41	1.31391	-0.15114	-1.18103	0.362105	0.200977
0.764	-0.95656	3.42175	-2.25927	-1.50115	-0.21951	0.397427	-0.9145
0.764667	-3.09507	1.41983	-1.2253	0.736102	0.805442	-0.18767	0.941298
0.765333	-4.40712	5.72242	-4.57655	-0.17986	-0.50636	-0.51217	-0.36081
0.766	-3.29862	2.07105	-2.12955	0.070216	-0.12249	0.735329	-0.79827
0.766667	-2.67588	1.90118	-1.31473	-0.21193	0.617915	0.236239	-1.79477
0.767333	-3.8691	-1.99109	-3.97201	0.74142	0.768982	0.198138	0.399904
0.768	-5.51161	-1.32578	-5.50223	0.766126	-0.05834	0.971318	-0.39201
0.768667	-3.20771	-0.98463	-4.56949	-0.141	0.851979	0.456223	0.264644
0.769333	-4.37817	-1.95073	-2.0425	0.152987	-0.12993	0.00155	-1.23497
0.77	-4.14254	-2.34259	-1.78274	-0.63313	-0.51756	0.069904	1.26219
0.770667	-5.2131	0.046969	0.134634	0.606341	0.020776	-0.28756	0.766444
0.771333	-4.98681	-2.06378	1.23801	0.166794	0.039263	0.10024	0.059015
0.772	-4.38191	-2.61453	-0.92273	1.08429	0.543037	-0.38989	-1.65712
0.772667	-1.31025	-2.99333	-3.90403	1.11833	-0.44457	0.378858	0.457924
0.773333	-4.89652	-4.28014	0.639661	2.56617	-0.91885	0.446918	0.859459
0.774	-3.1611	-4.27294	-1.1735	0.251706	-0.39119	0.038946	0.688135
0.774667	-3.09699	-2.28872	-4.58655	-0.47838	-1.43422	1.14899	-0.61897
0.775333	-4.34395	-4.88705	-2.68268	-2.56077	-0.20262	-0.02587	-1.3174
0.776	-4.33062	-4.26227	-3.43463	0.018283	-2.14787	-0.22414	0.493539
0.776667	-5.23744	-2.61315	0.259564	-1.65759	-1.82266	0.338553	0.512111
0.777333	-5.58102	-3.75798	-1.20726	-1.07995	-0.08485	0.960109	0.974412
0.778	-2.29605	-3.5921	-1.87079	-1.41507	-0.13807	0.429417	-0.28976
0.778667	-3.57816	-4.40269	2.15468	-0.7716	-1.11175	0.212441	0.688241
0.779333	-2.66845	-4.83005	-3.79418	-0.00365	-1.71494	-0.43521	-0.60578
0.78	-1.99359	-3.37554	1.79097	-0.35615	-0.95044	0.310744	0.667605
0.780667	0.251189	-4.20394	1.94256	-1.66678	-1.91015	0.954522	-0.91611
0.781333	-0.71015	-4.20198	-0.56139	-0.68692	-0.51112	-0.69394	-0.36164
0.782	-0.40266	-0.85044	-0.52511	0.390866	0.589159	0.749071	-2.02293
0.782667	-0.18532	-4.07257	-0.36805	-0.4444	-0.65896	-0.4846	1.00071
0.783333	0.188619	-4.05646	0.33817	-0.57536	0.101879	1.25543	2.125
0.784	1.48463	-4.98512	-1.00686	-1.06829	-0.61783	0.921366	-0.10527
0.784667	-1.60131	-2.71341	3.73625	1.41833	-0.09089	0.845077	-0.32534
0.785333	-0.83433	-3.27752	3.98987	-0.99945	2.24468	0.049883	0.249998
0.786	-0.61395	-2.30655	-1.96084	0.871031	-0.08754	0.196401	-0.37542
0.786667	-0.55192	-2.5991	0.900094	-0.18609	0.396872	-0.91677	-0.79717
0.787333	-1.68207	-1.07505	-1.62276	-0.50324	0.147481	0.431387	0.389827
0.788	1.01435	-0.0458	-1.47099	-1.39501	-0.25685	0.880407	0.14152
0.788667	-1.48069	-2.38905	-0.28589	-1.8654	0.190543	-0.76431	-1.64159
0.789333	-1.06586	-3.21763	-2.24965	-2.46961	-1.42708	-0.30808	1.29546
0.79	-1.97958	-2.69659	-2.18345	-1.80158	0.843645	-0.52814	1.27084
0.790667	-0.11602	-2.57077	1.38545	-1.40391	-0.12575	-0.55387	1.68854
0.791333	-1.67647	-3.85943	2.19318	-2.23392	-0.03206	-0.7991	-0.38681
0.792	-2.03967	-2.32563	-1.22102	-0.61944	0.272131	0.173712	-0.92923
0.792667	-0.80238	-1.92161	0.229192	0.16011	0.952441	-0.15676	0.252827
0.793333	0.858255	-2.03688	-1.13795	-0.34569	-0.16863	1.52321	0.950158
0.794	-1.28102	-4.25191	0.284719	-1.45551	-0.99422	-0.46236	1.58204
0.794667	-1.82474	-2.36396	-1.57809	-1.02952	-0.51231	0.505324	-1.23179
0.795333	0.256423	-1.09331	-0.47961	-1.46619	-0.62735	0.413423	-1.41257
0.796	-2.16858	-2.08871	-3.13872	-1.77817	-1.05284	0.421444	-0.90599
0.796667	-2.98505	-2.65498	-2.09307	-1.22723	-0.04925	-0.1384	1.71701
0.797333	0.820672	-1.58108	-0.92596	-0.35345	-0.14444	-0.94207	-0.39362
0.798	-1.58506	-2.32574	-1.76864	-0.94422	0.222741	0.275691	1.18881
0.798667	0.603253	-2.54696	0.28773	-0.33621	0.017455	-0.42924	0.265519
0.799333	-0.85128	-2.44424	-2.39744	-0.86807	0.017262	-0.31074	0.292707
0.8	-1.51359	-1.95653	-2.23645	0.19458	0.179402	0.353311	1.19287
0.800667	0.250763	-1.71245	-1.33	1.07942	0.724272	-0.0627	0.338655
0.801333	0.806182	-2.73865	-1.42812	-1.53737	1.79571	0.552953	-0.05335
0.802	-1.27277	-1.80038	-0.62643	-2.39907	-0.00957	1.24656	1.05546
0.802667	-0.43997	-1.50138	1.96086	-2.5503	1.44449	0.841309	1.6098
0.803333	-1.63363	-1.60747	0.99476	-2.61626	0.651111	0.23086	-1.22563
0.804	0.99492	-2.9866	0.16653	-2.46757	0.599673	-0.64065	-1.05092
0.804667	1.1302	-3.38067	-1.60039	-2.13153	0.515603	-0.47232	-1.0298
0.805333	0.601251	-2.00977	0.638761	-2.47211	0.39232	-0.20131	-0.99272
0.806	-1.17768	-1.164	-0.36184	-2.24222	-0.78225	-1.11061	1.08174
0.806667	0.396504	-1.4784	-1.6554	-1.92036	0.225446	0.818362	-1.31815
0.807333	0.546275	0.258884	-0.98829	-0.23329	0.948377	-0.42157	0.799955
0.808	1.80571	-0.69274	-1.90745	-0.97239	0.21286	-0.06548	-1.16858
0.808667	-1.10055	-1.94446	-1.79535	-1.99928	-0.20878	-1.09234	-0.91853
0.809333	1.42104	-1.16589	2.57066	-2.5232	-0.21027	-0.8851	1.3225
0.81	0.511026	-2.25356	-2.35347	-0.86672	0.580866	-0.55456	1.02446
0.810667	0.543042	-3.2818	-3.16979	-2.12876	0.109858	0.800884	1.56537
0.811333	0.112282	-1.18533	-4.99117	-1.38635	1.36011	0.134486	-0.39196
0.812	-0.18736	-0.39561	-2.02399	-1.16149	1.4928	-0.4481	0.717705
0.812667	1.07939	-0.52784	-1.44535	-0.51845	0.553334	0.042536	-2.74609
0.813333	-1.1239	-0.04317	-0.79904	-0.5658	0.413441	-0.12232	-0.53964
0.814	0.591769	-0.61958	-0.73145	-0.87103	0.865042	0.009738	1.4218
0.814667	0.618372	-0.18498	-2.69809	-1.069	1.11395	0.492329	0.904237
0.815333	-0.69594	-1.54111	-1.10846	-1.37031	0.515759	0.575293	0.260347
0.816	-0.07895	-1.76024	0.683763	-0.01444	-0.9169	-0.66042	0.366301
0.816667	1.48984	-0.40768	-0.5224	-2.61721	1.10254	0.162772	-0.2665
0.817333	-0.47721	-0.97926	-0.52176	-1.18929	0.786505	-0.84013	0.63207
0.818	-1.0871	-2.88222	-3.82431	-2.11164	-0.41129	0.115163	-0.87161
0.818667	1.2747	-2.11376	-1.60518	-0.97971	0.124105	0.090608	0.567107
0.819333	1.08723	-1.73293	-0.70661	-1.38594	-0.52157	-0.24125	1.17414
0.82	-0.15917	0.513913	-2.62369	-1.70823	0.804621	0.211246	2.08654
0.820667	-0.40532	-1.18898	-0.61911	-2.53725	0.522132	-0.68973	2.52331
0.821333	1.14869	0.376324	-0.4078	-3.10207	-1.00784	-0.00019	0.37095
0.822	-0.28815	-1.32491	-1.07529	-2.51985	0.059323	-0.76266	-0.24927
0.822667	4.01406	0.304617	-1.65566	-1.1795	-1.15649	0.310522	0.835368
0.823333	-0.94175	-2.23383	-4.32588	-2.38758	1.16423	0.009428	0.952174
0.824	1.15871	0.843572	-4.56636	-0.50063	0.203761	-0.88879	-0.70142
0.824667	1.38815	-3.40798	-4.47839	-1.10907	1.53446	-0.47816	-1.03768
0.825333	1.48672	-1.50402	-1.7454	-0.92368	-0.09377	-0.67458	-0.54076
0.826	3.1357	-1.54315	-5.72865	-1.17263	-0.03315	-0.91002	1.12115
0.826667	-0.39632	-1.70359	-1.31007	-0.80685	-0.22049	-0.40286	-0.23905
0.827333	2.27997	0.257587	-2.08438	-1.52048	-0.49096	0.096621	0.102902
0.828	2.09582	-0.81624	-0.60296	-0.12574	-0.69124	-1.03201	-0.2306
0.828667	2.53697	-0.42654	-3.04996	-2.12259	1.0737	-0.01194	0.231098
0.829333	2.26997	-1.69095	-0.15628	-0.88217	-0.28654	-0.14317	0.72711
0.83	-1.76881	-1.37535	-1.50782	-2.62357	1.38442	-0.00585	-1.81547
0.830667	0.739947	-2.70195	2.46452	-0.20848	1.28176	0.370537	-2.0672
0.831333	1.95486	-1.74564	-0.70965	-1.6258	-0.80857	-0.12339	-1.64206
0.832	1.31786	-2.13709	-1.21381	-1.15481	1.01255	0.011522	0.810171
0.832667	2.65854	-1.45777	-2.77893	-1.24526	1.25421	-1.09411	-0.48663
0.833333	0.455418	-2.12185	0.13527	-1.36101	0.729379	-0.15185	-0.73238
0.834	-0.44914	-2.14787	-0.46251	-1.47792	0.350892	-0.98508	-1.334
0.834667	1.76237	-2.98458	-0.39108	-1.29823	0.95347	-0.67367	0.552039
0.835333	2.90538	-2.0758	-0.06697	-2.34217	-0.41612	0.138725	0.135722
0.836	1.19463	-1.19104	0.769943	-1.02495	-0.82074	-0.11593	-1.80514
0.836667	0.516649	-2.35155	-0.94305	-1.03333	-0.06338	-0.15012	-0.55684
0.837333	1.62375	-2.3539	2.40634	-1.01732	-0.1156	-0.13907	-0.33109
0.838	0.812576	-2.71685	0.788387	0.08466	0.417434	-0.40453	-0.55405
0.838667	2.14528	-1.67432	-0.79494	0.351872	1.78973	0.717951	0.159135
0.839333	1.85927	-3.47077	-1.37806	-0.3669	-0.68784	-0.7119	0.627773
0.84	1.1868	-5.0082	-1.4852	-1.57345	-0.16173	0.793552	-0.71366
0.840667	0.888657	-2.6092	0.125972	-0.3038	0.508908	-0.48963	-0.6083
0.841333	0.896264	-1.15133	-3.33723	-0.91523	-0.86713	0.550465	-0.31523
0.842	0.390963	-1.78306	-0.18795	-0.91778	-0.36867	0.66737	-0.24959
0.842667	2.84532	1.25448	-0.84035	-0.30825	0.799962	-1.58318	0.974853
0.843333	2.09969	-1.1627	0.607609	0.379601	-0.19454	-0.73239	0.893369
0.844	2.42307	-3.01614	0.276223	1.91964	-0.91315	0.218632	0.543744
0.844667	3.08959	-0.52018	-0.8164	0.084795	-0.55663	-0.35974	-0.57686
0.845333	1.77105	-1.91459	-1.07438	-0.36787	-0.53569	-0.70173	3.14883
0.846	2.65043	-1.56126	0.784319	-0.14921	-1.16632	-0.1649	0.28368
0.846667	3.71529	-0.5645	1.05222	0.988556	-1.7647	-0.59611	0.703549
0.847333	2.76501	-0.63032	0.283224	-0.50044	-0.06065	-0.33552	0.1178
0.848	1.13569	-1.28096	-2.48713	0.739311	-0.69653	0.223905	0.82226
0.848667	3.52554	-1.4636	-1.46797	-0.33311	-0.55416	0.513208	-0.51291
0.849333	1.52827	-2.16731	1.46764	-0.01362	-1.91641	0.132519	0.063378
0.85	1.72862	0.642374	0.492584	0.368756	-1.09795	0.252058	-1.66999
0.850667	1.42132	-0.03079	0.513075	0.993541	-1.62493	-0.43521	-1.98921
0.851333	1.10228	-2.77915	0.548307	0.367823	-1.57831	0.809424	0.032307
0.852	3.05499	0.399476	-3.53078	1.26548	1.95883	0.602283	1.24432
0.852667	4.33463	0.561557	-2.0217	1.11806	-1.43796	2.07378	-0.45038
0.853333	4.29806	0.333134	-0.51759	1.40847	-0.12515	-0.13718	-0.66419
0.854	2.43862	-0.42158	-3.90114	1.13823	-0.67544	0.16852	0.623428
0.854667	3.70282	0.365535	1.97589	-0.56329	-1.33341	-0.86959	-0.88692
0.855333	2.62453	-1.18379	-0.99178	0.088838	-1.53512	0.032681	-0.89881
0.856	3.09419	-1.02488	-1.25378	0.371453	-1.17849	-1.28564	0.751448
0.856667	0.988123	-1.61427	0.014406	0.928616	0.134195	-0.6142	-0.32261
0.857333	2.97307	0.665749	-3.10164	0.063795	-0.44555	-0.26748	-0.8193
0.858	0.780401	-0.49546	-2.9077	0.029422	-1.10984	-1.33965	0.672535
0.858667	3.98039	1.20901	-0.03662	1.165	-0.70073	-0.78123	0.792436
0.859333	3.08772	-2.4432	-2.16996	0.445343	0.219429	0.138693	-0.02258
0.86	2.63999	-1.20616	-4.13212	0.618419	-0.56197	-1.18299	-1.55675
0.860667	2.46696	-0.86398	-2.55177	-0.29297	-2.35365	-0.86946	0.983949
0.861333	2.60717	-2.24173	0.096359	-0.36535	-1.79306	0.364474	-1.25325
0.862	2.01289	-0.22829	-2.28209	0.386766	-1.27214	-1.11245	1.04078
0.862667	1.12686	-0.82836	-0.7726	0.591649	-0.73227	-0.2715	0.026095
0.863333	3.34257	0.128442	-3.38317	-0.18739	-1.55281	-0.44939	-0.52585
0.864	1.27439	-2.36821	-2.5992	-0.75254	-1.49186	0.864147	-0.42282
0.864667	2.56236	0.273899	-3.08129	1.07821	-1.86597	-0.68829	-0.0411
0.865333	2.38748	-1.17716	0.382106	-0.54488	-0.01167	-0.07961	0.862639
0.866	1.50382	-1.33531	-1.79047	-0.2366	-2.44541	0.408076	0.684228
0.866667	3.94657	-2.66777	1.51418	0.731024	-1.36396	0.69245	-0.78953
0.867333	4.08691	0.412256	-1.77647	-0.81347	-0.88211	-0.37925	-0.9315
0.868	1.67557	-3.43893	-0.67506	0.061697	-0.5814	0.618078	-0.9352
0.868667	0.002675	-2.60735	-2.42833	0.208542	-1.08217	-0.00877	-0.95223
0.869333	2.98169	-1.40589	-2.75248	0.505385	-1.05575	0.627439	-1.85942
0.87	2.47769	-0.98065	-3.42949	-1.15645	-0.82727	-0.01006	-0.55982
0.870667	3.69404	-0.67873	-3.73551	-0.78402	-0.05111	-0.67325	-2.01168
0.871333	1.64657	-0.56018	0.068471	0.834228	-1.37987	0.666861	-0.31609
0.872	2.61993	0.049961	0.959712	-0.43238	-0.88864	0.679348	-0.30184
0.872667	2.49305	0.561073	-0.037	0.252117	0.278748	-0.6845	-1.51021
0.873333	2.07106	0.08393	-1.42323	-0.30701	-0.6888	-0.73085	-0.66285
0.874	2.50121	-0.68049	-0.47766	0.089388	0.063691	0.288508	-0.03756
0.874667	2.74857	2.67703	0.332851	0.506111	0.372334	-0.61983	0.010143
0.875333	3.87165	1.3179	-2.40645	0.125996	0.593379	-0.58558	-0.5615
0.876	2.77516	-0.04797	1.21035	1.34767	-1.15219	-0.38234	1.88839
0.876667	2.73409	0.851998	-0.09165	0.786025	-1.16432	-0.26131	-0.22889
0.877333	2.72261	-0.24133	0.064497	0.119123	-0.46311	0.6128	-0.4265
0.878	2.70252	-1.82992	-3.26598	-1.48941	-0.5875	0.031222	0.806783
0.878667	2.30997	-0.27973	-2.63534	1.57479	-1.65447	-0.45652	0.234509
0.879333	2.02018	0.77688	-0.49605	2.15582	0.250905	-1.18667	0.247779
0.88	0.842056	0.655905	-2.36931	0.606629	0.781433	0.18688	0.359393
0.880667	2.06103	-2.94975	0.260034	0.874303	0.593644	0.937911	-0.94574
0.881333	3.75968	-1.19842	-2.01093	-0.02481	0.025003	0.044486	0.870577
0.882	1.21699	-0.83782	0.712766	1.15553	0.27938	-0.31469	-0.17105
0.882667	2.33088	-3.20966	-1.02155	-0.34431	0.494028	0.583557	-0.93262
0.883333	1.77694	-1.83243	-1.65811	0.734123	0.460231	-0.26116	-0.4538
0.884	3.38472	-4.52772	-2.05567	-1.01235	0.396377	0.447659	1.23989
0.884667	1.95915	-3.0826	-1.24333	0.359962	-0.13693	0.105685	1.20093
0.885333	0.419999	-3.34104	-1.25828	0.075116	-0.33101	-0.66256	1.56367
0.886	2.89441	-1.45906	-1.92916	0.242489	-1.26889	-0.035	-0.09927
0.886667	1.34578	-3.58473	-0.48383	-1.02008	-1.52297	-0.22337	-1.79925
0.887333	2.07107	-1.34654	0.581576	-1.71292	0.481346	-0.32757	-2.15751
0.888	1.95156	-3.14801	-3.46469	-2.80882	1.71096	0.862833	0.824298
0.888667	2.65677	-1.32018	-1.75196	-1.27239	0.130405	0.811921	0.056944
0.889333	0.552907	-2.21112	-1.71254	-1.25792	0.65648	0.696493	0.709479
0.89	3.49523	-1.99018	-2.31108	-2.3464	-0.689	-0.67965	-0.15502
0.890667	2.0361	-1.12004	-1.38395	-2.05007	-0.08526	-0.98226	-0.49418
0.891333	1.27355	-1.20221	-3.2629	-2.566	-0.46104	0.307401	-0.31258
0.892	1.299	-1.04221	0.184251	-2.97531	-0.95325	0.02717	0.792267
0.892667	0.654071	-2.62998	-3.9572	-4.24446	0.245528	-0.29137	1.35146
0.893333	2.95818	-0.99235	0.317078	-4.60364	-1.19119	0.577086	0.774535
0.894	1.90355	-0.80521	-2.21188	-2.17496	0.837535	0.656764	0.290586
0.894667	2.70673	-1.76326	-4.43674	-3.23886	0.517547	0.461008	2.39732
0.895333	3.52611	-3.24271	-1.48306	-2.65129	0.426773	-0.03075	0.689064
0.896	1.99904	-1.65704	-2.10337	-3.15278	-0.19892	0.654756	0.602365
0.896667	0.970605	-2.72277	1.69383	-0.97495	-0.82787	-0.29423	0.302835
0.897333	1.83005	-2.04495	1.24051	-2.93545	-0.5775	-0.33064	-1.16499
0.898	1.38315	-3.02039	-4.24375	-2.31381	0.577292	-0.11837	1.55843
0.898667	-0.29088	-0.30263	-1.98178	-3.48011	0.338894	-0.4204	-0.53616
0.899333	-1.54764	-0.70585	-2.77366	-3.65922	-1.35793	0.677682	-0.17028
0.9	3.78778	-1.94106	0.960645	-2.76177	1.53881	0.550089	-0.82524
0.900667	4.8263	-1.83748	0.257707	-2.45316	-0.61969	-0.43456	-0.26635
0.901333	1.79655	-2.0517	-2.45916	-2.97671	-0.53689	0.147267	1.11504
0.902	1.72003	-4.39182	-0.88799	-2.56141	0.399386	0.361105	1.25356
0.902667	1.26583	-4.06022	0.904085	-4.09855	1.76842	-0.35078	-1.52612
0.903333	2.76587	-2.84289	-0.80935	-2.88351	-0.0276	0.171906	-1.48003
0.904	3.36106	-1.18919	-1.21453	-1.94463	0.699378	-1.35528	-0.26138
0.904667	1.19465	-1.52635	-1.75619	-1.76946	0.257722	-0.12631	-0.7144
0.905333	2.47907	-0.6525	-3.49204	-2.74004	0.057306	-0.54594	-0.53488
0.906	1.70334	0.194829	-2.83742	-3.49692	0.3028	-0.5844	1.17626
0.906667	1.61622	2.75155	-2.22941	-3.4197	1.09718	0.703395	-0.13041
0.907333	0.517858	-2.93431	-1.37419	-3.02284	-0.03611	0.416794	1.01612
0.908	0.4839	-2.98967	-1.50151	-2.02753	-0.5657	1.13082	-0.68892
0.908667	-0.52621	-2.65525	-2.31167	-2.29972	-0.2188	-0.62669	-1.75336
0.909333	-0.08034	-2.63308	-1.13862	-2.03163	-0.58395	-0.16677	1.21164
0.91	1.4937	-2.2892	1.20429	-2.32717	-0.37762	0.071252	-0.14189
0.910667	0.69682	-2.86385	-0.26518	-4.63681	-0.01827	0.170932	-0.61386
0.911333	-0.62176	-0.17892	1.18185	-2.08747	0.798645	0.150605	-0.71132
0.912	1.11674	-1.70017	-2.1355	-3.25807	0.325737	-0.57614	0.369067
0.912667	1.16379	-0.20879	-0.0919	-2.58454	0.354984	0.58241	1.64934
0.913333	0.974833	-1.23346	-0.74434	-3.3352	0.702753	1.0409	1.35105
0.914	2.5322	-1.75911	-1.85587	-1.73823	-0.98599	-0.96785	1.26982
0.914667	0.390194	-2.20854	1.6107	-1.96585	-0.38344	0.133428	1.01996
0.915333	2.13384	-0.77913	2.41282	-1.16344	-0.02331	-0.35144	-1.0679
0.916	-0.0146	-2.70409	-1.05923	-1.26497	0.37283	-0.16674	-0.59478
0.916667	1.87371	-1.15089	1.34573	0.113178	1.4662	-0.3627	-1.22081
0.917333	1.17055	-2.06547	-0.58815	0.810363	1.22511	-0.64269	-0.87205
0.918	-1.66678	-1.48325	-3.63697	-0.45074	-1.32602	-0.34421	-0.96593
0.918667	-2.72146	-0.70173	0.240859	0.368812	0.748579	0.584735	0.097756
0.919333	-0.54912	0.351469	-2.46759	0.207596	-0.61125	-1.02196	-1.20327
0.92	-0.18949	-0.31465	-2.01845	-0.88392	-0.08708	0.835383	-1.65983
0.920667	0.293344	2.92192	-1.13319	0.461748	0.068788	0.315077	0.446307
0.921333	0.848378	1.65305	-1.33959	-1.14119	0.133584	-0.28654	-3.11602
0.922	2.71139	2.49006	-2.07487	-1.31698	-0.78351	0.816845	-0.82753
0.922667	1.30797	0.892929	-1.95387	-2.1726	0.011759	0.201637	-1.42728
0.923333	-0.04466	1.61406	-2.17461	-1.20473	-0.54923	0.166148	-1.78536
0.924	1.78071	3.49386	-0.91706	-1.78261	0.216893	0.748101	-1.8524
0.924667	1.7777	4.25874	-2.37005	-4.3821	-1.24627	-0.58974	-0.3505
0.925333	1.81375	4.41368	0.647552	-2.23635	-1.41456	0.224146	-1.67139
0.926	1.88011	3.27706	-0.72661	-2.29917	-0.32223	-0.09632	0.835664
0.926667	1.21008	4.34903	-1.23725	-2.28206	-0.8519	-0.64224	-0.71269
0.927333	1.7799	5.02897	-1.28504	-2.40123	-0.9412	-0.33212	-0.25538
0.928	0.251681	-0.00618	-0.15092	-2.6736	-0.50814	-1.34442	-0.97731
0.928667	-0.25247	-0.41477	-2.02603	-1.95898	-0.3957	0.860426	-0.59151
0.929333	1.06335	1.96609	0.98733	-2.88276	-0.18061	-0.86697	-1.37819
0.93	2.24051	1.21322	-0.81196	-1.56291	0.413232	0.490175	1.35212
0.930667	3.47329	1.6969	-2.00455	-1.36393	0.842647	-0.15793	0.385771
0.931333	0.718632	0.325393	-1.46491	-1.26259	-0.44801	-0.38817	1.3275
0.932	1.2868	-2.12326	-0.89801	-0.75376	0.033697	0.162613	-0.1206
0.932667	-0.96782	-1.56615	-1.73125	-0.67632	-0.7366	0.165625	-1.0801
0.933333	0.927298	-2.58432	-1.95381	0.568532	-1.14727	-0.2939	-0.2187
0.934	3.19093	-1.46517	-1.76984	-0.57576	-3.32105	0.521992	-1.60754
0.934667	1.49407	-0.69942	-1.40972	0.79848	-0.27389	-1.83154	-1.84911
0.935333	0.565166	-1.76425	-1.1675	0.733925	-0.54027	-0.71629	-1.10252
0.936	1.05537	-0.41798	-2.96949	2.12519	-0.75966	-0.33242	1.37696
0.936667	0.620817	-1.8911	0.249879	2.42965	-1.17907	0.280166	0.223538
0.937333	1.42802	-2.34924	0.733021	1.68093	-0.45241	0.054199	-1.51353
0.938	1.58241	-3.06123	-3.11645	1.65335	0.80803	0.184298	-1.63764
0.938667	1.94738	-2.63436	-3.10489	0.67923	-0.0637	1.54034	0.812422
0.939333	0.05385	-3.22571	0.913096	0.491591	-0.31329	-0.6103	-2.59394
0.94	0.172032	-0.78237	1.86801	0.987229	-0.25086	-0.51621	1.34945
0.940667	1.04722	-3.11417	-1.49682	0.917122	0.703521	0.859747	0.361789
0.941333	-0.63929	-1.61274	-0.78551	1.65664	0.142104	0.785787	0.478717
0.942	0.056292	-3.10865	-0.70567	1.7538	0.129907	-1.6426	-1.03632
0.942667	-0.15286	-0.23637	-3.65411	2.45478	-0.37315	0.398742	-0.83134
0.943333	0.485831	-1.50217	-3.2447	3.9542	-1.39798	-0.22046	-0.47363
0.944	0.668226	-0.57385	-0.70023	2.77652	1.38108	-0.22398	1.34686
0.944667	0.404062	-0.11011	-2.0881	2.79664	-1.13885	0.010642	-0.54934
0.945333	0.81487	0.751397	-1.49032	2.79277	-0.18238	0.14689	-0.61925
0.946	-0.77797	0.526109	-0.33811	2.834	-0.19694	0.769742	-0.4624
0.946667	-0.12781	-0.32009	-0.6539	2.65316	-0.39992	-0.98971	-0.05474
0.947333	-0.84417	-1.32052	-3.36809	3.23701	-0.57133	-0.63199	0.864105
0.948	-1.37609	-1.05649	-2.17786	3.31685	-0.15463	-0.47305	-0.79604
0.948667	0.145718	-1.0988	-2.71754	2.88998	0.126264	-1.13245	-0.07785
0.949333	1.01072	-1.16484	-2.87598	2.96475	-0.82906	0.305703	-0.1087
0.95	1.53189	-0.6831	-3.22025	1.97258	1.54134	0.57075	0.318315
0.950667	0.839632	-1.66157	-3.88804	0.264867	0.75582	0.516923	0.756713
0.951333	2.075	1.98283	-2.46574	0.935045	-0.3191	0.761972	-0.76106
0.952	2.64268	-1.81829	-5.08038	1.55429	-1.57798	1.27262	-0.80891
0.952667	0.699383	-3.3953	-1.30579	0.869426	0.462059	-0.22343	-1.7887
0.953333	0.070115	-2.15971	-1.71648	1.99625	-0.82684	0.437879	-0.12533
0.954	-0.21321	-1.09845	-2.71553	1.26388	1.47429	1.01127	-0.15904
0.954667	0.704966	-2.24303	-4.70126	-0.5152	0.663855	-1.21774	-1.24365
0.955333	-0.85645	-1.05462	-1.2858	1.86639	0.756608	0.846843	-0.37225
0.956	3.13851	-2.65491	-2.84206	2.12432	0.22518	-0.28864	0.015856
0.956667	-0.28829	-0.71188	-2.31322	1.86873	-0.32597	0.12998	1.55188
0.957333	-0.91754	-1.37282	-3.7117	2.64384	-0.64117	0.563422	0.278896
0.958	0.528429	-1.11561	-4.44183	3.67158	0.248938	1.51261	-0.17778
0.958667	2.13962	-2.23048	-1.49321	2.00034	-0.6613	0.738892	-0.16575
0.959333	2.28437	-2.41861	-3.21051	2.77011	-0.64712	0.042444	0.92804
0.96	1.26546	-0.9164	-0.63438	3.78173	-0.57999	-0.75118	-0.64357
0.960667	-1.40471	-1.31285	0.045333	2.28521	0.095988	-0.13257	-1.55802
0.961333	-1.9915	-3.3527	-0.28207	1.63992	-0.54584	-1.12149	0.24637
0.962	-0.53909	-1.18197	-2.93903	1.57115	-0.06022	-0.60061	-1.65417
0.962667	1.23607	-1.61403	-3.53293	1.65605	-0.38819	1.18865	-0.31963
0.963333	-0.27481	-3.97786	0.24297	2.83157	-0.86541	0.417934	0.00252
0.964	0.440958	-4.33668	-1.32547	3.59039	-1.78243	1.00122	-0.88317
0.964667	0.445052	-1.79521	-3.27405	2.74709	-0.83397	0.562414	0.466996
0.965333	1.04379	-2.58488	-6.26195	2.87911	0.230894	0.240048	0.354734
0.966	0.929233	-3.88032	-4.24838	3.98288	-1.56311	0.058646	0.447682
0.966667	-1.04042	-1.43154	-3.75244	1.81699	0.21897	0.162305	1.73215
0.967333	-1.686	-3.14846	-0.22775	3.10187	-0.6731	0.861052	-0.4679
0.968	-0.62911	-3.20245	-2.87879	3.24727	-2.23684	0.909998	-0.86142
0.968667	0.237025	-2.32022	-2.15786	2.28166	0.388721	0.670627	0.553721
0.969333	1.09561	-2.58531	-1.8287	2.53657	0.103874	-0.00578	2.66242
0.97	0.085013	-0.72579	-3.39588	3.10996	-0.78742	0.302894	1.14959
0.970667	0.724558	-0.78825	0.140924	2.04147	-1.85815	0.252633	-0.32225
0.971333	2.58658	-3.09923	-4.53382	4.33498	-1.91546	-0.44412	1.91067
0.972	-0.03138	-1.96753	-3.14775	2.21591	-1.07046	0.0452	1.15863
0.972667	-1.15661	-1.99169	-0.95935	1.73708	-1.49698	0.296989	-1.26176
0.973333	-0.08437	-3.60057	-3.46416	1.74256	-0.9229	-0.35143	-1.45694
0.974	0.497774	-2.80777	-4.03541	0.884277	-1.78876	0.466973	1.25425
0.974667	0.846062	-5.43197	-1.72676	0.827549	-0.39859	-0.27857	0.697914
0.975333	-0.57758	-3.48303	-2.16219	0.512256	-0.22568	0.491325	-2.23991
0.976	-0.73197	-1.87014	-2.42214	-0.29435	-1.14637	0.153015	-0.73492
0.976667	0.020489	-4.28785	-2.63405	-0.21388	-0.28777	-0.15319	-0.44164
0.977333	1.15514	-3.7273	0.930887	0.38876	-0.45084	1.1099	-1.69195
0.978	-0.7653	-3.28731	-1.53645	-1.41927	-0.65373	0.667052	-1.2333
0.978667	2.08062	-3.68812	-2.04182	-0.38045	-1.81732	-0.62318	-0.08324
0.979333	1.61604	-3.19408	-2.34436	-0.95382	-0.86228	-0.45797	2.23877
0.98	0.534115	-3.43666	-0.78312	0.220038	0.612082	0.170713	2.3875
0.980667	1.48555	-0.87522	-2.54281	0.906	-1.48759	0.822715	-0.73448
0.981333	2.39931	-3.003	-4.44116	0.750405	-2.29103	0.350111	-1.1604
0.982	0.34809	-2.62396	-0.78347	0.186128	-1.62349	-0.75544	-1.44364
0.982667	2.00962	-2.01858	-3.32445	-0.58027	-1.23216	1.29192	0.005524
0.983333	3.69463	-1.75545	0.809046	-1.04995	-2.28356	0.075215	-0.17437
0.984	1.5267	-1.35409	0.097468	-0.80846	-2.00968	1.84649	-2.65648
0.984667	0.164665	-2.33047	-4.33532	0.101674	-0.04891	1.91401	-0.20409
0.985333	-0.17724	-1.09792	-0.37589	1.05552	-0.99294	0.84288	-0.70822
0.986	1.87903	-0.8026	0.812858	1.48884	-1.44517	0.853992	-0.18707
0.986667	2.86524	0.543304	-2.2739	1.89105	-0.4939	0.564538	0.038008
0.987333	0.455862	-2.83452	-2.24591	0.450451	-0.1524	0.240249	-1.13356
0.988	1.66279	-2.43141	-3.53141	0.735545	-0.61676	0.937009	-0.6981
0.988667	0.701686	-1.1529	-3.70777	-0.8501	-1.18899	0.782796	0.168039
0.989333	1.01119	-1.97681	-3.1414	-1.06054	-0.5372	-0.15718	-2.22845
0.99	0.575045	-0.9147	-3.03529	-1.63732	-0.47479	0.625503	1.29023
0.990667	2.41394	-1.96586	-0.80447	-0.02517	-0.03681	0.622796	0.667785
0.991333	-0.09822	0.946601	-3.45655	-0.93501	-1.3266	0.225533	1.03733
0.992	1.25458	-0.16592	-1.40535	-0.0186	0.027973	0.776194	-0.41441
0.992667	0.373022	-1.89225	-2.32409	-1.76979	1.73736	0.584785	0.131337
0.993333	-1.42174	-2.6881	-1.94723	-1.76543	1.56469	0.553444	-3.56832
0.994	-0.62681	-1.2618	-2.83276	-1.05678	0.417261	0.285945	-0.84179
0.994667	0.876529	-2.5199	-3.24179	-0.44251	0.692899	0.172251	-1.56394
0.995333	1.04629	-1.39754	-0.08791	-1.78583	0.776161	0.226183	-1.2668
0.996	0.130053	-0.74071	-1.36506	-1.20848	2.67428	0.250388	-1.11435
0.996667	0.333455	-0.20072	-1.8856	-2.54494	1.83547	0.166326	-0.27618
0.997333	0.825987	-0.472	-1.07893	-2.8567	1.02493	0.021569	-0.9148
0.998	1.16443	-1.29876	-1.36404	-1.62009	-0.06191	-0.59968	-1.76177
0.998667	-1.1607	-1.28816	-1.95168	-1.84282	0.074116	0.881507	-1.34621
0.999333	0.039585	-1.17574	-2.71763	-2.52002	1.94828	1.0433	-0.39676
1	-0.95784	-1.40923	-1.18853	-1.48003	0.691375	1.44263	-1.17796
1.00067	2.53111	2.74038	-0.53765	1.88667	2.27851	2.43521	0.437147
1.00133	8.70209	8.79348	8.62765	7.71545	2.48474	3.00847	1.05032
1.002	9.24015	16.0921	10.6463	12.7691	2.57169	5.2733	2.90015
1.00267	11.6432	17.9989	13.4064	16.9187	3.97776	7.20277	2.64282
1.00333	13.2046	22.4863	14.7621	19.8152	5.12698	8.20409	6.43427
1.004	15.9603	23.2468	17.5825	21.1111	6.06094	9.21539	5.73602
1.00467	15.3649	28.5838	13.3843	24.0113	5.61198	9.59544	6.83855
1.00533	14.0532	31.1304	17.2333	25.5709	6.99337	12.3886	8.55299
1.006	18.3823	35.1866	16.5523	27.0402	7.85108	13.1977	7.88363
1.00667	20.1737	35.4846	17.9156	27.249	7.32202	13.3892	7.5239
1.00733	20.5498	37.2387	18.4464	29.9539	7.49985	16.1902	9.43363
1.008	21.6613	39.859	17.9306	30.1103	9.17378	16.9153	10.2603
1.00867	22.141	39.6561	16.6121	31.0772	8.58121	17.4296	9.28325
1.00933	23.2892	41.5972	16.891	31.4612	8.28502	18.8813	9.74547
1.01	24.2728	41.7255	16.8543	32.4477	9.30594	19.8481	10.0535
1.01067	22.9394	41.289	19.4089	33.3544	9.98659	20.8086	10.3652
1.01133	25.2851	44.0617	19.2114	32.0362	11.6165	20.7505	12.0648
1.012	26.9175	42.9326	18.4454	32.0028	11.566	21.5736	12.9464
1.01267	26.1871	46.6514	19.3318	32.9314	10.727	22.3438	13.073
1.01333	27.9263	43.9897	20.8583	34.3909	11.245	22.9364	13.1309
1.014	27.5317	44.8387	19.4678	35.7622	11.6905	23.9211	12.398
1.01467	28.9711	47.4625	21.4572	36.7962	11.5328	24.0868	13.5793
1.01533	25.3098	47.0157	21.2156	37.7535	13.1002	23.7	12.9971
1.016	27.787	49.4103	20.4643	38.4465	12.0222	24.0732	14.528
1.01667	23.7714	50.9847	21.7991	35.2185	13.4973	24.1138	13.454
1.01733	24.8091	51.0844	20.7074	38.0907	15.4755	24.717	14.9331
1.018	25.7461	52.2436	22.076	36.7881	15.2241	25.5122	16.1166
1.01867	27.5069	50.9451	22.2457	37.5413	15.3943	25.774	17.6902
1.01933	26.7017	50.2894	20.9701	36.0534	16.2188	27.1339	18.154
1.02	27.7798	52.9217	24.8584	37.6236	16.6004	24.4954	17.7753
1.02067	26.7262	54.314	22.1078	38.7724	16.0315	23.793	18.2249
1.02133	27.4075	54.8762	23.0984	37.8227	17.6186	23.9711	18.576
1.022	26.96	58.0116	24.3698	39.7918	16.474	23.6795	19.2643
1.02267	26.914	58.1125	25.5938	38.6241	16.3482	23.1751	19.3576
1.02333	27.1173	56.2756	21.6256	40.1367	15.9287	25.0617	18.919
1.024	25.4501	55.7212	25.4639	39.503	16.583	23.9771	17.2319
1.02467	28.5302	59.2821	27.029	39.0281	15.3035	24.9835	20.8031
1.02533	28.0502	56.4693	25.9475	39.4435	16.4691	23.2038	19.1538
1.026	27.0326	61.5454	28.8785	40.0511	18.022	23.602	19.2424
1.02667	27.6107	58.7706	24.7156	40.3333	15.772	24.0657	21.2774
1.02733	25.2776	58.9448	23.9019	39.8265	15.6915	23.0896	19.7453
1.028	28.4322	60.5398	25.1472	41.2301	16.251	23.161	19.1521
1.02867	24.0287	61.3075	27.4786	41.6032	15.8181	22.3357	20.5113
1.02933	27.466	61.56	27.5741	40.4868	16.827	22.7415	19.0526
1.03	26.6925	63.34	26.1585	39.8607	18.3215	22.4199	22.9998
1.03067	26.0963	62.8249	27.8244	39.4517	19.6972	23.2758	20.4654
1.03133	25.8637	62.4853	21.8978	41.5752	18.4641	21.4755	20.385
1.032	27.4974	62.9362	28.3509	38.0684	18.53	22.4385	21.0249
1.03267	26.6162	64.0259	30.3958	39.7664	18.4821	22.4947	21.1411
1.03333	25.8472	64.3127	32.3206	40.6131	17.6749	23.3001	20.3639
1.034	26.7263	62.4733	28.5379	40.0545	19.076	20.7469	23.2585
1.03467	25.0771	62.1197	28.6662	40.4835	19.2268	23.9902	22.9038
1.03533	23.5958	63.3046	27.0424	39.3735	20.5553	21.6515	23.1137
1.036	24.6102	60.9058	26.6251	40.886	19.0827	22.1177	23.1858
1.03667	26.9049	61.4454	30.0017	39.982	17.235	22.1442	23.5646
1.03733	26.9095	64.2814	29.1179	40.3672	18.8723	20.1553	23.9847
1.038	25.1799	65.5528	31.9014	41.5045	20.6052	20.4039	23.458
1.03867	24.964	64.8729	28.2026	39.8137	21.9794	20.3065	23.9477
1.03933	24.8118	64.3234	28.9994	39.308	19.5657	21.1841	24.5674
1.04	27.5972	63.8749	31.6902	41.1221	17.8668	20.7371	22.4367
1.04067	28.2879	65.5203	29.3216	39.7636	19.3156	21.0547	24.782
1.04133	27.1839	62.8939	29.9974	41.2584	19.4217	21.1869	24.0598
1.042	26.7716	63.2725	30.0368	39.8911	20.2399	21.3471	25.3188
1.04267	27.4156	64.4574	29.3313	39.7232	18.9708	22.1585	24.3231
1.04333	25.8988	63.6936	27.0028	38.0461	19.7455	20.2756	24.6442
1.044	27.7247	63.5462	26.0204	39.0212	22.0247	20.5813	23.8061
1.04467	24.6176	64.3421	27.4529	39.2728	21.6948	20.1224	22.4547
1.04533	27.8004	64.5008	25.7699	37.5776	20.6497	21.7079	24.5211
1.046	26.8008	64.3373	24.7269	38.1596	20.2952	20.7567	23.7776
1.04667	26.0722	65.8723	30.2475	38.9008	19.7146	20.362	23.2126
1.04733	26.2962	66.2115	29.7653	38.7594	19.7449	19.5469	24.0353
1.048	26.9039	65.1087	28.6231	39.0695	20.8795	19.4211	25.3205
1.04867	28.2651	65.4655	25.3532	37.3454	20.1284	20.3034	26.9631
1.04933	26.9445	66.9604	27.6789	39.1406	21.3888	17.7849	24.2975
1.05	30.219	63.2151	27.7781	39.8799	20.8241	21.0059	24.2327
1.05067	28.0656	65.3096	30.0987	38.6356	21.1923	19.7173	26.8809
1.05133	29.1132	62.0995	26.7702	38.7833	21.4493	19.8204	25.9356
1.052	29.7304	64.9339	27.2801	36.8762	19.9441	18.6753	23.8916
1.05267	28.2702	62.892	28.6709	40.0121	20.966	18.3544	27.3335
1.05333	29.4233	62.0024	29.4208	37.1223	19.4226	19.0702	26.1224
1.054	27.2538	63.5004	26.4461	37.0239	20.6218	19.1753	25.2042
1.05467	28.8819	64.0862	28.4346	37.3015	19.9919	19.2102	27.7266
1.05533	29.5264	64.1053	26.3534	37.5387	19.5985	19.0027	25.8941
1.056	29.5066	62.6902	25.565	37.7253	19.6088	19.2015	24.8684
1.05667	26.9588	64.5021	26.8348	39.0511	19.3795	19.6922	26.2611
1.05733	30.2689	62.2496	24.7159	36.3602	20.0636	18.5848	27.8585
1.058	30.2322	63.2776	27.2098	37.5938	21.1639	19.2524	27.7713
1.05867	29.1539	60.6272	26.8781	37.4054	21.6804	17.8023	25.5998
1.05933	27.5452	61.7641	30.1451	35.0253	20.6606	17.9487	26.2892
1.06	30.3041	60.4726	26.2048	36.0133	20.6957	18.3342	25.8274
1.06067	28.1339	61.5702	23.9799	36.9653	19.8736	18.7342	25.9976
1.06133	28.1197	63.0785	27.3559	36.0653	21.111	17.7893	26.8932
1.062	27.1588	61.4618	24.6967	35.5609	19.2442	17.4523	28.1774
1.06267	25.5757	61.3332	27.8904	36.5561	20.9431	16.6835	26.2257
1.06333	27.9939	62.4418	25.7705	35.8349	21.6259	17.6664	27.7215
1.064	27.8049	59.7022	27.4524	34.6261	20.7006	18.6824	26.8984
1.06467	26.3427	60.0727	27.1003	36.3864	20.3577	17.5756	26.0512
1.06533	26.5881	59.7505	25.6839	36.2673	19.6182	16.8848	26.8663
1.066	27.3535	57.6077	25.7655	34.9162	20.0149	17.1728	28.7417
1.06667	26.4552	56.713	26.7621	35.6626	20.4955	17.3665	27.7875
1.06733	26.4416	60.9667	26.4433	36.0261	20.0426	16.2955	27.4915
1.068	27.4408	57.1882	26.6885	35.4383	20.2505	16.5215	28.1846
1.06867	26.1135	58.8422	28.6153	33.5624	20.937	17.1867	27.3606
1.06933	24.2467	57.5582	28.407	32.8465	21.668	16.3968	27.0717
1.07	26.5951	57.399	27.5142	34.9279	20.4824	16.1164	28.2334
1.07067	27.5231	54.542	28.4607	35.4649	21.5982	17.8472	27.0094
1.07133	27.3427	56.1128	26.8102	34.6361	21.373	18.8765	26.7051
1.072	26.5744	56.1559	28.8462	34.465	19.9843	16.1605	29.5155
1.07267	25.105	55.6421	27.0595	32.5234	19.9532	15.4175	26.7709
1.07333	27.2757	55.6421	25.2275	32.2283	20.9717	14.4677	28.924
1.074	26.0664	55.1346	24.0411	31.9697	21.317	15.8358	26.2728
1.07467	26.2289	54.1991	27.34	32.4262	20.1616	14.9189	30.656
1.07533	27.0014	54.9011	25.4381	30.5294	19.2771	14.7508	26.5027
1.076	26.8068	55.4975	25.0668	31.3796	20.0134	14.4852	29.098
1.07667	26.8024	53.0556	22.9991	30.7739	21.4228	14.6505	27.7249
1.07733	25.5185	54.0866	25.168	30.4062	21.3397	15.056	27.5168
1.078	26.6788	53.4746	24.7778	31.0209	18.4159	15.1042	26.2609
1.07867	24.4856	52.2674	23.6631	28.6575	20.1926	14.6008	26.6569
1.07933	25.7452	52.4114	25.0988	29.1696	20.4609	16.4869	27.6193
1.08	24.4469	50.3788	20.2121	29.8299	20.0813	14.092	27.5787
1.08067	25.7001	50.1951	25.0165	29.2557	20.8573	15.6436	28.342
1.08133	25.0127	51.2954	24.0451	29.6441	21.2271	14.7548	27.0927
1.082	26.3103	49.8997	22.9472	30.6257	20.8789	14.5931	26.8431
1.08267	27.0859	51.6557	24.0257	30.6429	19.9069	15.4612	26.7039
1.08333	25.5614	49.2251	24.3005	30.7746	20.9614	15.3013	26.4961
1.084	24.6456	49.2732	25.571	28.7093	20.1273	15.4495	28.2601
1.08467	23.7363	48.8831	25.2435	28.5642	21.2864	16.1772	25.7928
1.08533	25.9126	48.0753	23.6437	29.6791	22.0516	15.6995	25.2098
1.086	24.8273	48.8086	25.8185	28.7681	20.1649	14.6641	28.0299
1.08667	23.9302	48.7077	23.4165	27.0676	21.2088	15.0073	26.7102
1.08733	24.0057	46.7107	22.6751	29.326	20.7658	14.173	29.1831
1.088	23.3173	46.7296	21.8987	30.3535	20.5489	14.8346	28.5454
1.08867	22.6989	47.1678	22.4522	29.7961	21.22	15.2009	26.2673
1.08933	24.7487	46.7083	24.649	29.2627	20.0624	15.2764	26.9684
1.09	24.6457	46.5581	25.8242	30.2865	19.6409	15.7945	26.6122
1.09067	23.9802	45.0244	25.0802	30.2822	20.7715	15.8044	26.9038
1.09133	24.2481	44.5381	24.5086	30.1799	19.073	15.5264	28.1579
1.092	22.5793	43.6553	22.4624	31.0303	19.7987	15.3274	28.2478
1.09267	21.0388	44.5512	24.0814	29.269	21.7417	15.2536	27.6462
1.09333	22.7354	43.6358	20.9782	29.6606	18.8065	14.7201	30.4083
1.094	22.3876	44.5327	24.0874	30.9431	19.0326	16.0681	26.2641
1.09467	22.6936	46.023	21.5773	28.567	20.6204	16.3787	25.8507
1.09533	24.4833	44.005	23.2388	31.1867	20.8974	15.7868	26.6042
1.096	25.4434	42.4926	23.3007	28.4374	20.7066	14.722	27.5944
1.09667	21.3898	43.7989	23.3944	28.3706	21.63	14.8765	26.8997
1.09733	24.3484	39.4671	22.0632	27.4908	19.7464	13.6386	26.4175
1.098	23.0358	41.2861	22.6595	28.7378	20.2171	13.7971	27.6434
1.09867	20.5228	41.4151	23.7829	28.667	19.258	14.7122	26.4128
1.09933	20.3352	39.2377	21.0163	28.4078	19.6528	14.6489	26.7314
1.1	21.786	37.8293	20.3517	27.7211	18.4395	15.3916	26.1816
1.10067	24.5418	39.5023	24.1292	28.9904	20.5386	14.9717	26.3584
1.10133	21.3603	39.7363	24.2414	28.2067	20.1202	14.6146	26.854
1.102	19.5217	38.3773	20.2057	28.2458	20.2264	13.7672	27.5601
1.10267	23.6242	37.8867	19.096	28.2054	19.4684	13.101	27.6095
1.10333	20.8705	36.2024	20.35	26.0227	21.0261	15.0475	26.3183
1.104	22.4377	37.0336	23.4946	27.8195	19.9349	14.5931	26.7777
1.10467	19.0656	38.1493	19.5995	27.7292	20.9263	13.6802	26.2756
1.10533	21.1041	36.4181	21.4906	26.5035	17.7055	14.0102	27.9958
1.106	21.4167	38.9607	20.5372	28.4184	17.9634	15.0451	27.0279
1.10667	17.8418	35.8836	20.441	28.9648	18.9451	14.2632	27.4744
1.10733	21.256	37.2191	22.4312	27.1943	18.7083	12.3207	27.1092
1.108	21.0221	35.6683	20.1779	27.6575	20.1233	13.1689	25.4901
1.10867	19.7567	36.0092	22.2374	28.0814	18.4762	12.5305	26.1822
1.10933	20.5177	34.2366	22.6058	27.7393	19.2899	14.3504	25.1229
1.11	18.4242	35.0492	18.0182	27.713	18.7162	14.9515	25.2577
1.11067	22.7448	35.6575	21.7859	26.2474	19.74	14.1824	29.0689
1.11133	19.7537	35.5295	21.6504	26.8848	18.7722	13.8662	27.1026
1.112	18.8975	34.7153	18.6319	27.4942	19.6758	13.3423	25.9927
1.11267	21.1144	33.9825	18.8896	27.7536	20.1033	13.0407	27.32
1.11333	21.8216	33.9325	18.7284	26.8408	19.5818	14.3119	26.0659
1.114	18.2125	31.1767	19.0809	26.5943	20.3993	16.5889	24.9884
1.11467	18.4064	33.4363	21.1563	27.8209	18.6089	15.1777	26.5673
1.11533	20.3164	32.9182	18.6227	26.9123	17.6118	16.5735	28.2613
1.116	17.933	33.3289	17.3568	27.1703	19.7645	16.0335	25.8479
1.11667	20.5952	33.2779	19.8229	27.5294	21.1811	15.2258	25.801
1.11733	17.9162	32.9762	17.262	26.5858	20.8986	15.7907	28.1062
1.118	18.6474	33.0882	17.1274	26.4752	20.5285	13.7121	27.7704
1.11867	18.0138	29.913	19.8863	28.4436	20.6319	14.4494	25.3762
1.11933	20.5114	29.9144	17.4698	26.8848	21.3691	15.6167	27.7703
1.12	19.4931	30.5902	19.7472	26.3675	18.7033	13.6339	27.4674
1.12067	20.2926	32.0651	17.5385	27.8461	19.624	13.8538	26.3645
1.12133	19.9694	29.3722	18.9077	26.5418	18.3867	13.2124	26.6153
1.122	18.2284	31.3035	19.6029	25.5928	18.0563	14.8192	25.0719
1.12267	18.4114	33.3991	20.1186	26.5876	20.6045	13.5022	26.6846
1.12333	16.2551	29.1192	18.057	25.1842	19.7797	14.6049	28.2065
1.124	19.0283	29.2978	16.3062	26.0128	20.2418	13.6246	26.2028
1.12467	16.9954	30.5677	17.54	27.271	20.1587	14.1761	27.4835
1.12533	16.1579	29.7528	20.7326	26.6004	20.9585	12.7098	28.2441
1.126	14.4596	31.1437	20.5557	26.9936	21.9163	13.9598	25.7939
1.12667	16.2857	29.1943	18.5112	27.0517	18.8329	13.1551	25.7165
1.12733	17.7539	31.2696	18.2052	26.6149	18.4852	14.2458	27.0138
1.128	17.71	29.3951	19.4549	27.2523	19.5969	12.6479	26.3321
1.12867	17.0431	31.0696	19.6183	28.1643	21.3785	13.1069	25.9719
1.12933	16.2078	28.3992	17.4964	26.3176	20.6215	12.8078	27.536
1.13	17.8911	28.0972	19.3605	25.7115	20.832	14.0533	26.162
1.13067	17.0982	29.665	16.4939	26.3084	19.9252	12.7299	26.5103
1.13133	16.6243	26.498	14.9223	25.6705	20.6749	13.2764	26.022
1.132	18.51	28.1269	16.0943	26.0215	19.4618	14.0256	27.679
1.13267	16.6531	28.3179	16.8876	27.2926	20.5018	13.2721	24.4842
1.13333	16.0408	28.2213	18.8983	26.2178	21.5652	14.3983	25.8927
1.134	18.2533	28.953	21.6425	27.2696	19.0681	12.8816	26.9708
1.13467	16.0726	28.1532	19.0165	25.3267	18.5552	13.5113	26.6234
1.13533	15.6924	27.1138	17.6882	26.5083	19.235	12.3837	27.7137
1.136	16.1535	27.303	16.283	26.5712	17.2596	14.1356	25.8649
1.13667	16.7505	27.8165	18.5085	25.6133	18.7693	14.4612	25.7485
1.13733	16.3055	26.2046	18.3304	27.0633	18.9918	12.4628	26.8553
1.138	16.0499	28.4109	21.2496	26.2293	18.1735	12.6234	27.7079
1.13867	16.0872	25.3407	18.0586	26.9683	19.4334	13.484	24.7345
1.13933	15.8651	26.9532	17.7424	27.2328	18.5841	13.6119	26.8625
1.14	15.5158	26.092	17.4313	25.3207	18.5246	13.1151	26.4778
1.14067	17.1515	25.4205	19.8881	26.9931	18.4505	11.4183	22.1682
1.14133	16.5717	25.9148	16.5898	26.597	18.0442	13.1563	25.9199
1.142	15.8221	26.6563	15.8284	26.382	18.1246	12.5118	25.5943
1.14267	15.687	24.7478	17.9669	26.1891	18.9666	12.6457	25.4743
1.14333	16.5608	24.9616	21.2864	27.6882	19.1632	12.279	24.0418
1.144	17.5594	26.803	20.6854	27.4654	18.2072	12.6949	24.3307
1.14467	16.1628	25.3258	17.8804	26.8857	20.1695	13.0435	27.7917
1.14533	16.3658	24.016	20.4539	25.9097	19.1923	11.7875	25.3489
1.146	17.7071	25.0474	17.3455	26.0889	19.2353	10.2857	25.935
1.14667	18.1689	25.5113	17.5288	26.1864	19.3935	10.5362	25.2926
1.14733	17.7036	22.355	17.9294	25.7562	19.5207	11.76	24.1238
1.148	20.389	24.0242	18.8459	25.4447	20.0463	10.7649	24.003
1.14867	18.1698	26.608	16.5771	25.2934	17.0642	11.8482	24.7725
1.14933	16.9215	25.7042	18.3892	27.7116	18.3512	11.0127	25.6785
1.15	17.6497	23.4105	17.4475	25.3318	17.6347	13.955	26.029
1.15067	18.1146	25.7065	14.8586	26.9764	17.3594	11.8646	28.3331
1.15133	16.1413	26.9905	16.8408	27.8093	18.3942	12.2709	27.1799
1.152	17.1216	24.2796	18.8698	27.1871	17.0187	11.5011	25.5049
1.15267	17.3523	25.2907	15.5684	27.3207	17.9614	12.1338	25.5522
1.15333	16.7807	25.154	14.7374	26.3845	16.2833	12.7488	26.4668
1.154	17.5995	24.0177	14.5466	25.3807	17.2312	12.601	27.0101
1.15467	18.1984	24.5443	16.9202	26.1533	19.2035	13.3936	24.8523
1.15533	17.7992	24.3053	18.9989	27.0446	18.7437	12.4384	24.9367
1.156	16.1886	24.4104	17.7982	25.6945	17.6912	12.6279	25.6613
1.15667	17.8458	23.724	17.3728	26.3665	18.4278	13.8309	25.7569
1.15733	17.9806	20.9243	17.9582	26.193	18.0065	12.4381	23.6736
1.158	15.3966	22.5456	18.0447	26.893	16.8689	13.6635	24.5162
1.15867	14.7782	22.1625	18.1926	25.5247	19.0012	12.6359	26.6228
1.15933	14.9668	23.2387	16.0106	24.8836	20.422	11.2337	24.8234
1.16	12.6177	21.9332	16.0362	25.1362	18.3017	12.3905	25.7774
1.16067	14.039	22.5107	15.9282	25.0219	18.2511	12.0725	25.9844
1.16133	17.7427	23.1155	15.4774	25.6684	17.4855	13.7441	26.8046
1.162	18.5741	25.032	16.2275	25.1486	17.6215	13.181	27.5636
1.16267	14.2911	22.9174	18.9035	26.3869	18.5126	13.1375	27.2569
1.16333	16.284	25.3104	16.1231	28.1467	17.288	12.6969	26.9062
1.164	15.3292	21.108	15.8577	26.5521	18.6708	11.8698	25.6046
1.16467	14.6552	22.7133	15.7954	27.7855	19.0774	12.8164	26.7262
1.16533	14.5854	23.7267	18.0352	26.6008	18.0671	12.5165	27.0062
1.166	14.2397	23.1168	17.492	26.1285	19.0802	11.8649	26.715
1.16667	15.7156	21.4311	14.0588	26.6063	18.9373	13.3447	26.2623
1.16733	12.6275	23.1005	16.5821	25.834	18.1784	12.4711	27.4397
1.168	15.3723	24.2161	17.6908	24.5872	17.9699	13.2111	27.9287
1.16867	14.5171	24.2069	18.089	25.8637	17.7337	12.6421	28.1773
1.16933	15.0516	22.4181	17.3283	24.9134	18.1865	11.787	25.1047
1.17	15.2738	23.721	20.2183	25.7959	19.3119	12.8368	26.7119
1.17067	15.4219	22.506	15.5827	26.1275	18.7056	11.0564	24.554
1.17133	14.9671	22.3231	16.4535	26.0803	18.6026	12.5052	25.2882
1.172	15.438	23.2995	19.0993	26.137	17.7203	12.3433	28.6066
1.17267	15.4119	23.1033	16.9952	26.8626	18.0209	11.637	27.5839
1.17333	18.996	22.4066	16.1675	26.1094	19.6671	12.33	23.7238
1.174	17.2081	21.4898	15.2717	26.7567	19.3043	13.2643	25.3087
1.17467	17.4316	21.8553	16.542	27.1764	19.3337	12.5939	25.161
1.17533	15.8516	22.7524	18.7301	27.2884	18.3843	13.1278	27.6896
1.176	17.1976	23.5181	18.6684	28.2476	16.7231	13.7941	25.987
1.17667	17.9631	22.4938	17.5258	26.6093	18.9359	13.5289	25.4634
1.17733	19.1192	22.269	14.8565	25.9999	17.5402	12.6273	25.3672
1.178	17.0793	23.7322	17.0175	25.6777	19.4687	12.4409	26.9325
1.17867	14.9348	21.8751	17.715	27.6741	17.5015	12.9592	26.9085
1.17933	16.1885	20.0115	20.0085	27.5785	18.4022	12.2633	26.1354
1.18	16.6935	21.8686	18.9502	27.9382	19.2227	12.8982	24.6024
1.18067	16.6647	22.7991	16.7002	26.6215	19.4805	13.8411	25.936
1.18133	17.4549	20.4502	14.7165	26.8655	19.0966	13.0296	25.2139
1.182	16.3148	18.5535	17.0388	25.0089	19.0817	14.0899	23.1556
1.18267	17.1802	21.7109	20.9565	25.8678	18.3854	12.7582	25.6366
1.18333	16.9759	21.8331	17.7106	26.7777	18.1083	14.2456	25.4203
1.184	17.4021	22.8441	16.8096	25.5442	19.3739	14.5216	25.9665
1.18467	18.3594	20.0406	19.9347	26.875	17.8553	13.2516	26.5621
1.18533	15.1299	22.772	13.1154	26.6019	17.6805	13.4511	25.1165
1.186	16.1309	21.6138	17.4606	26.8828	18.0765	13.9905	23.4028
1.18667	15.3547	22.0907	15.8123	27.1034	18.6065	12.9708	25.1665
1.18733	16.5993	20.457	13.5876	26.7917	18.1099	13.4271	24.2204
1.188	16.2738	21.2903	13.7099	27.6596	17.7838	12.4146	24.9478
1.18867	17.0069	23.0105	17.2849	27.2182	17.0334	14.0079	25.1372
1.18933	15.7036	22.6442	14.4171	26.2038	17.9667	14.7793	23.1094
1.19	15.7711	23.7156	14.5619	26.5602	17.622	12.1602	24.62
1.19067	14.5692	22.6308	14.5147	26.2485	17.7382	10.5873	25.759
1.19133	15.2832	21.8116	16.7889	26.5498	20.219	11.9649	27.5498
1.192	14.7043	23.0709	17.3631	28.0484	19.4094	11.3617	26.083
1.19267	13.0911	23.402	15.1701	26.8439	20.552	11.6139	26.183
1.19333	13.6011	21.3465	14.8921	27.5106	18.0274	12.6651	22.3599
1.194	12.164	21.8981	13.3341	27.5552	18.9629	10.954	24.9184
1.19467	13.6152	23.058	15.9564	25.7411	18.0669	11.0027	24.3125
1.19533	15.0423	23.0576	12.8945	27.1017	18.9816	9.36425	24.8634
1.196	14.1597	25.3743	14.1334	26.9749	19.1339	10.545	26.6213
1.19667	14.7331	23.5173	13.3526	27.4903	18.6368	9.72923	24.4499
1.19733	17.4183	23.9137	14.244	27.0767	18.5915	11.4871	26.8932
1.198	16.9738	23.2897	15.9451	27.197	17.7197	10.9696	25.7827
1.19867	14.9144	21.7183	15.3999	28.2021	18.7515	12.5991	25.6418
1.19933	18.2724	22.3554	16.5899	26.4874	18.2703	11.7351	25.0704
1.2	18.811	21.5283	15.3596	27.3754	18.6924	11.5975	25.1093
1.20067	17.4522	22.2103	15.6286	27.1441	18.3655	10.9648	24.6517
1.20133	17.2739	20.9078	16.6181	28.8238	19.8038	12.8538	27.4349
1.202	14.2282	22.5437	16.8043	27.3363	17.6992	12.3589	23.9514
1.20267	15.2053	20.7936	18.7695	27.8822	16.2013	11.5711	25.0637
1.20333	16.9133	23.2589	16.0837	27.1623	17.1409	10.062	24.8043
1.204	15.6928	21.7125	13.8445	27.9103	16.7225	11.7029	24.8411
1.20467	15.3448	24.4688	16.8204	26.5016	16.8994	12.5891	24.5043
1.20533	14.606	23.3728	14.8712	28.5897	18.593	13.0814	25.2325
1.206	16.6366	23.8375	14.3455	27.2998	17.3118	11.684	25.9479
1.20667	15.4153	23.5202	16.7858	26.9544	16.9118	12.373	26.7701
1.20733	13.5489	20.0063	17.7298	26.3767	17.5585	11.1231	25.4119
1.208	14.3298	24.2743	17.9672	25.6558	18.0664	11.7793	24.8077
1.20867	17.146	21.7386	15.0516	26.2301	17.1782	13.0277	26.1901
1.20933	15.6485	22.4761	15.9944	25.0081	18.0796	11.5518	26.205
1.21	16.2896	22.8611	14.8243	25.3678	17.2125	13.4619	26.3578
1.21067	17.4285	23.2919	15.3447	27.0175	18.595	12.0282	27.4711
1.21133	16.9091	22.4127	13.3125	24.0228	17.9973	11.9384	25.9879
1.212	15.0608	22.8955	15.5507	26.8598	18.1022	12.3491	27.2524
1.21267	15.8272	24.834	16.2573	25.237	17.3311	12.8662	23.1757
1.21333	13.8745	21.9164	16.202	26.671	18.5582	12.3408	27.7717
1.214	15.3011	19.9895	15.136	25.6229	17.4074	12.9912	24.9864
1.21467	15.8106	21.2228	14.1261	26.1424	17.4566	12.3378	22.4503
1.21533	15.4963	21.0196	14.9647	26.7317	17.5004	10.9952	25.6553
1.216	15.3734	23.2822	16.1389	25.0788	16.1759	12.4553	27.704
1.21667	15.1957	20.7348	16.9501	25.959	16.2963	11.6912	25.1372
1.21733	17.6681	21.764	14.0531	24.1235	16.0474	12.3541	25.4951
1.218	14.2734	22.0331	17.7724	24.831	17.2262	12.4245	26.5803
1.21867	13.6615	21.3166	20.2722	24.8998	16.203	12.2177	25.6958
1.21933	14.6551	25.7098	14.1426	25.5024	17.5095	12.8176	26.4321
1.22	14.5744	21.5476	15.1586	25.8207	17.2305	11.4827	25.1356
1.22067	17.3719	18.6205	15.5071	24.7078	16.9164	10.6585	24.3665
1.22133	14.0398	19.1047	17.8893	23.9637	16.5779	10.1855	24.5867
1.222	14.3395	20.4181	17.9761	24.992	17.5247	9.73772	26.9119
1.22267	14.5124	19.7118	15.5803	24.4737	17.0953	11.2612	24.6911
1.22333	16.0093	19.5174	16.8416	25.0059	17.0562	11.4803	25.4899
1.224	16.4072	19.8317	17.8012	24.0811	15.2344	11.3846	25.7063
1.22467	15.4386	17.4177	16.3631	23.7123	15.7897	11.0304	24.3446
1.22533	16.3786	18.4296	14.7254	24.4767	16.6462	11.0214	24.7722
1.226	15.9667	19.0971	14.0864	25.237	16.0712	10.9423	25.1247
1.22667	16.0312	19.8391	19.4461	25.3572	16.1452	11.4353	22.8764
1.22733	16.3679	19.8334	17.9188	24.4989	16.1023	12.2417	24.6946
1.228	16.8514	19.6879	16.6836	24.6667	16.605	13.0043	23.5915
1.22867	14.5548	18.4626	14.7556	24.4728	16.8447	11.3274	25.5764
1.22933	16.0393	20.4292	16.6099	24.4226	16.836	11.9327	26.7507
1.23	14.5826	18.5105	17.2599	25.1317	18.3846	12.1855	24.1247
1.23067	15.4997	15.8093	16.0967	24.6388	18.8033	11.6285	25.909
1.23133	14.9022	17.9211	19.1144	24.7776	17.5121	10.7699	26.4269
1.232	15.4985	18.6249	19.6815	24.4196	17.6576	11.3017	24.0226
1.23267	12.9228	17.6323	17.0801	24.2123	17.6423	12.0249	25.3434
1.23333	13.4111	17.076	18.3042	26.0581	17.5685	9.87213	24.5518
1.234	13.2977	18.4201	16.952	24.2476	15.8577	11.2964	23.7648
1.23467	13.5103	18.2257	15.195	23.7127	17.9266	10.7673	23.898
1.23533	14.222	16.3868	19.0101	24.2995	18.2285	10.6628	25.753
1.236	12.6306	17.4783	16.1345	24.3227	18.2371	11.0108	24.2901
1.23667	12.8491	17.4542	18.3386	23.4832	17.295	10.7409	28.0001
1.23733	12	18.2259	16.0347	22.8804	16.1942	10.4651	26.0492
1.238	15.1409	19.2249	16.8976	22.7704	17.2667	9.75462	25.078
1.23867	16.0243	17.8618	15.6537	23.2494	16.9595	11.1215	24.2216
1.23933	14.8696	17.7809	17.4154	22.0959	18.1098	10.9351	23.1493
1.24	16.9976	18.3524	17.669	23.1506	16.0517	11.0388	25.6329
1.24067	14.236	18.1513	13.2262	22.0858	16.5816	12.0922	25.9464
1.24133	15.4232	18.0626	17.2346	22.9399	17.4773	11.7395	25.385
1.242	15.0051	17.9068	16.0261	23.4687	17.9095	12.2582	23.7781
1.24267	16.3583	18.8707	15.9705	22.9808	15.8649	10.247	21.9043
1.24333	16.2602	18.2664	18.4672	21.6551	16.1726	10.9153	25.0777
1.244	13.925	17.7833	16.8225	22.3879	17.7293	11.4617	23.5214
1.24467	14.4279	18.9498	17.5506	23.0504	15.5187	11.9148	22.55
1.24533	17.1423	17.6449	16.1295	22.3673	16.6483	11.6749	24.1923
1.246	12.313	17.404	15.7763	23.4033	16.5808	10.3251	25.2053
1.24667	13.3187	16.2063	18.1204	24.2517	17.0448	11.3976	25.424
1.24733	12.7167	18.3297	16.2823	22.5926	17.293	10.6446	25.4512
1.248	11.5211	20.3645	18.4954	22.6925	15.2514	10.8754	23.0261
1.24867	10.9907	16.89	15.6531	23.6925	17.1652	10.2752	23.6887
1.24933	13.0259	17.6729	17.4063	23.8569	15.2825	10.7724	24.67
1.25	13.1804	18.582	15.4852	23.929	16.7447	10.7231	25.9935
1.25067	11.9374	17.4192	17.0542	23.3754	18.0494	11.5953	24.5316
1.25133	9.98619	18.3484	18.1189	23.4487	17.4039	11.1269	24.9786
1.252	10.7358	17.5019	17.4307	22.113	15.5191	10.5359	24.1916
1.25267	13.3296	17.9562	15.4001	24.8033	15.7112	10.2819	25.5573
1.25333	12.3684	17.09	17.3643	24.3919	18.6295	9.37055	23.9113
1.254	13.392	18.3827	13.421	25.6202	18.0472	10.2816	26.3864
1.25467	12.8139	17.3187	16.4743	24.4807	15.2644	10.843	24.9187
1.25533	13.1935	16.2868	16.1068	23.8786	16.6358	11.0346	25.2732
1.256	12.1515	18.2659	16.1924	23.8925	16.1934	11.1288	23.7124
1.25667	11.4295	17.4299	19.3534	22.8747	17.8864	11.5426	26.8548
1.25733	13.2371	16.6792	18.3394	22.8419	17.3878	9.41042	24.5609
1.258	11.6746	17.2345	17.4355	21.6275	15.8472	10.2271	26.2949
1.25867	10.3906	16.949	19.0081	23.3522	17.8073	9.96193	25.1853
1.25933	10.9461	19.923	19.1882	23.7451	15.4885	10.4529	24.3753
1.26	10.6685	18.5513	16.5711	23.4517	16.7612	11.127	24.1096
1.26067	11.5908	18.3042	20.7294	22.5828	16.2392	10.2216	24.5313
1.26133	13.3482	19.4882	17.1165	23.3112	15.7149	10.3643	25.7153
1.262	14.8243	18.4078	18.1493	21.601	16.8881	10.0807	23.9695
1.26267	15.1214	20.1354	20.0956	21.7918	17.4264	10.5469	23.9203
1.26333	13.9776	17.7301	17.6185	22.1194	17.0946	10.3864	23.2983
1.264	13.098	16.8519	17.7778	22.8403	16.2395	10.7391	26.0261
1.26467	11.5361	18.3284	17.3722	23.9743	15.5924	11.0773	24.2737
1.26533	13.1983	15.7089	16.5361	22.9425	15.6769	10.4331	25.7161
1.266	12.5168	17.3785	15.4077	20.5114	15.4437	9.60149	25.1494
1.26667	11.2065	16.6148	13.7368	19.2137	14.1192	9.69382	23.0115
1.26733	11.8087	17.9776	19.9069	20.4141	13.6725	10.7217	23.0322
1.268	12.1434	15.4614	20.6526	20.9127	15.1764	11.229	25.2398
1.26867	11.4167	16.282	16.4903	20.5197	14.0055	9.54626	24.2391
1.26933	10.1713	15.1749	19.2778	18.9314	13.9338	10.4157	25.5973
1.27	12.4849	15.0317	18.0137	17.218	13.1823	9.06692	25.2127
1.27067	11.1875	18.553	18.0016	18.3497	13.7523	11.1266	23.3591
1.27133	13.1311	17.3474	18.5341	17.4953	14.3305	11.3756	26.0635
1.272	12.5329	15.7948	17.0053	17.0144	14.331	11.146	24.1595
1.27267	12.1943	14.7398	16.8203	17.3686	14.1139	9.15718	24.2735
1.27333	13.9364	15.9708	17.2855	17.3496	14.1882	10.6936	23.7242
1.274	15.4948	16.089	15.3628	18.8791	13.0551	9.76146	24.6515
1.27467	11.7273	17.0982	17.4591	17.4466	13.936	11.0096	25.4428
1.27533	14.1829	17.0729	17.3481	18.715	14.5543	10.6406	25.8856
1.276	15.5229	17.7557	13.4115	16.9911	14.0727	9.71509	24.7742
1.27667	14.681	17.5502	15.011	18.6224	15.2324	10.6433	22.4953
1.27733	13.2295	18.4147	16.0799	17.6071	14.4756	11.0741	23.5348
1.278	13.684	21.4668	16.6322	17.8234	15.6213	11.1519	24.1107
1.27867	14.0553	19.3675	12.8651	19.3879	14.4079	9.93944	23.216
1.27933	13.1294	18.1238	17.153	18.6006	14.6415	9.52484	25.4773
1.28	12.5963	20.5308	17.2333	18.899	15.0189	10.295	24.3088
1.28067	16.2191	22.2217	15.9519	17.8403	14.8189	9.97037	24.6514
1.28133	13.3943	20.415	15.1247	16.9523	14.8169	9.17373	22.8607
1.282	15.1859	23.1436	14.1168	15.5602	14.4118	10.3424	24.05
1.28267	13.2697	21.1464	18.9552	15.3407	13.9493	9.20365	24.1917
1.28333	13.3569	21.6381	15.2027	15.7182	14.2672	9.46495	25.4751
1.284	13.4088	19.888	17.298	16.6303	14.0067	8.90538	25.2398
1.28467	13.5819	19.404	17.0579	17.2256	13.3253	8.83774	25.0395
1.28533	12.6513	21.8599	16.9703	16.6243	15.6092	8.69297	25.5766
1.286	14.2255	20.3251	16.1945	18.8122	13.599	8.1292	24.3946
1.28667	12.6719	18.629	16.1285	17.6802	15.5359	10.0308	22.7536
1.28733	13.9014	22.6036	15.0235	18.742	14.2233	8.59185	23.8686
1.288	11.6176	18.5345	18.331	18.1377	14.0031	9.87109	23.5765
1.28867	14.1841	20.9774	19.1438	19.5658	14.4881	9.04569	24.1249
1.28933	13.1563	21.5479	18.0459	19.0708	14.4729	10.0632	24.7351
1.29	13.673	19.4676	17.1336	19.3155	14.3388	9.39315	22.9839
1.29067	14.3309	20.6565	19.036	18.881	14.9807	9.85339	24.6878
1.29133	10.4774	19.9137	17.5926	19.0908	13.9618	11.0477	25.0296
1.292	13.1183	19.6033	16.9561	19.0749	15.5553	10.5236	21.7253
1.29267	10.3403	21.9284	19.3898	20.0745	14.9637	10.3553	22.9807
1.29333	11.2004	21.696	15.5046	20.2268	15.9158	8.12453	23.7964
1.294	11.3346	20.8268	17.6876	18.3619	14.5865	9.93721	25.8925
1.29467	12.602	21.4417	21.8264	16.765	16.0559	9.46455	24.6516
1.29533	13.3374	20.6633	17.3102	16.0041	14.3809	8.75601	24.3426
1.296	12.8207	20.6101	19.2604	15.4433	12.809	8.62738	24.1729
1.29667	11.4919	20.2472	19.3236	15.4208	13.7731	10.5223	23.1703
1.29733	11.167	20.5083	14.9167	16.2838	14.9268	7.82014	23.7656
1.298	11.9348	19.7135	18.8251	16.3117	12.5856	9.07136	23.1192
1.29867	12.2239	19.935	18.3976	17.733	14.8286	9.54686	21.7823
1.29933	14.022	20.4602	18.2547	15.0945	14.6359	9.84877	24.5842
1.3	13.2533	20.068	17.9828	17.2368	13.8031	10.1964	22.0315
1.30067	11.553	20.0781	17.0736	16.0265	15.7472	9.335	24.177
1.30133	14.0247	23.838	17.8504	17.0419	14.0121	10.2516	24.5971
1.302	12.8569	21.1078	19.8678	17.78	15.3571	9.50695	22.9243
1.30267	12.4759	20.7371	15.7285	16.2458	13.8428	9.0797	26.1679
1.30333	13.9727	20.4712	16.8742	16.7986	14.5773	8.70637	25.881
1.304	11.2014	19.5952	14.0158	16.1187	13.1558	9.38995	23.244
1.30467	13.346	20.84	13.8742	17.6081	15.6888	10.9176	23.1477
1.30533	10.5803	22.9677	14.1739	19.3773	15.0311	9.69433	23.4069
1.306	13.2756	21.6668	18.5312	15.6311	14.0633	8.44177	21.4501
1.30667	14.344	21.9794	14.2018	15.8794	14.9621	8.59998	24.5845
1.30733	13.2312	19.5552	17.1977	15.7827	14.1466	8.13578	23.8934
1.308	13.6303	21.5781	17.0034	17.3873	14.217	8.14574	23.3456
1.30867	12.6568	19.1936	15.8425	18.196	15.3454	9.19654	23.7945
1.30933	14.7302	19.5013	17.9743	17.9567	14.963	9.09411	23.679
1.31	13.7577	18.9179	15.5978	17.6472	15.1606	7.38607	22.9934
1.31067	11.68	19.7349	17.596	17.8746	15.7528	8.03806	21.3728
1.31133	12.5177	21.6222	13.422	15.9294	14.1924	8.84578	25.0775
1.312	12.7971	21.6729	13.3505	17.4163	13.6564	8.99103	22.7051
1.31267	12.247	20.7429	14.3118	15.9043	15.527	10.7744	23.2406
1.31333	13.3712	20.1633	16.4912	15.6498	15.6622	9.21904	23.0851
1.314	12.0182	20.3154	15.5706	14.7881	15.1275	9.07652	22.2057
1.31467	11.6643	21.3974	13.242	16.1129	14.0545	8.07694	22.7574
1.31533	14.6151	22.2803	15.6237	16.5183	15.3072	8.1432	24.3346
1.316	12.9247	22.7048	15.7786	17.2343	16.2001	8.49874	22.5398
1.31667	14.4697	20.8751	15.7191	16.695	15.8692	7.92244	24.2761
1.31733	13.3951	21.442	14.1338	17.2045	15.4024	9.3928	24.3158
1.318	13.2532	20.4952	15.7402	15.3538	16.1534	8.7287	23.4682
1.31867	13.5642	20.7518	15.984	17.06	15.3525	7.63397	24.3143
1.31933	14.2858	22.3973	15.9908	17.2225	15.5256	7.86832	23.0476
1.32	16.0856	21.328	16.6692	18.6353	17.5045	7.45887	23.9623
1.32067	13.2496	20.7739	15.5537	18.6428	15.8282	8.80387	23.4144
1.32133	14.7171	22.2153	17.5606	20.0661	15.166	8.66172	22.8221
1.322	13.7825	19.1804	15.1139	19.787	15.652	8.97944	24.4472
1.32267	12.956	20.3283	14.9395	18.4337	17.2044	9.99656	22.4998
1.32333	14.6315	22.5518	13.312	15.9468	16.1495	9.47338	24.3918
1.324	13.4583	20.3068	14.1079	16.7537	15.2556	9.98484	24.3138
1.32467	11.9949	19.1571	15.9415	15.5488	15.5404	10.6234	23.8255
1.32533	14.9545	18.7587	16.4528	16.373	14.8052	9.91869	21.9326
1.326	15.3108	18.3305	12.757	14.2285	15.1398	8.05391	23.113
1.32667	11.4988	21.9486	15.2244	15.2703	15.5277	9.05734	22.3576
1.32733	11.9346	19.466	16.1626	14.8606	15.2859	9.35598	24.2957
1.328	13.0212	21.061	17.4522	15.7314	16.5985	9.34969	25.0877
1.32867	11.5125	19.5573	14.9441	13.8927	15.6469	8.43273	22.2109
1.32933	14.1969	19.8574	17.0486	15.3032	14.8262	8.63401	21.5336
1.33	13.5374	22.9371	14.596	13.474	15.6342	8.82211	23.1203
1.33067	12.4303	23.8087	15.6603	13.8991	15.5819	8.29039	21.9207
1.33133	12.4896	20.1889	17.0662	14.9017	15.6137	8.79882	22.7009
1.332	12.4268	21.6371	15.6665	15.3345	16.8993	9.02917	23.5722
1.33267	13.2578	21.1339	16.2178	14.8226	15.1018	8.33934	25.4009
[truncated: 26,501 more rows]

## Sheet: Panel c
Time (min)	vc45-2	vc45-6	vc45-8	vc46-1	vc47-2	vc47-5	vc47-8
0.000667	0.350731	-0.03434	-1.82014	0.478018	0.681687	-5.00876	-1.15728
0.001333	0.400337	-0.62267	-2.71111	-1.09592	-1.22885	-1.09799	-1.39161
0.002	-0.01644	-0.13511	-3.14468	0.994977	-0.59248	-2.07649	-1.11371
0.002667	-1.49283	0.452893	-3.34185	-0.09837	-0.78427	-4.36708	-0.92465
0.003333	1.16134	1.47892	-3.4353	-0.44648	-2.10139	-3.24155	0.184762
0.004	-0.90062	0.570986	-2.92311	0.500637	-2.1739	-2.29836	-1.48607
0.004667	-1.29901	-0.85556	-3.74526	1.57194	-3.80202	-0.6999	-0.31864
0.005333	-0.1533	-0.01033	-2.94698	1.35236	0.561088	-2.16359	-0.9272
0.006	-1.12095	0.345646	-2.63091	2.33549	-0.69689	0.426409	-0.26145
0.006667	-0.9835	-1.10654	-1.79142	2.36599	0.57399	-1.93772	-1.16896
0.007333	-1.37143	-0.02767	-0.28314	3.15686	-1.19897	0.805236	-0.22603
0.008	-0.54484	-0.36252	-0.24115	2.93598	-2.5833	-2.12941	0.043728
0.008667	-0.83791	-0.22708	-0.60062	2.69351	0.269374	-1.2915	-2.56958
0.009333	2.04567	-0.17202	-0.51875	3.4956	-1.73309	-0.21575	-0.11041
0.01	1.8595	-0.16092	-0.81971	2.89144	-1.23139	-2.70984	-0.52373
0.010667	0.196301	-0.49304	-1.68899	4.12091	-1.2258	-1.56895	-2.62152
0.011333	1.80918	0.122073	-0.4957	2.58498	-1.40982	-4.78247	0.042836
0.012	-0.56979	0.647807	-0.86652	3.10972	-0.41149	-1.2179	0.126153
0.012667	0.141315	-0.48374	-1.46815	3.41742	-0.50505	0.730816	-1.41921
0.013333	-1.37229	-1.40177	-1.23871	3.1695	1.19006	-1.33925	-0.96647
0.014	-0.67617	-0.96558	-2.74174	3.63323	-0.57285	-0.26243	-0.00938
0.014667	-0.04114	-0.19217	-1.66845	2.5928	-0.23331	-1.1269	-0.28974
0.015333	-0.11701	-0.20044	-0.20239	3.52934	-1.07596	-0.64947	-0.87503
0.016	-1.40323	-0.56438	-0.2756	3.0718	-0.76243	-0.85516	1.8264
0.016667	-1.24522	1.13063	-0.20869	2.10295	-0.64065	-1.92259	-0.78239
0.017333	-0.18547	-0.74793	-0.49405	2.64265	0.566999	-2.26665	-1.24678
0.018	-0.67866	-0.3508	-1.29562	2.10878	0.97385	-0.67973	0.941754
0.018667	1.37347	-0.58827	-1.79693	2.93831	-0.70053	-0.20961	-1.10018
0.019333	0.099764	-0.06861	-2.417	2.43167	-2.45864	2.65658	-0.40525
0.02	0.628882	-0.97015	-1.96499	3.07639	0.765548	-2.31806	-1.27924
0.020667	-0.10059	-1.5788	-1.65619	2.03807	-0.49716	-2.43206	-2.3496
0.021333	0.233608	0.150355	-0.88743	1.84201	1.20687	-2.23281	-0.32741
0.022	-1.4932	0.336549	-0.37854	2.18564	1.9887	-5.5321	-0.84446
0.022667	1.51831	0.04101	-0.47381	2.36626	-0.68253	0.069067	-0.48933
0.023333	0.707793	0.706485	-1.57304	1.6848	-0.71482	0.885423	0.790738
0.024	-0.01623	1.32297	-0.98312	1.54317	0.9495	1.1351	-0.08409
0.024667	-0.1504	2.03264	-0.38287	1.7572	-0.55945	-1.25568	2.58085
0.025333	0.076044	-0.3776	0.753784	2.67252	-0.08583	-1.6308	1.78788
0.026	-0.76316	0.890654	-0.49634	0.600964	1.36596	-2.72426	-0.34267
0.026667	-0.76971	0.298776	-0.67215	1.76657	1.7061	-3.25419	1.65298
0.027333	-0.23015	0.217036	0.215949	1.9194	1.43273	-1.5816	0.526512
0.028	-0.09647	0.041407	0.349794	0.887229	0.620605	-0.30362	-0.40132
0.028667	-1.70694	-0.03971	-0.39793	1.46466	-1.06305	-1.8408	-0.16201
0.029333	-1.20952	-0.53997	-0.07491	1.2075	2.09408	-0.25406	-0.27345
0.03	-0.14723	0.675047	-0.89856	2.51196	0.46823	-0.14803	-1.56209
0.030667	-0.30462	-0.86817	-1.19032	1.74123	0.247059	2.02175	0.281628
0.031333	-1.69651	0.108546	-1.03975	1.57476	0.585747	0.13952	1.66714
0.032	0.17296	-0.96829	-0.45361	0.97697	1.41111	0.132902	-2.41086
0.032667	-0.16608	-0.39789	-1.46757	1.78366	-1.65265	-0.99483	-0.41639
0.033333	-0.69598	0.445211	-1.34931	1.60478	0.504911	0.476523	0.127739
0.034	-1.36535	1.20755	-1.7133	1.10829	-0.29459	1.46899	0.827619
0.034667	-1.05474	0.743617	-1.14728	1.73178	1.69069	0.377811	-1.31687
0.035333	0.756643	0.384505	-1.63577	1.88853	-1.52899	-0.09868	0.330553
0.036	-0.7416	-0.13483	-0.53554	1.36684	-1.28703	-0.86273	-0.39097
0.036667	1.10618	-0.24175	-1.62498	2.27567	-0.9807	-2.18386	-0.36235
0.037333	0.372182	-1.45676	-1.14511	2.17097	1.3131	1.15823	0.18795
0.038	-1.12157	-0.42188	-1.023	2.9765	-0.80352	-1.18396	-2.49718
0.038667	-0.59486	-1.68727	-0.70782	2.41249	-1.43594	0.287684	-2.02849
0.039333	-0.52013	-0.54923	0.181881	1.88615	-0.85473	-0.80243	-2.43851
0.04	0.47758	-0.73799	0.457383	1.94958	0.926417	2.33434	-3.41583
0.040667	1.39631	-0.207	-0.12342	2.72362	-0.41021	-0.73794	-3.16572
0.041333	-0.35116	-0.50485	1.02697	2.3547	-0.57044	0.119541	-2.1341
0.042	0.067414	-1.00851	1.03206	2.35926	-1.31703	-1.67349	0.595897
0.042667	1.19362	-0.67812	1.52568	2.68837	-2.64033	-0.80666	0.018689
0.043333	0.583046	-0.26683	0.817886	3.44726	-1.19424	1.54935	-0.52675
0.044	0.748592	-0.54126	0.833492	3.13774	0.117833	2.27857	-2.89216
0.044667	0.111658	-0.95588	-0.74773	3.2617	-0.64338	-0.18688	-0.97229
0.045333	0.420767	-0.67356	0.044168	2.61798	-1.24197	1.79045	-3.39887
0.046	0.061305	-0.77595	-0.00135	2.94425	-0.19904	-1.44877	0.395907
0.046667	0.24239	-1.73767	2.30388	3.63579	-1.14052	1.26873	0.351976
0.047333	0.051022	-0.59008	1.47168	2.88224	-0.77014	2.40251	1.44414
0.048	0.83439	-1.83481	1.08827	2.69787	-0.20119	-0.66329	1.05846
0.048667	-0.82256	-0.81328	1.14618	2.8937	-1.8946	2.64743	0.897903
0.049333	-0.17674	-1.59609	2.36811	2.38104	-0.18054	1.64664	-0.45653
0.05	0.489585	-1.34267	1.0105	2.22601	0.168651	4.535	-0.00271
0.050667	1.16491	-2.39791	0.450103	1.652	-0.59059	3.30717	0.691619
0.051333	-0.4111	0.075468	-1.09167	1.71223	-0.60892	3.28661	-0.59015
0.052	-1.3882	-1.35281	0.298787	1.5867	-0.65067	4.88043	2.55437
0.052667	0.139004	0.027494	0.866911	1.48205	-0.6065	2.97805	0.708965
0.053333	-3.01765	-1.64661	0.754543	2.11141	-1.42653	2.16674	1.18423
0.054	-0.22881	1.02005	0.470442	2.36718	-4.17909	1.48514	0.055425
0.054667	0.375437	1.38265	0.683517	2.42114	-1.46651	5.5202	-0.90792
0.055333	1.11731	1.27112	0.345701	3.18112	0.427097	1.86385	-2.1195
0.056	-1.1778	2.01511	0.001503	3.64832	1.01712	1.55743	0.231763
0.056667	2.26236	2.1055	-0.41445	2.00871	-0.16731	2.39671	-0.77898
0.057333	-0.43738	1.22515	0.253516	3.65828	-0.77678	2.15637	-0.09923
0.058	-0.24868	0.615819	-0.19294	3.38099	-1.01833	0.206597	-1.68364
0.058667	-1.40354	1.12973	1.29942	2.30564	-0.54005	4.44798	-0.27851
0.059333	-0.29412	1.3057	1.25522	2.11699	-1.66356	5.04716	-0.00646
0.06	-0.15679	2.08151	-0.18501	2.23118	-3.00345	2.65153	0.465
0.060667	-1.4624	1.84985	-0.42224	3.03229	-3.66543	3.39287	0.135424
0.061333	-0.9437	1.75107	1.44012	1.87609	-1.95326	1.05044	-0.47151
0.062	-0.98627	2.34319	0.309615	1.81232	-0.03579	4.25875	1.19431
0.062667	-0.7847	1.8887	0.657824	1.41865	-1.48521	0.820195	-0.54164
0.063333	-1.41409	2.12404	-0.03756	0.89362	-2.75412	6.20496	-0.70867
0.064	0.592292	-0.0275	0.588018	1.34384	-0.99627	3.84392	-0.73813
0.064667	-0.18341	0.070597	0.519823	0.823801	-1.02163	4.46456	2.07613
0.065333	0.601406	0.951317	2.2234	2.06234	-0.26825	0.003607	2.21075
0.066	-0.70006	2.36547	0.061144	2.14894	-1.50378	4.53139	-0.72356
0.066667	-0.65308	2.62098	1.42647	2.10958	-0.71796	1.34659	-0.36576
0.067333	-0.73294	1.04773	1.04476	2.89061	-1.62309	4.65736	0.693485
0.068	-0.57377	0.898769	1.39918	3.75301	0.080289	1.98553	0.214574
0.068667	-0.43027	1.28606	0.935501	3.4001	-0.18406	1.78014	2.64643
0.069333	0.387946	1.0156	1.0012	3.19547	-0.64779	2.95094	1.62724
0.07	-0.28359	2.12575	0.7376	2.60784	-1.31093	3.93352	0.362618
0.070667	-0.44035	2.07001	0.692201	2.4305	0.023863	1.65072	1.02594
0.071333	0.505805	1.45251	0.444673	2.67996	-0.02235	3.22901	0.172034
0.072	0.66644	1.03574	0.286159	3.37773	-2.61384	0.692231	-0.71614
0.072667	0.863442	1.40342	-0.02273	3.43431	-1.90265	4.82965	0.717616
0.073333	-0.64227	2.57539	0.569257	2.92546	-1.53688	6.26014	0.42026
0.074	-0.62897	0.72438	0.234601	2.25661	0.852467	4.32239	0.056168
0.074667	0.427375	0.593614	1.20253	2.25861	-0.56332	2.88664	-0.50399
0.075333	0.411639	0.901146	-0.07388	2.60132	-1.70529	1.84466	-0.35685
0.076	-1.00282	0.648563	1.03242	2.24449	-1.31247	-0.93658	-0.95454
0.076667	0.207015	1.35905	1.39114	2.42369	-0.71571	-0.8863	-0.40183
0.077333	-0.64177	0.204831	1.409	3.25175	-1.60324	-2.16743	-0.67582
0.078	0.562386	-0.07835	0.32226	2.38356	-1.46705	0.129465	0.621098
0.078667	0.382428	1.00945	1.88702	2.32323	0.506181	-2.07597	-1.1461
0.079333	1.09707	-0.23131	1.84955	2.19432	-2.85402	-0.66907	-1.5219
0.08	0.97149	0.63284	1.07298	2.58191	-0.9178	2.25605	0.692524
0.080667	-3.02374	-0.09957	0.373339	1.50422	-0.30807	-0.3357	-0.63806
0.081333	-1.20196	0.969698	1.42327	2.33045	-2.41894	-0.62231	0.77044
0.082	-0.13341	0.697986	1.29553	1.80799	-2.16202	0.913369	-1.81053
0.082667	-1.04571	0.650194	0.909332	0.977177	-1.19907	1.89233	-0.90144
0.083333	-0.65693	1.3786	0.747897	0.300039	-0.62901	2.72759	0.016653
0.084	-1.54158	0.931701	0.459371	0.829973	-1.55351	0.436945	0.634913
0.084667	-0.17022	0.361456	0.907004	0.075785	-0.24834	-1.0352	0.427998
0.085333	0.955218	0.584577	0.613464	2.22224	-0.14797	0.975186	-0.09476
0.086	0.023074	0.254216	0.90076	2.35471	0.036927	1.05074	1.05191
0.086667	-0.56755	0.382334	1.1809	1.47784	-0.35347	2.1971	0.408307
0.087333	-0.20482	0.409359	-0.55929	2.68312	-0.73402	0.708578	1.52394
0.088	-0.09415	-0.04694	0.431573	1.94256	0.614364	1.57547	-0.9349
0.088667	-0.29859	-0.25739	1.39618	2.121	0.166982	1.91119	-0.73814
0.089333	0.21563	0.419077	0.93563	1.1602	-1.29159	0.204873	-1.87388
0.09	-0.62022	-0.04877	1.14504	1.08247	-1.55204	1.74708	-0.8248
0.090667	-1.33372	-1.20697	2.09469	0.723271	-1.60683	0.129066	-0.67537
0.091333	-0.6881	0.514364	1.59509	2.10414	-0.56875	1.31204	-0.8846
0.092	-0.2354	1.18243	2.1933	0.94509	-0.74674	-1.74777	-0.66758
0.092667	-1.04001	1.11428	0.966189	0.622346	-1.01325	0.426086	-0.08735
0.093333	-0.81146	1.90073	0.190191	1.1986	-1.62638	0.10819	-2.10228
0.094	-1.01414	1.11839	-1.1203	0.560683	-0.32498	-1.21745	-1.57252
0.094667	1.45857	1.73802	-1.70381	2.69801	0.656869	-1.21844	-0.3433
0.095333	0.522672	1.41194	-2.77928	0.98233	-3.04386	3.57947	-0.51977
0.096	0.857702	1.67681	-0.6381	1.23778	-1.20871	-0.80011	-0.36835
0.096667	0.584166	1.73246	-0.51376	0.916689	1.73014	1.05595	-0.35363
0.097333	1.95189	1.10248	-0.25162	1.21063	-2.63832	0.128198	-1.75344
0.098	0.110525	1.05131	-0.21259	1.5949	-1.04066	-0.26274	-1.3871
0.098667	-0.93151	1.21022	-0.35532	1.64314	0.390535	4.60382	-0.80581
0.099333	-0.75651	1.24964	-0.04441	1.95688	-2.58549	2.64357	-0.55188
0.1	0.287506	0.388839	0.195437	1.23768	-1.31037	3.82765	-1.31604
0.100667	0.075494	1.15442	-0.17045	1.30525	-3.09766	1.65642	-0.82193
0.101333	-0.32051	1.06852	2.25005	2.4436	-2.27537	2.07957	-2.85325
0.102	0.673605	1.76737	0.827734	1.20518	-2.54264	1.75772	-2.29217
0.102667	0.62563	1.38353	1.2522	0.446949	-1.46354	0.636022	-2.82594
0.103333	0.90438	0.868407	0.805383	2.03899	-0.9352	3.84725	-1.06776
0.104	0.139558	1.53823	0.308009	1.38462	0.055697	2.78222	0.234359
0.104667	0.54522	0.930857	0.701379	1.40761	-1.0919	1.89316	-0.27822
0.105333	0.180921	0.743357	1.45315	0.871536	-2.49396	0.441472	-1.70609
0.106	0.515871	-0.85547	1.51245	1.22928	0.378237	2.82309	-1.27618
0.106667	-1.80394	0.26598	1.88917	2.56462	0.788859	4.13233	1.2797
0.107333	0.022792	1.35126	0.483315	2.51622	1.78143	1.9997	3.15163
0.108	-0.19153	0.614825	1.04702	1.42156	1.36124	2.34387	1.72123
0.108667	1.4376	-0.43682	1.47057	0.879327	1.6679	1.9177	2.61735
0.109333	-0.96628	0.299117	2.21891	1.41566	0.119372	3.60824	0.628698
0.11	-1.24569	-0.57968	2.6145	1.89654	0.62906	3.41982	0.885854
0.110667	0.286954	0.203187	2.64362	0.915259	1.60491	5.16122	-0.0667
0.111333	-1.92017	-0.70344	1.92111	0.545397	0.825008	1.7751	0.090923
0.112	-1.57599	-0.38649	2.36173	1.63293	0.648855	4.75619	1.56808
0.112667	-2.65171	-0.9374	1.29856	0.576294	3.68953	5.36113	0.15888
0.113333	-1.77405	-0.94552	2.29533	2.05078	1.21589	3.38001	1.41987
0.114	-2.71027	-1.05357	1.35194	0.711802	-0.8738	5.04632	0.159105
0.114667	-0.89172	0.591816	2.00491	-0.04709	1.94257	6.98661	0.946972
0.115333	-1.30303	-0.68653	0.855567	1.01971	2.15842	4.90137	0.500338
0.116	2.03464	-0.09234	1.91737	1.47023	1.22122	2.98923	-0.57375
0.116667	-0.43148	0.449097	1.26827	1.45276	2.94236	1.68137	1.096
0.117333	0.159999	1.25203	-0.01364	0.263205	3.00066	1.59889	1.11764
0.118	1.04739	0.349264	1.21487	1.63597	1.20844	1.15532	2.12385
0.118667	-1.49687	0.702498	0.835305	0.578628	1.4126	0.69958	-0.42421
0.119333	-1.80741	1.1206	1.20455	0.496069	0.950934	3.09525	1.96424
0.12	0.253964	0.154716	1.06547	0.517624	0.309249	2.12484	0.797182
0.120667	-0.14057	2.18363	0.370926	1.47664	0.949398	3.38838	1.02533
0.121333	-0.96747	1.36261	-0.28106	0.879721	1.61424	0.455135	1.44122
0.122	-0.01465	-0.10699	-0.2058	0.759474	2.21196	0.742444	-0.5139
0.122667	-1.24148	1.48275	-0.27989	0.907107	2.84747	2.06923	-1.73776
0.123333	-1.58494	0.924049	-0.49239	0.613445	3.37535	1.02039	-1.0656
0.124	-1.61487	1.57611	0.135609	1.21639	4.05821	2.91516	-0.42148
0.124667	-0.44754	-0.23696	-0.2255	0.770757	1.87341	1.12764	-0.57294
0.125333	-0.58174	1.38907	0.213838	1.23328	0.630345	-0.53383	-0.98724
0.126	1.20472	-0.07588	-0.4744	1.53736	2.93007	0.843604	-2.19059
0.126667	0.108433	-1.61261	0.203784	1.96142	3.37843	0.127424	0.323574
0.127333	-1.03095	-1.30546	1.29971	1.38698	-0.10015	0.945116	2.10409
0.128	-1.59083	-1.67509	1.99958	1.33716	2.39467	1.937	-0.40635
0.128667	-1.20597	-1.36278	0.13183	1.06318	1.11404	-0.55053	-0.91593
0.129333	-1.99336	-1.1956	0.22886	0.35864	2.11822	0.156262	-0.34285
0.13	0.218143	-1.15713	-0.63369	1.30993	-0.20924	0.135245	0.459692
0.130667	-0.02933	-0.42596	-0.12585	0.972005	1.8931	-1.42329	-1.37891
0.131333	-1.03606	-2.79048	-0.99119	0.609139	2.76793	-0.09633	-1.28087
0.132	0.929049	-3.85668	-1.25319	0.742182	3.03134	0.785599	-0.36761
0.132667	0.746287	-0.17172	-1.22646	-0.65078	4.347	1.64839	0.658148
0.133333	0.106765	0.595454	-1.32566	0.393115	1.17625	2.35549	0.74028
0.134	-1.56289	-0.15936	-1.95858	1.71494	2.90266	-0.16746	1.17545
0.134667	-1.09904	-0.45786	-0.46258	1.3708	1.66371	-0.44805	-2.37807
0.135333	-0.0063	0.515046	-0.69268	0.263939	1.6487	-0.78397	-1.30564
0.136	0.563889	1.36122	-0.80892	0.675357	2.65408	-2.25773	1.00447
0.136667	-0.94917	1.47755	-0.57466	1.1674	2.66825	-4.53985	-0.16111
0.137333	-0.46055	0.821751	-1.09746	0.104245	-1.00354	-1.00269	-2.56044
0.138	1.13396	-0.45167	-0.954	0.332914	0.091364	0.393849	-0.87306
0.138667	0.897158	-0.29777	-0.4109	1.60956	2.43028	0.706234	0.190017
0.139333	-1.35519	-1.55401	-0.64456	0.919389	0.610643	-1.45299	0.049933
0.14	-0.66067	-0.67785	-0.43184	-0.08877	-1.54393	0.477029	1.00615
0.140667	-0.5768	0.419636	-0.72657	-0.21308	1.18036	0.288789	1.71119
0.141333	2.73229	0.152914	-1.91012	2.30265	1.38768	0.389137	0.436183
0.142	-0.81075	-0.29716	-2.7322	1.69342	1.41678	-0.63758	-0.24444
0.142667	-0.65273	-0.10839	-1.35736	1.44067	-0.91157	-0.95222	0.243732
0.143333	-0.47383	0.614043	-1.82253	0.591964	-0.46205	-0.1038	1.97948
0.144	-0.20641	1.00805	-1.84793	1.69084	0.32189	-1.26502	0.10276
0.144667	0.821366	1.04035	-2.06744	1.13184	0.589269	-1.28167	0.490649
0.145333	-0.60841	1.34136	-0.92093	0.695871	-0.34963	1.90833	2.83954
0.146	-0.42027	1.57071	-3.0567	0.933872	1.37046	-1.32172	0.135721
0.146667	0.422267	1.13411	-0.81762	-0.07828	0.599973	1.22147	-1.73644
0.147333	0.364074	2.20645	-0.22226	1.8002	-1.21651	0.951835	-0.24297
0.148	0.094215	-0.04543	-0.23962	1.88511	-1.03214	0.811265	0.214241
0.148667	-1.00918	0.710491	-1.36132	0.963099	0.326086	-1.78666	0.664599
0.149333	-0.72036	0.791255	-1.28294	0.971638	-1.10661	-0.86764	-0.42224
0.15	-0.26255	0.456294	-2.18803	1.37104	-1.82724	-1.65595	-0.42369
0.150667	0.133091	0.906763	-0.35874	0.53365	-2.76107	-3.4718	-1.39806
0.151333	-1.27395	2.30206	0.487933	1.1193	0.478449	-3.08209	-0.38536
0.152	-0.19518	1.11589	1.64773	0.147527	0.44031	0.731267	-0.68555
0.152667	-2.58764	2.47449	-0.03526	1.61277	-1.1315	-1.4327	-0.20756
0.153333	-0.5366	0.73604	0.937863	1.44837	-3.57995	1.88028	1.16925
0.154	-0.9385	0.847619	-0.59807	1.44335	-1.08759	-0.1972	2.21905
0.154667	0.653591	0.289653	1.0895	-0.11101	-1.70665	1.70304	0.947226
0.155333	-0.93242	2.03056	-0.11184	0.897575	-0.52725	-2.097	-0.81767
0.156	-0.97136	0.087911	-0.07064	0.886882	-0.00969	-1.67937	0.599843
0.156667	-0.15749	0.081403	-0.07824	0.91003	0.851666	0.610111	-0.34195
0.157333	1.34299	0.258418	-0.14904	1.55999	-2.31469	-1.90605	-0.10283
0.158	-0.01537	1.74088	1.60428	0.231175	-0.8841	1.03483	1.64773
0.158667	-0.16116	0.812112	1.75648	0.345423	-4.62055	0.267988	1.90895
0.159333	-0.51805	0.031407	0.066175	0.680688	-0.01851	-0.96436	2.00441
0.16	-0.06196	1.45232	-0.47509	0.045586	-2.27486	1.24139	-0.75898
0.160667	-0.33781	0.896128	-0.09688	0.640204	0.41678	1.10013	-0.86642
0.161333	2.54829	-0.4353	-0.41744	0.608764	1.09522	-1.43488	1.5006
0.162	-0.38876	0.841723	-0.24059	0.117155	0.276411	-0.85827	0.387617
0.162667	-0.16321	1.08998	-1.03108	0.298611	-2.81807	-3.27409	-0.06221
0.163333	0.31763	0.522121	0.042819	0.657226	-0.15254	0.279247	-1.41394
0.164	-1.54922	-0.81263	1.15391	0.163802	-1.11163	-1.97004	-2.11691
0.164667	-0.36818	-0.1519	-0.26791	0.215825	-0.00486	0.060434	-0.99738
0.165333	-2.6303	0.336147	1.54221	-0.17756	0.204592	0.407097	-0.47319
0.166	-2.94659	1.02771	-0.91244	-0.42731	-0.62111	-3.41486	0.488259
0.166667	-1.95967	-0.29973	0.347885	-0.04576	2.25874	-0.80963	-0.67139
0.167333	-0.63991	-0.75554	0.580641	0.29472	-0.43452	-0.49758	-0.89894
0.168	-1.93122	-0.31215	1.25858	1.36085	-0.29689	0.751708	-0.6396
0.168667	-0.94987	-0.38726	1.61905	1.18851	-2.14816	0.86316	-0.91302
0.169333	-1.6758	-0.48829	2.61716	1.08266	-0.09281	-1.76541	-0.38237
0.17	-1.3075	-0.18995	1.5492	0.264543	1.76032	0.750497	1.26499
0.170667	-1.23008	0.026616	2.48437	2.39356	0.356635	-2.16838	-0.57747
0.171333	-1.46598	0.253838	2.69199	1.13366	3.13841	0.704545	-1.70448
0.172	-2.94535	-0.33638	2.66852	1.77936	0.327477	-2.62846	-2.28248
0.172667	-1.69918	0.601803	2.94425	1.19264	0.323066	-2.3721	-0.52923
0.173333	-1.9451	0.201506	2.72306	1.01147	0.536344	-0.31462	0.105342
0.174	-1.88849	0.736285	0.846452	0.851583	1.34048	-0.07507	-1.65398
0.174667	-0.10036	0.259981	0.101579	0.570018	-0.51081	-0.26663	-1.4833
0.175333	0.639689	0.694366	-1.01272	0.827569	-0.82396	0.082226	-0.71625
0.176	-0.78067	-0.39957	-1.37281	0.495016	-0.63041	0.365188	-2.3271
0.176667	-1.11849	0.379832	-0.8494	0.379608	-0.96544	0.581223	-2.60097
0.177333	-0.5406	0.497587	-0.59602	0.340723	0.338504	-1.08544	-1.50256
0.178	-0.12147	1.98047	-1.92048	0.292104	-1.37221	-0.64648	-1.15831
0.178667	-1.22266	0.524849	-1.57912	0.050191	0.376014	0.008992	-1.73363
0.179333	-1.80728	0.304231	-1.8996	0.104981	1.98819	-0.261	-1.58244
0.18	-0.76726	1.1006	-1.40736	-0.87727	-0.24706	-0.04615	-1.53412
0.180667	-1.12066	0.835487	-0.36959	0.123204	1.11804	-0.5102	0.0134
0.181333	0.753563	1.04426	-1.41049	-0.4919	1.85373	0.155671	-0.64789
0.182	-0.11457	1.33359	-1.40802	1.36715	1.22684	0.72739	-0.59036
0.182667	0.412199	1.05337	-0.20926	0.497644	2.55288	-0.87403	0.20675
0.183333	1.5901	-0.41825	-0.0535	-0.26275	0.075717	0.938265	1.14013
0.184	-0.36567	-1.5744	-0.38355	0.077367	1.72854	1.7697	0.497059
0.184667	0.22637	-0.68277	-0.47438	-0.61344	0.212839	-0.43672	1.81258
0.185333	-1.46141	-0.5488	-0.47823	-0.32026	2.42019	1.56259	2.24246
0.186	-0.73433	-0.45996	0.152807	-0.56121	2.94742	2.54225	2.0813
0.186667	-1.98091	0.347361	0.490258	0.057615	2.87139	1.1082	-0.29265
0.187333	-1.02442	-0.00572	-0.47464	-1.56092	0.499795	0.282217	2.90039
0.188	-1.19088	0.129759	-0.55445	-0.41897	3.25563	0.544782	1.71005
0.188667	-1.23273	1.39329	-0.11096	-0.16653	0.517594	-1.99576	-0.8577
0.189333	-0.91601	0.234375	-0.16431	-0.52549	1.35812	-0.29778	1.45706
0.19	-1.74526	0.094318	-0.2231	-0.12375	-2.33597	1.36152	1.43137
0.190667	0.35986	1.10895	-0.1551	-0.14661	1.10319	-0.86433	-1.47444
0.191333	0.061117	0.617442	-1.15016	-0.31754	-2.62556	-0.9147	-1.12236
0.192	-0.07397	-0.15613	-0.52149	-0.50208	-0.85757	2.18904	-0.97985
0.192667	-0.72198	-1.52484	0.11192	-0.00254	-0.10592	-1.97398	-2.0089
0.193333	-1.28134	-2.07548	0.18095	-1.20908	-1.43368	2.92249	0.183875
0.194	-0.05783	-1.01195	0.399451	-0.92375	-1.16422	0.18379	-1.53794
0.194667	0.950029	-1.19477	1.21433	-0.6048	-0.44406	-1.35066	-1.40389
0.195333	1.30231	-1.27749	0.645534	-0.29284	-1.77159	0.425251	-0.51432
0.196	-0.8755	-1.15683	1.30604	-0.29241	0.748456	1.3063	-2.40352
0.196667	-0.84472	-0.8205	1.76168	-0.57739	-1.76829	1.25527	1.03873
0.197333	-0.91186	-1.45613	2.40058	-0.86486	2.10695	-0.49828	-0.96263
0.198	-0.3391	-0.96417	0.529464	0.181798	-0.23055	-2.39037	-1.38711
0.198667	1.14919	-1.74773	0.911708	0.369997	0.247317	-1.67483	-0.29199
0.199333	-2.04252	-1.55249	0.702814	0.372379	0.673307	-1.96822	0.521901
0.2	-0.1296	-0.66655	0.400037	-0.21286	1.94806	-2.34266	-0.11845
0.200667	0.684016	-0.7707	0.953957	-0.31328	-0.44224	0.770888	-0.23317
0.201333	-0.54778	-0.46621	1.74173	-1.17219	0.409701	0.523293	-1.0084
0.202	0.609801	-1.97564	0.082596	-0.69975	0.414001	0.115974	-0.15405
0.202667	-1.62305	-1.32914	0.759743	0.154801	-0.0693	-0.8023	-1.51836
0.203333	0.779347	-0.59887	-0.61573	0.162323	0.516802	-1.23616	-2.80305
0.204	0.329903	-0.62276	0.235925	-0.29702	1.99779	-0.64455	1.22247
0.204667	-2.30799	-0.74585	-0.32254	-0.06018	3.13881	-0.79118	0.273183
0.205333	-0.57479	-0.2041	0.471922	0.011166	0.476835	-1.45224	-0.13973
0.206	-0.3205	-1.96893	1.71662	-0.68169	3.66595	-0.29458	0.935842
0.206667	1.43813	-0.30193	1.59332	0.385769	2.92151	-2.58919	0.40943
0.207333	-0.3046	0.327147	0.181176	0.072526	3.33375	-1.7567	-0.14878
0.208	-0.56192	-0.1533	1.34288	-0.46184	-1.10907	1.73727	-0.94923
0.208667	-0.61732	-2.22848	0.141697	-1.14525	-1.36304	-1.7145	0.066045
0.209333	-1.41768	-0.0443	1.24078	-0.08877	-0.8688	-1.1173	-0.81507
0.21	-1.19979	-1.88506	0.719701	-0.09781	-2.8422	-3.34896	-0.386
0.210667	-1.29406	-1.05551	0.709703	-0.4651	-0.56583	-0.27123	-1.71586
0.211333	0.202523	-0.17433	-0.67153	-0.77555	-1.11704	-0.25773	0.333321
0.212	0.273454	0.572646	0.529058	-0.96827	0.237381	0.2349	0.539666
0.212667	-3.61579	0.233565	-0.13493	-0.20187	-1.41315	2.62068	0.635399
0.213333	-1.55124	-0.33714	0.767962	-1.02909	1.42695	-1.39458	0.097011
0.214	0.334224	-0.08211	0.41089	-0.28131	-1.20623	2.81806	0.464811
0.214667	-1.37602	1.62603	0.160379	-1.03641	0.30001	1.91398	0.749522
0.215333	-2.81246	0.894811	0.31875	-0.71452	1.38874	-0.21339	0.838192
0.216	-0.39144	-1.05346	0.173502	-1.06466	-0.6837	1.44677	-0.72683
0.216667	-0.15796	-1.86671	0.377771	-0.65575	-1.32418	2.61813	-1.59315
0.217333	-2.79801	-0.09836	0.533846	0.589012	1.93079	1.47691	0.478299
0.218	-1.40358	-0.10114	-0.2079	0.285868	0.989698	0.128501	-0.3521
0.218667	-1.7266	-0.73767	0.096651	-0.44452	-0.21484	-0.41744	-0.17452
0.219333	0.608304	-0.15715	1.86389	-0.20865	-0.86504	1.06102	-0.28717
0.22	-0.25355	0.601531	2.98458	-0.29861	-1.02433	-0.76269	-0.42526
0.220667	-1.20961	-0.74034	3.56383	-0.25813	-1.78024	-2.01225	-0.72724
0.221333	1.60332	1.42991	3.5854	-0.2099	0.051059	2.25967	-0.32308
0.222	-0.60378	0.431516	3.47774	-0.30177	-2.90314	-1.66544	-1.54406
0.222667	-0.07954	-1.36465	4.15673	0.127829	1.64185	-0.73718	-1.48023
0.223333	0.668571	-0.0845	2.96102	-0.19042	-0.20407	-0.99145	-1.86487
0.224	-0.39154	0.63132	2.6357	0.159994	1.45686	3.60565	-0.24894
0.224667	-0.27857	0.186461	2.48776	1.16781	-2.49516	-0.41321	-1.40626
0.225333	-0.9985	1.50079	1.95671	0.543601	-1.42814	-1.07673	0.831458
0.226	-0.22599	-0.14452	1.39784	0.457365	-0.33731	-3.24092	0.150646
0.226667	0.822177	-0.39394	1.54076	-0.03892	-2.41308	-2.14727	-0.57705
0.227333	-0.56394	-0.66588	1.66898	-0.18539	-0.02818	-0.1445	-2.04685
0.228	-1.29687	0.930669	0.386239	0.036835	-0.20956	-2.08448	-0.41868
0.228667	-1.20848	0.290318	0.588829	-0.15854	-2.41893	1.21454	-1.01936
0.229333	-0.10835	0.271737	-0.44224	0.391424	0.609841	-1.11125	-2.13638
0.23	-0.19013	0.934754	-0.93987	-0.58047	-1.32556	-1.84967	-0.90019
0.230667	-1.6216	1.16118	-0.01495	-0.05359	-1.38918	-2.39314	-0.13363
0.231333	-1.27713	-0.03313	0.792527	0.589105	-2.60748	-0.91033	-0.71477
0.232	-0.67606	0.556043	0.712363	-0.31272	0.23205	-0.79983	-1.27043
0.232667	-1.2244	-0.1783	1.70958	0.60377	-0.47191	1.53173	-2.27439
0.233333	-2.61043	1.30288	1.35506	0.356925	-1.67569	0.07751	-0.71982
0.234	-2.10861	0.338582	2.12664	-0.42256	-1.2658	0.350482	-1.11301
0.234667	-2.72776	-0.3458	2.63271	-0.68522	0.799322	-0.3604	-2.13107
0.235333	-1.16325	0.943757	3.73355	-0.49443	-0.54899	1.09769	-0.91933
0.236	-0.64016	0.204563	2.54962	-0.52449	-0.93645	-0.69729	-0.6294
0.236667	-3.12888	-0.24494	2.58946	-0.14808	-0.81402	-1.57495	-0.23918
0.237333	-2.03789	0.181977	3.4836	-0.39209	-0.88726	-0.77192	-0.41271
0.238	-0.427	-0.06057	1.8133	-0.58525	-2.88967	-2.21519	-0.32256
0.238667	-0.378	1.08793	2.67102	-0.23978	-2.5272	-0.2828	0.60778
0.239333	0.916044	-0.08293	2.60475	-0.67801	-1.06051	0.721296	2.01343
0.24	1.48035	-1.1611	2.35695	-0.34864	-1.00216	0.130611	0.994778
0.240667	-0.13289	-0.49028	2.91627	-0.41985	-2.72009	-0.09028	-0.06261
0.241333	0.373185	-0.09986	2.10957	-0.20636	-1.12893	1.39042	0.716168
0.242	-0.90783	-0.48201	1.99797	-1.21761	-0.51912	1.73953	1.13926
0.242667	0.294523	-0.77049	1.82344	0.146184	0.091446	0.291454	-0.85295
0.243333	-0.0956	-1.0038	2.65946	-0.66854	-1.53529	0.246081	-0.82043
0.244	-2.4874	-0.80835	1.71866	-0.58141	-2.79337	1.14485	-0.19927
0.244667	0.643699	-0.05674	2.70543	-0.11546	-1.88382	0.27989	0.126807
0.245333	-0.16732	-0.70091	2.21605	-0.07356	0.538928	-2.31337	0.609132
0.246	1.80621	-1.34444	3.61439	0.137847	-1.94001	-0.70347	0.088955
0.246667	-0.92511	0.152623	2.20188	0.302321	-0.70371	1.89018	0.241923
0.247333	-0.45652	0.30982	2.41704	-0.56706	-2.35664	-1.30323	-1.74462
0.248	0.169336	0.331769	2.71217	-0.40396	-0.02128	0.984063	-0.21296
0.248667	-0.26711	0.291325	1.90525	0.045723	-3.00275	-0.63968	1.31528
0.249333	1.02894	0.295833	1.60019	-0.53874	-2.01109	-2.3822	-0.1688
0.25	0.283758	0.417988	2.02672	-0.37774	-3.02552	-0.97411	-1.16569
0.250667	-0.92699	-0.69465	1.78337	-0.29787	-0.71431	1.9741	0.745197
0.251333	-1.13635	-0.30519	1.20093	-0.33752	-0.92594	0.270192	0.739848
0.252	-1.8598	0.016525	0.875848	-0.88671	-2.28444	0.398338	-0.40125
0.252667	-0.43606	0.10686	1.77734	-0.18576	-0.1068	-0.79378	0.863694
0.253333	1.77303	1.18514	1.38963	-0.76628	-2.08646	-0.63669	0.287557
0.254	0.256699	0.209073	-0.08903	-0.4649	-1.81085	3.81479	-0.44687
0.254667	-0.15479	1.99667	-1.02722	-1.20127	0.953629	1.69409	-0.94764
0.255333	-0.27365	0.249124	0.412323	-0.8854	1.01921	2.92686	-1.54343
0.256	0.105229	-0.08471	-0.08125	-0.62532	-2.00525	2.60762	0.396588
0.256667	0.813015	0.369412	-1.34656	-1.05474	-1.24895	2.42675	-0.39513
0.257333	-1.14775	1.20921	-0.92118	-0.72537	-2.86967	0.90667	-0.21223
0.258	-0.93945	1.71024	-2.14976	-0.78979	0.40007	1.45072	0.932605
0.258667	0.064456	1.44821	-0.40294	-1.45192	-0.43042	0.492651	-1.19933
0.259333	0.428891	1.2513	-1.2244	-1.49655	-1.47298	0.526678	-1.91094
0.26	-0.46432	0.587	-0.22212	-0.85358	-1.12752	2.07421	-2.31337
0.260667	1.14653	1.33787	-0.00954	-1.51958	-1.83108	1.19755	-1.34971
0.261333	0.100287	-0.1003	-0.10419	-1.07218	0.173165	0.832681	-2.76899
0.262	-0.35278	0.612182	0.177184	-1.37283	0.673916	0.686365	-0.96466
0.262667	0.951271	0.356822	2.42243	-1.2145	-2.43411	1.94811	-0.69472
0.263333	-0.40638	-0.37135	2.22112	-0.46386	-2.63876	2.4881	-0.9
0.264	-1.28905	-0.48655	2.64476	-0.12346	0.291416	0.08813	-0.85951
0.264667	1.15626	-1.4168	1.57737	0.255341	-0.76451	-1.19068	-1.4789
0.265333	0.350567	-0.40969	0.91597	0.231899	0.195407	1.91416	-0.35247
0.266	0.262224	0.409016	0.978022	-1.16578	-2.09916	-1.83936	0.520632
0.266667	0.214664	-1.09753	0.51891	1.4693	0.038025	-2.87772	-0.76795
0.267333	-0.69319	-0.7406	-0.60537	-0.48616	-1.02519	0.248547	-0.64399
0.268	-0.26067	-0.20572	-0.72583	-0.11111	-0.81283	1.68054	-1.13689
0.268667	0.588309	-0.88641	-1.54713	-0.54076	-0.531	0.129595	-1.24153
0.269333	-0.01564	-0.43421	0.886142	-0.76194	-0.79558	-1.26412	-0.35053
0.27	0.238799	-0.21146	1.27452	-0.18648	-2.10046	0.846979	0.370833
0.270667	-1.01713	-0.37396	-0.03193	-0.50365	-3.83318	0.037251	-1.08328
0.271333	-0.47268	-0.70377	-0.37855	-0.99291	-1.19149	0.821426	1.58754
0.272	-0.031	-0.29475	0.9929	-0.38935	-1.26483	0.435215	1.79262
0.272667	-1.50425	-0.32511	0.008312	-1.00099	-1.67552	0.082409	1.14929
0.273333	-0.16734	0.209444	-1.14942	-1.69859	1.44153	-1.8564	0.36271
0.274	0.809122	-0.03721	-0.70773	-0.8123	-2.43169	2.56634	-1.41821
0.274667	-1.02673	-1.14159	0.363103	-0.07612	-1.28622	1.07349	-1.08335
0.275333	-0.73612	0.079574	-1.78855	-0.528	-1.91176	0.724906	-1.18667
0.276	-0.36603	1.32178	-2.84326	-1.02461	-0.92808	0.337992	1.04192
0.276667	-1.88057	0.052057	-2.80636	-0.22483	0.38584	1.19775	1.63857
0.277333	0.899706	0.093505	-1.80049	-0.00848	-0.74121	0.392289	2.26235
0.278	-0.01225	-0.44511	-1.34925	-0.25355	-1.10315	-0.48784	2.24188
0.278667	-1.08092	-0.96678	-1.5682	-1.08319	-1.91776	0.431759	1.21781
0.279333	0.924058	0.853055	-0.2625	-2.47163	-2.32614	-0.32319	2.08424
0.28	-1.33689	0.001442	-1.51351	-0.63751	-0.4498	3.85584	2.43276
0.280667	-2.96539	-0.56728	-1.13436	-0.43224	1.08414	1.75987	2.58039
0.281333	0.086242	0.950873	-0.31897	-0.61944	-2.55824	1.23051	0.67847
0.282	-0.08832	0.125855	-0.55422	-1.45022	-3.25635	-0.40207	2.44881
0.282667	-1.12642	-0.27914	1.77871	-1.3374	-2.63729	-1.16703	0.742225
0.283333	-1.79296	0.172406	0.609159	0.146386	-2.38071	1.4653	1.11961
0.284	-1.57283	-0.04494	0.77959	-0.48772	-3.23539	-0.6407	-1.44849
0.284667	-2.22018	0.204636	-0.01362	-0.58458	-3.69639	0.824935	-0.11666
0.285333	-1.02902	-0.05571	0.348485	-0.65015	-1.91678	-2.08694	-0.03891
0.286	-0.57896	-0.39023	-0.81617	0.237931	-0.51617	-0.46641	0.72609
0.286667	-0.13568	0.149979	-0.24086	-1.23254	-1.88216	1.8894	0.570266
0.287333	-2.86146	1.15462	-0.25126	-1.44495	-2.76062	1.2497	-0.29384
0.288	-1.72513	-0.04879	0.368895	-0.88042	-0.99264	1.95611	1.60236
0.288667	-2.26829	-0.25143	0.667128	-0.20666	-1.89052	0.46888	-0.26329
0.289333	-0.36022	0.719722	1.02401	-0.8515	-3.31921	-0.804	0.216345
0.29	0.008136	0.472217	0.775178	-0.91601	-2.46256	1.3792	0.784196
0.290667	-1.66105	-0.85932	3.15002	-0.33439	-3.12038	1.22622	-0.52023
0.291333	-0.24687	-0.7299	2.12715	-0.80679	-2.12318	0.258163	-0.2442
0.292	-0.98495	-0.74503	1.53337	-0.30201	-3.42618	-0.3037	-0.07035
0.292667	-1.5956	-0.33709	0.90425	-0.55392	-5.07782	-0.54958	-0.01662
0.293333	-1.93462	-0.40838	0.837648	-0.4098	-1.98199	-0.54793	1.42889
0.294	-1.85572	0.446196	0.016843	-0.68251	-2.58674	-2.30913	1.954
0.294667	-0.76103	-0.09441	0.091471	-0.37689	-2.14343	-0.20454	-0.55294
0.295333	-1.16962	0.890601	0.391217	-2.01545	-2.76981	0.910798	-1.379
0.296	-1.68125	-0.64078	1.65124	-0.10902	-4.16453	0.620093	-0.65443
0.296667	-0.76495	1.156	1.38237	-0.51027	-3.55943	0.174849	-2.45053
0.297333	-1.58727	0.490437	1.44754	0.051399	-3.05739	1.82763	0.462787
0.298	-2.07425	0.360429	0.252108	-0.30186	-3.6439	2.20434	-0.98268
0.298667	-0.60401	0.774815	-0.10956	-1.15465	-1.75942	1.54066	-0.67013
0.299333	0.392774	1.35097	0.706931	-0.35514	-1.73759	0.537151	-0.67973
0.3	-1.39684	1.38208	1.53321	0.309783	-2.57428	1.40233	0.363589
0.300667	-0.27419	0.648428	1.64156	-0.05205	0.318136	1.92179	-2.54646
0.301333	-0.52045	-0.00357	2.98682	0.068628	-2.65435	0.310632	-0.27742
0.302	-0.44751	0.135524	1.59252	0.103739	-3.00167	1.32354	-2.40123
0.302667	-0.62439	0.646048	0.665677	0.794059	-0.97145	2.18071	-1.2917
0.303333	0.297901	0.861506	0.913939	0.735795	-1.64288	0.840399	-2.18964
0.304	1.23198	0.307992	1.20661	0.151645	-1.90922	0.646066	-1.45655
0.304667	-1.39283	0.776676	0.067833	0.605902	-1.17463	2.51315	0.109732
0.305333	0.293327	0.399299	0.913275	0.398036	-0.97259	0.353558	-1.81743
0.306	-0.88897	0.609511	2.6035	0.138499	0.968287	0.677058	-2.57911
0.306667	-0.83334	-0.53771	3.4272	0.965462	-2.08661	1.26467	-3.21221
0.307333	-0.23275	0.405068	3.32157	0.400706	-1.84165	0.723863	-2.40595
0.308	-0.56244	0.833091	-1.77246	-0.20548	-2.31432	-0.17548	-0.36248
0.308667	-0.57097	0.898538	-1.07149	-0.71551	-1.94342	0.232146	-1.85683
0.309333	-0.6325	-0.34556	4.16711	-1.019	1.18244	1.51871	-2.08275
0.31	1.64594	0.334362	3.40292	0.583073	-0.10481	1.22824	-0.47224
0.310667	0.021909	0.003912	2.35803	-0.4969	-0.35009	0.300343	-0.76037
0.311333	-0.44213	0.648364	1.42415	0.076843	-3.76211	0.834077	2.40595
0.312	0.334014	0.525355	0.900273	-0.0118	-1.25187	2.37218	1.31013
0.312667	-0.49338	0.648025	1.20521	-0.01765	-4.23478	0.533359	2.13316
0.313333	-2.0687	-0.82591	1.54655	-0.30601	-1.026	1.92432	1.48563
0.314	-0.90869	-0.86218	0.506161	-0.1003	-2.97462	-0.81681	0.286374
0.314667	-0.47448	0.259785	1.70947	-1.08159	-2.35706	2.00163	-0.06555
0.315333	0.373166	-0.77492	1.76763	-1.36611	-1.17566	1.46816	-1.43756
0.316	0.778943	-1.44551	1.47959	-1.50078	-0.2827	0.773842	0.123031
0.316667	0.244034	-0.82047	0.833287	-1.63887	-2.06426	0.081218	-0.59963
0.317333	0.489188	-0.61094	0.555135	-1.42243	-3.83033	2.43006	0.465558
0.318	-0.73672	-1.16052	1.01399	-1.98369	-2.25926	4.14602	1.43235
0.318667	0.612945	-1.14194	0.4095	-1.28815	-2.39454	2.37355	1.57893
0.319333	-1.40801	0.0148	1.70655	-1.40044	-2.16065	-1.28006	1.14221
0.32	-1.17417	-0.11649	0.018107	-1.42161	-1.64141	-1.58789	0.798358
0.320667	-0.04264	-0.8793	0.029898	-1.10083	-2.03112	0.838916	-0.12957
0.321333	-0.58376	-0.89777	-0.27841	-0.4652	-1.13675	-2.59979	1.01718
0.322	0.631834	-1.01335	2.29706	-0.6531	0.174591	0.036248	-0.10469
0.322667	-0.44536	-1.10564	3.85117	-1.05506	1.63051	1.41172	-0.16637
0.323333	-1.36671	-1.89434	3.03845	-1.56797	-0.52371	1.76568	0.171567
0.324	-2.74296	-0.71814	2.49527	-0.96655	-0.81742	0.767877	-1.26587
0.324667	-2.47394	-0.72205	2.17364	-0.9859	-0.17647	-1.08231	1.0764
0.325333	-2.69207	-0.89077	2.46813	-0.63732	2.80156	-0.82949	0.657781
0.326	-0.92457	-1.1706	2.96034	-0.78825	1.08447	0.580075	1.66458
0.326667	-1.99128	-1.19109	2.03059	-1.00655	-0.24072	-2.07503	0.686981
0.327333	0.313178	-1.38635	1.69796	-0.72364	0.214984	-0.94931	3.84268
0.328	-2.12652	0.318212	0.389779	-0.80997	-1.86574	0.424278	2.08368
0.328667	-1.04787	0.57301	1.41898	-0.68292	-0.80859	-0.35607	2.32462
0.329333	-2.14516	-0.04496	0.695041	-1.36744	0.698523	0.727863	0.649509
0.33	-1.65506	1.25855	0.338801	-0.79182	-1.39104	1.6104	-1.77236
0.330667	-0.92789	1.84352	-0.25798	-0.91785	-0.7477	3.51222	1.20482
0.331333	-1.24456	0.782308	-0.52272	-1.03218	-0.26857	0.783997	2.91493
0.332	-0.29741	1.68392	0.383823	-1.24353	-2.15585	1.7933	0.637403
0.332667	-2.10004	1.97354	0.71598	-1.39639	-2.01557	3.25874	0.629259
0.333333	-0.0875	1.14994	1.14756	-0.6549	-2.87511	1.15142	0.649253
0.334	-0.68066	1.41906	1.06438	-0.49537	-1.55352	0.412352	-1.03787
0.334667	0.093852	2.17035	0.916703	-0.48599	-0.92613	0.287702	-0.52658
0.335333	-2.51552	3.04649	0.576473	-1.17816	1.5305	0.863635	-0.11675
0.336	-1.8388	2.0448	0.677555	0.098661	-1.20235	-0.22324	1.80102
0.336667	-1.72428	1.91339	1.23127	-1.17649	0.477452	2.32527	1.19567
0.337333	-2.91525	2.91471	0.950683	-0.76112	0.451174	-2.33953	2.62126
0.338	-1.21925	1.35746	0.513839	-0.91063	-1.29119	-1.3559	-0.50431
0.338667	-1.23329	1.37997	-0.30219	-0.08731	-0.45469	1.51871	1.25352
0.339333	-0.10724	1.18129	-0.43886	-0.97553	-0.08533	1.99178	1.90006
0.34	0.026726	1.16875	-1.12187	-0.54631	-0.08325	1.65559	-0.58189
0.340667	-0.71189	0.476278	-0.80129	-0.28942	0.661852	3.79088	1.33418
0.341333	-0.00164	1.09289	-1.20163	-0.87122	-0.27646	3.71214	1.27503
0.342	-0.40341	0.197068	0.563419	-1.1086	-1.30272	3.89423	0.421374
0.342667	2.47483	1.21625	0.573212	-1.24221	1.10445	2.65902	-1.52721
0.343333	0.039441	1.75342	0.056773	-0.68978	1.06316	0.677348	-0.09144
0.344	1.12964	0.676389	0.415001	-1.43166	1.12588	1.4663	-0.22726
0.344667	0.171778	0.501647	1.3832	-0.88004	2.04997	2.97143	0.776898
0.345333	0.618856	0.948502	0.253209	-0.90955	2.95008	3.81159	1.91605
0.346	0.015415	0.644539	1.77794	-1.60411	1.13063	4.85142	0.677603
0.346667	-0.5338	0.855976	2.0909	-1.66788	3.0482	3.57501	-0.48363
0.347333	-2.7175	1.71465	1.90948	-0.51445	3.9729	2.78331	-1.21199
0.348	-0.20558	0.804178	1.63398	-0.76149	1.61329	0.063851	-2.49991
0.348667	0.048674	0.578218	1.8233	-1.465	0.721094	6.6134	-3.25955
0.349333	-0.58478	1.52245	1.71878	-1.85885	1.77709	2.93165	0.163915
0.35	-1.11571	2.06244	0.951544	-0.99333	1.66429	4.0881	-2.88732
0.350667	-0.63001	-1.24674	1.03313	-1.80769	3.36885	3.53139	-1.62181
0.351333	-0.60744	-0.94115	2.78665	-1.3842	1.93253	2.4281	-2.01488
0.352	-1.82184	-0.25992	0.310783	-1.72537	3.39834	4.18601	1.46241
0.352667	-1.93375	-1.6832	-0.05944	-1.51325	0.468438	4.76209	-1.32446
0.353333	-0.01265	-0.30145	0.682251	-1.39685	0.202653	2.44655	-1.25006
0.354	0.795037	-1.36735	1.4652	-2.0761	0.998567	3.0703	1.26827
0.354667	0.013108	-0.93028	1.92217	-0.72519	-0.37865	3.04114	1.60357
0.355333	0.027173	-0.89365	3.61128	-2.17751	-0.50879	5.40748	1.40324
0.356	0.766457	0.26507	2.00044	-1.73033	0.222052	7.10224	0.187621
0.356667	-0.7937	0.02891	0.942594	-0.81342	0.665886	2.68246	-0.04614
0.357333	-0.26735	0.1047	0.902749	-2.4169	-1.58308	4.71557	-0.19932
0.358	-0.92666	0.129293	0.039727	-0.99711	1.01366	2.59758	2.11943
0.358667	-2.05774	-0.5086	-0.55359	-2.62914	0.834756	2.57211	-0.39876
0.359333	-1.53853	0.098889	0.739609	-1.34826	3.07569	1.35362	0.187625
0.36	1.27775	0.754487	0.018804	-1.66867	1.45036	0.696638	0.006006
0.360667	0.030355	-0.46507	-0.35125	-1.91719	3.18984	1.75079	0.225348
0.361333	-1.99491	-1.31573	0.843015	-1.95527	2.24253	2.80145	-0.25392
0.362	-3.6063	0.907464	1.0633	-1.94044	3.28184	3.09537	0.857935
0.362667	-0.98609	-0.15867	-1.16052	-2.62194	1.88532	3.09278	0.331406
0.363333	-1.72333	0.357455	-1.46268	-2.29195	2.85935	-0.5269	0.363161
0.364	0.42173	-0.94113	-1.07763	-1.6388	2.07357	0.713459	0.393228
0.364667	-1.06171	-0.42726	-0.74058	-2.18539	1.51141	-0.80962	1.76246
0.365333	-3.03001	0.862041	-0.48026	-1.71314	-0.37316	2.9627	1.67987
0.366	-1.21722	0.552939	0.899417	-3.06031	-0.16963	1.34616	1.68767
0.366667	-1.90527	-0.01904	-0.08793	-1.90571	0.129813	1.39175	0.868565
0.367333	-0.11501	0.653316	0.85253	-2.07475	2.35885	1.73922	-2.05569
0.368	-2.59555	0.089352	0.181541	-2.07748	3.3419	-1.13089	-3.2703
0.368667	-1.17438	0.846058	-0.62476	-1.928	2.11262	2.85126	1.8368
0.369333	-1.68039	0.660797	-2.08097	-2.82585	1.09943	2.23117	1.15805
0.37	-1.81925	0.498064	-1.75755	-1.46844	4.1155	1.39795	1.24785
0.370667	0.258713	0.473008	-1.40545	-1.48767	2.27806	-0.08831	1.26423
0.371333	-0.88532	-0.1308	-1.00551	-1.68346	2.97886	-2.36539	1.33107
0.372	-0.84274	-1.4374	-0.88039	-1.66771	2.73891	0.741161	0.734488
0.372667	-0.4932	0.614041	-1.55865	-1.37332	2.40095	2.43599	1.81922
0.373333	-1.00594	-0.95813	-0.88303	-1.20207	3.47839	3.52284	1.4694
0.374	-0.80771	-0.00489	-0.83473	-1.63396	2.3879	1.89046	-0.80026
0.374667	-1.35725	-0.78799	-2.24838	-1.74786	0.504459	2.7239	-0.53404
0.375333	-0.24501	-0.16358	-3.27403	-1.08602	1.14469	1.77605	-0.06008
0.376	-1.47761	-0.41996	-2.93338	-0.49678	1.44381	0.72852	0.280118
0.376667	-0.53326	-0.63048	-3.51449	-0.07046	-1.48926	3.78441	0.147526
0.377333	0.597688	-1.07887	-3.5432	-0.82282	3.10249	3.55093	1.6516
0.378	-2.65315	-0.4597	-1.2181	-0.156	0.199641	4.00811	3.17028
0.378667	0.384356	-0.10063	-0.74971	0.374768	2.23385	2.74961	1.30105
0.379333	0.093754	-0.56495	1.31478	-0.56548	2.08589	1.03726	0.243877
0.38	0.207745	-0.18477	1.49744	-0.52627	0.750361	-0.23029	-0.51689
0.380667	-1.75065	-0.4678	2.39916	-0.70013	1.33585	0.747752	0.966601
0.381333	0.815409	-0.68058	0.834368	0.045267	3.28712	-2.01467	3.3836
0.382	-1.18742	0.7562	0.963715	-0.17219	-1.40396	2.37755	0.382441
0.382667	-2.21014	-0.99168	-1.61274	-0.29349	1.56651	-1.6349	1.77978
0.383333	-0.86468	-0.62823	-1.14735	-1.17566	-0.8597	-1.19389	-0.20595
0.384	-0.50188	-0.27512	0.007525	0.212991	-0.18312	-3.99622	-0.52242
0.384667	-0.76949	0.133454	0.166187	0.201946	-1.68976	1.6217	1.57327
0.385333	-0.53155	-0.63703	0.536623	-0.17618	0.718065	1.10781	2.33215
0.386	-0.81154	0.51521	-1.08233	-0.50025	1.9057	-0.18839	1.95789
0.386667	-1.12282	0.198976	-0.07745	-0.29242	0.241235	-1.33594	1.44331
0.387333	0.998934	1.61267	-0.98733	-0.39777	1.51019	-0.82639	0.356731
0.388	0.939807	3.19433	-1.92057	-0.5504	0.890759	0.868878	0.598687
0.388667	-0.01885	2.0923	-2.35209	-0.05552	0.617328	-3.15755	0.896393
0.389333	0.328022	1.56856	-2.59982	-0.08327	0.754364	-0.47183	1.73325
0.39	-0.86428	1.69738	-2.08836	0.051627	-0.76149	3.73068	1.08807
0.390667	-0.69328	2.12778	-2.34389	-0.83738	-0.15219	1.40106	1.56649
0.391333	0.000222	1.84547	-2.04405	-1.1376	0.09629	0.2089	1.71122
0.392	-0.23723	0.331054	-2.02519	-0.26581	1.49702	-0.52112	1.47574
0.392667	-0.11805	0.484162	-0.99688	-0.44255	-0.28027	0.026775	1.63093
0.393333	0.208634	0.651899	-0.64293	-0.01779	1.03247	1.97948	2.5189
0.394	-0.52179	1.46049	-0.85951	-1.00601	-0.37996	0.789432	2.6147
0.394667	-2.36299	1.02874	-1.66935	-0.7548	0.410867	0.115981	1.33314
0.395333	-0.42647	0.655687	-1.48125	-0.29564	0.855553	2.75427	-0.81949
0.396	-0.66949	1.00398	-2.57943	-0.61406	0.549792	-1.02799	0.282438
0.396667	-1.1632	0.963071	-2.55461	-0.6619	2.16599	-0.09808	2.09959
0.397333	-0.94996	0.820105	-2.6166	-1.02856	2.20022	0.055939	0.964818
0.398	-0.08836	1.26901	-2.03403	-1.19529	-0.69088	-0.09059	0.07673
0.398667	0.274571	0.298865	-2.00887	-1.88461	1.25596	2.57591	2.8699
0.399333	0.143809	1.40264	-0.11729	-0.29867	-0.41591	-1.02005	1.67635
0.4	-1.1217	1.06203	1.13279	-0.06768	1.69441	2.25301	0.86303
0.400667	-0.46509	0.29541	1.14095	-0.99391	1.51036	-0.27915	2.81483
0.401333	0.556937	1.68022	2.25188	-0.46088	0.554294	1.1678	1.30296
0.402	-0.74184	0.16779	2.47648	-1.17071	1.28482	-0.31234	-0.46191
0.402667	-1.67777	0.761274	2.61769	-0.17228	0.82464	3.2965	0.100554
0.403333	-1.57145	1.25247	1.94026	-1.08174	-0.16223	-0.31141	2.16751
0.404	0.516634	1.71724	0.544372	-1.2278	-1.87066	1.27039	-0.20788
0.404667	-1.04822	0.758111	-0.22833	-1.23355	-0.41678	4.52524	2.29927
0.405333	-2.23426	0.667413	-0.26906	-0.92296	-1.9779	1.42895	1.05014
0.406	-0.34844	0.156738	-1.19044	-0.61491	-0.16663	-0.11932	1.83557
0.406667	-0.1996	0.244753	-0.93113	-1.73272	-0.59694	-2.13641	1.55651
0.407333	-0.29718	-0.17883	-2.17424	-1.01683	-0.51061	0.394624	0.887726
0.408	-2.65447	0.706616	-1.16946	-0.2552	1.98547	0.103883	0.767527
0.408667	-1.00857	0.477175	-1.50928	-0.42932	0.507739	0.305711	0.682967
0.409333	0.492569	1.25993	-1.04453	-0.49071	1.63673	2.46129	2.81215
0.41	-0.81362	0.848335	0.337163	-0.71654	-0.14824	0.979195	1.92631
0.410667	-0.63728	0.249055	-0.02487	-0.64014	-0.89868	1.16479	2.43171
0.411333	-0.72652	-0.02541	-0.42742	-0.41013	0.266344	-2.44977	2.70475
0.412	-1.49741	-0.36158	-0.13521	0.005927	2.25231	-1.31557	0.866076
0.412667	0.626301	-0.7913	0.003256	0.034175	0.190105	-3.20558	2.76977
0.413333	1.24246	0.447242	-0.36676	-0.20177	0.865646	-2.61159	1.87246
0.414	-0.7255	0.882069	0.830553	-0.99289	0.011868	-0.29248	4.04488
0.414667	-2.46766	1.45738	1.27675	0.461043	-2.18044	-2.462	3.35407
0.415333	-0.68206	0.942927	2.23379	0.327419	-0.16351	-2.23684	1.74049
0.416	-1.32368	1.91472	1.86345	-0.01427	0.737199	1.09673	0.786927
0.416667	-1.15202	0.494441	3.00109	0.810145	-1.00213	0.724428	2.3605
0.417333	-0.92159	0.523618	3.05617	-0.38392	-3.71484	1.5691	2.1839
0.418	0.626488	-0.39943	3.48886	-0.60559	0.083897	-0.41684	1.71623
0.418667	-0.88536	0.621469	3.97361	-0.24015	0.836509	-3.61246	1.42828
0.419333	-0.89652	-0.93746	4.93776	0.240439	-1.08357	-1.24469	3.70201
0.42	-2.36415	-0.16063	3.59153	-1.06036	0.428631	1.8146	3.21557
0.420667	-3.58209	-0.28319	3.97564	0.119015	-0.96368	0.41714	4.32951
0.421333	-2.65286	-0.69758	2.47298	-0.98089	-1.32289	-1.23102	3.69938
0.422	-0.47123	-0.85871	1.36298	-0.03229	3.09748	0.505592	2.3259
0.422667	-0.81043	-0.17456	1.85163	-0.90514	-0.0618	0.568765	3.10164
0.423333	-1.21555	-0.31179	1.90175	-0.65356	1.35474	0.204283	3.43651
0.424	-1.2954	0.850045	1.79211	-1.14497	0.683712	-0.04291	2.72689
0.424667	-0.93563	0.651543	0.442159	0.102945	-1.97742	2.21432	3.01589
0.425333	-1.69655	-0.83688	1.70913	-1.72617	-1.6716	-1.98069	1.35552
0.426	-0.41745	-0.92294	2.54154	-0.5493	-1.30765	-1.65124	2.68583
0.426667	-0.14853	0.042335	2.23566	0.23525	-0.63419	-1.43362	-0.35704
0.427333	-1.53858	-0.67457	1.90754	-0.09822	2.08857	-0.53417	0.837452
0.428	-0.41315	-0.6718	1.24417	-1.23617	3.21097	-2.83054	0.470319
0.428667	-0.14356	0.016126	0.791844	-1.21862	-0.49327	0.219681	1.49742
0.429333	0.897187	-0.20424	-0.11726	-1.09039	1.51934	0.327889	1.63486
0.43	-0.54741	1.13834	0.638049	-1.21187	0.747982	0.80265	2.21472
0.430667	-0.76318	0.814715	0.12134	-1.50267	-0.06573	-0.01365	0.887461
0.431333	-1.21652	0.230687	0.048504	-2.05425	0.734269	-1.5731	0.32929
0.432	-1.05269	0.752816	0.053525	-2.64026	1.28049	0.739618	-2.09427
0.432667	-1.25548	1.31651	0.754804	-2.31066	0.96729	0.334665	0.511632
0.433333	-0.41367	1.36497	0.696263	-1.66948	-0.05481	0.085367	-0.7627
0.434	-0.06699	0.20949	-0.20748	-1.62405	1.50782	-2.02161	-1.60521
0.434667	-0.13281	0.828472	-1.05261	-0.73822	-1.34479	0.43205	-1.20444
0.435333	-0.98288	0.399025	-1.19582	-1.49001	3.59599	2.0542	-0.21421
0.436	-1.80093	0.914541	-2.78993	-0.26871	3.06838	-0.31641	0.226214
0.436667	-2.60348	1.22032	-2.91375	-1.92758	-0.03738	1.10177	0.80233
0.437333	-1.31608	-0.07403	-2.78432	-0.79884	-0.35237	1.20592	-1.61045
0.438	-0.5713	-0.20642	-2.12562	-1.2889	0.018204	0.691407	-0.89199
0.438667	-0.20441	0.487087	-3.096	-0.99369	0.748253	-2.55574	1.55678
0.439333	-2.87701	0.788635	-2.13569	-0.55091	1.30996	0.100481	0.533512
0.44	-0.55704	0.307226	-2.70785	-0.51201	-0.2701	-0.37117	0.524388
0.440667	-0.89597	0.119783	-3.02459	-0.41642	0.858678	1.02714	0.157095
0.441333	-1.31992	1.29229	-2.517	-0.16633	0.333283	-0.25448	-1.75346
0.442	-1.24413	0.760282	-2.2053	-0.69672	0.349491	4.08782	2.20925
0.442667	0.689226	0.007518	-2.38279	-2.05489	1.44803	0.790165	1.23158
0.443333	-0.78323	0.067123	-2.11067	-0.94562	-0.20891	0.376935	0.39101
0.444	-1.37558	-0.74988	-0.58957	-2.10025	1.15191	-1.53007	-0.73386
0.444667	-2.05073	-1.02299	-0.4445	-1.69992	2.00922	-1.90359	-1.65316
0.445333	-1.05329	-0.90766	-1.67566	-1.30799	2.57184	-2.39104	-0.14582
0.446	-1.02046	-0.78735	-1.07685	-1.84492	1.74629	0.632399	-1.84642
0.446667	0.207736	-0.48899	-1.51878	-0.77778	2.0879	0.0491	0.879125
0.447333	-1.3585	0.344771	-1.96335	-1.48715	-0.10528	0.307502	0.50133
0.448	-0.37153	-0.80046	-0.4789	-1.52334	1.24238	-3.71876	1.57021
0.448667	-2.70254	0.072902	-0.10388	-0.53899	-0.95935	3.58743	1.81699
0.449333	-1.51769	0.094666	-0.19696	-0.02878	1.4118	2.16648	3.56881
0.45	-1.1161	-0.06155	-0.38234	0.182887	0.103188	0.687575	1.53707
0.450667	-0.35235	-0.87444	-0.64022	-0.53969	0.387302	-3.53208	3.08253
0.451333	-2.97586	0.058856	0.231876	0.086037	2.00838	1.84877	-0.33938
0.452	-0.49704	-0.78221	-0.73174	0.789804	-1.89499	-1.79332	-0.81638
0.452667	-1.39888	-0.01802	0.656343	-0.19737	1.67745	1.44751	0.745271
0.453333	-0.40973	-0.6986	-0.22451	0.36481	-0.08147	-0.5318	1.01417
0.454	-1.24876	-0.6701	-0.92405	-0.00529	-0.2829	-1.00392	0.420769
0.454667	-3.28666	-0.61943	-1.63556	-0.49598	2.99939	-2.027	0.010145
0.455333	-1.2137	-0.51334	0.585745	0.359211	0.082487	-0.5147	-3.29189
0.456	-1.96803	-0.18281	-0.21572	-0.62825	-0.12203	-1.47564	-0.88615
0.456667	-1.05443	-0.60485	0.293275	-0.41025	-1.9097	1.50888	-0.41301
0.457333	-3.26232	-0.37907	-1.06209	0.164758	-0.11365	-0.62267	0.12622
0.458	-2.8701	0.29747	-0.71537	0.246417	-2.40261	0.792317	1.04549
0.458667	-2.9417	-0.41338	-2.42935	-0.29484	-0.65019	0.555098	-1.16943
0.459333	-1.25637	1.25559	-0.98144	-0.76928	-1.76395	-1.84911	-1.33552
0.46	0.842617	0.264548	-1.20087	-0.46217	-0.25318	0.296156	-0.40155
0.460667	-0.95653	-0.22384	0.024057	0.287476	0.000978	-1.929	0.372339
0.461333	-0.54267	-0.92525	-1.62841	0.342453	-2.20495	0.694769	0.159451
0.462	-1.39646	-0.76811	-1.85478	-0.79339	0.148634	1.63627	-0.53675
0.462667	-2.75149	1.23331	-0.04976	-0.42262	-0.43577	1.66125	-1.22234
0.463333	0.498825	0.974102	0.321915	-1.19155	-2.3174	0.944734	1.17625
0.464	-0.23995	0.560674	1.20172	-1.03353	1.18409	1.41407	-2.75361
0.464667	-0.81883	-0.19866	1.83881	-0.86016	-1.87091	2.14372	-0.66936
0.465333	0.227366	-1.27564	2.20417	-2.1715	0.523983	0.348765	0.502155
0.466	-1.91137	-1.17387	1.57071	-1.36943	2.17082	0.043354	-0.40488
0.466667	-1.19396	-1.82154	0.766945	-0.96133	2.61336	-0.71173	1.62817
0.467333	-0.30569	-0.9154	1.07393	-1.13397	1.04103	2.76095	1.00286
0.468	-1.00708	-0.51836	0.56752	-1.74065	1.69992	-0.18606	-1.82269
0.468667	-3.05677	-1.72559	2.34928	-0.36395	0.490392	-0.44917	-0.76152
0.469333	0.589803	-1.68353	3.28322	-1.59525	0.781707	-0.56557	0.677637
0.47	1.38745	0.29648	4.03342	-1.16281	3.59303	-1.55093	0.079921
0.470667	-0.18015	1.10136	2.99171	-2.08849	3.52705	-0.75341	0.072807
0.471333	-0.7493	1.13837	2.21971	-1.53429	1.94651	-0.58275	0.475342
0.472	-1.03888	0.903896	2.05857	-2.24684	1.38536	1.7342	0.71196
0.472667	-0.75108	1.62467	1.8367	-0.98953	1.20679	-1.83637	-1.51364
0.473333	1.1906	0.912738	1.05037	-1.78184	3.05144	0.117137	-1.64422
0.474	0.471643	-0.33558	2.38491	-2.52604	0.926387	0.689877	-1.24194
0.474667	-1.83746	-1.38974	-0.89191	-2.10444	1.06897	0.963259	-1.99617
0.475333	1.11671	-0.96507	-0.84311	-1.12867	1.47424	1.86159	0.606534
0.476	-0.39023	-0.38822	-1.38215	-1.26683	3.85425	1.52165	0.646028
0.476667	-1.16442	0.452271	-1.69745	-1.50078	1.19418	-0.55743	0.466253
0.477333	-0.58008	-1.0423	-1.01572	-1.20733	2.04826	-0.76583	-1.84918
0.478	-1.02949	-0.15992	-0.63649	-1.27772	2.30031	0.659977	-1.25327
0.478667	-1.73915	-0.17118	-1.71176	-0.54027	0.698206	-1.1567	-0.70695
0.479333	-2.33675	-0.89373	-0.47714	-1.10567	0.182665	-4.59481	-0.91747
0.48	0.011881	-0.51338	-1.08781	-0.7688	-1.27699	-2.40322	0.057198
0.480667	-0.49164	-1.53743	-0.664	-1.22762	0.422212	-1.75243	0.335316
0.481333	-1.33121	-0.04105	-0.9246	-0.547	1.06953	-0.18514	1.45772
0.482	-2.02619	0.108788	-1.71442	-0.50321	1.55293	1.45986	1.00929
0.482667	-1.60018	-0.15443	-1.0438	0.051491	2.35293	-1.24928	1.81984
0.483333	-0.72313	0.003315	-1.17251	-1.45246	2.06944	-1.8032	3.67224
0.484	-0.43775	0.460554	-1.8835	-1.23904	0.481427	-1.45536	2.09953
0.484667	-1.38138	-0.33797	-1.64529	-0.78117	0.855886	-0.47056	1.83052
0.485333	1.54766	-0.13673	-2.90709	-0.68343	1.49428	1.39425	1.72421
0.486	1.20347	1.03447	-2.24174	-0.17718	0.444939	-1.021	1.64739
0.486667	0.688141	1.32521	-1.25538	0.69839	0.182669	-0.70757	1.00471
0.487333	-1.53448	0.988592	-2.97561	-0.89282	2.34279	0.630528	0.29891
0.488	1.3372	-0.19029	-3.78353	-0.8768	1.96017	-0.9465	1.5454
0.488667	-0.55069	-1.15366	-4.77837	0.028279	1.30575	0.654644	0.067746
0.489333	-0.05874	-0.48326	-4.83843	-0.66555	-2.32342	-0.7659	-1.19753
0.49	0.063216	-0.61626	-4.65078	-0.50309	0.862919	-0.67443	0.14833
0.490667	-1.28205	0.19925	-4.28793	0.296319	-0.14092	1.65859	-0.743
0.491333	-0.2264	-1.67784	-4.11098	-1.1103	1.12157	3.07228	1.79888
0.492	-1.52875	-1.84226	-6.16044	-0.19192	1.27096	-0.0676	1.49223
0.492667	-1.10269	-1.40395	-4.56419	0.728698	0.838374	0.81047	3.34927
0.493333	-1.23581	-0.37618	-0.91296	-0.4148	0.266329	2.77657	1.37079
0.494	-0.60629	-1.18153	1.47452	0.044512	-0.59786	-1.75689	1.53633
0.494667	0.400905	-0.88811	2.05634	0.590678	-0.69451	2.23145	2.07926
0.495333	0.331358	-2.07385	3.07337	0.198505	0.549999	2.94277	1.73375
0.496	0.70947	-1.26559	4.22719	1.36983	0.364069	2.85008	4.57722
0.496667	-0.05929	-2.14625	2.62616	-0.06134	1.45517	5.55043	0.951327
0.497333	-0.85146	-0.39587	2.04731	0.027467	-0.38662	4.46754	2.55321
0.498	0.051479	-0.6367	3.3713	0.432362	-0.0667	2.1541	2.89078
0.498667	-1.77907	-1.21352	5.06548	0.304992	3.82986	1.21879	0.431782
0.499333	-3.12983	-1.01806	5.29874	0.6974	1.34385	5.66889	0.719393
0.5	-0.71569	-0.34943	4.66628	-0.09841	0.51815	1.41247	1.49263
0.500667	-0.34456	-1.38251	5.29158	0.074575	3.70038	4.40246	1.88739
0.501333	-0.69068	-0.76909	5.8587	1.1712	1.85399	2.98361	2.15805
0.502	0.676003	-0.51492	7.78204	0.967219	2.01428	2.1874	-0.1207
0.502667	1.12251	-1.56247	9.09962	0.361984	1.24817	1.65682	0.430822
0.503333	-0.4063	-1.86413	9.09608	0.991586	-0.3956	6.63724	-0.16058
0.504	1.46942	-0.8069	7.45148	0.65672	-0.08151	3.67631	-0.08613
0.504667	-0.63056	-1.08822	6.70279	-0.01709	2.3442	2.10045	0.914736
0.505333	-0.05768	-1.87402	4.88386	-0.87251	-0.68068	3.88069	1.22858
0.506	-1.1083	-0.60598	5.07457	-1.49203	-0.7118	-0.23794	-0.47186
0.506667	0.559419	0.1474	4.47989	-0.49182	-0.71262	1.55096	-1.56873
0.507333	0.907443	0.524748	5.48775	-0.88921	-1.26638	4.21141	-2.00694
0.508	0.141407	0.762817	5.67331	-0.06141	-0.91323	1.7005	-2.27587
0.508667	1.05425	-0.53793	5.06352	-0.98492	2.03897	-0.12795	-2.71926
0.509333	1.40376	1.27302	6.35343	-0.29706	1.5515	2.35719	-1.84734
0.51	0.111323	0.175694	9.32179	-0.40949	-1.07942	-0.62156	-0.93487
0.510667	0.054408	-0.0343	8.20701	-0.21712	3.75713	0.411402	-0.33448
0.511333	0.457777	0.450154	9.19038	0.104946	-1.06029	-0.73515	-2.07148
0.512	-2.38905	-0.2254	7.18106	0.549621	-0.82984	-2.00437	-1.52778
0.512667	-0.06745	-0.24743	6.41732	-0.76054	0.753266	-0.13611	0.925224
0.513333	-0.987	1.42249	4.59237	-1.18155	-0.14226	2.38489	-1.01021
0.514	0.083336	-0.69548	4.20746	-0.73436	-1.02132	-2.11155	-1.81677
0.514667	2.56112	0.867795	2.6303	-0.04713	-0.50202	-0.71999	-1.11201
0.515333	1.70802	-0.80653	2.68336	-0.62242	-0.55437	2.98856	-1.61296
0.516	-0.59483	0.190452	1.48385	-1.26153	3.18677	4.28099	-1.4229
0.516667	-0.06145	0.81105	0.24545	-0.5452	2.202	1.29721	-0.03299
0.517333	1.47441	0.825494	-0.10647	-0.51203	1.37902	1.34558	0.143103
0.518	-0.2176	-0.07204	-0.44072	-0.16351	2.39403	2.52177	0.499015
0.518667	0.951862	-0.53842	-0.06497	0.289137	0.822258	4.36518	-0.57428
0.519333	0.56818	-1.75971	-1.90909	-0.43643	-0.96365	1.64248	-0.34121
0.52	0.713801	-0.19811	-1.23568	0.097386	-0.08799	0.790974	-0.03156
0.520667	-1.16136	-0.04096	-0.46852	0.041508	1.11579	0.711676	-0.50536
0.521333	-0.03827	0.014206	0.75923	-0.67922	-1.32093	1.09104	-1.09842
0.522	1.06855	-0.71436	-0.01487	-0.38564	-1.92504	3.01778	0.651914
0.522667	0.26182	-0.64871	-1.09186	0.341775	-0.73149	-0.80881	-1.67139
0.523333	0.865276	-0.64094	-1.2359	-0.31164	-0.47064	2.36789	-1.03887
0.524	0.611197	1.50834	-0.70942	0.14915	0.397513	0.209881	-2.07669
0.524667	-1.26128	-0.43394	-1.75185	-0.36329	-0.53577	-1.45662	-3.08249
0.525333	-0.44393	0.623011	-1.11307	-1.05326	1.22869	0.461092	-1.22208
0.526	-1.5501	-0.03445	-1.48859	-0.91244	1.68043	-1.13965	0.433512
0.526667	-0.57579	-1.2468	-0.14158	0.162913	1.18448	-2.19413	-1.97587
0.527333	-1.39979	-0.68714	-2.04486	0.037727	0.841041	-0.77399	-1.08694
0.528	-1.11653	-1.51742	-1.81905	-0.62177	-0.05443	0.573545	-2.35226
0.528667	-0.78875	0.355162	-3.14575	-0.36601	-0.41306	0.985302	-2.38739
0.529333	-1.24106	0.632755	-2.06379	0.353624	-0.55309	0.298474	-0.99114
0.53	0.320461	0.160335	-2.69663	1.09868	0.545176	0.287279	0.702492
0.530667	0.0487	-1.02826	-0.51188	0.929337	0.176379	3.55079	0.086299
0.531333	0.259863	-1.10875	-1.10513	0.249953	0.719482	-0.86187	-0.0842
0.532	0.332107	-0.89247	-2.33045	0.686628	1.78497	-3.50699	-0.91552
0.532667	1.87096	-0.68035	-2.43393	1.06611	-1.5064	0.350967	-0.28455
0.533333	-1.06713	0.214504	-2.37685	1.08371	-0.15676	0.792812	-1.14324
0.534	0.347872	0.219537	-3.31662	1.22334	-0.10007	-0.9187	-0.73467
0.534667	-0.1578	-0.11202	-1.51314	0.26141	1.63649	-0.9176	0.094511
0.535333	-1.53838	-0.26613	-1.58095	0.186201	0.503701	1.31313	-0.69737
0.536	-1.56521	-0.37104	-2.82922	0.920566	0.090849	-0.40264	-0.68455
0.536667	1.19821	0.183216	-3.0931	0.917501	-0.9746	-0.95896	0.330902
0.537333	1.09896	-0.68355	-1.33382	0.586995	-0.4543	-0.70193	-1.34208
0.538	-0.18578	-2.44481	-1.80159	0.733879	-0.06981	2.15782	-2.21054
0.538667	0.94038	-1.10925	-0.41132	0.446284	-0.85237	2.10984	-0.91566
0.539333	0.217256	-0.25142	-0.552	0.709118	-0.0263	-1.60103	-0.49067
0.54	0.408928	-0.91079	-0.87576	0.473492	0.033391	0.981583	-2.92334
0.540667	0.989097	-0.65617	-1.39493	0.408239	-1.23211	1.45291	-1.33927
0.541333	-0.25498	-2.61063	-2.24861	0.16399	1.42925	-1.52261	-2.73958
0.542	-0.23973	-0.55097	-3.14369	1.65812	0.486761	-1.60472	-0.20684
0.542667	0.349229	-0.86399	-2.31993	1.81238	2.72683	-0.1575	-1.4516
0.543333	-2.31891	-0.7837	-2.39496	1.6406	0.924936	2.1175	-1.37143
0.544	-0.36935	-1.68123	-1.83658	0.717139	3.14739	-0.19308	0.119474
0.544667	-0.22245	-1.5333	-2.69826	0.965627	2.5761	2.87725	-0.26416
0.545333	1.17646	0.046936	-2.10926	1.87715	-0.80727	3.08444	0.823119
0.546	0.021298	-0.49542	-1.23488	2.51904	1.90949	1.42456	1.738
0.546667	-0.14371	-0.99172	-2.58251	1.4655	-0.06771	0.877726	1.485
0.547333	0.540001	-1.2416	-1.60451	1.71542	1.80997	0.376954	0.525784
0.548	0.760498	-0.9833	-2.05762	0.695992	1.70853	0.764982	-0.51896
0.548667	-2.25035	1.32994	-1.47966	1.20499	0.714518	-2.49143	-0.14908
0.549333	-0.92422	0.172027	0.117094	0.814541	1.62241	1.11057	-2.40114
0.55	0.276057	-0.00556	-0.54611	0.463182	0.1184	-2.62394	-0.55629
0.550667	1.27361	0.210344	0.186755	-0.00539	-1.30663	0.234946	-1.13704
0.551333	0.576662	-0.70958	-0.61504	-0.54621	-0.77933	-2.60517	-1.67436
0.552	0.15425	-1.45627	-0.43466	-0.38285	-0.11313	-1.8746	0.157619
0.552667	-1.04585	-1.89637	-2.10262	-0.05858	-1.35846	-0.42491	1.28015
0.553333	-1.00844	-0.22324	-1.5208	-0.225	-0.28339	-1.61574	-1.54704
0.554	-0.65677	0.140701	-0.1836	-0.11873	-0.40491	2.89062	-1.66287
0.554667	-0.63751	-0.55755	-0.70726	-1.06125	0.50766	2.41445	-1.81783
0.555333	-1.31629	-1.11922	-1.7162	-0.03436	0.241145	2.5728	-1.56574
0.556	0.049864	-0.46663	-1.17653	-0.54392	-1.2162	-1.84282	0.708386
0.556667	1.21383	-1.11561	-0.32823	-0.53866	0.931606	0.201988	0.49981
0.557333	0.951278	-0.75117	-0.72206	-0.41796	-0.52445	0.473223	0.165161
0.558	0.359435	0.28521	-0.36852	-0.63449	-0.7428	0.537373	-0.86739
0.558667	0.80074	-0.10787	-0.45704	-1.01807	0.44787	0.989468	0.683308
0.559333	-0.1732	-0.33582	-0.80323	-0.8418	1.57879	0.44872	0.183234
0.56	0.353405	-1.79485	-1.27558	-1.331	-0.9461	2.20187	0.449126
0.560667	-0.70302	-1.00136	-2.80744	-0.64899	-0.12454	1.75036	0.018642
0.561333	1.26498	-1.10946	-4.3069	-0.82821	0.603664	-0.07577	-0.24093
0.562	1.17127	-1.51269	-4.73405	-0.20505	-2.08704	-0.74756	-2.6839
0.562667	1.54438	-1.0598	-3.59608	-1.21228	2.15259	0.944949	-1.48217
0.563333	1.28784	-0.99589	-3.83556	-0.63089	0.363477	1.95574	-0.14571
0.564	0.953118	0.504613	-2.5921	0.083671	-1.48453	1.31805	-1.26844
0.564667	0.237044	0.90877	-3.64422	-0.26095	-0.1083	0.401042	-1.75324
0.565333	0.557867	0.464344	-4.02763	0.362382	1.66921	0.995122	-1.23529
0.566	2.26082	0.250371	-2.9018	0.214347	0.108665	2.42416	-2.33276
0.566667	0.562026	1.20282	-3.71924	-0.11433	2.33479	0.549683	-0.67049
0.567333	0.22764	0.156964	0.420223	0.119287	1.24223	1.50414	-1.63804
0.568	-0.63027	0.543501	2.21459	0.470569	2.71919	0.854718	-1.88243
0.568667	0.116723	-0.54272	3.76524	-0.55913	0.239729	-0.78767	-1.76728
0.569333	-0.56966	-0.30954	3.22045	0.991748	0.421707	-0.84556	-0.41761
0.57	0.863493	-0.76229	3.83968	0.87611	0.530951	-1.15183	-1.85107
0.570667	0.893262	0.048032	1.24342	0.248112	-1.02203	0.549068	0.127875
0.571333	-0.06035	0.324221	0.616941	0.704481	0.100174	-2.45946	-0.28279
0.572	-0.6528	0.221756	-0.06317	0.043559	1.86051	-0.93331	0.254844
0.572667	0.882984	0.055863	0.359125	0.871507	0.957885	-0.72345	-0.52076
0.573333	2.1051	0.093071	1.3797	0.46197	-0.6143	0.940317	0.44455
0.574	-0.3612	0.243464	2.06343	0.475642	-1.01249	-0.40869	-1.39124
0.574667	0.498112	0.584071	1.66026	0.420969	0.089768	0.907225	-0.29284
0.575333	0.876065	0.211685	0.816598	-0.05671	-0.89467	0.955324	-0.00055
0.576	-0.46312	-0.02583	1.13416	-0.56658	0.293045	0.872399	-0.06542
0.576667	0.082888	0.384429	1.53725	0.3918	-0.66967	2.91961	-1.43934
0.577333	-0.43626	-0.32272	1.21491	0.99285	-0.10835	0.241329	-1.41675
0.578	1.13176	-0.61698	0.948083	0.548001	0.401073	3.58028	-1.58523
0.578667	-0.81838	-0.04506	-1.30316	0.16843	-0.66073	1.5916	-0.93429
0.579333	-1.64492	0.648229	-1.95981	0.080958	-0.77942	1.43312	1.57255
0.58	1.09534	-0.01865	-1.86072	-0.04707	-2.12488	2.75951	0.53901
0.580667	-0.83705	-0.94971	-0.84063	0.461333	0.378623	1.1175	0.688882
0.581333	-0.3181	-1.22221	-1.20686	-0.02384	0.368709	-0.52685	0.440978
0.582	0.525066	-0.76046	-0.48247	0.867158	0.70496	-1.88741	0.078712
0.582667	-0.31594	-0.80659	0.000352	0.050595	-0.61207	-2.10944	-0.6128
0.583333	0.834582	-1.00923	0.22446	0.713374	-1.50206	-4.78561	-0.86759
0.584	0.002696	-0.17887	-0.81986	0.943102	-0.14275	0.468278	-0.60847
0.584667	-0.19126	-0.6993	-1.97828	1.01691	-3.14077	-0.27242	-1.20144
0.585333	1.37448	-0.78964	-2.1883	1.12459	-0.30472	2.74456	0.059775
0.586	0.073847	-0.55829	-1.74868	0.914874	-1.26866	0.085448	0.082327
0.586667	0.304652	-0.56573	-1.46456	-0.56678	0.724682	-1.04955	-0.26194
0.587333	0.79775	-1.00807	-1.09602	0.148442	0.766388	-1.52683	0.144367
0.588	0.088094	-0.02805	-2.03713	0.191952	-1.57898	1.65369	-1.15074
0.588667	-2.20665	0.117955	-1.11686	0.811107	1.04996	-0.20566	0.178263
0.589333	-0.35452	-0.36806	-2.59874	1.36439	0.807002	1.73998	1.0361
0.59	0.366755	-0.75773	-2.71448	0.398246	-0.41311	-0.46731	0.36405
0.590667	-0.81778	-0.74507	-1.40397	0.613227	-0.65476	-3.08748	-0.50072
0.591333	0.089473	-0.92285	-1.5433	0.826259	-1.73402	0.614589	0.606338
0.592	0.308488	-0.77086	-3.10626	0.429393	-0.07561	-2.11085	1.79248
0.592667	0.780531	-0.69493	-1.7151	1.66533	0.128875	0.735227	1.23955
0.593333	-0.85704	-0.26451	-0.60826	0.700932	-1.7214	-0.89388	-0.79212
0.594	-0.44783	-0.1826	-0.92714	0.310411	-1.94294	1.52159	1.86493
0.594667	-0.67484	-0.10117	-2.3574	0.672606	-1.35214	-0.05396	1.10862
0.595333	-0.93945	0.471275	-1.71085	-0.39914	0.744385	0.250892	0.271143
0.596	-1.05507	-0.15431	-0.75082	0.676308	-1.94011	-3.1407	-1.16774
0.596667	0.93922	-0.61156	-2.30617	1.09326	-0.25305	-0.57616	0.410516
0.597333	-1.31126	0.356358	-2.81474	0.791335	-0.04872	0.528629	0.695266
0.598	-2.86881	0.893721	-2.53062	0.051341	-0.42842	1.44329	-0.01618
0.598667	-1.74699	0.146302	-1.03678	0.767249	1.8529	2.21846	-1.60082
0.599333	-0.717	0.401922	-0.46747	0.916905	-1.86273	3.1001	-1.26657
0.6	0.16023	0.701811	0.168098	0.008853	-1.56239	0.011979	-0.96293
0.600667	-1.0931	-0.84194	-1.13624	0.192044	-2.33023	1.38322	-1.34296
0.601333	0.98174	-0.18018	-1.22692	0.586268	0.207036	0.475373	0.845856
0.602	-2.17041	-1.02608	-1.80168	1.62778	-2.47006	0.822674	-0.5758
0.602667	-1.12436	-0.32325	-0.84159	0.233832	-1.33051	-3.61169	-2.16295
0.603333	-0.37594	-0.64083	-0.15643	0.676834	-0.03194	1.10751	1.46356
0.604	-1.94514	0.188326	-0.53868	0.981914	0.086342	2.45752	0.278635
0.604667	2.05624	0.328182	-0.21229	0.130325	-1.51323	-2.34393	0.278535
0.605333	-0.09222	0.206493	0.138759	1.02239	-0.46198	0.976169	0.747049
0.606	-0.31053	0.815986	-0.53721	0.193176	-0.05591	-0.09953	-0.07778
0.606667	0.533663	-0.25432	-0.12755	1.21833	-1.79159	0.623105	-0.58068
0.607333	0.507179	-0.29686	-0.70758	0.943307	0.022394	-0.53876	-1.07436
0.608	0.558252	-0.27166	0.418481	0.240471	-1.2153	0.626649	-1.47359
0.608667	-0.3899	-1.26465	-0.8972	0.384426	-1.11586	2.08754	-2.0513
0.609333	1.18698	-1.55619	-0.11339	0.162082	-3.45542	-1.60097	0.361626
0.61	0.141508	-0.50574	-1.68534	0.159162	-2.58186	-1.87788	-0.87519
0.610667	-0.72413	-0.74047	0.107861	0.868174	-1.1242	-0.74676	-1.21009
0.611333	-0.13643	0.244839	-0.8695	-0.40862	-2.30433	-1.42634	-1.39382
0.612	-0.83738	0.365548	0.392029	-0.10878	-0.45271	2.29793	-1.7218
0.612667	1.30833	-0.11604	-0.62693	0.928646	-0.9568	0.121104	-1.06112
0.613333	2.05509	-0.74967	-0.08954	0.751216	0.461283	-0.77384	-0.67471
0.614	2.70891	-1.54628	-1.00263	0.958619	-0.0836	-0.29421	-3.66289
0.614667	-0.91544	-1.03782	-0.55304	0.716065	0.748607	-1.66054	-3.26207
0.615333	-0.26293	-0.24913	-0.72704	0.490945	0.454899	-2.22239	-1.11594
0.616	0.104949	-0.22816	-1.25432	0.872446	-1.40249	1.35752	-0.06757
0.616667	-1.39582	0.086514	-0.63827	0.50078	-1.09475	-2.18614	-2.19568
0.617333	-0.7662	-0.85975	-1.14137	0.032808	-0.31802	0.072525	-0.63622
0.618	0.81213	-0.42551	-1.51115	0.875713	2.58198	0.139313	-0.74672
0.618667	0.777571	-1.09571	0.398544	1.55137	-4.16554	-1.05551	2.58435
0.619333	-0.93272	-0.35777	0.870275	0.673051	-1.13454	3.44374	1.66114
0.62	-0.83412	-0.45234	0.33929	-0.31239	-0.36875	-0.07785	1.66549
0.620667	-0.06142	0.01567	0.184553	0.467231	-2.30357	-0.67444	0.504118
0.621333	-0.78227	-0.19833	1.03275	1.01263	-0.53826	0.517402	0.890502
0.622	0.265424	-0.76525	1.06208	0.429385	-0.91143	0.202779	-0.3637
0.622667	0.101754	-0.45537	0.822402	0.847901	0.044404	-2.11022	0.070009
0.623333	-0.18724	-0.9792	0.595763	-0.56878	-0.49283	0.874015	-0.01862
0.624	-1.95897	-0.26001	1.89307	0.915661	-0.22727	-1.18743	1.03556
0.624667	-1.4049	0.324499	1.56438	0.062677	-0.18764	-0.06605	1.70218
0.625333	-0.44215	0.375087	1.39957	-0.19799	-1.94177	-0.43857	-0.76317
0.626	-1.47728	0.614904	0.078609	-0.13333	-1.27636	0.204695	-0.79265
0.626667	-0.26421	-0.37829	-0.3243	0.457168	0.091351	0.926705	-1.65543
0.627333	-0.92611	-0.42647	-2.35565	-0.46241	-0.12944	-1.0029	0.337801
0.628	-1.4023	-0.76101	-0.26752	0.427865	0.983056	-0.52061	0.542418
0.628667	-2.33862	-0.22658	-1.70133	-0.80081	-3.64615	-0.23265	0.078255
0.629333	-0.09764	0.795568	-1.79635	-0.57139	-0.66865	0.573104	0.128624
0.63	0.383412	0.734607	0.19361	-0.68205	-1.28805	-0.23485	1.63878
0.630667	-1.8234	0.974302	1.53597	-0.10748	0.107763	1.12038	-0.25472
0.631333	-1.79605	0.219987	0.748412	-0.66647	-1.19725	-0.62788	2.25016
0.632	-0.24371	-0.81745	1.32085	-1.12668	0.10164	-1.14901	0.068548
0.632667	1.07548	-0.76212	1.1546	-0.15918	1.36816	-1.44789	0.599337
0.633333	-1.55029	-0.93924	0.911166	-0.11269	1.25595	1.31842	-1.51016
0.634	-1.11436	-0.68829	0.889934	-0.30496	1.82337	2.85765	-2.00179
0.634667	-1.82735	1.35081	1.51659	-1.09918	1.11242	-1.26049	-0.86751
0.635333	-0.8066	0.564213	0.370641	-0.71947	1.32436	-0.25726	-2.00279
0.636	-2.256	-0.31344	0.224633	-0.94016	-0.40351	1.96828	-2.63626
0.636667	-0.99049	-0.47354	0.193643	-0.56965	0.68378	1.24685	-1.37674
0.637333	0.522712	-0.09076	1.6586	-0.63356	-2.29759	2.60278	-1.31317
0.638	-1.08691	-0.56028	0.032666	-1.00214	0.919063	3.59798	-2.30414
0.638667	0.111753	-1.16872	1.23164	-1.82181	1.13196	3.25871	-1.5851
0.639333	1.76677	-1.40133	0.175635	-0.38681	1.23178	-0.30602	-0.59846
0.64	1.60637	-0.41569	0.344842	-0.95463	0.604692	0.789714	-1.15569
0.640667	1.17951	-1.2929	0.528329	-0.88298	-1.23981	1.37269	0.18202
0.641333	1.22754	-0.77299	0.656399	-0.11282	-0.50101	-0.8249	0.297719
0.642	-0.41524	-1.62231	0.70594	-0.17508	1.37199	-0.60077	1.01736
0.642667	-1.12384	-0.28777	1.29949	-0.10468	-0.82198	3.57678	-2.06061
0.643333	-0.35151	-1.41207	1.35443	0.204148	0.430644	-0.11378	-1.00913
0.644	0.824978	-0.635	0.58098	0.767495	0.605427	2.33551	-3.35035
0.644667	-0.46038	-1.23901	0.260827	0.585648	-0.37533	4.5606	-3.8929
0.645333	0.293434	-0.05422	1.78433	0.500469	-0.3765	3.17685	-0.86437
0.646	-0.0948	-2.0156	0.945645	1.31098	-2.06537	1.84359	-0.68204
0.646667	-1.27734	-0.70612	1.66051	-0.00147	1.964	-1.56172	-1.34016
0.647333	1.23604	-1.12492	0.260058	0.271646	-0.65775	-2.82883	-0.96412
0.648	0.356135	-1.52657	1.3461	0.412172	0.704177	1.04035	-0.21536
0.648667	-1.01918	-0.7072	0.183876	0.20097	0.62505	-0.5018	0.501388
0.649333	-0.61904	-1.5181	0.516527	-0.76932	-0.22794	2.36455	-1.12731
0.65	-1.41068	-1.72	0.32071	-0.84901	0.775139	1.75524	3.37695
0.650667	-0.8104	-0.63714	0.961553	-0.23714	-0.67015	0.973388	2.50712
0.651333	-1.09605	1.1568	0.821317	-0.44843	-1.87506	-1.22399	0.748475
0.652	-0.31971	1.37429	0.72925	-0.77904	-2.71703	-0.06709	1.33113
0.652667	-0.34343	-0.60012	0.059156	-1.036	0.288976	-1.64096	-0.08618
0.653333	1.19482	-0.00957	1.02427	-0.49813	0.117154	1.48751	0.936666
0.654	-1.0691	0.201566	0.782257	-0.44212	-1.612	-0.7035	0.27988
0.654667	0.531863	-0.26054	0.392793	-1.22623	-0.58621	-0.52439	0.803089
0.655333	-0.53934	0.15199	1.02326	-1.50011	-0.15774	-2.63936	0.619273
0.656	0.383677	1.1483	0.356632	-1.90512	-0.78321	-1.36763	0.467122
0.656667	-0.62621	0.266745	-0.33311	-1.13757	-1.00991	-0.06257	1.03565
0.657333	-0.92899	-0.33741	0.361442	-0.51388	-0.1664	0.562626	0.713867
0.658	-0.72105	0.707788	-0.61732	-1.34598	-1.20789	0.081615	3.34481
0.658667	1.56306	0.290679	0.212271	-1.74246	-1.61582	1.00396	0.461073
0.659333	0.178998	0.101677	-0.58778	-1.1845	-2.27647	0.838709	0.78065
0.66	-0.04485	-0.2334	-1.13834	-1.29123	-4.45433	-0.75894	0.885022
0.660667	-0.10124	0.103023	-2.45507	-1.28583	-1.13593	-0.04504	2.83829
0.661333	0.16802	0.878793	-2.19556	-0.57984	-2.3429	-2.2981	1.76278
0.662	0.020966	-0.25481	-0.19513	-1.15664	-0.03091	-0.18599	0.302284
0.662667	-0.88474	0.065427	-0.98453	-0.92035	-0.75984	-1.48149	1.15639
0.663333	-0.67589	-0.05255	-1.16072	-0.3257	-1.73862	0.889046	0.704386
0.664	-0.54759	0.39249	-0.13827	-0.69326	-2.2048	-0.44365	0.427119
0.664667	-2.57442	0.128734	0.050154	-0.68364	1.04094	0.890166	1.24796
0.665333	-0.02471	-1.50018	0.52136	-1.26315	-0.90851	0.843086	-0.89578
0.666	0.277538	-0.66073	1.1697	-0.22962	-1.48275	0.944749	-0.02304
0.666667	-1.24283	-0.15688	1.20795	-1.82222	-0.29562	-0.45746	2.27981
0.667333	-2.1801	-0.11459	0.643239	-1.1827	-2.84004	1.48821	1.72468
0.668	-1.63884	-0.80991	0.605064	-0.61528	-2.95522	-0.15198	1.69505
0.668667	0.132711	-0.96186	-0.28796	-0.43858	-0.10831	0.844964	-0.34441
0.669333	-1.48338	-1.58749	-0.02119	-0.99331	2.07523	1.24215	-0.13121
0.67	-1.1659	-1.11901	-0.20657	-0.45811	0.257813	0.743943	-0.71152
0.670667	-0.7552	-1.41552	0.562213	-1.01735	-1.61893	-0.7605	0.613826
0.671333	-1.03536	-1.5275	1.05363	-0.78964	-1.61236	3.38596	0.125011
0.672	-2.11475	-1.03858	0.995002	-0.14471	-2.54446	1.18538	1.322
0.672667	-1.06427	-0.29007	0.307638	-0.85033	0.414893	1.27881	0.674266
0.673333	-0.62465	-0.2256	-0.54946	0.248513	0.311515	1.21829	1.38235
0.674	-1.1115	-1.07572	-1.08035	-1.46912	-1.76849	3.16032	0.22946
0.674667	0.027309	-0.73617	0.329568	-0.1742	-0.969	0.879345	0.873695
0.675333	0.452754	-0.68957	-0.86086	-0.10527	-1.21466	1.01388	-0.06899
0.676	0.566964	-1.39299	0.012571	-1.13799	-0.03678	-1.27802	-1.10623
0.676667	-0.85289	-0.42338	-0.60174	-0.4683	-0.89149	0.635829	1.15371
0.677333	-2.47695	-0.30542	-0.14166	-0.18119	1.80095	-0.70751	-0.13281
0.678	-0.5063	0.065571	-0.15301	-1.50152	1.22654	-1.11588	0.875267
0.678667	-0.66538	1.08116	-1.04912	-0.93263	1.12174	0.036059	0.72172
0.679333	-0.43619	0.548245	-1.29935	-0.71263	0.054094	-3.10666	0.795505
0.68	-1.60259	0.651247	-0.0346	0.495269	0.661997	-1.03671	-0.02397
0.680667	-1.80433	0.093423	-0.04941	-0.37359	1.8298	1.26447	-1.40737
0.681333	-0.9677	0.331088	-0.3152	-0.91449	0.101109	-2.83733	-0.2383
0.682	-0.51403	0.183632	0.546778	-1.09974	2.68879	-0.76017	-2.812
0.682667	0.298136	-0.13026	0.320246	-1.30875	0.18427	0.493606	-1.93375
0.683333	0.075669	0.682257	0.123973	-0.81027	0.665831	2.46193	-1.87346
0.684	-1.65544	-0.2605	-0.30474	-0.13065	-0.84159	2.2119	-1.92079
0.684667	-1.74785	0.421211	0.182595	-1.1292	1.60387	1.08196	-2.32366
0.685333	-0.68732	1.25328	-0.29115	-0.90073	1.07474	-1.7798	-1.57328
0.686	-0.59732	0.637654	-0.50829	-0.95682	0.362498	-2.466	-1.9641
0.686667	-0.23737	-0.07497	-1.21973	-0.57101	2.5446	1.61199	-0.56791
0.687333	-0.232	-0.01997	-0.97414	-1.45162	-0.15374	1.62022	-1.10867
0.688	-0.22813	0.887312	-1.2705	0.13682	-0.5213	0.002304	-0.00498
0.688667	0.03212	0.881728	-1.49696	-0.32772	2.30898	1.21823	1.64966
0.689333	-0.69007	1.65582	-0.99007	-0.68292	1.12583	-0.52578	-0.7831
0.69	-1.35581	1.05098	-1.08634	-0.30322	3.82675	-1.01096	0.608733
0.690667	0.412418	0.341777	-2.72332	-0.47532	2.02628	1.61665	0.595185
0.691333	-0.91157	1.04624	-1.79886	-0.13841	1.2565	-0.78532	1.44992
0.692	0.588172	0.500331	0.153244	-1.4611	1.95286	-0.47501	0.264177
0.692667	-0.28213	0.886945	0.282267	-1.05871	0.969172	-1.75468	1.34415
0.693333	-0.83791	-0.08186	-0.91768	-1.5945	0.775441	-3.32327	-0.97154
0.694	1.19781	0.101386	0.560885	-1.09951	1.81647	1.62644	-2.27097
0.694667	0.701196	0.086923	-0.33932	-1.29665	0.416914	-1.11978	0.57069
0.695333	1.67462	1.05743	1.03058	-0.82616	2.30449	1.9688	-1.68008
0.696	1.24718	-0.95443	-0.30059	-1.0046	2.30402	-0.03686	-1.34234
0.696667	-0.34216	1.06713	-0.12247	-1.14735	3.82166	0.323752	-2.65603
0.697333	0.224492	2.35703	-0.1449	-0.2885	0.972146	0.378759	0.42405
0.698	0.498507	1.52924	0.531479	-0.61086	-0.66487	3.21658	-0.80815
0.698667	-0.23427	-0.29489	0.481974	-0.1794	-0.06834	-2.19137	0.877657
0.699333	1.06295	-0.28356	1.60641	-0.73862	0.522033	0.105227	2.30748
0.7	1.33045	0.086509	1.09675	-0.12257	-2.26499	-0.95863	-0.61452
0.700667	0.883324	0.068601	1.66777	-0.59865	-0.22445	1.94572	-0.39819
0.701333	1.86466	1.7434	0.860027	-0.9503	2.21433	0.109095	-1.10393
0.702	0.101814	0.667798	0.996488	-0.3517	2.18672	0.378788	-1.00173
0.702667	-1.54874	0.535394	0.407439	-0.22918	3.28964	1.52304	-2.40463
0.703333	-0.88574	-0.01573	0.946225	0.142561	5.16362	3.36871	0.241279
0.704	-1.28132	0.523058	0.967639	0.673901	2.71352	1.50217	-2.11388
0.704667	0.131605	0.537213	1.44594	-1.29847	0.297335	0.714801	-2.77225
0.705333	-0.46676	1.18567	1.60901	-0.193	0.192294	2.28261	-0.92135
0.706	-0.76939	-0.24081	1.93934	0.494938	0.068717	0.044699	-0.91393
0.706667	-0.06164	-1.21728	2.03625	-1.08679	0.881975	2.45001	-2.86825
0.707333	-0.41182	-1.15253	3.4748	-0.89123	-1.4939	1.1157	-1.31395
0.708	0.986005	-0.48327	3.25884	-0.10493	-0.75827	-1.44607	0.829875
0.708667	-0.5931	-0.07189	4.47895	-0.09959	0.027344	0.236655	-0.0126
0.709333	-1.35942	-0.14714	4.3518	0.51684	-0.41054	-1.31558	-0.22003
0.71	0.410218	-0.49678	3.53487	-0.12445	-2.1539	-0.69356	-0.20019
0.710667	-1.92238	-0.95225	2.68057	-0.03305	0.050922	-0.7946	1.25784
0.711333	1.80963	-2.19501	3.22524	0.155466	0.354136	1.53795	1.49509
0.712	0.294572	-1.08054	2.3398	-0.30127	0.675244	-0.2604	0.957721
0.712667	-0.9022	-0.63908	3.34395	-0.81934	-0.01741	-2.25592	-0.40187
0.713333	0.299638	1.05213	2.36006	0.058379	0.152148	-0.50924	0.523967
0.714	1.5067	-0.12589	1.91391	-0.38452	-0.70438	0.349062	0.451632
0.714667	-0.01246	0.022406	1.2984	-0.9754	-2.4148	0.064405	-0.43548
0.715333	1.08404	-0.22623	1.22987	-1.13951	-1.13007	-0.14902	-0.98318
0.716	-0.93459	-0.2489	0.120122	-0.09977	0.313513	1.42651	0.931391
0.716667	-1.06834	-1.21584	1.26502	-1.41606	-2.73903	-0.64246	-1.53023
0.717333	0.180871	0.312408	1.24271	-0.63125	-0.2234	-0.82669	-0.67115
0.718	-0.60506	1.43802	1.05116	-0.24155	-1.41443	-1.98303	-0.93268
0.718667	0.055964	0.269547	-0.0225	-1.3723	-1.38341	-0.54123	-1.01339
0.719333	-1.29819	-0.00773	0.653609	-1.21598	-0.55841	-1.643	1.11765
0.72	1.10418	-1.16639	0.515937	-1.29626	-0.04999	-0.55564	1.60006
0.720667	0.264608	-0.85001	-1.96542	-0.67631	0.818136	-1.2305	1.18331
0.721333	-0.92035	0.12373	-1.43709	-1.35012	-0.42889	-0.84668	2.04904
0.722	-0.27098	0.531103	-0.77396	-0.98523	-2.10365	-3.99893	0.918865
0.722667	-1.83496	-0.40195	-0.88169	-0.40339	-0.84043	-1.65884	1.62039
0.723333	-1.80444	-0.70226	-0.12222	-0.80835	-0.73544	-2.61804	1.58608
0.724	1.37049	-0.29	-1.28479	-0.64375	0.122911	-3.2394	1.41327
0.724667	0.403496	-0.23924	-2.0681	-0.27601	-0.29257	-1.66206	0.350356
0.725333	1.08481	-0.89862	-2.27095	-0.53093	-0.66441	-1.8287	0.733938
0.726	-1.32522	-0.96023	-2.47229	-0.10424	-1.84109	1.16698	1.42599
0.726667	-0.0343	-0.25806	-2.72954	-0.19612	-0.81977	0.132839	1.62169
0.727333	-0.0305	-0.96518	-2.20584	-0.14641	-0.33492	0.194064	-0.48125
0.728	0.443959	-0.04315	-2.16724	0.200665	0.259393	-2.66381	-0.18533
0.728667	0.318021	-0.25335	-0.16672	-0.99494	-3.4247	0.337988	1.52892
0.729333	-1.75934	-0.961	-1.26128	0.181458	-2.54011	-2.22815	-0.2672
0.73	-0.19268	0.183949	-1.78012	-0.018	-0.46265	-2.32865	-0.02769
0.730667	-1.22377	0.871558	-2.55321	1.18963	-0.22776	-1.80155	1.45494
0.731333	-1.02368	-0.0132	-2.37399	0.908627	-1.76523	-1.8575	3.8869
0.732	-1.59742	0.464896	-1.85763	-1.36991	-1.46412	-2.76985	2.22035
0.732667	-1.39835	0.745699	-1.6849	0.202743	-2.0001	-2.87032	-0.14766
0.733333	1.2954	-0.02935	-1.93298	0.043859	0.288444	0.440783	2.46253
0.734	0.521922	0.78311	-1.30575	0.254091	-1.88205	-0.04825	2.01907
0.734667	0.302108	-0.31828	-1.4138	-0.64561	-0.48661	-2.60062	0.159739
0.735333	1.16308	0.062366	-2.42926	0.733436	-0.81455	-0.73989	0.131578
0.736	0.007465	-0.03597	-2.33072	0.721118	-0.61148	-3.03	0.036534
0.736667	0.123621	1.76041	-3.8475	0.011344	-1.84662	-0.97871	0.037645
0.737333	0.417597	-0.50101	-3.5148	0.578159	-1.55474	2.07164	-0.81901
0.738	-2.08525	-1.33151	-2.50624	0.653647	-2.11596	-3.11787	0.351902
0.738667	-0.68327	1.27328	-2.192	0.995842	0.536659	-2.49493	0.537033
0.739333	-0.00096	0.117066	-2.56411	0.776268	-3.05442	1.59657	1.31034
0.74	1.29888	-0.25101	-2.00534	0.174888	-1.78247	-1.20883	-0.43493
0.740667	-2.23446	0.595677	-1.14117	0.895503	-1.39353	-3.71434	-0.46477
0.741333	0.574482	0.087849	-2.15091	1.13453	-2.64925	-1.49718	-1.06737
0.742	-0.65579	0.367621	-2.18581	-0.12776	-1.27784	-0.79729	-0.15527
0.742667	-1.24549	0.234254	-2.2214	0.436686	-1.34249	-3.97522	-0.37636
0.743333	0.975426	-0.46082	-2.26605	1.25277	0.280918	0.481134	-1.32731
0.744	-0.7935	0.348474	-2.10209	0.353038	-1.38311	-1.47344	-0.61406
0.744667	1.32665	0.695793	-2.29036	0.983439	-0.50224	-1.90388	-3.50756
0.745333	-0.54801	-0.34979	-2.38521	0.601057	-1.1657	-1.97958	-2.7061
0.746	1.4347	-0.04704	-2.77421	0.487119	-1.21794	0.448511	-1.80542
0.746667	-0.58893	-0.05044	-2.74118	0.403917	-0.69751	-2.56307	-0.94264
0.747333	-0.02667	0.744383	-3.26801	0.677311	-0.25129	-2.56199	-0.7226
0.748	0.174859	1.21791	-3.3488	1.304	-2.60921	-1.34683	-2.87073
0.748667	1.56324	-0.37098	-4.00018	1.1465	-1.98055	-1.16828	-1.00681
0.749333	1.46768	-0.46981	-4.11862	0.003807	-0.84589	-2.16172	-1.97619
0.75	-1.85107	-1.58101	-4.53607	0.036085	0.874701	-3.58866	-1.00608
0.750667	0.228206	-1.59939	-4.02179	-0.14851	-0.18261	-1.32247	-1.89414
0.751333	0.60636	-0.52836	-3.39566	-0.13532	3.21234	-0.66803	-1.30851
0.752	-1.31774	-0.89727	-2.35001	0.079971	1.55828	-0.98987	-1.87891
0.752667	0.007515	-1.06107	-2.90944	0.252718	0.210208	-2.69091	-1.46777
0.753333	1.36602	0.842554	-3.67776	0.069502	1.95538	-2.01181	-0.52119
0.754	2.11753	0.327421	-3.15703	-1.34922	-0.98068	-1.29246	-1.16233
0.754667	0.901471	-0.56723	-3.42697	-1.04704	1.58963	-2.95383	-1.94926
0.755333	0.957999	-0.80635	-3.6398	-0.62104	2.68716	-2.62061	-0.20195
0.756	-0.6694	0.282223	-3.00443	-0.70405	1.59199	-1.54431	-0.59497
0.756667	-0.72002	0.131913	-3.35586	-0.13669	1.64252	0.207961	0.098741
0.757333	2.07022	-0.01641	-4.49965	-0.09166	1.25331	-1.06802	-0.05196
0.758	0.271178	-0.6132	-3.08858	-0.79207	0.144929	0.67409	-1.80421
0.758667	0.41912	-1.04718	-2.11652	-1.32621	2.0003	-1.20584	0.436592
0.759333	0.037179	-0.59075	-3.06827	-0.89836	-0.31616	-0.60748	-1.82997
0.76	-1.13775	-1.29371	-2.34574	-0.97838	1.4595	-2.88334	-1.35919
0.760667	0.60117	-1.02587	-2.51643	0.309134	1.31262	-0.03901	-0.42593
0.761333	-1.75948	-0.3162	-2.99694	-0.58949	0.398904	-1.23468	-2.23886
0.762	0.39215	-1.71565	-2.90426	-0.63095	0.704086	-1.07876	-3.08131
0.762667	-1.51337	-0.86492	-1.11454	-0.6756	2.79181	0.554407	-1.96469
0.763333	0.029242	-1.077	-3.38789	-0.83505	2.83213	0.958909	0.472688
0.764	0.350286	-0.46555	-4.73067	-1.51575	1.8513	0.265803	-1.45132
0.764667	-1.24488	-0.86967	-4.06375	-1.44822	0.317032	2.60242	-0.09486
0.765333	-0.84227	-0.94321	-3.83482	-0.49486	1.70522	-2.96413	-0.22174
0.766	1.61625	-1.17755	-3.45773	-0.98048	1.54222	-2.00115	0.652198
0.766667	-0.82548	0.152823	-2.80637	-2.11722	1.72549	-0.666	-1.6979
0.767333	0.277619	0.508321	-3.87205	-0.55824	2.83745	-0.36787	-1.21389
0.768	1.23726	-2.03707	-3.3607	-0.84452	2.63097	-3.49673	-3.49807
0.768667	-2.2248	-1.22965	-3.17006	-1.1564	3.18682	-2.76182	-0.20148
0.769333	0.450329	-0.79487	-2.73685	0.503008	3.59235	0.968158	0.39786
0.77	-0.66104	-2.02383	-3.13061	0.920371	0.845539	-0.55322	-1.01163
0.770667	-0.83943	-2.01881	-3.0898	1.12772	2.8144	-3.98427	-3.17655
0.771333	1.71115	0.116224	-4.60394	1.84306	3.3344	-1.07851	1.34971
0.772	1.58895	-0.59249	-4.63679	1.20566	3.93022	-2.57863	-0.50135
0.772667	-0.4602	-2.30762	-4.02009	0.422648	1.37095	-0.63429	-0.04769
0.773333	1.0603	-2.20877	-4.21893	0.418065	0.13144	-0.55445	1.98599
0.774	-0.76576	-1.9341	-3.04654	0.101797	-0.45065	-2.62923	0.991582
0.774667	-0.31939	-0.90033	-2.60595	0.284653	1.00686	-2.41911	0.239374
0.775333	1.06976	-1.93925	-4.62877	-0.01765	1.44563	-2.1901	-1.43903
0.776	0.494308	-2.11227	-4.02183	0.981935	2.04659	-0.98776	-1.55053
0.776667	0.998025	-0.33644	-4.46377	-0.04503	1.67449	-3.92692	-1.61008
0.777333	-1.35602	-0.886	-3.2013	0.081107	2.34415	-1.52424	-0.68754
0.778	0.341615	-1.0423	-2.83125	-0.62893	3.06022	-3.88435	-1.14509
0.778667	0.012965	-1.37243	-1.87961	-0.58644	4.36834	-1.55836	-2.03974
0.779333	1.19798	-1.07104	-2.92856	-0.43936	0.736773	-0.39858	-1.72292
0.78	2.52108	-1.29394	-3.3437	-0.39215	0.861258	-0.96878	-2.53046
0.780667	3.32802	0.008543	-3.50921	-0.32902	2.9266	-0.92956	0.603176
0.781333	0.632527	-0.18818	-0.27605	-0.32817	1.856	-1.59422	-0.83356
0.782	1.2529	0.523511	-2.32818	-1.75638	3.96078	-1.84668	-1.09258
0.782667	1.57344	0.851747	-1.83763	-0.01683	3.20696	-1.95113	-0.39211
0.783333	0.95111	0.075385	0.575485	-0.92003	-0.30084	0.649809	-1.15894
0.784	2.17034	1.06029	0.684083	-1.94948	2.90429	-2.69104	0.113401
0.784667	1.10079	0.805789	0.858333	-2.01235	3.48474	-2.24085	-0.7487
0.785333	0.152854	2.33507	3.92908	-0.7971	0.941392	-0.87908	-0.01075
0.786	1.92062	2.04192	2.83516	-1.2879	-0.15143	-1.90065	-2.00378
0.786667	0.791844	3.29068	2.42741	-1.87496	3.02217	-1.88397	-1.58308
0.787333	0.10844	2.15811	2.33974	-2.07663	1.20285	-3.2118	-0.28348
0.788	2.70285	1.20201	2.13207	-0.83259	-0.80561	-1.85086	-1.60177
0.788667	0.658207	1.61471	1.9131	-0.66506	-0.5422	-2.21066	-1.42152
0.789333	0.553476	0.868049	2.34816	-1.06954	-1.95485	-2.17642	-1.27758
0.79	2.83572	1.54433	2.38636	-0.83118	-0.7012	-2.38826	-1.13942
0.790667	1.73441	1.44157	3.20964	-1.53054	-0.20897	-0.816	1.24223
0.791333	0.676536	1.16628	4.92131	-1.67447	-0.36143	1.88737	-1.00029
0.792	-0.91039	-0.30458	3.42023	-0.76847	1.04381	0.504906	0.831452
0.792667	-0.19795	-0.16036	3.26755	-1.31214	-0.9196	-0.57694	0.679906
0.793333	-0.32612	-0.13829	2.52877	-2.32394	0.944207	-3.37801	0.73448
0.794	-0.27751	-0.80884	2.12475	-0.97768	2.94476	0.357719	-0.90688
0.794667	0.455139	-0.87123	1.28876	-1.25917	2.04109	1.86867	-1.01418
0.795333	1.33381	-0.93242	0.774574	-1.47103	2.3673	-1.05289	0.39517
0.796	1.94612	-0.657	0.704037	-0.59889	3.13993	-0.94935	0.013013
0.796667	1.16254	-1.63188	0.800561	-1.48042	0.732356	-1.09126	-0.54516
0.797333	0.315281	0.443431	0.63029	-1.25434	0.287069	-0.06278	2.45259
0.798	1.0807	-0.14927	1.08563	-2.01521	1.51914	0.778082	3.08213
0.798667	-0.74933	0.393122	1.74398	-0.57022	1.71541	2.22565	1.23516
0.799333	1.49923	0.775567	1.74646	-1.70942	0.427411	-3.16436	1.05831
0.8	0.313665	0.976401	-0.08082	-1.23598	0.063571	-0.74299	0.695498
0.800667	2.04728	-0.0117	-0.19969	-1.06322	0.130504	0.233179	1.1603
0.801333	0.891923	0.132192	-0.37153	-1.40244	0.558927	-1.30975	3.09445
0.802	-0.16383	0.314464	-1.17852	-0.9187	3.0118	-0.64354	0.781233
0.802667	0.640903	0.147557	-0.9417	-1.71685	3.10798	2.40425	1.55596
0.803333	-0.38832	0.716508	0.544624	-1.35606	0.427417	-0.7237	-0.2878
0.804	1.50163	0.125177	-0.57105	-0.10969	-0.09775	-2.40717	-0.38106
0.804667	1.59541	-0.61508	-0.93341	-0.71546	0.024309	-1.07412	-0.65249
0.805333	-0.38352	0.971083	-1.03148	-1.23941	0.491485	-3.4949	0.53651
0.806	-0.89339	1.27277	-0.00208	-1.03432	0.429799	-4.25243	1.57973
0.806667	-1.44313	-0.09607	-2.14274	-0.63489	1.08722	0.214657	-0.20904
0.807333	-0.26652	0.72772	-1.22666	-0.59839	-0.8418	0.951475	1.73299
0.808	0.559477	0.366998	-0.91864	-1.04152	3.88431	-0.44332	-0.33737
0.808667	0.206035	0.823207	-1.35288	0.066403	3.60919	-4.09612	-0.73012
0.809333	0.868201	0.241187	-1.6807	-0.77324	0.646895	-0.03009	-0.4011
0.81	0.748594	1.13137	-1.35645	0.679623	1.47839	-1.79715	-0.52409
0.810667	-0.03029	-0.66288	-1.74934	0.862175	2.66027	1.17532	1.64634
0.811333	1.51885	0.312798	-2.44784	1.74181	0.821795	0.227476	2.47674
0.812	1.31783	0.81487	-1.90058	0.388449	1.69684	-3.05813	-0.67108
0.812667	1.14152	0.508132	-1.68451	0.7141	3.86881	-3.20065	0.663006
0.813333	-0.44136	-0.05264	-1.17949	0.92063	0.748932	-1.14893	0.772053
0.814	-0.17952	0.413834	-2.01587	0.561702	1.98402	-0.55169	0.509142
0.814667	-0.77149	0.358952	-2.58922	0.745666	0.41763	0.32368	0.829772
0.815333	-0.37855	-0.68018	-3.49674	0.323948	-1.04696	-0.67185	1.98847
0.816	1.12698	0.35854	-1.43987	1.46557	-2.04451	-1.61442	0.124345
0.816667	0.544696	-0.54668	-2.04231	0.463982	-1.95046	-0.82694	0.183879
0.817333	0.510216	-1.89062	-1.95171	1.24158	0.959415	-0.47004	2.42536
0.818	0.23881	-1.01146	-0.56342	1.53327	-0.97675	-2.59144	0.395106
0.818667	3.26726	-1.00222	-1.97635	0.317567	-0.97385	-3.66584	0.451977
0.819333	0.70245	-1.4875	-1.4868	1.03393	0.931155	-0.43527	0.412076
0.82	2.43846	-1.60401	-2.32344	1.32892	0.806431	-3.50025	-0.3347
0.820667	4.92281	-0.84142	-2.24989	0.826053	1.22192	-3.16561	0.955165
0.821333	2.26971	-0.11725	-2.81285	0.856663	1.55163	-1.29792	1.07159
0.822	4.12141	-0.35648	-2.9808	1.10079	-0.28813	-1.17158	-0.12529
0.822667	3.01097	-0.65682	-1.38441	0.259694	1.57463	-1.78001	0.268421
0.823333	6.18369	-0.64569	-1.31671	0.474828	2.16645	-3.01607	-1.20729
0.824	3.14284	-0.20982	0.047795	0.199558	0.222758	1.13114	-1.63928
0.824667	3.70357	-0.0151	0.269989	0.418491	0.011628	-5.37068	-2.09319
0.825333	5.45877	-1.71013	-0.49082	1.44139	0.246598	0.731421	-3.01268
0.826	5.36805	-1.71234	0.314183	1.34115	0.881691	-0.31897	-1.89208
0.826667	3.47305	-1.48586	1.22867	1.34081	0.723656	-1.86541	-1.84124
0.827333	5.41282	-0.56681	-0.24252	0.463376	0.873649	0.14768	-0.85067
0.828	2.31923	0.214858	0.477333	-0.64879	1.93081	-2.13258	0.303847
0.828667	5.30106	-0.9937	-0.53664	-1.59886	3.1576	-2.46928	-1.9536
0.829333	2.82162	-2.25779	0.811209	-0.81497	0.470322	-0.26526	0.28598
0.83	4.97269	-0.51609	0.507701	0.067241	0.506068	-4.2734	0.247239
0.830667	5.79628	0.28303	-0.03813	-0.69838	2.7679	-0.48251	0.347989
0.831333	5.92603	0.072625	-0.68348	-0.90573	2.50308	-0.93546	-0.73707
0.832	5.25198	0.135514	2.38239	1.20393	1.98991	-1.76512	-0.77744
0.832667	4.92765	0.73146	1.53795	-0.70782	2.80819	-2.1054	-0.31553
0.833333	5.13892	0.291135	1.66003	-1.65599	1.57052	0.665626	0.237307
0.834	4.61121	-0.42347	0.639761	-1.25291	1.76913	0.98649	0.408859
0.834667	6.93045	0.238328	0.778517	-1.2822	1.31059	0.612705	0.518916
0.835333	4.78584	-0.15399	1.43402	-1.56685	1.20331	0.823952	1.88191
0.836	3.59894	0.777928	1.97611	-1.18826	1.23625	-0.28871	1.34015
0.836667	5.47026	-0.7739	1.61505	-1.53865	0.685317	-3.39283	1.04034
0.837333	4.7782	0.054736	1.86199	-0.08644	1.36913	-0.74034	1.71732
0.838	3.24874	-0.56282	1.19705	0.149289	0.364793	-0.90617	1.50897
0.838667	3.79833	-0.23488	1.87103	-0.62006	1.35612	-1.63425	-0.80523
0.839333	2.60382	0.234164	-0.40254	-0.44763	0.16069	-1.30505	0.60041
0.84	4.33256	0.108213	0.508151	0.052701	2.28722	-0.14759	-0.25273
0.840667	5.07747	0.454978	-1.66667	0.133375	1.24717	-2.0768	0.368601
0.841333	4.31833	-0.12233	-2.46736	-0.42241	0.723868	-0.14565	1.07425
0.842	2.56363	-0.9312	-2.00976	-0.13833	-1.42846	-0.39723	0.065232
0.842667	4.3742	-1.34021	-1.09933	0.530203	-0.224	-2.56158	-0.71275
0.843333	3.76284	-0.11436	-1.64422	-1.03656	0.3134	-2.69463	-0.3498
0.844	1.70437	0.403155	-0.22179	-0.06078	0.244181	-1.39259	0.786395
0.844667	1.9516	0.942636	0.113134	-0.34419	1.93335	0.507553	0.638606
0.845333	2.13329	-1.10047	0.167536	-0.7408	-1.42578	0.97002	-1.65797
0.846	4.03517	-0.0378	1.16672	-0.30848	-1.18767	-0.20342	0.938454
0.846667	4.55995	-0.36165	1.32442	-0.79229	0.16574	-1.68611	-0.08252
0.847333	4.99743	0.133953	-0.84583	-0.63188	1.184	-2.40004	0.837003
0.848	3.02364	1.27246	0.128619	-1.0578	1.31786	-2.0704	-0.72122
0.848667	3.30471	0.228561	-2.11725	-0.89013	-0.70295	-1.86957	-0.41274
0.849333	4.33992	-1.41491	-2.44882	0.053814	-2.77859	-0.49962	-1.0982
0.85	2.99133	1.50274	-1.13043	1.05499	1.66175	-3.25463	-1.22029
0.850667	4.39557	-1.11879	-1.29951	0.090396	-1.57263	-1.85133	-2.70622
0.851333	1.99533	-1.34222	-2.01484	-0.15082	-0.56383	-3.06101	-2.44677
0.852	4.92594	-0.314	-0.80162	0.125908	1.16508	0.926778	-0.3771
0.852667	2.97873	0.558108	-0.52803	-0.87318	-1.70413	0.854317	0.403362
0.853333	4.70933	-0.96367	-0.02566	0.080679	-0.8406	-0.33045	-1.1208
0.854	3.49264	-0.39167	-1.02255	0.530024	-0.05094	-0.01844	1.07461
0.854667	3.95876	0.308906	-0.03264	-0.30271	-0.51758	-1.86461	3.15182
0.855333	3.05127	-0.22687	0.155407	-0.66478	-1.24355	-2.04535	0.276084
0.856	1.0065	-0.16706	0.532837	-0.27132	-2.96926	-2.3987	0.176017
0.856667	3.51932	-0.81909	0.635573	-0.41147	-0.52771	-1.06356	1.7978
0.857333	2.35626	-0.28601	0.819831	-1.10664	-3.06484	1.17196	1.67563
0.858	2.9756	-1.00559	0.641411	-0.50809	-3.90943	-1.89319	1.32845
0.858667	2.30976	-0.18284	0.251904	-0.81921	-1.52872	-2.26716	0.558725
0.859333	1.56472	-0.2159	0.30336	-1.56023	-1.93826	-2.23773	0.635489
0.86	2.06608	0.32553	0.629475	-0.80062	-0.78339	-1.37067	1.42866
0.860667	2.60446	-1.07892	-0.82529	-0.87702	-0.36642	-0.28186	-0.03534
0.861333	1.14471	-0.79452	-1.22016	-0.86261	-0.86946	-0.84802	0.114712
0.862	1.89654	-0.23533	-2.04798	-1.19038	-0.90543	-2.84654	0.825001
0.862667	1.3615	0.024521	-1.52954	-0.3533	-0.16215	-0.05793	0.251176
0.863333	-0.51184	-0.76799	-2.29553	0.166035	-2.44795	-1.92544	0.868435
0.864	-0.42993	-0.28681	-2.4686	0.570889	-0.30505	-1.14187	0.272661
0.864667	0.34379	-1.15058	-2.23097	0.530329	-1.05794	-1.7378	1.84522
0.865333	-0.07021	-1.24977	-2.72165	-0.66796	-2.36978	-1.43384	0.161318
0.866	1.12903	-0.19811	-2.99339	0.907235	-2.78757	-0.52902	1.30949
0.866667	1.35924	-1.39497	-3.96195	0.431034	-1.59244	-2.57196	-0.35552
0.867333	0.734709	-2.03486	-3.16911	0.154778	-1.16377	-2.26059	1.43338
0.868	0.345604	0.728035	-2.07245	-0.58364	-0.44827	-0.31607	-0.44681
0.868667	1.0834	0.543387	-2.42441	0.266107	0.431545	-2.07195	0.635879
0.869333	0.664711	-0.8124	-2.17755	-0.31362	-2.07723	-1.07334	-0.3111
0.87	1.61489	-0.70094	-2.43504	0.616665	-1.48001	0.685481	-0.85308
0.870667	1.75272	-0.5607	-1.26422	0.997314	-0.7832	-1.33885	0.981075
0.871333	-0.63926	-0.43028	-0.8717	-0.06328	-0.38829	0.198802	0.402314
0.872	0.073913	0.193702	-2.07193	-0.25352	-1.2142	1.60383	1.32257
0.872667	0.477852	-1.33302	-2.13981	-0.73447	-0.41114	3.21583	2.52903
0.873333	2.44251	-1.33324	-1.65852	-0.52184	-0.3493	-2.20075	0.614009
0.874	2.55056	-0.46612	-1.39661	-0.21341	-1.58978	-2.89367	0.431537
0.874667	1.12645	-0.81285	-2.06495	-0.53382	-1.62886	-1.36189	-0.34343
0.875333	1.45347	-0.2027	-2.30828	-0.09678	-0.85311	1.3529	2.48329
0.876	1.55487	-1.19226	-3.50684	-0.15248	-1.61984	-3.3257	0.749043
0.876667	3.81241	-0.71181	-3.05608	0.036371	0.382979	-2.844	-0.37525
0.877333	3.17484	-1.088	-3.91915	0.143853	-0.07003	-1.87693	0.284776
0.878	2.94537	-2.19399	-2.59342	-0.67047	-2.3421	-1.55312	0.918183
0.878667	3.58983	-1.81918	-4.04265	0.0142	-0.26689	-1.1604	-0.20827
0.879333	4.53941	-2.24133	-2.7459	0.609925	-1.51516	-0.99834	-0.79578
0.88	3.26964	-2.1701	-2.95523	0.426159	0.148186	-1.81603	-0.15655
0.880667	2.89353	-2.24885	-2.35506	-0.78746	-1.41956	-0.33098	0.644299
0.881333	5.3021	-1.01092	-1.80656	-0.98663	-0.88416	-1.70707	-1.26427
0.882	2.46041	-1.67196	-0.50486	-0.90248	0.0965	-1.50055	-0.74857
0.882667	4.31615	-0.96087	-0.42193	-0.42663	-0.90236	0.049735	-1.61646
0.883333	1.74019	-0.16176	0.356748	-0.76008	-2.14036	0.686442	-0.59382
0.884	1.2012	0.150437	0.908002	-0.12567	-2.99373	-0.92523	-0.64545
0.884667	2.1187	-0.28153	1.0303	0.624035	-1.43271	0.144323	-2.0274
0.885333	4.05242	0.805494	0.578705	-0.13833	-0.01604	-2.19442	-1.10063
0.886	3.68853	-0.34576	-0.7877	-1.18267	-1.37799	-2.71853	-1.62707
0.886667	1.89237	0.086444	-1.60688	0.219279	-0.48758	-1.9708	-0.75685
0.887333	3.55408	-0.51197	-3.09922	-0.38504	-2.62425	-1.01953	-1.70511
0.888	0.902402	-0.28813	-4.11806	-0.1483	-2.36899	-1.1732	-3.9045
0.888667	1.62384	-0.89738	-3.14386	-0.02475	-0.61075	-1.16961	-1.18882
0.889333	0.886164	-1.07215	-2.77816	0.460605	0.065394	0.113533	-1.84764
0.89	0.506653	-0.84748	0.055092	0.185734	-3.00298	-0.14308	-3.65393
0.890667	2.11362	-1.46597	-0.43068	0.241477	-1.63042	-0.40874	-1.40353
0.891333	1.74175	-1.06474	-0.38742	-0.64277	0.466486	-2.21044	0.082417
0.892	1.81549	0.490765	-1.54142	0.475926	2.24035	-2.98135	-0.80333
0.892667	3.65443	0.019858	-0.45529	1.16485	-3.31858	-2.09794	-2.37491
0.893333	2.11223	1.58723	2.35299	1.22266	-3.76975	-1.89287	0.646766
0.894	3.10784	0.517779	4.0706	-0.70893	-2.22436	0.752379	3.12194
0.894667	0.811786	0.601681	4.07361	-0.36766	-0.19242	-0.71474	0.650164
0.895333	0.443017	1.29174	2.88934	-0.06608	-0.88851	-0.60857	1.80392
0.896	3.53287	1.3802	2.06428	0.48309	0.184742	-2.04162	1.77904
0.896667	2.18909	1.43444	2.55438	0.535468	-1.80254	-0.74733	1.19484
0.897333	1.64033	0.325284	2.58482	0.576604	-0.37909	-1.29692	1.7569
0.898	2.99836	1.3122	2.15881	-0.75246	-1.75945	-2.34807	-0.304
0.898667	-0.44614	0.394823	1.0062	-0.52551	-1.56883	-2.73297	1.80213
0.899333	2.02327	1.43016	1.40551	-0.47332	0.713093	-2.43926	0.515855
0.9	2.46469	0.799533	0.149934	0.21537	-0.67125	-0.33252	1.20515
0.900667	2.23454	0.191016	0.248524	0.169159	-0.95393	-1.37096	2.50416
0.901333	3.13753	1.94753	-1.19582	-0.17656	-0.91087	1.50277	1.69382
0.902	1.46675	0.645	-1.56273	-0.22073	-1.65342	-2.86712	1.32958
0.902667	1.41874	2.13965	-2.348	-1.39722	-1.84779	-2.69395	3.04105
0.903333	2.45321	1.07648	-1.21373	-0.03295	-1.35264	0.816029	1.43528
0.904	2.92935	0.625788	-2.16081	0.145455	-1.39056	0.239581	0.175406
0.904667	2.80232	1.08997	-1.77023	-1.15562	-1.5556	-0.05939	1.42339
0.905333	2.21359	0.107882	-0.57051	-0.68428	-2.10708	1.61631	1.59487
0.906	2.63063	1.03584	-0.33354	-0.32988	-3.27193	2.13877	3.30102
0.906667	0.617826	0.892296	-0.28469	0.064743	-1.7114	-1.91303	2.82489
0.907333	1.27442	0.480379	0.083248	-0.75515	0.604501	-1.29639	1.69742
0.908	3.98722	1.54681	0.357422	-0.19357	-1.45309	0.857427	1.31991
0.908667	2.48866	0.491177	-0.27306	-0.17325	0.269611	-1.82513	-0.24893
0.909333	3.14943	1.35917	-0.18466	-0.19257	-0.26453	-1.88318	0.293953
0.91	1.73437	2.22178	0.442524	-0.47462	-0.16043	-2.21722	0.689997
0.910667	1.13155	0.023658	-0.14717	-1.57547	-2.31527	-0.92863	1.30877
0.911333	3.24698	-0.72412	-0.06367	-1.07026	-1.51924	0.258514	-0.30388
0.912	1.71246	1.51164	1.09235	-0.16413	-2.06946	-3.12778	0.315373
0.912667	0.988954	0.541247	2.11992	-0.47477	0.169355	-1.36532	0.108345
0.913333	0.694209	1.7742	0.714008	-0.21199	-1.14246	-1.46585	1.05389
0.914	0.577462	1.14755	0.768284	-0.74013	-0.84167	1.06068	3.53909
0.914667	3.28226	0.521208	-1.22966	-0.75726	-0.73838	-4.13183	1.94399
0.915333	2.40944	1.10567	-1.37286	-0.22322	-0.90422	-2.0185	3.96425
0.916	2.88018	1.2555	-2.18416	-0.42883	-2.16677	-0.07318	3.05753
0.916667	2.41477	1.34448	-2.09136	0.097397	-2.90955	-3.37381	1.8494
0.917333	0.679665	2.70761	-0.00063	0.960863	-1.34308	-1.0534	1.67664
0.918	1.03672	2.42156	-0.29403	0.110804	-1.3182	2.57437	0.452624
0.918667	1.18213	2.29618	-0.50031	0.250557	-1.00422	-0.71628	1.47789
0.919333	-0.86545	1.54236	0.915575	0.448638	-1.51219	-1.85928	1.0243
0.92	0.95662	0.419165	0.692809	1.02709	-2.51759	0.329886	3.6351
0.920667	2.01242	0.439434	0.153507	0.87167	-2.80709	-1.15253	-0.11426
0.921333	0.718594	1.19783	0.752333	-0.10038	0.655599	-0.35418	2.92964
0.922	-1.05907	-0.45563	1.80531	0.131517	1.29802	0.362583	2.70179
0.922667	0.487714	1.20468	1.7708	0.078589	1.66206	-2.95836	3.59618
0.923333	1.66719	1.06584	1.74366	0.676566	0.444785	-1.75289	1.54074
0.924	-0.12504	1.50944	-1.0177	-0.60531	-0.87579	-1.87164	0.356488
0.924667	-0.60682	1.31288	-0.8674	-0.54777	1.3179	2.25635	0.114299
0.925333	1.13302	-0.44483	-0.83574	-1.26735	-0.9545	-2.79138	1.91154
0.926	1.5839	-0.20353	-0.6639	-0.38185	1.31292	-0.12568	0.580198
0.926667	-0.9807	0.839185	0.153314	-1.44414	5.03329	-4.86716	2.08573
0.927333	-0.30206	0.876614	-0.09013	-0.25346	1.87299	-0.79072	0.352293
0.928	1.33562	1.36436	0.275779	-0.11166	-0.68361	-2.88254	-0.55127
0.928667	0.893135	2.07219	-0.7834	-1.09412	-0.1277	-0.69966	-0.34479
0.929333	0.620529	0.296762	-0.60187	-0.197	-0.73886	-3.07909	0.311479
0.93	0.90569	0.715359	-0.28278	-0.23929	-0.15744	-1.75122	1.38506
0.930667	0.483724	-0.03819	-0.55573	-0.08364	0.720343	-1.8391	1.92622
0.931333	1.46777	-0.10845	-1.92191	-0.86601	-1.42229	-0.62349	-0.3883
0.932	0.203464	0.81413	0.073637	-1.20093	-0.55885	0.557793	0.08727
0.932667	-0.03349	0.482136	-1.01995	-0.84248	0.233848	0.999496	1.06513
0.933333	1.74773	0.704522	-1.30111	-1.19016	-0.76991	-0.0286	0.985093
0.934	1.21086	-0.76224	0.055991	-1.29052	-0.7553	-0.57394	0.440722
0.934667	0.648126	-0.51964	0.709455	-0.3315	0.096824	0.049472	1.44537
0.935333	0.613994	-0.49981	1.42624	-1.17711	-1.36318	-3.74869	0.953809
0.936	2.82571	-1.09421	1.20333	-1.42699	-1.53047	-1.53557	0.127351
0.936667	-0.70432	-1.21443	1.44154	-0.74088	-0.2248	-0.85761	-0.73907
0.937333	0.840101	-0.36533	2.01471	-1.60483	1.97227	-0.66166	-0.66547
0.938	0.503364	-1.81142	0.931965	-0.76872	-0.47656	-0.85208	0.400373
0.938667	-0.5703	-1.19119	1.4786	-1.33942	0.479321	-1.6108	1.60251
0.939333	0.277842	-0.1196	0.769481	-0.68512	0.153699	-3.13336	2.83785
0.94	-1.07354	0.177949	0.769147	-0.15022	0.769236	-1.67447	1.78531
0.940667	1.70053	0.244382	0.480497	-0.03342	-0.88839	-2.64662	-1.10783
0.941333	-0.96245	-0.23682	0.797287	0.206593	1.39851	-1.465	0.565714
0.942	1.02121	0.081866	-0.90876	-0.1037	0.368484	1.88411	1.10702
0.942667	0.411196	-0.0405	-0.38312	-0.3402	-0.01449	0.090537	1.6864
0.943333	-1.07855	-0.90796	0.613093	-0.38643	3.18879	-1.80204	-0.54647
0.944	1.62781	-1.83999	0.475374	-0.49307	0.000103	-2.2823	0.33466
0.944667	-0.29391	-0.22873	-0.38164	-0.59403	-0.99763	-0.35616	-0.29544
0.945333	-0.0074	-0.5046	0.244408	-0.04835	0.24474	-3.9257	2.35074
0.946	0.627599	-0.78328	0.465861	-0.34709	-3.08873	-3.93097	2.11529
0.946667	1.5905	-0.46466	-0.07576	-0.34325	-0.88608	-1.99137	0.374901
0.947333	-1.032	0.212548	1.32657	0.152891	1.13404	-1.56256	-1.82725
0.948	0.820636	0.177676	1.78126	0.177685	-0.27548	0.87425	-1.62168
0.948667	-0.31494	0.349553	1.76771	-0.06742	0.692609	0.178824	-1.69178
0.949333	0.778226	0.295179	2.18405	0.35283	-0.50093	0.087154	-2.46279
0.95	-0.19496	1.58567	1.28722	-0.60843	0.005737	-3.58539	-1.79183
0.950667	-0.87551	1.27062	2.23362	0.494137	-0.58292	-3.82749	-2.13056
0.951333	0.097686	1.06327	2.28905	1.93511	0.408457	-3.67169	-1.51357
0.952	-0.05403	1.45887	2.33649	0.761875	-0.69806	-5.8533	-2.49264
0.952667	-1.29198	1.34815	2.8323	1.21562	0.482624	-1.59747	-2.61866
0.953333	-0.43027	0.474781	3.08674	1.04297	-0.34884	-3.45949	-1.40041
0.954	-0.80943	0.385584	2.7983	0.592391	0.591827	-2.66317	-1.33463
0.954667	-1.02926	2.09647	3.17137	0.826625	2.11916	-0.70332	-1.0189
0.955333	-1.89816	1.80835	2.77694	0.666436	-2.03503	-1.04756	0.077057
0.956	0.241212	0.311406	2.68621	1.45404	-0.83425	-2.67804	-0.07807
0.956667	-1.50262	2.36937	2.71992	0.853891	-0.81364	-3.58347	1.35959
0.957333	0.139641	1.7944	2.67302	1.62292	1.13342	-2.48861	0.818876
0.958	0.454598	1.28535	2.71772	1.92878	2.2979	-2.43389	-0.01983
0.958667	0.361204	2.86093	4.09618	1.57842	-1.46934	0.65237	-0.14449
0.959333	0.881207	1.08425	2.98743	1.50058	0.743404	0.027375	1.07854
0.96	0.733628	1.21834	2.83393	0.741925	0.428224	-0.54034	1.78063
0.960667	0.335763	1.95004	1.78479	0.634661	2.5962	-0.99171	-0.18636
0.961333	0.803753	1.31977	2.73959	0.341902	-0.10734	-3.98038	0.72578
0.962	-1.79073	1.13619	1.83124	0.693429	-0.19132	-2.76797	-1.59472
0.962667	1.06168	0.356345	1.56431	0.516766	1.04821	-1.80878	1.61302
0.963333	-1.05574	-0.15232	0.159478	0.719082	-1.08897	-1.78041	-0.42238
0.964	-0.39469	0.320299	1.9526	-0.03514	-0.69722	-1.08617	1.7222
0.964667	1.06901	0.035724	0.938729	0.224431	-0.77802	-1.9162	1.77981
0.965333	0.183099	-0.11695	1.4953	0.018104	-1.3699	-5.08141	0.008583
0.966	1.42446	0.907319	0.966619	0.500658	-0.42288	0.457852	0.501364
0.966667	1.66097	1.66603	0.362926	-0.35826	-0.31623	-0.23715	1.50082
0.967333	-0.58889	0.208374	0.34311	0.770807	0.971229	-1.18546	0.418407
0.968	0.73086	0.641592	0.634307	0.89021	-0.55292	-1.96884	0.173473
0.968667	-0.383	0.459091	0.3854	0.057838	1.16542	1.06673	-0.08225
0.969333	0.04327	0.471507	1.06846	0.135245	0.740249	-0.69644	-0.75857
0.97	-1.33255	0.164889	0.021546	0.154281	1.69076	-3.67253	-1.6312
0.970667	1.10138	0.291108	0.687421	-0.77747	0.597391	-0.66612	-1.31769
0.971333	0.659361	-0.21972	0.509311	-0.72078	1.88935	-0.82	-1.51048
0.972	-1.78962	0.433686	-0.23353	-0.67207	0.573826	-2.07854	-1.83443
0.972667	-0.17161	-0.69836	-0.15277	-0.91497	0.841734	0.096316	-2.52658
0.973333	1.40809	0.298712	0.586277	-0.57317	1.11777	2.08887	-2.67595
0.974	0.594126	-0.87742	0.463326	-0.80525	1.95818	-1.95739	-1.74015
0.974667	-0.87388	0.213205	0.912371	0.287521	-0.55999	-1.06003	-1.47098
0.975333	0.676194	-1.55623	-0.21549	-1.04201	0.657135	-2.14145	-0.88847
0.976	1.67352	-1.1902	0.810135	-0.28914	2.53412	-1.82172	-0.37809
0.976667	1.06332	-1.49009	-0.6476	-0.39876	-0.37121	-1.39473	-0.50803
0.977333	1.20619	-0.89514	-0.92136	-0.45222	2.6743	-0.54556	-1.17549
0.978	-0.05435	-1.0381	-0.59947	-1.04274	1.43683	0.511428	-2.46351
0.978667	0.373599	-1.36566	-0.44321	-1.21085	2.10417	-1.73921	-2.08838
0.979333	0.097622	-0.45801	-0.40314	-0.92007	1.37519	0.869812	-2.0452
0.98	0.319705	-1.13253	-0.72542	-0.94684	0.874579	-2.84465	-0.80303
0.980667	0.359705	-0.82625	-1.09267	-0.69267	-0.23339	-2.76555	-0.54076
0.981333	0.829351	-1.22075	-0.77061	-0.66554	1.4944	1.87224	0.208602
0.982	-1.74096	-0.77323	-0.34791	-1.21987	2.44164	-0.94	-0.07268
0.982667	0.792993	-1.91794	0.9438	-0.94018	3.47578	-0.58509	0.140572
0.983333	-0.51782	-1.27364	0.435614	-1.18825	2.07583	-0.44604	1.01507
0.984	1.78131	-1.65498	0.628614	-0.60138	1.78462	0.313088	0.637846
0.984667	0.368576	-1.33953	0.773142	0.221969	2.48224	-2.01552	-0.05235
0.985333	0.087633	-1.15892	0.971446	0.132705	1.11233	0.190056	2.69336
0.986	-0.80934	0.44282	-0.79083	0.554833	0.767127	-1.58357	2.15587
0.986667	-0.21264	0.200156	1.72122	-0.04919	3.34486	-2.26852	0.873489
0.987333	0.510368	0.197851	0.571821	1.30641	0.705215	-1.86349	0.000541
0.988	1.56941	0.146564	0.910985	0.551839	-0.44388	2.3761	-1.43602
0.988667	-1.67305	0.485216	-0.22965	-0.36214	4.69075	0.557208	-0.87275
0.989333	0.912392	-1.78793	0.452672	-0.10512	1.93635	-2.75024	-0.96152
0.99	-1.44859	-2.0737	-0.63318	0.490503	3.14494	-3.20048	-1.31528
0.990667	-1.15085	-0.93505	1.28958	-0.11527	-0.19588	0.900995	-1.37205
0.991333	-0.08236	-0.07409	0.989165	0.325638	-0.81294	-3.99114	-2.18169
0.992	1.21911	-1.79104	1.03159	0.069984	4.68553	-1.58569	0.244121
0.992667	-0.6279	-0.17051	1.68058	0.367784	2.69639	-0.03957	0.768623
0.993333	0.06932	-1.12065	1.4964	0.216304	2.89922	0.355017	2.02486
0.994	0.475674	-0.66295	0.610059	-0.28371	-0.09716	-1.02937	1.17534
0.994667	0.746355	0.468874	1.11743	0.961657	4.00275	-0.47116	1.02019
0.995333	-0.2276	1.78238	0.586325	0.239609	1.88255	-2.93001	1.11467
0.996	-0.40504	0.380935	1.84534	1.50315	3.22486	-2.24993	1.9499
0.996667	1.83839	1.98159	1.1046	0.181251	1.40409	-1.49288	-0.4933
0.997333	-0.49808	0.794077	1.36047	0.42451	1.51031	-1.40701	0.139298
0.998	1.247	-0.4435	1.40567	1.33488	1.23622	0.316833	-1.97485
0.998667	-0.71524	0.638617	-0.09711	-0.40671	0.731743	0.805027	0.593741
0.999333	-0.22128	-0.839	0.70689	0.409913	1.24803	-0.88367	-0.4782
1	-0.13274	-0.15344	3.07646	1.40736	1.91316	0.481467	-0.73393
1.00067	4.69757	3.77927	18.3276	7.47068	8.19689	0.067931	2.81369
1.00133	9.2671	9.58353	37.9859	16.5445	7.8928	2.89025	7.66109
1.002	11.7712	10.2952	48.669	22.9102	9.95553	4.48543	9.59411
1.00267	14.0265	11.3317	58.1848	25.3411	12.4449	8.86621	15.1827
1.00333	16.4052	11.8278	63.218	28.5244	12.3606	12.9405	13.7485
1.004	20.3135	14.829	68.6078	32.1664	17.2643	8.77733	16.1681
1.00467	21.4082	13.4695	68.8039	33.9933	16.3566	12.4874	18.7484
1.00533	23.5147	15.1299	70.4887	36.0681	18.2505	13.6925	22.0645
1.006	26.126	16.6265	71.171	35.4766	19.7422	15.1143	22.8385
1.00667	28.1547	18.3503	73.7024	36.5052	22.4583	13.208	26.4646
1.00733	29.5203	18.0845	71.5981	38.4497	18.9261	15.1668	28.4166
1.008	31.9017	17.8218	71.8008	37.2227	20.6507	16.9123	33.3875
1.00867	31.3463	17.9145	71.3498	38.6124	23.9479	14.9954	33.4327
1.00933	33.7818	17.7297	71.4032	37.3609	24.9947	18.8744	34.1341
1.01	35.7676	18.7097	72.2525	38.2703	24.8007	23.3881	37.8855
1.01067	35.8084	18.8555	73.9164	37.0656	26.3406	22.0455	41.2193
1.01133	35.8625	18.675	74.2119	37.5882	24.565	20.1984	40.4423
1.012	37.9694	18.7112	73.3705	36.4852	24.8502	20.6663	40.9922
1.01267	38.0429	18.3839	72.8032	38.0871	24.1903	21.8116	43.7211
1.01333	37.8722	18.3624	72.6596	37.4768	25.3402	21.8798	46.0214
1.014	40.2554	17.9037	69.664	36.4012	24.3119	22.6122	44.8739
1.01467	39.9893	18.3775	70.0514	36.3256	27.297	22.1159	47.1036
1.01533	39.5942	18.1107	69.7444	37.133	24.7147	19.7655	44.9915
1.016	39.8037	19.6269	68.8494	36.7418	23.0446	26.1862	49.1025
1.01667	39.881	18.5643	68.8697	36.2736	25.9008	23.6568	45.8407
1.01733	37.5325	18.8025	67.3377	35.2901	24.2821	23.7687	46.0424
1.018	38.9592	18.3272	66.3016	36.0616	26.2648	24.3095	48.3268
1.01867	40.3841	18.5615	64.4803	34.8698	26.7346	24.5151	47.248
1.01933	38.6441	16.6272	66.5175	36.0573	24.0327	24.7497	47.8279
1.02	39.807	17.4951	67.0494	35.6923	23.8881	23.6551	47.1067
1.02067	39.1921	17.8393	70.1306	35.5988	25.4382	22.7199	45.2535
1.02133	39.8374	17.4048	71.3915	35.2887	26.6494	24.2383	43.5788
1.022	38.9559	18.7597	69.6051	34.4607	26.795	22.5377	44.3878
1.02267	38.7189	17.2564	70.4962	34.6048	23.6742	26.2159	47.8343
1.02333	39.1492	16.4027	67.8634	35.3444	29.0582	24.2659	45.2435
1.024	38.5242	17.0515	69.4676	34.5678	29.143	25.7756	44.8431
1.02467	36.8191	16.6655	67.2385	35.3561	25.5227	24.0643	43.8433
1.02533	35.9663	16.947	67.0679	34.8552	24.0839	26.8214	43.7595
1.026	35.5568	16.3116	65.861	36.0601	26.1172	22.9616	44.5415
1.02667	34.0962	16.214	64.536	34.7433	24.077	25.0996	44.572
1.02733	34.8865	15.4799	62.1215	35.1367	27.3458	24.2713	43.507
1.028	33.7214	15.1532	61.9509	35.6448	25.922	19.6475	43.2385
1.02867	33.9504	16.9723	62.1836	35.2419	25.0334	22.6484	43.9089
1.02933	33.787	15.3882	62.7732	36.0301	26.5905	23.3025	42.6735
1.03	36.8356	15.3128	60.8674	35.4687	29.029	23.792	42.4064
1.03067	34.556	15.1297	62.9588	36.3776	30.3278	23.8999	42.6394
1.03133	36.1504	15.2958	60.3479	34.5386	26.44	24.2085	40.3685
1.032	35.4803	15.2334	61.227	34.6046	28.8494	23.3331	40.7403
1.03267	35.1538	16.6428	60.8296	35.9012	28.2254	24.3488	43.2317
1.03333	34.3741	15.5182	64.7925	34.9291	25.1063	22.1239	40.9521
1.034	33.7207	16.8273	64.1761	33.7232	28.5395	24.0808	41.1835
1.03467	32.836	14.1804	63.4958	34.3991	27.1495	22.0813	42.0098
1.03533	32.3154	15.3586	63.5077	34.1106	29.1721	21.7222	40.2738
1.036	31.5035	16.0529	63.8896	34.4634	29.3021	22.7143	38.9972
1.03667	31.9872	15.9867	61.623	34.0568	29.88	24.2323	40.3812
1.03733	32.6985	15.418	60.561	34.067	26.6716	25.3923	39.3201
1.038	32.4074	15.0199	61.1602	34.2102	28.454	24.7437	41.4131
1.03867	32.5309	15.8497	60.9275	35.1329	22.1576	22.6574	40.1731
1.03933	30.3348	14.8576	59.1516	34.6282	22.1968	22.1786	39.59
1.04	30.056	16.4146	59.3657	34.4712	25.9739	20.7454	39.7452
1.04067	30.8162	15.0519	58.1804	33.9703	29.5802	21.537	36.239
1.04133	30.9491	17.2204	59.0317	33.8268	30.0467	18.5957	41.4316
1.042	28.7752	16.5889	59.5869	33.8876	25.9962	24.6846	41.3729
1.04267	27.4061	16.787	61.7146	33.6405	23.8486	23.7011	39.3747
1.04333	28.6931	16.6967	61.5215	34.2602	27.8583	20.6756	40.7264
1.044	29.7699	15.6654	62.4818	34.0725	24.3883	21.2304	41.1805
1.04467	29.7038	16.6481	59.8733	33.2911	26.8264	23.3352	38.373
1.04533	30.4178	15.9815	59.7637	34.2672	27.783	24.3926	39.8198
1.046	28.4719	18.3557	59.5495	32.3043	26.6388	24.0227	41.6451
1.04667	28.3627	16.2402	60.1987	32.9948	23.4472	21.9123	40.3396
1.04733	28.0692	13.802	59.5955	33.6478	23.8977	21.4898	38.0964
1.048	29.9209	14.4641	60.3839	31.9221	21.1287	22.5747	40.2779
1.04867	26.0197	17.1621	58.2794	32.6034	26.6245	21.4107	38.7042
1.04933	26.4072	17.6954	57.9142	33.4425	26.4939	23.14	38.7618
1.05	25.3827	16.2191	58.8907	32.1831	25.8245	20.7558	38.4951
1.05067	25.4338	18.8761	56.6449	32.286	27.1922	19.2927	37.0136
1.05133	28.0858	16.496	54.9923	31.5525	24.2165	19.5949	37.6004
1.052	27.3504	17.0188	53.3318	31.6256	23.5343	21.2349	38.2428
1.05267	25.9542	18.3087	50.7839	32.1894	26.0729	20.8354	37.5253
1.05333	22.9005	17.4904	48.5551	30.9924	24.9775	19.7489	37.4305
1.054	24.5916	14.952	46.4573	32.0737	27.4294	21.0311	35.7014
1.05467	23.0603	17.0444	48.1398	31.526	25.5872	20.4932	35.1436
1.05533	23.5776	16.2901	49.1495	30.3157	27.8824	22.4531	34.8481
1.056	24.2042	15.8639	50.2029	32.2122	24.1563	22.2713	35.8412
1.05667	22.5632	17.0308	51.5759	30.2477	24.4131	21.2103	32.5605
1.05733	22.2677	16.8531	52.126	30.8985	22.3655	25.0286	35.6648
1.058	22.1422	16.7025	51.4426	30.7205	26.0652	19.7712	33.3751
1.05867	24.4066	17.2844	52.358	30.7688	23.874	17.7747	32.1408
1.05933	24.4115	18.2535	52.3997	30.141	24.147	21.0665	30.966
1.06	22.5029	17.8973	52.6298	30.5304	23.9753	22.3356	30.8752
1.06067	21.5294	17.1804	52.216	30.9386	21.6118	17.4295	32.6082
1.06133	20.3984	18.2648	52.7673	31.0377	19.4195	19.1489	32.095
1.062	19.0741	19.5172	52.8159	32.0494	21.8983	20.6022	29.5078
1.06267	19.9535	19.6193	52.3985	30.33	23.5846	20.877	30.5846
1.06333	19.7315	16.2323	51.303	30.3545	25.3194	17.6921	30.1641
1.064	19.3784	16.9534	50.1015	29.0247	22.7789	20.3583	29.3495
1.06467	19.3696	17.3312	47.1175	26.7647	20.9057	20.8053	29.5574
1.06533	23.868	17.6505	45.2901	27.341	21.0693	21.5247	28.8516
1.066	26.5832	17.1461	45.1545	28.3016	22.4604	18.4623	27.8191
1.06667	25.015	18.6201	45.8382	28.3548	24.0631	17.4291	27.6284
1.06733	23.9472	18.1055	46.4257	29.5933	21.6451	18.3985	27.8608
1.068	20.8555	18.6831	50.2422	28.6424	22.43	18.8125	27.779
1.06867	19.6834	16.0003	50.5326	28.1773	20.563	15.6674	25.741
1.06933	23.4313	15.5733	51.7302	27.9578	18.8072	19.6507	26.4913
1.07	20.6998	14.2565	51.7121	26.9808	23.8332	17.1742	27.6867
1.07067	17.8656	14.2045	51.9797	26.5596	25.7025	22.238	27.7227
1.07133	17.7307	13.771	52.8907	27.7101	20.9105	22.0022	28.1356
1.072	20.4561	13.5499	53.9086	27.2013	22.0651	18.9532	25.8726
1.07267	19.8825	13.2511	54.3364	26.5115	20.1942	18.1217	26.2065
1.07333	20.404	15.2535	54.8889	27.0169	19.4734	23.2291	28.073
1.074	15.916	16.0286	56.3144	26.3819	16.5016	17.4414	26.8212
1.07467	17.0462	20.1653	55.2067	26.2706	21.6512	19.6231	26.5444
1.07533	16.4121	16.6809	55.0729	26.497	20.6906	19.3686	24.0167
1.076	15.9176	15.3592	54.7813	26.6877	21.2965	20.6371	24.0205
1.07667	15.2727	17.2041	53.9212	27.5219	18.9876	19.6457	23.6754
1.07733	16.0974	20.1084	52.5538	26.7485	16.413	17.6273	25.453
1.078	14.2939	16.4882	50.3818	26.8056	17.9719	18.9666	24.9463
1.07867	14.6235	17.5588	50.257	27.1877	19.4905	19.1405	23.8884
1.07933	15.2438	19.1301	52.4738	25.914	17.9944	17.4889	25.7163
1.08	15.0289	19.0122	53.0311	25.8923	15.8283	16.7193	25.698
1.08067	13.8393	16.688	52.6499	26.665	19.358	19.333	24.7767
1.08133	13.9828	20.2847	51.7032	25.904	17.7385	14.7916	23.2147
1.082	13.5081	18.056	51.6537	26.0585	17.9841	18.3799	23.1457
1.08267	14.2754	17.884	50.8929	26.415	18.3636	20.1989	21.9774
1.08333	13.5057	18.5231	51.6218	25.6875	18.5155	18.4604	23.667
1.084	12.6595	18.9282	53.5754	25.2418	18.4855	17.2859	23.3503
1.08467	13.0909	17.0887	53.8723	27.0498	16.9295	17.8067	24.0847
1.08533	13.9866	19.0339	53.8411	26.0376	17.9531	18.4206	24.0591
1.086	17.2169	19.8008	53.0401	25.4306	17.2146	15.6344	25.2313
1.08667	16.4105	17.96	52.9176	26.1858	15.3394	17.2777	25.8079
1.08733	15.5534	18.8014	52.9864	27.1526	14.6392	19.9764	27.4052
1.088	16.1894	15.3078	53.3994	24.3862	16.3288	15.1925	25.1955
1.08867	12.9078	17.8027	53.666	25.4362	13.8028	18.8519	25.4843
1.08933	13.3999	14.674	53.6444	26.428	17.7463	17.3947	24.8188
1.09	15.3672	13.471	53.532	25.0787	18.3008	17.2411	25.314
1.09067	16.3508	16.8914	50.7799	25.4003	16.4313	20.2019	26.5009
1.09133	12.8523	17.017	49.4423	27.0452	14.7789	16.6548	26.2157
1.092	12.7378	16.401	48.0456	25.5195	19.0817	17.9203	25.717
1.09267	14.2851	14.8084	46.7523	25.7221	14.8924	17.4202	25.3952
1.09333	13.4264	13.7225	44.9508	26.124	16.3824	20.2242	27.6305
1.094	11.8442	13.2785	45.6217	25.5489	18.5861	19.5469	23.6102
1.09467	13.0556	13.8892	45.4686	25	16.574	15.8665	26.7864
1.09533	15.0034	12.9983	45.9849	25.3203	12.8044	15.7355	22.7128
1.096	13.521	12.2349	45.6409	26.3259	15.7851	15.6368	22.031
1.09667	13.4715	12.9868	45.8682	25.4194	14.5301	14.5623	23.2931
1.09733	13.5621	13.6715	47.8604	24.7888	16.1548	18.5957	23.9929
1.098	11.1108	12.8994	48.4423	25.0552	16.4052	16.6187	22.5728
1.09867	11.9222	12.5629	47.6973	26.1361	17.0878	18.4744	22.5558
1.09933	12.2464	12.2778	48.437	25.2976	13.7746	17.8119	24.5452
1.1	14.9285	12.0278	48.4462	24.4585	16.1863	16.6198	22.5636
1.10067	15.3261	11.472	49.5411	25.6382	18.1494	17.0271	23.4389
1.10133	15.0289	11.1694	47.8615	25.966	16.1242	17.1173	25.2745
1.102	14.553	11.2856	49.3334	25.3803	17.5509	17.762	24.3815
1.10267	12.5472	13.7523	48.8343	24.3441	14.567	18.4291	24.2944
1.10333	14.1975	12.3238	48.4326	26.4868	12.3796	18.2965	22.8469
1.104	15.3402	10.5611	48.6222	25.9929	14.5498	17.4155	21.987
1.10467	15.5992	10.5159	47.2264	25.2954	16.02	14.2133	24.042
1.10533	15.0958	9.97172	45.137	25.6503	13.0434	14.364	24.0669
1.106	15.0644	9.98817	43.9836	27.1158	15.5829	17.7049	21.8004
1.10667	14.7357	10.0601	41.7469	26.7987	14.6817	18.0393	21.2555
1.10733	14.6647	11.3395	42.252	24.9153	16.1762	20.793	21.3536
1.108	16.1884	10.7332	43.4894	26.0908	17.119	19.1523	24.5664
1.10867	14.2575	10.9509	45.2606	25.9643	17.4759	21.2318	23.2824
1.10933	14.1687	11.9478	47.0172	24.9745	13.1532	19.3242	22.8249
1.11	16.0539	12.3628	45.8505	24.8005	12.996	17.3477	24.3305
1.11067	15.338	14.8307	45.2741	25.8594	14.3834	18.6273	22.4245
1.11133	15.8702	15.5391	45.2854	25.1148	14.492	17.6493	21.7506
1.112	16.2424	12.4226	47.2869	23.7162	15.6668	18.9226	20.6982
1.11267	15.7246	12.6112	49.9677	24.8287	15.4224	18.1505	20.9361
1.11333	15.0124	12.4014	49.7478	25.0364	15.8695	18.9279	22.9158
1.114	16.9354	10.651	50.3779	24.9608	13.6587	19.1842	22.5136
1.11467	14.5652	12.4754	51.5645	25.2921	13.1682	19.3481	23.462
1.11533	15.5285	11.2043	51.3351	23.9093	16.1598	16.9367	22.692
1.116	15.0863	11.3871	51.687	24.4573	12.7385	16.8624	23.5188
1.11667	13.7322	12.5975	53.6791	24.6866	13.9662	17.9634	22.2567
1.11733	13.4166	11.0821	54.2274	23.9844	15.4823	19.3064	20.5398
1.118	13.8469	11.2174	52.9031	23.3369	14.6981	18.9469	22.0351
1.11867	14.0651	11.0724	53.8336	23.1406	12.6913	15.3967	21.9997
1.11933	15.0699	9.34291	53.3099	23.3965	13.8793	14.1504	23.1958
1.12	14.6159	10.9923	52.1621	24.5748	13.2305	19.0195	23.939
1.12067	14.6441	9.88848	52.0793	23.7265	10.2765	18.1199	25.7103
1.12133	20.341	10.4675	51.5114	23.4361	12.1777	19.0778	24.966
1.122	20.1782	8.98989	52.9786	24.1415	12.0527	14.0833	26.1647
1.12267	18.2529	8.89788	53.1197	24.3344	12.0502	16.9063	21.7172
1.12333	19.9299	9.40779	52.3875	24.4893	13.3221	17.3243	23.0948
1.124	18.737	9.52261	51.753	23.2058	12.5792	16.1767	23.0687
1.12467	19.3024	9.34302	50.0584	22.1285	14.0665	17.6271	22.6193
1.12533	18.116	10.1775	50.374	24.2337	13.6375	16.1337	22.1024
1.126	17.2539	10.3117	50.2854	24.7702	12.3382	14.1809	22.4333
1.12667	16.3273	9.54003	49.8149	23.0817	11.524	17.363	21.3217
1.12733	14.7728	8.87628	51.4962	23.2743	12.5571	13.0275	21.67
1.128	14.8467	11.1693	50.7181	23.8613	13.2731	15.4934	22.4922
1.12867	15.8239	10.4769	50.4261	23.7875	13.0114	14.2795	22.0709
1.12933	16.9766	10.0338	48.2767	23.5471	14.1371	11.9768	20.9225
1.13	17.6583	9.07627	50.1233	23.8439	9.22733	15.0785	19.8778
1.13067	16.8212	8.74731	51.0554	22.2439	10.3314	15.1308	19.846
1.13133	15.9966	9.60822	48.9092	22.4676	9.67586	14.3341	17.6802
1.132	15.7882	10.6308	47.816	20.7467	12.5284	15.0663	17.2891
1.13267	13.6436	9.86629	47.2105	22.0827	11.9831	13.9598	15.1957
1.13333	16.7856	9.09508	47.4283	21.6002	9.94071	13.9836	17.5965
1.134	15.325	9.57425	46.4709	20.5654	9.54164	14.8107	17.9075
1.13467	14.7577	9.60453	47.6203	20.9915	10.3753	17.7688	17.9678
1.13533	15.8854	7.7579	47.6848	21.5053	8.78234	14.2488	17.6746
1.136	14.6918	9.15957	48.6867	20.5703	12.6086	12.5866	15.9653
1.13667	15.5871	9.13855	49.4283	21.3666	11.47	12.3307	17.746
1.13733	15.9632	9.28093	50.905	20.8753	10.9095	13.7027	17.7034
1.138	15.5039	9.2275	50.6332	21.5305	12.6891	14.9642	18.929
1.13867	15.3113	9.33464	52.3085	21.7189	10.9338	15.7988	18.356
1.13933	16.5109	7.79953	51.0913	20.7614	12.1071	14.0052	18.0975
1.14	18.9427	9.24433	51.1018	20.4045	11.2951	13.7217	20.3924
1.14067	16.1449	7.52624	50.7969	20.2206	11.6196	9.49038	17.9317
1.14133	17.99	8.59292	50.7229	22.5539	10.1529	12.3232	19.3857
1.142	17.293	7.18438	48.526	20.3931	11.7369	13.0211	20.0126
1.14267	17.8473	6.90406	46.0307	20.2779	11.2302	14.3132	20.7058
1.14333	18.2296	6.39443	45.4713	20.3495	13.7437	14.2029	20.0099
1.144	15.7696	7.56856	45.8767	20.8594	10.3765	15.2024	19.6449
1.14467	17.0304	6.99743	43.9858	20.9322	13.1137	11.7928	21.3682
1.14533	17.3989	7.04545	41.7403	20.0294	13.5947	12.1101	21.7881
1.146	18.9236	7.17556	42.3083	21.4812	14.9767	16.1663	20.6243
1.14667	17.5403	6.69723	43.1229	21.3067	12.6997	10.9822	20.7936
1.14733	17.602	7.76247	43.6017	20.7553	13.8416	13.7249	18.6283
1.148	17.4726	6.30903	44.7909	21.4787	10.4374	15.7817	18.8674
1.14867	17.5806	6.01842	45.1319	20.6853	15.1706	15.8114	17.0748
1.14933	16.8603	7.27645	45.5529	21.0654	14.3814	12.0903	18.1247
1.15	17.8098	7.00882	45.885	19.9375	13.477	16.427	19.2276
1.15067	17.4058	9.00999	44.656	20.1221	10.4454	11.2695	17.7655
1.15133	15.2356	8.45506	44.707	20.8198	12.1759	17.9344	18.0279
1.152	14.7508	7.82519	44.4253	20.2466	10.7396	15.4588	20.3876
1.15267	16.4214	8.94937	45.3497	19.9678	11.6357	15.8032	18.9824
1.15333	16.084	9.73933	47.2899	19.2126	9.91004	16.2095	18.8491
1.154	15.9441	10.6056	48.0624	19.3899	7.87345	17.5775	17.1864
1.15467	15.9475	9.84016	47.3384	18.8287	10.7938	16.9222	16.6284
1.15533	18.1128	8.0006	48.9491	18.6246	7.50363	14.0851	15.8674
1.156	18.8293	7.43774	48.7191	19.8493	9.44038	13.6026	15.3425
1.15667	17.889	8.33338	51.3085	19.0833	9.46077	15.4738	16.4737
1.15733	15.5737	9.56468	50.7092	19.1287	8.71454	14.7169	15.5257
1.158	18.043	11.6452	51.1274	20.4297	7.2466	16.2086	16.7255
1.15867	18.5395	8.87228	51.5615	19.1773	8.00062	18.2545	16.112
1.15933	16.5416	8.26432	50.2689	20.8587	12.9416	15.6047	17.3167
1.16	15.582	8.7344	50.9205	18.543	6.78289	16.9828	17.0759
1.16067	14.4303	7.81869	49.5603	18.3553	10.2284	17.2149	16.1781
1.16133	16.1829	6.92849	48.9226	20.5567	8.85996	14.3398	16.8744
1.162	14.8379	7.09636	46.7343	20.5385	9.41216	17.6754	17.2619
1.16267	16.1668	8.24979	43.7135	19.0584	11.1211	11.3389	16.8664
1.16333	17.7799	7.46726	44.4661	19.1902	7.92138	12.6734	18.892
1.164	16.1914	10.6564	43.781	19.9556	9.50012	15.1191	17.9529
1.16467	16.1549	10.5834	45.9539	20.0752	9.6944	17.9566	19.0403
1.16533	12.8836	8.51831	48.2263	19.961	9.90085	16.3724	17.4709
1.166	15.0166	7.96971	49.0622	19.2579	7.87732	17.6636	18.3014
1.16667	15.2569	8.18088	48.2799	19.8777	5.57322	15.3762	18.2913
1.16733	15.5842	9.25174	49.004	19.2186	9.44177	17.2178	17.6032
1.168	16.3494	9.23939	48.2309	19.5807	5.80423	13.2286	17.4605
1.16867	16.9541	10.3907	47.5561	19.5936	8.49671	16.0475	16.2313
1.16933	14.4228	9.89083	46.8097	20.0199	8.67147	17.3158	14.8335
1.17	15.6168	10.2826	47.3571	19.8494	7.13734	12.9382	15.7966
1.17067	14.0126	11.3899	44.2203	19.8182	7.44034	17.0673	14.0098
1.17133	14.1151	10.446	45.0841	18.8053	5.69037	16.5047	14.9231
1.172	15.2599	10.046	44.2239	18.793	7.84516	15.9802	15.0399
1.17267	14.0767	11.362	46.3419	19.2645	7.5693	16.221	14.1753
1.17333	13.9703	9.97406	42.8249	19.1429	6.20103	17.4562	17.321
1.174	14.9744	9.29809	43.2816	20.6404	8.21922	14.689	17.1504
1.17467	13.772	7.59762	41.4412	18.3667	6.18307	14.9113	15.8687
1.17533	15.9352	10.9042	40.7894	18.7742	9.16409	12.9939	16.9909
1.176	15.4059	9.6281	41.2336	18.1732	9.15991	11.4194	16.8862
1.17667	16.3479	10.668	40.3073	17.6347	6.07006	16.8977	14.7105
1.17733	16.0309	10.6214	41.1977	17.463	7.81908	14.9241	14.7887
1.178	17.2988	12.9733	43.9756	17.9608	9.75949	11.5389	14.8321
1.17867	15.4371	11.9135	44.0206	17.4041	8.49313	14.421	17.1281
1.17933	16.5465	10.6811	45.6773	18.5339	8.00501	12.7538	18.2171
1.18	15.2157	11.8514	45.735	16.8853	8.93109	14.0777	18.2288
1.18067	12.6997	9.8217	45.8371	17.8316	11.0075	11.9959	19.2623
1.18133	16.326	10.1451	45.5146	17.877	12.5002	15.2299	19.1897
1.182	15.5513	7.51534	47.6087	19.1195	10.6938	16.2293	17.182
1.18267	16.0871	8.98983	46.62	17.4231	10.6788	14.6928	16.7269
1.18333	13.9087	7.55769	45.2277	18.0601	11.0352	15.3268	16.0359
1.184	16.777	8.89412	45.1298	18.155	7.7504	15.5594	16.8594
1.18467	16.1991	6.77647	44.1508	17.4841	7.7433	12.1644	15.8801
1.18533	17.4651	8.3502	41.7924	17.3831	9.30321	14.9844	18.5603
1.186	16.5266	7.67876	39.8276	16.7489	9.36274	16.5093	17.1252
1.18667	16.2935	6.95057	38.8898	18.0402	7.37236	11.3882	14.5253
1.18733	16.4571	7.59815	38.4382	17.3149	11.3942	14.9131	18.0695
1.188	18.1884	7.60444	39.1363	16.8161	6.67274	10.6148	17.069
1.18867	15.2413	8.37027	39.4343	18.3174	10.2859	15.043	15.4182
1.18933	17.3729	6.70902	39.5578	17.3482	7.06416	14.6639	19.2476
1.19	16.5144	7.51214	39.4892	17.8111	7.87752	16.2321	17.8179
1.19067	15.2006	7.97086	36.1994	17.0413	9.30725	14.607	15.9472
1.19133	15.1395	8.35806	37.2848	17.1061	10.9089	13.5759	15.3378
1.192	16.3655	8.25691	39.5857	16.9163	6.73026	11.4489	16.2668
1.19267	15.263	7.37519	38.7291	17.1149	8.942	13.2286	13.702
1.19333	15.7366	9.09407	35.0357	18.1059	8.67395	17.3118	15.992
1.194	14.8401	9.69192	34.137	16.6086	8.66902	14.5159	15.1637
1.19467	15.1444	11.034	33.196	16.6272	10.6047	12.9274	15.2297
1.19533	15.5922	8.08086	33.0388	13.822	11.8541	14.49	14.9088
1.196	15.1426	8.50981	33.7766	14.1661	12.1918	13.799	14.0132
1.19667	16.5512	7.68059	34.9753	14.4719	9.62439	15.4252	13.7926
1.19733	16.4068	6.13117	35.6672	14.6738	9.69917	12.6159	14.9103
1.198	15.1334	7.58906	35.2743	14.7888	12.5152	14.4114	13.6172
1.19867	15.7151	6.43116	36.6015	15.3647	7.04559	11.5211	12.8091
1.19933	15.3677	8.55401	36.9518	14.4007	10.2641	13.0308	12.9909
1.2	15.6059	8.21858	37.1574	14.8441	6.87337	13.1671	13.223
1.20067	14.832	8.89842	37.1555	15.0781	5.79408	14.4462	15.4898
1.20133	16.9173	8.81722	36.9189	13.9262	7.01422	16.1831	14.0621
1.202	15.8397	8.73467	36.2477	14.0393	5.44086	16.8494	13.9416
1.20267	14.9663	8.30353	36.2531	14.1278	7.21837	14.4882	12.9559
1.20333	12.7011	8.16264	36.3963	14.1584	7.98074	12.5734	12.8958
1.204	15.0477	6.31083	36.8213	13.6693	8.9712	14.5843	14.038
1.20467	16.5789	6.84256	37.3786	13.4833	9.72215	12.1532	14.4734
1.20533	16.4301	7.3873	38.7082	14.4622	6.34486	13.1993	14.0382
1.206	13.8654	7.57266	39.8179	15.3812	11.3609	11.7559	13.5287
1.20667	14.279	8.60821	41.0893	14.2452	11.401	14.5961	15.1902
1.20733	15.063	7.60448	42.4473	14.3516	8.13568	11.0707	13.4197
1.208	15.6252	6.93592	44.2246	13.9047	11.3543	11.3098	14.8835
1.20867	16.6167	6.72752	43.3028	14.8411	12.2484	12.9009	15.8638
1.20933	17.7815	6.12614	44.9239	14.3455	11.7781	14.0583	15.716
1.21	15.8631	7.9156	45.2434	14.9058	10.3496	13.1979	14.0788
1.21067	15.1283	7.38778	48.2405	14.3548	9.4956	15.8712	15.912
1.21133	15.2755	8.4186	45.4384	14.8744	13.1577	11.9817	14.1087
1.212	16.0248	8.34337	47.0288	14.8457	9.57735	9.36264	14.9472
1.21267	14.4942	9.04998	47.0311	14.4239	8.36089	12.1204	13.7729
1.21333	15.8147	9.22084	47.1056	15.3398	11.4414	11.8741	13.0737
1.214	17.0973	8.96984	44.6128	15.2874	10.122	14.1062	14.3158
1.21467	17.3556	6.35637	44.111	14.347	10.784	13.5259	14.4671
1.21533	18.7833	6.28134	42.7323	15.0456	8.60499	9.58714	14.1839
1.216	16.0153	6.79107	42.4312	15.0541	11.262	12.8657	15.6474
1.21667	16.3711	5.16838	39.5647	15.315	12.7633	11.7864	14.7942
1.21733	17.5111	6.53433	38.7644	15.2656	11.1545	15.217	15.0474
1.218	16.6151	6.08371	39.5822	14.784	10.9705	13.1761	14.9641
1.21867	14.9484	6.93543	42.1801	15.0621	11.2576	12.2249	15.2584
1.21933	16.4109	7.76938	41.6975	15.1717	10.5317	14.958	15.5806
1.22	15.3761	7.40916	44.2702	14.8197	10.4417	11.7247	12.9331
1.22067	16.0383	8.59763	45.0044	14.9618	10.1799	13.1896	14.2728
1.22133	15.2901	7.9347	45.6065	15.0719	11.9372	14.9179	14.0975
1.222	16.3814	9.09611	46.4818	15.6601	9.31126	16.3048	14.2475
1.22267	15.5716	8.11666	45.295	15.3857	12.0435	14.9388	14.6394
1.22333	16.8117	8.79824	42.4225	15.795	9.23309	16.8216	15.5594
1.224	14.3749	9.88618	41.2254	15.2598	10.1253	13.468	16.3489
1.22467	16.196	9.25119	39.9895	16.1118	10.5232	12.4284	14.272
1.22533	16.7794	8.95267	39.5158	17.0352	10.6703	12.4271	12.788
1.226	14.0167	9.24688	42.3292	16.5588	11.9695	14.0784	12.9181
1.22667	16.1001	8.24936	43.8552	16.384	11.1055	11.6516	12.907
1.22733	15.5479	10.2003	44.5853	15.5493	13.5721	12.6097	13.4126
1.228	13.8529	7.48219	46.1214	16.902	11.94	16.1628	13.8129
1.22867	16.131	8.69144	45.0118	15.1209	10.3435	13.5088	11.8655
1.22933	14.4195	7.84617	45.7706	15.7499	11.036	15.2282	10.9523
1.23	16.3719	7.83959	46.5233	17.0504	8.38776	12.3529	11.8429
1.23067	14.5895	7.02512	46.2713	16.8882	8.02381	14.8634	10.0234
1.23133	15.2882	7.89683	44.3803	16.7482	9.2422	12.9519	12.2023
1.232	16.3832	7.95746	44.3969	16.3421	9.03571	10.8424	11.6283
1.23267	15.6806	7.94396	45.2156	16.3285	8.20543	9.51039	11.4294
1.23333	15.3299	7.77923	45.15	15.9356	5.52544	9.91822	12.5185
1.234	14.9078	8.45314	45.5827	15.4768	7.546	10.6974	13.4018
1.23467	14.1681	6.75816	45.1355	16.1187	7.47072	8.76566	12.3164
1.23533	15.087	7.72118	44.9645	15.8536	7.67754	11.4894	11.6883
1.236	13.6162	5.90178	44.1506	15.5529	9.27455	11.8071	11.9951
1.23667	14.7334	8.11799	43.6528	15.8253	8.16811	10.6994	11.3055
1.23733	16.387	6.83338	45.1386	15.7059	7.79043	11.4549	14.0295
1.238	16.554	7.37782	44.3397	16.014	7.22999	11.1487	11.9392
1.23867	15.46	8.10846	45.1065	16.3907	8.14517	11.046	15.0222
1.23933	14.3002	7.85151	43.3556	15.358	7.2075	11.0245	13.2352
1.24	15.9953	6.94557	42.8715	15.4078	6.73934	12.0007	13.0496
1.24067	14.9297	8.74074	44.221	15.4399	10.4778	12.6503	14.6767
1.24133	16.2392	8.07847	43.3403	14.4813	7.48698	13.993	14.6944
1.242	15.0793	7.22451	43.2004	14.7755	8.60726	11.7216	15.2029
1.24267	14.4672	7.9077	42.7622	13.8123	9.27074	9.51361	13.9023
1.24333	15.0079	8.46304	42.8056	14.0265	11.3769	9.88984	11.2447
1.244	16.4712	7.35644	43.3521	15.8941	10.2676	12.658	12.6545
1.24467	17.7606	7.07478	44.113	15.5255	11.4338	9.91661	10.6877
1.24533	16.6505	6.52158	43.3168	14.2706	9.18184	12.7903	12.6747
1.246	15.0099	7.59557	42.1388	14.9219	8.26845	11.7324	13.0671
1.24667	16.3456	6.69267	42.0443	14.2108	7.74747	13.8697	12.6461
1.24733	15.5786	7.15541	42.4526	13.5737	9.03583	11.5648	12.8277
1.248	14.8242	7.39964	43.9158	14.7984	6.07342	11.3403	12.4245
1.24867	14.3291	7.48524	43.4123	14.1893	9.31969	9.51524	13.6132
1.24933	16.5984	7.54544	43.5392	14.3114	9.6196	14.0026	13.104
1.25	15.5641	7.80532	42.5008	14.2512	8.73162	11.0584	13.1391
1.25067	16.4318	7.77891	41.1645	14.5154	9.93852	6.17855	10.9364
1.25133	16.0911	5.92969	40.3377	14.6339	6.76114	10.4699	14.8483
1.252	13.955	5.30831	40.9851	15.3411	10.2768	10.5432	10.8555
1.25267	14.8927	5.93656	39.2041	15.5274	10.2735	13.9782	10.7945
1.25333	16.4043	5.77323	38.8716	14.9084	9.56378	9.41089	13.7105
1.254	15.9742	6.4389	39.5319	15.6345	8.15729	13.8505	12.8396
1.25467	15.5171	6.01541	39.6957	15.0033	8.21298	9.8626	11.6615
1.25533	17.2069	6.87292	40.4936	14.7166	10.3475	12.8432	13.6979
1.256	17.2119	6.39964	39.9682	14.7368	10.5621	11.8644	12.7335
1.25667	15.106	8.14164	38.589	15.3625	11.6513	12.225	13.088
1.25733	15.4201	5.29948	39.137	15.6732	10.7894	11.5535	10.7882
1.258	15.5476	8.16811	39.0548	15.2888	11.4436	12.796	10.0079
1.25867	14.27	5.77961	38.8786	15.2123	10.4006	9.90193	10.7594
1.25933	13.3753	6.15307	37.6643	15.7762	6.74076	9.75998	9.48575
1.26	15.1451	5.49192	37.8228	15.4162	8.43967	11.8417	10.4532
1.26067	15.9959	4.6277	36.7482	15.6081	8.32742	10.2574	11.0317
1.26133	14.9783	5.06023	36.3983	14.4102	8.23821	12.3553	8.90084
[truncated: 26,608 more rows]
