# Supplementary material for: Differential synaptic depression mediates the therapeutic effect of deep brain stimulation
Source: Nat Neurosci. 2025 Oct 16;28(12):2575–87. doi: 10.1038/s41593-025-02088-w (PMC12672378; doi:10.1038/s41593-025-02088-w)
Supplement: Supplementary file 19 — Statistical source data. [file 41593_2025_2088_MOESM19_ESM.xlsx]

## Sheet: Panel c
Time (min)	136-3	130-3-l	136-4-l	136-4-r	131-4	130-5
0.000667	0.797025	-0.4226	-0.53413	2.0456	2.23134	0.370013
0.001333	1.21166	-0.35084	-0.93743	1.1164	2.61288	0.659813
0.002	1.33103	-0.47069	-0.78928	1.06677	3.26683	0.501379
0.002667	0.818888	-0.67415	-1.54362	0.918543	3.38277	0.486596
0.003333	0.278932	-1.00426	-0.87405	0.758913	3.0665	0.033885
0.004	0.406126	-1.12628	-1.72228	0.391025	3.59476	-0.62464
0.004667	-0.21782	-0.73623	-1.21467	0.385845	3.39102	-1.09074
0.005333	0.683623	-0.87229	-1.3311	0.277525	4.22063	-1.07753
0.006	0.855906	-0.56302	-0.53502	0.222145	3.58352	-1.44055
0.006667	1.09028	-0.79495	-0.40991	0.00706	3.63252	-1.20864
0.007333	0.801889	-0.87196	-1.23711	0.212582	4.35603	-1.31382
0.008	0.886281	-0.92856	-0.67858	-1.27832	4.01329	-1.0003
0.008667	0.659284	-0.72307	-0.64671	-0.95451	2.34254	-0.06362
0.009333	0.853463	-1.0068	-0.50324	-1.33459	1.75195	0.315198
0.01	0.441291	-0.47443	-0.98315	-1.72637	-0.45255	0.936424
0.010667	1.39868	-0.52831	-0.85116	-0.71319	0.206755	0.935094
0.011333	0.506988	-0.67153	-0.57158	-1.45363	0.937493	0.303099
0.012	0.473059	-0.79246	-0.76569	-1.69091	1.73401	0.240228
0.012667	1.06001	-0.20401	-0.62666	-1.25331	1.89344	-0.35875
0.013333	0.322217	0.052723	-0.0259	-1.89239	2.04143	-0.63716
0.014	0.361999	-0.12312	-0.48094	-2.08874	2.18118	-0.40561
0.014667	0.8188	-0.5635	-0.53832	-2.26401	1.26885	-0.46676
0.015333	0.616434	-0.35498	0.041679	-1.81945	0.500173	-0.85013
0.016	0.817111	-0.49252	-0.07213	-1.93451	0.827579	-0.97658
0.016667	0.966223	-0.59171	0.141028	-2.48985	0.158235	-0.36268
0.017333	0.432568	-0.04262	-0.49375	-2.31119	0.37937	-0.48446
0.018	1.40643	-0.72868	-0.30327	-2.08648	-0.58897	0.104057
0.018667	0.675527	-0.30248	-0.17602	-1.13365	-0.01993	0.193305
0.019333	0.483487	-0.69458	-1.23199	-2.11357	-0.05066	0.027857
0.02	1.07828	-1.07277	-1.16756	-1.87863	-0.66215	0.108618
0.020667	1.11369	-0.99787	-1.30152	-2.22707	0.543885	0.355463
0.021333	1.0726	-0.77272	-1.24026	-2.51349	0.413402	0.142866
0.022	0.82339	-0.68839	-0.17315	-1.78351	-0.13668	-0.25024
0.022667	1.17759	-0.5165	-0.43052	-2.13071	-0.67598	-0.24701
0.023333	0.841798	-0.64559	-0.25718	-1.45188	0.551177	-0.33011
0.024	0.794078	-0.25532	0.195808	-1.88652	1.41959	-0.12371
0.024667	0.388453	-0.8339	-0.18907	-1.86859	1.08734	-0.38221
0.025333	0.353121	-0.47904	-0.31699	-1.63434	0.685883	0.13297
0.026	0.428454	-0.66865	-0.50129	-1.93018	-0.22566	-0.66146
0.026667	0.363962	-1.37361	-1.48429	-2.11034	0.132278	-1.35413
0.027333	0.325534	-1.0365	-0.47147	-1.33753	-0.62116	-1.33118
0.028	-0.01772	-0.36964	-0.89426	-2.64663	-0.61637	-1.20672
0.028667	0.479286	-0.74623	-1.10354	-1.76757	-1.19673	-1.60869
0.029333	1.42793	-1.21749	-0.62784	-1.35339	-1.3312	-1.57933
0.03	0.810193	-1.36569	-0.87799	-1.44031	-2.0398	-0.91682
0.030667	0.797755	-0.75287	-0.69916	-2.29738	-2.78879	-0.83099
0.031333	0.928588	0.36547	-0.5834	-2.43538	-3.20514	-1.34126
0.032	0.57529	-0.41606	-1.22271	-2.92653	-2.31501	-1.52564
0.032667	0.734968	-0.865	-1.39451	-2.41399	-2.54795	-1.54102
0.033333	0.205703	-1.04448	-0.66982	-1.90467	-2.16955	-2.13625
0.034	0.635707	-1.39073	-0.70153	-1.65233	-3.42893	-1.96381
0.034667	0.870649	-0.39663	-0.04205	-1.4368	-2.52917	-1.78837
0.035333	0.402913	-0.54791	-0.11121	-2.21987	-2.84687	-1.79093
0.036	0.229021	-1.25194	0.106342	-2.25338	-1.60239	-1.27478
0.036667	0.74533	-0.34044	0.304943	-1.53447	-2.71653	-0.64464
0.037333	0.13648	-0.94806	0.190221	-1.63594	-1.51522	0.175205
0.038	0.413933	-0.82974	-0.5068	-1.35034	-1.33176	0.423854
0.038667	0.349801	-0.97256	-0.34803	-1.55696	-0.93287	0.417501
0.039333	0.291223	-0.9475	-0.25114	-2.06035	-1.70646	0.017522
0.04	-0.18916	-1.03767	-0.9341	-1.02522	-1.2412	-0.1842
0.040667	-0.0898	-0.87673	-0.46317	-1.12701	-1.4381	-0.4062
0.041333	-0.31967	-1.3785	-0.3233	-1.61625	-1.40241	-0.53262
0.042	-0.40913	-1.53236	-0.52181	-0.97211	-1.35556	-0.81491
0.042667	-0.06622	-0.75089	0.530639	-1.506	-1.87709	-0.43594
0.043333	0.0661	-1.59013	0.233427	-1.68581	-1.10234	-0.12215
0.044	0.967575	-1.78102	0.549559	-1.00582	-0.5269	0.417461
0.044667	0.891128	-1.82225	1.10814	-1.69956	0.285623	0.225885
0.045333	0.463246	-1.35495	0.595448	-1.57763	-1.17349	0.215674
0.046	0.213735	-1.55483	0.827194	-2.1267	-1.99161	0.437918
0.046667	0.736568	-1.57077	1.01007	-1.16947	-2.77107	0.448586
0.047333	0.799745	-1.34299	1.51441	-1.32703	-2.89548	0.804999
0.048	0.380783	-1.21826	0.498098	-1.58268	-3.21341	0.796962
0.048667	0.23237	-0.77244	-0.09679	-1.45535	-2.24176	0.724729
0.049333	0.490726	-1.32753	-0.40533	-1.50493	-2.02883	0.450961
0.05	0.801894	-1.55616	0.278859	-1.54079	-2.0731	0.565266
0.050667	0.564316	-1.37444	-0.295	-1.53599	-0.88975	0.488109
0.051333	0.445059	-1.27072	-0.49724	-1.059	-1.6054	0.714693
0.052	1.11194	-0.83489	-0.78655	-2.26306	-0.7596	1.63115
0.052667	1.6476	-0.74057	-0.90464	-1.80122	-1.02797	2.26314
0.053333	1.0702	-1.09021	-0.94629	-0.85247	-0.48347	2.29349
0.054	0.986787	-1.83334	-0.91338	-1.22054	0.484456	1.71859
0.054667	0.868738	-1.93302	-0.51406	-1.11817	1.64946	1.06949
0.055333	0.319549	-1.07904	-0.70381	-1.16539	1.71968	0.014999
0.056	1.09425	-1.5523	-0.74965	-1.03151	0.403138	0.294344
0.056667	0.877296	-1.06947	-0.22466	-1.72227	-0.52597	-0.18222
0.057333	0.581592	-1.59049	-0.7763	-0.55866	-1.01028	-0.61261
0.058	1.06279	-1.69337	-0.74561	-0.399	-0.50184	-0.86543
0.058667	0.299479	-1.23215	-1.16721	-0.54331	-0.06866	-1.21136
0.059333	0.299059	-1.16809	-0.98428	-0.87603	-1.44263	-1.11212
0.06	0.139954	-1.10577	-0.9724	-0.61623	-0.87404	-0.54503
0.060667	0.170638	-1.54742	0.000344	-1.59222	0.643451	-1.28354
0.061333	0.302162	-1.32986	-1.07181	-0.24277	1.04467	-1.22784
0.062	0.329475	-1.28258	-0.12827	-0.16635	2.2601	-1.52215
0.062667	0.447194	-0.95921	-0.51238	-0.93254	1.66728	-1.17091
0.063333	-0.60821	-1.46059	-0.71924	-0.51256	1.36087	-0.79463
0.064	-0.02745	-1.54868	-0.58891	0.525781	1.2035	-0.26461
0.064667	-0.78375	-1.70452	-1.06117	0.536787	1.54118	-0.58085
0.065333	0.711619	-2.09813	-0.45752	0.487481	0.904184	0.028313
0.066	0.340425	-0.87707	-0.50069	-0.28812	2.50924	-0.23477
0.066667	0.058637	-1.71665	-0.28195	-0.63734	2.6514	-0.24889
0.067333	-0.11835	-1.6014	-0.31307	0.236233	3.74681	-0.68403
0.068	0.111224	-1.72091	-0.06899	-0.33698	3.47227	-0.5582
0.068667	-0.11596	-1.77296	-0.22765	-0.34522	4.14041	0.423398
0.069333	0.714621	-1.27556	-0.22819	-0.74872	2.16321	0.888552
0.07	0.623589	-1.54226	-0.59017	-0.55625	1.72967	0.8282
0.070667	0.135926	-1.32684	-1.00884	-0.32449	0.745766	0.068549
0.071333	-0.02243	-1.40403	-0.39691	-0.4081	-0.35613	0.08671
0.072	-0.20818	-0.27445	-1.83791	-0.90175	-2.93756	0.219418
0.072667	-0.3366	0.407973	-1.47709	-1.02697	-4.25579	0.221112
0.073333	0.392531	-0.27607	-0.54145	-0.46678	-3.52282	0.56529
0.074	0.259566	-0.81039	-0.64145	-0.23664	-3.7337	-0.05903
0.074667	0.246094	-0.58646	-0.23514	-0.4465	-2.61475	0.063694
0.075333	0.24957	-0.91911	-0.45029	-0.58517	-1.85185	-0.26941
0.076	0.903227	-0.28902	0.604267	-0.67083	-0.88845	-0.48471
0.076667	0.215562	-0.36686	0.09478	-0.29949	-1.71948	-0.42171
0.077333	-0.10598	-1.00021	0.220538	-0.27945	-1.90586	-0.66712
0.078	-0.16547	-0.45645	0.456282	0.325166	0.250845	-0.72336
0.078667	0.461486	-1.09523	-0.82929	0.173197	-0.02246	-1.14277
0.079333	0.49584	-1.0485	-0.27438	-0.44917	0.055811	-0.86482
0.08	0.468131	-0.70213	0.053012	-0.16529	-0.7622	-0.44399
0.080667	0.648167	-0.97977	0.482841	0.14382	-1.22658	-0.07455
0.081333	0.883614	-0.56365	0.086792	0.250423	-0.63766	0.148748
0.082	0.51901	-1.32377	-0.14067	0.131693	-0.59919	-0.09229
0.082667	0.453804	-1.22344	0.373134	-0.74006	0.629301	0.069046
0.083333	0.773346	-1.32873	0.094539	-0.65583	0.924445	-0.1849
0.084	0.759441	-1.34324	0.316	0.693121	1.27466	0.250206
0.084667	0.950704	-1.31402	0.496057	0.05783	1.04649	0.249042
0.085333	0.942181	-1.06784	1.03581	1.40017	2.06226	0.521986
0.086	1.00334	-0.76147	0.421946	0.42385	0.932644	0.912528
0.086667	0.856326	-1.12248	1.24622	0.888717	-1.25356	1.41749
0.087333	1.0137	-1.51566	1.11251	0.582775	-0.8499	0.696677
0.088	0.759934	-1.09729	0.898324	0.502733	-0.8574	0.002782
0.088667	0.688206	-0.95636	1.60052	0.368068	-1.26469	0.118182
0.089333	-0.27309	-1.15867	0.893051	0.07427	-1.60023	-0.3744
0.09	0.137809	-1.0541	0.45815	0.418398	-1.85239	-0.1167
0.090667	-0.24477	-1.22056	0.143157	0.636127	0.306965	0.703311
0.091333	0.480766	-0.78546	1.16235	0.125228	0.202351	-0.03259
0.092	0.517452	-1.32892	0.944277	1.06098	0.611276	0.189886
0.092667	-0.67152	-1.59167	0.382699	1.04042	1.58163	0.04782
0.093333	-0.27698	-1.57888	0.157786	1.71582	0.374023	0.726418
0.094	0.606994	-1.35786	0.682923	2.03808	-0.65084	1.09551
0.094667	0.316669	-1.19334	0.009007	1.48818	-0.2127	1.22195
0.095333	0.278993	-1.3145	0.587354	1.50144	-0.56355	1.70733
0.096	0.243912	-1.3693	0.947664	0.210574	-0.3485	2.16417
0.096667	0.583059	-1.18764	0.465397	0.741946	0.139122	2.36278
0.097333	0.33858	-1.26284	0.438241	0.637035	-0.38835	2.61037
0.098	0.407424	-0.8733	0.593888	0.783724	0.340166	3.0364
0.098667	0.909215	-0.72431	0.744367	1.35501	-1.05801	3.01436
0.099333	1.46972	-1.13995	-0.60142	1.55656	-1.71769	2.96242
0.1	-0.02289	-1.57762	0.157391	1.67202	-1.37468	2.42924
0.100667	-0.19973	-1.56098	0.728615	0.473419	-1.9991	2.69552
0.101333	-0.03814	-0.91155	-0.06615	-0.06299	-2.05389	2.1433
0.102	-0.13952	-0.07097	0.021142	0.225649	-2.11296	2.15099
0.102667	-0.0706	-0.44016	0.245371	-0.19054	-2.55556	1.98315
0.103333	-0.53897	-0.52162	-0.22491	-0.43376	-2.40055	2.35314
0.104	0.248304	-0.59867	-0.1763	-0.13821	-2.35153	2.04463
0.104667	-0.61244	-0.01538	-0.40615	0.29228	-1.36663	2.61842
0.105333	-0.55001	-0.60896	-0.2055	0.396294	-0.16245	2.08101
0.106	-0.98029	0.127623	0.055364	1.06215	0.161199	2.48958
0.106667	-0.18834	0.199034	-0.09228	0.574669	0.547151	2.18152
0.107333	-0.3117	-0.20263	-0.67343	0.688082	0.78516	2.11871
0.108	0.279472	-0.31064	-0.49296	-1.20646	0.932909	2.03706
0.108667	0.076402	-0.79286	-0.63826	-0.12876	1.53516	2.71626
0.109333	-0.2178	-0.17162	-0.63013	-0.27734	2.30142	2.28744
0.11	-0.02447	0.273254	-0.14626	-0.15088	2.28828	2.74884
0.110667	-0.60465	0.02182	-0.17941	0.236585	1.72887	2.9795
0.111333	-0.5274	0.056612	0.243293	-0.12491	2.02469	2.87172
0.112	0.102688	-0.38638	1.07115	-0.49101	2.05426	2.98775
0.112667	-0.79671	-0.31057	0.968709	-0.30582	2.90007	2.92096
0.113333	-0.47472	0.192155	1.29685	-0.1477	2.94296	2.72771
0.114	-0.41294	0.379937	1.45762	0.211677	3.70709	2.48407
0.114667	0.067636	-0.74542	1.95141	-0.06115	3.74769	2.48749
0.115333	-0.15881	0.128055	1.07453	-0.1602	3.00194	2.6823
0.116	-0.22517	-0.17238	1.19004	-0.36518	2.88454	2.35258
0.116667	0.229592	0.498523	1.72895	-0.15312	2.49969	2.15415
0.117333	-0.64928	-0.22115	0.578346	-0.15709	1.58414	1.91577
0.118	-0.71125	-0.07075	0.057871	-0.37864	1.11469	2.23117
0.118667	-0.68775	0.671792	0.442332	-0.68078	2.21402	2.1326
0.119333	-0.11237	-0.03801	-0.04454	-1.33508	2.40304	2.40707
0.12	0.040868	-0.72675	0.780604	-0.41895	2.28915	2.87862
0.120667	-0.01976	-0.08743	1.36942	-1.08769	2.73079	2.83183
0.121333	-0.07352	0.566992	0.23296	-0.7747	2.97422	2.68192
0.122	-0.57911	0.296681	0.736157	-0.52898	2.6226	2.11469
0.122667	-0.30177	0.615404	1.07452	-1.52668	1.28317	2.01921
0.123333	-0.11598	0.167454	1.17177	-1.90257	-0.17692	2.77999
0.124	-0.27255	1.07732	0.66822	-1.9121	0.888184	2.61981
0.124667	-0.69941	-0.07426	1.6287	-1.63139	2.43503	2.2549
0.125333	-0.38314	1.07012	1.5422	-1.03724	2.32674	2.76182
0.126	-0.32292	0.971074	0.519649	-1.37623	2.1593	2.51564
0.126667	-0.23649	0.958403	1.38282	-1.5132	1.7057	2.15459
0.127333	-0.18864	0.888027	-0.09481	-1.71227	0.840268	2.74498
0.128	-0.38517	0.907578	1.04138	-1.09046	0.669017	2.82419
0.128667	-0.73499	0.828868	0.339009	-1.55529	0.206377	2.89708
0.129333	-0.31851	0.456493	0.447027	-1.10593	-0.14478	2.60803
0.13	-0.52015	0.746865	0.697916	-1.74249	0.116402	2.16607
0.130667	-0.88573	0.026552	0.269322	-1.87067	-0.32867	1.68361
0.131333	-1.33089	0.356012	0.469955	-1.63567	-0.51358	1.41206
0.132	-1.19188	-0.53226	0.508735	-1.97706	-1.53993	1.01187
0.132667	-0.70328	-0.53239	0.652321	-1.86175	-0.36532	0.928723
0.133333	-0.35346	-0.0287	1.24255	-2.23669	-1.20035	0.806955
0.134	-0.41138	0.238871	0.232733	-2.25751	-1.49339	0.691926
0.134667	0.342837	0.865573	-0.17994	-1.7312	-1.37628	1.34122
0.135333	-0.95667	0.506701	1.76435	-1.44345	-1.61623	1.52357
0.136	-0.28958	0.927003	1.51799	-2.64601	-1.44869	1.99563
0.136667	-0.21738	0.777706	1.25122	-1.8367	-1.30961	1.84483
0.137333	0.626002	0.448107	1.16445	-1.9041	-1.50139	1.82634
0.138	0.22492	0.273841	1.75647	-1.64553	-1.3026	1.29817
0.138667	0.388878	0.967552	1.17896	-1.1492	-1.77519	1.53659
0.139333	0.028335	0.357243	1.01962	-1.26006	-1.47305	1.12244
0.14	-0.6802	0.49985	0.049145	-1.5721	-1.37487	1.29029
0.140667	0.017657	0.858302	0.983285	-1.13085	-1.09115	1.8023
0.141333	-0.00555	0.52318	1.25553	-0.70019	-1.74904	2.31675
0.142	0.014976	-0.18674	1.16251	-1.09011	-1.94762	2.15561
0.142667	-0.41678	0.073852	1.27219	-0.51855	-1.16606	1.89696
0.143333	-0.31602	-0.12894	0.680442	-1.56821	-0.20484	1.77185
0.144	-0.42265	-0.21177	1.71226	-0.7753	-1.47941	1.18
0.144667	-0.13183	0.34569	1.87823	-0.12988	-2.15719	1.19547
0.145333	-0.28042	0.454445	1.73316	-0.28641	-1.91635	1.5444
0.146	-0.38418	0.078618	1.3964	0.219705	-1.30227	1.34927
0.146667	-0.14993	0.77043	1.60536	1.3074	-0.32525	0.951041
0.147333	-0.50417	0.625405	1.35579	0.241943	0.803548	0.700594
0.148	0.368043	0.087587	1.22921	-0.04099	2.71962	0.447084
0.148667	-0.60391	-0.02822	1.57777	0.444269	3.14865	0.541957
0.149333	0.712357	0.402727	1.25306	-0.48033	3.83911	0.466473
0.15	0.210057	0.331853	0.760614	-0.84974	3.47297	0.952265
0.150667	-0.41169	0.383714	0.55711	-0.10318	3.72954	1.0921
0.151333	0.611454	0.469906	0.697467	0.246274	3.46157	0.912601
0.152	-0.32624	0.04976	0.854024	0.620847	4.59954	1.52864
0.152667	-0.69255	0.200284	1.44666	0.702641	3.39978	1.70793
0.153333	-0.56797	0.167741	1.05468	0.634619	3.39554	1.52236
0.154	-0.23033	-0.11908	0.680623	0.00399	2.98411	1.93379
0.154667	-0.09609	-0.14986	0.519019	-0.09918	2.46866	1.84114
0.155333	0.217861	-0.62438	0.586392	0.370943	1.02628	2.25868
0.156	0.03113	-0.62154	0.844598	-0.53104	0.664781	2.55753
0.156667	-0.38528	-0.23325	0.151734	-0.14333	-0.03011	2.7794
0.157333	-0.19194	0.089796	0.083681	-0.16093	-0.23134	2.64467
0.158	-0.22843	-0.47318	0.512394	0.299978	-0.9932	2.10233
0.158667	-0.22923	-0.96613	-0.07129	-0.09881	-0.75016	1.80632
0.159333	-0.30169	-0.62136	-0.30028	0.437113	-0.81066	1.89209
0.16	-0.43982	-0.64269	-1.44829	0.769641	-0.61812	1.47692
0.160667	-0.14916	-0.76513	-0.85702	0.995045	-0.7618	1.40789
0.161333	0.440414	0.043237	-1.47663	1.26966	0.050327	1.52232
0.162	0.479892	-0.49096	-0.05031	1.71236	0.019934	1.97435
0.162667	0.470488	-0.91183	-0.33388	2.65437	0.254262	2.01353
0.163333	0.409186	-1.48243	-0.27019	1.74555	0.573935	1.34171
0.164	0.135101	-0.72064	-0.29047	1.03879	1.09911	1.291
0.164667	-0.20316	-0.72628	-0.30283	1.98305	2.15066	1.18674
0.165333	0.152208	-0.93996	0.01633	1.50326	1.91709	1.07606
0.166	0.234772	-1.02676	-0.1171	1.88228	2.33577	1.03399
0.166667	-0.58618	-1.11552	-0.7089	2.11384	1.88569	1.03681
0.167333	-0.95854	-0.68247	-0.44503	1.16362	2.66312	0.8893
0.168	-0.63575	-0.73658	-0.73079	1.42275	2.2151	0.976207
0.168667	-0.23057	-0.3638	-0.63585	0.695138	1.53992	1.29819
0.169333	-0.6437	-0.67332	0.308503	0.868201	0.28975	1.90358
0.17	-0.44835	-0.54628	-1.15173	0.633191	0.595277	1.72666
0.170667	-0.79744	-0.58977	-0.24793	0.394308	-0.60626	1.46304
0.171333	-0.65334	-0.61314	-0.22313	0.259356	-0.81633	1.66019
0.172	-0.22018	-0.80726	-0.21349	-0.41838	-1.96915	1.0251
0.172667	-0.50798	-0.24656	-0.20253	-0.93475	-0.20684	1.16524
0.173333	-0.40123	-0.50971	-0.18538	-1.47186	0.385381	2.29015
0.174	-0.54909	-0.47974	-0.93916	-1.55445	-0.11248	1.72452
0.174667	0.512368	-0.95466	-0.84107	-0.59326	-0.86499	2.1617
0.175333	-0.10171	-1.42958	-0.50596	-0.77391	-0.94611	1.61886
0.176	0.283268	-0.29427	-0.41604	-0.44906	-1.1466	1.89388
0.176667	0.323285	-0.46027	0.872086	0.289635	-1.31897	0.883894
0.177333	-0.42765	-0.61002	-0.05931	0.179442	-0.71468	1.37273
0.178	0.298391	-0.19959	-0.99414	0.568493	-0.99336	0.616606
0.178667	-0.44377	-0.26683	0.172157	-0.39464	-0.75836	0.81762
0.179333	-0.12102	-0.05255	0.136918	-0.6099	-1.14905	0.790329
0.18	0.283705	-0.41911	0.166209	0.293107	-1.79909	0.638396
0.180667	-0.32857	-0.89146	-0.4576	-0.40322	-0.34534	0.52671
0.181333	-0.1794	-1.34601	-0.24339	-0.15496	0.500966	0.763881
0.182	-0.18915	-1.31543	-0.75256	-0.10084	0.590308	0.42093
0.182667	0.247464	-1.45191	-0.12627	0.093493	0.144662	0.831733
0.183333	0.140938	-0.63865	-0.20347	-0.11809	0.364447	0.994923
0.184	0.570871	-0.77349	0.657967	0.608953	-0.24552	1.20221
0.184667	0.527921	-0.39344	0.669596	-0.35171	0.496475	1.73103
0.185333	0.195738	-0.09324	0.373212	0.140328	0.674782	1.71664
0.186	0.439444	-0.40131	0.702103	0.223269	2.20588	1.81658
0.186667	-0.10677	-0.05842	0.360482	-0.12438	3.29243	1.74621
0.187333	0.160475	-0.49669	1.05383	-0.97035	3.88864	1.25376
0.188	-0.10517	0.255699	0.478404	-1.441	3.86489	1.51827
0.188667	-0.58017	-0.49113	1.05944	-1.44936	3.92228	1.78547
0.189333	-0.41044	-0.53395	1.6307	-0.92009	2.83654	2.01301
0.19	-0.32081	-0.67532	0.505608	-0.60438	2.85631	1.35322
0.190667	0.041276	-0.2381	1.04816	-0.53712	4.07237	1.47496
0.191333	0.401871	-0.01939	0.988904	-1.1587	5.24907	0.62391
0.192	0.190397	-0.60784	1.19748	-0.5878	4.9526	0.435048
0.192667	-0.56167	-0.74294	0.602195	-0.07954	3.98249	0.263252
0.193333	0.06902	-1.09341	1.05831	-0.15781	3.37141	-0.50459
0.194	-0.37753	-0.588	0.990193	-0.17552	3.02824	-0.27016
0.194667	-0.47614	-1.09526	0.554085	-0.45868	3.09459	-0.46261
0.195333	-0.47737	-1.1775	-0.11927	-0.48029	3.39385	-0.23618
0.196	-0.40997	-1.37502	0.968661	-0.42317	2.93625	-0.5267
0.196667	-1.01332	-1.87434	0.355073	-0.03757	3.25265	-0.7799
0.197333	-0.64951	-1.97201	-0.50822	0.07122	3.2383	-0.3791
0.198	-0.53359	-2.62397	-0.23924	0.077318	3.7304	-0.09422
0.198667	-1.56033	-1.83671	0.581377	0.614904	4.11761	0.201046
0.199333	-0.96826	-1.38303	1.15398	1.32784	4.53253	0.678023
0.2	-1.08218	-1.32732	1.58855	0.856105	4.89898	0.92801
0.200667	-0.63578	-0.96097	0.90543	1.3471	3.93788	1.35512
0.201333	-0.43888	-1.61621	0.622049	1.24317	4.08153	1.13964
0.202	-0.08413	-0.34359	0.81258	1.08011	3.67549	1.41364
0.202667	-0.30869	-2.01115	0.919579	0.856828	3.04587	1.30794
0.203333	0.027177	-0.84972	0.834512	0.649597	2.33514	2.0096
0.204	0.556416	-1.69475	1.01876	0.774792	1.5226	1.98224
0.204667	-0.08818	-1.58913	1.24857	1.11247	1.54306	1.87238
0.205333	0.622395	-1.51372	0.621179	1.02437	0.648782	1.74198
0.206	0.82219	-1.01237	1.45451	1.67545	-0.09686	1.85707
0.206667	0.370045	-0.99166	1.69715	0.999013	0.529762	1.52664
0.207333	0.259997	-0.87528	1.05962	1.11592	0.905234	1.50168
0.208	-0.77439	-0.96189	0.999115	1.32557	0.280803	0.990552
0.208667	-0.07252	-0.96088	0.797813	0.912719	0.28478	1.0965
0.209333	0.059742	-1.40379	-0.24828	0.001989	0.20221	1.49675
0.21	0.11071	-0.87153	0.126455	0.134254	-0.0583	1.76677
0.210667	-0.15926	-0.86151	0.050683	-0.10149	0.035934	1.46674
0.211333	-0.52588	-1.70399	0.74751	0.141261	-0.58723	1.18898
0.212	-0.44229	-0.39272	1.03543	0.676664	0.584801	0.611043
0.212667	0.041819	-0.88492	0.321826	0.573621	0.21208	0.004731
0.213333	-0.08677	-1.69681	0.366603	0.749398	0.91717	-0.08393
0.214	-0.09726	-2.01569	0.469292	1.55795	0.953763	0.24893
0.214667	0.086323	-1.22893	0.323498	1.21027	0.099937	0.002334
0.215333	0.061743	-2.03598	0.762619	1.29447	-0.27474	-0.15507
0.216	-0.13655	-1.34393	0.746174	1.4408	0.545933	0.159424
0.216667	0.159963	-0.90532	0.662256	1.20754	0.268346	0.438636
0.217333	-0.1587	-0.82249	0.107732	0.971159	-0.48772	1.11852
0.218	0.1527	-1.23887	0.421362	0.984267	-0.60136	1.2214
0.218667	-0.67103	-1.51739	-0.30206	1.32024	-0.69948	0.368151
0.219333	-0.0458	-1.06283	0.514895	1.44054	-1.6395	0.191977
0.22	-0.38919	-0.88928	1.48368	1.20279	-1.62661	0.324305
0.220667	-0.16182	-0.92919	0.924672	0.427779	-1.93186	-0.09756
0.221333	0.252008	-0.30817	-0.0882	1.42174	-2.09481	-0.07951
0.222	-0.52241	-0.8511	0.962646	1.79603	-2.29479	-0.44884
0.222667	0.614909	-0.31217	0.565944	0.09731	-3.00401	-0.50341
0.223333	-0.02	-0.98629	-0.15136	0.633648	-3.08787	0.047993
0.224	0.126509	-0.11388	1.10222	0.824981	-3.02002	0.482618
0.224667	-0.13982	-0.68209	-0.23385	0.342831	-2.57252	1.14827
0.225333	0.26495	-0.51839	0.95284	0.42261	-1.46504	1.72159
0.226	0.072263	-0.87889	1.34435	0.234121	-1.98324	2.26256
0.226667	0.268043	-0.9024	1.52075	0.547304	-0.48236	2.24578
0.227333	0.606402	-0.62467	1.63229	0.917179	-0.48832	2.4739
0.228	0.140941	-0.95046	1.36385	0.085569	-0.29477	1.54068
0.228667	-0.13965	-1.03604	0.747991	0.549601	-0.52282	1.06096
0.229333	0.234188	-1.14666	0.621247	0.563244	-0.39024	1.16263
0.23	0.12817	-0.95544	0.406032	0.373605	-0.86875	0.832188
0.230667	0.144363	-1.36658	0.093147	0.303931	0.231433	0.669443
0.231333	-0.24359	-0.81172	0.056268	0.368477	0.631617	0.291263
0.232	-0.26492	-1.1448	-0.63492	-0.10127	1.27929	0.204682
0.232667	-0.11579	-0.85007	-0.47773	-0.17188	-0.23709	0.424989
0.233333	-0.71485	-0.79397	0.10715	0.637111	1.05215	0.2914
0.234	-0.4926	-0.19114	0.057266	0.09447	0.870348	0.02112
0.234667	-0.56398	0.191515	-0.00614	0.429614	1.31413	-0.01632
0.235333	-0.72299	-0.16173	-0.462	0.013849	0.983027	0.02764
0.236	-0.40027	-0.36665	-0.4379	-0.03887	1.74382	-0.58822
0.236667	-0.34052	0.037128	0.306285	-0.51852	2.34808	-1.15792
0.237333	0.405863	0.013351	0.473815	-0.02886	1.39695	-1.67295
0.238	-0.39798	-0.29137	0.640175	-0.10344	1.76054	-1.71083
0.238667	-0.02702	-0.41459	-0.18593	0.397609	2.59889	-1.24067
0.239333	0.36587	-0.35833	0.183897	-0.36219	1.58016	-1.59105
0.24	0.027007	-0.44138	0.335643	-0.77506	1.97957	-0.71127
0.240667	0.91228	-0.3965	-0.28234	-0.20395	3.12239	-0.68444
0.241333	0.117133	-0.33484	-0.36878	-0.42803	3.46745	-0.55292
0.242	0.298715	-0.56584	0.239168	-0.85407	5.08581	-0.54467
0.242667	-0.07464	-0.47141	-0.94183	-1.09011	4.4676	-0.19007
0.243333	-0.0939	-1.0037	-0.38308	-0.03188	4.04619	-0.03449
0.244	-0.55316	-0.50761	-0.25925	-0.52747	3.58906	0.37223
0.244667	0.568	0.156727	-1.09624	-1.04596	4.46324	0.242433
0.245333	-0.13865	0.132686	-0.40001	-0.37058	3.65395	-0.22039
0.246	-0.65301	0.033188	-0.66502	-1.05882	3.09589	-0.68841
0.246667	-0.48618	-0.01029	-0.62293	0.049763	3.2241	-1.19744
0.247333	-0.11569	0.262201	-0.14576	-0.18017	3.6879	-1.27418
0.248	0.277754	0.001667	-0.06904	-0.73729	2.74445	-1.42741
0.248667	-0.16883	-0.16209	-0.70023	-1.15656	1.82987	-1.35781
0.249333	-0.43604	-0.31829	-0.04079	-0.84803	2.29381	-0.91407
0.25	0.158855	0.085628	-0.16065	-0.62982	1.97787	-0.19057
0.250667	0.476578	0.290611	0.044395	-0.45509	2.44552	0.242717
0.251333	0.406712	-0.24867	-0.47703	-0.46109	1.83448	-0.59922
0.252	0.300769	0.075697	0.428309	0.186799	2.58941	-0.62141
0.252667	-0.31957	-0.59643	-0.33424	0.067279	2.16315	-0.64858
0.253333	0.243432	-0.59929	-0.00629	-0.8583	1.93005	-0.38272
0.254	0.761367	-0.27856	0.180789	-0.52094	0.428597	0.004115
0.254667	0.814541	-0.13115	0.189475	-0.22836	0.102388	0.050905
0.255333	0.917165	-0.05135	0.797795	0.055586	-0.58491	0.218125
0.256	0.929902	-0.44123	-0.31387	-0.54168	-0.63356	0.698292
0.256667	0.167531	-0.18499	0.652533	-0.40001	-1.65634	0.377171
0.257333	0.352474	-0.74559	-0.12698	0.357295	-3.05669	0.028946
0.258	0.078663	-0.77111	0.022843	0.271187	-2.91358	0.079656
0.258667	-0.02502	-0.37498	-0.60122	-0.09544	-3.13039	0.333348
0.259333	0.036691	-0.37577	-0.12234	0.232651	-2.39776	0.340217
0.26	-0.21501	-0.35967	0.442202	0.534413	-3.64963	-0.03253
0.260667	-0.04656	-0.29049	-0.94679	0.967912	-4.94467	-0.23995
0.261333	0.506148	-0.41499	-0.66988	1.87043	-6.12427	0.119093
0.262	0.515877	-0.78605	-0.31984	1.3717	-6.14588	0.204214
0.262667	0.211813	0.084684	-0.1065	1.53719	-6.01713	-0.1134
0.263333	-0.02877	0.185126	-0.11526	0.857323	-5.70532	0.820266
0.264	0.180559	0.015827	-0.20973	0.644213	-4.86253	0.799744
0.264667	0.337165	0.280402	-1.25769	0.575704	-5.72809	0.189139
0.265333	-0.25878	-0.62842	-1.26073	0.786141	-4.89856	0.450411
0.266	-0.06496	-0.29701	-0.44676	0.322635	-6.23813	0.857348
0.266667	0.757311	-0.30373	-0.4836	-0.31085	-6.64971	0.475203
0.267333	0.6535	-0.3309	-1.79538	-0.1661	-6.35586	0.663074
0.268	0.964401	0.288823	-1.70539	-0.24224	-5.5325	0.880237
0.268667	0.057912	-0.15998	-1.09711	-0.35423	-5.10197	0.582783
0.269333	0.646057	-0.11169	-1.27212	-0.39317	-5.16772	0.073329
0.27	-0.49324	-0.14673	-1.61366	-0.24448	-5.41896	-0.08858
0.270667	-0.52071	-0.11285	-2.12615	-0.05202	-5.65212	-1.07665
0.271333	0.097995	0.016767	-1.77674	0.080144	-4.06778	-0.61685
0.272	-0.42352	0.189066	-2.01141	0.243066	-4.53303	-0.53864
0.272667	-0.62039	-0.44814	-1.98633	-0.03848	-4.91689	-0.43302
0.273333	-0.48663	-0.70773	-2.50308	-0.5472	-3.88234	-0.1975
0.274	0.003431	-0.43354	-1.75047	0.008803	-3.48648	-0.4886
0.274667	-0.06283	-0.99025	-1.90484	0.835638	-3.7765	-0.71758
0.275333	-0.46292	-0.91778	-1.70696	0.397046	-1.8588	-0.22111
0.276	0.07357	-0.90586	-1.82721	-0.24192	-2.53937	-0.06319
0.276667	0.155118	-0.71331	-1.39239	-0.54528	-2.69	0.025456
0.277333	0.411732	-1.01668	-1.98545	-0.36468	-2.3872	0.271529
0.278	-0.0683	0.098549	-1.46203	-0.93977	-0.7428	0.356209
0.278667	-0.07289	-0.68303	-0.67224	-0.76982	-0.54123	0.944301
0.279333	0.497341	-0.33636	-0.32258	-0.08731	1.01131	0.536927
0.28	-0.07609	0.157359	0.040065	-0.80227	1.84653	0.376303
0.280667	0.457561	0.101314	-0.30022	-1.38375	3.22151	0.2901
0.281333	0.395828	0.023993	-0.17659	-1.50597	2.79946	0.045518
0.282	0.752094	0.379778	-0.75995	-1.58087	3.69157	-0.21176
0.282667	0.723272	0.407858	-0.23055	-1.51245	3.69788	-0.50907
0.283333	0.36674	0.213425	-0.47423	-0.9018	3.52792	-0.42926
0.284	0.184444	-0.78273	-0.49828	-0.65418	3.96018	-0.30838
0.284667	0.258603	-0.53797	-0.03198	-1.87245	2.69708	-0.05501
0.285333	0.673532	-0.45443	-0.3447	-1.568	2.00048	-0.48779
0.286	1.36701	0.772655	-0.18035	-1.80945	0.452918	-0.59126
0.286667	0.898182	-0.14867	-0.51978	-1.1743	0.269027	-0.31689
0.287333	0.939345	0.182528	-0.5823	-1.5161	-0.14916	-0.15793
0.288	1.04268	0.208361	-0.038	-1.71937	-0.5267	-0.14313
0.288667	0.180751	-0.07008	-0.28153	-1.40142	-1.78196	0.466601
0.289333	0.46128	0.007031	-0.01157	-1.42352	-3.00416	0.648378
0.29	0.706795	-0.1516	-0.54729	-1.93499	-3.68963	0.895421
0.290667	1.89391	-0.27091	-0.9834	-1.52954	-3.63564	0.939957
0.291333	2.08684	-0.50782	-0.59173	-0.92592	-3.40663	0.466242
0.292	1.76933	-0.12924	-0.79992	-0.55129	-2.05007	-0.18576
0.292667	1.02768	-0.04454	-0.9378	-0.47665	-2.13083	-0.06027
0.293333	1.10852	-0.69693	-0.82934	-0.67955	-2.0046	-0.31672
0.294	0.862751	-0.31206	-0.76626	0.171065	-2.56674	-0.24679
0.294667	0.870755	-0.70175	-0.39103	0.02215	-2.70466	-0.19519
0.295333	1.1491	-0.90183	-0.06338	-0.04744	-2.38995	-0.56638
0.296	0.86132	-1.02131	-0.25562	0.092946	-1.95108	-0.22162
0.296667	0.809244	-0.30119	-0.13771	0.079587	-2.34757	0.090269
0.297333	0.549132	-0.53755	-0.98881	-0.0507	-1.8723	0.803068
0.298	1.19098	-0.55976	-0.59948	-0.2147	-2.18667	1.05849
0.298667	1.47523	-0.38564	-0.28218	-0.48013	-1.67395	1.44219
0.299333	1.09514	-0.71848	-1.266	-1.05849	-1.55078	1.05414
0.3	0.650116	-1.21526	-0.6892	-0.28936	-2.39625	1.22852
0.300667	0.77742	-1.12414	-0.44886	-0.78675	-2.80042	0.825689
0.301333	0.787975	-1.71251	-0.50667	0.547174	-2.74583	0.315733
0.302	0.714445	-0.62757	-0.83548	0.574646	-1.16781	0.218595
0.302667	0.711512	-0.54816	-0.62182	0.145982	-0.85776	0.550989
0.303333	1.72863	-0.74367	-0.67161	0.104201	-0.09281	0.721852
0.304	1.72385	-0.33998	-0.6627	0.496492	-0.19999	1.02359
0.304667	1.48895	-0.59449	-0.34591	0.058789	-1.03401	1.3663
0.305333	1.59588	-0.96889	-0.76634	0.031202	-1.33749	1.18937
0.306	0.995873	-0.99571	-0.45925	0.209495	-0.65283	1.24018
0.306667	0.892377	-0.88808	-0.42833	-0.18342	-0.02202	1.11339
0.307333	0.652239	-0.98249	-0.40246	0.268595	-0.18998	0.899735
0.308	0.661045	-0.23414	-0.50172	-0.27835	0.270646	0.178923
0.308667	1.60545	-1.101	-0.68985	0.512362	-0.18365	-0.01684
0.309333	1.18603	-0.44853	-0.16839	-0.02465	-0.6647	-0.83723
0.31	1.03343	-0.83239	-1.18805	0.342571	-0.17811	-0.62886
0.310667	0.266919	0.197075	-1.41753	0.354345	0.236151	-0.31887
0.311333	0.808677	0.607974	-0.81439	0.370158	-1.82256	0.292074
0.312	1.58155	0.277563	-0.13198	0.663127	-2.8065	1.5323
0.312667	1.65108	-0.40414	-0.91355	0.925329	-2.67168	1.7772
0.313333	1.68686	-0.04267	-0.8655	-0.03332	-2.68637	2.40218
0.314	1.60971	0.579655	-0.61764	0.545123	-2.38014	2.25112
0.314667	1.02021	0.252749	-0.00994	0.427097	-1.2024	2.31062
0.315333	1.1097	-0.14632	-0.66018	0.251903	-0.16279	2.09337
0.316	1.03416	0.057207	-0.29163	0.835125	-1.09008	1.80852
0.316667	1.3443	0.395561	-0.59826	0.559483	-1.82779	1.48659
0.317333	1.68234	0.006552	-0.56426	0.322512	-1.71473	1.26008
0.318	1.27168	0.231569	-0.62924	0.635862	-2.14588	1.26002
0.318667	1.50899	0.700236	-0.7066	0.330777	-1.84373	1.35579
0.319333	1.95161	0.512653	-0.28617	0.072019	-2.29166	1.53701
0.32	1.68694	0.32229	-0.30312	-0.22468	-2.01514	1.4104
0.320667	1.17019	0.13052	-0.40405	-1.07062	-1.47706	1.58415
0.321333	0.52257	0.24756	-0.65372	0.234034	-1.29918	1.49755
0.322	0.313327	0.195214	-0.41497	-0.82766	-1.55852	2.03611
0.322667	0.581768	0.159464	-0.4996	-0.61197	-2.28622	2.52167
0.323333	0.638746	0.423751	-0.66276	-0.17293	-2.54221	2.08969
0.324	0.607108	0.215901	-0.90528	-0.75425	-3.64522	2.0234
0.324667	0.469724	-0.24735	-0.02459	0.140214	-3.35729	1.738
0.325333	0.483434	0.089944	0.042449	0.613974	-3.99388	2.26228
0.326	0.76043	0.634639	-1.1806	0.80539	-4.02038	2.04752
0.326667	0.488654	-0.18997	-0.2986	0.784374	-3.89799	1.92468
0.327333	0.694893	0.229289	-0.62272	1.1898	-4.03758	1.94486
0.328	1.39962	0.358887	-0.76297	0.5075	-1.81855	2.55793
0.328667	1.07327	0.499347	-0.7788	0.420275	-2.51247	3.1202
0.329333	0.520491	0.047519	-1.16414	0.972318	-3.13584	2.96379
0.33	0.369951	-0.01277	-0.37299	0.186783	-2.36226	2.4086
0.330667	0.188873	1.08723	-1.48248	-0.46727	-2.30264	2.46156
0.331333	0.833158	-0.37203	-0.46967	0.178733	-1.60791	2.4439
0.332	0.289325	0.058795	-1.20193	-0.18705	-1.40939	1.99452
0.332667	-0.13456	-0.26909	0.21718	-0.32443	-1.20168	2.32169
0.333333	-0.06075	0.80408	-0.60286	-0.53633	-0.51637	1.93687
0.334	0.68961	0.932947	-1.05328	-0.0915	0.927343	2.05283
0.334667	0.329131	1.48652	-0.73388	0.251319	1.02766	1.85167
0.335333	0.521113	0.381955	-0.37456	-0.23894	1.57337	2.09746
0.336	1.03086	0.903866	-1.37073	0.479099	1.08694	1.46047
0.336667	0.363075	0.294605	-0.59709	0.206568	0.574593	1.22158
0.337333	0.86251	0.844298	-0.91564	-0.08734	2.19138	0.789369
0.338	0.101826	0.101639	-0.58502	-0.97483	3.45499	1.23803
0.338667	-0.65504	0.362467	-0.57228	-0.91632	3.29657	1.64577
0.339333	-0.62435	0.361289	-0.8358	-0.67446	3.3759	1.81155
0.34	-0.28768	0.341384	-1.28523	-0.02991	2.82608	1.90373
0.340667	0.305724	-0.05126	-2.11193	-0.71902	3.06451	1.4094
0.341333	-1.22456	0.186823	-1.18403	-0.46155	2.44957	1.52516
0.342	-0.01199	-0.24125	-0.98261	-0.65197	3.03165	1.14348
0.342667	-0.30462	-0.53418	-0.98323	-0.82686	3.85681	1.04157
0.343333	0.172846	-0.86852	-1.09537	-0.84434	3.85601	0.628422
0.344	0.267113	-0.84719	-0.25135	-0.69041	3.33347	0.517519
0.344667	0.573004	-0.49653	-1.4402	-0.01238	2.99832	0.226355
0.345333	0.294071	-0.74468	-1.02189	-0.24783	0.772474	0.310677
0.346	-0.27548	-0.89291	-0.84101	-0.42721	0.744631	0.145226
0.346667	0.062953	-0.91779	-1.30929	0.651692	0.572407	0.355451
0.347333	0.439992	-1.01898	-1.53216	0.419912	2.00091	0.329572
0.348	-1.0317	-1.37172	-1.52662	-0.31842	1.85863	0.682982
0.348667	0.458467	-0.38034	-1.47057	0.248935	1.02403	0.922761
0.349333	0.56434	-0.80974	-0.57665	-0.03327	0.072285	1.20231
0.35	0.250125	-0.80278	-0.84489	-0.80035	-1.43392	1.29895
0.350667	0.129149	-0.94574	-0.03048	-1.05003	-1.10852	0.694564
0.351333	0.030579	-1.22278	-1.47676	-0.70351	-0.85704	0.082822
0.352	0.170097	-0.73599	-1.02925	-0.00748	-1.4361	-0.26368
0.352667	-0.52839	-0.9579	-0.80977	-0.09834	-1.79139	-0.62618
0.353333	-0.02417	-0.7387	-1.71352	0.08464	-1.18952	-0.64365
0.354	-0.56968	-1.06226	-1.53871	0.789588	-0.34686	-0.8198
0.354667	-0.47957	-1.82527	-1.77262	0.983421	1.58407	-1.0273
0.355333	-0.45177	-1.34863	-0.36764	1.17622	1.66896	-1.02547
0.356	-0.08011	-1.36717	-1.89137	1.28696	2.2741	-0.83337
0.356667	-0.02509	-0.71866	-1.46556	0.401486	2.19712	0.029275
0.357333	-0.21007	-0.34935	-2.31401	0.579778	2.50808	-0.17202
0.358	0.217761	-0.73548	-1.40934	0.272083	2.80311	-0.27517
0.358667	0.181135	-0.82061	-1.77268	0.177286	3.87186	-0.61556
0.359333	-0.1108	-0.99364	-1.49459	-0.21532	3.67078	-1.23714
0.36	-0.23336	-0.56835	-1.50451	0.0705	1.9705	-1.65243
0.360667	0.31825	-0.70842	-1.63395	0.682531	2.63487	-1.00231
0.361333	-0.4076	-0.88728	-1.10877	-0.19373	1.72856	-0.50631
0.362	0.211399	-0.59476	-1.83699	-0.44344	3.3361	0.078242
0.362667	-0.07156	-0.96732	-2.11366	-0.29534	1.33731	1.03077
0.363333	-0.15114	-0.70711	-2.33048	-0.98586	0.396873	1.24296
0.364	-0.11104	-0.82285	-2.17938	-0.15408	0.946382	2.08803
0.364667	-0.2352	-0.86533	-1.73655	0.191979	1.57698	2.21427
0.365333	0.08693	-1.2584	-1.39344	0.071621	3.70149	2.06357
0.366	0.086581	-1.09024	-1.21822	0.610421	4.31236	2.13766
0.366667	-0.14886	-0.96622	-1.80959	0.659171	4.26316	1.21226
0.367333	0.143842	-0.76015	-1.61628	0.453304	3.07252	1.04455
0.368	0.125622	-0.23002	-1.08732	0.615652	3.93371	0.594712
0.368667	0.07224	-0.45408	-1.24959	1.74573	4.15029	0.241476
0.369333	0.776142	0.088273	-1.48177	2.06621	4.95655	0.456448
0.37	0.792908	-0.14446	-0.97343	1.77026	5.69802	-0.37809
0.370667	1.40758	-0.31154	-1.23782	2.34742	5.74146	-0.36112
0.371333	0.805947	-0.80099	-1.41703	1.76984	5.55794	0.14959
0.372	0.765791	-0.0241	-0.93917	2.37331	6.45228	0.239568
0.372667	1.15179	-0.57484	-0.78782	2.23215	7.51604	1.32526
0.373333	0.867282	-0.01179	-0.81271	1.89083	7.39298	1.29135
0.374	0.691923	-0.56845	-1.18357	1.42962	7.98736	2.13364
0.374667	0.229601	-0.0889	-1.57781	1.38954	8.16978	2.41825
0.375333	-0.24131	0.67256	-0.75906	1.67193	7.59443	1.96567
0.376	0.365525	0.823912	-0.22674	1.56082	6.61457	1.09034
0.376667	0.368854	0.695724	-0.6822	1.86451	6.21976	0.806785
0.377333	-0.17584	0.926367	-0.53332	1.94924	6.00882	0.535736
0.378	-0.62766	1.16596	-0.12384	1.45417	4.46346	-0.28201
0.378667	-0.19009	1.82218	-0.33467	1.72653	4.41953	-0.29873
0.379333	0.418436	1.51789	-0.86793	2.17542	3.37338	-0.95195
0.38	-0.03001	1.63322	-0.56718	2.07718	2.82042	-1.09525
0.380667	-0.46025	2.05769	-0.16976	1.49716	1.86018	-0.8311
0.381333	-0.01379	2.44251	-0.01435	2.25	2.09323	-0.28564
0.382	0.47715	1.21893	-0.23256	2.1319	1.28648	0.040209
0.382667	0.167871	1.52693	-1.11974	0.740496	0.280626	-0.37078
0.383333	0.434408	1.20289	-1.14158	1.30041	-0.48431	-0.21559
0.384	0.158813	0.723219	-0.92859	1.14811	-1.74044	-0.21961
0.384667	0.600716	1.62085	-1.14553	1.34896	-2.64086	-0.32616
0.385333	0.843022	1.42727	-1.80075	1.68481	-3.34844	0.040288
0.386	0.915723	1.66685	-1.52774	2.55121	-3.83114	-0.4142
0.386667	0.235145	1.21331	-1.1748	1.74427	-3.36205	-0.41455
0.387333	0.698287	1.3155	-0.21232	2.54879	-1.36839	-0.38136
0.388	0.688325	0.823904	-1.6656	2.76228	-2.26818	-0.11251
0.388667	0.328983	0.488174	-1.04998	1.79424	-2.81603	0.576701
0.389333	0.279361	0.602204	-0.5368	2.27813	-3.34516	0.547898
0.39	0.869367	0.536929	-1.68143	1.25868	-3.13736	0.113831
0.390667	0.773165	1.76874	-1.04972	1.66469	-1.32667	-0.22126
0.391333	0.61898	1.66076	-1.26848	2.32166	-1.24742	0.145086
0.392	1.33096	0.952902	-1.46317	1.00956	-0.53733	0.220637
0.392667	0.334645	0.52948	-1.73818	1.61584	-0.65273	-0.21333
0.393333	0.344075	1.19898	-1.21486	0.073385	-0.76923	-0.52834
0.394	0.250427	1.33323	-1.96799	0.234046	-2.0641	-0.88341
0.394667	-0.23378	1.48352	-1.7097	0.010904	-2.41874	-1.06533
0.395333	-0.11349	1.50681	-1.78735	0.505796	-3.02266	-1.39099
0.396	0.804753	1.40127	-2.68503	0.475247	-2.75813	-1.27439
0.396667	0.509098	0.283233	-2.05174	0.682889	-2.55392	-1.46173
0.397333	0.608615	0.62883	-2.19166	0.853227	-2.03138	-1.82039
0.398	0.839849	0.892195	-2.31293	0.687506	-1.67267	-2.20822
0.398667	0.298725	1.03161	-0.64202	0.408874	-1.00067	-2.41264
0.399333	0.813148	0.484195	-1.07696	-0.48455	-1.05735	-2.28159
0.4	0.3559	0.606994	-0.6042	-0.74694	0.28494	-2.45811
0.400667	-0.10289	0.671739	-0.67751	-1.09139	0.927547	-2.02975
0.401333	0.305456	1.33646	-0.48253	-0.8655	0.512768	-2.00916
0.402	0.388035	0.916701	-0.65158	-0.28117	2.02772	-1.8364
0.402667	-0.0785	0.384543	-0.49236	-0.05048	2.86327	-0.87723
0.403333	0.062283	0.131415	-0.80551	-0.21261	2.37249	-0.09818
0.404	-0.35388	0.082037	-0.86078	-0.69691	3.20333	0.981584
0.404667	0.126691	0.275102	-0.45233	-0.21088	3.23417	0.926742
0.405333	0.256558	0.446912	-1.19914	-0.63102	5.68847	0.142356
0.406	0.213088	-0.21474	-1.33013	-0.13659	6.77726	-0.13328
0.406667	-0.53546	0.364433	-0.80817	-0.155	8.29008	-0.49678
0.407333	-0.03317	-0.10543	-1.00345	-0.03064	8.28911	-0.89842
0.408	-0.63258	-0.55439	-1.27094	0.211661	6.51023	-0.88857
0.408667	0.592401	0.36224	-1.96549	-0.29964	6.14649	-1.07315
0.409333	0.133093	0.785389	-1.50918	-0.10318	7.16589	-0.66398
0.41	-0.25807	-0.19456	-1.57836	0.199943	6.75604	-0.6673
0.410667	-0.08783	0.88142	-2.02359	0.21823	5.14143	-0.84369
0.411333	-0.16701	0.100368	-2.25674	0.524325	4.12721	-0.43079
0.412	-0.08103	0.264347	-2.04738	1.05077	3.2268	-0.0844
0.412667	-0.14389	0.079898	-0.91557	1.21588	2.58387	-0.94637
0.413333	-0.26375	0.321485	-2.08363	1.72563	1.12401	-0.88676
0.414	0.267205	0.226346	-1.65139	1.20039	2.16967	-1.12298
0.414667	-0.36126	0.175229	-1.0621	1.8108	2.77679	-1.70915
0.415333	-0.5615	0.068748	-1.68426	1.28622	3.77649	-1.9674
0.416	-0.56792	-0.32611	-1.91754	1.11624	4.74882	-2.33791
0.416667	0.175994	-0.01388	-1.82001	0.869639	4.87818	-2.70328
0.417333	-0.02342	-0.15228	-2.32397	0.281886	4.81108	-3.04595
0.418	0.790744	-0.1324	-2.31255	-0.06002	6.30912	-3.064
0.418667	-0.11194	-0.82219	-2.43782	0.138846	4.85853	-2.58918
0.419333	0.051369	0.328808	-2.23704	0.680321	4.23853	-2.11204
0.42	-0.10385	-0.00192	-1.98412	0.312997	4.17417	-1.68461
0.420667	0.075735	-0.11829	-1.73291	0.468558	3.62241	-0.97455
0.421333	-0.24661	-0.23594	-2.07588	0.008167	4.78443	-0.86418
0.422	-0.39768	-1.12262	-2.07772	-0.02145	3.47552	-1.20936
0.422667	-0.00752	-0.02533	-1.86515	0.796502	3.92265	-1.31894
0.423333	0.436616	-0.39766	-2.01881	0.265224	4.04634	-1.63211
0.424	0.125802	0.028113	-2.25599	0.891512	2.6707	-1.26239
0.424667	-0.13126	-0.21502	-0.66928	1.70503	2.78853	-1.21266
0.425333	0.36697	0.184688	-0.35684	0.86366	1.85187	-0.92692
0.426	0.282613	0.848382	0.078518	1.58299	2.02786	-0.59029
0.426667	-0.09577	0.35963	-0.05611	1.33688	1.79066	0.119513
0.427333	-0.00531	0.421943	-0.43314	1.60729	2.3776	0.146817
0.428	0.240815	-0.75982	0.873464	1.89666	3.07255	0.261779
0.428667	-0.28435	0.03282	0.658023	0.925361	2.13765	-0.74231
0.429333	-0.47141	-0.00165	0.3374	1.33946	4.06616	-0.94558
0.43	-0.32556	-0.75681	-0.86186	1.73029	3.78756	-1.40745
0.430667	-0.37505	-0.44852	0.086368	1.14791	4.79062	-1.40642
0.431333	-0.91344	-0.39608	-0.51574	0.874189	4.48747	-1.8725
0.432	-0.43195	-0.41764	-0.30084	0.617281	4.51596	-1.76879
0.432667	-0.15455	0.422449	-0.19073	1.17489	4.61875	-1.29459
0.433333	-0.57229	-0.33867	-0.20079	1.38462	4.0946	-1.69537
0.434	-0.41885	-0.05465	-0.12037	1.43332	4.57743	-2.00085
0.434667	-0.90267	-0.1121	0.081938	1.18069	5.15205	-2.18266
0.435333	-0.49107	-0.34548	0.220972	1.59022	4.93399	-2.13369
0.436	-0.43297	-0.20481	-0.48354	1.6704	4.79204	-1.9334
0.436667	0.150011	-0.25661	-0.23011	0.6332	3.40406	-1.77558
0.437333	0.025545	-0.25587	0.253987	1.04001	2.60503	-2.8499
0.438	-0.17296	0.383895	-0.51105	1.36438	1.97962	-2.66594
0.438667	0.055599	0.169209	-0.13223	1.03883	2.02247	-1.8925
0.439333	-0.23988	0.124751	0.012616	1.06108	1.2849	-1.71435
0.44	0.725839	-0.16287	-1.03589	2.28316	0.319437	-1.20951
0.440667	1.36431	-0.26267	-0.11838	1.29083	-0.75589	-1.24698
0.441333	1.1305	0.070031	0.284584	2.09219	0.010896	-0.52311
0.442	0.735818	0.178028	-0.01577	2.27908	-0.34638	-0.24701
0.442667	1.08007	-0.26382	0.909174	1.80585	-1.88182	-0.16234
0.443333	0.447289	-0.02524	1.00623	1.91152	-1.74774	-0.52718
0.444	0.644083	0.678198	1.93793	1.05259	-2.03223	-0.3594
0.444667	0.548274	0.138914	1.55095	1.57199	-2.06969	-0.2765
0.445333	1.16436	0.075042	2.18076	3.31714	-2.23392	0.182935
0.446	0.343944	0.947466	1.61067	2.96174	-1.93674	-0.06074
0.446667	0.491748	0.102427	1.18456	2.68535	-2.10222	0.229528
0.447333	0.014362	-0.6372	1.88764	3.24378	-1.63783	0.411964
0.448	0.46692	-0.07016	1.70635	3.36057	-1.2672	0.479504
0.448667	0.769932	1.02226	2.21512	3.05328	-1.48081	0.244995
0.449333	0.023687	1.38563	1.02017	2.67965	-0.96337	0.194157
0.45	0.270139	0.732548	2.51003	2.57403	-0.05305	0.069265
0.450667	-0.01018	0.841852	0.951189	2.18606	0.858789	-0.86881
0.451333	0.394851	0.992899	1.1766	2.42327	0.676336	-0.60994
0.452	0.287532	0.732522	0.889941	2.31738	-0.39236	-0.27168
0.452667	-0.16061	1.02582	1.42752	2.5164	-0.10145	0.231128
0.453333	-0.54335	1.07563	0.842954	2.10231	-1.51022	0.448369
0.454	0.046721	1.52407	0.509711	2.32407	-0.95447	0.892521
0.454667	-0.57442	0.279919	0.861514	1.35964	-0.19546	0.605301
0.455333	0.064781	0.259186	1.15072	1.96403	0.228038	0.332997
0.456	-0.09485	0.671232	1.29374	1.42135	0.986013	0.081117
0.456667	-0.34096	0.135746	0.902688	1.06211	2.9189	-0.12182
0.457333	-0.14128	0.479733	0.562471	0.697136	3.01846	-0.49717
0.458	0.239837	0.250187	1.00511	1.03001	1.92128	-0.63251
0.458667	-0.35551	0.528466	1.00996	1.45728	2.11419	-0.91359
0.459333	0.257483	0.283359	1.41656	0.924013	2.99093	-0.62531
0.46	-0.30872	-0.21539	0.809322	0.52554	2.7495	-0.34831
0.460667	0.073238	-0.43988	0.799291	1.20732	3.42984	0.315277
0.461333	-0.53302	-0.26226	0.397977	0.872401	2.92347	0.172757
0.462	-0.78555	0.64742	0.163542	0.363086	3.13477	0.269371
0.462667	-0.52366	0.776718	-0.22184	-0.20926	2.99102	-0.01159
0.463333	-0.38658	1.06538	-0.32803	0.760838	3.53091	-0.1457
0.464	0.523207	0.771654	0.64512	1.31268	2.79178	-0.69461
0.464667	0.052335	0.528722	0.074733	0.845997	1.27289	-0.28601
0.465333	0.107317	0.617692	0.371059	1.45376	0.856536	-0.37652
0.466	-1.1369	0.68331	0.428776	0.218661	1.34397	-0.39339
0.466667	-0.48423	0.462273	0.242755	0.802364	-0.04858	-0.69763
0.467333	-0.44725	0.411685	0.115874	0.434897	0.33974	-1.10741
0.468	-0.01427	0.56867	-0.12777	0.739762	0.177697	-1.02569
0.468667	0.359776	-0.2381	0.010526	-0.03045	0.186772	-0.74345
0.469333	-0.32644	0.435309	0.104233	0.255058	1.08333	0.177117
0.47	-0.1933	0.42588	-0.52063	0.317913	3.24983	0.840704
0.470667	-0.48426	0.611337	0.708844	-1.02426	2.93667	1.67007
0.471333	-0.07348	-0.21309	-0.03105	-1.4251	3.21105	2.32868
0.472	-0.7845	0.21207	-0.30838	-0.45944	3.02688	2.82019
0.472667	-0.02751	-0.00209	-0.22857	-1.13962	2.0092	3.38213
0.473333	-0.49517	-0.08941	-0.34437	-1.43689	1.41938	3.18576
0.474	-0.49756	-0.92113	-0.13766	-1.04131	0.237632	3.13617
0.474667	-0.80147	-0.26457	-0.19261	0.337288	-0.1806	3.1334
0.475333	-0.35855	0.23406	-0.09005	0.392021	0.630199	2.25508
0.476	-0.81487	0.088946	-0.31561	0.357433	0.549132	2.4811
0.476667	0.173636	-0.49316	0.088604	1.46878	1.98624	1.98628
0.477333	-1.15952	-0.31841	0.760773	1.54072	-0.37396	1.93914
0.478	-0.6124	0.110789	0.617435	1.01229	-2.38391	1.88685
0.478667	-0.34683	-0.55874	0.88061	0.731783	-2.71325	1.8541
0.479333	-0.24714	-0.0274	0.904057	1.17356	-1.69556	2.23259
0.48	-0.08686	0.12631	-0.29253	0.471115	-1.98763	2.46931
0.480667	-0.02599	-0.24105	0.852408	0.810945	-2.96048	2.81594
0.481333	0.153197	-0.67739	0.695383	0.333019	-3.6015	3.44954
0.482	0.390893	-0.04002	-0.135	0.613774	-3.73215	3.44462
0.482667	-0.52914	0.239254	0.223678	-0.03213	-4.06135	3.85864
0.483333	-0.08951	-0.47963	0.132429	-0.03163	-5.1757	3.03935
0.484	0.004253	-0.62524	0.023955	0.200632	-4.5466	2.43996
0.484667	-1.08994	-0.92557	-0.1979	-0.14172	-4.46885	1.66831
0.485333	-0.78089	-0.79471	-0.13059	-0.27813	-4.4721	2.05229
0.486	-0.40246	0.165615	-0.00507	0.17066	-3.26265	2.64989
0.486667	-1.03092	-0.69241	0.020915	-0.37453	-3.11746	2.67703
0.487333	-0.47062	-0.7088	-0.01115	0.263139	-1.75105	2.69144
0.488	-1.21611	0.16319	0.096429	-0.19929	-1.32567	2.41325
0.488667	-1.09741	-0.42433	0.146811	-0.18875	-1.80588	1.85498
0.489333	-0.33998	-0.15096	0.149745	-0.37349	-1.3652	1.66904
0.49	-0.45785	-0.03448	-0.10887	0.342639	0.263597	1.57301
0.490667	-0.09584	0.092411	-0.26478	0.762288	0.589407	1.562
0.491333	-0.47812	-0.4756	-0.45467	0.806647	0.086458	1.63373
0.492	-0.20349	-0.70805	-0.05889	0.514254	0.317165	1.58455
0.492667	-0.56908	-0.02705	0.372352	0.325555	0.628323	1.58612
0.493333	0.104363	-0.07691	-0.03753	0.667476	0.379657	1.169
0.494	-0.53619	-0.52632	0.596897	-0.28715	0.739357	1.35866
0.494667	-0.47455	0.026061	1.3762	0.298417	-0.41301	1.20743
0.495333	-0.03867	-0.24192	1.33263	0.279882	0.107939	2.1884
0.496	-0.01243	-0.43086	0.992843	0.444842	-0.68113	2.05461
0.496667	0.047658	-0.3042	2.26278	-0.01605	-1.00809	2.28514
0.497333	0.634898	-0.04546	2.67862	0.265358	-0.65258	1.86785
0.498	0.485528	-0.37382	2.22073	0.095813	0.088917	1.49174
0.498667	-0.66188	-0.00152	1.57282	-0.0165	0.318354	1.04041
0.499333	-0.14624	0.454309	1.10967	-0.58648	0.089185	1.3562
0.5	-0.10955	0.045319	1.77127	-0.15784	-0.52755	0.954359
0.500667	0.502142	0.503102	2.19676	-0.73135	-0.65041	0.865219
0.501333	-0.07991	0.328365	2.57505	0.154396	0.317923	-0.13214
0.502	-0.30531	0.79478	1.52498	0.288256	-1.34617	-0.03776
0.502667	0.522249	0.497947	2.5515	-0.29504	-1.2547	-0.14712
0.503333	0.44165	0.313949	3.04966	-0.13483	-2.50105	-0.28218
0.504	-0.02151	0.3339	2.40196	-0.46461	-2.07203	-0.8698
0.504667	0.466884	-0.02731	1.66607	-0.37907	-3.18119	-0.84127
0.505333	-0.10735	-0.16989	1.86576	-1.26074	-2.5833	-0.4372
0.506	-0.28517	-0.17991	2.17869	-0.04499	-3.08565	-0.34397
0.506667	0.68536	-0.22364	1.8777	-0.11479	-2.85763	-0.62358
0.507333	0.068495	-1.03683	2.4471	0.22736	-2.63528	-0.2789
0.508	0.266274	-0.08134	1.48893	0.577037	-2.7128	-0.72496
0.508667	0.687554	-0.27428	1.70237	-0.27927	-2.88598	-0.62978
0.509333	0.031301	-0.27234	2.16948	-0.37087	-2.38258	-0.62562
0.51	0.09485	-0.02856	1.53571	-0.28996	-2.88199	-0.86748
0.510667	-0.09547	-1.0909	1.62295	-0.36485	-2.44475	-0.31939
0.511333	0.109238	-0.46108	1.15823	-0.9221	-2.23395	-0.00137
0.512	-0.28146	-0.83494	1.95996	-0.80766	-2.14235	-0.09647
0.512667	-0.57355	-0.30224	1.3414	-0.97298	-1.16615	-0.61103
0.513333	-1.41017	-0.85924	0.581198	-0.72445	-0.48408	-0.68666
0.514	-1.07804	0.445686	0.58372	0.289186	-0.72678	-0.50462
0.514667	-1.51128	-0.48849	0.689634	-0.61126	-0.76164	-0.57075
0.515333	-1.60942	0.440326	0.303334	-0.04415	-0.41534	-0.99768
0.516	-0.44182	0.380014	0.274781	-0.65989	-1.2167	-1.31913
0.516667	-0.2672	-0.08217	0.699925	-0.83822	-1.05435	-1.42219
0.517333	-0.69957	0.788779	0.854239	-0.96133	-0.54485	-1.3852
0.518	-0.17719	0.677231	1.50792	-0.42589	-0.9082	-1.16342
0.518667	0.287906	1.06938	0.493481	-1.09165	-0.90277	-0.58071
0.519333	-0.24775	1.07307	1.26795	-0.80672	-0.31858	-0.46976
0.52	0.564419	1.16284	1.06643	-1.07376	-0.16923	-0.47935
0.520667	0.245002	1.1881	0.964183	-0.47613	-0.5528	-0.45348
0.521333	-0.37684	0.412667	1.57314	-0.27639	-0.97664	-0.55538
0.522	0.758119	0.879907	1.7087	-0.89772	-0.57828	-0.13926
0.522667	0.968885	0.160564	1.33327	-0.60379	0.679895	-0.16122
0.523333	0.826355	1.18968	2.0655	0.061595	0.983495	-0.2279
0.524	0.853353	0.557448	1.59422	-0.02144	0.267627	-0.30974
0.524667	0.608012	0.526442	2.12943	-0.34992	0.394893	-0.36135
0.525333	1.26946	0.244156	2.08851	-0.87976	0.027574	-0.79335
0.526	0.358308	0.847374	2.07552	-1.41061	-0.29139	-0.79575
0.526667	0.951942	0.570713	1.66084	-1.31411	-0.96595	-0.82396
0.527333	0.567507	0.52783	2.33272	-0.85057	-1.6036	-0.79717
0.528	-0.13716	0.18203	2.36208	-0.88039	-3.01347	-0.62094
0.528667	-0.20949	0.341889	1.61603	-1.15295	-3.18552	-0.30088
0.529333	-0.45172	0.925892	0.664293	-1.03928	-2.89367	-0.37775
0.53	-0.09699	0.365585	1.19277	-0.25349	-2.91979	-0.07874
0.530667	-0.06824	0.488521	0.619485	-0.01866	-1.41154	-0.13849
0.531333	0.010316	0.150346	0.504404	-1.20532	-3.49086	0.268303
0.532	-0.58928	0.851673	0.701879	-0.59705	-2.75424	0.619245
0.532667	0.433223	0.001113	0.597857	-1.28543	-2.45099	0.66834
0.533333	0.440609	-0.37635	0.698551	-1.5688	-2.73158	1.21294
0.534	-0.07609	-0.74247	0.758025	-0.24135	-2.30654	1.57027
0.534667	0.228118	-1.05597	1.33731	-0.50876	-2.12435	1.92104
0.535333	0.357999	-0.10563	1.02717	-0.32907	-3.52845	2.28769
0.536	0.909583	-0.72158	1.44202	-1.33027	-2.64222	1.54377
0.536667	0.749988	-0.36233	0.989569	-0.89796	-2.46181	1.1514
0.537333	-0.2453	-0.52955	1.87497	-0.67845	-0.95268	1.0787
0.538	-0.06032	-0.24285	1.38397	-0.30118	-1.56097	1.23897
0.538667	-0.29071	-0.19433	1.95175	-1.62379	-1.63569	1.52043
0.539333	-0.43902	-0.30248	1.90618	-1.15111	-1.35131	2.2085
0.54	-0.825	-0.46899	1.7544	-0.71751	-1.56144	2.51347
0.540667	-0.19649	0.036253	1.77328	-1.00031	-2.05135	1.56869
0.541333	-0.77685	-0.20399	1.72046	-1.41374	-2.21966	1.5892
0.542	-0.75662	-0.07111	1.50531	-1.64438	-1.09188	1.75378
0.542667	-0.59211	0.057461	0.990539	-1.44802	-2.04112	2.00687
0.543333	-0.79814	0.318348	1.24923	-0.70605	-1.93097	1.44202
0.544	-0.42646	0.385203	1.13976	-0.94679	-1.0976	1.76744
0.544667	-0.7172	-0.10579	1.62897	0.177466	-0.13147	2.07036
0.545333	-0.5301	-0.39658	1.49651	0.324455	0.481473	1.94496
0.546	-0.14743	0.110962	0.270972	-0.15396	1.66378	2.14497
0.546667	-0.39121	-0.23227	0.17287	-0.68592	2.34998	2.51165
0.547333	0.35179	-0.32839	-0.57905	-0.59193	1.85234	3.00996
0.548	0.601835	-0.10649	0.653128	-0.3349	2.10746	3.19832
0.548667	-0.01662	-0.11486	-0.28067	-1.16679	1.58997	2.82011
0.549333	-0.46243	-0.09957	0.24562	-1.22937	0.8464	3.04713
0.55	0.137366	0.099621	-0.84217	-1.14854	1.37201	2.75886
0.550667	-0.2222	0.920108	0.19374	-1.22191	2.68187	2.82478
0.551333	-0.76197	0.848976	0.391653	-1.61202	2.24839	2.9028
0.552	0.039546	1.6081	0.404235	0.296946	2.93534	2.71952
0.552667	-0.35538	1.42951	-0.16684	0.153776	2.96101	2.67793
0.553333	-0.66714	0.49445	0.505441	0.593102	3.33347	2.4326
0.554	-1.01513	1.27791	0.482918	0.960467	2.78859	1.92242
0.554667	0.716195	1.14942	0.424477	0.705493	2.95899	1.07426
0.555333	0.143854	1.32518	-0.11122	0.871235	2.91705	0.815147
0.556	-0.13437	1.55103	0.092405	0.341342	2.63754	1.21127
0.556667	-0.19553	1.02554	0.599217	-0.30743	2.48912	0.991329
0.557333	-0.96063	0.791221	0.868263	-0.30747	3.38277	0.677577
0.558	-0.29438	0.753194	0.701449	0.22725	2.74172	0.755855
0.558667	0.392237	0.973471	0.260121	0.812015	1.98039	0.318102
0.559333	0.545072	1.58731	-0.07325	0.272115	2.72357	0.330579
0.56	0.345967	1.13709	-0.51816	0.322969	3.06015	-0.00467
0.560667	0.469184	1.177	-0.84519	0.092999	2.63681	0.11745
0.561333	-0.01646	1.88744	-0.58016	-0.75131	1.38861	-0.21003
0.562	0.177284	2.30915	-0.41285	-0.8152	1.35805	-0.29547
0.562667	0.327861	2.02947	-0.29168	-1.46978	0.697887	-0.78231
0.563333	-0.06894	1.51452	-0.91199	-0.50379	0.520675	-0.94835
0.564	0.196836	0.76281	-0.40135	-0.22442	1.00564	-1.34646
0.564667	0.421291	1.26107	-0.86849	-0.16984	1.3859	-1.5857
0.565333	0.204807	1.41607	-0.69958	0.51405	0.210167	-1.42773
0.566	0.479132	0.800577	0.059376	0.797557	0.333405	-1.16372
0.566667	0.675691	1.68891	0.660031	1.00822	0.617089	-1.09142
0.567333	0.304053	1.11838	0.711731	0.212875	0.654672	-1.28329
0.568	0.881114	1.35107	0.873404	0.862025	0.158939	-1.88855
0.568667	0.101172	1.88368	0.427273	1.12109	-1.7059	-2.07161
0.569333	0.615762	1.65114	1.16172	1.03927	-1.2571	-1.87098
0.57	0.162629	1.72969	0.543502	1.19581	-1.19825	-1.96954
0.570667	-0.64923	1.34148	1.18753	1.60863	-1.45444	-2.6647
0.571333	-0.15171	1.52145	0.818182	0.58887	-0.62609	-2.28694
0.572	0.141909	0.685899	0.35817	0.562926	-0.43178	-2.16071
0.572667	0.392077	1.32488	0.246032	0.812299	0.695459	-1.65608
0.573333	0.945701	1.42053	0.651358	0.927823	-0.59639	-1.95422
0.574	0.321264	1.4066	0.449471	1.73596	0.302575	-2.21991
0.574667	-0.73592	1.17386	0.103121	1.47405	-0.45841	-2.27301
0.575333	0.143048	0.83181	0.664589	0.043191	-0.39961	-2.54292
0.576	0.243988	1.06192	0.673052	0.894057	0.987323	-2.94629
0.576667	0.570053	0.808171	0.273794	1.41865	2.40498	-2.57092
0.577333	0.164926	0.727789	0.272234	1.08205	2.17523	-2.71876
0.578	0.556858	1.57501	-0.13775	1.75798	2.21472	-2.9287
0.578667	0.70533	1.42666	0.275078	1.58498	2.93015	-3.09231
0.579333	0.428155	0.082655	0.85687	1.6588	2.11067	-2.69819
0.58	0.418651	0.247208	0.425731	1.67968	3.00245	-2.87694
0.580667	0.234306	0.191079	-0.31056	1.69508	2.81019	-2.35542
0.581333	-0.04485	-0.07711	-0.402	1.57115	3.03183	-2.81272
0.582	0.298521	0.266091	-0.38077	1.39281	1.27668	-2.09291
0.582667	0.393435	-0.13889	0.286833	1.80761	1.09254	-2.01529
0.583333	0.356903	-0.03356	0.16681	2.03348	-0.04302	-1.67684
0.584	-0.28385	-0.27628	-0.0006	1.27558	-0.21701	-1.58178
0.584667	0.050879	-0.27416	0.020145	0.530824	0.188061	-1.27063
0.585333	0.181861	0.830867	-0.20169	0.948002	-0.62115	-1.61493
0.586	0.360737	-0.21982	0.164042	-0.12102	0.168253	-1.51889
0.586667	0.352276	-0.15831	0.063359	-0.19499	1.95381	-1.85428
0.587333	0.610814	0.536131	0.022055	-1.57842	1.23451	-1.60424
0.588	0.218683	-0.08853	0.46101	-0.83595	1.58164	-1.67453
0.588667	0.498407	0.388063	0.219702	-1.37497	0.359645	-1.56137
0.589333	-0.16583	0.225248	0.704656	-1.28071	0.867083	-2.30925
0.59	0.744371	0.867008	0.62054	-1.27472	0.583632	-2.20743
0.590667	0.380405	0.944663	0.428459	-0.2731	-0.50282	-2.13283
0.591333	0.107843	0.736212	0.545324	-0.88205	-0.2639	-2.00605
0.592	0.362563	0.716149	0.415074	0.057302	-0.42834	-1.67557
0.592667	0.341738	0.605674	1.15046	0.848886	-1.02621	-0.78675
0.593333	-0.667	0.250767	0.979548	1.0035	-0.13574	-0.46624
0.594	-0.00335	0.084433	0.725187	0.502015	0.568901	-0.83174
0.594667	0.184947	0.206535	2.1684	0.546564	0.955922	-0.9124
0.595333	0.035994	0.050632	0.664548	0.212534	0.949783	-1.24319
0.596	0.133459	-0.0832	0.97473	0.598029	2.15812	-1.16298
0.596667	0.299892	0.384996	0.529558	0.234312	2.54353	-0.51916
0.597333	0.757702	0.00984	0.3361	0.268653	2.02493	-0.50754
0.598	1.11785	0.650189	-0.50857	-0.21137	1.06379	-0.1715
0.598667	0.422646	0.480835	-0.06877	-0.28262	-1.12663	-0.30864
0.599333	0.427097	0.532199	-0.62808	-0.42344	-1.03605	-1.38864
0.6	0.115062	0.33234	-0.28547	-0.81125	-1.01993	-1.47479
0.600667	-0.5083	0.428807	-0.27197	-0.33992	0.058	-1.8055
0.601333	0.795474	-0.13128	-0.61964	0.53609	-0.87106	-1.49918
0.602	0.828936	-0.41239	0.153449	0.718279	0.024149	-1.5913
0.602667	0.137102	-0.34915	0.046315	0.81329	-1.37995	-1.57737
0.603333	0.853794	-0.32786	0.512468	1.17165	-0.98981	-1.91041
0.604	0.688192	0.314594	0.121198	1.32119	-1.43296	-1.41779
0.604667	0.621302	-0.25414	-0.11818	0.957379	-2.11975	-1.24183
0.605333	1.21199	-0.88772	0.38122	0.981713	-3.16325	-1.18704
0.606	1.22773	-0.56407	0.075504	1.13831	-2.07739	-1.32553
0.606667	1.02622	-0.86662	-0.27713	0.626704	-2.19126	-1.19945
0.607333	0.374278	-0.37298	-0.37979	0.31889	-1.98972	-0.74976
0.608	0.529908	-0.87574	-0.18631	0.061519	-2.81079	-0.32731
0.608667	0.595944	-0.56841	0.006947	0.149013	-3.2236	-0.52689
0.609333	0.731242	-0.44356	-0.00339	0.254119	-3.03337	-0.25691
0.61	1.18501	-0.17129	-0.50638	-0.08226	-4.04134	-0.34149
0.610667	0.18215	-0.28475	-0.95567	0.140835	-3.59267	-0.78199
0.611333	0.232118	-0.83707	-0.6907	0.308922	-4.43302	-1.39596
0.612	0.208903	-1.02725	-1.62416	-0.00253	-3.17911	-1.2518
0.612667	0.608781	-0.42482	-1.09788	0.179226	-2.12317	-1.14
0.613333	0.036264	-0.53243	-1.51019	0.280055	-2.31196	-1.3722
0.614	0.413441	-0.57871	-1.66901	0.024221	-3.54853	-1.37367
0.614667	0.724679	-0.74459	-1.73471	0.735977	-2.18792	-1.47341
0.615333	-0.10142	-0.11943	-1.97372	0.811711	-2.69805	-1.42563
0.616	-0.49722	0.025236	-1.44682	0.873679	-2.47287	-0.78214
0.616667	0.177446	0.342311	-1.2704	0.383325	-2.62757	-0.66072
0.617333	0.149533	-0.04952	-1.27659	0.306549	-3.10499	-0.31383
0.618	-0.51698	-0.0454	-0.59624	-0.00361	-2.38827	-0.62618
0.618667	0.01591	0.269391	-0.90641	-0.27927	-3.38533	-0.66131
0.619333	-0.51212	-0.16893	-1.56048	-0.19352	-3.38601	-0.8864
0.62	-0.15642	-0.35744	-1.09317	-0.28912	-4.26633	-0.17425
0.620667	-0.14688	0.796881	-0.41952	-1.36306	-3.14566	-0.09433
0.621333	-0.15037	0.034488	-1.42124	-0.82269	-4.76155	0.151375
0.622	-0.33644	0.24562	-1.38993	-0.52525	-3.56129	0.117056
0.622667	-0.66563	0.431931	-1.1268	-1.09492	-2.83116	-0.12391
0.623333	-0.07027	-0.694	-1.44566	-1.31512	-2.19547	-0.07546
0.624	-0.10014	-0.23751	-0.54743	-1.14921	-1.60436	-0.13643
0.624667	0.43847	-0.28943	-0.83571	-1.18851	-0.14161	0.05756
0.625333	-0.18774	0.051576	-0.69457	-1.45968	-1.36922	-0.15615
0.626	-0.31214	0.344147	-1.08919	-1.27499	-2.36735	-0.59421
0.626667	-0.30852	-0.04229	-1.26572	-1.16449	-2.09284	-0.97391
0.627333	0.079439	0.619594	-1.83177	0.206064	-2.28366	-0.60567
0.628	-0.06372	0.469968	-2.19367	-0.39279	-2.32475	-0.64945
0.628667	-0.82177	1.05367	-1.60344	-0.83125	-1.8155	-0.22254
0.629333	-0.28557	0.88541	-1.67307	-1.04918	-0.74398	-0.34938
0.63	0.078949	-0.03638	-1.24402	-0.84345	0.773515	-1.10477
0.630667	0.708742	-0.09908	-0.83874	-0.23022	1.5534	-1.50378
0.631333	0.01204	0.563084	-0.68279	-0.14481	1.80495	-1.43837
0.632	0.139462	0.362937	-1.40503	-0.84854	2.72312	-1.50001
0.632667	0.461406	1.2149	-0.73119	-0.31785	2.48385	-1.31573
0.633333	0.1994	1.16446	-0.90028	0.138783	4.15699	-1.07844
0.634	-0.37372	0.618901	-1.52408	0.554738	3.87335	-0.86702
0.634667	1.39665	1.07914	-1.06276	0.275055	5.62857	-0.38319
0.635333	0.899188	0.365898	-0.79667	-0.08371	5.09293	-0.47892
0.636	0.417771	1.11309	-0.81947	-0.37472	5.71328	-0.94505
0.636667	0.524907	0.609457	-1.07965	-0.18082	6.64847	-0.84684
0.637333	0.673607	0.570829	-1.46734	0.048001	6.19442	-1.40502
0.638	0.280499	0.63247	-1.03862	0.81159	6.04385	-1.73375
0.638667	-0.6067	0.766671	-1.03928	-0.55225	6.32853	-1.86267
0.639333	-0.11688	-0.3371	-1.18585	-0.42662	6.58245	-1.95262
0.64	-0.19569	-0.19802	-1.40128	-0.57201	5.77899	-1.80269
0.640667	0.202873	-0.07261	-1.20078	0.288335	5.92648	-1.86166
0.641333	-0.67031	-0.61337	-0.31876	0.219415	4.99685	-2.23835
0.642	-0.37025	0.031722	-0.72898	0.545373	3.93594	-1.76381
0.642667	1.13631	-0.51171	-0.33378	1.70635	1.6731	-2.78611
0.643333	-0.13791	-0.37043	-1.11719	0.757366	1.21176	-2.90822
0.644	-0.3579	0.159508	-0.90371	1.41652	1.29407	-2.40803
0.644667	0.027304	0.22375	-0.68066	1.59908	1.9759	-2.38208
0.645333	0.487864	1.022	-1.06563	1.44557	0.520851	-1.87341
0.646	0.000974	1.09835	-0.72184	1.48434	0.506241	-1.92927
0.646667	-0.69708	0.628282	-0.18717	1.45274	-0.6497	-1.6183
0.647333	-0.73744	0.179334	-0.44758	0.999673	-1.59278	-1.55347
0.648	0.0111	0.360649	0.306099	1.36278	-3.788	-1.28146
0.648667	-0.40224	0.236047	-0.50083	0.885868	-3.35219	-1.02416
0.649333	-0.35386	0.65025	0.106101	1.79866	-2.38634	-1.51111
0.65	-0.48558	-0.16207	-0.06117	1.08061	-1.58161	-1.84811
0.650667	0.026598	0.19074	0.726417	0.636277	-1.27677	-1.90953
0.651333	-0.43168	-0.85386	0.042368	0.266524	-0.98219	-2.15727
0.652	-0.21034	-0.57898	0.336105	1.21084	0.333218	-2.30898
0.652667	-0.42912	-0.0251	0.483639	0.623564	-1.43997	-2.50565
0.653333	0.448769	0.128313	-0.90406	0.678307	-2.28901	-2.27755
0.654	0.739503	-0.10183	-0.44678	1.16959	-2.30969	-2.3909
0.654667	0.523013	-0.11039	-0.10604	0.934705	-0.87661	-2.68262
0.655333	0.357245	0.808134	0.185325	1.39248	-1.9223	-2.87906
0.656	-0.0919	0.473927	-0.54259	0.592472	-0.61915	-3.05744
0.656667	0.652115	0.443039	0.634814	-0.25723	-0.73009	-2.78575
0.657333	-0.3359	0.999981	-0.53632	0.607164	-0.94409	-2.87976
0.658	-0.05714	0.217387	-0.48282	0.038195	-1.40353	-2.41491
0.658667	-0.53589	0.84077	0.068203	-0.11232	-1.84183	-2.19875
0.659333	0.247057	1.75002	0.266949	0.819338	-0.59572	-1.76928
0.66	0.114442	0.880989	0.300291	0.921087	-0.32354	-1.70079
0.660667	-0.02283	0.171926	1.07167	-0.24073	-0.91361	-1.97204
0.661333	0.875352	1.1411	0.239254	-0.10087	-1.45785	-1.72808
0.662	0.581778	0.103641	0.987945	0.282745	-0.36158	-1.94828
0.662667	0.002419	0.718188	1.42514	-0.24325	0.652004	-1.45717
0.663333	0.122257	0.587198	1.05938	-0.13551	-0.33056	-1.77398
0.664	0.543005	0.128585	1.57285	0.00346	-0.23165	-1.61327
0.664667	-0.02244	0.080282	0.902224	-0.07854	-0.64385	-1.60872
0.665333	0.300959	-0.194	0.842523	0.179331	-0.28251	-2.3266
0.666	-0.41202	-0.21204	0.741552	0.325444	-0.20077	-2.71561
0.666667	-0.48843	-0.36543	0.770282	0.031186	-1.00971	-2.77156
0.667333	0.601595	-1.13338	-0.09372	0.370275	0.428891	-2.52361
0.668	0.244394	-0.81241	0.52457	0.375947	0.498506	-2.63372
0.668667	-0.17352	-0.91379	0.186728	0.198609	1.47021	-2.42751
0.669333	-0.32637	-1.0654	-0.50301	0.564379	0.549607	-2.04163
0.67	0.104932	-0.85577	-0.01693	1.36821	2.46895	-1.71774
0.670667	0.601475	-1.6347	0.129846	1.42284	2.81063	-2.22407
0.671333	0.283455	-1.16402	0.316111	1.38205	2.25311	-2.47005
0.672	0.816489	-1.45075	0.192115	1.71795	3.93465	-2.18805
0.672667	-0.18803	-1.67787	-0.01561	0.401618	2.41158	-2.08621
0.673333	-0.69723	-0.78063	0.038604	0.903688	2.17008	-2.34474
0.674	0.129946	-1.22732	0.255488	0.794589	1.70178	-2.29348
0.674667	-0.19376	-1.19531	0.92505	0.784069	0.088814	-2.44547
0.675333	-0.33824	-1.4536	0.141283	-0.07207	-1.85615	-2.39325
0.676	-0.03512	-1.18247	0.523684	0.149992	-2.11636	-2.3746
0.676667	-0.20049	-1.57188	0.929121	0.323473	-1.79972	-1.44002
0.677333	-0.46427	-1.8494	0.798802	0.291372	-2.19116	-1.03612
0.678	0.198234	-1.59526	1.23122	0.84491	-1.27151	-1.17135
0.678667	0.060126	-1.09264	0.677252	-0.20889	-0.85563	-1.44737
0.679333	1.03406	-0.8354	0.392202	-0.08623	-0.95885	-1.96918
0.68	0.343212	-1.78138	-0.06439	0.411213	-0.7856	-1.87721
0.680667	0.396303	-0.54242	-0.13307	0.557043	-0.50737	-2.23933
0.681333	0.393666	-0.19199	-0.1273	-0.13398	-0.86145	-2.0647
0.682	0.526854	-0.65028	0.86368	-0.04655	-0.79335	-1.94001
0.682667	0.502804	-0.50644	0.64402	0.107533	-0.59501	-2.18841
0.683333	0.11252	-0.3411	1.26084	-0.41453	-0.36559	-1.9418
0.684	0.591045	0.161856	0.640087	-0.90215	0.542261	-2.03715
0.684667	0.835548	0.293819	0.79628	-0.57413	1.04791	-1.49545
0.685333	0.354332	0.418617	0.661552	-0.54741	-0.52435	-1.24204
0.686	0.517656	0.54587	1.52285	-0.08285	-0.58687	-0.93851
0.686667	-0.10866	0.21983	0.825826	-0.33486	0.467648	-1.84328
0.687333	0.396423	0.569239	0.725645	-0.95945	1.59073	-1.52238
0.688	-0.03282	0.405971	0.951801	-0.90012	3.11424	-1.72014
0.688667	0.620887	0.398751	1.10273	-0.57126	2.80257	-1.89921
0.689333	-0.7433	0.152274	-0.19107	-0.22964	2.00136	-2.02474
0.69	-0.1434	0.069738	0.362455	-0.31828	0.305813	-1.75461
0.690667	0.106828	0.599438	0.350491	-0.85999	1.51578	-1.87931
0.691333	0.534872	-0.47546	0.486089	-0.42866	2.24231	-1.58833
0.692	0.51563	-0.73319	0.130226	-0.29278	1.72524	-1.05912
0.692667	0.300069	-0.53823	0.31391	-0.28296	1.60073	-1.3299
0.693333	0.723528	-0.64747	0.787776	-0.48368	0.864819	-0.67098
0.694	0.512641	-0.48254	0.520299	-0.30037	1.2305	-0.18584
0.694667	0.309452	-0.86012	0.161271	-0.40891	0.945607	-0.23103
0.695333	0.03795	-0.73657	0.520022	-0.58681	0.962488	-0.52174
0.696	-0.17496	-0.79217	-0.00889	0.389369	0.608382	-0.64137
0.696667	-0.12367	0.181215	0.413803	-0.52644	-1.5165	-0.7534
0.697333	-0.45556	-0.49004	0.145671	0.222162	-1.3457	-0.57859
0.698	-0.0207	-0.64532	0.049355	0.098083	-1.34468	-1.02834
0.698667	-0.24094	-0.66949	0.123728	0.306267	-0.46182	-0.74726
0.699333	-0.8914	-0.27936	-0.01556	-0.53318	-1.10336	-0.75963
0.7	-0.09341	-0.56603	0.073437	-0.1318	0.297678	-1.17332
0.700667	-0.44003	-0.00179	-0.05155	-0.77299	-0.9125	-1.06792
0.701333	0.164451	-0.4077	0.14977	-0.10676	-1.02654	-1.50992
0.702	0.092526	0.342432	0.535952	0.110553	-2.2671	-1.17794
0.702667	0.256713	0.204168	0.249195	-0.04156	-3.03678	-1.29638
0.703333	0.180519	1.23863	0.417556	-0.28502	-3.44873	-1.1439
0.704	0.893204	1.45503	0.39656	-0.12319	-2.26006	-0.96818
0.704667	0.685297	0.303184	-0.63091	-0.05186	-4.55311	-0.95785
0.705333	-0.12729	0.574915	-0.41809	-0.09762	-5.54109	-0.61072
0.706	0.09985	0.119788	0.007266	0.018006	-6.08742	-0.70291
0.706667	-0.08144	0.396615	0.278583	-0.30516	-5.54349	-0.56314
0.707333	0.366705	0.16602	0.123069	-0.01672	-5.19493	-0.30996
0.708	0.349679	0.343187	0.371429	0.380639	-5.5006	0.148226
0.708667	0.934257	0.221751	-0.20571	0.067702	-4.86398	-0.15014
0.709333	0.511303	0.308502	0.905445	0.011433	-3.6434	-0.08143
0.71	0.736553	0.472371	0.643084	0.589502	-3.15798	-0.40979
0.710667	0.359882	0.81323	0.491573	0.157403	-4.06211	-0.86013
0.711333	-0.20452	0.764469	0.22371	0.452146	-4.38031	-1.11682
0.712	0.223147	0.883909	-0.05091	0.119379	-4.42281	-1.32161
0.712667	-0.36578	1.10718	0.281202	0.369914	-3.65346	-1.07527
0.713333	0.557761	0.793458	0.904572	-0.70908	-3.81568	-1.01735
0.714	-0.49162	1.37271	-0.19453	-1.03829	-3.75654	-0.75603
0.714667	0.301943	1.08833	-0.84633	-0.29602	-3.76305	-0.86101
0.715333	-0.07894	0.657483	-0.26338	0.396239	-3.68307	-0.98304
0.716	-0.19141	0.683726	0.258498	-0.36702	-3.35426	-0.70978
0.716667	0.161242	1.3777	-0.14465	0.099956	-3.58629	-1.08168
0.717333	-0.13119	1.53364	0.242332	0.128992	-2.63947	-1.23467
0.718	0.299805	1.0258	0.41624	0.713039	-1.98909	-1.05333
0.718667	0.665724	1.4296	0.03207	0.201767	-1.72953	-1.22367
0.719333	0.857054	0.924301	0.851394	0.103892	-1.49379	-1.34852
0.72	0.522674	0.679097	0.619093	0.117281	-1.40408	-1.4437
0.720667	0.611796	0.908438	0.263821	-0.65545	-1.64128	-1.90101
0.721333	0.654587	1.00024	0.31637	0.179244	-1.23198	-1.15728
0.722	0.322849	0.958837	0.312572	-0.21116	-2.04448	-1.34775
0.722667	0.354394	0.653244	0.75181	-0.45057	-1.903	-1.25582
0.723333	-0.13618	0.747932	0.501316	-0.06628	-1.67131	-1.00382
0.724	0.07919	1.18599	-0.07462	-0.3899	-0.54598	-1.49707
0.724667	-0.25403	1.03174	0.642409	-0.41288	-0.93458	-1.43899
0.725333	0.301	0.87297	1.01457	0.505305	-0.35141	-1.06039
0.726	0.453271	0.51295	1.16276	-0.20319	-0.69873	-0.88235
0.726667	1.07152	0.808057	1.80277	-0.11466	-0.57602	-0.53213
0.727333	-0.25455	1.47007	0.267588	-0.1426	0.796885	-0.87482
0.728	-0.12117	0.460659	0.376043	0.578971	1.32209	-1.37483
0.728667	0.411856	0.319464	0.539953	0.184202	2.21221	-1.7979
0.729333	-0.19408	0.915144	0.791574	-0.19474	2.69579	-2.05662
0.73	0.012358	0.740706	0.444551	-0.3219	2.71112	-1.82685
0.730667	0.148691	0.474009	0.13428	0.262466	1.06903	-1.98538
0.731333	-0.73522	1.25863	0.204426	0.348421	0.572953	-1.72413
0.732	-0.1862	1.45717	0.095686	0.104777	0.007408	-2.25636
0.732667	0.166082	1.55722	0.417974	-0.78121	0.133206	-2.0608
0.733333	-0.30734	1.58508	0.491156	-0.25576	-0.39327	-2.00486
0.734	-0.28368	1.79411	-0.04395	-0.81754	-0.55326	-1.84806
0.734667	-0.25374	1.61238	0.178349	-0.735	-1.25123	-1.55897
0.735333	-0.1114	1.47634	0.082319	-0.92312	-2.18364	-1.64261
0.736	-0.94585	0.846622	0.141211	-0.99622	-1.70075	-1.60235
0.736667	-0.68419	1.22125	0.780558	-0.43037	-2.21939	-1.71261
0.737333	0.109704	1.17992	0.221027	-0.38624	-1.39785	-1.7464
0.738	-0.65046	0.768088	-0.05989	-0.375	-1.17571	-1.15298
0.738667	-0.55569	0.893391	0.053322	-1.3258	-1.05844	-1.075
0.739333	-0.52072	0.820076	-0.02485	-0.75589	-1.16586	-1.22461
0.74	-0.50788	0.263491	-0.16303	-0.25154	-1.32167	-1.12266
0.740667	-0.14204	-0.13585	0.277457	-0.45696	-1.8652	-1.70579
0.741333	-0.06897	0.541501	0.075431	-1.59349	-1.71129	-1.69453
0.742	-0.07315	-0.61424	0.171604	-1.52025	-1.63598	-1.55228
0.742667	-0.68351	-0.04641	0.630401	-1.373	-1.60717	-2.03405
0.743333	-0.69768	0.014874	0.275843	-0.70558	-2.03991	-1.77276
0.744	-0.70157	-0.06389	0.858953	-1.3405	-2.05426	-1.67364
0.744667	-0.44442	-0.60104	0.434445	-1.43401	-1.31796	-1.75061
0.745333	-0.81585	-0.52582	0.834108	-0.91891	-0.96535	-2.0938
0.746	-0.33792	-0.44163	0.798859	-0.78807	0.009045	-2.25323
0.746667	-0.84426	-0.38133	1.13825	-0.67438	0.471384	-2.01757
0.747333	-0.05443	-0.45262	1.67945	-0.64441	0.826082	-1.81586
0.748	0.257117	-0.60549	0.743381	-1.35013	-0.39322	-2.38468
0.748667	0.149701	-0.8269	1.37042	-1.60281	-0.22522	-1.82837
0.749333	0.765866	-1.02638	1.06712	-1.76009	-0.46636	-1.94028
0.75	0.58581	-0.64884	0.177209	-1.40748	-0.1148	-1.92451
0.750667	0.334797	-0.57033	-0.12867	-0.79435	0.29034	-1.7157
0.751333	0.242677	-0.25288	0.577686	0.111092	-0.58751	-1.68253
0.752	0.729929	-0.62418	0.820872	0.671765	-0.28046	-1.15239
0.752667	0.714059	-0.2333	0.562183	0.858504	1.20405	-1.22829
0.753333	0.524913	0.551713	0.57105	0.152535	2.49432	-1.31272
0.754	0.417003	-0.74426	0.246953	0.185193	0.575939	-1.41608
0.754667	-0.28168	-0.81885	0.670791	-0.07596	0.992539	-0.75152
0.755333	0.07697	-1.11061	0.64657	-0.43695	1.06054	-1.28925
0.756	-0.03253	-1.20557	0.977237	-0.20229	1.92844	-1.54082
0.756667	-0.73191	-0.47961	0.669344	-0.07429	0.466783	-1.89443
0.757333	-0.58069	-1.07851	1.06902	0.457539	1.07042	-1.54332
0.758	-0.84045	0.010816	-0.35282	1.08357	0.322911	-1.07932
0.758667	-0.30851	-0.33272	-0.07005	0.484581	-0.63651	-0.98993
0.759333	-0.84104	-0.52154	-0.46152	1.46492	-0.47668	-1.02404
0.76	0.332511	-0.30996	0.568559	0.690095	-0.0826	-1.43382
0.760667	-0.47548	-0.89243	-0.00808	0.583984	0.345051	-1.33097
0.761333	-0.80915	-0.82602	0.079653	0.771199	0.598923	-1.2719
0.762	-0.14147	-0.37951	0.348317	0.707728	-0.88962	-1.39885
0.762667	-0.69244	-1.50121	-0.34224	0.581983	-0.72217	-1.1138
0.763333	0.013236	-0.59647	0.221473	1.08998	-1.07969	-1.38728
0.764	-0.05263	-1.07422	-0.58199	0.686809	-0.4863	-2.07531
0.764667	-0.01473	-1.21848	0.382849	1.05156	-0.49538	-1.90596
0.765333	-0.27913	-1.1368	-0.53383	0.392708	-0.64242	-2.38409
0.766	0.447319	-1.5026	-0.10489	0.194847	-0.63447	-2.24704
0.766667	-0.07906	-0.83239	-0.14304	-0.76321	-1.71126	-2.40571
0.767333	0.756615	-0.74483	0.107682	-0.31902	-1.70727	-1.95957
0.768	-0.04276	-1.42003	0.405241	-0.21889	-2.27062	-2.44197
0.768667	-0.81209	-0.83104	0.276332	-0.73563	-1.4358	-2.32938
0.769333	0.154808	-0.94584	0.136143	-0.11728	-1.10193	-2.03556
0.77	0.109221	-1.19607	0.450706	0.543682	-0.09678	-1.82021
0.770667	-0.46886	-1.15872	0.457333	-0.01489	-0.20424	-1.80721
0.771333	0.180965	-0.68819	0.299016	0.569286	0.428463	-1.65171
0.772	-0.25566	-0.79358	0.301955	0.10896	0.879433	-1.85607
0.772667	0.406071	-0.20591	0.202678	-0.31855	1.36087	-1.94316
0.773333	0.247407	-0.22839	1.0075	-0.29516	1.98284	-2.45846
0.774	-0.02879	-0.29138	0.109278	-0.27023	1.57884	-2.21563
0.774667	0.577503	-0.60755	0.383254	0.640554	1.64252	-2.59259
0.775333	0.578383	-0.70264	0.580776	0.586449	2.08516	-2.59128
0.776	-0.08594	-0.19202	-0.61414	1.10081	3.99919	-2.49591
0.776667	0.114226	0.427052	-0.45983	1.4128	4.17772	-2.65911
0.777333	0.328836	0.685829	0.030542	0.814773	4.97539	-2.77774
0.778	0.173437	1.08874	-0.7313	1.30848	5.56142	-2.31308
0.778667	0.009412	1.73378	-0.08453	2.0983	4.25807	-2.18812
0.779333	-0.56936	1.40081	0.381938	1.64581	4.02327	-2.33483
0.78	0.788591	1.06569	0.270765	2.24385	3.09617	-2.23774
0.780667	0.462792	1.71729	-0.08702	2.59763	2.36377	-1.23106
0.781333	0.190278	1.73915	0.024883	1.73015	2.80627	-0.93295
0.782	0.227779	2.43515	0.797905	2.4242	2.62449	-0.16818
0.782667	0.70812	1.98789	1.22025	1.74778	4.40386	0.260243
0.783333	1.2155	2.18228	1.21751	3.07852	4.80535	0.112854
0.784	-0.27724	1.89047	0.864807	2.30854	4.40461	0.160207
0.784667	0.915718	1.96765	0.870429	2.40658	3.29111	0.59912
0.785333	0.117965	1.75576	1.54927	1.78167	2.89661	0.568293
0.786	0.138926	2.0528	1.34434	1.92383	2.85356	0.701077
0.786667	1.06357	1.82087	1.42179	1.00579	3.43542	0.53986
0.787333	1.11303	1.14433	0.692315	1.16735	3.46669	0.709874
0.788	0.62623	1.26936	0.546216	1.01244	3.68966	0.703639
0.788667	-0.01533	0.851135	0.285388	1.20951	5.0817	0.415101
0.789333	0.567302	0.810555	0.298309	1.63741	4.21088	0.474071
0.79	1.0564	0.778285	-0.40463	0.6932	3.98686	0.523631
0.790667	0.96302	0.694737	0.819539	1.31309	2.23885	0.33577
0.791333	0.209433	1.08047	0.718506	1.02161	0.658162	0.396605
0.792	0.807608	0.942133	0.425359	0.465446	-0.48153	0.669441
0.792667	1.02638	0.796209	0.015059	-0.24278	-1.26597	0.972416
0.793333	-0.10387	1.35761	0.659117	0.626816	-1.67563	1.12775
0.794	0.542753	1.04714	-0.13264	-0.05219	-1.88166	1.07786
0.794667	0.663176	0.902554	0.688057	0.745619	-0.59204	1.60163
0.795333	0.254246	1.23618	0.879469	-0.21818	-0.50342	1.6454
0.796	-0.13127	0.609946	-0.53448	-0.71053	-0.95553	1.22379
0.796667	0.715085	0.970608	-0.35304	-0.45582	0.411089	1.25913
0.797333	0.035594	0.87279	0.509431	-0.73051	-0.13927	0.880615
0.798	-0.40841	1.16425	0.41137	0.213208	-0.17829	1.07679
0.798667	-0.35931	1.18133	-0.70403	0.245999	-1.81131	1.16007
0.799333	-0.69801	0.987995	-1.63206	-0.65265	-2.7268	0.47421
0.8	-0.35275	1.06832	-0.60097	-0.39506	-2.84616	0.91733
0.800667	-0.76441	1.0172	-0.93861	-1.16422	-4.14821	0.744719
0.801333	-0.33501	1.37016	-0.72514	-0.56093	-5.21152	0.800884
0.802	-0.03538	1.04604	-0.9067	-1.30945	-3.43208	1.23338
0.802667	0.191089	1.6641	-1.0253	-0.86299	-3.05551	1.33963
0.803333	0.44318	1.14051	-0.78054	-1.03499	-2.14108	2.11816
0.804	0.774229	1.14188	0.173821	-1.57358	-1.93528	2.33677
0.804667	-0.1121	0.246411	-0.3691	-0.46125	-1.81525	1.55402
0.805333	-0.26554	0.525463	0.72416	-0.25664	-2.18546	0.4127
0.806	-0.64146	1.15833	-0.43801	-0.45307	-1.79719	0.087488
0.806667	0.070999	1.6116	0.251646	-0.11991	-1.4555	-0.3605
0.807333	-0.59883	2.01109	0.251933	0.4148	-0.55891	-0.34301
0.808	-0.24991	1.88623	-0.82161	0.505651	-0.96751	-0.66092
0.808667	-0.03988	1.67424	-0.84999	0.28028	-0.38332	-0.24403
0.809333	-0.22534	1.3205	-0.39828	0.794412	0.487118	0.320213
0.81	-0.61047	1.57669	0.240196	0.823648	-0.14889	1.35374
0.810667	-0.2649	0.755605	0.25205	0.2257	0.873115	1.52083
0.811333	-0.52224	1.00964	-0.09212	-0.368	2.26335	1.64792
0.812	-0.5684	0.600346	0.409064	-0.65338	2.58379	1.48289
0.812667	-0.71741	0.773177	0.667292	-0.96712	3.31876	1.3317
0.813333	-1.14415	0.659408	0.502592	-0.63344	3.55346	1.33868
0.814	-0.78845	1.15958	-0.32087	-0.91247	3.5689	1.54767
0.814667	0.35759	0.284684	0.822376	-1.30656	3.32641	1.20979
0.815333	0.597531	1.07067	0.232655	-0.5905	3.30744	0.983762
0.816	-0.44361	0.752729	0.403535	-0.4723	4.34036	0.296824
0.816667	-0.47045	1.05645	-0.35823	-1.39064	4.30823	0.15327
0.817333	-1.23653	0.689746	0.631817	-1.36874	4.21243	0.611931
0.818	-1.18312	1.43639	-0.0466	-1.20446	5.8664	-0.10185
0.818667	-1.30062	0.792294	-0.64708	-0.61093	4.60551	-0.1643
0.819333	-1.18645	1.0713	-0.12804	-0.38281	3.03797	-0.51461
0.82	-1.16799	0.616587	-0.29259	-1.07948	2.18593	-0.33464
0.820667	-1.43612	0.082629	-0.77398	-1.08399	2.08229	-0.65027
0.821333	-1.15968	0.545805	-1.29611	-0.39314	0.958405	-0.40795
0.822	-0.39957	-0.28343	-1.22057	-0.41396	0.306956	-0.21586
0.822667	-1.13367	0.231102	-1.35261	-0.26418	-0.04244	-0.28329
0.823333	-0.58614	0.383416	-1.76097	-0.36199	0.457129	0.063555
0.824	-0.43334	0.458078	-1.16831	0.420695	-1.24284	-0.25362
0.824667	-0.21253	0.632893	-1.80331	0.590939	-0.51459	-0.38408
0.825333	-0.82606	0.524255	-1.4785	-0.78512	-1.02797	-0.84648
0.826	-0.43437	-0.72305	-0.70513	-0.14779	-0.51877	-0.80114
0.826667	-0.70645	0.488426	-1.28799	0.185339	-1.30613	-0.91743
0.827333	-0.44403	-0.01038	-1.08542	0.143418	-1.24367	-1.02327
0.828	-0.19885	0.058636	-0.95552	0.670871	-0.8519	-0.84598
0.828667	-0.37981	-0.26986	-1.02676	0.272332	0.029452	-0.90561
0.829333	-1.27966	-0.16392	-1.08059	-0.02884	-0.35615	-0.70099
0.83	-0.84218	-0.32243	-1.50037	0.64681	-1.37067	-0.33896
0.830667	-1.52168	0.300375	-1.35541	-0.39582	-1.15573	-0.24364
0.831333	-0.91533	0.529149	-1.01247	-0.43891	-1.78952	-0.23428
0.832	-1.17635	0.040703	-1.41007	-0.43405	-0.83151	-0.25269
0.832667	-1.3314	-0.01368	-1.48565	0.96289	-0.06635	-0.30801
0.833333	-0.86398	-0.23558	-0.83915	0.853224	0.574467	-0.42635
0.834	-1.28378	0.613739	-1.31748	0.446851	-0.15327	-0.23331
0.834667	-1.743	-0.24377	-0.87562	0.045169	0.055118	0.103521
0.835333	-1.452	-0.37485	-1.13366	0.327485	-0.40003	0.216624
0.836	-0.58266	0.545907	-0.52646	0.126552	-0.90009	0.239007
0.836667	-1.03589	0.195946	-0.21804	0.205386	-1.43084	0.260406
0.837333	-0.90751	-0.29573	-0.42988	0.140916	-1.13351	0.080338
0.838	-0.89952	0.140682	-0.26837	0.026221	-0.22971	0.2473
0.838667	-1.24338	-0.37288	0.33358	-1.21784	-0.23105	0.330552
0.839333	-1.1001	-0.28841	0.643066	-0.59803	-0.11976	0.401296
0.84	-0.67742	-0.50102	0.291032	-0.59737	-0.66299	0.46348
0.840667	-0.20208	0.115646	0.349594	-1.16979	-0.57843	0.560538
0.841333	-0.22513	0.069333	0.371471	-1.03887	-1.08266	0.60043
0.842	-1.1609	-0.20015	0.520925	-0.33373	-2.30363	0.257685
0.842667	-1.56406	1.02271	-0.27405	-0.63843	-2.42132	0.326692
0.843333	-1.19429	0.622345	-0.89264	-0.23267	-1.55034	0.239786
0.844	-1.11724	1.6501	-0.31339	0.095683	-1.38083	0.058891
0.844667	-0.86055	1.30603	-0.38179	-0.55763	-0.81489	-0.04626
0.845333	-1.27631	1.25505	0.421583	-0.07711	-1.76045	-0.0281
0.846	-0.92028	1.37268	-1.59526	0.143834	-1.47004	0.360801
0.846667	-1.72965	1.95936	-0.50799	0.604019	-1.37318	0.527422
0.847333	-0.86487	1.04896	-0.89247	0.088993	-2.19267	0.015659
0.848	-1.3758	0.110868	0.229216	-0.13943	-1.66819	0.308061
0.848667	-1.0267	0.886714	-0.37651	-0.39685	-0.10582	0.874063
0.849333	-1.43947	0.749445	-0.16532	-0.47933	0.068192	1.33673
0.85	-1.70149	1.05496	-0.74018	-0.89748	-0.50736	1.01111
0.850667	-1.88738	0.122985	-0.80923	-1.81682	-0.15563	1.11354
0.851333	-1.66644	0.378851	-0.80104	-1.28719	0.023603	1.16681
0.852	-1.6239	0.86615	-1.11021	-1.13118	-0.49697	1.1245
0.852667	-1.34032	0.848323	-0.78107	-0.79153	-0.57777	0.466998
0.853333	-1.5454	0.403284	-0.59433	-0.27892	-1.38492	0.038483
0.854	-1.14811	0.413187	-0.94736	0.042146	-2.31543	-0.14734
0.854667	-1.76213	0.359365	-0.81695	0.188031	-2.479	0.056751
0.855333	-1.7233	-0.05193	-0.57671	0.861835	-2.90179	-0.2182
0.856	-1.72936	0.793719	-1.23625	1.03491	-2.67163	-0.40838
0.856667	-0.976	-0.02636	-1.13333	0.764032	-2.54616	-0.57687
0.857333	-1.60276	0.229575	-0.98712	0.570548	-1.69932	-0.33289
0.858	-0.84423	0.022028	-1.37718	0.477827	-0.79971	0.375152
0.858667	-1.11405	0.305399	-1.36798	0.445824	-0.76205	0.809349
0.859333	-0.99896	0.35117	-1.14558	-0.1684	0.149386	0.970417
0.86	-0.70941	-0.02895	-0.92225	-0.28445	0.606268	0.777383
0.860667	-0.96365	0.912868	-1.16269	-0.5536	1.0056	0.878836
0.861333	-0.64479	0.391042	-0.61018	-0.4044	0.958756	0.27723
0.862	-1.2638	0.055114	-0.31536	-0.09952	0.589325	-0.06963
0.862667	-1.63337	0.393641	-0.55899	-0.56534	-1.02488	-0.3691
0.863333	-1.2173	0.855698	-0.45869	-0.3288	-1.62588	-0.40975
0.864	-1.10368	-0.00662	-1.37019	-0.37898	-1.1189	-0.19429
0.864667	-0.90015	0.429442	-0.88348	-0.34329	-0.47968	0.085263
0.865333	-1.52357	-0.32889	-0.97198	0.549767	-0.25511	0.077522
0.866	-1.54991	0.463033	-1.01704	0.104598	-1.19618	-0.1614
0.866667	-1.53244	0.285304	-1.04584	-0.56919	-1.47571	0.420642
0.867333	-1.6907	0.779151	-1.2634	0.575918	-1.72958	0.452448
0.868	-1.78925	0.359625	-0.5274	0.661008	-1.26437	0.244147
0.868667	-0.8488	1.04931	0.047839	0.458097	-1.79775	0.529412
0.869333	-1.48009	0.864047	-0.21121	0.707382	-1.38364	0.688002
0.87	-0.37418	0.535236	-0.03692	0.79053	-1.74136	0.988616
0.870667	-1.16067	0.530554	-0.31354	0.329167	-2.49652	0.853228
0.871333	-0.67358	0.825823	-0.76495	-0.26563	-2.4627	1.20452
0.872	-0.81524	1.86255	-0.06286	0.345253	-2.84971	0.985778
0.872667	-0.75844	1.72084	0.384693	0.583986	-2.38575	0.652812
0.873333	-0.42403	1.46474	-0.06828	0.251191	-1.34849	1.25295
0.874	-0.51609	1.49979	0.731029	0.267767	-1.27812	0.455358
0.874667	-0.99656	1.12563	0.640393	0.659778	-0.26646	0.642226
0.875333	-0.0182	1.20766	0.719088	0.63656	0.453735	0.586323
0.876	-0.07108	2.29001	0.373714	0.135017	1.2799	1.15563
0.876667	-0.82839	1.08196	0.273314	-0.0288	1.57276	0.835207
0.877333	-0.4321	0.907325	0.325384	0.192071	1.3416	0.736491
0.878	-0.75693	1.30732	-0.12508	0.111746	1.65702	0.591844
0.878667	-1.1942	0.580087	-0.15695	-0.52059	1.14014	0.432581
0.879333	-0.60207	1.72338	0.519651	0.243908	-0.98336	0.453249
0.88	-0.70406	1.02769	0.750666	1.13859	-0.76381	0.829084
0.880667	-1.07266	1.28321	0.14013	0.7367	-1.08246	0.918332
0.881333	-0.56521	1.61625	-0.0101	0.553369	-2.14411	0.954135
0.882	-0.11205	1.19719	-0.31261	0.424935	-2.11489	1.37254
0.882667	0.127369	1.62831	-0.21389	0.155241	-2.56938	1.41312
0.883333	-0.95533	1.40417	0.106114	-0.22853	-1.72363	1.1806
0.884	0.075854	0.863981	-0.28256	0.345033	-0.91422	1.47731
0.884667	-0.83958	1.18879	-0.05773	0.551028	2.39077	1.47038
0.885333	-0.31759	1.10097	0.168608	-0.18315	-0.70205	1.32397
0.886	-1.48119	0.78918	1.43591	-0.23173	-1.41502	1.09391
0.886667	-0.24225	1.67495	0.394168	0.12556	-1.95516	1.00545
0.887333	-0.83561	0.895754	1.35346	-0.2059	-1.50433	1.06967
0.888	-1.10932	0.92178	1.79484	-0.94336	-3.26482	0.83663
0.888667	-1.81306	1.03158	0.854848	-1.33325	-3.35989	0.794143
0.889333	-1.67187	0.979826	0.824508	-0.41485	-3.41575	0.373665
0.89	-0.94511	0.814778	0.360565	0.140205	-4.59594	0.648109
0.890667	-0.92791	1.18659	-0.0864	-0.02479	-4.29329	0.811845
0.891333	-0.82989	0.911301	0.771083	-0.68846	-4.79847	1.23959
0.892	-1.09665	0.633069	0.687128	-0.85037	-5.30881	1.06593
0.892667	-1.0497	0.907291	0.758439	-0.22931	-5.217	0.953659
0.893333	-1.28775	1.41637	0.154727	-0.39588	-5.7983	0.794687
0.894	-0.6835	1.38502	0.244517	-0.61667	-5.34319	0.745896
0.894667	-1.39179	0.687917	0.223814	-1.0735	-4.54599	0.39934
0.895333	-1.46811	1.15102	0.30577	-0.71814	-4.72632	0.980405
0.896	-1.29461	0.883468	0.634132	-0.31982	-4.25053	0.724981
0.896667	-1.55651	0.543275	0.335264	-1.09344	-4.24788	0.876033
0.897333	-0.88746	0.907083	0.964871	0.238105	-3.74177	0.642132
0.898	-1.38301	1.56081	1.26742	-0.35619	-3.75055	0.346288
0.898667	-1.42505	0.724391	0.964367	-1.33469	-4.12396	0.311826
0.899333	-0.95155	0.199735	0.966716	-0.23745	-4.13363	0.427665
0.9	-0.82457	0.737108	0.72408	-0.06545	-4.48158	0.766582
0.900667	-1.0444	0.29049	1.27702	-0.49583	-4.70461	0.514447
0.901333	-1.11203	0.960176	1.10025	-1.07739	-4.68134	0.396293
0.902	-0.63571	0.911203	0.596235	-0.84225	-4.13261	0.088816
0.902667	0.040561	1.27285	1.36279	-1.62031	-4.04066	-0.05776
0.903333	-0.40128	1.31626	0.866728	-1.95967	-4.69094	0.091643
0.904	-0.479	1.18888	0.654904	-1.81052	-4.65136	-0.23613
0.904667	-0.34515	1.02583	0.442126	-1.45805	-5.37538	-0.0988
0.905333	-0.49882	0.608147	1.10762	-1.17498	-4.6289	-0.52952
0.906	-1.20826	0.688723	1.56187	-0.76635	-3.5361	-0.47545
0.906667	-0.52955	0.723999	0.25957	-0.62706	-2.35415	-0.25194
0.907333	-0.46054	1.04351	1.11815	-0.93169	-2.84756	-0.36364
0.908	-0.48883	1.14286	1.6454	0.04142	-2.04192	-1.17805
0.908667	-0.65561	1.01263	0.950592	0.478723	0.28894	-1.04497
0.909333	-0.77203	1.05629	0.57362	-0.37141	0.671111	-0.95064
0.91	-0.04956	1.1187	0.706541	-1.46621	0.163509	-1.25761
0.910667	-1.19978	0.988028	0.819782	-0.92301	-0.98451	-1.15442
0.911333	-1.37229	1.24048	0.608907	-1.00353	-1.14112	-1.04361
0.912	-0.26372	0.957271	0.870898	-0.42299	-0.65488	-0.98876
0.912667	-0.73408	0.494384	1.24449	-1.87215	-0.93738	-0.83286
0.913333	-0.59709	1.02577	1.83044	-0.66376	-1.7817	-1.09853
0.914	-0.09967	-0.06864	1.27614	-0.95681	-1.62786	-1.64724
0.914667	-0.62371	0.217852	1.77637	-1.26812	-1.77807	-1.12246
0.915333	-0.96356	0.307775	1.57688	-2.21612	-2.02632	-0.7772
0.916	-0.55629	0.532546	2.51581	-1.78668	-2.67432	-0.15213
0.916667	-0.02188	0.802295	2.21413	-2.28784	-2.40063	0.149644
0.917333	-0.83625	0.621408	1.59652	-1.23613	-2.13628	-0.42773
0.918	-0.49816	0.790254	1.9878	-1.26153	-1.87874	-0.44862
0.918667	-0.66899	1.38362	1.88997	-1.46925	-1.47282	-0.02687
0.919333	-0.40753	0.381459	1.41164	-0.99617	-1.77738	0.63314
0.92	-1.42597	0.517618	2.00949	-1.37266	-0.5883	0.817107
0.920667	-0.42841	0.354317	0.748158	-1.08997	-0.47092	0.08185
0.921333	-1.07066	0.051167	0.526008	-0.78479	-0.5273	-0.28474
0.922	-0.60237	-0.32996	0.808067	-0.93139	-0.75712	-0.33352
0.922667	-0.92472	-0.07387	0.915451	-1.37727	-2.12491	-0.90575
0.923333	-0.80145	-0.05843	0.66056	-0.4981	-2.59918	-1.32438
0.924	-0.93674	0.265109	1.17467	-1.14023	-2.48295	-1.14264
0.924667	-0.83188	0.073064	1.45636	-0.89508	-2.85107	-0.78011
0.925333	-1.06989	-0.28832	1.70696	-1.38587	-1.85735	0.009714
0.926	-1.07109	-0.0794	0.963487	-1.56085	-2.3212	-0.3991
0.926667	0.02366	-0.09382	1.92259	-0.91887	-2.35825	-0.69298
0.927333	-0.73648	0.222877	1.29707	-1.0282	-1.8096	-0.11922
0.928	-1.23241	-0.02906	1.44638	-0.2797	-2.34575	0.385436
0.928667	-1.24917	0.1151	0.65017	0.116073	-2.28658	0.094198
0.929333	-1.00236	-0.19451	0.55451	0.019155	-1.6745	0.608842
0.93	-0.79153	-0.11965	0.984712	0.310347	-0.94756	0.386253
0.930667	-1.2768	-0.92754	1.30274	-0.03241	-0.08303	0.185432
0.931333	-0.57615	-0.15489	1.23398	-0.179	0.110439	-0.14092
0.932	-0.88516	-0.64735	1.07361	0.955259	0.699643	-0.09013
0.932667	-0.55036	0.336587	0.401903	-0.30383	0.758235	0.080858
0.933333	-0.71758	0.436736	1.19966	-0.06818	1.42573	-0.08861
0.934	-1.52921	0.664089	0.590066	-0.2699	1.75636	-0.80432
0.934667	-0.18702	0.277033	0.627555	-0.70019	0.529424	-0.82925
0.935333	-0.58755	-0.05858	0.542202	-0.93284	-0.34774	-0.74093
0.936	-0.199	0.70882	-0.08569	0.087582	0.439144	-0.1192
0.936667	-0.74659	0.387375	1.17357	0.227159	0.684495	-0.51639
0.937333	-0.35084	-0.28227	0.761231	0.236807	0.212789	-0.50981
0.938	-0.94502	0.102502	0.664593	1.01957	-0.11224	-0.75197
0.938667	-1.09721	0.642597	1.25758	1.45458	-0.67678	-0.70498
0.939333	-1.17203	-0.07207	0.474397	0.973874	-0.16588	-1.261
0.94	-1.31282	-0.42761	0.655716	0.874247	0.754628	-1.34557
0.940667	-0.9334	-0.09972	0.636261	0.903476	1.03456	-1.24095
0.941333	-1.05343	0.810973	0.487634	1.06322	2.27207	-1.43663
0.942	-1.42204	1.09508	0.497725	0.523063	2.37962	-1.63602
0.942667	-1.51482	0.347966	0.317801	0.958801	2.68048	-1.47463
0.943333	-1.40751	0.761895	0.481199	0.563763	3.13465	-0.75438
0.944	-1.1538	1.55325	0.28222	-0.2123	4.42774	0.208786
0.944667	-1.40688	0.933957	0.032146	0.453443	4.23288	1.26028
0.945333	-1.20025	0.14137	0.643066	-0.29523	4.42589	1.49996
0.946	-1.32672	0.503426	0.900613	-0.10245	3.7991	1.53741
0.946667	-0.89654	0.535011	0.604635	0.513165	3.94592	1.52142
0.947333	-1.67468	0.4802	0.766951	0.630379	3.20228	1.42401
0.948	-1.02407	0.252012	1.09605	-0.26829	2.78134	0.588453
0.948667	-1.28241	-0.05669	1.55045	0.119892	2.58231	0.157918
0.949333	-0.76677	-0.03393	0.429714	1.18411	2.78642	0.274657
0.95	-0.97653	0.872177	1.57948	0.030082	1.77952	-0.66047
0.950667	-1.16366	0.112965	1.18773	0.084769	1.64673	-0.65291
0.951333	-0.07924	0.017084	1.44415	0.186488	0.851411	-1.01513
0.952	-0.85493	0.637982	1.97863	0.055003	0.359296	-0.75613
0.952667	-1.25472	0.557081	1.5612	0.360904	0.675253	-0.76602
0.953333	-1.48511	0.013605	1.75079	0.376674	0.654081	-0.84983
0.954	-1.11206	0.481464	0.888369	-0.28109	0.076388	-0.06305
0.954667	-0.07437	0.715804	1.09519	-0.32654	0.643238	0.522437
0.955333	-1.47378	0.852738	1.79186	0.022778	1.23247	0.718908
0.956	-0.95326	0.320756	0.641027	-0.2719	0.729516	1.198
0.956667	-1.12207	0.26647	1.7208	0.402372	0.584121	0.571286
0.957333	-1.06622	0.630885	2.08288	1.14719	-0.34563	0.020623
0.958	-1.27639	0.176057	1.10245	0.611945	-0.20933	-0.80095
0.958667	-0.74682	0.29867	2.22009	0.61391	-0.03502	-0.94003
0.959333	-1.29343	0.287782	2.24711	0.240994	-0.79093	-0.7776
0.96	-1.59863	0.487862	1.75886	-0.16018	-0.93528	-0.28704
0.960667	-1.12742	0.753919	1.61358	0.009498	-1.178	-0.04727
0.961333	-1.38184	0.762461	1.1477	-0.28108	-0.76697	0.143179
0.962	-1.4822	0.51191	1.88093	-0.94204	-1.1517	0.074315
0.962667	-1.59861	-0.04645	1.69034	0.068269	-2.02174	0.439762
0.963333	-1.46115	0.113811	1.51791	0.42666	-3.16964	-0.18139
0.964	-1.12788	0.331558	1.44522	0.675247	-3.12697	0.248711
0.964667	-1.71032	0.657263	1.58321	1.64829	-3.43524	-0.22385
0.965333	-0.97994	0.211342	1.41389	1.10479	-3.65312	-0.32958
0.966	-0.96138	-0.19271	1.68228	0.623374	-2.94988	-0.09158
0.966667	-1.31903	-0.50066	1.84633	1.25106	-2.26691	-0.08801
0.967333	-0.9513	0.455493	1.30306	0.523152	-0.97451	0.410023
0.968	-1.36715	0.278137	2.86421	0.501876	0.811363	0.052326
0.968667	-1.2395	-0.43388	1.59693	-0.01434	0.47028	-0.2493
0.969333	-1.50749	-0.57644	1.67232	-0.39778	-0.41616	-0.26921
0.97	-1.18218	0.304032	2.25902	0.06686	-0.34972	-0.45823
0.970667	-1.53527	0.293279	2.43187	-1.12872	0.045098	-0.90957
0.971333	-1.34133	-0.63194	2.73386	-1.26498	-1.05462	-1.28928
0.972	-1.49322	0.145721	1.3844	-0.74438	-1.91493	-0.99252
0.972667	-1.91857	0.557803	2.12022	-0.05023	-2.42527	-1.09642
0.973333	-1.87647	-0.22731	2.05559	-0.67441	-3.06234	-0.57809
0.974	-1.47543	-0.05977	1.33739	-1.13899	-3.47806	-0.17546
0.974667	-2.30446	-0.02616	1.0145	-0.79483	-2.84643	-0.83324
0.975333	-2.03976	-0.14179	2.20355	-0.60791	-2.47873	-1.09308
0.976	-2.00732	0.135617	2.01876	-1.19545	-2.0446	-1.21975
0.976667	-2.26022	1.01754	1.22664	-1.31252	-1.95141	-1.7284
0.977333	-1.8824	0.579829	2.14395	-1.30655	-3.29521	-1.80261
0.978	-2.18823	0.861607	1.80498	-1.77849	-3.84039	-1.74738
0.978667	-1.31883	1.00958	2.17801	-0.94263	-3.9954	-1.62499
0.979333	-1.55061	0.330549	2.33479	-1.2487	-3.86211	-1.69286
0.98	-2.16304	0.373732	2.23412	-1.2569	-4.92557	-2.30321
0.980667	-1.77843	0.346507	2.33178	-2.1568	-4.91387	-2.02209
0.981333	-1.7641	0.605289	2.31799	-2.37237	-5.06522	-2.19508
0.982	-1.75094	-0.0435	1.58627	-2.95531	-4.50452	-1.28828
0.982667	-1.31611	0.494939	2.18129	-2.22044	-5.49262	-0.86703
0.983333	-0.35516	0.550226	1.70027	-2.13626	-4.52723	-0.59071
0.984	-0.02412	0.985126	1.4832	-2.05992	-5.12106	-1.4579
0.984667	0.072076	0.203929	2.32995	-1.95021	-6.33047	-1.33714
0.985333	0.230258	0.839593	1.84598	-1.48538	-5.30595	-1.80631
0.986	-0.34008	0.721716	2.5621	-1.01828	-5.4121	-1.31245
0.986667	-0.59659	0.238619	1.82352	-0.72423	-5.14015	-0.92461
0.987333	-0.91773	0.744598	1.70589	-0.6224	-4.52241	-0.81019
0.988	-0.54151	0.416725	1.76621	-0.28123	-3.79948	-0.30957
0.988667	-0.52029	0.039625	1.27939	-0.44107	-2.69764	-0.31985
0.989333	-0.81092	0.364781	0.663814	-0.43018	-3.62037	0.081541
0.99	-0.64251	0.947713	1.20541	-0.52002	-2.7414	-0.27712
0.990667	-1.13547	1.07846	0.844729	-0.15132	-1.88585	-0.52108
0.991333	-1.36015	1.39937	0.812366	-0.71651	-0.97376	-0.89907
0.992	-1.08847	1.50104	1.67417	-1.04889	-2.59764	-0.99444
0.992667	-1.03477	0.777485	1.85849	-0.59529	-2.74467	-0.61253
0.993333	-1.07196	1.75553	1.93332	-0.61693	-2.89555	-0.30352
0.994	-1.05089	1.02981	2.49355	0.859863	-2.54597	0.280595
0.994667	-1.29544	1.06968	2.03571	0.753671	-2.84181	0.819751
0.995333	-0.92694	1.45121	1.85324	0.338359	-2.63861	0.231701
0.996	-1.69402	1.23645	1.44182	-0.39307	-2.27667	0.108907
0.996667	-1.21169	1.78372	0.997488	0.122741	-1.19244	0.11946
0.997333	-0.47518	0.748222	0.879324	-0.27476	-0.75629	-0.02968
0.998	-0.07768	1.05181	0.896928	0.434538	-1.78946	0.287368
0.998667	-0.67922	1.27765	0.458522	0.029775	-2.08553	0.832805
0.999333	-1.2989	0.497119	0.713607	0.315997	-2.36227	0.514068
1	-1.47677	0.379021	-0.0905	-0.06146	-2.60246	0.552716
1.00067	-1.59506	0.60646	0.954814	-0.40225	-2.8877	0.413564
1.00133	-1.20809	1.03839	2.0144	-0.14433	-1.5471	0.18931
1.002	-1.59161	1.16172	3.53104	1.73837	-1.23334	-0.1611
1.00267	-0.33292	1.177	4.30562	1.6765	-0.54162	-0.26253
1.00333	-0.42555	1.13625	6.25996	2.02898	-0.27496	0.143325
1.004	0.256381	0.881187	8.70981	2.79059	-0.02022	0.253609
1.00467	1.28189	1.72176	9.61913	4.58351	0.5368	0.625434
1.00533	0.922887	1.2234	10.5641	4.43968	0.139517	0.652851
1.006	0.544058	1.67125	11.1233	5.11832	0.251327	0.830567
1.00667	1.9326	1.9368	11.9601	5.66834	1.31921	1.23849
1.00733	1.08015	2.69478	11.6485	6.11326	1.28484	1.2603
1.008	1.62482	2.66692	12.0603	5.64826	2.03885	1.50116
1.00867	1.44681	3.28799	11.4988	5.74939	2.27854	1.21815
1.00933	1.55815	3.9624	11.2593	5.67466	1.54362	1.25077
1.01	1.33563	3.45857	11.444	5.32125	-0.24995	1.89186
1.01067	1.12949	3.48868	11.3443	6.13555	-1.34265	2.2385
1.01133	2.14331	2.50417	10.6473	6.09258	-0.63667	2.65047
1.012	1.51007	2.98995	11.2062	6.69966	-1.39618	2.13777
1.01267	2.12854	1.75467	10.5143	5.87984	-1.76546	2.43303
1.01333	1.58198	2.51561	9.85688	5.81073	-2.33938	2.49519
1.014	1.80507	2.63483	9.62863	5.91009	-1.24834	3.01173
1.01467	1.99619	2.81143	9.57398	5.63843	-2.11947	1.98984
1.01533	2.54997	3.06659	9.61266	5.80154	-1.1371	1.85826
1.016	2.20675	2.58835	9.63705	6.03031	-1.59328	2.22979
1.01667	1.76487	3.07837	8.88622	6.13773	-0.31768	1.95925
1.01733	2.04345	2.20128	8.63253	5.98804	-1.16011	2.05015
1.018	1.89769	2.37587	8.03467	6.29205	-1.91825	2.54231
1.01867	2.25074	1.35319	8.20592	6.24645	-1.70232	3.33802
1.01933	2.00106	1.43454	7.90963	5.74906	-1.4271	3.29568
1.02	1.75727	2.09214	8.67817	6.62009	-0.61069	3.66152
1.02067	2.54858	2.10589	8.98603	5.0369	-0.31222	3.37146
1.02133	1.90816	1.29809	9.32134	5.53985	0.478311	2.85244
1.022	1.47391	2.09829	9.85522	5.54707	1.56565	2.98217
1.02267	1.33992	1.64704	9.33395	5.02024	1.68385	2.54716
1.02333	1.92109	1.97231	9.56052	5.2553	2.51409	2.43163
1.024	1.40366	1.92711	8.82126	5.0465	2.27646	2.30474
1.02467	1.67687	1.68769	7.74396	5.08002	3.37986	2.60057
1.02533	1.41642	2.34512	7.76595	5.23753	4.0431	3.21864
1.026	1.70452	2.06355	8.05321	5.99698	3.93998	3.38444
1.02667	1.71121	2.42924	8.40098	5.77444	3.05203	3.9897
1.02733	1.82079	1.96381	8.32715	6.5166	2.04733	3.19192
1.028	1.67836	2.34188	8.53069	6.9838	0.43429	3.85046
1.02867	1.93052	1.5538	9.2651	7.30321	-0.67294	3.77005
1.02933	1.16972	2.35682	9.16595	7.01443	-1.14208	3.81744
1.03	1.77878	1.35471	7.98447	7.57557	-0.15403	4.0472
1.03067	1.29702	1.60586	7.82978	7.07267	0.026586	3.95102
1.03133	1.59268	1.16055	8.89795	7.50947	-0.55248	3.75755
1.032	1.48958	1.47746	8.69141	7.22516	0.710797	3.86349
1.03267	1.39512	2.15188	8.98414	6.72527	-0.45495	3.75324
1.03333	1.68949	2.37071	8.43728	6.28186	-0.38993	4.10255
1.034	1.54621	2.04517	8.59842	6.49568	-0.48457	3.42452
1.03467	2.01678	1.96503	8.87297	7.0629	-0.48921	3.23269
1.03533	1.78146	2.61135	7.73058	6.8378	0.410254	3.18376
1.036	1.08894	3.0406	7.08698	7.06528	1.74971	2.75648
1.03667	1.83881	2.87916	8.46445	6.96635	0.950095	3.75594
1.03733	1.89955	3.03491	8.12932	7.49633	0.259005	3.4669
1.038	2.73941	3.70266	7.46453	7.15221	0.381968	4.41244
1.03867	2.54627	2.90325	7.7173	6.57308	-1.38656	3.64024
1.03933	1.90294	2.36193	8.04897	6.71447	-1.6219	4.39962
1.04	1.83192	2.17882	8.04215	7.06605	-1.18459	3.87112
1.04067	0.605301	2.78569	8.80042	5.52026	-0.29272	3.74696
1.04133	1.22911	2.5045	8.34784	4.77528	-0.11071	3.57691
1.042	1.12953	1.82291	9.48995	4.78709	0.982094	2.92664
1.04267	1.4458	2.09415	9.833	4.91928	1.2576	2.34687
1.04333	1.68686	1.95554	9.72116	5.66743	2.24311	1.78118
1.044	1.86058	1.97049	9.47406	5.30916	2.42775	1.79
1.04467	1.74129	2.52458	8.84456	5.53705	1.64436	2.0258
1.04533	1.84388	1.88716	8.92576	6.7976	2.52517	2.01291
1.046	1.46236	1.95364	9.42443	5.73163	2.55249	1.92369
1.04667	1.35933	2.44099	9.47792	7.09553	2.34632	1.39669
1.04733	1.20285	2.43836	8.68427	7.23829	3.34354	1.44063
1.048	1.65066	1.03448	8.57284	6.08546	3.20715	1.75451
1.04867	1.418	1.7011	7.85519	6.35901	4.07102	1.78901
1.04933	1.83762	1.78507	7.21948	5.73542	1.64336	1.43058
1.05	1.54489	1.5292	8.68417	6.61227	1.549	1.26312
1.05067	1.31719	1.67897	8.60118	6.68657	1.16043	1.64298
1.05133	0.76079	1.16122	8.32034	7.0095	1.7453	1.93097
1.052	2.24471	1.6536	8.72222	6.81934	1.44604	2.33334
1.05267	1.77484	1.7508	9.18965	6.28059	1.98044	1.98124
1.05333	1.92294	0.749634	9.18017	6.30413	1.11506	2.2972
1.054	1.23277	1.80479	9.5853	5.69637	1.56234	1.92774
1.05467	1.2247	1.10498	9.82451	6.01138	0.638204	1.81937
1.05533	1.55298	1.18479	9.93911	6.25128	0.640508	1.80762
1.056	1.72255	0.583547	10.3307	6.83332	-1.13333	1.58848
1.05667	1.75742	1.27772	9.68684	5.83255	-1.45689	1.22551
1.05733	1.74046	0.980896	9.58721	5.39826	-2.35142	1.61363
1.058	0.811853	1.40233	9.73189	6.198	-1.15611	2.34479
1.05867	1.4484	1.06963	9.2714	6.29737	-0.16539	2.57541
1.05933	1.47956	2.28077	9.37321	6.44208	-0.10978	3.33149
1.06	0.725876	1.94279	9.19603	7.04504	-1.27505	3.83207
1.06067	1.69957	1.73374	9.3893	5.58012	-1.87068	4.21509
1.06133	1.34818	1.74518	8.53032	6.44915	-0.82863	3.87206
1.062	1.50384	1.89085	8.32025	5.45387	-0.66614	3.7567
1.06267	1.17382	1.3778	8.61513	4.68782	-0.9141	3.76466
1.06333	0.874181	0.90724	8.38818	4.37136	0.209024	3.8204
1.064	1.81149	1.04054	8.70464	4.40665	1.60895	3.47418
1.06467	1.61778	1.32176	8.97615	4.19329	2.09147	3.13517
1.06533	1.7981	1.07065	7.48013	3.66061	1.3148	3.09161
1.066	1.77561	0.528419	7.53888	4.28961	0.834665	2.93605
1.06667	2.13363	1.45061	8.09123	4.47877	-1.58774	2.04958
1.06733	0.970221	0.468259	6.98562	3.9964	-1.90326	2.07983
1.068	1.6888	0.590679	8.25968	4.15395	-2.31416	1.36309
1.06867	2.39357	0.354451	8.89322	3.92544	-2.58928	1.83875
1.06933	1.43789	0.356739	7.72338	4.02711	-2.76586	1.39584
1.07	1.37073	0.499195	7.83117	4.01618	-2.14114	1.65126
1.07067	1.33148	1.35497	8.02465	3.75598	-2.26434	1.59383
1.07133	1.51548	1.74809	8.28838	3.52147	-2.34861	1.6533
1.072	2.45447	1.48229	8.40047	4.29423	-3.49351	1.15995
1.07267	1.79967	1.18645	8.83705	4.13204	-3.30096	0.857084
1.07333	2.81057	1.16817	9.09757	4.18978	-3.50264	0.191842
1.074	2.61832	1.02622	8.92992	5.00101	-3.51745	0.634479
1.07467	2.78786	0.811923	9.79973	5.44557	-4.33823	0.325062
1.07533	2.41723	0.510178	10.3509	5.88467	-5.19273	0.445038
1.076	1.96725	0.747057	9.01773	6.08043	-5.00897	0.586557
1.07667	1.96461	1.0791	10.0214	6.8116	-5.15473	0.472141
1.07733	2.10784	1.20683	9.28492	7.02181	-4.95805	0.00929
1.078	2.22623	1.46479	8.36502	5.73418	-5.25448	0.21388
1.07867	1.70403	1.20021	9.55335	5.14096	-4.90732	0.312783
1.07933	1.77869	1.02351	9.10003	5.64361	-5.49486	0.171587
1.08	1.58268	0.885138	9.06502	3.75689	-5.20681	-0.16947
1.08067	1.85424	0.655096	8.94889	4.14835	-4.88361	0.04919
1.08133	2.31219	1.18676	9.77186	3.46334	-3.73899	-0.02163
1.082	2.43112	0.312611	9.59193	3.49372	-3.23777	-0.33274
1.08267	1.51378	0.724679	9.65888	2.98377	-4.20227	-0.60653
1.08333	0.958738	0.234796	9.78804	3.66491	-4.43446	-0.76708
1.084	1.11156	1.02583	9.60487	3.62639	-4.08484	-0.73125
1.08467	1.49475	1.17671	9.73846	3.03402	-4.9518	-0.88898
1.08533	1.92307	0.248599	9.39331	3.01423	-4.50527	-1.2632
1.086	1.9155	1.11539	8.97335	3.93877	-5.22827	-1.1929
1.08667	1.08471	1.39059	10.0091	4.14694	-4.78321	-0.82294
1.08733	2.08201	0.541101	9.80217	3.86877	-5.19675	-1.23537
1.088	1.50972	0.432244	10.0409	4.6253	-4.97372	-0.98715
1.08867	1.29996	0.576432	10.1032	3.83194	-4.89612	-0.66143
1.08933	1.83282	0.294696	9.91965	4.11316	-4.31323	-0.62432
1.09	1.6414	0.853873	9.2726	3.872	-4.2828	-0.55886
1.09067	1.33503	0.29881	8.4859	3.33067	-4.71189	-0.28418
1.09133	1.0303	0.454687	9.99035	3.11683	-4.97567	-0.0797
1.092	1.3196	0.687304	9.98447	3.93162	-3.907	0.080881
1.09267	0.750967	1.2508	10.0487	3.00703	-3.80847	-0.16141
1.09333	0.960821	1.07273	9.37237	3.39625	-3.61833	-0.30376
1.094	1.62887	0.904451	8.69307	4.03509	-3.53208	-0.41764
1.09467	1.47475	1.15391	8.92582	4.39134	-3.09669	-0.58718
1.09533	1.45187	1.42649	7.99451	3.42582	-3.15447	-0.24637
1.096	1.27212	1.8396	8.34861	3.81687	-2.93453	-0.52355
1.09667	1.15253	1.8125	7.46261	3.52717	-2.28382	-0.53887
1.09733	1.22235	1.22025	7.27472	3.32867	-3.05463	-0.31524
1.098	0.797033	1.28512	7.96618	3.18383	-2.24086	-0.54162
1.09867	1.42046	0.563836	7.7695	3.44763	-2.79805	-0.38432
1.09933	1.32368	0.689269	8.62814	3.57766	-2.20905	-0.53525
1.1	1.54453	0.923829	7.98824	3.95075	-2.97992	-0.08462
1.10067	1.33631	0.657409	8.46353	4.27282	-2.40341	-0.46199
1.10133	1.12437	0.348137	8.77297	4.18327	-2.87543	-0.23645
1.102	1.00202	0.221127	7.56262	3.85195	-3.59087	0.007239
1.10267	1.54527	-0.22825	8.01774	4.05452	-3.12404	-0.0028
1.10333	1.9407	0.532292	8.04844	4.43138	-2.5818	-0.31322
1.104	1.6403	1.04321	7.05657	5.01457	-3.34109	-0.63435
1.10467	1.94407	0.732578	7.08912	4.49146	-3.01181	-0.43489
1.10533	1.28871	1.22255	7.46218	5.48238	-2.80894	-0.51618
1.106	1.2883	0.781404	8.90094	5.25098	-2.84082	-0.02292
1.10667	1.61885	0.959747	8.03811	5.31207	-2.6719	0.158359
1.10733	1.74166	1.94529	8.28164	5.79785	-2.42426	0.191581
1.108	2.20165	1.50868	7.98273	4.89698	-2.04685	0.878395
1.10867	2.06785	1.5697	6.71872	6.45441	-2.46449	0.899715
1.10933	1.52067	1.13789	7.92325	5.65873	-1.57256	0.919874
1.11	1.15085	1.54244	7.12826	5.97051	-2.00342	1.32553
1.11067	1.65766	1.00242	7.62979	6.20343	-4.34988	0.882753
1.11133	1.30777	1.31241	8.3963	6.07824	-3.92623	0.099891
1.112	1.01129	1.18686	7.3133	6.14021	-3.58764	0.173939
1.11267	2.10884	1.44652	6.95277	4.57859	-4.02997	-0.09537
1.11333	1.43586	0.976058	8.0463	4.92703	-3.69407	0.32798
1.114	1.40545	0.965182	6.37075	4.58334	-4.96016	0.974417
1.11467	0.597159	0.769781	7.02423	3.8336	-4.67094	1.38099
1.11533	1.06351	1.359	6.74145	3.70577	-5.55784	1.85989
1.116	0.45155	1.63237	6.63433	3.314	-3.77099	1.97166
1.11667	0.545849	1.8124	6.85944	3.26844	-3.16835	2.34938
1.11733	1.36386	1.97357	6.99635	3.24728	-3.61244	2.38745
1.118	1.60661	1.3918	8.02055	3.52635	-3.36079	2.79941
1.11867	1.03608	2.14122	7.53735	3.73679	-2.68108	2.516
1.11933	1.23861	2.81297	8.14732	4.19609	-2.3064	2.87805
1.12	0.312951	2.49678	7.74528	3.67848	-2.55184	2.32514
1.12067	1.13895	2.20675	8.73916	3.45771	-2.94757	2.81459
1.12133	1.16394	2.59107	7.86289	3.26556	-2.29169	3.06125
1.122	0.586826	2.93351	7.98856	3.19652	-2.90827	3.09388
1.12267	0.969267	2.76056	7.65791	3.40987	-3.2084	2.65666
1.12333	0.975114	1.93416	7.73905	4.54599	-3.08914	2.96466
1.124	0.001028	1.8924	7.85872	3.39132	-4.13692	2.52056
1.12467	0.431681	1.16475	7.80418	4.06011	-5.26693	2.12039
1.12533	0.169191	1.44649	6.76095	3.5045	-4.62313	2.08726
1.126	0.485088	1.39996	6.47366	4.67325	-4.09051	1.46047
1.12667	-0.40292	1.19695	5.56883	4.62744	-4.65091	1.37877
1.12733	-0.12703	1.68411	6.25002	3.45545	-3.94954	1.32051
1.128	-0.39022	1.737	6.46905	2.97424	-3.39279	1.04551
1.12867	0.124199	1.74521	5.30747	3.20821	-3.31506	0.987549
1.12933	-0.29811	1.59436	4.1446	3.75477	-3.16497	0.679687
1.13	-0.11306	1.78231	5.80522	3.16631	-1.86575	0.502434
1.13067	-0.00726	1.37035	5.80583	4.01116	-2.83005	0.725876
1.13133	0.347528	1.75725	5.12847	3.5152	-3.03268	0.592806
1.132	0.048812	1.21108	5.4613	4.10495	-2.97674	0.85033
1.13267	0.13727	0.92683	5.20642	3.92756	-2.75644	1.31138
1.13333	0.540173	0.587456	5.75243	4.39563	-3.01372	1.03426
1.134	-0.37145	0.044758	6.75407	3.88283	-3.51466	1.43672
1.13467	-0.52334	0.169189	5.01128	4.2992	-4.29135	1.53996
1.13533	-0.54931	0.629229	5.736	3.95666	-4.78518	1.65319
1.136	-0.43177	0.723284	6.88562	3.77691	-4.13669	2.22226
1.13667	-0.5046	1.0311	6.41583	2.60757	-3.56133	1.88537
1.13733	-0.65213	0.711535	6.6788	2.9489	-3.16749	2.17434
1.138	-0.44074	0.925732	6.09385	1.50174	-1.96774	2.16441
1.13867	-0.01343	1.15871	6.07473	0.654658	-1.13731	2.54272
1.13933	-0.53311	0.571987	5.49357	0.648207	-1.48331	1.96896
1.14	-0.34458	0.263619	5.55696	0.668384	-1.23562	1.89654
1.14067	-0.65102	0.081255	6.16089	1.21496	-1.45548	1.74581
1.14133	-0.05002	-0.0762	5.04926	1.6713	-1.37433	1.44311
1.142	-0.55751	0.042113	5.31051	2.33717	-2.04904	1.35619
1.14267	-1.21984	0.266783	4.96784	2.2585	-2.18845	1.13935
1.14333	0.163679	0.569012	5.93778	1.31045	-1.92144	1.07083
1.144	0.30521	0.346497	5.88569	1.9056	-2.55398	1.12555
1.14467	-0.14601	0.768156	5.87108	1.67645	-2.6203	1.17911
1.14533	-0.22233	0.932376	6.61826	0.902134	-2.08757	1.2262
1.146	0.25316	1.25351	6.22798	1.30696	-2.50384	1.54741
1.14667	-0.42386	0.510089	6.23696	1.65335	-2.55876	1.9665
1.14733	0.387714	1.38476	5.37089	1.48015	-2.70882	1.96457
1.148	0.005871	1.16993	5.0638	1.54925	-3.17927	1.49351
1.14867	-0.65264	-0.40197	5.02066	2.00619	-3.09438	1.42445
1.14933	0.207691	0.14042	5.34741	3.17213	-3.89964	1.29555
1.15	-0.07779	0.255814	5.67882	2.59523	-5.79185	1.15258
1.15067	0.187775	0.112273	5.74545	2.82583	-7.17468	1.33141
1.15133	0.49207	0.721848	6.05063	2.9697	-6.52895	1.12844
1.152	0.146798	0.47872	5.85461	3.83917	-5.56091	1.09461
1.15267	-0.01052	-0.18594	6.30964	4.64043	-6.22143	0.91374
1.15333	-0.05771	-0.5028	5.41358	4.08488	-5.24663	0.560044
1.154	0.182728	0.300417	5.71396	4.43144	-5.5093	0.560545
1.15467	-0.3635	0.272382	4.60215	3.42778	-5.99149	0.15539
1.15533	0.730063	0.563051	5.56293	3.2111	-5.10212	0.859504
1.156	0.644652	0.656522	5.36279	2.11293	-5.3516	0.944808
1.15667	0.651304	1.65847	5.60086	2.56434	-5.18647	0.577089
1.15733	0.896473	0.264489	5.63329	2.55008	-5.07855	0.793736
1.158	0.283043	1.02676	5.31764	2.21341	-4.77571	0.044868
1.15867	-0.22735	0.81241	5.35144	1.85754	-4.52745	0.247814
1.15933	-0.2969	0.602672	4.32316	1.94998	-4.99193	0.146018
1.16	-0.02155	0.400128	5.08233	2.01368	-4.39666	0.161283
1.16067	-0.27883	0.122035	5.78044	2.03255	-4.49766	0.162353
1.16133	-0.6082	0.300399	5.37005	1.6501	-3.45108	0.288649
1.162	-0.08234	0.819125	5.3093	1.06312	-3.00212	0.211112
1.16267	0.021891	0.917094	5.42091	1.28782	-3.3278	-0.3656
1.16333	-0.21523	0.625052	5.45175	0.51588	-1.90604	0.039293
1.164	0.139806	0.20465	5.1991	0.346418	-3.31035	0.176524
1.16467	0.114115	1.06147	5.23095	-0.01558	-2.69874	0.604758
1.16533	-0.85538	0.829428	6.04104	0.212598	-3.87588	0.355066
1.166	-0.47242	1.09069	4.52755	1.13632	-3.6288	0.358723
1.16667	-0.79736	1.09803	4.7153	0.175086	-3.01739	0.142668
1.16733	-0.01965	0.817328	4.68183	0.747211	-3.53399	0.294201
1.168	0.619954	1.40103	4.808	0.433908	-3.22028	-0.14283
1.16867	-0.44656	1.43416	4.28566	1.33678	-2.2809	0.705875
1.16933	-0.08708	1.50262	4.08957	1.75283	-2.44391	0.625268
1.17	-0.67886	1.36186	4.00328	1.94805	-2.63374	0.531645
1.17067	-0.65527	1.3353	3.45735	1.80225	-2.55481	0.267519
1.17133	0.224521	1.69187	3.54493	1.92911	-2.33316	0.313434
1.172	0.214089	1.75487	2.82212	1.93589	-1.08504	-0.47677
1.17267	-0.07275	2.31523	2.55117	2.48004	-1.67119	-0.22898
1.17333	-0.11091	2.06491	3.15383	1.88266	-1.79123	-0.2101
1.174	0.202668	1.78435	3.12965	1.4811	-1.81633	-0.50139
1.17467	-0.26854	2.21825	3.19699	1.87621	-1.37433	-0.49709
1.17533	0.214837	1.8534	3.24564	1.78186	-2.68539	-0.12868
1.176	0.105152	1.08473	3.93653	1.37535	-3.70375	0.341765
1.17667	-0.23348	1.55661	3.4877	1.08856	-3.64994	0.946701
1.17733	0.051116	1.18828	4.1649	1.96154	-3.42574	0.735333
1.178	-0.61218	1.9222	4.13	1.88879	-3.69287	0.179905
1.17867	-0.47879	0.619782	5.18767	1.78658	-3.03273	0.236594
1.17933	-1.05764	0.704946	5.38051	1.09872	-2.9744	0.249052
1.18	-0.24577	0.972613	4.61195	1.42042	-3.27973	0.429842
1.18067	-0.74118	0.404464	5.4369	1.86638	-2.85283	0.358387
1.18133	-0.96379	0.424085	5.61735	1.33672	-3.57136	0.483363
1.182	-0.8324	0.824097	4.50052	1.04172	-3.92119	0.583185
1.18267	-0.68344	1.29138	5.07618	0.364321	-3.96345	1.06617
1.18333	-0.29019	1.11822	5.57413	0.917926	-3.0566	0.906154
1.184	-0.90115	0.360716	4.76575	0.176279	-3.26954	1.42335
1.18467	-0.48023	0.254722	5.04506	1.00159	-3.22633	0.933075
1.18533	-1.20086	0.622045	4.32767	0.666215	-3.98363	0.531467
1.186	-0.53753	0.715384	4.43574	0.95466	-4.59193	0.900751
1.18667	-0.72866	1.78714	4.59933	1.60239	-4.90452	0.901035
1.18733	-0.81522	1.40953	5.37354	1.26008	-5.42325	1.07689
1.188	-0.51545	2.30301	5.16501	1.46945	-5.99994	1.6343
1.18867	-1.31927	1.04551	5.5913	1.05903	-5.0988	1.69966
1.18933	-0.32806	0.592319	4.98693	0.50533	-4.70035	2.21387
1.19	-1.16766	1.31233	5.16654	2.01206	-3.90267	2.25551
1.19067	-1.09303	1.56321	5.36386	1.30548	-4.44751	2.50696
1.19133	-0.12446	1.50847	4.77787	1.94362	-2.94553	2.00863
1.192	-0.37437	1.27053	4.05354	2.02653	-1.62641	2.54867
1.19267	-0.76646	0.975457	4.48018	0.803457	-0.05201	2.2009
1.19333	-1.19829	1.40106	5.26405	1.41849	-0.4446	2.61907
1.194	-0.41271	1.72231	5.12477	1.71033	-0.68378	3.17261
1.19467	-0.73091	2.11689	5.20074	0.98072	-0.68711	2.77534
1.19533	-0.79106	1.74676	5.55088	0.587448	-0.87573	2.69633
1.196	-1.08621	1.36945	5.39288	0.983374	-1.26741	2.131
1.19667	-0.80219	1.27634	4.73437	0.893669	-1.49027	2.4735
1.19733	-1.1354	1.37538	5.03777	1.76008	-1.85252	1.51249
1.198	-0.12444	0.267485	4.7599	1.64819	-2.80368	1.65649
1.19867	-0.39944	0.606549	5.54573	1.27747	-1.69616	1.28599
1.19933	-1.30869	0.694058	4.77715	1.13505	-1.28124	1.21346
1.2	-0.80675	0.717162	5.04095	1.48858	-0.26569	1.58091
1.20067	-0.70527	1.09289	4.17796	0.228388	0.149758	1.74432
1.20133	-0.79912	2.27865	4.30851	-0.63052	0.764364	1.55099
1.202	-1.62141	2.11849	4.04769	0.788913	1.7627	1.90609
1.20267	-0.63372	1.32038	3.13104	0.904771	2.75202	1.46188
1.20333	-1.09912	1.15962	4.59083	0.893032	3.60557	1.80386
1.204	-0.80844	1.49674	4.4553	0.354364	2.63814	2.06976
1.20467	-1.29883	0.657134	5.05263	1.62486	2.21921	1.90145
1.20533	-1.20531	0.438044	5.441	1.34674	2.06421	2.08757
1.206	-0.92811	0.655686	5.02557	1.01478	0.156514	2.2647
1.20667	-0.51001	0.891617	5.51164	-0.6009	-0.17702	1.54905
1.20733	0.160785	0.531395	5.90251	-0.65749	-0.78859	1.94216
1.208	-0.28615	0.271431	4.96043	-0.24704	-1.09152	1.89247
1.20867	-0.14876	0.023696	5.74733	-0.13905	-1.01376	2.6762
1.20933	-0.22393	-0.05388	5.95192	-0.17953	-0.87981	2.81132
1.21	-0.73587	-0.31759	5.97361	1.11377	-1.44444	2.36117
1.21067	-0.09907	0.281061	6.18123	2.62062	-1.92924	2.5614
1.21133	-0.92978	-0.46824	6.00869	1.46049	-2.33606	2.73367
1.212	-0.74612	0.22257	5.33143	1.32892	-2.61958	2.65016
1.21267	-1.37303	0.641946	5.56717	1.85033	-2.49914	2.50202
1.21333	-1.01736	-0.08071	6.57456	1.29247	-2.45174	2.39391
1.214	0.002522	0.310478	5.949	2.33807	-1.25941	2.05094
1.21467	-1.1688	0.288423	5.84465	1.2271	-1.21945	1.87182
1.21533	-0.59793	-0.615	5.79523	2.10458	-1.44158	1.59694
1.216	-0.82357	-0.48874	6.11114	0.944716	-1.48704	1.84872
1.21667	-0.93278	-0.69618	5.97972	0.787866	-1.06055	2.36033
1.21733	-0.43819	-0.43809	5.57842	-0.20795	-1.15823	2.039
1.218	-0.51937	-0.5539	5.48409	0.226442	-0.97589	1.96864
1.21867	-0.72066	-0.81672	4.05524	-0.16229	0.246395	2.20514
1.21933	-0.38521	-0.19565	4.56425	0.570281	-0.09336	2.25034
1.22	-0.83738	-0.44986	4.90877	-0.45858	-0.18265	2.14453
1.22067	-0.72948	0.383289	3.52766	-0.03089	-0.16165	2.23441
1.22133	-0.25885	-0.31276	3.99577	-0.10597	-0.20429	2.44532
1.222	-0.54907	-0.0341	4.01059	0.674515	-1.62861	2.06545
1.22267	-1.27856	-0.0626	3.14041	0.195416	-2.0981	1.77813
1.22333	-1.22785	-0.31967	4.34542	0.962725	-1.67097	1.7519
1.224	-0.77449	-0.08137	3.68732	-0.23455	-2.12484	1.97519
1.22467	-1.58046	-0.48	3.99931	0.52558	-3.57331	2.0625
1.22533	-1.7485	-0.28282	3.54595	0.059277	-3.0346	1.59207
1.226	-1.04516	-0.15169	3.87605	-0.23791	-3.24418	1.20825
1.22667	-0.65241	0.190422	4.15275	0.0469	-2.72476	1.40576
1.22733	-0.96801	0.546785	4.15655	0.629022	-2.18673	1.56034
1.228	-1.21167	0.33504	3.33177	-0.32395	-1.55068	1.74652
1.22867	-1.69326	0.330535	3.94474	0.433216	-2.56648	1.33422
1.22933	-0.64048	0.636456	3.57076	-0.15364	-2.14128	1.35142
1.23	-1.97749	0.093629	3.36739	-0.23313	-2.86798	2.09292
1.23067	-1.46279	0.159771	3.06053	-0.39627	-3.09847	2.28198
1.23133	-0.43164	0.735537	3.291	0.116103	-3.45857	2.22339
1.232	-0.85406	-0.26433	2.87649	0.36147	-3.97092	2.14707
1.23267	-0.69988	0.027595	2.94009	1.17121	-2.55187	2.08411
1.23333	-0.92975	-0.29256	3.04113	2.14169	-1.32644	1.61903
1.234	-0.97765	-0.14233	3.78636	2.3641	-1.93084	1.27805
1.23467	-0.66074	-0.7352	3.34779	1.60665	-1.85819	1.7106
1.23533	-0.86405	-0.17542	3.45131	1.67852	-1.42951	1.63344
1.236	-0.70232	-0.30002	2.65519	1.38401	-0.97714	1.69266
1.23667	-1.47787	-0.22196	3.03493	0.74757	-1.83659	1.34739
1.23733	-0.89798	-0.78515	3.03846	1.04312	-2.17646	1.2232
1.238	-0.18809	-0.45955	2.80727	1.25354	-1.80867	1.02852
1.23867	-0.46257	-0.42242	3.99414	1.46828	-2.32206	1.31358
1.23933	-0.67412	-0.71849	2.98201	1.09641	-2.90828	1.52999
1.24	-0.33269	-0.32623	2.76072	0.800489	-2.7032	1.18107
1.24067	-1.4902	-0.9953	2.6384	0.403216	-1.86118	1.36479
1.24133	-1.11056	-0.83998	3.34559	0.324701	-2.98976	1.53791
1.242	-0.91047	-0.81428	2.71109	-0.12222	-1.17414	1.79667
1.24267	-1.07801	-0.34822	3.11957	-0.26361	-1.5679	2.09955
1.24333	-1.32936	0.188603	3.31998	0.870542	-1.83428	2.26074
1.244	-0.83427	0.691893	3.30199	0.546174	-1.77758	2.80932
1.24467	-1.22243	-0.33709	2.67785	0.886849	-1.90835	3.12213
1.24533	-1.04544	-0.27466	1.46365	0.969763	-2.31187	3.15326
1.246	-0.33068	0.269807	2.97778	1.25693	-1.53634	2.56476
1.24667	-1.47978	-0.14683	2.22749	1.76541	-1.56653	2.61544
1.24733	-1.05747	0.664326	2.25713	1.88729	-2.2126	2.38413
1.248	-1.1631	1.14969	2.8896	1.45052	-1.77691	1.56967
1.24867	-1.15871	1.6051	3.75456	1.80129	-2.28224	1.71751
1.24933	-1.62739	1.40129	4.5126	1.13061	-2.38083	1.14064
1.25	-1.29618	1.89798	4.02872	1.42682	-3.3063	0.769122
1.25067	-1.04036	1.73374	4.33066	0.796015	-4.30857	0.807675
1.25133	-1.20784	1.96656	5.09222	0.494158	-5.25993	0.667287
1.252	-1.06468	2.26005	4.97842	0.098232	-6.19232	0.120747
1.25267	-0.53686	2.56639	4.41555	0.318778	-6.18582	0.992872
1.25333	-1.12714	2.19822	4.22475	0.745618	-5.00202	1.54169
1.254	-1.4169	2.62042	3.63982	0.978345	-4.50905	1.27562
1.25467	-0.89795	1.8543	3.00904	0.99983	-5.73372	1.20018
1.25533	-1.40319	2.4049	4.01288	1.09122	-5.96048	1.1923
1.256	-0.61908	1.69763	3.93149	0.768363	-5.58489	0.669064
1.25667	-1.70434	1.12041	4.3109	1.18214	-5.91233	1.36328
1.25733	-1.56773	0.637776	4.06956	1.31428	-4.8454	1.4939
1.258	-1.51685	0.785412	3.71778	1.90157	-3.84572	1.09618
1.25867	-1.22141	0.441115	3.11537	0.912237	-3.58873	0.900235
1.25933	-0.90697	0.516527	3.40039	0.959288	-4.96957	0.375661
1.26	-1.08244	0.770209	3.45055	0.731357	-4.15463	0.325336
1.26067	-0.91867	1.01465	2.45587	0.765835	-4.47271	0.19633
1.26133	-1.68761	1.0348	3.33467	0.029417	-3.70519	0.054359
1.262	-1.42667	0.890538	2.91253	-0.03528	-4.44866	0.184114
1.26267	-1.54448	1.01436	2.8241	-0.07122	-5.85446	0.006417
1.26333	-0.75361	1.03897	2.91729	0.294169	-5.50862	-0.30043
1.264	-1.46384	0.560807	3.08536	0.248232	-5.87331	-0.48792
1.26467	-1.04555	0.832999	3.21689	-0.35151	-5.05984	-0.5784
1.26533	-1.92653	0.684067	2.31316	0.222085	-4.09345	-0.13156
1.266	-1.64697	0.531394	3.35784	-0.57344	-3.22417	0.055968
1.26667	-1.27824	0.961202	2.92416	-0.3501	-1.268	0.098999
1.26733	-1.23973	1.17218	2.35492	-0.22402	-1.66125	-0.23259
1.268	-1.17269	1.70114	1.44131	0.214651	-2.08089	-0.6564
1.26867	-0.56965	1.44473	3.14575	0.133219	-2.1807	-0.98743
1.26933	-0.64165	1.61077	2.26781	-0.32589	-3.37623	-0.97026
1.27	-1.24163	1.28792	2.96416	-0.09551	-2.36606	-0.74654
1.27067	-0.95693	1.03143	2.18785	0.006919	-2.67008	-0.97044
1.27133	-0.77403	0.999532	3.9137	0.173335	-2.91877	-0.54479
1.272	-1.01637	0.594238	3.02868	0.719909	-2.51446	-0.28128
1.27267	-0.84257	0.503708	3.9049	1.01828	-1.26736	-0.72585
1.27333	-0.94714	0.861122	4.56208	0.214039	-2.13558	-0.96291
1.274	-1.02434	0.722785	3.6383	1.24137	-2.03961	-0.66972
1.27467	-0.7807	0.657484	3.78358	2.48398	-2.12272	-0.66461
1.27533	-1.23411	0.946035	3.77147	1.6816	-2.63995	-0.93593
1.276	-0.36615	0.86569	4.145	2.64604	-2.72745	-0.61062
1.27667	-0.80072	0.654376	3.71663	1.75996	-2.48792	-0.21795
1.27733	-1.38919	0.597216	3.31435	2.06419	-2.84043	-0.18525
1.278	-1.19175	1.29213	4.14959	1.52739	-2.31649	-0.13785
1.27867	-1.6847	0.352952	2.91238	1.16268	-1.43707	-0.03321
1.27933	-0.76078	0.794707	3.09169	1.69785	-1.02867	0.792678
1.28	-0.95623	0.469955	3.17011	1.08616	-0.65505	1.34175
1.28067	-1.45121	1.24783	3.64182	1.31001	-0.16927	1.35001
1.28133	-1.30277	0.903407	3.68388	0.673077	-0.42519	1.63243
1.282	-0.91496	1.46718	3.41558	1.62256	-1.19113	1.73359
1.28267	-1.84381	1.95754	2.57644	1.54977	-1.64904	2.07462
1.28333	-1.03746	1.66291	2.33322	2.28434	-0.39034	1.33469
1.284	-0.88704	1.60891	1.52001	1.58447	-0.67292	1.30192
1.28467	-1.16895	1.14245	2.44755	0.931588	-0.76441	1.6813
1.28533	-0.94017	0.836931	1.90698	0.819071	-1.16561	1.57592
1.286	-1.49055	1.09606	1.65672	0.915798	-1.54687	1.28881
1.28667	-1.05601	1.3805	1.99913	0.567742	-1.28828	1.06523
1.28733	-1.44161	0.087835	2.3745	1.03674	-0.93955	2.11671
1.288	-1.11991	0.688175	2.34786	1.63328	-0.3617	1.58999
1.28867	-1.98471	0.286736	2.07035	1.35143	-0.90158	1.9472
1.28933	-1.34037	0.890393	1.30178	1.26387	-1.65882	1.68124
1.29	-1.27525	0.753503	2.02192	1.38562	-0.39528	1.96061
1.29067	-1.83297	0.981909	1.03748	1.10723	-1.517	1.79262
1.29133	-1.65088	0.470769	1.64906	0.791386	-0.6446	1.45477
1.292	-1.99296	0.320166	2.54171	0.859938	-1.15909	1.91786
1.29267	-2.03216	0.834866	1.41567	0.504444	-1.35746	2.42532
1.29333	-2.06005	1.36699	1.25527	0.017937	-1.77814	2.58074
1.294	-1.2716	1.0743	1.40924	0.147846	-1.69402	2.74198
1.29467	-2.90639	1.58403	0.806388	-1.09906	-2.025	2.22968
1.29533	-2.90369	1.13156	0.621696	0.043272	-1.47348	2.06823
1.296	-1.97923	0.970881	0.407682	-0.56171	-0.83226	1.15709
1.29667	-2.02368	1.81107	0.377404	-0.46432	-0.54031	0.56549
1.29733	-2.01528	0.5866	0.565281	-0.64903	-0.82677	0.673872
1.298	-2.39529	1.26245	0.479752	0.707015	-1.00417	0.478589
1.29867	-1.95272	0.89318	1.35362	0.512761	-1.608	0.043647
1.29933	-0.99707	0.949364	0.636	1.6347	-1.75265	-0.05422
1.3	-1.14061	1.34314	2.11879	0.949566	-1.40373	-0.14771
1.30067	-0.96649	0.411584	1.87799	1.40472	-0.88179	0.270023
1.30133	-1.05464	1.72201	1.71432	0.809498	-0.05734	0.505647
1.302	-1.26772	0.989521	1.42511	1.35218	0.376492	1.15323
1.30267	-1.58506	0.256574	3.10451	0.797675	0.484058	0.579254
1.30333	-1.37689	0.979235	2.24082	0.537396	1.71233	0.112999
1.304	-0.78409	0.070835	1.60672	0.792745	2.55505	-0.1383
1.30467	-1.05469	0.395949	1.9023	0.798599	3.67941	0.31674
1.30533	-1.40187	0.725738	2.59124	0.192647	2.72121	-0.37394
1.306	-1.06473	-0.31393	3.04504	1.25741	3.033	0.156298
1.30667	-1.46357	0.280599	2.72943	1.13892	1.44569	0.485003
1.30733	-1.43632	0.357325	3.30513	0.288024	1.05331	0.088608
1.308	-1.38738	0.394662	2.84798	0.830805	0.390866	-0.16237
1.30867	-0.56412	0.251827	3.04832	1.65594	0.038579	-0.32538
1.30933	-1.27425	0.180784	3.61402	1.13549	0.346326	0.169496
1.31	-1.40983	0.131928	2.34994	0.584812	1.00877	-0.09123
1.31067	-1.58349	-0.22874	2.61676	0.601656	1.38589	-0.39106
1.31133	-1.59075	0.078438	2.86335	0.451737	1.73417	-0.28096
1.312	-0.83681	0.000653	3.18652	0.965861	2.05397	0.135014
1.31267	-1.43016	-0.02783	2.64963	0.539505	0.753569	0.154473
1.31333	-1.16279	-0.95604	3.15082	-0.09543	0.497191	0.052678
1.314	-1.22767	-0.79073	3.25234	0.026382	1.48657	-0.22223
1.31467	-1.58426	0.154698	3.02685	0.616472	2.21604	0.024915
1.31533	-1.75866	-0.16967	2.76841	0.85492	3.93942	-0.34814
1.316	-1.59278	-0.24788	3.00253	0.806536	4.88052	-0.43032
1.31667	-1.21002	0.289125	2.02532	1.31445	5.50713	-0.25745
1.31733	-1.25446	0.155395	3.09615	0.95506	5.01877	0.046708
1.318	-1.17275	-0.50932	2.89926	1.035	3.64879	-0.30061
1.31867	-1.23368	0.039192	2.63158	1.46365	2.91277	0.202333
1.31933	-1.59747	-0.67791	2.54977	1.47248	2.7405	-0.12512
1.32	-0.34092	-0.14719	2.72103	1.22121	3.29288	0.392444
1.32067	-1.28933	-0.76687	1.96145	1.04557	2.12974	0.104409
1.32133	-1.43063	-0.206	1.4131	1.10424	2.03043	0.304451
1.322	-0.83348	-0.43757	1.46718	1.25805	1.62805	0.315702
1.32267	-0.50261	-0.04271	1.24835	1.45027	1.08135	-0.02489
1.32333	-1.69094	-0.45658	1.28421	0.855309	1.46307	0.821439
1.324	-1.31347	0.134926	1.58992	1.1102	2.3344	1.12236
1.32467	-1.10597	0.564436	1.36592	1.04914	1.31313	1.30041
1.32533	-2.07626	0.020619	0.799103	0.32825	1.28156	1.12345
1.326	-1.47046	0.189829	1.53116	0.408558	1.17576	1.50837
1.32667	-1.11811	0.734806	1.53997	-0.34741	1.58945	2.05597
1.32733	-1.44079	0.345491	1.6323	-0.82654	0.783612	2.41323
1.328	-1.52685	0.314242	0.655744	-0.78058	1.46762	2.32593
1.32867	-1.93641	0.378699	1.41398	-0.55617	0.895465	2.37775
1.32933	-1.88832	0.039614	1.16694	-0.22642	1.14734	2.14191
1.33	-1.29357	-0.04278	0.968925	-0.5742	0.202685	2.31972
1.33067	-1.57394	-0.24627	1.45672	-1.52705	-0.42296	1.88258
1.33133	-1.52909	-0.68533	0.440507	-1.80341	0.145855	2.32536
1.332	-1.59894	-0.65454	0.91855	-1.98107	0.941915	2.28548
1.33267	-1.99368	-0.59347	1.1818	-1.5708	1.0615	2.12655
[truncated: 2,501 more rows]

## Sheet: Panel d
	136-3	130-3-l	136-4-l	136-4-r	131-4	130-5
Baseline	-1.98443e-14	2.76e-14	-2e-14	6.73e-14	4.56e-14	-1.5e-13
DBS	-6.60022	-2.86092	-5.39293	-4.23929	-6.77629	-3.67278

## Sheet: Panel e
Time (min)	136-3	130-3-l	136-4-l	136-4-r	131-4	130-5
0.000667	-1.13213	0.110469	4.48	-1.78735	1.4796	-2.75965
0.001333	-0.17079	-0.02376	4.04059	-1.63125	1.62846	-0.62371
0.002	-0.82022	-0.17634	2.46601	-0.89755	2.1103	-0.38251
0.002667	-0.30388	0.171048	1.97687	-1.47012	1.89385	-0.30476
0.003333	1.42562	-0.59707	1.67771	-1.30417	2.01256	0.402877
0.004	0.496822	0.284816	2.34422	-1.90789	0.937548	-0.15521
0.004667	0.525016	0.446334	2.2566	-1.27957	2.42947	1.18302
0.005333	1.22064	-1.69941	1.47973	-1.72468	2.08955	0.675138
0.006	0.001339	1.28372	1.86868	-1.99509	2.20343	0.081937
0.006667	0.109059	-0.01105	2.31752	-1.58185	3.07341	0.992494
0.007333	0.102796	1.03803	1.8958	-1.65175	3.48427	-1.22384
0.008	-0.82959	1.99897	2.94828	-0.7816	2.53445	-0.28162
0.008667	-0.83207	0.665975	3.10595	-0.71538	0.968117	1.42731
0.009333	-1.53437	1.77238	2.31896	-0.86534	0.308412	-1.16793
0.01	-2.11472	2.66912	2.51666	-0.88246	0.891455	-1.68567
0.010667	-1.62747	1.17721	2.629	-1.03124	0.792196	-0.54153
0.011333	-2.43711	3.19991	2.59098	-0.44824	3.36889	-0.27995
0.012	-2.32651	2.31123	2.56456	-1.88874	2.82734	-0.8443
0.012667	-2.0615	2.18597	2.2131	-0.33363	3.6399	-2.4467
0.013333	-1.30464	2.10222	1.96299	0.01249	3.37653	-2.61842
0.014	-1.01	3.33851	2.52971	-0.4819	4.28643	-0.22934
0.014667	-2.06499	2.55749	2.03536	-0.71544	3.87374	-0.20682
0.015333	-2.72642	3.44102	1.83411	-1.01825	4.67675	-0.76021
0.016	-2.30256	2.51021	2.5761	-0.42713	4.34817	-1.81317
0.016667	-1.76803	4.24281	3.23723	0.271665	4.16634	-2.37386
0.017333	-1.84889	3.66809	3.95993	0.020219	3.9623	-1.75021
0.018	-1.95516	2.09008	4.0945	1.00801	3.42437	0.712323
0.018667	-1.97418	1.00192	2.174	1.37756	2.54512	0.230434
0.019333	-1.04026	1.85607	1.21276	-0.07665	3.4928	0.187021
0.02	-1.29416	3.30762	1.83946	-0.08471	1.51599	1.63285
0.020667	-1.46367	3.36353	1.57465	0.270777	2.16732	-0.78201
0.021333	-0.93441	1.9534	1.72636	0.338934	2.95382	-2.03571
0.022	0.22526	1.40047	2.01642	0.628837	3.56575	0.328571
0.022667	-1.22029	2.57583	2.59631	-0.16613	3.04432	-0.66259
0.023333	-1.04878	2.28441	1.68384	0.822292	2.20232	-0.28952
0.024	-1.97101	0.880197	0.919045	0.66195	2.64839	-0.20617
0.024667	-1.52472	2.419	1.22669	-0.25311	2.55064	-0.07405
0.025333	-1.37436	0.606301	0.487634	-0.55763	2.29363	-2.31932
0.026	-1.41825	0.748639	2.12826	-0.18975	2.99793	0.334823
0.026667	-1.43915	1.60433	2.5606	-0.50538	3.96224	-0.96902
0.027333	-2.96147	1.46871	2.01572	-0.41811	3.31261	-2.63403
0.028	-2.95001	0.220619	1.73329	-0.67302	4.00373	-2.27342
0.028667	-3.86661	-0.83092	0.991699	-0.95772	3.18292	-1.8794
0.029333	-2.66891	0.062476	1.03354	-0.64141	3.3087	-0.9613
0.03	-2.88959	0.530904	-0.13133	-0.79141	4.03741	-0.14683
0.030667	-2.68429	2.536	0.385988	-1.39344	5.41763	-0.00975
0.031333	-2.78348	1.95305	0.062863	-1.28908	6.14707	1.03059
0.032	-4.1713	4.53107	-0.51027	0.452922	6.60159	-0.06638
0.032667	-3.93875	2.45234	0.179985	0.5742	6.38237	0.552243
0.033333	-3.59901	5.44365	1.14143	-0.60113	5.94524	2.20784
0.034	-2.47075	5.72441	1.73809	-0.81017	5.25779	2.96313
0.034667	-0.87789	3.36454	2.60498	-0.20118	4.27804	-0.70425
0.035333	-0.60631	4.13665	2.02343	-0.13658	1.14384	-0.04996
0.036	-0.30007	4.40958	2.20724	0.360412	0.716029	0.103655
0.036667	-1.05944	2.50267	2.05961	0.944654	0.858615	-0.68141
0.037333	-1.10764	2.77504	2.00617	0.492328	0.565322	-0.78979
0.038	-1.56087	4.44622	1.81903	0.898217	-0.95614	-1.78528
0.038667	-1.25287	2.90063	0.834806	0.536215	-1.49115	-3.33307
0.039333	-1.09407	3.84487	0.892228	0.434121	-4.03038	-0.56979
0.04	-0.86473	3.15221	0.557589	0.633776	-3.16495	1.74355
0.040667	-0.86186	4.27339	-0.94478	0.974113	-3.31508	2.88526
0.041333	-1.59627	2.87272	-0.39797	0.816552	-4.2259	1.4277
0.042	-1.42597	1.71586	-0.32809	1.36032	-4.75555	3.09537
0.042667	-1.27567	3.10623	0.464761	1.93122	-3.75035	1.98669
0.043333	-1.95116	2.77109	-0.26902	2.4851	-2.63419	-0.32476
0.044	-1.43491	3.29724	-0.68036	1.24968	-3.27645	-1.06803
0.044667	-1.91177	3.30682	-0.4653	0.831767	-1.96735	-1.40099
0.045333	-1.31084	4.04801	-0.0907	1.23232	-2.55127	-0.23333
0.046	-0.17926	2.47384	-0.20984	2.08164	-3.3452	-3.27939
0.046667	-1.18165	2.054	1.04817	1.32048	-3.31796	-1.555
0.047333	-2.26706	3.6038	2.37682	0.627487	-1.82968	-0.16524
0.048	-0.90952	2.64761	1.6313	0.818868	-0.72838	1.03661
0.048667	-0.70603	0.942135	2.08644	-0.00935	0.089432	0.368031
0.049333	-0.35601	0.84693	2.23036	0.361053	0.825467	1.46097
0.05	-0.43596	-0.85509	2.59798	0.008729	0.541655	-1.68152
0.050667	-1.18981	-0.301	2.95591	-0.0051	1.95594	-1.049
0.051333	-1.13966	-1.26568	2.43702	1.14671	0.554941	-2.32073
0.052	-2.75959	-0.34874	2.45693	1.28535	0.022676	-1.825
0.052667	-1.37803	-1.37519	1.58301	1.13537	-0.62035	-3.96091
0.053333	-0.10978	0.075155	1.29445	0.718578	-0.67612	-2.89282
0.054	-0.38334	1.31027	1.67637	0.80584	-0.50812	-2.73622
0.054667	-2.36241	2.32634	1.75283	0.320414	0.209432	-0.77971
0.055333	-1.06795	1.33443	0.925074	-0.17804	0.414328	-0.12785
0.056	-1.50648	0.038267	1.03089	0.651085	0.512099	-1.19051
0.056667	-1.04516	1.07687	0.908972	0.621282	0.411787	1.0616
0.057333	-1.72381	-0.16419	0.733439	0.583202	1.21027	1.54065
0.058	-1.1074	1.78329	0.384156	0.538694	0.339365	2.08797
0.058667	-1.53753	4.55727	1.03224	0.988732	0.368195	0.891131
0.059333	-1.918	3.01283	0.965819	-0.30584	1.00998	0.729012
0.06	-1.39206	2.72151	0.683391	0.162592	0.591434	0.043948
0.060667	-1.83541	2.72079	0.889238	0.498453	0.422244	-1.88646
0.061333	-1.6061	1.54712	1.9619	0.047357	0.423958	-1.51586
0.062	-0.86409	0.908573	2.24072	1.51784	1.22252	-1.93795
0.062667	-1.75192	0.633896	1.93152	0.688741	0.335985	-0.43006
0.063333	-0.65141	-1.15072	0.955781	0.21294	-0.0457	1.51836
0.064	-1.13569	-0.63328	0.536569	-0.37866	0.167349	1.54627
0.064667	-0.59075	-0.16569	-0.15203	-0.83487	-0.62161	-0.85931
0.065333	-1.26456	-0.70055	0.400888	-0.99631	-1.09152	-1.01671
0.066	-2.14931	-0.99709	-0.03128	-1.41838	-1.28574	-0.48977
0.066667	-2.00653	-0.27589	1.15884	-0.89817	-0.83783	-1.07043
0.067333	-3.11535	-1.12714	1.57977	-1.13538	-1.44332	-0.37978
0.068	-2.97677	-0.5751	2.54796	-0.18369	-2.9544	-2.37702
0.068667	-2.19183	-0.92657	2.25502	-0.00704	-2.56587	0.152675
0.069333	-2.46582	2.05946	2.77758	-0.45119	-2.82979	-0.53188
0.07	-1.54478	2.35289	2.24544	0.428719	-4.66417	-1.63284
0.070667	-2.00259	1.89684	2.05565	0.05731	-3.41091	-0.13055
0.071333	-1.52939	1.12121	1.91718	-0.5989	-1.26601	-0.76382
0.072	-1.47331	0.175499	2.23485	-0.32976	-1.36437	1.17555
0.072667	-2.49194	-0.03254	1.89407	-0.58663	-1.5109	0.227412
0.073333	-2.06167	0.324069	1.3531	-1.19623	-0.08115	1.22884
0.074	-1.70334	-0.96024	1.15407	-1.11646	-0.29906	1.87527
0.074667	-1.70005	-1.92988	0.653689	-0.97125	0.772192	2.93049
0.075333	-0.84591	-0.11187	-0.05996	-2.19846	0.520732	3.86935
0.076	-1.24749	-0.30654	-1.1202	-1.14614	0.414964	1.39785
0.076667	-0.95732	-1.13463	-1.34802	-0.66246	0.434393	-1.99328
0.077333	-0.44281	-1.8589	-1.26347	-1.77891	1.50775	1.46653
0.078	0.237711	-2.17148	0.395348	-1.74644	1.26123	2.25032
0.078667	-0.60568	-1.05338	1.07883	-1.33967	1.64196	3.17266
0.079333	-1.03774	-0.57794	1.27541	-1.85339	3.17427	2.45032
0.08	-2.33679	0.501577	1.98505	-2.71511	2.72582	1.86737
0.080667	-1.96508	0.910262	2.14635	-2.16738	3.2398	0.339397
0.081333	-1.21167	-0.85222	1.28291	-1.71623	4.1205	2.46509
0.082	0.08749	-0.73931	1.02184	-1.38638	4.13713	0.58602
0.082667	0.607832	-0.94172	0.477408	-1.34075	2.70484	0.512854
0.083333	0.718744	-0.79	1.03196	-1.45692	2.41204	1.20618
0.084	0.350842	-0.07229	0.862662	-1.13183	2.15215	0.519526
0.084667	0.470087	0.132944	2.27817	0.27179	1.78057	0.570828
0.085333	0.724389	0.189911	2.36937	-0.31335	0.662138	1.33571
0.086	-0.3999	1.1161	2.83063	-1.18134	1.25282	1.59313
0.086667	-0.0266	1.2088	2.30525	-0.44843	-0.02793	0.947237
0.087333	-0.4793	-0.44686	2.32124	-0.07541	0.519427	1.23976
0.088	0.551132	-0.67583	2.02978	-0.25608	-0.39457	0.158603
0.088667	0.198608	-0.32598	0.257907	0.568025	-0.17925	1.03611
0.089333	-2.32895	0.147283	0.631305	0.055327	-0.71335	-0.49213
0.09	-1.6516	-0.4126	1.75217	0.368602	-1.28524	0.014322
0.090667	-1.61832	-0.73436	1.35777	0.745636	-1.34987	1.01563
0.091333	-0.05682	0.122094	1.44527	-0.04013	-1.16758	-0.37771
0.092	-1.31433	-1.44253	1.6843	-0.55436	-1.14725	-0.08745
0.092667	0.28387	-1.16014	1.30292	-1.2549	-1.77656	0.081724
0.093333	1.62496	-1.27443	1.39424	-0.80801	-2.70475	-0.30102
0.094	0.563855	-2.63704	1.89995	-0.28685	-1.38832	-0.66154
0.094667	-0.70239	-0.83927	1.25737	0.275865	-0.39812	-0.19186
0.095333	0.456252	1.5011	1.57633	0.002445	0.163272	-2.5596
0.096	-0.52897	0.262684	1.67481	-0.46794	0.882639	-3.16773
0.096667	-0.68329	0.874104	0.799192	-0.69822	0.188591	-3.1601
0.097333	-0.59153	1.40393	1.08761	-0.74146	0.468825	-3.97506
0.098	-0.62295	1.05972	1.17802	0.115412	-1.27455	-2.24865
0.098667	-0.95328	0.408506	1.88865	-1.37404	-2.2895	-1.61253
0.099333	-0.80434	1.69405	2.29701	-0.25375	-3.91931	-2.60231
0.1	-2.384	0.752128	2.50928	-0.97167	-3.11873	-1.07181
0.100667	-2.76644	2.54564	1.45111	-0.05035	-4.38777	-2.49442
0.101333	-2.08184	2.63983	0.757095	-1.6186	-4.31707	-2.42897
0.102	-2.29834	-0.52559	1.11892	-1.58122	-2.58654	-4.21625
0.102667	-3.0013	-0.5737	0.973687	-1.36422	-2.7774	-3.4328
0.103333	-0.90923	-1.86665	1.56151	-1.68797	-3.72033	-5.82175
0.104	0.879413	-2.15263	1.23406	0.064331	-2.56601	-5.58181
0.104667	0.706812	-0.69925	1.61752	0.304385	-2.22034	-3.38559
0.105333	0.499748	-1.28332	1.05336	-0.07803	-2.73309	-5.04146
0.106	-0.18978	-2.00131	1.05612	0.420099	-2.23176	-3.62663
0.106667	-0.06177	0.992218	0.835084	-0.53234	-0.50121	-4.35807
0.107333	-0.41073	1.21692	0.144078	-0.0426	0.840683	-4.25822
0.108	0.432189	1.32837	0.319839	-1.20885	2.00619	-5.4242
0.108667	0.694143	2.14527	0.262633	-0.29378	0.150575	-3.87739
0.109333	-0.52971	1.26031	-0.21423	-0.93245	-0.05531	-3.24758
0.11	0.41043	1.84537	0.232398	-0.62751	-0.00804	-5.81582
0.110667	-0.25081	3.34778	-0.61142	-0.07509	0.131855	-2.032
0.111333	-0.8881	2.41354	0.476752	-0.05007	1.51984	-2.64956
0.112	-0.85349	3.82049	-0.69135	-0.96098	2.77864	-0.82322
0.112667	-1.17781	3.23726	-1.30293	-0.57554	3.27228	-1.51529
0.113333	-1.86606	1.88703	-0.66577	-0.89456	1.95162	-1.98376
0.114	-1.51678	1.46681	-1.16054	-0.84727	1.12386	-3.17512
0.114667	-1.84221	0.814538	-0.73301	-0.22838	0.670693	-1.40564
0.115333	-0.97691	-0.40531	-0.83836	-0.72047	0.727497	-0.28847
0.116	-1.36062	0.120409	-0.94386	-1.29154	1.07552	-3.52728
0.116667	-1.4586	0.301367	-0.28315	-0.5959	1.84019	-1.03103
0.117333	-1.23626	-0.31227	-0.65191	-1.14213	1.58059	1.47662
0.118	0.557081	2.07146	-0.36201	-0.53568	2.34722	-0.69295
0.118667	-0.99791	0.569271	0.17807	-1.28712	2.81398	-0.83508
0.119333	-0.32717	1.30203	0.321716	-1.07494	2.68711	-1.57807
0.12	-0.56012	0.419073	1.0878	-1.26595	2.62842	-0.17911
0.120667	-0.49306	1.49471	2.43838	-1.61572	1.99558	-1.63589
0.121333	-0.39547	1.64642	2.59211	-1.15721	0.939205	-2.08899
0.122	-0.94304	1.07226	2.79187	-2.51397	1.47365	-1.68352
0.122667	-2.26794	0.622336	3.91811	-1.55918	1.62726	-1.40615
0.123333	-2.28829	0.486025	4.45102	-0.82344	1.92469	-1.74637
0.124	-0.38466	0.638766	5.42323	-1.30352	4.15132	-1.87804
0.124667	-0.68935	1.30719	3.95758	0.00134	4.70658	-0.3788
0.125333	-0.32092	1.70398	3.95103	-1.07043	3.28317	-0.55239
0.126	-0.1092	3.17569	3.76161	-1.35658	0.697552	-2.60819
0.126667	-1.48661	2.51762	2.60151	-1.40889	0.953927	-3.21287
0.127333	-2.48957	3.64863	3.11108	-1.25363	0.022682	-2.82356
0.128	-3.07261	2.82311	2.2229	-1.57568	1.84801	-3.87917
0.128667	-2.19268	3.29158	2.79319	-1.41044	2.81873	-2.88001
0.129333	-2.07913	2.22691	2.33962	-1.2432	1.04625	-2.58438
0.13	-2.09089	2.59412	1.6275	-0.75475	0.895479	-3.19802
0.130667	-1.84366	1.25773	2.40915	-1.32672	0.117889	-2.44209
0.131333	-1.36479	2.91044	2.08742	-0.43404	0.377603	-0.01114
0.132	-1.54077	4.0056	2.07608	0.41625	-0.83043	-3.78934
0.132667	-0.73018	2.68786	1.87756	0.435986	-1.1838	-3.84514
0.133333	-0.15453	4.57277	1.34235	0.090825	-2.20988	-3.19201
0.134	0.58395	3.52723	1.66253	0.808507	-2.33147	-0.2298
0.134667	-0.54573	2.2531	1.89141	0.845745	-1.32341	-0.60683
0.135333	-1.15931	1.71864	1.74141	-0.59142	-2.96712	0.876762
0.136	-2.62118	2.67616	2.35026	-0.157	-1.69852	0.532627
0.136667	-4.15692	1.64557	2.39733	-1.35128	-1.58473	-0.35924
0.137333	-3.91483	1.43387	2.64865	-0.82643	-0.92616	-1.83742
0.138	-3.34048	2.47466	2.67072	-0.22592	-1.45544	-0.30643
0.138667	-3.49287	2.55824	2.97986	0.125187	-1.89086	-2.2083
0.139333	-4.05461	1.63006	2.99701	0.487051	-0.49715	-3.37879
0.14	-4.03869	3.09759	1.96802	0.586621	-0.86375	-2.91251
0.140667	-3.09894	2.28857	1.55162	-0.53176	-0.24948	-1.27063
0.141333	-1.85782	1.16515	1.13161	-0.22351	0.244124	-1.87694
0.142	-2.04807	2.77364	1.63069	0.687606	0.157614	-1.15787
0.142667	-2.57662	2.00467	1.41219	0.593635	2.1397	-4.14712
0.143333	-1.88914	1.52873	1.65118	1.37389	1.67717	-3.01025
0.144	-2.74321	1.32473	2.45282	0.775847	1.13279	-4.30306
0.144667	-1.78908	0.552918	1.07071	1.45089	1.20727	-5.36024
0.145333	-3.85262	2.3275	1.51059	0.790295	2.48288	-6.60772
0.146	-2.97527	1.71964	1.0212	1.48142	4.02226	-4.12098
0.146667	-2.49334	1.45136	2.73517	1.51038	4.19082	-3.19921
0.147333	-3.68178	-0.47395	2.27129	1.32686	3.3432	-2.79809
0.148	-4.52842	0.755241	2.22873	0.897111	3.11693	-1.96005
0.148667	-4.58969	2.2294	2.23373	0.580107	2.23388	0.721729
0.149333	-5.00882	1.95303	2.57627	0.626261	3.2369	0.308943
0.15	-2.48717	2.49921	2.847	0.978231	1.46622	-0.55885
0.150667	-3.0998	2.37151	3.54871	0.371413	0.055377	-1.52249
0.151333	-3.23431	2.3141	2.67906	0.412691	-1.12842	-0.9902
0.152	-3.53791	2.0333	2.75619	0.726244	-1.01947	-0.44258
0.152667	-3.11093	2.63624	1.95876	-0.39283	-0.5165	-1.05147
0.153333	-2.28905	2.53778	2.17227	-0.80629	-0.44361	-2.32449
0.154	-1.64477	2.02898	2.60063	0.047019	-0.11727	-0.33282
0.154667	-1.63375	2.37297	2.14325	0.143238	-0.77278	-2.26865
0.155333	-2.71097	1.21607	2.07703	0.004906	-1.03206	-2.37049
0.156	-3.73661	0.954669	3.18065	0.273579	-2.51378	-4.46203
0.156667	-4.80058	1.38772	3.92828	-0.95607	-2.66083	-5.91503
0.157333	-4.08354	1.08429	4.58554	0.173548	-3.17509	-5.11094
0.158	-4.74405	1.3759	5.65774	0.105647	-3.19879	-4.15945
0.158667	-3.84459	1.28961	5.5013	0.341879	-4.01411	-3.25116
0.159333	-3.49936	2.57087	5.56075	-0.09794	-1.80274	-1.80963
0.16	-2.81114	3.11402	5.06838	-0.44714	-1.67743	-0.76733
0.160667	-4.02608	1.76351	4.43864	-0.41516	-2.00146	3.00686
0.161333	-3.66783	3.42144	3.64509	0.861313	-1.20593	1.27947
0.162	-3.58808	3.90261	2.74144	1.12191	-2.3825	0.181432
0.162667	-3.3895	6.01991	2.59575	0.303698	-2.04749	-2.62857
0.163333	-2.63008	6.37854	2.50799	0.915557	-0.82419	-0.84496
0.164	-1.85261	3.83266	2.4348	-0.04047	-0.4714	0.504673
0.164667	-1.83552	4.85578	2.96277	0.284787	0.487456	0.561221
0.165333	-0.02863	4.44234	2.14575	0.453883	2.46377	-0.26445
0.166	0.444653	5.12792	1.96596	0.625354	2.08279	-1.57927
0.166667	0.32912	3.68272	1.16913	0.154895	2.44119	-0.73309
0.167333	-0.62627	0.575003	0.439198	-0.9108	1.25732	-3.86788
0.168	-0.61029	0.338928	0.724092	-0.43269	0.819147	-1.51621
0.168667	-0.13344	1.22906	1.46855	-0.96675	-1.01819	-1.67278
0.169333	0.116956	1.59847	2.5203	-1.24795	-1.92428	-2.07342
0.17	0.597993	0.453762	3.41452	-1.13311	-2.48728	-0.62752
0.170667	0.804782	1.18325	3.59342	-0.96283	-2.03984	0.492503
0.171333	1.11845	0.742829	3.89307	-0.76863	-1.1417	0.129816
0.172	0.350689	1.68354	4.56343	-1.70562	-1.11106	-1.16041
0.172667	0.046192	0.019997	4.59591	-0.43899	-0.77646	1.44459
0.173333	-1.7882	0.44436	4.16381	-0.11603	0.428816	1.30023
0.174	-2.66255	0.581345	4.88038	-0.44018	-0.90364	-1.25184
0.174667	-2.95051	0.814923	4.34174	-0.67906	0.076136	-2.25112
0.175333	-3.72921	1.08602	3.72266	-0.30093	1.71425	-1.36002
0.176	-3.08887	1.13037	3.90301	-0.15725	2.52123	1.53587
0.176667	-2.59867	0.866462	2.99204	-0.15866	3.17615	-0.92373
0.177333	-3.17597	0.87153	3.58635	-0.26655	3.51276	2.09775
0.178	-3.72172	2.62681	3.38514	-0.23775	3.04231	2.05001
0.178667	-4.58132	2.94912	2.46017	-0.67159	2.35513	1.48314
0.179333	-4.62458	3.07242	4.64314	-1.19688	2.35311	0.810217
0.18	-4.03934	3.40018	4.49606	-1.59524	3.46043	2.65484
0.180667	-4.16135	3.89871	3.50269	-0.1596	2.41582	0.086655
0.181333	-4.80289	3.07142	3.30022	-0.48332	2.10336	0.743638
0.182	-4.49758	2.39213	3.77966	-0.60248	1.79157	-0.37873
0.182667	-4.08044	1.83607	4.27131	-0.21176	2.50961	-0.56201
0.183333	-3.72129	1.65405	3.87898	-0.53013	2.76761	1.15591
0.184	-3.94134	0.68325	3.47521	-0.89639	3.22678	-1.41159
0.184667	-3.69381	-0.48963	2.07298	-1.3436	2.59622	0.199689
0.185333	-4.33349	0.512527	2.56904	-1.30088	0.549872	-2.44791
0.186	-2.95064	1.33075	2.71925	-1.36593	0.401226	-0.40766
0.186667	-2.89402	0.27189	2.00337	-1.70323	1.7824	0.082167
0.187333	-2.80312	0.424996	1.77378	-1.24599	1.19074	0.9453
0.188	-2.76938	1.32506	1.65682	-1.13107	1.45415	2.03967
0.188667	-3.22695	0.756824	2.29757	-1.41336	0.862975	2.02449
0.189333	-4.08191	1.45498	2.32222	-1.92469	2.28555	0.292217
0.19	-2.64541	-0.33333	2.18667	-2.10543	2.06374	1.33213
0.190667	-2.28302	-0.32614	2.62497	-2.66317	2.19282	1.53273
0.191333	-2.46501	0.435468	2.22211	-2.51292	2.63879	0.878584
0.192	-2.98595	-0.17263	2.48243	-2.41155	2.15989	1.44475
0.192667	-3.94677	1.20948	3.65203	-2.02239	1.82974	4.14179
0.193333	-3.21681	0.830209	3.49628	-2.05871	1.21824	2.54636
0.194	-4.49774	0.033324	3.34312	-1.71635	1.45226	1.42781
0.194667	-3.46644	0.885145	2.55784	-0.92555	2.8167	2.65113
0.195333	-3.23232	0.528016	2.68426	-1.46978	1.32756	3.43906
0.196	-3.0669	1.72693	3.2412	-1.31203	0.782856	4.10578
0.196667	-3.63293	2.07541	2.97688	-1.60578	0.357429	4.11034
0.197333	-3.03709	2.26458	2.86762	-0.95588	2.50735	5.34455
0.198	-3.93555	2.89474	2.58135	-1.72239	2.16321	4.17199
0.198667	-3.35978	2.41047	2.39295	-1.57293	2.33413	3.80582
0.199333	-2.83711	3.29124	2.10777	-2.39699	2.90612	4.22775
0.2	-2.80119	3.79496	1.74141	-1.74579	1.77184	5.58488
0.200667	-3.44861	3.61255	1.11522	-1.49599	0.914132	3.12699
0.201333	-3.47306	2.67487	1.11937	-0.65143	1.76411	0.655695
0.202	-3.32126	3.533	1.93254	-1.08021	2.42571	0.786381
0.202667	-3.47295	2.85747	2.39873	-0.21551	2.27807	0.384832
0.203333	-4.68015	3.64075	1.72948	-0.84117	3.18505	1.54309
0.204	-4.54761	3.36279	2.53933	-0.88745	3.26125	3.25558
0.204667	-4.77815	3.67389	2.87777	-1.19268	4.87263	1.99184
0.205333	-3.70832	3.72368	2.38987	-0.70086	3.10564	1.953
0.206	-3.86299	3.11621	2.77855	-2.19147	3.04199	2.87756
0.206667	-3.82867	2.37939	1.53984	-2.01369	2.8897	1.99892
0.207333	-3.51146	1.08644	1.01175	-1.46834	2.73136	3.70418
0.208	-4.45497	0.736581	1.53675	-0.2902	0.731256	2.85495
0.208667	-2.83571	-0.11601	1.92673	-0.89036	-0.77014	3.32626
0.209333	-3.91876	0.269225	3.00921	-1.43143	-0.94171	4.01527
0.21	-4.9398	0.736818	2.55227	-1.29997	1.24916	3.36064
0.210667	-4.10635	0.384857	2.37073	-1.38569	-0.24094	3.23211
0.211333	-5.27414	0.109732	2.57241	-1.54475	-1.04294	4.27421
0.212	-4.51365	0.732908	2.55217	-0.67588	-2.84184	3.78127
0.212667	-3.62072	0.162629	2.87745	-1.10226	-4.06345	3.70586
0.213333	-3.70722	-0.86837	2.14014	-0.57531	-3.08008	3.25025
0.214	-3.33654	-1.88298	2.06179	-0.01886	-3.40027	3.1686
0.214667	-3.14945	-1.77871	2.17748	0.038084	-3.47554	4.42578
0.215333	-2.44064	-1.68438	1.71206	-0.40527	-3.16549	3.21036
0.216	-2.88317	0.0417	1.42421	0.528537	-3.17538	2.80995
0.216667	-2.4743	0.8811	0.796804	-0.05884	-4.78476	3.04676
0.217333	-1.59824	2.27741	1.66164	-0.77074	-3.17221	1.22088
0.218	-1.62664	0.205454	1.0219	-0.74348	-2.96807	1.72937
0.218667	-1.18575	0.127766	0.613545	-1.13091	-0.64097	0.860267
0.219333	-2.39047	-2.21449	0.398264	-1.32198	-2.57866	-0.00919
0.22	-2.73221	-2.17294	0.65109	-0.4726	-1.85093	-1.9101
0.220667	-2.37157	-1.70389	-0.40854	-0.61879	-1.40114	-2.61954
0.221333	-1.99385	0.025855	-0.99194	-0.93814	-0.98511	-1.65758
0.222	-1.13403	-0.24245	-1.60814	-0.78419	-0.72563	-1.2061
0.222667	-1.78348	-0.28288	-1.61597	-0.91726	-1.00123	0.707218
0.223333	-3.47495	0.699805	-1.36514	-1.02368	0.613652	-1.2666
0.224	-2.86549	-0.18697	-1.77531	-1.84652	1.64721	-0.61874
0.224667	-2.92996	-1.28429	-1.82035	-0.53863	0.55986	-0.73991
0.225333	-3.59166	-1.0273	-2.57259	-2.69614	1.41463	-1.57723
0.226	-3.45359	-2.12798	-1.93534	-1.3946	0.967189	-1.99435
0.226667	-3.40498	-2.53594	-1.36724	-1.99853	1.01772	2.1216
0.227333	-2.84272	-2.05894	-0.29206	-1.70852	-0.0482	1.13655
0.228	-3.0026	-1.66322	-1.10519	-0.49555	0.148449	1.24392
0.228667	-4.47908	-3.10314	0.422153	-1.24806	-1.24617	-0.8233
0.229333	-3.71036	-2.40649	0.466098	-0.95155	-1.77374	-0.12737
0.23	-3.93895	-2.27577	0.27015	-1.30539	-1.38961	1.5013
0.230667	-3.42095	-2.99327	0.151701	-1.53011	-1.03809	-1.33487
0.231333	-3.39141	-2.7843	-1.05615	0.277581	-1.84405	-0.07166
0.232	-3.01381	-1.39339	-0.32599	-1.13958	-2.5429	-1.74854
0.232667	-1.95393	-2.27798	-0.47472	-1.49099	-1.98704	0.714455
0.233333	-0.87348	-1.5592	1.79215	-0.57366	-1.12845	-1.04659
0.234	-2.59882	-1.01172	2.07248	-0.67701	-1.66984	-0.80352
0.234667	-2.36156	-0.60185	1.96843	-0.76323	-2.71153	-1.09417
0.235333	-3.04243	-1.08862	1.50072	-0.25017	-1.62709	-2.36494
0.236	-2.30817	-0.37899	1.89584	-0.719	-1.97476	-0.42496
0.236667	-3.00617	-0.0496	1.37287	-0.15438	-2.27645	2.33708
0.237333	-4.48102	-0.72362	2.03383	-0.30372	-1.08949	-1.49241
0.238	-3.22808	-2.0662	2.74705	-0.35938	-1.24545	1.05914
0.238667	-3.08594	-0.47205	2.41211	-1.09418	-1.46404	-2.1115
0.239333	-3.19421	0.006291	2.09287	-0.60713	-2.43098	-1.73493
0.24	-2.71669	0.039073	1.22286	-0.47674	-2.84145	-0.29794
0.240667	-2.78647	-0.80941	0.457978	-0.15419	-2.96483	0.172011
0.241333	-2.61702	-0.0483	0.737636	-1.32394	-3.04083	1.20744
0.242	-2.76335	-0.68291	1.06158	-2.68096	-2.72979	1.98601
0.242667	-1.79056	-0.69935	1.3038	-1.62979	-2.76184	0.096935
0.243333	0.123028	-2.23705	1.30565	-1.01101	-1.34211	0.351651
0.244	-1.03087	-3.31571	2.09379	-0.18037	-0.37002	0.46274
0.244667	-1.96609	-0.81768	2.13884	-0.88892	-3.33532	-0.39663
0.245333	-2.96662	-2.0368	1.99705	-0.44863	-1.5318	0.014087
0.246	-3.11117	-2.20499	2.22684	0.681706	-1.7763	-1.45318
0.246667	-0.89458	-1.58531	1.73817	-0.26715	-1.9095	-0.38389
0.247333	-0.9398	-1.41754	2.43746	0.300209	-1.83412	2.29166
0.248	-1.75067	-1.56009	2.56761	-0.60108	-3.17142	1.40321
0.248667	-1.29183	0.262752	2.14632	-0.35077	-2.79517	1.34149
0.249333	-2.52535	-0.12449	2.84935	-0.86484	-2.82779	2.59335
0.25	-2.44722	-0.74039	3.10406	-1.13211	-2.40865	2.97555
0.250667	-2.24527	-0.96185	3.18949	-1.26619	-3.47068	2.35192
0.251333	-1.66537	-1.036	3.48296	-1.68388	-3.39981	2.19078
0.252	-2.88082	-1.97638	2.91234	-1.08231	-3.85373	2.99901
0.252667	-2.2829	-1.78391	3.72045	-1.31975	-4.03817	3.25126
0.253333	-2.31675	-1.20954	3.46003	-1.32987	-4.40942	4.00023
0.254	-2.91378	-0.92247	4.0506	-0.93761	-2.49792	3.25057
0.254667	-1.86746	-0.26605	4.01175	0.182786	-2.3142	2.67075
0.255333	-2.40112	-1.42693	4.15944	-0.03802	-3.66167	3.27137
0.256	-2.36001	-0.53049	3.27834	0.550865	-4.29659	0.985203
0.256667	-2.89913	-1.11806	1.46568	-0.74522	-3.7731	-1.4393
0.257333	-3.0812	-2.77634	0.853045	-1.47558	-4.21021	-0.395
0.258	-3.45824	-1.30478	0.949766	-0.45342	-4.5156	-2.55285
0.258667	-2.29566	-1.59804	1.12913	0.525889	-3.46216	0.069535
0.259333	-2.46469	0.09982	0.965439	0.651428	-2.81612	1.74309
0.26	-1.13812	0.182195	0.6111	0.12947	-3.42259	3.82276
0.260667	-1.85603	1.57146	0.876096	2.13527	-2.63228	2.62839
0.261333	-1.2782	0.028676	1.17867	1.80187	-3.85083	2.28898
0.262	-1.00495	1.06621	0.916581	1.05337	-2.8853	4.14794
0.262667	-0.49146	-0.12775	1.1403	1.32659	-2.98536	3.10562
0.263333	-1.19501	0.679062	0.374446	1.46054	-1.53581	3.02761
0.264	-1.21521	0.028701	0.549183	0.69508	-1.98683	3.42564
0.264667	-0.30727	0.472542	-0.56971	0.946097	-2.43716	2.36429
0.265333	0.237161	0.894035	-0.57295	0.274156	-2.57701	3.76118
0.266	-0.07369	0.407369	-0.28886	0.96927	-2.87705	2.34822
0.266667	-1.15618	1.35946	-1.19308	1.1707	-3.67567	1.2002
0.267333	-1.59863	1.46967	-0.93106	0.608347	-3.17364	2.69019
0.268	-1.84801	0.093983	0.045423	-0.18663	-3.82414	2.93096
0.268667	-2.25441	0.88778	-0.07545	0.299458	-4.97716	-2.95982
0.269333	-2.94485	-1.65401	-0.25154	1.67556	-5.15636	-1.85297
0.27	-4.37946	-1.34734	-0.8653	1.87867	-6.17068	-3.00963
0.270667	-2.72668	-0.86937	-1.00561	1.44115	-5.13099	-1.44707
0.271333	-3.73517	0.778388	-0.55499	1.24468	-5.72163	0.323754
0.272	-3.90672	-1.59903	-0.25147	0.622964	-4.67623	0.17261
0.272667	-2.91296	-1.25638	0.617094	1.64594	-6.46661	0.821264
0.273333	-2.31558	-1.3403	0.706576	1.51499	-5.62435	-0.89968
0.274	-2.73034	-1.02685	1.6902	1.19924	-4.72392	1.47091
0.274667	-2.93645	-1.22093	1.88267	1.19505	-3.92494	-0.0675
0.275333	-1.91145	-0.99016	2.23976	1.0427	-3.71043	0.986943
0.276	-3.22399	-0.94652	1.85122	0.556081	-4.78231	2.5111
0.276667	-3.05286	-0.63901	1.83385	0.190041	-3.55967	0.362507
0.277333	-2.24354	1.49396	1.57621	0.396497	-4.00357	1.33016
0.278	-3.17056	0.38659	2.14784	-0.22963	-4.03658	0.346878
0.278667	-2.88609	0.278756	2.65252	-0.40087	-3.96973	-1.14343
0.279333	-2.95282	-0.49625	2.99847	0.184449	-3.28432	1.05165
0.28	-2.92894	1.03493	2.09219	-0.44755	-4.04622	4.44928
0.280667	-2.72723	0.741139	3.0891	0.822901	-2.63344	4.38935
0.281333	-3.12392	2.43718	3.00056	0.834211	-3.35039	3.01823
0.282	-2.46399	1.19304	2.62673	-0.27959	-3.68433	3.27954
0.282667	-1.31066	0.63603	3.24287	0.209719	-3.08638	1.85188
0.283333	-1.74453	0.700955	3.18266	0.94954	-4.61462	1.98666
0.284	-1.49572	-0.12135	2.3583	0.982992	-3.08647	-0.11716
0.284667	-0.4111	-0.17393	1.84331	0.490104	-3.58612	-1.99775
0.285333	0.331971	-0.91474	1.66796	0.578475	-4.38546	-3.47654
0.286	-0.53912	-0.85779	1.5902	-0.40442	-4.46873	-1.35975
0.286667	-0.81903	-0.85451	1.22652	0.371537	-4.57529	-0.50089
0.287333	-0.98436	-1.06409	1.37378	1.0381	-3.34821	0.722437
0.288	-1.43678	0.694567	1.35958	0.497086	-3.13052	3.11372
0.288667	-1.8546	1.12698	1.30003	0.036023	-4.02892	2.90763
0.289333	-2.02562	1.04726	1.46595	-0.54153	-3.05552	1.20931
0.29	-4.17567	0.867917	1.74641	0.898589	-3.51458	0.022918
0.290667	-3.79047	-1.4245	1.31481	0.237713	-2.54993	-0.29902
0.291333	-3.80988	-0.5152	0.684987	0.398886	-1.92995	0.037629
0.292	-3.79087	-3.15167	0.961628	-0.04443	-3.71277	-1.8139
0.292667	-3.43197	-3.76437	2.00931	-0.10317	-4.30002	-0.28143
0.293333	-3.56317	-3.94912	1.86123	0.311578	-4.23186	-1.86717
0.294	-2.4847	-2.52915	2.68705	-0.23781	-5.42135	-2.40065
0.294667	-2.48985	-3.41774	4.23207	-0.47413	-6.28664	-2.41689
0.295333	-1.90573	-2.30276	4.23099	0.353395	-6.09369	-4.59827
0.296	-2.02125	-1.68739	2.91618	-0.60242	-6.14352	-6.32315
0.296667	-1.47402	-0.49882	3.76759	-0.70062	-4.72025	-5.26688
0.297333	-0.91008	-1.65264	4.60806	-0.41378	-4.14923	-6.82356
0.298	-1.4797	-0.84985	4.7203	0.690115	-3.83741	-7.34157
0.298667	-1.8398	0.27163	3.99066	0.289009	-2.43545	-8.9063
0.299333	-2.89582	1.2153	4.34586	0.222048	-2.04867	-7.96644
0.3	-3.32804	0.883313	4.11091	-0.53982	-2.03236	-5.64004
0.300667	-2.97455	1.20903	3.84001	-0.7539	-2.5951	-4.96508
0.301333	-2.05031	0.337045	3.93367	0.108379	-2.46941	-3.61409
0.302	-3.02291	0.286725	3.34399	-0.0355	-3.309	-4.40247
0.302667	-4.01209	-0.36332	3.64386	1.33592	-4.39474	-2.50113
0.303333	-3.14328	-0.20974	4.12705	1.40189	-4.63996	-0.58241
0.304	-3.76742	-0.4382	4.09665	0.151768	-4.5706	-0.14176
0.304667	-2.88596	-0.58002	2.79178	0.913374	-3.50754	-0.2988
0.305333	-2.57824	-0.11613	2.93657	-0.71727	-2.91725	-0.8686
0.306	-2.12791	0.259458	2.11681	0.660905	-3.78478	-2.1496
0.306667	-1.33992	-0.74592	3.18315	1.07292	-4.47277	-2.46894
0.307333	-0.43333	1.10786	3.65992	0.224705	-3.64606	-1.05984
0.308	-1.93948	-0.22463	4.64617	0.589278	-4.14743	-0.05691
0.308667	-2.38655	-1.82112	5.23032	-0.44018	-4.32862	-1.3239
0.309333	-0.75396	-1.46166	4.92798	-0.15081	-4.23541	0.799689
0.31	-0.20702	-0.78911	3.89332	0.499381	-2.67698	0.162608
0.310667	-0.9716	-0.8418	3.81317	0.569816	-3.78983	2.06528
0.311333	-1.57375	-1.07287	3.20533	0.127653	-2.56185	2.51345
0.312	-1.33211	-1.47569	3.35734	-0.08857	-0.85867	3.35074
0.312667	-1.4878	-1.09385	4.20582	0.427129	-2.2096	1.45647
0.313333	-2.78557	-0.61269	3.84952	0.252362	-0.36557	1.67118
0.314	-2.24065	1.31212	3.47671	-1.32526	-0.83424	3.23867
0.314667	-2.40924	-1.04596	3.46423	-1.19034	-1.16418	2.35743
0.315333	-1.91745	1.08585	3.30766	-0.66841	-1.27549	1.5126
0.316	-1.59202	0.494007	2.69956	-1.20281	-2.55703	0.461445
0.316667	-0.8358	0.445998	2.17601	-0.94933	-2.04827	1.30807
0.317333	-0.38824	0.169288	1.02837	-0.78939	-4.16165	1.91113
0.318	-0.88884	1.46532	0.859248	-0.67311	-2.54149	1.44915
0.318667	-1.47677	0.369688	0.803802	0.52482	-3.35428	0.449899
0.319333	-2.71766	-0.02942	0.728216	0.04296	-4.25296	0.430085
0.32	-2.81658	0.082739	1.48935	0.764666	-4.36518	0.752809
0.320667	-1.92772	-2.06297	0.888157	-0.13507	-4.42497	-2.33221
0.321333	-1.49783	-2.32038	1.3955	0.585695	-5.20486	-2.08718
0.322	-1.24072	-1.53417	0.623191	0.891798	-5.69485	-1.79668
0.322667	-1.26471	-1.02007	1.72004	-0.23908	-5.68589	-2.03239
0.323333	-1.59034	-1.85136	0.978861	-0.2784	-5.60595	-1.54361
0.324	-3.15085	-0.55265	1.13566	0.442605	-5.95427	-1.55412
0.324667	-4.04367	1.52155	0.439331	-1.44758	-5.00459	-0.63277
0.325333	-4.54771	-0.33891	0.353069	-1.04927	-4.24378	-0.52551
0.326	-4.56369	-1.76382	-0.28705	-0.90001	-4.73184	-2.12397
0.326667	-4.62122	-0.19971	0.445044	-1.10165	-4.51761	-2.32884
0.327333	-2.93798	-0.33424	0.671671	-0.68522	-4.49513	-1.53505
0.328	-2.68558	-0.31159	1.28353	-0.9737	-5.76637	-3.19852
0.328667	-1.82011	-0.14442	1.35389	-0.14058	-4.46337	-3.18161
0.329333	-1.55727	-1.47662	0.436709	0.043919	-4.70818	-4.92007
0.33	-1.61497	-2.0724	0.397025	-0.14354	-4.99615	-3.84028
0.330667	-1.62204	-1.60559	0.360364	0.051637	-5.52475	-2.34464
0.331333	-1.03898	-1.7867	0.028462	0.465602	-3.08887	-0.68865
0.332	-1.76591	-1.84169	-0.49869	-0.86009	-0.61639	-0.1333
0.332667	-1.82485	-2.92976	-1.00166	-0.86153	-1.71337	-0.93578
0.333333	-1.59652	-3.44148	0.144299	-0.79462	-1.85542	0.651929
0.334	-0.60308	-1.88502	0.377082	-0.77879	-2.55185	-1.20802
0.334667	-0.12094	-3.03296	-0.04451	-0.32214	-0.5309	-2.81587
0.335333	-0.90005	-0.77661	-0.05423	-0.69704	1.04549	-2.74362
0.336	-1.79639	-1.91326	-0.09785	0.175462	0.641571	-2.0644
0.336667	-1.99717	-2.35556	-0.65389	-0.02203	-1.68867	-0.51522
0.337333	-2.92576	-2.32973	-0.27315	-0.22588	-2.40669	-1.4453
0.338	-2.62938	-3.61453	0.1097	0.909261	-2.57053	-1.50965
0.338667	-2.01972	-0.59883	0.349494	1.03153	-3.7454	0.171227
0.339333	-2.10825	-1.51563	0.123594	1.15919	-2.3069	0.116933
0.34	-0.80954	-3.0587	0.290255	1.68104	-1.79485	-1.01732
0.340667	-0.09921	-3.93574	0.258437	0.71379	-0.49914	-0.02273
0.341333	-1.22142	-1.80251	-0.0843	-0.21389	0.022023	-1.28833
0.342	-1.73302	-2.96477	0.749837	-0.36937	0.055698	-1.59845
0.342667	-2.55487	-3.63687	1.22476	0.418825	0.852683	0.318477
0.343333	-2.83319	-3.47846	1.30286	0.780038	2.04586	0.143814
0.344	-4.39284	-3.84026	0.988338	0.686856	2.71295	0.26219
0.344667	-4.04671	-3.99667	1.02495	0.309841	2.62323	-1.21995
0.345333	-4.65322	-2.90718	0.565993	-0.30415	3.89563	0.212011
0.346	-4.10205	-2.09797	0.971228	-0.28773	2.5234	-1.80715
0.346667	-2.5246	-2.62699	1.53523	-1.40197	1.6704	-2.87067
0.347333	-2.23893	-2.55576	0.894254	-0.32733	1.50765	-2.83591
0.348	-1.65197	-0.3853	0.312712	0.203563	1.57136	-0.3918
0.348667	-0.87316	-1.70124	0.324688	0.17161	0.534037	0.407252
0.349333	-1.30447	-0.97427	1.36322	0.120782	-0.35897	-1.95478
0.35	-1.54063	-1.61295	1.82044	-0.0908	-0.20155	-1.25338
0.350667	-3.04758	-2.44038	0.606575	-0.49058	0.962286	-2.83645
0.351333	-1.28135	-1.14835	-0.50138	-0.44436	1.43152	-2.71434
0.352	-2.18668	-1.69272	-1.11506	-0.07558	1.76746	-3.34173
0.352667	-1.32114	0.164879	-1.88087	0.346828	2.01539	-3.5013
0.353333	-0.47973	-0.10684	-1.6205	0.294006	1.54723	-1.56936
0.354	-0.17383	-0.711	-1.66362	0.58789	2.35871	-2.68583
0.354667	0.205271	-1.27756	-1.76936	0.140573	0.93806	-4.03753
0.355333	-1.84734	-0.98693	-0.81308	-0.08816	1.75829	-3.24691
0.356	-0.36866	-1.87329	-1.3357	0.073253	2.02764	-1.61344
0.356667	0.722364	-2.35617	-1.62722	-0.97287	2.54731	0.26622
0.357333	0.215744	-0.90499	-1.44633	0.293793	3.93119	-1.28481
0.358	0.448947	-0.41027	-0.43306	-0.24595	4.85492	1.03789
0.358667	-0.53925	-0.48044	0.151125	0.528055	4.10961	0.338394
0.359333	0.478141	-1.64054	0.361642	0.587022	2.47292	0.544494
0.36	0.454187	-1.63458	-0.17862	0.937907	3.67844	0.420268
0.360667	-0.82666	-1.5169	0.014047	0.79501	3.8195	2.23479
0.361333	-1.18388	-1.8879	0.403279	-0.04703	5.29377	2.58103
0.362	-1.56964	-2.52808	1.41119	0.401468	4.65498	5.10222
0.362667	-2.08459	-3.40148	0.228059	-0.35554	5.05276	3.10855
0.363333	-1.00011	-2.88507	0.203427	0.538488	5.78196	4.10593
0.364	-1.32658	-4.03161	1.21608	0.740926	3.85213	3.17174
0.364667	-0.70339	-4.39211	1.13084	0.379531	2.73796	5.22296
0.365333	-1.74192	-2.68547	0.494915	-0.26174	3.02071	3.80347
0.366	-0.61176	-2.25251	0.419233	-0.18059	3.00554	4.6214
0.366667	-0.7368	-1.78469	0.29262	-0.58426	2.0037	0.98332
0.367333	0.042754	-0.90692	0.367125	-0.69508	3.00429	2.28924
0.368	-0.13417	-0.07861	-0.79207	-0.33405	2.37392	1.88916
0.368667	1.86035	0.764439	-0.43122	-0.07697	2.48418	1.24304
0.369333	0.008767	1.29318	-0.61515	-0.15692	2.82729	1.35994
0.37	0.508874	1.39918	-0.59483	0.599022	4.23359	3.02388
0.370667	-0.79738	1.05051	-1.12575	-0.43294	5.57411	0.69453
0.371333	0.738397	0.797809	-0.47363	-0.87382	4.21353	3.74904
0.372	0.477766	1.0434	-0.31034	-1.16361	5.26845	1.30461
0.372667	1.30279	1.02759	-0.80183	-1.31394	5.64316	1.16312
0.373333	-0.2408	1.1364	-0.13803	-1.59654	4.95681	1.82431
0.374	-1.81159	-0.46512	-0.82051	-1.18738	2.58121	2.75338
0.374667	-0.96861	-0.55592	-0.71334	-0.51277	2.77755	0.665267
0.375333	-1.2998	0.253187	-0.53943	-0.25955	2.62568	-0.26854
0.376	-2.19011	-0.14867	-0.5782	-0.72561	1.28444	2.36698
0.376667	-2.01815	1.53876	-1.63152	-0.59668	1.77385	2.06615
0.377333	-2.1619	1.5855	-0.81075	-1.58132	2.26902	2.34596
0.378	-1.33982	-0.16214	0.088283	-1.60548	2.81561	0.992059
0.378667	0.106215	-1.02658	-0.74394	-1.27749	2.97112	3.10227
0.379333	0.406845	-1.28681	0.138822	-1.65889	4.25442	2.65043
0.38	-0.72368	-1.60992	0.552083	-0.73037	2.78389	1.80204
0.380667	-1.2309	-1.93737	0.085452	-0.16088	4.168	3.10316
0.381333	-2.06291	-1.9512	0.754085	-0.40483	4.42599	2.80594
0.382	-2.91013	-2.87088	0.708001	-0.52792	3.80189	1.72288
0.382667	-2.25876	-2.26523	0.090354	-0.55942	3.78513	2.16093
0.383333	-2.93445	-3.04175	0.24446	0.599626	2.42273	0.58014
0.384	-3.31595	-2.47651	0.835951	-0.44807	2.65457	-1.39578
0.384667	-2.54571	-1.8753	1.82572	0.449153	3.07659	0.481825
0.385333	-2.14876	-2.72645	2.68621	0.325249	2.38495	-0.32231
0.386	-3.01477	-3.42746	2.44018	-0.45041	0.196279	-1.45806
0.386667	-0.9446	-1.46514	1.49294	0.110707	0.908442	-1.46509
0.387333	-0.94325	-0.43023	1.01427	0.38743	0.521212	-1.42958
0.388	-2.22435	-0.40355	0.381615	1.08327	1.25002	-1.68781
0.388667	-1.81868	-0.14683	-0.36837	0.742049	1.81412	0.060452
0.389333	-1.62275	3.29382	-0.63059	0.419588	2.07599	-0.26751
0.39	-1.84747	2.74574	-1.58254	-0.21885	2.34712	1.70174
0.390667	-2.21392	3.10513	-0.97944	0.12318	2.59939	2.65579
0.391333	-1.95072	1.5966	-1.35562	0.211762	2.23838	1.12261
0.392	-3.20654	3.66921	-2.13177	-0.32117	1.02532	1.0514
0.392667	-2.77328	2.61076	-2.15943	-0.53913	0.81033	2.4243
0.393333	-3.74048	1.41918	-0.93515	-1.0851	0.820961	2.9208
0.394	-3.88352	1.70089	-0.47233	-0.60979	0.699918	-0.7447
0.394667	-3.05185	0.443504	-0.17776	-1.58522	3.08049	-2.72297
0.395333	-3.26425	1.3663	-0.94873	-0.93097	4.88514	-4.24119
0.396	-2.63322	0.313185	-1.3561	-0.38204	4.17787	-0.27884
0.396667	-3.31645	1.00188	-1.56153	-0.88469	3.65907	0.688822
0.397333	-3.28737	0.996869	-0.11699	-1.24789	3.05441	-0.70146
0.398	-2.13148	1.74468	-0.66595	-1.61611	1.4696	-5.38512
0.398667	-2.97711	0.578859	-0.60657	-1.55653	1.55231	-3.88926
0.399333	-3.78193	1.3851	-1.51086	-1.8144	1.78436	-5.7793
0.4	-2.87143	2.86764	-1.15696	-1.5139	0.521987	-2.16805
0.400667	-2.67752	2.45709	-0.65889	-0.61493	0.853129	-2.11944
0.401333	-2.74632	3.71642	-1.41833	-0.51551	0.820082	-2.46691
0.402	-3.96826	3.47268	-1.40903	0.310286	-0.08223	-1.05749
0.402667	-2.11432	2.7295	-1.22388	-0.24686	-2.13308	-1.84122
0.403333	-2.85211	2.64987	-0.54383	0.332555	-0.95973	-2.88929
0.404	-3.74588	1.99686	0.050022	0.01161	0.519986	-1.70816
0.404667	-2.81651	2.14981	0.230733	0.370282	0.677996	-1.6765
0.405333	-3.46872	1.62469	-0.39607	-0.34118	1.07029	-0.85429
0.406	-2.57584	1.33779	-1.29246	0.542783	0.934637	-2.89293
0.406667	-2.6195	1.05488	0.936139	0.104361	0.989599	-3.20154
0.407333	-2.69136	0.977597	0.24435	0.063661	0.815155	-3.48264
0.408	-2.90348	2.71916	-0.05003	0.62758	2.51125	-1.3229
0.408667	-3.79472	2.53456	-0.38726	0.608483	2.23191	-3.7165
0.409333	-3.17429	3.52555	0.519148	0.383747	2.93748	-3.48606
0.41	-2.37887	3.47379	0.206372	0.157933	3.60269	-2.7728
0.410667	-3.17921	3.19815	0.067028	-0.24834	3.68724	-1.11317
0.411333	-4.58821	3.48576	0.037195	0.208569	4.32021	0.067583
0.412	-4.05447	3.34305	-0.4109	0.131159	3.17737	-1.41515
0.412667	-3.20752	2.71335	0.210851	0.415865	3.7202	-3.31376
0.413333	-1.73425	4.10332	-0.19463	0.078866	2.50561	-3.55578
0.414	-1.28133	2.51884	-0.67593	0.726678	1.69657	-4.54945
0.414667	-2.40436	0.513827	0.064865	-0.11972	1.98045	-2.92762
0.415333	-1.12577	0.665545	0.288036	-0.27969	3.62821	-4.57095
0.416	-2.46239	1.38458	0.057844	0.395538	2.4362	-7.38036
0.416667	-2.26233	0.260747	0.412945	0.400881	2.48849	-8.42005
0.417333	-1.4972	3.17678	0.04825	-0.70841	0.696382	-8.12658
0.418	-1.5409	2.88168	0.464197	-0.82826	-0.03394	-8.06849
0.418667	-0.95875	3.47368	0.462988	-1.72388	1.40298	-5.24893
0.419333	-1.87828	2.50943	0.305612	-0.94991	1.32984	-4.17419
0.42	-2.64864	2.20676	0.126309	-1.42207	1.35861	-3.77576
0.420667	-2.00586	2.28917	0.105252	-2.81784	1.11026	-2.91484
0.421333	-1.06468	3.03538	0.174396	-2.25322	0.42803	-2.84564
0.422	0.547769	1.37119	1.32301	-1.66555	-0.09977	-2.32508
0.422667	0.609575	-0.05288	-0.29769	-2.60072	1.7647	-4.40234
0.423333	0.510745	1.294	-0.82245	-1.2088	2.01857	-3.37121
0.424	-0.53425	1.40204	-0.4514	-1.0032	2.58499	-3.56094
0.424667	-0.64634	0.575752	-1.25693	-1.55861	1.10288	-0.74573
0.425333	-0.52419	1.05535	-2.36461	-1.90487	0.902178	-0.90402
0.426	-1.63663	1.89132	-1.39259	-2.00429	0.482974	-1.70509
0.426667	-0.92101	2.56561	-1.33386	-1.62567	-0.26857	-2.89556
0.427333	-1.3666	2.64933	-1.91692	-0.5165	1.01508	-2.07972
0.428	-0.63426	0.361796	-1.73925	-0.86122	1.33173	-3.24195
0.428667	-0.16985	0.835698	-0.83205	-2.24123	-0.81487	-3.82009
0.429333	-0.4026	1.57838	-1.91884	-2.22012	-0.68561	-4.07244
0.43	0.000314	1.7051	-1.75436	-1.04826	-0.91036	-4.53083
0.430667	-2.04024	0.349105	-1.81693	-0.45604	-1.31052	-2.90893
0.431333	-0.93357	1.94813	-1.88906	-1.59664	-1.91975	-2.57063
0.432	-2.19645	0.779329	-1.06858	-1.78889	-1.56202	-2.45018
0.432667	-1.72764	1.85803	-1.3912	-1.97693	-0.96372	-3.9114
0.433333	-1.70464	2.04534	-0.89953	-2.16952	-0.51371	-3.59146
0.434	-3.56734	1.0874	-2.02355	-1.37686	-1.39353	-2.89302
0.434667	-3.33755	1.46502	-2.41288	-1.58214	-1.30017	-1.89572
0.435333	-3.07555	2.9307	-2.49386	-2.2539	-0.79117	-3.53814
0.436	-3.43582	4.17444	-3.30556	-1.05231	-1.24339	-3.68292
0.436667	-3.54608	3.3921	-4.41565	-2.29668	-2.26062	-4.51721
0.437333	-3.30936	5.50194	-3.85963	-1.35781	-3.34381	-4.75851
0.438	-3.67936	2.82203	-4.38608	-0.66784	-1.79416	-5.41108
0.438667	-3.10895	2.2204	-5.22677	-1.74667	-0.74974	-5.7983
0.439333	-2.40865	2.65115	-5.34742	-0.61373	0.343848	-4.54627
0.44	-3.02978	2.34888	-3.66022	-1.26461	0.834259	-6.19174
0.440667	-2.41311	2.28943	-1.9122	-1.56308	0.712096	-5.36025
0.441333	-1.93485	1.48082	-0.36017	-1.2199	0.691127	-4.33743
0.442	-3.4182	0.679769	0.364192	-3.08951	-0.74279	-3.83014
0.442667	-2.11371	0.0525	-0.20175	-2.09873	-1.82261	-3.08516
0.443333	-3.02312	0.501474	-1.16037	-1.58494	-3.56764	-3.89029
0.444	-2.78728	0.076602	-0.33592	-1.1957	-4.80654	-2.58279
0.444667	-2.36563	2.16685	-0.61442	-1.4948	-4.3883	-2.20572
0.445333	-1.24533	3.14551	-0.52252	-0.89883	-2.70742	-3.30039
0.446	-0.78452	2.14285	-1.02792	-1.10786	-2.89754	-2.78403
0.446667	-0.95564	0.558567	-1.14326	-1.74751	-2.52206	-2.52335
0.447333	-0.89067	-0.86276	-0.87138	-0.27514	-0.28491	-0.13332
0.448	-1.21855	-0.9793	-1.0399	0.008525	0.086807	-1.30141
0.448667	-1.19077	-0.04937	-1.44186	0.685432	-0.57864	-0.17552
0.449333	-0.93685	-0.13399	-1.87377	0.398613	-1.11331	-1.38113
0.45	-1.67515	0.365034	-1.62656	-0.47179	-1.12955	-1.88291
0.450667	-2.73802	-0.0615	-1.50893	0.147317	-3.12928	-3.72822
0.451333	-2.81199	2.14283	-1.30876	0.184504	-3.35583	-5.32106
0.452	-2.31718	-0.83143	-0.51199	0.488	-4.60898	-4.53592
0.452667	-2.14435	0.591563	-0.35048	-0.66701	-5.27055	-5.27448
0.453333	-1.72422	-0.07492	-0.20863	0.377487	-5.23139	-6.23104
0.454	-2.34733	0.873589	0.089971	0.248301	-4.41319	-4.49845
0.454667	-2.15261	-0.26538	-0.07645	0.629177	-4.7534	-4.79732
0.455333	-1.66211	-2.42742	-0.36651	0.807128	-4.73803	-3.68018
0.456	-2.57713	-0.46086	-0.44139	1.04541	-4.03896	-2.84794
0.456667	-2.24795	0.113317	-0.57331	1.51093	-3.21277	-1.26648
0.457333	-2.53163	-0.55711	-1.62692	1.72305	-2.52142	-1.58516
0.458	-2.43181	-1.00983	-0.14673	2.06659	-2.41062	-0.81616
0.458667	-2.69815	0.115559	0.186214	1.31007	-2.50641	1.11821
0.459333	-1.78326	0.044274	0.306799	1.78729	-1.32611	0.829143
0.46	-0.65312	0.729873	-0.17817	0.719676	-2.43235	0.570704
0.460667	0.209731	0.320978	-0.10271	0.820226	-3.36038	-0.55832
0.461333	1.37054	1.91675	-0.90643	1.00184	-4.40604	1.33451
0.462	0.889048	1.52314	-0.52072	0.664841	-6.0256	0.37525
0.462667	0.295091	1.97677	-0.39259	0.872368	-4.46899	-1.26042
0.463333	0.379835	1.51817	-1.23045	0.278966	-4.52786	0.753659
0.464	-0.43938	1.4768	-0.19146	0.330049	-4.24512	2.07957
0.464667	0.577703	4.46941	-0.02358	0.651804	-3.21172	2.64396
0.465333	1.51677	5.0009	-0.54542	0.61737	-3.64987	3.43256
0.466	1.27845	4.527	-0.5196	1.06964	-3.53543	2.30198
0.466667	1.56974	4.75745	-0.18146	0.694119	-4.53326	5.14313
0.467333	0.923994	3.92794	-0.94732	1.11275	-2.9263	4.6121
0.468	0.486548	1.94659	-1.43542	1.02697	-1.63224	4.68914
0.468667	0.353723	1.89865	-2.017	0.613522	-1.92237	7.47598
0.469333	-0.20484	0.805524	-1.37051	-0.09195	-1.26573	5.14733
0.47	0.108332	0.049767	-1.00666	0.699922	-1.69451	4.50598
0.470667	0.44588	2.58678	-0.85787	0.835115	-2.77638	3.37285
0.471333	0.580868	1.96967	-1.51633	-0.37856	-0.51389	0.312655
0.472	0.856747	2.46692	-1.51209	0.151838	-0.39966	0.519331
0.472667	-0.21178	1.12235	-1.76623	-0.05961	-1.46678	3.53435
0.473333	0.399924	0.40531	-2.29418	0.354703	-1.46213	4.13378
0.474	-1.40721	1.47967	-3.25335	0.418816	0.353559	2.79942
0.474667	-0.22147	1.2554	-2.90129	0.957834	1.30269	-0.0886
0.475333	0.154496	-0.20281	-2.18633	1.21142	1.01753	1.00529
0.476	0.15801	1.22909	-2.35904	1.33749	1.37127	-1.5437
0.476667	0.102525	-0.58084	-1.42124	1.26458	1.46233	0.300081
0.477333	-0.74527	0.827888	-1.3942	0.501088	-0.63101	0.845033
0.478	-1.04316	-1.40709	-1.3155	0.407772	-0.75012	0.869717
0.478667	-1.72334	-0.90917	-0.94669	1.13145	-1.42568	1.76386
0.479333	-2.26152	0.38438	-0.63152	0.401227	-2.46029	0.855864
0.48	-1.22799	-0.17003	-1.16012	0.179941	-0.43808	1.72489
0.480667	-0.6259	-0.26965	-1.94206	0.469575	0.041451	3.66706
0.481333	-0.11981	-0.95445	-2.37686	-0.68756	1.58934	3.41954
0.482	0.20683	-2.2574	-2.77696	0.272758	2.09446	1.73405
0.482667	0.065652	-2.53806	-2.19015	0.130713	2.49828	1.59551
0.483333	-0.31147	-2.3343	-2.51603	-0.15322	2.36676	2.50149
0.484	-0.67606	-1.0138	-2.82991	0.374564	0.898766	-0.53168
0.484667	-1.14257	-0.73689	-2.78434	0.722773	-0.20705	-1.31432
0.485333	-1.5793	-1.01636	-3.58071	1.10911	-1.6196	-2.54158
0.486	-1.73634	-0.3092	-2.60869	0.179032	-0.65132	-3.70788
0.486667	-1.84664	-0.82358	-1.24943	1.55361	-0.44179	-3.04562
0.487333	-2.49983	-0.48923	-1.56693	1.80971	-0.80244	-0.9667
0.488	-1.6787	-1.48128	-1.47064	1.7416	-1.94102	-0.26684
0.488667	-1.98199	-0.0435	-1.48723	1.24277	-1.71089	1.99086
0.489333	-1.42141	1.14531	-1.41782	1.43108	-0.31617	0.500386
0.49	-1.85498	1.6577	-0.46688	0.745874	-0.69873	3.85967
0.490667	-1.37466	1.20066	-0.48769	0.949849	-0.39808	2.0686
0.491333	-3.2322	3.28735	-0.43436	0.962754	-2.3965	1.73118
0.492	-3.47113	1.04459	-0.26646	0.813571	-2.35031	-1.24413
0.492667	-1.42604	1.26424	-0.09885	0.805823	-2.53097	-0.85551
0.493333	-1.78207	0.365138	0.145993	0.715624	-2.9387	0.100046
0.494	-2.1517	-2.1129	-0.28176	1.26209	-1.79803	-2.1552
0.494667	-1.48654	-1.51389	0.298861	1.03243	-2.32563	-4.35799
0.495333	-1.63678	-1.40527	0.890791	1.08279	-1.34939	-2.59105
0.496	1.13693	-0.07374	0.628936	-0.44947	-0.70225	-4.33842
0.496667	0.123823	-0.58471	0.73865	0.039714	-0.79419	-1.10268
0.497333	-1.34443	-1.23002	0.420752	0.052851	0.702598	0.729812
0.498	-2.77463	0.798222	0.390386	0.484477	-0.76901	0.080203
0.498667	-2.19215	0.35304	0.119225	1.03495	-0.65736	-0.87838
0.499333	-2.83194	0.187	0.699263	1.25947	-2.32183	-0.44492
0.5	-2.41064	-0.72908	-0.11072	1.40473	-2.1592	-0.85788
0.500667	-2.79837	0.347167	0.181545	1.38418	-2.46568	-2.54573
0.501333	-2.05928	0.804743	0.405757	0.491325	-4.02762	-3.38992
0.502	-2.47167	1.03316	0.705977	1.15917	-3.9179	-4.58465
0.502667	-1.24032	-0.38002	0.806984	1.69786	-1.74773	-3.2064
0.503333	-3.96917	1.49948	0.443218	1.33985	-2.58547	-2.52049
0.504	-4.41121	1.46562	0.093794	2.5867	-1.86851	-0.32087
0.504667	-4.16415	-0.19488	0.292498	1.39434	-0.31047	-0.3467
0.505333	-5.22422	1.38645	0.603571	2.02637	0.712354	1.85234
0.506	-5.35389	0.212819	-0.335	3.22056	0.835473	-0.90476
0.506667	-4.41878	0.500001	-0.17864	3.27784	-0.19193	-2.78353
0.507333	-3.01618	0.026677	-0.25076	1.42485	0.224769	-1.77119
0.508	-2.23733	-0.42714	-0.51389	1.18964	-0.14732	-1.27194
0.508667	-1.66137	-1.3396	-1.11644	1.12094	-0.81282	-1.20636
0.509333	-0.57026	-0.70607	-1.85497	1.23049	0.934916	-0.90807
0.51	-2.10664	-2.24845	-1.03889	1.33538	1.17596	2.06029
0.510667	-2.9632	-1.24425	-0.12854	0.908417	0.035556	2.16821
0.511333	-3.54639	0.67174	-1.03387	1.3698	0.863224	-1.17503
0.512	-3.60547	-1.30371	-0.71929	1.53585	1.48791	0.501444
0.512667	-2.51146	-3.10873	-1.07263	1.66329	1.38415	0.677109
0.513333	-1.4904	-1.37872	-0.75986	1.26965	-0.31015	0.804485
0.514	-0.21136	-0.92658	-0.60437	0.446727	2.0894	-0.06919
0.514667	-0.84948	-0.17321	-0.86487	0.123056	1.18409	1.04859
0.515333	-1.76195	0.114644	0.117817	1.70294	0.664077	0.42667
0.516	-1.03643	0.289683	0.73284	0.447367	1.9283	0.588689
0.516667	-1.77509	-1.81044	-0.02279	0.854687	1.40839	1.34091
0.517333	-2.32816	-0.35794	0.669373	-0.39794	1.22668	-0.16663
0.518	-1.5965	-0.32825	0.646537	1.42617	1.62728	1.43138
0.518667	-1.378	-1.52973	0.175629	0.511853	2.5339	1.83552
0.519333	-1.90895	-1.12754	-0.87611	-0.178	2.10131	0.979049
0.52	-1.94533	-1.73395	-1.73096	-0.41212	1.43893	2.03617
0.520667	0.574814	-2.30857	-1.84355	0.133723	0.323802	3.47433
0.521333	-0.25994	-0.53651	-2.71951	-0.82687	0.512108	3.1841
0.522	-0.528	-1.17148	-1.83981	-0.76262	2.07009	-0.89553
0.522667	-1.02223	-0.53868	-1.35409	-1.10314	3.07846	0.748885
0.523333	-2.24697	-1.10016	-1.78882	-0.59604	4.13881	0.811734
0.524	-1.33172	-0.45604	-1.94774	-1.12764	4.58939	-1.06335
0.524667	-2.41032	-0.15246	-1.5094	-0.71475	5.99102	-0.96617
0.525333	-1.27438	0.339826	-2.00765	-1.00877	5.09688	0.175796
0.526	-2.29374	1.31641	-2.32724	-0.72401	5.02172	1.30333
0.526667	-0.49998	0.7864	-3.3864	-0.80868	3.8388	2.81691
0.527333	0.491514	0.376844	-3.71542	-0.42669	3.51023	2.56898
0.528	-0.28706	0.644358	-2.3101	0.281429	5.18566	2.23171
0.528667	-0.00338	0.557148	-2.66678	-0.1925	5.84812	6.02562
0.529333	-0.48128	-1.16903	-2.50169	0.361685	5.21838	4.71628
0.53	-0.50023	-0.30044	-1.68953	-0.00167	5.7627	6.26706
0.530667	-1.60331	0.279745	-2.30979	0.403516	5.82066	2.51148
0.531333	-2.02949	0.026576	-1.3021	-0.08007	4.35293	5.55557
0.532	-1.88251	-0.63973	-1.59982	0.827451	1.80661	5.30119
0.532667	-0.25684	-0.50784	-1.72197	0.533248	0.992579	4.84171
0.533333	-0.79595	-0.50578	-1.5878	0.070574	1.06332	4.33297
0.534	-1.92503	-0.09461	0.376293	2.04293	1.51764	2.50211
0.534667	-3.84475	-0.01373	0.769396	1.60617	0.290562	3.55071
0.535333	-2.68223	-0.45164	0.710312	1.39583	-0.89646	4.40846
0.536	-4.1009	-1.70619	0.539851	2.23315	0.065164	1.0533
0.536667	-3.09197	-2.51533	0.236647	0.604135	-1.30931	1.29632
0.537333	-1.66887	-2.67852	-0.28471	2.10829	-2.51664	0.71986
0.538	-2.13668	-5.15686	-0.13281	1.66603	-0.18608	0.702396
0.538667	-2.13688	-1.91002	-1.59808	1.63233	-2.05477	-0.43576
0.539333	-1.85585	-2.15518	-0.76231	1.5496	-0.90707	2.23719
0.54	-3.13674	-1.63244	-0.57576	1.97293	-1.61827	0.297064
0.540667	-3.04388	-0.71074	-0.45908	0.458581	-0.96044	0.178901
0.541333	-2.29807	-2.17637	-0.781	-0.54895	-2.40066	2.05022
0.542	-1.33656	-0.63078	-1.03934	-0.18374	-1.68122	2.20632
0.542667	-2.01524	-0.40494	-0.66435	0.554327	-3.42001	3.62391
0.543333	-1.82836	-2.03333	-0.54587	0.303143	-3.2195	1.16824
0.544	-0.41782	0.470638	-1.45855	0.348712	-2.50606	1.88832
0.544667	-0.93791	-1.35905	-2.55443	-0.06055	-1.63318	1.78697
0.545333	-0.22329	-2.63142	-2.39861	0.624709	-0.54471	1.18743
0.546	0.015567	-2.75551	-2.6011	0.751087	-1.15118	0.127177
0.546667	-0.52471	-1.67836	-2.24894	0.908549	-0.62987	0.890779
0.547333	0.341923	-2.4915	-2.31987	0.382253	-1.15907	-0.51654
0.548	-1.49157	-2.00718	-1.72254	0.433981	-0.4953	-2.43578
0.548667	0.575255	-1.22569	-1.97344	-0.04387	-0.16128	2.46651
0.549333	-0.17294	-1.04468	-1.64747	0.000109	0.819381	3.90071
0.55	-0.29413	0.231568	-1.83256	-0.10138	1.04995	3.36673
0.550667	-0.11529	0.373263	-1.28077	0.474412	1.82758	4.23007
0.551333	-1.00989	1.15686	-2.5746	0.535787	0.601687	3.81235
0.552	-1.91268	0.038282	-3.05576	0.313929	0.382233	3.44882
0.552667	-1.42694	2.53445	-1.90663	-0.27915	1.76886	3.1083
0.553333	-2.03532	1.68877	-2.55248	-0.39155	2.88596	2.17711
0.554	0.083957	0.549456	-2.05017	-0.29374	3.70697	1.8294
0.554667	-0.19128	0.292173	-2.14905	-0.09061	3.75464	1.74179
0.555333	-0.52017	0.868479	-1.43974	0.06348	4.38678	1.23219
0.556	-1.61223	0.798262	-1.2965	-0.78574	5.17382	0.106249
0.556667	-0.24005	-0.36798	-1.68286	-1.45555	6.57347	2.53338
0.557333	-1.48084	0.346877	-0.5008	0.065969	4.89615	2.68486
0.558	-0.10316	0.422468	-1.01702	-0.33099	5.40837	0.809378
0.558667	-1.25411	0.370288	-0.51306	0.304978	6.52355	-0.12244
0.559333	-1.61734	1.09272	-0.66475	-1.07598	6.03666	-0.61828
0.56	-1.56625	-1.17991	-0.50505	-1.22289	3.82237	0.734058
0.560667	-2.6859	1.35956	-1.00448	-0.55956	3.32153	1.03201
0.561333	-1.96044	0.849352	-1.37244	-0.17903	5.05934	-0.17438
0.562	-3.07766	-0.48833	-1.18087	-0.81894	5.84283	0.085678
0.562667	-3.29777	-0.91397	-0.69581	-0.21162	5.9332	-1.90179
0.563333	-3.96033	-0.44625	-0.99851	-0.51424	5.20778	-2.07998
0.564	-3.70089	-0.86724	-1.83796	-0.18504	6.27538	-3.84705
0.564667	-4.38304	-1.99748	-2.10712	0.302793	5.43454	-3.5635
0.565333	-3.50587	-1.26285	-2.10541	0.706037	3.46213	-1.65865
0.566	-3.55057	-1.53606	-2.34586	-0.21437	4.32723	-1.6728
0.566667	-3.46499	-1.5829	-2.69921	-0.25132	3.19411	-2.36914
0.567333	-3.07621	-1.75283	-2.87362	-0.94321	1.44863	0.906541
0.568	-2.67586	-2.64425	-2.85253	-0.30684	1.70408	3.41955
0.568667	-2.30043	-1.68648	-1.99889	-0.75353	2.05764	1.57958
0.569333	-2.16088	-1.61182	-1.96615	-1.10557	0.062417	0.901535
0.57	-0.5424	-0.40291	-1.71189	-0.68612	-1.44346	0.399182
0.570667	-1.60584	-2.89713	-1.46467	0.068518	-0.42257	0.179545
0.571333	-1.20161	-0.83064	-1.3932	-0.93766	-0.66863	0.178027
0.572	-1.41253	-0.82554	-0.82311	-0.75867	-0.82429	0.321346
0.572667	-1.81356	-1.74544	-1.28741	-1.1172	-0.00012	1.96314
0.573333	-3.02283	-1.46265	-0.87412	-0.92621	-0.39638	2.2737
0.574	-2.79757	-1.47547	0.110961	-0.66758	-0.98692	2.5682
0.574667	-2.69483	-1.25532	-0.20164	-1.00664	-0.51684	5.10814
0.575333	-2.2929	-0.0654	0.209452	-1.70894	1.75359	2.48754
0.576	-2.18788	0.322488	-0.72238	-1.22962	0.978927	2.77088
0.576667	-2.01647	-0.31693	-0.71314	-0.96453	-0.24898	1.35848
0.577333	-1.47686	-0.42399	-1.50765	-0.11302	2.2119	-0.49305
0.578	-0.52597	-0.11496	-1.82352	-0.83442	2.55515	-0.18474
0.578667	0.023169	0.022852	-2.62269	-0.63676	4.20974	0.190014
0.579333	-0.96919	-1.51576	-2.16308	-0.12935	4.39249	0.469647
0.58	1.41285	0.191855	-1.6693	-0.6476	4.91721	1.30574
0.580667	0.043385	-0.65926	-1.76288	0.035934	6.13505	0.014082
0.581333	-0.49038	-0.74029	-2.20641	-0.33957	5.46705	2.15234
0.582	-1.11829	0.245648	-1.66077	0.708972	4.85413	0.891044
0.582667	-0.66543	-1.09012	-1.20626	0.191526	4.52499	2.49641
0.583333	-2.08754	-0.54636	-1.55287	-0.42431	3.56503	-0.16449
0.584	-2.77893	-0.18828	-0.90916	0.691609	4.51818	0.843717
0.584667	-2.0414	-0.89839	-0.63867	0.112486	4.93219	-0.0432
0.585333	-1.70884	1.33075	-1.47395	1.22753	4.18885	-2.61762
0.586	-0.4432	1.1015	-1.76381	0.94147	4.27894	-0.66387
0.586667	-1.00814	-0.0132	-1.93269	0.583686	4.0563	-2.01535
0.587333	0.640082	0.182864	-2.00147	0.855459	2.5542	-0.52206
0.588	0.298796	-0.24739	-3.31841	1.04264	2.44147	1.35659
0.588667	-1.93074	0.54749	-3.4499	0.424635	1.9268	1.9872
0.589333	-2.35199	0.705117	-3.13347	0.966523	1.14749	2.39103
0.59	-1.61497	-0.60822	-3.67521	0.229873	1.55967	3.0082
0.590667	-1.99386	0.378756	-2.54372	0.44306	2.01526	0.128849
0.591333	-2.18642	-0.09271	-3.24733	0.597737	3.08281	-0.89713
0.592	-1.63358	0.143811	-2.40124	0.803803	2.63071	-1.47702
0.592667	-2.44929	0.278456	-3.80872	0.212588	2.85022	-1.08289
0.593333	-1.71193	-1.35624	-3.78376	1.88847	0.10441	-2.98435
0.594	-2.00917	-2.11006	-4.33439	0.827923	0.626615	-3.40922
0.594667	-2.38133	-0.9524	-4.80778	-0.39223	0.865319	-2.98588
0.595333	-3.00153	0.157664	-5.3387	0.191896	1.9232	-3.95763
0.596	-2.79413	-0.33454	-6.31541	0.18578	2.92466	-4.38502
0.596667	-0.83781	1.55568	-6.3419	1.11233	3.33526	-3.81897
0.597333	-0.67855	0.119736	-4.67215	0.050866	3.58697	-1.7389
0.598	-0.63492	0.067684	-5.18801	0.391772	2.81458	-3.20909
0.598667	-1.71567	1.09067	-4.66844	0.581978	3.04198	-2.45741
0.599333	0.595293	-1.07445	-3.44451	0.202502	2.91993	0.781813
0.6	0.050501	-0.8006	-3.2246	-0.54641	4.33102	3.46961
0.600667	-0.36237	-1.72775	-2.78728	-0.79965	4.56353	3.73713
0.601333	-0.22225	-1.02661	-3.81952	0.989122	4.06577	2.30017
0.602	-0.26562	-0.663	-2.53948	-0.53895	2.7131	0.469956
0.602667	-0.26461	-0.83428	-1.75805	-1.26542	2.00902	0.50533
0.603333	-0.89987	-0.61458	-1.56849	-1.40428	2.05281	0.607594
0.604	-0.87995	1.37319	-2.56969	-0.88598	2.12945	2.18118
0.604667	-0.98217	1.61244	-3.08445	-0.63699	1.4423	-0.85188
0.605333	-0.63235	2.26519	-3.88604	-0.47863	1.75907	0.941558
0.606	-0.86817	1.00343	-3.11121	-1.00867	1.29761	2.09474
0.606667	0.390694	0.921381	-3.22626	-1.04445	-0.73207	2.86376
0.607333	0.088081	1.24469	-3.65117	-0.83345	-0.14783	1.56288
0.608	0.561638	0.669124	-3.96973	-1.69423	0.926124	0.500219
0.608667	1.25897	0.175922	-4.69482	-0.78423	-0.16536	-0.69892
0.609333	-0.44452	-1.4475	-4.30009	-0.34965	-0.96607	-0.03844
0.61	-0.66709	1.13976	-4.10151	0.104764	-1.65636	0.53984
0.610667	2.44128	0.146074	-4.74395	-0.4649	-1.41671	-0.5349
0.611333	0.912898	0.011043	-4.62732	-0.66966	-0.7778	-2.60285
0.612	0.500642	1.8839	-4.76719	-1.42663	-0.69679	0.911882
0.612667	-0.16314	1.6287	-3.78905	-0.68497	-1.43881	1.41951
0.613333	0.615472	2.45492	-4.20157	-0.01275	-0.51166	0.02818
0.614	-0.19185	2.73657	-4.04724	0.510893	-0.5758	-0.45026
0.614667	0.150192	2.00913	-4.75557	0.726431	-1.04221	0.268006
0.615333	-0.35012	2.55125	-5.06882	0.477594	-1.85254	1.16993
0.616	0.446967	2.1377	-4.64616	-0.36711	-2.74554	2.76984
0.616667	1.99588	2.33328	-4.15096	-0.14942	-4.05892	2.53857
0.617333	2.9036	0.880687	-4.52533	-1.09864	-3.32681	0.217095
0.618	1.94771	0.85063	-4.88192	-1.50582	-4.9795	0.629973
0.618667	3.38682	-0.44135	-4.39586	-1.15523	-5.40401	1.83155
0.619333	2.03997	0.218805	-5.01359	0.076698	-5.39635	1.86664
0.62	3.80037	-1.02467	-4.76429	-0.08949	-5.39584	4.32441
0.620667	2.69243	-1.16007	-4.00867	-0.60555	-4.65432	4.42003
0.621333	1.9594	-0.75448	-3.72686	-0.55014	-2.66842	1.45626
0.622	1.06111	-0.77068	-3.52049	-0.75253	-4.12427	1.63037
0.622667	0.650855	1.19846	-3.19262	-0.62844	-3.99225	0.870037
0.623333	0.556495	1.94879	-2.6378	-1.09796	-4.09808	1.08928
0.624	0.753052	1.482	-2.38494	-0.7135	-2.79964	0.416764
0.624667	1.61137	-0.479	-1.47608	0.062828	-1.61478	-0.74372
0.625333	2.05903	-1.34836	-2.21829	0.475044	-0.59716	-1.31432
0.626	2.54408	-2.36217	-1.6074	0.112243	0.024472	0.880654
0.626667	1.9513	-0.89907	-2.77129	1.26533	-0.63515	-2.09488
0.627333	1.70292	-0.73397	-2.25728	-0.07281	0.515579	-0.64927
0.628	1.92105	-0.72193	-1.91309	-0.1614	-0.64627	0.437725
0.628667	1.96761	-0.63132	-1.36963	-0.12728	1.48311	1.06991
0.629333	1.7528	-2.91714	-2.30816	-0.7564	3.2706	0.568081
0.63	2.78016	-2.63639	-1.55066	-0.64362	2.38691	1.24746
0.630667	3.50881	0.659295	-1.82675	-1.36837	2.60339	0.056959
0.631333	2.76839	-0.57581	-2.18074	-0.65522	3.09147	2.48819
0.632	1.26708	1.24296	-2.41531	0.260419	1.80621	2.0571
0.632667	1.67531	1.82595	-3.39497	-0.45533	3.38848	2.9177
0.633333	0.048332	2.21672	-3.25148	-0.66395	3.54549	2.34408
0.634	0.409936	0.069533	-2.91245	-0.60626	1.96774	2.78199
0.634667	1.65755	0.997566	-2.68041	-0.67562	1.87033	0.717044
0.635333	0.782105	1.21427	-2.66038	-0.88627	2.61953	3.19347
0.636	0.621152	1.09586	-1.49215	-1.49709	3.56323	3.26864
0.636667	0.040649	0.471033	-1.2968	-0.44362	4.23737	3.74281
0.637333	-0.56535	-0.31513	-1.37396	-1.19294	4.79574	2.41621
0.638	-1.20147	-1.39079	-1.39926	-0.84828	4.15845	3.00317
0.638667	-0.84473	-2.53144	-1.82566	-1.75484	3.14242	-0.28252
0.639333	-1.69168	-2.28312	-2.02416	-2.01625	3.74263	0.565141
0.64	-1.34095	-0.80076	-2.81682	-0.79239	5.61868	0.814932
0.640667	-1.5306	0.346275	-2.67665	-0.0722	7.04782	2.05904
0.641333	-1.72299	-0.14054	-2.51713	0.241909	5.07918	1.87956
0.642	-1.37198	-0.52067	-3.2033	-0.57093	6.00746	2.43645
0.642667	-1.87074	-1.89463	-2.85308	-0.58266	7.07399	2.88309
0.643333	0.008929	-0.18523	-3.38782	-0.64254	6.82108	2.42343
0.644	1.44273	-0.65651	-3.58741	-0.47482	6.96901	2.72777
0.644667	0.89659	-1.73894	-3.08309	-1.53547	4.3503	0.651944
0.645333	1.18813	-2.46105	-2.73305	-1.55592	4.08964	2.85289
0.646	1.3658	-1.60542	-2.54725	-1.92396	3.09744	1.29631
0.646667	1.73972	-0.10714	-1.48856	-1.6225	1.45935	2.20499
0.647333	4.02019	-0.32389	-1.26817	-2.50395	-0.15297	0.711214
0.648	3.36314	1.10554	-0.8126	-2.85796	0.74919	2.17516
0.648667	1.90062	1.57717	-1.41747	-1.75271	0.631361	1.35518
0.649333	1.36481	0.122073	-1.80691	-2.43253	2.09724	0.060476
0.65	1.3951	-0.09101	-1.20435	-2.10065	1.55212	0.756647
0.650667	1.99469	-1.08813	-1.6028	-2.49087	1.19929	-0.24622
0.651333	0.132975	-1.28044	-1.62471	-1.58867	2.19117	1.23049
0.652	1.33503	0.209931	-1.52186	-1.73054	2.03893	2.22674
0.652667	0.373294	1.77645	-1.45253	-1.97661	2.50845	1.67721
0.653333	0.361838	-0.52344	-0.88296	-1.0188	2.36711	0.980561
0.654	0.878943	-0.84434	-0.07862	-0.85822	2.22149	0.57846
0.654667	0.554064	-0.22586	-0.08494	-0.71431	1.95479	3.35923
0.655333	1.33709	-1.22013	0.428886	0.29277	1.78062	3.54129
0.656	0.348219	0.41171	0.793661	0.355416	1.62904	3.4307
0.656667	-0.9716	-0.0433	0.788198	0.486619	3.14162	2.01723
0.657333	0.055016	-0.55345	0.774469	-0.54449	4.55175	0.370043
0.658	-0.11123	0.474184	1.18234	0.20481	3.1552	1.91808
0.658667	1.23968	0.213213	0.215794	0.170079	3.7079	1.8986
0.659333	0.830989	1.79105	0.522327	1.12297	4.07244	1.67977
0.66	-0.46997	1.76618	1.53316	0.321634	3.36223	1.06102
0.660667	0.586188	1.86187	0.996459	1.3949	3.88632	0.097397
0.661333	0.604234	2.09207	0.433414	-0.26807	3.74181	-0.93895
0.662	-0.31105	1.33949	0.245544	0.526026	2.07739	-0.86494
0.662667	0.774616	1.04691	0.451778	1.0433	1.02516	-0.44995
0.663333	-0.06108	1.72235	0.357772	1.01174	-0.48393	0.581161
0.664	-0.70907	2.00665	0.905221	1.59341	-0.74146	-0.86436
0.664667	0.60037	0.279449	0.672587	1.85302	-1.47589	1.73593
0.665333	1.01791	0.218346	0.056185	1.14872	-0.1485	0.420489
0.666	1.45274	-1.31237	1.026	2.01045	-0.7614	0.664476
0.666667	0.74295	-0.46037	1.42075	2.09784	-1.55945	0.069105
0.667333	1.52558	0.59032	1.1118	1.59941	-1.98393	2.00078
0.668	1.16658	-0.27469	1.16461	1.21548	0.046755	0.853091
0.668667	0.187067	0.676961	1.34436	1.70899	0.650305	3.01425
0.669333	0.032027	0.349563	0.914911	0.896212	2.7115	1.47562
0.67	-0.47599	-0.96827	1.17692	2.4047	3.55941	2.45641
0.670667	1.6264	-1.08638	-0.19595	1.51542	3.54214	1.39382
0.671333	0.150964	-1.09464	0.43684	1.12592	2.65765	0.394159
0.672	0.815386	-0.02117	0.341914	1.0754	3.72976	0.726554
0.672667	0.22372	-0.67291	-0.04795	0.782808	3.06838	0.863418
0.673333	0.622073	-1.28286	-0.96332	0.718928	1.65681	1.38167
0.674	-1.02174	-0.76171	-0.83535	1.35515	1.64278	0.141449
0.674667	-1.91582	-0.91607	-1.99167	0.957017	1.06501	0.408737
0.675333	-1.30164	-1.06334	-1.1062	1.33856	1.53993	0.261496
0.676	-1.7512	0.644707	-0.88977	1.11868	2.43156	-1.27242
0.676667	-0.90957	0.577528	-0.87611	1.90269	2.49489	0.087078
0.677333	-0.93014	-1.0725	-1.33341	1.39683	3.33762	-0.01037
0.678	-0.09521	-1.11461	-2.344	2.28578	2.94082	-1.49814
0.678667	-0.02926	0.763623	-1.32988	1.82943	2.50861	-1.95982
0.679333	0.067488	0.354626	-2.02025	2.10135	3.11077	-2.14343
0.68	-0.73285	-0.24734	-0.87267	2.83681	3.11498	-0.83635
0.680667	-1.47903	-0.94767	-1.14194	1.77052	3.78316	-0.48158
0.681333	-1.74004	-1.22841	-1.60005	2.31317	4.80504	2.0499
0.682	-1.45068	-0.52753	-0.51293	1.80441	3.66882	-0.34859
0.682667	-1.88612	-1.1404	-0.5475	1.61125	3.3735	1.36388
0.683333	-1.55481	-0.25139	-0.60908	2.00381	2.41447	0.983887
0.684	-1.00647	-1.42499	-0.67597	1.48299	0.97951	3.2094
0.684667	-0.39084	-0.03402	-0.67389	1.46632	2.06385	1.02903
0.685333	0.608937	1.14435	-0.3552	1.86834	0.263534	0.647707
0.686	-0.36744	-0.14548	0.234944	1.52049	2.01625	3.64538
0.686667	0.501222	0.864667	-0.03608	1.1298	0.213515	1.27715
0.687333	-0.74829	0.306315	-0.7428	1.06497	1.17588	1.3984
0.688	-0.54177	-1.02198	0.012009	1.31635	0.962588	-0.68162
0.688667	0.149796	-0.21276	0.826335	0.21339	0.365409	-1.00527
0.689333	1.81316	-0.15907	1.77086	1.04571	0.48281	-1.05377
0.69	1.24076	2.67958	1.37677	1.28857	-0.57609	-1.34314
0.690667	0.261208	2.67143	1.07219	0.476886	0.658411	-0.5762
0.691333	0.55371	1.43293	0.263058	1.05764	-1.74245	-1.50732
0.692	1.09584	1.46291	-0.53378	1.24289	-0.91891	-0.8639
0.692667	2.0646	1.01159	-0.10388	1.2764	-0.9775	-1.9328
0.693333	1.31797	0.520681	-0.04514	1.46773	-2.89528	-4.31139
0.694	0.098686	-0.17657	-0.25358	1.52078	-2.73638	-2.75554
0.694667	-0.63221	-0.55052	0.468105	0.893724	-3.63668	0.589822
0.695333	-0.54714	-1.01155	-0.72716	1.41562	-2.60542	-0.34302
0.696	-2.28941	-0.40935	-0.61959	-0.47226	-1.82026	3.52156
0.696667	-1.66623	1.66677	-1.29711	1.79887	-0.27027	1.16674
0.697333	-2.08228	1.07062	-0.42651	2.01877	-1.26191	1.97797
0.698	-1.11602	1.23246	-1.01863	0.628339	1.00049	4.82879
0.698667	-0.51108	1.11729	-1.20742	0.348932	1.2395	2.68711
0.699333	-1.12377	1.92697	-0.33156	0.617019	1.28178	2.51215
0.7	-1.18762	1.77168	-1.42784	1.70108	0.999845	0.250316
0.700667	-1.18109	0.170387	-1.46268	1.26883	3.49823	1.36206
0.701333	-2.11628	2.87449	-1.53738	0.780008	2.63105	1.79518
0.702	-1.79867	1.53071	-1.02457	1.03862	2.24293	3.34718
0.702667	-2.64269	1.65938	-0.55305	1.62474	3.86623	3.34348
0.703333	-2.52307	2.92977	-0.47783	1.13816	2.85807	2.77122
0.704	-2.39216	2.05666	-1.30418	1.60288	2.71839	-0.02141
0.704667	-1.60362	2.50231	-1.70422	1.49466	3.25657	4.57285
0.705333	-2.01661	2.63329	-0.90655	2.75065	4.012	3.33233
0.706	-0.54555	0.264715	-0.11755	1.54942	3.17563	1.92353
0.706667	-1.21727	0.285019	-0.17488	0.583484	2.66204	2.20366
0.707333	0.440916	-1.20632	-0.61776	0.576086	0.811753	2.95599
0.708	1.45189	-0.26844	-1.80191	0.415184	0.697447	2.55838
0.708667	0.679942	1.04027	-1.74389	1.34086	1.71835	1.11765
0.709333	-0.37377	0.866239	-1.13993	1.50516	1.10451	0.799716
0.71	0.279267	2.54961	-1.08099	2.05682	1.20128	1.43579
0.710667	-0.59784	1.53114	-1.17732	0.630168	1.47802	1.14579
0.711333	-1.18703	2.97445	-2.41156	1.04347	2.35746	-0.12409
0.712	-1.61919	2.64954	-2.25882	0.286964	2.3756	-0.27376
0.712667	-1.53367	3.77046	-2.78256	1.97387	1.96421	-0.0176
0.713333	-0.10908	3.06242	-2.18642	2.0066	1.95508	0.417735
0.714	-0.36799	0.881704	-3.31977	1.41841	2.06358	0.110911
0.714667	-1.84633	0.94913	-3.35551	0.346469	2.34095	1.30453
0.715333	-0.62119	2.08794	-2.79874	0.426982	2.86847	2.61915
0.716	-0.30054	4.72268	-3.46256	0.901088	2.46754	1.49346
0.716667	-0.58745	6.90524	-2.56878	1.54272	0.96569	-0.26221
0.717333	0.188508	6.64746	-2.08756	2.39782	1.6827	-0.02267
0.718	-0.18737	5.55176	-2.93242	1.84052	2.0918	-1.66673
0.718667	0.4107	4.30283	-2.01459	1.18617	0.987578	-0.60491
0.719333	-0.39868	4.40044	-1.9557	2.04535	0.122309	-1.15776
0.72	-0.27794	4.0806	-2.12127	0.957715	0.284571	1.11232
0.720667	0.100141	4.03756	-3.02843	1.12536	0.368987	1.68497
0.721333	0.227491	6.05627	-3.07478	0.564771	1.01307	-0.69306
0.722	-0.25816	3.44712	-3.2274	0.361132	0.97713	0.900968
0.722667	0.421898	3.73337	-2.56489	0.69637	0.791078	2.08846
0.723333	0.646948	4.04278	-1.98961	1.28123	1.80749	3.44468
0.724	1.16288	4.90463	-1.59197	0.464226	2.53594	4.79597
0.724667	1.09547	7.03642	-1.80905	1.43071	2.3078	2.01285
0.725333	0.922919	5.44223	-1.35054	1.405	1.36193	3.17313
0.726	1.16821	4.89179	-1.02454	0.831711	-0.14113	1.32148
0.726667	2.37854	5.83391	-1.40049	0.581689	-1.29355	1.78001
0.727333	2.30026	4.77646	-1.91177	0.787314	-3.60541	0.022907
0.728	0.977402	7.48071	-2.44692	0.166961	-3.38442	1.12817
0.728667	2.34276	5.54212	-1.63531	-1.06739	-2.26378	2.49886
0.729333	1.38288	5.54141	-1.51284	-0.7568	-1.67532	3.5266
0.73	0.432479	5.5812	-0.24277	0.051344	-2.44147	4.40811
0.730667	0.80324	4.59914	-1.02831	-0.36891	-2.34619	4.711
0.731333	0.663877	3.81744	-1.11415	-1.23515	-3.64973	5.95984
0.732	0.29321	3.93329	-0.12506	-1.0746	-1.17887	4.40072
0.732667	-0.66602	3.67253	-0.41677	-2.07663	-2.38827	3.44042
0.733333	-0.12151	1.8582	-0.56985	-0.78869	-2.39989	3.7453
0.734	-1.05707	3.38818	-0.53811	-0.57367	-3.10183	4.4473
0.734667	-0.61437	1.6955	-1.07422	-0.80571	-1.913	4.86986
0.735333	-1.91412	2.71349	-1.09157	-0.57261	-3.2952	5.14323
0.736	-1.91062	1.52859	-0.49134	-0.00207	-2.32416	4.57234
0.736667	-1.74325	0.923122	-1.24582	-0.98795	-2.43628	-0.73033
0.737333	-2.49578	2.12898	-0.80011	-0.35698	-2.53608	1.95546
0.738	-3.00578	0.323249	-0.58893	-0.0773	-1.0702	1.53703
0.738667	-0.8327	-0.60585	-1.25007	-0.52585	-2.7364	1.59222
0.739333	-0.91887	-0.88631	-0.92436	-0.59828	-0.64342	2.10818
0.74	-0.18744	-1.15947	-0.39467	-0.58892	-0.30916	1.14535
0.740667	-0.21804	-1.59143	-1.13312	-0.43811	0.024811	0.345528
0.741333	0.301531	-2.4139	-1.03747	0.046597	2.8861	1.98673
0.742	-0.12482	-1.58678	-1.3681	-0.11914	3.18462	0.290585
0.742667	0.6669	-0.69507	-0.86487	0.481424	2.28109	1.56979
0.743333	-0.45001	0.898795	-0.78613	-0.94906	2.37144	1.76896
0.744	-0.15923	0.782134	-1.50105	-0.46003	1.57062	2.64202
0.744667	0.325591	0.57815	-0.7277	-1.19878	1.26357	2.1548
0.745333	0.156701	1.03095	-1.10747	-0.82771	0.930346	0.963804
0.746	0.328333	1.14931	-0.87803	0.651477	0.96382	1.31113
0.746667	1.00154	0.416342	-1.74131	0.169951	0.848624	3.65734
0.747333	-0.64026	-0.77443	-1.95041	0.258239	0.620848	2.10181
0.748	-0.82608	1.77825	-2.05661	0.769155	0.422489	-0.18872
0.748667	-1.68864	3.19141	-2.81467	1.62715	-1.42615	1.56073
0.749333	-0.51872	1.14059	-2.9592	1.45518	-0.55389	1.64183
0.75	-1.5488	1.80783	-2.80295	0.458892	-1.88273	-0.51236
0.750667	-2.59044	1.62516	-2.13245	1.6577	-0.10931	-0.57798
0.751333	-2.45518	-0.22908	-2.61174	0.260343	-1.29131	1.17226
0.752	-1.81867	1.82531	-1.65161	0.371913	-0.54856	3.42609
0.752667	-2.73906	0.735078	-1.96216	0.135867	-0.86678	0.062822
0.753333	-1.92664	1.52654	-1.65167	0.896046	0.299935	-0.06579
0.754	-1.56054	2.23827	-1.1176	-0.50959	-1.54724	-0.69047
0.754667	-1.45147	3.28604	-1.4503	-1.049	-0.83797	-0.55238
0.755333	-0.66991	1.90071	-0.86209	0.697321	-2.72822	0.962026
0.756	-1.63971	1.93578	-0.85126	0.485252	-2.44237	1.70693
0.756667	-1.54827	1.52692	0.227017	1.36024	-2.52051	0.479425
0.757333	-0.45301	2.04494	-0.11748	0.961854	-2.33778	-0.0368
0.758	-0.61607	2.13211	0.850565	0.121964	-3.08167	-0.41267
0.758667	-0.99815	0.296602	0.039153	0.245851	-0.82747	1.48714
0.759333	-1.43037	-0.01349	0.197992	-0.14483	-1.12094	1.83106
0.76	-0.99523	1.14117	-0.26105	0.256242	-0.81828	2.03606
0.760667	-0.84083	-0.37257	0.091994	0.120472	-2.05198	-0.03718
0.761333	-1.28358	-0.41146	0.936038	0.319083	-0.69717	1.09342
0.762	-1.47178	0.516669	0.920485	-0.02066	-0.73613	2.29404
0.762667	-0.45678	-0.11228	0.144606	0.205627	-1.22083	2.84995
0.763333	-2.0203	-1.59528	0.302628	-0.68412	-3.09027	2.79564
0.764	-2.02306	-1.48726	1.03631	0.157378	-0.89285	1.87576
0.764667	-0.41732	-0.57814	0.891959	0.088205	1.04008	1.85689
0.765333	-0.25385	0.213448	0.532426	0.809537	1.26923	1.10777
0.766	-0.21018	-1.45162	0.324032	-0.05482	2.43548	0.979075
0.766667	-1.3576	-0.49771	0.210291	-0.02691	1.40905	1.33935
0.767333	-1.63325	-1.44174	-0.12376	0.4935	0.994643	0.767517
0.768	-1.04661	-1.77711	-0.04192	0.60993	-0.30186	2.42214
0.768667	-1.25523	-1.69373	1.20764	-0.4702	0.267501	-0.38959
0.769333	-0.6291	-3.43381	0.375714	-0.28361	-0.47328	-2.91447
0.77	-1.45107	-2.18413	-0.31794	0.476225	-0.76585	-2.79221
0.770667	-1.90017	-4.42373	-1.13256	0.622152	0.423612	-3.41001
0.771333	-2.30923	-3.64644	-0.98328	-0.47336	0.208827	-1.76231
0.772	-2.55538	-3.51909	-0.8766	-0.39075	0.039797	-0.77075
0.772667	-2.41073	-4.75321	-0.09826	1.2921	-1.18015	2.19681
0.773333	-0.11189	-4.56584	-0.92702	0.099031	-0.5031	0.0892
0.774	-0.58187	-3.5032	-0.10718	1.13581	-1.14215	-0.0234
0.774667	-1.44694	-4.67419	0.19511	1.2309	-1.91533	0.019147
0.775333	-2.36163	-4.63985	-0.26063	1.82562	-1.02086	1.45015
0.776	-2.45993	-3.98921	-1.19633	1.19581	-0.31508	1.97112
0.776667	-2.66172	-5.89443	-1.27157	1.0767	-1.00052	5.07131
0.777333	-2.68203	-3.38331	-0.9557	1.04822	-0.65384	4.55249
0.778	-2.41518	-2.9505	-1.07408	0.096774	-0.74358	2.72791
0.778667	-1.68722	-3.3183	-0.93132	0.209986	-0.22379	2.52744
0.779333	-2.78012	-3.93725	-0.82877	1.269	1.51684	0.321723
0.78	-1.07367	-2.50497	-0.35187	0.751247	1.74683	1.54647
0.780667	0.137415	-2.30109	-1.06215	0.718489	2.51676	1.44897
0.781333	0.271846	-1.42887	-0.39324	1.00325	1.48033	1.35058
0.782	-0.5836	-2.07506	-1.11864	0.749006	1.64579	4.78073
0.782667	-0.43071	-2.76901	-0.27809	0.724189	1.52873	5.22816
0.783333	-0.97111	-1.53125	0.443675	1.12572	0.963102	5.54608
0.784	-0.14599	-2.37455	0.122243	0.180493	3.95069	4.89396
0.784667	-0.17059	-1.68493	-0.36329	0.255697	4.63875	4.01902
0.785333	-1.08523	-3.32493	0.086787	0.493959	3.55342	3.36699
0.786	-0.1037	-2.12961	-0.38601	1.00149	2.33787	3.39988
0.786667	-0.91409	-2.55055	0.972257	1.42978	2.216	2.09864
0.787333	-1.27994	-3.19347	-1.07131	2.60032	2.16314	2.33839
0.788	-0.58501	-3.29752	-1.32694	2.01559	2.70634	1.12069
0.788667	-1.06206	-5.17782	-1.22651	2.34687	1.88005	0.9455
0.789333	-1.46742	-3.33095	-1.41474	1.85409	1.04516	-0.22052
0.79	-3.26	-2.95066	0.310931	2.34322	1.3878	1.23343
0.790667	-3.57204	-3.46932	0.717498	1.98475	0.987871	0.3973
0.791333	-1.18108	-1.55757	0.622824	2.71054	1.12368	-1.04909
0.792	-1.12453	-4.23983	-0.28444	2.06875	1.0445	0.317673
0.792667	-1.49875	-3.47137	-0.87453	1.95488	-0.61934	-0.56029
0.793333	-1.12268	-4.96573	-1.30042	1.88664	0.229925	0.207853
0.794	-2.09168	-5.92482	-1.49616	1.39513	-1.66353	-0.31213
0.794667	-2.29894	-4.64525	-1.1785	1.17944	-2.19855	0.854928
0.795333	-0.88319	-3.98662	-0.63138	0.754356	-1.0518	0.119155
0.796	-0.68872	-4.24815	-1.40612	0.384492	-2.03892	-0.80432
0.796667	-0.63799	-3.99286	-2.15976	0.414786	-1.57829	-0.57144
0.797333	-0.631	-5.00271	-3.09828	0.968544	-2.40511	-1.49283
0.798	0.305079	-4.84252	-3.26046	1.03663	-2.0709	-1.28756
0.798667	0.692072	-3.19144	-2.99794	-0.0002	-2.31618	-2.45117
0.799333	1.32253	-2.38109	-2.75488	0.205157	-3.44331	-1.76207
0.8	1.12982	-2.22371	-3.2002	-0.31396	-3.532	-1.94281
0.800667	0.220816	-1.3618	-3.68092	1.07207	-2.86704	-1.65002
0.801333	-1.07868	-1.8727	-3.63966	-0.00318	-1.66308	0.095515
0.802	-2.05201	-3.35776	-4.39113	0.890858	-2.23676	-0.29111
0.802667	-2.32747	-3.01872	-3.08298	0.231082	-2.54596	-1.75287
0.803333	-2.35688	-2.94687	-3.3931	-0.29165	-1.70264	-1.73751
0.804	-2.99099	-3.62189	-3.22635	-0.2278	-0.89371	-4.95111
0.804667	-2.76093	-6.129	-3.57451	0.734839	-1.11619	-4.79286
0.805333	-3.45057	-6.16827	-2.2645	1.85658	-1.4257	-1.38036
0.806	-1.17519	-4.2304	-1.03468	0.770759	-2.64847	-2.24508
0.806667	-3.0311	-2.53634	-1.292	0.716306	-2.6079	-0.93862
0.807333	-3.09284	-2.56884	-0.75767	-1.34653	-1.75807	-0.08329
0.808	-1.66604	-1.43399	-1.25483	-0.37136	-1.83016	-1.06593
0.808667	-0.76423	-0.92495	-1.54958	-0.46265	-0.74521	-2.82998
0.809333	-2.38168	-3.91705	-2.20751	-0.11733	-2.17476	-1.83269
0.81	-1.5883	-3.87943	-2.24538	-0.47039	-2.57243	-3.48162
0.810667	-1.08751	-1.81246	-2.05885	-0.30469	-1.18308	-3.99601
0.811333	-0.14359	-2.65092	-1.57612	-1.18985	-1.05113	-4.534
0.812	1.01637	-2.6973	-0.22672	-0.68738	-2.04014	-2.22099
0.812667	0.594232	-1.40033	-0.64562	-0.26662	-1.19485	0.437924
0.813333	0.978151	-3.90809	-0.24442	-0.48054	-2.27273	1.04215
0.814	0.745754	-2.63038	0.242359	-0.42067	-3.19578	0.557524
0.814667	1.15722	-2.53838	0.157131	0.336729	-3.07247	1.34189
0.815333	0.358412	-2.41289	-0.10914	-0.27465	-3.67061	0.953188
0.816	-0.58371	-0.86502	-0.25698	0.045073	-4.44352	-1.09894
0.816667	-0.39067	-1.36984	-1.24015	-0.62137	-3.60387	-1.37971
0.817333	0.079987	-0.11083	-0.4296	0.398313	-3.62907	-2.42357
0.818	-0.41663	-1.44393	-0.94693	-0.45199	-1.97683	-2.71543
0.818667	0.473958	-2.90725	-1.70723	-0.21557	-2.53862	-3.06965
0.819333	0.328466	-2.60499	-1.55643	0.682907	-3.26681	-3.22652
0.82	1.21405	-1.03642	-1.46499	0.49936	-2.95095	-4.11586
0.820667	0.594947	-2.38191	-1.90028	0.605415	-2.81721	-3.65822
0.821333	0.619149	-3.46358	-1.04209	0.375431	-4.24803	-4.97381
0.822	0.565161	-1.89939	-0.48399	0.859869	-3.92409	-2.63823
0.822667	0.223735	-3.18287	-0.61591	0.85088	-2.96905	-3.08627
0.823333	-0.84163	-3.0084	0.725548	0.4306	-1.06878	1.20228
0.824	0.611257	-4.7207	0.399326	0.321015	0.159875	1.20146
0.824667	-0.43489	-3.70612	0.397429	1.38732	1.51517	2.26229
0.825333	-0.61358	-3.74208	0.47104	1.1358	0.383698	-0.22557
0.826	-0.48671	-3.25236	0.588194	0.956851	1.69022	-1.20982
0.826667	-0.47429	-1.80495	0.521818	1.20701	0.015355	-2.21446
0.827333	1.25293	-3.23023	0.476352	0.681339	-0.73976	-1.20033
0.828	2.11284	-3.17132	-0.7382	1.07478	0.438444	-2.80814
0.828667	3.0885	-2.685	-1.2213	0.970681	0.176611	-1.80226
0.829333	1.29193	-4.91182	-1.03471	0.094794	-1.76973	-2.71643
0.83	2.06751	-4.25084	-1.74426	0.135562	-2.51573	-1.07615
0.830667	0.299767	-4.6128	-2.20906	0.750544	-2.05282	-2.43376
0.831333	1.5921	-3.6842	-2.26383	-0.60394	-2.60923	-4.12706
0.832	1.40575	-2.74842	-1.95868	0.424075	-2.06432	-2.98924
0.832667	0.570183	-4.09543	-1.85169	0.721193	-0.99159	-2.34982
0.833333	0.07725	-2.41151	-1.50685	0.753345	-1.70274	-2.82499
0.834	1.4269	-1.99305	-2.28008	0.327901	-1.95747	-1.81513
0.834667	1.75666	-2.2281	-1.08406	-0.04796	-0.33999	-2.92037
0.835333	1.25709	-2.90323	-0.34631	0.428172	-2.21823	-2.53711
0.836	1.10145	-3.23799	-0.59533	0.385321	-2.39463	-1.29585
0.836667	1.43099	-3.66235	0.045107	0.40705	-2.338	-1.75604
0.837333	2.01176	-3.45165	0.673095	0.293176	-2.99044	-1.73569
0.838	2.56322	-2.49892	-0.72617	0.571848	-3.16191	-4.18648
0.838667	2.9268	-2.16281	-1.84209	0.525433	-2.71892	-2.63797
0.839333	1.2307	-3.05176	-1.353	0.946412	-3.29416	-3.00914
0.84	2.24963	-3.17946	-1.51575	0.762503	-2.75284	-4.25512
0.840667	0.913743	-4.87992	-0.83615	-0.04957	-2.24286	-6.07635
0.841333	-0.12835	-4.48911	-0.49079	0.627266	-1.63192	-2.8719
0.842	0.302121	-5.06765	0.11537	0.435011	-1.19518	-3.32828
0.842667	-0.71599	-4.44369	0.95499	0.510934	-1.3278	-5.83449
0.843333	-0.88569	-5.08289	1.1506	1.25845	-0.93836	-4.89098
0.844	-1.30897	-3.41668	1.30201	1.45631	-1.07513	-4.08829
0.844667	-1.545	-4.475	0.770747	0.631048	-0.81471	-4.53043
0.845333	-0.99088	-3.65816	1.68031	0.777513	-1.38853	-4.68036
0.846	-1.97417	-5.37119	1.13477	1.18457	-1.96433	-3.82085
0.846667	-1.86401	-3.94752	0.492415	0.28427	-2.85732	-3.03801
0.847333	-0.21594	-2.53166	1.3971	0.759273	-2.60761	-1.82205
0.848	0.277173	-2.85824	1.94114	1.39497	-2.18334	0.724339
0.848667	-0.67215	-1.59907	1.46302	1.62234	-1.33873	-0.49287
0.849333	-0.69313	-2.20238	1.5393	0.098455	-4.42866	-0.4071
0.85	-2.35024	-1.58796	1.56655	0.688546	-5.15376	0.005889
0.850667	-3.24729	-0.72701	0.806962	1.17086	-3.84748	-0.53458
0.851333	-2.26703	-2.11533	1.38529	1.63874	-3.6442	0.20632
0.852	-1.30772	-3.02297	1.5395	2.00751	-2.94095	-0.19397
0.852667	-1.39768	-2.96614	1.07912	1.00787	-3.17943	-1.85796
0.853333	-2.56533	-4.23079	1.58305	0.91055	-3.63969	0.141754
0.854	-2.07936	-2.39123	1.46452	2.34479	-3.81216	0.674583
0.854667	-1.71847	-1.30072	1.523	1.4286	-3.50887	0.810523
0.855333	-1.34448	-3.14865	0.789986	1.71867	-1.58416	0.895482
0.856	-1.57511	-1.77636	1.31785	1.46342	-3.24788	-0.15479
0.856667	-0.10708	-1.76388	1.29005	1.6674	-2.14104	-0.6813
0.857333	0.763307	-2.72988	1.47537	1.08598	-1.90454	-1.19269
0.858	-1.3928	-1.46595	0.689329	1.52875	-1.23361	-1.13572
0.858667	-2.42933	-1.4745	0.940025	1.07156	-1.60629	-1.9058
0.859333	-1.8764	-1.02766	1.39957	1.85004	-1.55657	-3.11452
0.86	-1.99612	0.129941	1.54467	0.490163	-1.89432	-0.919
0.860667	-2.18656	-0.82212	1.39545	1.12575	-2.78236	-3.36891
0.861333	-1.77195	0.045834	1.20321	1.75083	-2.54971	-3.60401
0.862	-1.64841	0.186681	-0.29556	1.11282	-2.33943	-3.55473
0.862667	-2.46709	0.349839	-0.03206	0.81632	-2.69054	-2.88745
0.863333	-0.23793	-0.81242	-0.09333	1.2804	-0.94438	-1.33081
0.864	-0.65994	-1.69049	-0.45829	0.474996	0.037106	-2.07298
0.864667	-1.6153	-2.31075	-0.19119	-0.18547	0.407702	-1.74283
0.865333	-1.25497	-2.72769	-0.04824	1.54171	0.222423	-1.35345
0.866	-1.38033	-0.18547	0.080918	1.42413	-0.37142	-3.4207
0.866667	-0.84052	-0.83756	0.294512	0.485247	-1.83543	-5.03272
0.867333	-0.89232	-0.61477	-0.12453	1.85649	-2.43413	-3.62249
0.868	0.00868	-0.51689	-0.01088	2.37853	-1.3779	-2.88259
0.868667	0.005334	-1.36241	0.418715	1.68666	-1.33267	-3.02714
0.869333	-1.00403	-2.15064	0.916822	1.52278	-1.32096	-0.45178
0.87	-1.74277	-2.23145	1.11751	2.2472	-0.36284	-0.69087
0.870667	-1.8903	-1.34143	0.462949	3.07101	-0.56777	0.533774
0.871333	-1.70303	-2.69765	0.195127	1.11659	-0.39311	-1.6012
0.872	-1.41993	-0.65106	-0.32248	1.04082	1.08715	-0.54539
0.872667	-2.08814	0.578952	0.309266	1.07138	1.46251	-0.81848
0.873333	-3.15102	0.664031	0.728242	1.3103	0.753262	-0.30555
0.874	-3.51945	1.89751	0.943985	0.49126	0.323053	0.33917
0.874667	-2.65265	-1.87691	0.106483	0.209159	1.74115	-0.75528
0.875333	-2.42567	-1.28869	0.231138	0.602353	2.21216	-1.90131
0.876	-1.31551	-2.55896	-0.10382	-0.1012	2.77104	-0.38174
0.876667	-1.95455	-2.50927	0.701117	-0.29886	3.98114	2.20728
0.877333	-1.26384	-3.22102	0.592111	0.107481	4.09298	0.897232
0.878	-1.5449	-1.32168	0.232517	0.460305	2.62299	0.908275
0.878667	-0.83256	-2.09756	0.448955	0.513836	2.60883	0.93431
0.879333	-1.25447	-1.55379	-0.29795	-0.196	1.10595	-2.26079
0.88	-1.35512	-2.59315	-0.58219	-1.09988	2.89055	-2.54887
0.880667	-0.79832	-3.59869	-0.00178	-0.02768	2.91821	-1.8897
0.881333	-1.22021	-2.40266	-0.63574	-0.16248	3.68127	-2.55694
0.882	-0.93843	-2.54719	-0.59989	0.394276	3.65843	-2.36977
0.882667	-0.15641	-1.36019	-0.48648	0.761134	3.59749	1.33981
0.883333	-2.74116	1.27727	0.904896	1.06028	4.17319	2.24971
0.884	-2.5299	1.23657	0.779433	0.005524	4.12327	2.10531
0.884667	-2.11719	0.187942	1.1857	-0.21073	3.70064	1.87466
0.885333	-3.10816	-0.39286	0.564612	0.187871	1.26373	3.19098
0.886	-3.89063	0.238671	-0.6055	-1.03063	-1.20501	3.8505
0.886667	-3.11815	-0.92887	-0.44394	0.347231	-0.44972	2.36608
0.887333	-4.16294	-1.36337	-0.70427	-0.11931	0.167817	0.718576
0.888	-4.77985	-2.57742	-0.88629	-0.99447	0.198011	3.03495
0.888667	-3.19421	-2.19176	-1.33144	-0.96	0.924506	3.44965
0.889333	-4.54766	-0.84964	-1.1113	-1.29839	1.82632	1.09669
0.89	-3.25465	-0.26042	-0.67502	-0.76798	-0.05766	1.1456
0.890667	-3.09372	0.140914	-0.58495	-2.32428	-0.84664	2.60651
0.891333	-4.03862	-1.53179	-0.89501	-0.58208	-0.65649	2.21197
0.892	-3.75165	-3.25863	-0.988	-0.94734	0.301562	1.56993
0.892667	-4.26089	-2.8496	-0.86059	-1.4641	-0.10567	0.887011
0.893333	-2.50653	-3.45057	-0.14199	-1.0004	0.527839	0.071835
0.894	-3.3141	-2.8625	0.335207	-0.52959	-0.65071	-0.72423
0.894667	-2.09489	-2.49919	0.73947	-0.49112	-0.7491	-0.52913
0.895333	-2.01822	-2.84353	-0.1265	0.347465	-2.20069	1.21812
0.896	-1.65862	0.081251	-1.4849	-0.76378	-3.14016	0.900497
0.896667	-2.22682	-0.27615	-1.89905	-0.07965	-4.43378	2.54641
0.897333	-3.04962	0.057473	-1.50321	0.364345	-4.02457	0.318263
0.898	-3.65029	1.72269	-1.25925	0.858205	-1.92828	-0.18842
0.898667	-3.70589	1.38812	-1.56076	-0.0648	-3.11439	2.51054
0.899333	-1.9938	0.398721	-1.88953	-0.62715	-3.01591	0.559611
0.9	-1.26428	-0.25105	-1.72472	0.337356	-2.69589	2.57729
0.900667	-1.60229	1.65308	-2.01681	0.895311	-3.49208	2.59732
0.901333	-2.43347	1.00696	-2.46621	-0.51299	-3.70981	2.09054
0.902	-2.14202	-0.76574	-2.47578	-0.04086	-3.52169	2.01516
0.902667	-3.66692	-0.42867	-3.23991	-0.06356	-2.20987	1.41121
0.903333	-2.45337	0.387616	-3.6764	0.125209	-0.3899	-0.47978
0.904	-4.41084	-0.33386	-3.3069	-0.62388	0.768203	1.79141
0.904667	-3.21034	-0.81573	-2.37439	-0.5323	2.06004	-0.24249
0.905333	-2.80872	-0.05723	-2.19382	-0.56004	1.32376	-1.20562
0.906	-3.22306	1.43053	-1.60813	0.0417	1.22343	-0.69495
0.906667	-2.78571	0.261115	-0.87588	0.023126	-0.37139	0.385035
0.907333	-4.77095	-0.22558	-0.02909	-1.76602	1.28728	0.915938
0.908	-2.34096	-0.36329	-0.10894	-0.70526	0.715968	0.474968
0.908667	-2.66287	-0.48803	-1.31576	-1.60691	0.336817	-0.04182
0.909333	-1.93405	-1.31222	-0.47849	-0.65355	0.566844	-0.86464
0.91	-1.8813	-2.41943	-1.21132	-0.44421	0.650796	2.47994
0.910667	-2.77398	-2.49189	-0.19133	0.001792	-0.46034	0.454449
0.911333	-2.80249	-3.00967	-0.69202	0.055538	0.429631	2.46369
0.912	-2.50513	-3.74212	-0.64795	-0.67072	0.30197	2.19464
0.912667	-3.44797	-2.87509	-0.44706	0.353767	0.288933	4.38725
0.913333	-4.41546	-1.45773	-0.96589	-0.24372	0.990607	2.57783
0.914	-4.08467	-1.42914	-1.47547	-1.24929	0.058577	3.56979
0.914667	-3.89049	-0.74283	-2.14961	-0.76442	-0.68478	4.65671
0.915333	-3.70061	1.32898	-1.39453	-0.50482	-1.50986	3.47229
0.916	-3.94889	0.78809	-2.10556	0.313811	-1.89627	4.45159
0.916667	-3.79751	0.952296	-1.37007	-0.85185	-2.91275	2.47017
0.917333	-3.4955	-0.57261	-0.82703	-0.40933	-3.09644	1.53872
0.918	-2.3037	-1.29386	-0.07667	0.126143	-3.3596	3.13218
0.918667	-2.52074	-1.32208	-0.77423	-0.69338	-1.43218	2.3901
0.919333	-1.98213	-3.74665	-0.31179	0.139258	-1.05446	4.14147
0.92	-1.57893	-2.47388	-0.53507	-0.97741	-1.43846	4.80337
0.920667	-1.50493	-3.02143	-0.87587	0.122256	-0.67382	5.66328
0.921333	-2.17444	-4.76983	-0.95422	0.301313	-1.83281	5.86796
0.922	-1.31802	-3.06074	-0.06892	0.858633	-1.06602	1.4254
0.922667	-3.30567	-2.95116	0.780668	-0.0084	-1.43194	2.31632
0.923333	-3.33592	-3.04533	-0.00419	-0.13373	-1.45932	1.90902
0.924	-3.89719	-3.48514	-0.23123	-0.35645	-0.91902	3.53478
0.924667	-4.82222	-4.43963	0.112303	-0.02941	-0.30498	2.54455
0.925333	-5.70995	-5.90107	-0.74189	-0.6664	-0.46725	0.319456
0.926	-6.64101	-3.20364	-0.54487	-1.72924	-2.66324	2.6567
0.926667	-7.09924	-2.41475	-1.51442	-2.14963	-3.5095	3.3759
0.927333	-6.74463	-1.02217	-2.26602	-0.91403	-3.09147	1.66974
0.928	-6.75561	-0.60487	-2.37413	-1.07123	-3.51502	2.06302
0.928667	-6.96499	-0.86576	-2.18591	-0.52203	-3.05217	3.0469
0.929333	-6.76127	-0.60881	-0.6382	-0.64203	-2.26963	0.03472
0.93	-6.31353	-0.49956	-0.59832	-0.24952	-1.72855	-1.53642
0.930667	-5.60063	-1.67201	0.122348	0.632365	-1.11988	-3.16722
0.931333	-6.41975	-0.78687	-0.20598	-0.35023	-0.73637	-0.49909
0.932	-4.80962	-0.2539	-1.30287	-0.10939	-0.45128	0.674462
0.932667	-4.51863	-1.41948	-1.39771	-0.09176	1.16259	-0.15754
0.933333	-4.37502	0.323739	-1.80725	-0.04943	1.40942	1.22205
0.934	-3.46693	-0.80518	-2.90583	0.939198	2.37749	3.56936
0.934667	-3.80197	0.189636	-2.36661	1.45985	3.54788	1.48215
0.935333	-2.67156	-2.37506	-2.10398	1.25556	3.03129	-0.16627
0.936	-2.96437	-0.61277	-1.4528	1.30718	1.19985	-0.58346
0.936667	-2.63845	-1.09986	-1.93398	1.32329	0.031528	-0.38235
0.937333	-2.85163	-0.99906	-2.94026	1.67749	-0.03839	-2.06305
0.938	-0.96358	-1.76295	-3.22333	1.35512	1.0327	-1.75656
0.938667	-0.53842	-2.09498	-2.99595	1.05831	1.21633	-3.52538
0.939333	-0.77025	-2.63714	-2.87372	1.07208	2.38558	-3.42448
0.94	-0.79394	-3.48265	-3.70425	0.949438	2.7538	-4.27539
0.940667	-1.18026	-2.34542	-1.34629	0.599452	2.35813	-4.12819
0.941333	-2.22103	-2.87122	-0.34461	-0.39861	1.12224	-3.05487
0.942	-1.66125	-1.75779	-0.90954	-0.7512	-0.81586	-3.0172
0.942667	-2.9555	-1.37451	-2.24278	-0.91201	0.794454	-0.24498
0.943333	-4.06288	-1.00383	-1.8618	-1.01316	-0.37024	-1.66201
0.944	-4.61769	-0.50631	-0.77672	-0.30057	0.240117	-0.90091
0.944667	-4.48953	-0.82435	-1.35592	-0.65797	-0.21949	1.76913
0.945333	-4.20088	-1.88775	-1.76454	-0.71183	0.432181	0.836775
0.946	-2.92432	-0.33249	0.110848	0.141979	1.24004	2.16263
0.946667	-4.22206	-2.53771	-0.55813	-0.80873	1.9884	2.43573
0.947333	-4.1126	-4.0752	0.327382	0.370443	2.28917	1.25045
0.948	-4.6682	-2.52638	-0.37901	-0.09684	1.3901	-0.27306
0.948667	-5.76029	-1.27016	0.19487	-0.24681	1.43057	-0.32075
0.949333	-5.80463	-3.53064	0.766423	0.694575	0.471637	1.7399
0.95	-5.63952	-2.3579	0.306027	0.139973	0.888019	1.5542
0.950667	-6.60183	-3.00924	0.125508	-0.14295	-0.28578	-0.01354
0.951333	-6.65564	-1.84242	-0.26393	-0.88509	-0.34512	-1.18192
0.952	-7.38398	-0.52772	-0.17963	-0.78415	-0.23349	-3.11962
0.952667	-7.88177	0.233273	-0.11423	-0.00398	1.90249	-3.73167
0.953333	-8.85827	0.10734	0.850081	0.288204	-0.65749	-3.87304
0.954	-7.71563	1.38077	1.14614	-0.87513	-1.60072	-3.10435
0.954667	-8.23587	4.03945	1.56102	-0.25892	-0.68758	-4.8237
0.955333	-7.71307	5.76891	0.669119	-0.75608	-0.6836	-3.88838
0.956	-7.52386	5.96841	0.496354	0.014892	-2.22393	-1.35897
0.956667	-7.61905	4.89807	-0.28317	-0.0329	-1.17885	-2.35716
0.957333	-5.98475	5.67426	0.273001	0.814211	-1.87041	-2.49775
0.958	-5.19056	7.26752	0.181784	0.150726	-2.88428	-0.00961
0.958667	-4.19233	4.24385	1.18589	0.588885	-3.99215	-0.95153
0.959333	-5.30089	4.25122	-0.13576	0.704531	-1.47805	-0.65306
0.96	-4.87583	5.05148	-0.66395	1.64557	-3.11442	1.12403
0.960667	-3.88123	2.75773	0.278006	0.846964	-3.01353	0.930322
0.961333	-3.13222	2.00387	-0.09076	1.07166	-3.07553	0.456838
0.962	-5.25752	1.86624	-1.35432	0.343818	-3.53225	1.0723
0.962667	-4.39722	2.51751	-1.14881	-0.79669	-3.1148	1.84167
0.963333	-3.94464	2.07319	-0.71801	-0.32808	-2.75502	0.268803
0.964	-4.35521	3.26955	-0.90704	-0.7534	-2.46001	0.43976
0.964667	-3.8922	0.222432	-0.23766	0.060365	-1.19519	0.633104
0.965333	-3.50456	0.769924	0.323351	-0.29661	0.571969	1.84132
0.966	-4.15981	-0.19655	0.908724	0.158486	1.77835	0.231185
0.966667	-4.96865	-0.15812	0.206977	0.026065	2.3557	-0.58291
0.967333	-5.74772	-0.07881	0.712917	-0.17287	1.87612	0.688283
0.968	-6.83666	-0.19552	-0.2612	0.216154	2.14899	-0.99862
0.968667	-6.47295	-0.67095	-0.1867	0.882144	2.11947	-2.77121
0.969333	-5.80057	-0.63213	0.286309	0.407059	1.26366	-4.65955
0.97	-5.82651	-0.50214	-0.23082	0.222405	-0.94674	-2.04196
0.970667	-5.19268	0.352095	-1.31825	-0.46403	-0.18412	-1.38187
0.971333	-5.2812	1.37675	-1.48441	0.845229	0.673642	1.23219
0.972	-4.35418	-0.19096	-0.81025	-1.12239	0.151045	-0.17107
0.972667	-5.34277	0.832967	-1.29878	-0.52762	0.346471	0.793918
0.973333	-4.83519	0.877421	-0.56374	-0.27615	0.539248	1.55065
0.974	-4.87228	2.05243	-0.01623	-0.62826	0.504847	4.00496
0.974667	-3.68454	1.81038	0.901897	-0.74416	2.00935	2.50863
0.975333	-3.92409	3.56392	0.750325	-0.04223	1.23689	-0.24721
0.976	-4.05292	1.43445	0.545449	0.653275	1.44351	1.63994
0.976667	-2.81197	2.41275	0.232541	-0.48593	0.148781	2.67079
0.977333	-3.66545	0.879757	0.376895	-0.96255	-0.61165	2.6625
0.978	-3.70939	0.181351	0.860233	-1.13811	-1.09927	2.52734
0.978667	-3.69431	0.753588	0.180117	-0.07521	-0.15011	0.4531
0.979333	-4.73588	-1.07457	-0.60759	-0.61862	-2.66165	2.40289
0.98	-3.76352	-3.36108	-0.55005	0.025113	-2.4426	1.86701
0.980667	-3.98708	-4.16267	-0.97187	0.307074	-0.42144	2.00246
0.981333	-3.69791	-4.42382	-1.0451	-0.22219	-0.92383	2.98124
0.982	-3.68938	-5.81811	-1.36961	0.227418	-0.90416	1.5529
0.982667	-4.21847	-3.67857	-0.9061	-0.88369	-2.05485	2.36385
0.983333	-5.84097	-2.7074	-0.69005	-0.21332	-0.26056	0.224672
0.984	-4.98658	-2.30734	-0.94819	0.542287	0.235166	-3.70467
0.984667	-6.42937	-3.25764	-0.35813	0.157718	1.33173	0.583818
0.985333	-5.07241	-4.22624	-0.45892	0.37179	0.924994	-0.62136
0.986	-4.39179	-4.03426	-0.89536	0.036426	1.50246	-1.93222
0.986667	-2.55171	-4.9001	0.711049	0.593726	2.99701	-2.85802
0.987333	-1.85687	-6.06043	0.8869	0.328812	1.71786	1.9907
0.988	-2.32439	-4.21856	0.813674	-0.66918	1.06178	-0.24038
0.988667	-3.77974	-4.19868	1.44247	-1.2961	0.361544	-0.4831
0.989333	-3.48728	-2.80708	2.06433	-0.79697	-1.32619	0.708977
0.99	-2.84238	-4.84522	0.891145	-0.27565	-2.21286	0.623785
0.990667	-4.02712	-1.97554	1.48038	-0.71424	-1.60908	-0.32635
0.991333	-5.05252	-1.79952	2.22755	-0.12131	-0.47347	0.555869
0.992	-4.83377	-0.86194	1.83096	-0.84442	0.056698	-0.36382
0.992667	-3.63843	-1.24819	1.19178	-0.51211	1.41218	-1.89963
0.993333	-5.68757	-1.26701	0.894428	0.460227	1.60794	1.18058
0.994	-4.67155	-0.50969	0.347612	-0.16934	0.455984	2.756
0.994667	-3.31803	-0.79761	-0.04153	-0.23415	0.062661	-0.28398
0.995333	-3.78621	-0.99326	0.540176	-1.43967	-0.66385	-0.62145
0.996	-2.999	-1.75967	-0.05179	-1.97707	-0.60315	1.16741
0.996667	-4.41344	-1.56027	-0.03676	-2.00933	-0.23151	-0.29063
0.997333	-3.97	-2.11734	0.631814	-1.86525	-1.68694	0.038401
0.998	-5.48679	-2.1277	0.739071	-0.99129	-0.85894	0.536574
0.998667	-4.097	-3.21628	0.929321	-0.78112	0.152302	1.66326
0.999333	-4.60361	-3.39889	0.548019	0.011456	0.803331	-0.38763
1	-5.19325	-2.92696	-0.00315	-0.18277	1.33216	0.362482
1.00067	-5.07397	-0.7437	-0.36624	0.007267	1.26196	-0.73051
1.00133	-4.65468	-1.4258	-0.18372	-0.28471	-0.21738	0.087982
1.002	-2.65754	-1.08469	-0.37834	0.14285	-0.85834	1.89176
1.00267	-3.82705	-1.44485	-0.10013	0.610404	0.49976	3.30764
1.00333	-3.17207	-1.33927	0.33286	-0.06425	0.629445	1.87376
1.004	-1.91976	-2.48421	-0.02235	-0.33115	0.878493	4.32136
1.00467	-3.17537	-2.44926	-1.64741	0.216537	1.82511	6.12178
1.00533	-2.51179	-2.77689	-1.38754	0.058622	2.13929	4.88036
1.006	-2.07284	-2.54873	-0.73608	1.34409	1.89936	5.46837
1.00667	-3.05317	-4.25782	-0.9648	0.635197	1.85592	8.44825
1.00733	-2.62419	-3.65923	-0.64122	0.621343	2.33459	7.28939
1.008	-2.46751	-4.22235	0.067366	0.683674	1.62735	7.98021
1.00867	-0.89132	-5.41645	-0.34864	0.372638	2.58302	6.27851
1.00933	-1.72516	-3.99392	-0.34907	0.219434	3.03565	6.78661
1.01	-1.51236	-2.4411	-0.50808	0.438753	4.64542	9.52248
1.01067	-2.29632	-1.63572	1.29989	-0.14959	3.59891	7.3672
1.01133	-2.69086	-2.0956	0.265458	0.850545	4.57118	7.89015
1.012	-3.30808	-1.90234	0.201194	0.341354	4.55821	8.46514
1.01267	-2.8799	-2.88968	-0.11143	-0.39768	2.68323	7.82628
1.01333	-2.70027	-2.11821	0.283977	1.74898	1.37105	8.20096
1.014	-3.47728	-0.46029	0.14558	0.870498	1.08937	8.58806
1.01467	-2.85982	-1.15056	0.249341	0.993471	0.702241	9.73697
1.01533	-3.91043	-3.08465	1.55671	0.558201	0.059455	10.2148
1.016	-4.32642	-2.94989	1.31035	1.53365	0.760822	8.67974
1.01667	-3.56379	-2.77452	1.39264	0.298653	0.164204	7.85826
1.01733	-3.21657	-2.64756	1.81574	-0.43197	-1.31851	8.13173
1.018	-2.81773	-4.37836	2.43619	1.98853	-0.07126	9.17316
1.01867	-3.20457	-4.38836	2.17109	0.15261	-0.73742	6.90902
1.01933	-2.84239	-3.71796	2.2037	1.11372	0.585898	8.14438
1.02	-4.01153	-6.38404	2.82522	1.47689	0.716127	7.35408
1.02067	-3.02832	-5.84065	2.91688	0.887657	1.06937	7.40372
1.02133	-2.80846	-5.2417	3.08293	0.657075	2.39885	7.33842
1.022	-4.29665	-4.69341	2.1543	1.38423	2.40802	8.20384
1.02267	-4.46556	-4.86605	3.05969	1.67734	2.8423	7.85078
1.02333	-5.28346	-4.99418	3.30386	1.45686	2.46451	9.1713
1.024	-5.26299	-6.0584	2.49799	1.12013	2.11856	7.62188
1.02467	-4.92178	-3.62689	2.73222	0.648207	1.97485	6.44621
1.02533	-4.49614	-3.77338	1.81109	1.69386	0.150484	7.23334
1.026	-5.23382	-3.47811	1.75213	1.14578	0.381062	10.1005
1.02667	-5.12714	-2.5185	2.06769	1.01896	0.444394	10.7247
1.02733	-5.56767	-1.18233	2.2849	2.11793	0.537796	10.3706
1.028	-5.51984	-0.16303	3.40289	2.00745	0.7974	6.83236
1.02867	-4.89774	-1.73518	2.92747	1.84603	1.30916	5.92416
1.02933	-4.29937	-1.59224	2.27982	2.01483	2.37414	5.63401
1.03	-4.49441	-1.7772	1.05631	2.53407	2.92894	4.96202
1.03067	-4.49834	-1.89305	1.40231	1.6095	1.82315	6.42118
1.03133	-4.58765	-0.58146	0.554981	1.43321	1.27287	8.89494
1.032	-3.44351	-0.53366	1.06766	0.647629	0.457088	6.08644
1.03267	-4.88575	-0.29291	2.09597	1.13919	0.115192	4.98832
1.03333	-4.50073	-0.47401	1.27206	1.22636	0.805455	6.25693
1.034	-4.19445	-0.33438	1.16555	0.818031	2.403	4.87818
1.03467	-3.68798	-2.67508	1.86847	0.591663	2.42372	6.68248
1.03533	-1.69508	-2.89138	1.37032	1.02805	2.70596	5.7181
1.036	-1.98943	-1.76294	2.37084	1.44194	2.13633	4.85039
1.03667	-2.1413	-0.37009	2.26853	1.4859	3.0879	3.6046
1.03733	-1.67987	-1.18253	1.0495	0.521891	1.75326	4.26792
1.038	-1.86339	-2.54439	0.157968	0.472374	2.16951	4.18574
1.03867	-1.96276	-3.71765	-0.14437	1.01812	2.24569	1.87119
1.03933	-2.11041	-3.89965	-0.5889	1.0419	1.48403	2.55382
1.04	-2.99044	-4.83248	-0.67547	1.67215	1.79066	4.2618
1.04067	-3.33105	-2.45033	-0.30103	1.42665	0.293721	7.71525
1.04133	-5.14625	-2.88911	1.92624	1.03573	0.431674	9.70472
1.042	-4.09336	-3.60258	1.39202	1.14167	0.940922	7.45112
1.04267	-5.28409	-3.47587	2.26264	0.982504	-0.30268	6.09844
1.04333	-4.72308	-2.05757	1.64317	1.88692	0.465757	8.32776
1.044	-4.22575	-3.8696	0.564571	1.52262	-0.79421	5.23335
1.04467	-4.83464	-2.99486	-0.59322	1.3474	-1.09156	3.77076
1.04533	-6.12008	-2.63661	-1.55156	1.03381	1.63189	5.79702
1.046	-4.65579	-0.81519	-1.72718	1.27181	2.81511	4.57376
1.04667	-5.19734	-0.29838	-1.88738	1.26171	3.68119	3.21373
1.04733	-5.46678	0.007349	-2.42421	2.11641	5.9128	4.44445
1.048	-4.10145	-1.90571	-2.95241	1.95421	5.02948	7.51998
1.04867	-3.93611	-1.63155	-3.07375	0.904798	4.74529	7.97229
1.04933	-3.97468	-0.63764	-2.29889	1.10634	4.98899	6.93283
1.05	-4.08012	-0.88329	-2.0746	1.05779	3.9449	8.9512
1.05067	-5.47141	-2.08208	-2.51276	1.33353	2.28209	6.18342
1.05133	-4.43794	-1.4958	-2.19787	2.24736	3.7973	6.60622
1.052	-5.21804	0.009448	-0.76479	2.30671	2.58067	3.77943
1.05267	-5.96901	0.208991	-1.32935	2.67607	1.62391	3.28818
1.05333	-4.07643	-0.14302	-1.1691	2.62339	1.35458	3.64333
1.054	-5.60596	-0.7818	-1.09665	2.7052	0.683256	3.84403
1.05467	-5.62836	-2.82164	-0.87042	4.00408	1.08105	2.78194
1.05533	-5.01852	-2.77588	0.556354	2.52602	1.09484	5.23239
1.056	-4.21851	-2.67306	-0.78656	2.18677	1.11061	2.17289
1.05667	-5.37874	-1.4351	0.700755	2.19982	1.07336	3.55344
1.05733	-4.9072	-1.75464	1.80583	2.00092	0.356863	4.19121
1.058	-4.74414	-2.76481	2.0599	2.55212	0.860999	2.44597
1.05867	-4.53433	-3.19016	1.06798	1.70151	2.33773	4.37721
1.05933	-5.29668	-3.64297	-0.10032	2.62902	3.06117	4.89597
1.06	-5.25005	-3.98209	-1.14049	2.79178	4.16007	6.16764
1.06067	-5.4585	-3.73668	-2.40613	2.73811	3.25663	4.34302
1.06133	-3.20895	-4.30947	-1.74087	2.94856	1.93001	5.88337
1.062	-2.58359	-2.83107	-1.49452	2.3022	1.27858	6.0477
1.06267	-3.44379	-1.65212	-1.91118	1.49901	-0.01528	3.16641
1.06333	-3.08769	-2.25106	-1.91187	1.5101	-0.6989	6.27862
1.064	-2.62998	-1.71915	-0.73978	2.66597	-2.99283	3.6243
1.06467	-3.48726	-1.07816	-2.02523	2.08534	-3.39712	6.20831
1.06533	-3.88744	-1.61849	-1.57841	1.35568	-3.55386	4.99446
1.066	-5.18008	-1.92117	-1.52013	0.929502	-2.58808	6.24735
1.06667	-5.32009	-1.02304	-2.65522	2.21112	-0.07078	5.85582
1.06733	-6.24934	0.15348	-2.53237	3.10979	-0.07689	3.27082
1.068	-6.66659	-0.5163	-2.23491	3.68867	0.134848	5.31928
1.06867	-7.37064	0.930322	-2.44435	2.3162	1.62712	5.11412
1.06933	-6.67011	2.96938	-3.19272	1.83456	2.50104	7.32775
1.07	-7.76726	2.35428	-4.18467	0.396224	1.20092	6.51825
1.07067	-6.45859	3.45296	-3.30555	2.2113	2.31685	4.56192
1.07133	-5.21733	3.31782	-3.38756	1.87586	1.92896	2.3017
1.072	-4.28613	4.03829	-2.72938	2.79142	1.81325	3.68988
1.07267	-3.22372	3.60824	-1.80071	2.23044	1.81858	2.21564
1.07333	-4.19946	3.60594	-1.41829	2.76973	2.17733	5.85066
1.074	-3.62639	4.8268	-1.53528	2.09074	0.291981	5.07587
1.07467	-3.47083	1.29231	-2.00151	1.13343	0.254353	1.18705
1.07533	-4.55362	0.491214	-2.41428	3.00178	0.2053	2.33764
1.076	-4.70531	-0.64628	-0.84133	2.20264	-0.69984	2.30374
1.07667	-4.57514	-0.28369	-0.19512	1.41817	-2.5109	1.8868
1.07733	-4.89203	-0.83797	-1.57108	0.261406	-3.4308	2.6039
1.078	-5.47195	-0.11476	-0.46813	2.15324	-4.67916	3.12012
1.07867	-5.60728	-1.15203	-0.38886	0.833851	-3.99998	5.98113
1.07933	-5.25134	0.356626	1.17862	1.32952	-4.03357	5.61516
1.08	-5.96519	0.233171	0.362796	0.118914	-4.38304	6.16302
1.08067	-7.19301	-1.20604	0.467528	1.22466	-3.38435	5.71763
1.08133	-6.38596	-0.62577	0.264959	1.15506	-4.5743	6.20049
1.082	-7.08454	-2.58184	0.289033	0.814801	-5.84559	5.106
1.08267	-6.57629	-2.49329	0.09751	0.295581	-4.28724	5.42059
1.08333	-5.02736	-0.95718	-0.06614	1.41051	-3.6559	4.4615
1.084	-5.13204	-1.1466	0.124002	2.14289	-5.91372	3.69865
1.08467	-5.78839	0.213485	0.697169	0.360766	-4.37919	0.816001
1.08533	-7.14777	-1.06842	0.756507	1.06831	-4.76916	2.05237
1.086	-6.26249	-2.40671	0.582228	1.42431	-4.69921	3.47054
1.08667	-7.19447	-1.49852	-0.57217	0.809871	-4.08701	1.59091
1.08733	-7.04901	-1.77713	-0.78498	1.19503	-4.35235	4.36628
1.088	-7.56405	-3.02981	-1.14874	1.35987	-4.74983	4.14368
1.08867	-7.91578	-1.01344	-0.44846	1.55269	-4.12661	3.0619
1.08933	-5.92062	-1.42474	-1.012	0.900185	-4.88996	3.56025
1.09	-6.84802	0.882759	-0.37293	1.58648	-5.60675	6.01049
1.09067	-5.3403	2.82531	-1.28519	2.29718	-5.73942	4.1581
1.09133	-5.08176	2.21679	-1.0036	2.3047	-4.91029	3.3509
1.092	-5.55462	2.63101	-1.70795	1.99801	-5.75202	4.30716
1.09267	-5.2151	0.844127	-1.64219	0.774693	-6.00685	5.23779
1.09333	-6.4806	0.65811	-0.807	1.56391	-5.29511	4.85289
1.094	-6.13992	0.864179	-0.61995	1.68457	-5.19963	5.41418
1.09467	-6.13422	0.704209	-0.71639	1.65496	-3.94558	3.19191
1.09533	-5.7308	-0.87152	-0.83589	1.7086	-4.0985	3.6839
1.096	-6.58807	-1.09727	-0.4869	1.44249	-4.19422	2.70036
1.09667	-6.53319	-2.05295	-0.1201	1.43078	-4.7132	2.62111
1.09733	-7.34968	-2.04037	-0.90038	1.27363	-5.90506	2.15015
1.098	-7.44442	-1.75223	-0.40906	2.26068	-6.74495	2.87081
1.09867	-7.55814	-1.92614	-0.80932	1.91985	-7.31282	1.96065
1.09933	-6.48458	-2.03086	-1.49181	2.737	-6.64974	0.917978
1.1	-6.83918	-2.17615	-1.56958	1.16192	-6.35225	0.415694
1.10067	-7.82995	-1.45663	-1.45947	1.41209	-6.69769	0.218795
1.10133	-6.40203	-2.7761	-2.21831	1.15927	-6.57622	-1.53135
1.102	-7.07433	-3.72654	-1.79197	-0.53318	-6.92006	-1.90934
1.10267	-6.65099	-3.50233	-1.46747	0.628882	-6.89983	-1.02537
1.10333	-7.43163	-5.24641	-1.20709	1.35127	-6.29291	-0.50445
1.104	-6.96894	-4.17703	-1.78078	0.903958	-5.57196	0.491635
1.10467	-7.52427	-3.78373	-1.9141	0.665633	-6.09582	0.632455
1.10533	-7.06833	-5.05927	-0.95948	0.559867	-6.13246	0.472415
1.106	-6.69161	-5.1024	-0.71095	0.722918	-7.17689	1.38605
1.10667	-6.75374	-4.50529	-1.35699	0.360717	-6.84712	0.343853
1.10733	-6.66593	-3.21045	-1.00748	1.16277	-5.66848	1.52802
1.108	-8.12217	-4.23693	-0.88379	1.31706	-6.85757	3.21003
1.10867	-8.56915	-3.23155	-1.1807	1.8138	-5.57155	4.20483
1.10933	-7.65299	-2.39097	-1.69084	1.95041	-6.40265	3.27825
1.11	-5.9503	-2.0126	-1.05029	1.20392	-7.0951	1.3834
1.11067	-6.83831	-3.01463	-1.35921	1.35334	-7.15915	1.23134
1.11133	-6.59988	-2.59762	-1.3705	1.66456	-7.18973	4.06632
1.112	-5.1423	-2.66678	-1.49913	1.97864	-9.31587	3.6042
1.11267	-3.43264	-3.87045	-2.00631	2.18995	-7.34917	5.20324
1.11333	-2.77185	-2.31765	-2.5354	1.36461	-8.09454	3.9196
1.114	-2.95823	-1.7739	-2.20844	2.07246	-6.38614	5.68066
1.11467	-3.04094	-3.06678	-2.0452	2.06812	-5.72319	3.56367
1.11533	-1.82563	-2.07813	-1.84995	2.07221	-6.05065	2.66769
1.116	-4.22768	-1.71454	-0.47499	1.80724	-5.67554	1.51946
1.11667	-3.45965	-1.85693	-1.72159	1.32989	-5.43029	2.00163
1.11733	-3.82721	-2.14391	-1.54008	1.73885	-5.39949	2.14055
1.118	-4.12007	-4.42479	-2.0014	0.79922	-6.04349	3.13187
1.11867	-3.66351	-3.79161	-2.75971	0.123856	-5.89151	1.91239
1.11933	-3.31572	-1.06298	-2.12674	1.03495	-5.54298	1.40964
1.12	-3.72669	-0.10404	-3.26994	0.565743	-6.04074	0.725359
1.12067	-3.37345	0.920544	-2.55852	0.714094	-5.62937	0.080077
1.12133	-4.46391	0.006961	-2.36574	1.58424	-5.49415	-0.77797
1.122	-4.77703	-0.49336	-2.29317	0.867041	-6.54941	-1.10309
1.12267	-4.07039	0.621323	-2.97825	1.10266	-6.38636	-0.27356
1.12333	-2.90385	0.493209	-3.27864	1.37817	-6.24503	0.046055
1.124	-1.53126	1.16853	-3.22177	1.09333	-5.62494	0.745532
1.12467	-2.28107	0.036754	-3.46158	2.61605	-5.22614	0.591673
1.12533	-2.7481	-0.25466	-2.86055	1.61876	-6.96419	1.92361
1.126	-4.557	0.832208	-3.56771	0.59319	-7.40038	0.265691
1.12667	-5.62551	1.59378	-3.41675	0.919317	-5.93898	0.401478
1.12733	-4.1087	-0.56693	-3.01243	2.17662	-4.26308	0.662515
1.128	-3.63081	1.42626	-3.1674	0.785033	-5.23164	-0.26715
1.12867	-3.73953	1.93435	-3.34614	1.30301	-4.39786	-0.40258
1.12933	-3.69326	0.898897	-3.39156	2.14944	-4.70844	-0.55237
1.13	-3.9482	1.47785	-3.74079	2.36497	-4.10617	-0.55767
1.13067	-5.32412	0.402943	-3.15091	1.44779	-4.11321	0.794369
1.13133	-5.8834	1.10655	-3.12177	1.17503	-3.82406	1.41627
1.132	-5.30677	0.733979	-3.16699	3.2078	-4.84156	0.796296
1.13267	-5.56498	0.506621	-3.19169	2.46521	-5.50332	1.7378
1.13333	-6.11931	0.539444	-3.05272	1.89488	-4.17689	0.614784
1.134	-5.19661	-0.52237	-2.31142	1.20317	-3.7921	0.170734
1.13467	-4.95777	-0.83589	-1.78207	1.55097	-3.53587	0.667166
1.13533	-4.91106	-1.82421	-1.49361	2.39105	-2.76798	0.383037
1.136	-4.52373	-1.07111	-1.61511	1.9106	-1.98133	-0.94811
1.13667	-6.0117	-0.93034	-1.83627	1.03634	-3.40623	0.138308
1.13733	-5.40897	-0.44131	-0.97821	0.093983	-2.51426	-0.06493
1.138	-4.17516	-1.26261	-1.15046	0.629538	-1.43304	-1.32849
1.13867	-4.4429	0.066806	-0.33563	1.77458	-5.27853	-0.49025
1.13933	-4.78292	0.285282	-0.87582	1.27958	-4.5442	2.20911
1.14	-5.03158	1.22408	-0.23821	1.20924	-4.81936	0.457916
1.14067	-4.14874	1.33925	0.041447	1.14815	-4.67014	0.864099
1.14133	-3.41994	0.190569	1.10778	1.33725	-5.00993	1.37807
1.142	-3.36923	2.14727	0.271495	0.917744	-4.44104	1.08893
1.14267	-3.47481	0.343302	-0.59717	2.34126	-4.41908	0.227099
1.14333	-2.91851	0.508076	-0.36669	3.06525	-3.36589	-2.01297
1.144	-2.86996	-1.10095	-0.16307	3.04314	-3.56691	0.234283
1.14467	-3.45648	-1.00612	-1.24902	2.8807	-3.71083	-0.39504
1.14533	-2.75484	-4.046	-0.98279	2.48951	-3.07315	0.642912
1.146	-4.07189	-4.30342	-1.93953	1.42116	-2.29968	1.50149
1.14667	-4.65344	-3.91919	-1.37839	2.08759	-2.08801	2.12047
1.14733	-4.13047	-3.75435	-2.0171	2.00745	-1.07818	1.56285
1.148	-3.75242	-2.63958	-0.93734	2.04075	-2.24895	-0.82792
1.14867	-3.65379	-3.18164	-0.94499	2.75629	-2.68172	-0.629
1.14933	-5.53414	-2.3031	-1.89885	1.85714	-1.69387	-2.47553
1.15	-4.51261	-3.71824	-0.95684	2.09811	-1.48548	-1.73728
1.15067	-4.61177	-2.69402	-1.56045	1.81351	0.913111	-0.71689
1.15133	-3.59679	-2.98663	-2.0992	1.86362	0.123804	-0.05343
1.152	-4.22772	-4.89063	-2.65097	2.03575	0.409015	-0.73349
1.15267	-5.05707	-5.35134	-3.02079	1.65329	-0.13982	0.313239
1.15333	-3.95612	-4.76969	-2.15355	2.60417	-2.11797	-1.51025
1.154	-3.91581	-4.86732	-1.76955	1.96761	-2.36547	-1.87402
1.15467	-4.62571	-2.97634	-2.33502	2.1712	-1.53894	-3.5157
1.15533	-4.95528	-0.92819	-3.1772	2.69985	-1.67683	-3.97151
1.156	-4.45832	-2.38558	-2.34324	3.12766	-1.77909	-4.79899
1.15667	-3.37763	-4.55791	-1.82073	1.54581	-0.62201	-3.14319
1.15733	-3.63309	-4.54332	-2.4471	1.99664	-0.99225	-4.12399
1.158	-3.41596	-4.10551	-2.86732	1.81578	0.126594	-2.72708
1.15867	-4.22067	-3.25388	-2.89887	1.14583	-0.70227	-1.92874
1.15933	-4.37994	-2.14136	-3.70132	1.41207	-0.77253	0.603689
1.16	-4.72961	-3.23951	-3.43048	1.84152	-2.22819	1.20229
1.16067	-4.661	-2.54606	-3.93646	2.55496	-2.64747	-0.47915
1.16133	-5.52381	-2.54583	-3.2024	2.4016	-3.25559	1.35046
1.162	-5.39173	-3.92333	-2.55899	2.84831	-3.26665	1.42356
1.16267	-6.12928	-3.53227	-1.5495	2.4174	-4.0949	2.55729
1.16333	-5.65551	-3.57495	-0.90574	2.30582	-5.58227	1.08889
1.164	-5.32212	-5.74147	-1.50214	3.0802	-6.36263	2.60584
1.16467	-4.6595	-3.83559	-1.93857	1.75706	-6.27272	2.6371
1.16533	-5.0829	-4.11164	-0.66707	4.3032	-5.95319	0.909422
1.166	-3.52415	-4.18978	-1.04782	2.83524	-5.24104	1.79183
1.16667	-3.55293	-4.08052	-1.15033	3.92113	-5.05161	0.602403
1.16733	-3.10807	-3.27884	-1.47283	3.56426	-5.25041	-3.16265
1.168	-2.11733	-2.96425	-1.73488	4.43853	-2.12928	-3.98478
1.16867	-3.38014	-4.0494	-2.05635	4.0395	-1.7748	-1.26577
1.16933	-3.22966	-2.77494	-1.95835	4.59812	-1.78329	0.840412
1.17	-3.48497	-3.65814	-1.67252	4.47889	-2.44015	-1.08079
1.17067	-4.12778	-3.19726	-0.07563	3.38479	-1.60687	-2.3534
1.17133	-4.70721	-3.56997	-0.361	3.7476	-2.00282	-3.85199
1.172	-4.2344	-3.67228	-0.33392	3.48187	-0.21207	-2.41525
1.17267	-4.48966	-2.88075	0.31926	3.16517	-0.51996	-3.81732
1.17333	-5.24958	-2.46105	-0.0178	3.20454	-1.3788	-5.8383
1.174	-3.65279	-2.30243	-0.11057	2.70071	-0.01144	-6.38085
1.17467	-4.08358	-3.58251	-0.17191	1.63672	-1.32197	-7.05535
1.17533	-3.03355	-4.54737	0.243424	1.65205	-2.08258	-6.41238
1.176	-1.79194	-3.82596	-1.00654	1.93016	-2.87026	-4.25914
1.17667	-2.8663	-1.45857	-1.12224	1.77507	-3.39207	-2.70034
1.17733	-2.58113	-1.53021	-2.602	2.74881	-3.63124	-1.69821
1.178	-3.89509	-0.65401	-2.00669	4.14531	-4.11849	1.11643
1.17867	-4.22258	0.377713	-1.32387	4.03241	-3.94332	1.85193
1.17933	-4.01079	-0.84946	-1.52674	3.30139	-3.71394	1.20599
1.18	-3.75012	-0.72019	-0.49732	3.82884	-4.74547	3.57012
1.18067	-2.4645	-0.36347	-0.74845	3.95741	-4.97084	3.86648
1.18133	-3.69124	-0.82346	-0.82863	3.92463	-4.52261	4.20788
1.182	-3.7193	-0.96687	-1.00081	3.46741	-3.20947	4.17132
1.18267	-4.40402	-2.08021	-0.56021	3.15759	-4.91266	3.18683
1.18333	-4.48597	-2.61812	-0.5054	2.83339	-4.6684	3.32137
1.184	-4.65179	-2.86589	-0.32473	3.81558	-4.67818	1.7982
1.18467	-4.59119	-3.63308	-0.80796	2.52536	-5.19699	2.90487
1.18533	-3.74925	-3.75287	-1.68627	3.26958	-5.16866	2.79121
1.186	-3.6248	-3.45824	-1.63712	3.38031	-5.79956	2.99648
1.18667	-4.97937	-4.32358	-2.01046	3.79256	-3.36865	1.74604
1.18733	-5.05418	-3.86837	-1.53938	3.54567	-2.25334	3.04163
1.188	-6.05413	-4.17291	-2.23067	3.55823	-1.29829	2.6575
1.18867	-6.47708	-3.07078	-2.54145	3.15219	-1.49998	2.085
1.18933	-5.45261	-4.76432	-2.85767	4.6614	-2.2517	2.26537
1.19	-4.65845	-4.55629	-2.62339	2.72936	-1.05566	1.7134
1.19067	-5.19169	-3.87105	-2.60684	3.36747	0.487969	1.62811
1.19133	-4.91589	-3.21413	-3.25598	3.16328	1.44289	0.977398
1.192	-4.19332	-2.60037	-2.54222	2.55618	2.67196	2.10252
1.19267	-3.66698	-2.09082	-2.65557	3.10479	2.39567	2.555
1.19333	-2.92805	-1.54312	-3.27043	2.73546	0.990247	0.811574
1.194	-3.37343	-0.77915	-3.2126	3.06124	0.395044	1.59815
1.19467	-4.72171	-0.67799	-2.0132	3.00699	-1.27325	1.16179
1.19533	-5.01721	-1.3942	-2.1912	2.11398	-0.79191	0.882483
1.196	-2.83804	-1.50238	-3.18965	1.04747	-3.51324	0.616129
1.19667	-3.35202	-0.46103	-3.478	0.203446	-2.64971	0.624502
1.19733	-3.2589	0.603185	-2.42694	0.593276	-1.41611	-0.07929
1.198	-2.83504	-0.63937	-2.04785	0.881732	-0.73113	2.3569
1.19867	-4.07807	-1.64729	-2.22424	0.601014	-1.86667	1.35683
1.19933	-3.15337	-2.71335	-1.16541	0.752087	-1.59092	2.24594
1.2	-2.50762	-5.31799	-1.89019	0.798288	-1.76269	2.35534
1.20067	-1.82938	-5.33267	-1.73085	2.19604	-0.77463	1.74333
1.20133	0.41751	-5.23312	-1.82429	3.54769	-1.06914	2.1613
1.202	1.18354	-5.28187	-2.18288	2.52004	-0.3202	1.57323
1.20267	-0.37424	-3.78447	-1.99209	3.44016	-1.96191	2.01365
1.20333	0.067661	-4.69688	-2.30915	3.02271	-1.90824	2.09988
1.204	0.229466	-3.81652	-2.29251	3.20151	-1.69473	0.496832
1.20467	-0.75971	-6.14122	-1.25129	2.98717	-0.72885	-0.94093
1.20533	-0.31228	-4.05728	-3.35619	3.99264	-1.68794	-0.85549
1.206	0.040811	-6.30749	-3.52142	2.33851	-1.46858	-1.48342
1.20667	-1.07523	-5.99343	-3.07674	2.67672	-0.4294	-1.14947
1.20733	-2.2817	-4.87174	-2.41804	1.91675	-0.59083	-0.22465
1.208	-3.181	-5.31039	-1.36451	2.31855	-1.10358	-1.09068
1.20867	-2.75804	-4.62036	-1.39827	2.04031	0.596716	-0.56041
1.20933	-1.47524	-3.90059	-1.77189	2.9799	0.88301	-2.14368
1.21	-2.58957	-5.41916	-1.6828	1.73722	0.586989	-1.8178
1.21067	-2.67557	-3.25174	-1.5393	3.41902	1.4185	-0.04012
1.21133	-2.04967	-3.89528	-0.59179	1.89815	1.53303	-0.84834
1.212	-2.08162	-2.76285	-0.5019	1.93556	0.634355	0.10794
1.21267	-2.35419	-3.53371	-0.42664	2.42811	0.964031	1.32885
1.21333	-2.12912	-1.44383	-0.26341	2.12022	0.847537	0.653259
1.214	-2.76915	-0.92075	-0.76491	3.0133	1.14386	-0.25732
1.21467	-1.6634	-1.07191	-1.3898	2.29379	1.89697	0.029924
1.21533	-3.20297	-1.98621	-1.50455	2.78121	-0.11687	1.9444
1.216	-2.25552	-2.09613	-1.39064	3.03495	1.12917	1.83067
1.21667	-2.7878	-2.47659	-1.80597	2.95968	-0.16095	1.62335
1.21733	-2.60155	-2.97066	-1.99642	2.10248	-0.21591	2.55076
1.218	-2.55132	-4.30532	-1.48529	2.51237	-0.44525	1.75958
1.21867	-4.25949	-3.80193	-1.87085	1.29444	-1.31263	0.860863
1.21933	-3.91538	-3.62522	-2.5937	2.49001	-2.5625	1.83561
1.22	-4.47241	-3.92765	-2.36838	2.22401	-2.90711	1.887
1.22067	-5.82651	-2.90781	-1.63619	2.49546	-3.44357	0.600664
1.22133	-5.43514	-1.67581	-1.22153	2.29598	-3.5205	0.462776
1.222	-4.54267	-2.69297	-1.66743	1.86484	-3.25049	-0.73686
1.22267	-4.57336	-2.53588	-1.38134	1.47157	-1.58799	0.717183
1.22333	-5.51284	-3.53739	-0.35521	2.08085	-0.93461	0.406312
1.224	-5.38728	-3.56505	-0.53388	0.681873	-1.53791	-2.07702
1.22467	-6.28562	-4.64175	-1.38837	1.46132	-2.70913	-3.34372
1.22533	-6.22495	-4.89458	-0.48457	1.98678	0.237087	-2.56578
1.226	-7.12043	-6.05254	-0.04969	1.7559	-0.53523	-1.51904
1.22667	-6.80979	-8.41176	0.414037	2.05353	-2.09131	-4.55411
1.22733	-5.86871	-8.11501	0.977734	2.06588	-2.08999	-2.81581
1.228	-5.42354	-6.7274	0.121695	2.94442	-0.92696	-4.48448
1.22867	-5.34377	-6.18241	0.59848	2.38685	-1.63235	-2.88124
1.22933	-5.48405	-3.49012	-0.87831	2.59113	-0.60466	-2.80891
1.23	-5.44202	-3.98241	-0.82275	2.50748	-1.02796	-0.31762
1.23067	-5.67637	-3.90801	-1.33361	2.25558	-0.10255	-0.78296
1.23133	-4.87225	-3.65454	-0.76928	1.84112	0.066665	2.27493
1.232	-7.45033	-5.60909	0.340528	2.06679	-0.11122	1.65538
1.23267	-6.3669	-3.34882	-0.65151	3.05864	-1.48586	2.49095
1.23333	-7.61771	-3.24256	-0.43342	1.92178	-1.03908	2.73551
1.234	-7.24251	-3.51559	-0.28245	2.73922	-0.44007	1.69591
1.23467	-7.27057	-2.72652	-0.2412	2.85342	0.09877	-1.15647
1.23533	-7.14366	-3.76626	0.225138	1.96356	-0.59102	-0.66714
1.236	-5.98975	-2.9525	0.783607	1.49374	-1.14088	-1.11484
1.23667	-5.47448	-2.06597	0.694457	1.715	-1.29925	-0.54557
1.23733	-5.36619	-1.65616	-0.12184	1.21388	-1.57706	-0.56121
1.238	-4.55764	-1.58885	0.066432	1.48026	-0.7947	0.695194
1.23867	-3.98269	-2.84873	-0.88999	1.19259	-0.54541	-0.93391
1.23933	-3.77151	-3.70773	-1.05712	1.9757	0.116596	2.53676
1.24	-4.64912	-2.53709	-1.17445	1.86541	-0.63204	0.612841
1.24067	-5.41007	-4.85901	-2.07251	1.73473	-0.71212	-0.06835
1.24133	-4.50457	-3.96233	-2.00084	1.41076	1.05137	0.772524
1.242	-5.07792	-4.5437	-1.5365	1.19731	2.22354	0.315022
1.24267	-4.70364	-4.82012	-0.45089	0.246	1.6872	2.17302
1.24333	-4.70647	-2.92874	-0.76902	0.014388	2.25321	0.848702
1.244	-6.00414	-4.38617	-1.80893	0.697397	2.37017	-0.53311
1.24467	-6.3346	-3.04425	-2.38046	0.349422	1.1155	-0.60663
1.24533	-6.89966	-1.53466	-3.04438	0.575468	1.24525	0.621509
1.246	-5.91177	-0.15886	-2.66881	-0.01065	0.994552	0.63091
1.24667	-4.45354	1.00585	-2.16808	-0.34939	1.371	1.12343
1.24733	-4.14579	-0.46729	-1.63302	1.02904	0.890503	-0.85694
1.248	-4.24178	1.1887	-1.70001	1.49138	1.41803	-1.87418
1.24867	-4.00367	1.44079	-1.52578	1.46284	1.53882	-1.6258
1.24933	-3.26259	0.97368	-1.78096	0.910266	2.83618	-1.09085
1.25	-2.44744	-0.38172	-1.97734	1.6074	1.57074	-0.62068
1.25067	-3.60741	1.06374	-2.71444	1.71402	2.50597	-2.51017
1.25133	-3.52998	0.99532	-2.62764	0.393451	2.99228	-3.21566
1.252	-3.08611	-0.15249	-2.39214	0.189908	1.90862	-3.9598
1.25267	-2.76248	1.58309	-2.56073	0.976229	2.32534	-4.58569
1.25333	-3.0199	-0.99545	-2.47975	0.647597	-0.313	-3.66202
1.254	-3.84987	1.80947	-2.86197	1.45728	-0.06026	-2.88887
1.25467	-5.17673	-0.1027	-3.2163	1.55659	-0.43205	-5.02579
1.25533	-4.5305	-3.43065	-3.16861	1.65362	-0.47315	-2.99881
1.256	-4.03101	-2.05673	-3.00975	0.490584	-0.55552	-1.31903
1.25667	-5.28654	-2.33989	-3.69059	1.13918	0.154551	-1.74059
1.25733	-4.16419	0.140788	-4.00455	1.24991	-1.20913	-0.0652
1.258	-4.37861	0.087243	-4.44276	1.17654	0.461485	-1.40084
1.25867	-4.22511	-0.05289	-4.91163	0.312748	-0.33044	-0.1411
1.25933	-4.66845	-0.77906	-4.6679	1.2634	-0.76134	-1.70742
1.26	-3.5741	-0.24328	-5.00898	1.84959	-0.0004	-2.18747
1.26067	-4.68312	-1.05416	-5.03121	1.22812	0.725671	-3.77153
1.26133	-4.79224	0.047222	-4.68428	1.73319	1.30959	-4.33296
1.262	-3.49789	0.768611	-4.47541	0.607208	-0.62659	-3.85541
1.26267	-3.12363	-0.45509	-4.56526	0.350324	0.132367	-2.66105
1.26333	-3.48555	1.67039	-3.92984	0.573315	1.49909	-3.41768
1.264	-4.87526	-0.03423	-3.15158	0.304304	0.802568	-2.12694
1.26467	-5.07875	-0.73423	-3.58248	1.08475	1.39694	-0.74763
1.26533	-6.5304	0.457899	-3.71504	0.506353	1.51778	-1.56737
1.266	-6.16887	0.548497	-3.00769	-0.06904	0.940496	-1.09903
1.26667	-5.8453	-1.19417	-2.87601	0.064976	1.01399	0.61424
1.26733	-4.7103	-0.31693	-2.41969	-0.4408	1.24334	1.48278
1.268	-4.7992	-0.67056	-3.04585	0.325821	1.8459	1.81643
1.26867	-4.29997	-0.44371	-2.61261	-0.62799	1.56479	2.69426
1.26933	-4.36558	-0.8503	-3.4961	-0.23986	1.426	1.28391
1.27	-4.54447	-1.69825	-2.73268	-1.06128	0.643588	3.38393
1.27067	-4.01741	0.586404	-2.9122	-0.51949	0.79627	3.22647
1.27133	-4.09875	-0.90145	-1.69616	-0.73357	0.410819	4.38123
1.272	-4.53244	-1.05993	-1.33876	-0.49407	0.377692	6.8594
1.27267	-3.74342	0.004386	-0.86415	0.034498	0.730355	7.04345
1.27333	-4.72166	1.56285	-1.34182	-0.56566	0.447998	5.87321
1.274	-5.02976	0.368111	-0.36842	-0.34433	0.965729	5.80378
1.27467	-6.58093	1.12479	-0.41787	-0.59841	2.59106	3.82173
1.27533	-6.66572	0.002078	-0.8223	-0.59618	2.66757	4.29586
1.276	-6.91158	2.21312	-0.81262	1.44528	2.70455	1.00679
1.27667	-5.9404	1.19689	-1.02805	0.740506	1.98398	-1.72168
1.27733	-4.96851	1.29649	-1.98308	0.959589	3.53504	-2.28211
1.278	-4.77877	1.58158	-1.55411	-0.60194	3.25852	-3.62562
1.27867	-4.42045	2.5607	0.346285	0.059181	6.01823	-3.97526
1.27933	-5.37637	2.73697	0.063898	-0.73823	4.55788	-3.17129
1.28	-4.65746	4.45177	0.004346	-1.07748	4.69061	-3.46601
1.28067	-5.17586	1.28519	0.185494	-0.14798	3.94379	-1.89092
1.28133	-4.96885	0.624781	-0.78663	0.287462	5.18206	0.27294
1.282	-4.11509	-1.05471	0.248639	-0.17933	4.14847	0.393444
1.28267	-4.77596	0.436579	-0.05647	-0.44816	3.07816	-1.26751
1.28333	-4.17827	0.347681	-1.20109	-0.09044	3.51414	-1.07937
1.284	-4.41181	0.508268	-1.66021	1.40527	4.14111	-1.88988
1.28467	-3.81202	0.289654	-1.28737	-0.07846	3.64969	-1.82307
1.28533	-2.51883	1.23752	-0.54756	0.170285	3.33419	-4.89645
1.286	-4.49325	-0.95539	-0.27919	0.092348	2.7374	-3.26411
1.28667	-3.31552	-1.74559	-0.47159	0.212321	1.19426	-1.64772
1.28733	-3.95276	-3.47684	-1.0218	-0.2418	2.22944	0.335015
1.288	-4.71286	-1.72632	-2.02993	-0.67955	2.48197	-0.6119
1.28867	-4.33595	-2.51546	-2.47981	-0.28182	3.14871	-1.35563
1.28933	-4.24848	-0.68757	-2.63149	-0.56701	1.95642	-3.30295
1.29	-3.88466	0.15768	-2.989	-1.22172	3.11865	-4.23417
1.29067	-4.34088	0.025989	-2.94798	-0.92672	2.29382	-4.65131
1.29133	-3.60584	-1.27616	-2.6422	-1.37674	2.56281	-3.13029
1.292	-2.55305	-0.0553	-3.91417	-1.43777	2.00563	-2.9035
1.29267	-3.8157	-0.08875	-3.79308	-0.64009	2.37489	-1.05341
1.29333	-4.31088	-3.45054	-3.8324	-1.69551	0.667742	0.879286
1.294	-4.02913	-2.58417	-3.47586	-1.49256	0.265209	-2.75272
1.29467	-4.80398	-1.88624	-2.80151	-0.69634	0.935601	-1.77062
1.29533	-4.16911	-2.10914	-2.19035	-1.74174	2.04676	-3.29243
1.296	-3.55267	-4.10657	-2.20165	-1.63815	2.81128	-2.89409
1.29667	-3.64778	-4.81162	-1.09061	-0.89678	1.59674	-1.6071
1.29733	-3.11332	-3.0863	-1.05538	-0.73937	0.483208	-1.97261
1.298	-2.68552	-3.02742	0.200383	-0.8933	0.272416	-1.08658
1.29867	-2.88719	-2.10194	0.537795	-1.2132	0.245662	-0.28928
1.29933	-2.54981	-2.84629	-0.15001	-0.10753	0.886793	-0.91912
1.3	-1.796	-2.7965	-0.93014	-0.36005	0.523031	-2.75928
1.30067	-2.80511	-4.09378	-1.20534	-0.44099	0.026163	-2.8487
1.30133	-4.27077	-4.19456	-0.70219	0.037057	-0.96348	-3.34935
1.302	-4.36217	-5.49852	-0.24868	-0.68525	-0.2841	-1.02847
1.30267	-2.92716	-4.17083	-1.7731	-0.80458	0.147147	-1.40083
1.30333	-4.63899	-3.66947	-1.44877	-0.94147	-0.23229	-1.80233
1.304	-4.64547	-2.96448	-1.89131	-1.40991	0.434012	-0.1351
1.30467	-5.04762	-2.90423	-2.99324	-1.39806	0.417513	0.239428
1.30533	-5.056	-3.73468	-2.49261	-1.48753	2.82075	-0.74711
1.306	-4.11223	-2.47622	-1.58494	-0.10069	3.84672	-1.15375
1.30667	-1.82089	-3.40418	-1.62091	0.244571	3.11432	0.996639
1.30733	-2.95403	-3.0721	-1.85524	-0.60174	2.23947	-1.7614
1.308	-2.10073	-4.06998	-1.13107	-0.4632	1.65978	-0.55266
1.30867	-2.69286	-4.46627	-1.5184	-0.30641	3.35662	-0.16895
1.30933	-2.09759	-4.86451	-1.38422	-0.17671	2.94657	-1.00907
1.31	-3.12009	-5.83414	-0.9208	0.372494	2.89071	-0.46065
1.31067	-2.96828	-5.26859	-1.17622	0.267198	1.04542	-1.14792
1.31133	-2.00245	-5.29827	-1.10852	0.652161	0.243942	0.71744
1.312	-2.71854	-5.80465	-1.18059	0.862919	0.564718	-0.30515
1.31267	-2.43174	-5.73328	-1.73868	-0.95312	0.805064	-1.43991
1.31333	-2.43707	-6.10729	-1.3923	-0.10587	2.3356	-3.36999
1.314	-3.64488	-6.02493	-1.17015	-0.27383	2.54166	-3.05363
1.31467	-2.31214	-4.98724	-1.61332	-0.16462	0.841852	1.3719
1.31533	-2.35629	-4.74	-1.52496	0.07887	0.641134	0.82143
1.316	-2.17185	-4.05025	-1.56942	-0.13811	0.32414	0.84878
1.31667	-1.47866	-4.71943	-1.27781	-0.30474	-0.27897	-1.4085
1.31733	-1.50424	-4.38803	-0.36571	-0.58581	0.102617	1.90662
1.318	-1.33805	-4.22594	-0.38814	-1.18102	0.781812	0.508759
1.31867	-1.96358	-3.64768	-0.81098	-0.22684	0.649508	0.467681
1.31933	-1.74065	-2.49757	-1.29626	-1.36666	1.14935	1.98257
1.32	-1.39918	-2.83744	-1.00442	0.627353	0.148345	3.42922
1.32067	-0.8577	-4.21578	-0.74665	0.918223	-0.8374	2.41835
1.32133	-1.54185	-3.84929	-1.51506	0.120193	-1.99803	2.68986
1.322	-1.9766	-3.34335	-1.17388	1.19521	0.642619	3.3806
1.32267	-3.12537	-4.10719	-0.61644	0.681637	0.814236	2.70864
1.32333	-3.42153	-5.10691	-0.84141	0.486437	-0.08934	1.84578
1.324	-3.83824	-5.83899	-0.80147	1.06612	-0.14753	1.88654
1.32467	-2.64324	-6.43156	-1.52587	1.38249	0.070142	-0.61509
1.32533	-2.59945	-5.05326	-1.96448	1.01992	-0.54806	2.05282
1.326	-3.22019	-6.7336	-1.60279	0.231712	-1.3529	1.52159
1.32667	-4.15595	-5.87816	-1.69522	1.60762	-0.74435	0.637255
1.32733	-3.07518	-4.79374	-1.47677	0.654164	-0.99739	2.10074
1.328	-3.14597	-5.17633	-1.18001	0.823683	-1.16819	0.625405
1.32867	-1.76129	-3.91271	-1.01717	0.507828	-2.2306	2.06998
1.32933	-3.15914	-4.52503	-0.4998	1.0398	-3.0254	0.448529
1.33	-2.91304	-3.5165	-0.81524	-0.02296	-2.94758	1.59531
1.33067	-2.0608	-5.11441	-0.6848	0.386796	-2.1275	3.22712
1.33133	-2.55302	-5.88633	-1.22867	0.596153	-3.05338	1.94692
1.332	-3.59341	-5.33394	-0.57234	0.329559	-3.44775	0.930871
1.33267	-4.04231	-6.28354	-0.54262	-0.24099	-2.29746	4.18043
[truncated: 2,501 more rows]

## Sheet: Panel f
	136-3	130-3-l	136-4-l	136-4-r	131-4	130-5
Baseline	6.08824e-14	-4.7e-14	-7.3e-14	-7e-15	7.81e-14	-2.1e-14
DBS	-3.30136	-4.83032	-2.18967	-1.85048	-3.78519	-3.52109
