# Supplementary material for: Differential synaptic depression mediates the therapeutic effect of deep brain stimulation
Source: Nat Neurosci. 2025 Oct 16;28(12):2575–87. doi: 10.1038/s41593-025-02088-w (PMC12672378; doi:10.1038/s41593-025-02088-w)
Supplement: Supplementary file 20 — Statistical source sata. [file 41593_2025_2088_MOESM20_ESM.xlsx]

## Sheet: Panel d
Wavelengeth (nm)	Daseline	DBS
315.755	-0.0027001	-0.00260467
316.143	-0.00249733	-0.00240702
316.531	0.000838923	0.000821634
316.92	-0.00208841	-0.00200499
317.308	-0.00147679	-0.001484
317.696	-0.00164182	-0.00161704
318.085	-0.000727902	-0.000782614
318.473	-0.00176511	-0.0018115
318.861	-0.00122849	-0.00130873
319.249	-0.000607463	-0.000583363
319.637	-0.000777149	-0.000760867
320.025	-9.4433e-05	-0.000125692
320.413	0.000550441	0.000433365
320.801	-0.00042119	-0.000432405
321.189	-0.00245361	-0.00236607
321.577	-0.0017086	-0.00168708
321.965	-0.00186282	-0.00170083
322.352	-0.0014329	-0.0014293
322.74	-0.000656191	-0.000702339
323.128	-0.00143101	-0.00143986
323.515	-0.000529359	-0.000537947
323.903	-0.00127722	-0.00124988
324.29	-0.00114926	-0.00107142
324.678	-0.00138953	-0.00139317
325.065	-0.0021342	-0.00212396
325.453	-0.000998846	-0.00108965
325.84	0.000873309	0.000764385
326.227	-0.000241309	-0.000356926
326.615	0.000836072	0.000737519
327.002	0.000821816	0.000759907
327.389	0.000709931	0.000715131
327.776	-0.00234234	-0.00235232
328.163	-0.000471559	-0.000616305
328.55	-0.00129009	-0.00127291
328.937	-0.00110675	-0.00111843
329.324	-0.000782937	-0.000908946
329.711	-0.00158462	-0.00145137
330.098	-0.00171465	-0.00171874
330.485	-0.00195777	-0.00185851
330.871	-0.000922038	-0.000961717
331.258	-0.00163568	-0.00160393
331.645	-0.00198378	-0.00187674
332.031	0.000506205	0.000483897
332.418	-0.00208746	-0.00208366
332.804	-0.000872272	-0.000880802
333.191	-0.00344157	-0.00330093
333.577	-0.000876419	-0.00101448
333.964	0.00056867	0.000493812
334.35	-0.000561759	-0.000592319
334.736	-0.0017321	-0.00187578
335.123	-0.00100118	-0.00103368
335.509	-7.24013e-05	-6.87627e-05
335.895	-0.00143385	-0.00130266
336.281	-0.000578261	-0.000701378
336.667	-0.00119099	-0.00112451
337.053	-0.0010423	-0.00111939
337.439	-0.00246035	-0.00257589
337.825	-0.00118114	-0.00131097
338.211	-0.00144889	-0.00157546
338.597	-0.00135515	-0.0014066
338.982	-0.000475534	-0.000443599
339.368	-0.00103262	-0.00115809
339.754	0.0010074	0.000967155
340.14	-0.000663448	-0.000623981
340.525	0.00213679	0.0021406
340.911	-0.0015346	-0.00147184
341.296	-0.000557785	-0.000542105
341.682	0.000252282	0.000162792
342.067	-4.55313e-05	-0.000126651
342.453	-0.00085292	-0.00093741
342.838	-0.00107591	-0.00113219
343.223	-0.00133778	-0.00142323
343.608	-0.00150816	-0.00147791
343.994	0.00061282	0.000674514
344.379	-0.00297666	-0.00298269
344.764	0.000900611	0.000905748
345.149	0.000222388	3.64602e-05
345.534	-0.000625434	-0.000669396
345.919	-0.000517437	-0.000439761
346.304	-0.000972926	-0.000955002
346.689	-0.000840824	-0.000930055
347.074	-0.00142159	-0.00142835
347.458	0.000305071	0.000307993
347.843	0.000358033	0.000355967
348.228	-0.00158211	-0.00157994
348.612	-0.000812312	-0.000797966
348.997	-0.00159524	-0.00168293
349.382	0.000944328	0.000916942
349.766	-0.000982429	-0.00102185
350.151	3.8879e-05	0.000100425
350.535	-0.00186083	-0.00190104
350.919	-0.00161097	-0.00156779
351.304	-0.00309952	-0.00285477
351.688	-0.000988564	-0.000918222
352.072	0.000526249	0.000616625
352.456	-0.00348278	-0.00350082
352.841	-0.00249535	-0.00242108
353.225	-0.000672693	-0.000549141
353.609	-0.00141934	-0.0013132
353.993	-0.00227114	-0.00200627
354.377	-0.00177418	-0.00175585
354.761	-0.00115669	-0.00108069
355.144	-0.000231805	-0.000161192
355.528	-0.00107755	-0.000966195
355.912	-0.00143343	-0.00129722
356.296	-0.00283869	-0.00274219
356.679	0.000313624	0.000357246
357.063	-0.00241413	-0.002368
357.447	-0.00041661	-0.000505325
357.83	-0.000621805	-0.000509483
358.214	0.000151023	0.000138805
358.597	-0.00114434	-0.0011357
358.981	-0.000669497	-0.000615665
359.364	-0.000296085	-0.000153196
359.747	-0.000391814	-0.000403621
360.131	-0.00316708	-0.00295456
360.514	-0.00260671	-0.00247194
360.897	-0.00229887	-0.00207919
361.28	-0.00201687	-0.00186555
361.663	-0.00271013	-0.00252503
362.046	-0.00138452	-0.00121725
362.429	-0.00163179	-0.00140499
362.812	-0.000796674	-0.000741677
363.195	-0.000946834	-0.000916942
363.578	-0.00339966	-0.00333962
363.961	5.95281e-05	0.000135926
364.344	0.000186446	0.000185179
364.726	-0.00364003	-0.0034909
365.109	-0.00324061	-0.00311991
365.492	-0.00106797	-0.000945726
365.874	-0.000610573	-0.000553619
366.257	-0.00338956	-0.00324784
366.639	-7.48204e-05	-9.81863e-05
367.022	0.000533334	0.000561295
367.404	-0.00239236	-0.00226373
367.786	0.00241629	0.00232866
368.169	-0.000521411	-0.000416734
368.551	-0.00304837	-0.00306298
368.933	8.77802e-05	0.000154156
369.315	-0.00323768	-0.00311255
369.697	-0.00273077	-0.00267407
370.08	-0.000201912	-0.000369719
370.462	7.50797e-05	5.46903e-05
370.844	-0.000933702	-0.00086513
371.226	-0.000621028	-0.000602233
371.607	-0.000854475	-0.000841463
371.989	-0.001673	-0.00151278
372.371	-0.000462488	-0.000599674
372.753	-0.00017029	-6.49243e-05
373.134	0.000274313	0.00031375
373.516	-0.00351277	-0.00349506
373.898	-0.00142746	-0.00149103
374.279	-0.00174809	-0.00171555
374.661	-0.00222941	-0.00220104
375.042	-0.00304898	-0.002865
375.424	0.000781555	0.000749992
375.805	-0.00209203	-0.00204145
376.186	0.000322609	0.000412896
376.568	0.000318549	0.000352449
376.949	0.00042836	0.000617904
377.33	-0.00264628	-0.00250744
377.711	-0.00145883	-0.00134903
378.092	0.000467239	0.000500528
378.474	-0.00151076	-0.00142867
378.855	-0.00259081	-0.00253782
379.236	-0.00147162	-0.00147984
379.616	0.00116127	0.00124284
379.997	-0.00279627	-0.00268718
380.378	-0.00206853	-0.00205232
380.759	-0.000777149	-0.000755429
381.14	0.000187656	0.000173666
381.52	-0.00290072	-0.0028439
381.901	0.000547676	0.000694982
382.282	-0.000632692	-0.000626219
382.662	-1.24409e-05	0.000179422
383.043	-0.00227477	-0.00229667
383.423	-0.00150445	-0.00151214
383.803	-0.00165746	-0.00169668
384.184	-0.00194412	-0.00182461
384.564	-0.00203977	-0.00184571
384.944	-0.00053126	-0.000517159
385.325	-1.52929e-05	-0.000105862
385.705	0.000659734	0.000599994
386.085	-0.000916681	-0.000850737
386.465	-0.00103047	-0.00115105
386.845	-0.00126996	-0.00107909
387.225	-0.00158964	-0.00141363
387.605	-0.000158108	-7.99565e-05
387.985	-0.000182126	-5.75689e-05
388.365	-0.00149546	-0.00123549
388.745	-0.000833567	-0.000693064
389.124	-0.000196987	-0.000268974
389.504	-0.00154877	-0.0015422
389.884	-0.000828727	-0.000635814
390.263	-0.00102615	-0.00111108
390.643	-0.000360884	-0.000437202
391.022	0.0006536	0.000728564
391.402	-0.00114443	-0.0011341
391.781	0.00131731	0.0012889
392.161	0.00153996	0.00174337
392.54	0.000168908	0.000280168
392.919	-0.00116836	-0.000879842
393.299	0.000335569	0.000315349
393.678	-0.000987614	-0.000906068
394.057	-0.00276569	-0.00265392
394.436	0.000500848	0.000561615
394.815	0.000576705	0.000586881
395.194	-0.00281285	-0.00270637
395.573	-0.00371666	-0.00345508
395.952	-0.000633037	-0.000652766
396.331	0.000714164	0.000631977
396.71	-0.00310367	-0.00305626
397.089	-0.000281052	-0.00027761
397.467	-0.000798575	-0.000642211
397.846	0.000885837	0.000960118
398.225	0.000576705	0.000683789
398.603	0.00210422	0.00196213
398.982	0.000268352	0.000366841
399.36	-0.00174999	-0.00167845
399.739	0.000467671	0.000437203
400.117	-0.00146237	-0.0013276
400.495	-0.00284845	-0.00281831
400.874	-0.000813609	-0.000801165
401.252	-0.00413336	-0.00393162
401.63	-0.000385852	-0.000397224
402.008	-0.000987267	-0.00103432
402.387	-0.00272464	-0.0025698
402.765	0.000353972	0.000503726
403.143	0.00269319	0.00275019
403.521	0.00153607	0.00156619
403.899	0.000406415	0.000301276
404.276	0.0034636	0.00355711
404.654	0.00070155	0.000686347
405.032	-0.000115255	-7.45193e-05
405.41	-0.000544134	-0.000360444
405.788	-0.00207709	-0.00199348
406.165	0.000107479	5.30911e-05
406.543	-0.00148907	-0.001397
406.92	0.000159058	0.000154476
407.298	-0.00176036	-0.0016954
407.675	-5.0888e-05	-8.76323e-05
408.053	0.0015479	0.00157834
408.43	2.71289e-05	7.26006e-05
408.808	-0.00219995	-0.00210541
409.185	-0.000717707	-0.000576326
409.562	-0.00145684	-0.0014002
409.939	-0.00101396	-0.000948285
410.316	0.000501799	0.000512042
410.693	-0.00109206	-0.000933253
411.071	0.000211675	0.000190297
411.448	0.000592171	0.000546583
411.824	-3.04981e-05	-1.98297e-05
412.201	4.63093e-05	-0.000130489
412.578	-0.00130158	-0.00112995
412.955	8.38923e-05	2.52663e-05
413.332	0.000868039	0.000887518
413.709	0.000979233	0.00100106
414.085	-9.96166e-05	-7.70782e-05
414.462	-0.000522534	-0.00056929
414.838	0.000153702	0.000352768
415.215	-0.00138539	-0.00135094
415.591	-0.000857758	-0.000733362
415.968	-0.00121881	-0.00111651
416.344	-0.000227227	-0.000254262
416.721	-0.00118995	-0.00100425
417.097	0.00152095	0.00144785
417.473	0.00220358	0.0022148
417.849	0.00218267	0.0022391
418.225	-0.000501799	-0.000418013
418.602	-0.000518127	-0.00053411
418.978	0.00010506	-4.47712e-06
419.354	0.000197505	0.000329741
419.73	0.00129009	0.00129562
420.106	0.00205791	0.00205968
420.481	0.00117242	0.00131385
420.857	0.000555538	0.000608949
421.233	-0.000900525	-0.000801804
421.609	0.00167413	0.00172962
421.984	0.000743194	0.000798926
422.36	0.000835467	0.000822273
422.736	0.00052288	0.000583683
423.111	-0.00102675	-0.000873445
423.487	0.00208046	0.00214795
423.862	-0.000492294	-0.000437523
424.238	-0.00151188	-0.00146288
424.613	0.000452465	0.000465667
424.988	0.000319586	0.000337737
425.363	0.0019614	0.0019954
425.739	0.0023654	0.00248409
426.114	0.00177962	0.00168261
426.489	0.000727729	0.000737199
426.864	-0.000831061	-0.00081012
427.239	0.00156285	0.00170467
427.614	0.000264377	0.000411297
427.989	9.13225e-05	0.000246906
428.364	0.000283558	0.000351809
428.739	0.00176347	0.00178719
429.113	0.000854388	0.00095788
429.488	0.00285165	0.00306489
429.863	-0.00102053	-0.00100042
430.238	0.000620682	0.00073592
430.612	0.00155127	0.00164647
430.987	-0.000969902	-0.000849459
431.361	0.00130141	0.0014341
431.736	0.0015492	0.00161896
432.11	-0.000203294	-0.000191256
432.484	0.0010474	0.00112067
432.859	0.00124586	0.00131832
433.233	-0.00114512	-0.00111427
433.607	-0.000277164	-0.000246266
433.981	-0.00113665	-0.00100329
434.356	0.000434322	0.000633576
434.73	0.00106373	0.00112675
435.104	-0.00251702	-0.00245818
435.478	0.00140206	0.00162887
435.852	0.000858708	0.00104455
436.225	-0.0001048	-0.000130169
436.599	0.00189686	0.00202482
436.973	0.000794514	0.000787732
437.347	0.000765398	0.000815557
437.721	0.000276559	0.000337737
438.094	-0.000391641	-0.000295519
438.468	0.00277734	0.0028279
438.841	0.00225896	0.00221192
439.215	-7.71529e-05	-9.43489e-05
439.588	0.00158773	0.00153005
439.962	0.000646083	0.000741677
440.335	0.0012424	0.00129338
440.708	0.000724014	0.00079221
441.082	0.00152535	0.00157834
441.455	0.00244851	0.00253015
441.828	1.59836e-05	8.8272e-05
442.201	0.000190421	0.000341894
442.574	0.00174567	0.00192312
442.947	0.000838059	0.000924937
443.32	0.00139973	0.00140851
443.693	-0.000769545	-0.000722167
444.066	0.000691528	0.000759587
444.439	0.00174256	0.00190041
444.812	0.000743194	0.000929415
445.184	-0.000184718	-6.62037e-05
445.557	0.00267678	0.00282471
445.93	0.000277337	0.000326543
446.302	-0.000129769	-2.84646e-05
446.675	0.000862941	0.0009937
447.048	0.00161763	0.00164934
447.42	0.00186671	0.00186299
447.792	0.00167543	0.00160905
448.165	-0.00085888	-0.000671955
448.537	0.000769373	0.000960118
448.909	0.00138522	0.00149391
449.282	0.00148198	0.00142323
449.654	0.0029428	0.00297598
450.026	-0.00244488	-0.00215914
450.398	0.00150116	0.00169636
450.77	0.00111937	0.00123613
451.142	7.05006e-05	0.000370679
451.514	-0.000365031	-0.000192216
451.886	0.00168329	0.00180542
452.258	0.000285804	0.000288163
452.629	0.00100265	0.0010695
453.001	6.82547e-06	0.000172706
453.373	0.000483482	0.000591679
453.744	0.00150574	0.00170148
454.116	0.00141001	0.00150958
454.488	0.00194611	0.00198388
454.859	0.00160994	0.00165094
455.231	0.0015435	0.00167525
455.602	0.00165936	0.00164071
455.973	-0.00138263	-0.00110084
456.345	0.0014774	0.00159593
456.716	0.00189419	0.00211725
457.087	0.000874778	0.000928775
457.458	0.00133191	0.00140692
457.829	0.00128111	0.00125436
458.201	-0.000879788	-0.000694342
458.572	-1.31325e-05	0.000297438
458.943	0.00110952	0.00127419
459.314	-9.74572e-05	0.00022132
459.684	-0.000959448	-0.000718009
460.055	0.00211796	0.00218185
460.426	0.00161979	0.00163495
460.797	-3.19669e-05	0.000299677
461.167	0.00108654	0.00131417
461.538	-0.000405206	-0.000172067
461.909	4.95923e-05	0.000118656
462.279	0.00313011	0.0031698
462.65	0.00182688	0.00201043
463.02	0.00161763	0.00176544
463.391	0.000362871	0.000494451
463.761	-0.000243555	3.51809e-05
464.131	0.00226596	0.00244635
464.502	-0.000123376	0.000139764
464.872	0.00153555	0.00179167
465.242	0.00194352	0.00206864
465.612	0.000786393	0.000985385
465.982	0.00298418	0.00306521
466.352	0.00212806	0.00231682
466.722	0.00076056	0.00106758
467.092	0.00236566	0.00264304
467.462	0.00209394	0.00209198
467.832	-0.000608241	-0.000308632
468.202	-0.000270598	-0.000120255
468.571	0.0013345	0.00165766
468.941	0.00381645	0.00423194
469.311	0.000979924	0.00133144
469.68	0.00279929	0.00316596
470.05	0.000837627	0.00126715
470.419	0.000332113	0.000519398
470.789	0.00294565	0.00321138
471.158	0.00161037	0.00195542
471.527	0.00341893	0.00394282
471.897	0.000617312	0.000977389
472.266	-8.71757e-05	0.000274411
472.635	0.00237767	0.00262929
473.004	0.00388237	0.00403205
473.373	0.00300388	0.00327022
473.742	0.00178066	0.00220904
474.111	0.00205946	0.00247322
474.48	0.00378846	0.00413184
474.849	0.0026182	0.00285829
475.218	0.0032623	0.00370039
475.587	0.00221334	0.00249656
475.956	1.53788e-05	0.000437522
476.325	0.00192278	0.0023875
476.693	0.0034655	0.00390636
477.062	0.00187682	0.00246106
477.43	0.00037272	0.000978348
477.799	0.00165556	0.00225222
478.167	0.00330921	0.00384559
478.536	0.00254545	0.00311863
478.904	0.00300172	0.00356382
479.273	0.0017175	0.00229571
479.641	0.00231443	0.00304475
480.009	0.00329184	0.00392843
480.377	0.00315974	0.00374197
480.745	0.0011147	0.00194135
481.114	0.00309935	0.00371894
481.482	0.00324303	0.0039329
481.85	0.00484735	0.00567308
482.218	0.00486126	0.00553203
482.585	0.00476674	0.00558481
482.953	0.00215692	0.00307001
483.321	0.000300405	0.00139956
483.689	0.00269941	0.00381041
484.057	0.00621399	0.00738735
484.424	0.00671959	0.00769054
484.792	0.0030222	0.00413695
485.159	0.00281735	0.00391243
485.527	0.0015759	0.00299102
485.894	0.00398467	0.00537724
486.262	0.00441337	0.0059622
486.629	0.00101742	0.00272076
486.996	0.00287221	0.00476061
487.364	0.00382483	0.00559568
487.731	0.00507881	0.0067752
488.098	0.00522543	0.00723255
488.465	0.00492165	0.00694023
488.832	0.00595894	0.0081028
489.199	0.00706605	0.00929159
489.566	0.00305935	0.0054943
489.933	0.00610902	0.00844917
490.3	0.00591972	0.00839704
490.667	0.00472959	0.0073576
491.034	0.00715573	0.00993316
491.401	0.00490973	0.00803467
491.767	0.00511242	0.0084287
492.134	0.00839173	0.0115947
492.5	0.00537075	0.00901046
492.867	0.0082668	0.0116804
493.234	0.00640035	0.0104772
493.6	0.0102013	0.0144686
493.966	0.0105118	0.015004
494.333	0.00981911	0.0145716
494.699	0.00919178	0.0143762
495.065	0.00927895	0.0149257
495.431	0.0138995	0.0205699
495.798	0.019323	0.0284754
496.164	0.0282987	0.0419542
496.53	0.0409436	0.0606128
496.896	0.0516944	0.0787998
497.262	0.0623968	0.0986728
497.628	0.0791642	0.125218
497.994	0.108423	0.166367
498.359	0.122443	0.192862
498.725	0.13445	0.218644
499.091	0.164637	0.263095
499.457	0.185755	0.300061
499.822	0.20979	0.338854
500.188	0.237439	0.383365
500.553	0.261808	0.425768
500.919	0.289072	0.469958
501.284	0.318302	0.517153
501.65	0.336191	0.555372
502.015	0.359157	0.597171
502.38	0.38718	0.642799
502.745	0.414462	0.687174
503.111	0.442851	0.734392
503.476	0.467655	0.776118
503.841	0.480936	0.805877
504.206	0.514275	0.852482
504.571	0.531788	0.880881
504.936	0.54101	0.903414
505.301	0.55798	0.930161
505.665	0.587141	0.968188
506.03	0.598195	0.992036
506.395	0.61764	1.02276
506.76	0.630112	1.04284
507.124	0.648774	1.06951
507.489	0.668082	1.09684
507.854	0.690999	1.12664
508.218	0.709153	1.15215
508.582	0.716148	1.16492
508.947	0.734524	1.18885
509.311	0.755764	1.21417
509.676	0.75774	1.2201
510.04	0.773839	1.23832
510.404	0.788133	1.25512
510.768	0.785135	1.25248
511.132	0.795561	1.26425
511.496	0.808578	1.27712
511.86	0.815937	1.28475
512.224	0.817551	1.28342
512.588	0.816546	1.27927
512.952	0.826672	1.28996
513.316	0.831562	1.29294
513.68	0.829167	1.28304
514.043	0.828561	1.27921
514.407	0.824581	1.26944
514.771	0.823289	1.26323
515.134	0.812416	1.2456
515.498	0.812524	1.23961
515.861	0.806595	1.22617
516.225	0.801662	1.21405
516.588	0.794267	1.20327
516.951	0.781544	1.18286
517.315	0.777113	1.17022
517.678	0.764343	1.15085
518.041	0.758414	1.139
518.404	0.749202	1.12246
518.767	0.738511	1.10302
519.13	0.72352	1.08081
519.493	0.710307	1.06149
519.856	0.699364	1.04286
520.219	0.684934	1.02117
520.582	0.677868	1.00764
520.945	0.664366	0.987645
521.307	0.648942	0.964786
521.67	0.637442	0.946916
522.033	0.619758	0.921439
522.395	0.608258	0.903461
522.758	0.592066	0.880764
523.12	0.58665	0.870941
523.483	0.572757	0.850211
523.845	0.561132	0.832535
524.208	0.549159	0.816302
524.57	0.542725	0.803332
524.932	0.529687	0.787137
525.294	0.517129	0.768899
525.656	0.509132	0.755776
526.019	0.496573	0.738399
526.381	0.487316	0.726686
526.743	0.480712	0.71472
527.105	0.468376	0.698546
527.466	0.465745	0.693622
527.828	0.455137	0.678232
528.19	0.446736	0.666478
528.552	0.43573	0.651712
528.914	0.43289	0.647169
529.275	0.424096	0.634839
529.637	0.418085	0.62612
529.998	0.413074	0.618055
530.36	0.40714	0.609972
530.721	0.39827	0.596788
531.083	0.397359	0.594658
531.444	0.392164	0.585749
531.805	0.384917	0.576622
532.167	0.379071	0.569247
532.528	0.37673	0.563334
532.889	0.369595	0.5547
533.25	0.363185	0.545792
533.611	0.360487	0.541656
533.972	0.357856	0.536563
534.333	0.352256	0.52915
534.694	0.350205	0.525959
535.055	0.349946	0.523167
535.416	0.342109	0.513264
535.777	0.342543	0.513476
536.137	0.337554	0.506783
536.498	0.33655	0.503953
536.859	0.333338	0.499614
537.219	0.334469	0.500437
537.58	0.328401	0.49242
537.94	0.326325	0.489533
538.301	0.326469	0.489713
538.661	0.324048	0.48588
539.021	0.323124	0.4835
539.382	0.320846	0.480166
539.742	0.321557	0.480638
540.102	0.318063	0.47598
540.462	0.317161	0.473428
540.822	0.314471	0.468573
541.182	0.311277	0.464571
541.542	0.306487	0.455935
541.902	0.303651	0.450641
542.262	0.294638	0.436477
542.622	0.283073	0.420047
542.982	0.2683	0.398587
543.341	0.256127	0.380228
543.701	0.242725	0.359725
544.061	0.225573	0.334462
544.42	0.213818	0.315684
544.78	0.195344	0.289633
545.139	0.179775	0.264931
545.499	0.164238	0.24214
545.858	0.150706	0.220993
546.217	0.134825	0.196807
546.577	0.116462	0.171063
546.936	0.0985884	0.145776
547.295	0.0847975	0.125375
547.654	0.0732927	0.107133
548.013	0.0601807	0.0875636
548.372	0.0482696	0.0702729
548.731	0.0367024	0.0535415
549.09	0.0293048	0.0413695
549.449	0.0185253	0.0270922
549.808	0.0129611	0.0186673
550.167	0.00847105	0.012258
550.525	0.00834171	0.01109
550.884	0.0072918	0.00926952
551.243	0.00841351	0.00995523
551.601	0.00452094	0.00580645
551.96	0.00479093	0.00605623
552.318	0.00323715	0.00421051
552.677	0.00283316	0.00366681
553.035	0.00474428	0.0056299
553.394	0.00319154	0.00412832
553.752	0.00419315	0.00496818
554.11	0.00446504	0.00492916
554.468	0.00240557	0.00310967
554.826	0.0025058	0.00342822
555.184	0.00267289	0.00330668
555.543	0.00258736	0.00309784
555.901	0.00410536	0.00469409
556.258	0.00583583	0.00639748
556.616	0.00404843	0.00449228
556.974	0.00282711	0.00340007
557.332	0.0026341	0.00318035
557.69	0.00377705	0.00412736
558.047	0.0061739	0.00647296
558.405	0.00378811	0.00425721
558.763	0.00340347	0.00366521
559.12	0.00303179	0.00340039
559.478	0.0029853	0.00320946
559.835	0.00478281	0.00508204
560.193	0.00165616	0.00191448
560.55	0.00474989	0.00502479
560.907	0.00327206	0.00353952
561.264	0.00325409	0.00361116
561.622	0.00244152	0.00279528
561.979	0.00303256	0.00339528
562.336	0.00564618	0.00588032
562.693	0.00278979	0.00299805
563.05	0.00288759	0.00316244
563.407	0.00556307	0.00570282
563.764	0.00578986	0.00595357
564.121	0.00581302	0.00583363
564.477	0.00335094	0.00344773
564.834	0.00638324	0.00661465
565.191	0.00519536	0.00544888
565.547	0.00566225	0.00589887
565.904	0.00343889	0.00360988
566.261	0.00746192	0.00774235
566.617	0.00732913	0.00749513
566.973	0.00580256	0.00629226
567.33	0.00842379	0.00859949
567.686	0.00733967	0.00759235
568.043	0.00814204	0.00848179
568.399	0.00939395	0.00971088
568.755	0.0106147	0.0109668
569.111	0.0133903	0.0138696
569.467	0.0177046	0.0185099
569.823	0.0304615	0.0311763
570.179	0.0447088	0.045952
570.535	0.0658721	0.0677098
570.891	0.0913253	0.0937906
571.247	0.118876	0.121912
571.603	0.153961	0.157325
571.958	0.188486	0.192489
572.314	0.229699	0.234695
572.67	0.272213	0.277493
573.025	0.318943	0.325534
573.381	0.361865	0.368405
573.736	0.409155	0.416589
574.092	0.455879	0.464933
574.447	0.504232	0.512843
574.803	0.550742	0.560052
575.158	0.597262	0.607903
575.513	0.641504	0.651224
575.868	0.683498	0.694207
576.223	0.729172	0.739338
576.579	0.7709	0.781413
576.934	0.81027	0.820316
577.289	0.841384	0.85151
577.643	0.874264	0.884782
577.998	0.894179	0.903461
578.353	0.909913	0.919103
578.708	0.919931	0.929671
579.063	0.938823	0.947313
579.417	0.946233	0.95311
579.772	0.955926	0.962836
580.127	0.961859	0.968429
580.481	0.965346	0.970916
580.836	0.97298	0.977417
581.19	0.978921	0.983242
581.544	0.984389	0.988053
581.899	0.986729	0.989788
582.253	0.984836	0.987946
582.607	0.996477	0.998284
582.962	0.994745	0.996401
583.316	0.993436	0.995171
583.67	0.995533	0.995809
584.024	1	1
584.378	0.998375	0.998665
584.732	0.997675	0.996561
585.086	0.99956	0.999062
585.439	0.995105	0.994908
585.793	0.994132	0.992717
586.147	0.99095	0.988046
586.501	0.989455	0.987209
586.854	0.987452	0.985465
587.208	0.985506	0.983074
587.561	0.983065	0.97925
587.915	0.975591	0.971937
588.268	0.977197	0.972879
588.622	0.97592	0.973241
588.975	0.969645	0.965408
589.328	0.970521	0.965805
589.681	0.966042	0.96194
590.035	0.960346	0.955904
590.388	0.957951	0.95319
590.741	0.952054	0.947466
591.094	0.9512	0.945316
591.447	0.947726	0.942284
591.8	0.945816	0.940716
592.153	0.935618	0.930709
592.505	0.940294	0.933803
592.858	0.934846	0.929688
593.211	0.928874	0.922591
593.564	0.922211	0.915765
593.916	0.919124	0.912374
594.269	0.919818	0.913808
594.621	0.912465	0.905702
594.974	0.907431	0.900116
595.326	0.900159	0.89369
595.679	0.895961	0.889344
596.031	0.897269	0.89031
596.383	0.888502	0.881322
596.735	0.8895	0.882142
597.088	0.883024	0.874744
597.44	0.877561	0.869937
597.792	0.871144	0.863146
598.144	0.872977	0.864233
598.496	0.863181	0.853887
598.848	0.857784	0.849045
599.199	0.854895	0.847407
599.551	0.849024	0.840057
599.903	0.844286	0.835324
600.255	0.83575	0.827175
600.606	0.833159	0.822914
600.958	0.832173	0.822283
601.31	0.82011	0.810458
601.661	0.817431	0.806944
602.013	0.809727	0.799117
602.364	0.805497	0.795319
602.715	0.797663	0.786706
603.067	0.795437	0.784688
603.418	0.787266	0.777192
603.769	0.778515	0.76848
604.12	0.774135	0.762672
604.471	0.771259	0.760376
604.822	0.759295	0.747986
605.173	0.757055	0.744973
605.524	0.752253	0.740997
605.875	0.745655	0.734038
606.226	0.736952	0.72472
606.577	0.732932	0.721771
606.928	0.72867	0.71663
607.278	0.725044	0.71241
607.629	0.713337	0.701902
607.979	0.707887	0.695984
608.33	0.702002	0.690034
608.681	0.701594	0.690216
609.031	0.690434	0.678039
609.381	0.688924	0.675836
609.732	0.678952	0.666451
610.082	0.672634	0.660123
610.432	0.669061	0.656814
610.782	0.664749	0.651944
611.133	0.656311	0.643702
611.483	0.648512	0.635962
611.833	0.642372	0.629646
612.183	0.637044	0.625058
612.533	0.631235	0.619179
612.882	0.625551	0.613296
613.232	0.617626	0.605293
613.582	0.614275	0.601617
613.932	0.609034	0.596884
614.281	0.604833	0.59163
614.631	0.598243	0.585753
614.981	0.593432	0.580418
615.33	0.58402	0.571626
615.68	0.583925	0.571298
616.029	0.575224	0.562332
616.378	0.570919	0.557962
616.728	0.561136	0.549209
617.077	0.561942	0.549809
617.426	0.557407	0.54453
617.775	0.551186	0.538806
618.124	0.542874	0.530683
618.474	0.542063	0.529327
618.823	0.537094	0.523501
619.172	0.529891	0.517717
619.52	0.528634	0.516137
619.869	0.517971	0.505409
620.218	0.51791	0.504986
620.567	0.511424	0.498757
620.916	0.507342	0.494683
621.264	0.502557	0.490029
621.613	0.49927	0.48661
621.961	0.498047	0.485504
622.31	0.487622	0.475755
622.658	0.486575	0.474093
623.007	0.482058	0.469469
623.355	0.4757	0.463172
623.703	0.475127	0.462825
624.052	0.471079	0.45893
624.4	0.464852	0.452799
624.748	0.462021	0.449816
625.096	0.454345	0.442986
625.444	0.452746	0.440993
625.792	0.447901	0.436319
626.14	0.442856	0.430419
626.488	0.437992	0.426716
626.836	0.434708	0.423109
627.183	0.433305	0.421577
627.531	0.427267	0.416009
627.879	0.418636	0.406809
628.227	0.417029	0.404872
628.574	0.411018	0.400024
628.922	0.408095	0.397124
629.269	0.400623	0.389066
629.617	0.395647	0.384959
629.964	0.393446	0.38266
630.311	0.38867	0.378303
630.658	0.381218	0.370921
631.006	0.377315	0.366873
631.353	0.37012	0.359877
631.7	0.368751	0.358787
632.047	0.364132	0.353926
632.394	0.360457	0.350611
632.741	0.351404	0.341154
633.088	0.34886	0.338799
633.435	0.345852	0.335552
633.782	0.343847	0.334192
634.128	0.335925	0.32587
634.475	0.33441	0.324587
634.822	0.329957	0.320653
635.168	0.326892	0.317581
635.515	0.321624	0.312501
635.861	0.317495	0.308422
636.208	0.313115	0.303802
636.554	0.311432	0.302305
636.901	0.307076	0.297889
637.247	0.305239	0.296276
637.593	0.301832	0.2927
637.939	0.297216	0.288377
638.285	0.291147	0.282595
638.631	0.289489	0.28117
638.978	0.285534	0.276936
639.324	0.283027	0.274121
639.669	0.281611	0.273208
640.015	0.280104	0.272039
640.361	0.271884	0.263557
640.707	0.269507	0.261372
641.053	0.270451	0.262413
641.398	0.264018	0.256158
641.744	0.259528	0.251782
642.09	0.261336	0.253409
642.435	0.254211	0.246321
642.781	0.25661	0.24941
643.126	0.25125	0.24391
643.471	0.249605	0.24198
643.817	0.243813	0.236299
644.162	0.243561	0.23623
644.507	0.240207	0.232802
644.852	0.237861	0.230753
645.197	0.237514	0.229806
645.542	0.235337	0.228395
645.887	0.232163	0.225153
646.232	0.229327	0.222598
646.577	0.224712	0.218114
646.922	0.21973	0.213261
647.267	0.22214	0.215061
647.612	0.220204	0.213537
647.956	0.217141	0.211022
648.301	0.213907	0.207153
648.646	0.211103	0.204621
648.99	0.208785	0.202878
649.335	0.208031	0.201398
649.679	0.20529	0.198818
650.023	0.203912	0.197534
650.368	0.199666	0.193549
650.712	0.199347	0.192879
651.056	0.197092	0.191234
651.4	0.192873	0.186949
651.745	0.194541	0.188428
652.089	0.190062	0.183938
652.433	0.190814	0.18487
652.777	0.186472	0.180698
653.121	0.185098	0.17905
653.464	0.180865	0.174971
653.808	0.178157	0.17237
654.152	0.175035	0.169197
654.496	0.175995	0.170422
654.839	0.174409	0.169254
655.183	0.171913	0.166455
655.527	0.1704	0.164986
655.87	0.168827	0.163507
656.213	0.166016	0.160498
656.557	0.163886	0.158507
656.9	0.161131	0.155996
657.244	0.159623	0.15465
657.587	0.156266	0.15138
657.93	0.154523	0.149831
658.273	0.155929	0.150832
658.616	0.1507	0.146144
658.959	0.14971	0.14512
659.302	0.148742	0.144322
659.645	0.14886	0.143917
659.988	0.144121	0.139405
660.331	0.140508	0.136276
660.674	0.142108	0.137705
661.016	0.140353	0.135544
661.359	0.139038	0.134846
661.702	0.138479	0.13372
662.044	0.135795	0.131274
662.387	0.134821	0.130675
662.729	0.13244	0.128411
663.072	0.131615	0.127546
663.414	0.130595	0.126509
663.756	0.129157	0.125123
664.099	0.125782	0.121804
664.441	0.125467	0.121587
664.783	0.125837	0.121661
665.125	0.123278	0.119068
665.467	0.120706	0.116741
665.809	0.120871	0.117169
666.151	0.119139	0.115447
666.493	0.118338	0.114624
666.835	0.118029	0.114205
667.176	0.114403	0.110641
667.518	0.115709	0.112028
667.86	0.113454	0.109872
668.202	0.109819	0.106276
668.543	0.109983	0.106244
668.885	0.108507	0.105063
669.226	0.110122	0.106183
669.568	0.108924	0.105576
669.909	0.104876	0.101204
670.25	0.104308	0.100925
670.591	0.103747	0.100401
670.933	0.104456	0.100876
671.274	0.10325	0.0999652
671.615	0.100818	0.0976743
671.956	0.100241	0.0966477
672.297	0.0985662	0.0949868
672.638	0.0970575	0.0938265
672.979	0.0957821	0.092708
673.32	0.0997413	0.0963406
673.661	0.0935106	0.0903468
674.001	0.0956956	0.0922133
674.342	0.0900682	0.0867241
674.683	0.0933497	0.0903973
675.023	0.0918129	0.0887233
675.364	0.0922427	0.0893591
675.704	0.0888178	0.0857828
676.045	0.089247	0.0862197
676.385	0.0859578	0.0831651
676.725	0.0863214	0.0832668
677.066	0.0867728	0.0839432
677.406	0.0872424	0.084469
677.746	0.0851476	0.0826175
678.086	0.0824243	0.0797759
678.426	0.0830929	0.0802905
678.766	0.0810912	0.0784863
679.106	0.0801837	0.0774571
679.446	0.077405	0.0747277
679.786	0.0795856	0.0770436
680.126	0.078651	0.0758842
680.465	0.0769725	0.0743542
680.805	0.0768553	0.0743292
681.145	0.075645	0.0732677
681.484	0.0773171	0.0745608
681.824	0.075215	0.0724813
682.163	0.0743758	0.0717949
682.503	0.0734517	0.071232
682.842	0.0716956	0.0693291
683.182	0.0681346	0.0657093
683.521	0.0707324	0.0683031
683.86	0.0700658	0.0674814
684.199	0.071369	0.0690876
684.538	0.0687528	0.0662092
684.877	0.0668671	0.0646231
685.216	0.0660794	0.0638642
685.555	0.0687857	0.0664506
685.894	0.0668944	0.0646807
686.233	0.0656836	0.0632744
686.572	0.0677868	0.0653766
686.911	0.06361	0.0615531
687.249	0.0633395	0.0612957
687.588	0.0628846	0.0607107
687.927	0.0614222	0.0589245
688.265	0.0615973	0.0595452
688.604	0.0607135	0.0585954
688.942	0.060309	0.0583984
689.281	0.062712	0.0608086
689.619	0.058384	0.056377
689.957	0.0614883	0.059558
690.295	0.0585394	0.0563313
690.634	0.0542204	0.0526559
690.972	0.0575016	0.0556801
691.31	0.0588174	0.0566614
691.648	0.0572222	0.0551419
691.986	0.0568112	0.0547395
692.324	0.0559523	0.0541565
692.662	0.0556593	0.0535846
692.999	0.0536355	0.0515416
693.337	0.0540086	0.0522945
693.675	0.0508114	0.0488314
694.012	0.0537715	0.0517271
694.35	0.0531863	0.051279
694.688	0.0517064	0.0500666
695.025	0.0501173	0.0484988
695.362	0.0507305	0.0487959
695.7	0.0514072	0.0496617
696.037	0.049699	0.0482288
696.374	0.0493038	0.0474629
696.712	0.0476015	0.0457486
697.049	0.0471658	0.0456526
697.386	0.0480287	0.0465203
697.723	0.047253	0.0458423
698.06	0.0489648	0.0471939
698.397	0.0452641	0.0436751
698.734	0.0463017	0.0449055
699.071	0.0466119	0.045147
699.408	0.0471095	0.0455154
699.744	0.0438508	0.0423607
700.081	0.0436223	0.0419682
700.418	0.0441269	0.0425414
700.754	0.0435957	0.0418825
701.091	0.0431822	0.0418502
701.427	0.0439374	0.0423879
701.764	0.0425994	0.0409547
702.1	0.0410579	0.0398449
702.436	0.0423799	0.0408703
702.773	0.0425974	0.0413257
703.109	0.0388313	0.0374027
703.445	0.0407284	0.0394144
703.781	0.0404322	0.0389545
704.117	0.0388072	0.0374216
704.453	0.0379324	0.0366185
704.789	0.0390819	0.0377037
705.125	0.0382768	0.0372051
705.461	0.0356549	0.0345176
705.797	0.0360094	0.034657
706.133	0.033257	0.0319305
706.468	0.0341175	0.0330652
706.804	0.0329895	0.0316641
707.14	0.0308186	0.0296405
707.475	0.0290203	0.027814
707.811	0.027916	0.0270026
708.146	0.0250629	0.0238766
708.481	0.0252584	0.0244325
708.817	0.0253218	0.024657
709.152	0.0194059	0.0188218
709.487	0.0192313	0.0185896
709.822	0.0185129	0.0178732
710.157	0.0175694	0.017096
710.493	0.0135216	0.0131605
710.828	0.0146546	0.014206
711.162	0.0121223	0.0118141
711.497	0.0107806	0.0103803
711.832	0.00716592	0.00719321
712.167	0.00671968	0.00647264
712.502	0.00662628	0.00636294
712.836	0.00888878	0.00879394
713.171	0.00490869	0.00480955
713.506	0.00538112	0.00533438
713.84	0.0052059	0.00520581
714.175	0.00329444	0.003165
714.509	0.00193859	0.00192503
714.843	0.00290565	0.00281255
715.178	0.00106874	0.00114914
715.512	0.00309779	0.00314101
715.846	0.000849463	0.000932613
716.18	0.00152509	0.00155627
716.514	-0.00177444	-0.00176192
716.849	0.000940872	0.000982826
717.183	-0.00205843	-0.00186427
717.516	0.000239236	0.000278569
717.85	-0.000409439	-0.000419931
718.184	-0.000489011	-0.000483258
718.518	-0.00134513	-0.00125084
718.852	0.0015009	0.00156043
719.185	0.000636925	0.000620463
719.519	0.000659993	0.000655964
719.853	-7.33516e-05	-7.96371e-05
720.186	0.000239927	0.00031215
720.52	0.0017734	0.00172962
720.853	-2.71287e-05	-2.6226e-05
721.186	-0.000749501	-0.000712253
721.52	0.000130029	0.000301916
721.853	-0.000661289	-0.000716731
722.186	0.000128301	3.51813e-06
722.519	-0.000470522	-0.000411616
722.852	-0.000572386	-0.000604791
723.185	0.00172614	0.0017341
723.518	6.11697e-05	0.000195094
723.851	6.20336e-05	0.000143602
724.184	-0.000102122	-3.77392e-05
724.517	0.00135273	0.00134039
724.85	0.00117026	0.00125372
725.182	-0.000534889	-0.00042377
725.515	-0.000591739	-0.000572489
725.848	0.000825963	0.00093805
726.18	-0.00113207	-0.00101545
726.513	0.00154116	0.00154604
726.845	0.000120179	0.000176544
727.178	-0.00124508	-0.00121534
727.51	0.000259366	0.000314389
727.842	0.00108196	0.00103848
728.175	-0.000117069	-0.000139764
728.507	-0.00165236	-0.00152397
728.839	0.000874778	0.000705537
729.171	0.00117562	0.00127803
729.503	-0.000364772	-0.000285285
729.835	-0.000312155	-0.000327822
730.167	0.000978455	0.00106086
730.499	0.000343345	0.000382832
730.831	-8.47566e-05	-5.78882e-05
731.162	-0.000182559	-0.000245307
731.494	8.07819e-05	8.8272e-05
731.826	-0.00214716	-0.00215467
732.157	-0.00013599	-6.71638e-05
732.489	0.00263539	0.00247961
732.82	-0.000239841	-0.000172386
733.152	-0.00181962	-0.00171107
733.483	-0.000116464	-0.000167909
733.814	2.1081e-05	3.00637e-05
734.146	0.0018312	0.00180382
734.477	0.000609623	0.00069978
734.808	0.00189997	0.0019842
735.139	-0.000433199	-0.000409698
735.47	-0.000162168	-0.000197333
735.801	0.000434495	0.000382512
736.132	0.000357773	0.000400422
736.463	0.00116577	0.00114658
736.794	0.000304293	0.000359485
737.125	-0.000897932	-0.000803724
737.455	0.00116032	0.00127739
737.786	4.7778e-05	-3.51802e-06
738.117	0.000549749	0.000565133
738.447	-0.000218154	-5.2451e-05
738.778	0.000432939	0.000379634
739.108	-0.000125363	-9.81863e-05
739.439	9.40872e-05	0.000150958
739.769	-0.00023241	-0.0001484
740.099	0.00100541	0.00104487
740.43	-0.00047873	-0.000345733
740.76	-0.000898624	-0.000855535
741.09	0.000651353	0.000620783
741.42	0.00100731	0.000991461
741.75	-0.000215131	-0.000135606
742.08	0.00149114	0.00147024
742.41	-0.00152682	-0.00146416
742.74	0.0009985	0.00102408
743.07	-0.00105121	-0.000971952
743.4	-0.00255038	-0.00258259
743.729	0.000652995	0.000661401
744.059	-0.000564005	-0.000450315
744.389	0.00154721	0.00155787
744.718	-0.000977159	-0.000985705
745.048	-5.81453e-05	6.52445e-05
745.377	-0.0010233	-0.000586881
745.707	-0.00130789	-0.00118912
746.036	0.000942859	0.000981227
746.365	-0.000723236	-0.000710973
746.694	-0.000374707	-0.000244987
747.024	-0.000104541	-9.05106e-05
747.353	0.000784751	0.000782295
747.682	-0.000936553	-0.000833787
748.011	9.58151e-05	0.00020213
748.34	-0.000378768	-0.0002565
748.669	1.55516e-05	2.17482e-05
748.998	0.00158799	0.00158314
749.326	0.00172882	0.00162056
749.655	0.00036313	0.000310871
749.984	0.00119117	0.00122813
750.312	0.00104455	0.00102121
750.641	0.00125709	0.00128378
750.97	0.000200357	0.000289123
751.298	0.00142772	0.00147824
751.626	0.00128664	0.00135223
751.955	0.000184459	0.00023987
752.283	0.000961521	0.000908306
752.611	0.00176182	0.00159465
752.94	-0.000704833	-0.000752871
753.268	0.000546898	0.00036876
753.596	-0.00199795	-0.00194134
753.924	0.0013142	0.00133911
754.252	-0.000220573	-0.000213643
754.58	0.00142721	0.00138325
754.908	0.00132189	0.00126363
755.236	0.000824062	0.000803403
755.563	0.0016445	0.00162344
755.891	0.00100325	0.00100873
756.219	0.000564437	0.000629738
756.546	0.00140051	0.00140404
756.874	-0.00064254	-0.00058848
757.201	0.00151602	0.00135478
757.529	0.00198534	0.00201427
757.856	0.00163732	0.00147344
758.184	0.00290141	0.00284453
758.511	0.00185954	0.00199859
758.838	0.000176597	0.000126971
759.165	0.00162048	0.0015873
759.492	0.000239581	0.000241149
759.82	0.0013186	0.00137109
760.147	0.00227848	0.00232066
760.474	-6.74765e-05	1.59913e-06
760.8	0.000244851	0.000399463
761.127	0.000786738	0.000745515
761.454	0.000434754	0.000593917
761.781	0.00300008	0.00304315
762.108	0.000515795	0.000486456
762.434	5.94417e-05	5.30911e-05
762.761	0.00114987	0.00114242
763.087	-0.000628976	-0.000641571
763.414	4.41493e-05	3.96585e-05
763.74	0.000910028	0.000852977
764.067	0.00109423	0.00115042
764.393	0.000976468	0.00100713
764.719	5.91825e-05	0.000213644
765.045	-3.45293e-07	-4.79749e-06
765.372	-0.000288828	-0.000264497
765.698	0.000287014	0.000299677
766.024	-0.00146384	-0.00142323
766.35	0.000153529	0.00022164
766.676	0.00124853	0.00129434
767.002	-0.000757018	-0.000794129
767.327	0.00136699	0.00138069
767.653	0.00229766	0.00226437
767.979	0.00106658	0.00105735
768.305	-0.000123031	-0.000104584
768.63	-7.60263e-06	4.02981e-05
768.956	0.000680037	0.000540187
769.281	-0.00136949	-0.0012454
769.607	-0.00143101	-0.00150543
769.932	-0.000275609	-0.000255861
770.257	-0.000960139	-0.000818435
770.583	-0.00099729	-0.000890397
770.908	-0.00123567	-0.00124412
771.233	0.00102978	0.000940609
771.558	-0.000569967	-0.000442
771.883	0.000676495	0.000805003
772.208	0.000439679	0.000518118
772.533	0.00228574	0.00216522
772.858	0.0021094	0.00205456
773.183	-0.000877974	-0.000744875
773.508	0.000746132	0.000842742
773.833	-7.77167e-07	5.24515e-05
774.157	-0.000218241	3.8699e-05
774.482	0.000676409	0.000645409
774.806	0.00145701	0.00152749
775.131	0.0022739	0.00222791
775.455	-0.000525126	-0.0004049
775.78	0.00083538	0.000882401
776.104	0.00141381	0.00141587
776.429	0.0010804	0.00116097
776.753	0.000797538	0.000855215
777.077	-0.00162748	-0.00162024
777.401	-0.000295222	-0.000218441
777.725	0.000447973	0.000521317
778.049	0.00200244	0.00210126
778.373	0.000407452	0.000420252
778.697	0.00187371	0.00186811
779.021	0.00264541	0.00255733
779.345	0.000141433	6.26859e-05
779.669	-0.000133484	-0.000168228
779.992	-0.00141581	-0.00117409
780.316	-0.000187915	-0.000392427
780.64	-0.000725828	-0.000740717
780.963	0.000775334	0.000765024
781.287	-0.000628544	-0.000529632
781.61	-0.000499034	-0.000409058
781.933	0.000828123	0.000951803
782.257	-0.00258433	-0.00250488
782.58	0.00192226	0.00182525
782.903	0.0025833	0.00232098
783.226	0.00054949	0.00045991
783.549	0.000345246	0.000470784
783.873	0.000808597	0.000888797
784.196	0.000459118	0.000542425
784.518	-0.000106442	-2.14285e-05
784.841	-0.00111125	-0.0010759
785.164	0.000448837	0.000670995
785.487	0.00207147	0.00208367
785.81	-0.000860867	-0.000776858
786.132	0.00228384	0.0022746
786.455	0.00116352	0.00121502
786.778	-0.000221178	-0.00016471
787.1	0.00123756	0.0012953
787.422	-1.88345e-05	-4.34968e-05
787.745	0.00139939	0.00138101
788.067	0.000863201	0.000929415
788.389	0.000604094	0.000639333
788.712	0.000745354	0.000837305
789.034	0.00031397	0.00045991
789.356	-0.000249172	-0.000142963
789.678	-0.000469659	-0.000396904
790	-0.00167189	-0.00167621
790.322	0.00106166	0.00103368
790.644	0.0003792	0.000490294
790.966	-0.00100662	-0.00105255
791.288	-0.00155707	-0.00141204
791.609	6.47986e-06	1.31129e-05
791.931	0.000300492	0.000327182
792.253	-0.00180632	-0.00182589
792.574	0.000171586	0.000182621
792.896	-0.000266106	-0.000194454
793.217	0.000734986	0.000697221
793.539	-0.00100014	-0.000868328
793.86	0.00419729	0.00409921
794.181	-0.00174463	-0.00159241
794.503	0.00220582	0.00217546
794.824	0.000981998	0.00106054
795.145	5.01108e-06	4.66946e-05
795.466	-0.00271462	-0.00259379
795.787	0.000103591	1.50318e-05
796.108	-0.000480372	-0.000359165
796.429	5.69362e-05	6.68437e-05
796.75	-0.000664658	-0.000583363
797.07	1.1059e-05	9.11505e-05
797.391	0.00211511	0.00212748
797.712	-0.000891193	-0.0010001
798.033	-0.000811967	-0.000805643
798.353	0.00122348	0.00121438
798.674	-0.00165754	-0.00169924
798.994	0.0028608	0.00286181
799.315	0.000284767	0.000420571
799.635	0.000381101	0.000338376
799.955	-0.000552773	-0.000484536
800.276	-1.96127e-05	0.000122493
800.596	0.000877888	0.000921419
800.916	-0.003106	-0.00291586
801.236	0.00099634	0.00100457
801.556	0.00212115	0.00222727
801.876	0.00081836	0.000890076
802.196	0.00179379	0.00157099
802.516	-0.000835553	-0.000737519
802.836	-0.00105691	-0.00102537
803.155	-0.00152588	-0.00147568
803.475	0.000698958	0.000745515
803.795	-5.11477e-05	-5.18123e-05
804.114	0.000622583	0.000672595
804.434	-0.0012157	-0.00105094
804.753	0.00198585	0.00198676
805.073	0.00138513	0.00129018
805.392	0.000154738	1.63112e-05
805.711	-0.000288915	-0.000204049
806.031	6.43664e-05	8.2835e-05
806.35	-0.000431903	-0.000692424
806.669	0.00313823	0.00310103
806.988	0.00173763	0.00187834
807.307	-0.00270788	-0.00250551
807.626	0.000983466	0.000899351
807.945	0.00133683	0.00142195
808.264	0.00144293	0.00141011
808.583	0.00014368	0.000140084
808.902	-0.000353627	-0.000520677
809.22	0.000340494	0.000279208
809.539	0.00178221	0.0017616
809.858	0.00149105	0.00152589
810.176	0.00279065	0.00269965
810.495	-0.000319154	-0.000180702
810.813	-0.000191371	-0.000143922
811.131	-0.000387667	-0.000480699
811.45	0.000115427	8.85919e-05
811.768	-0.000127696	-0.000144242
812.086	0.00162264	0.00163975
812.404	-0.00204037	-0.0020293
812.722	-0.000861904	-0.000763425
813.041	0.000804018	0.000831228
813.359	0.000600983	0.000551061
813.676	-0.00100247	-0.00104263
813.994	0.000192667	0.000237311
814.312	0.000975691	0.00101673
814.63	8.18187e-05	-6.39632e-06
814.948	-0.0011395	-0.00117216
815.265	0.000246925	0.00031311
815.583	0.000516486	0.000474942
815.9	0.000246752	0.00035021
816.218	0.0011598	0.00115841
816.535	0.000965496	0.00108261
816.853	-0.0019138	-0.00171555
817.17	-0.000161823	-0.000284006
817.487	0.000186792	0.000278249
817.805	0.000425596	0.000408098
818.122	0.000799957	0.00086481
818.439	-0.000622755	-0.000586881
818.756	0.00107254	0.00108869
819.073	-0.000766089	-0.000656923
819.39	0.0019716	0.00202834
819.707	0.000804623	0.00102536
820.024	0.000426892	0.000475262
820.34	0.00107738	0.00105511
820.657	0.000926357	0.000930694
820.974	0.000114304	0.000230914
821.29	-0.00296724	-0.00292194
821.607	-0.00127618	-0.00103784
821.923	-0.000715978	-0.000658522
822.24	0.00151594	0.001547
822.556	8.02636e-05	-4.38161e-05
822.873	-0.000355699	-0.000233154
823.189	-0.000807992	-0.000860332
823.505	-0.00104645	-0.001034
823.821	-0.00194188	-0.00190297
824.137	0.000682629	0.000639652
824.453	-0.000560204	-0.000469825
824.769	-5.95285e-05	2.9424e-05
825.085	0.00134133	0.0012937
825.401	0.000140396	0.000216203
825.717	0.00175491	0.0016583
826.033	0.00150928	0.00154412
826.349	-0.00163983	-0.00169827
826.664	0.000483396	0.000612147
826.98	0.000904412	0.000877923
827.295	-0.000330558	-0.000314389
827.611	0.00202473	0.00199028
827.926	0.00357333	0.00365753
828.242	-0.000843675	-0.000799885
828.557	-0.00181124	-0.00179263
828.872	-0.000313969	-0.000245946
829.188	-0.000153357	-7.93167e-05
829.503	0.0021774	0.00230243
829.818	0.00327664	0.00330125
830.133	-0.00247564	-0.00232033
830.448	-0.00142764	-0.00125883
830.763	-0.00235547	-0.00229827
831.078	-0.00135532	-0.00135382
831.392	0.00170299	0.00176928
831.707	0.0024245	0.002423
832.022	-0.00200331	-0.00180414
832.337	-0.00158315	-0.00157546
832.651	-0.000967915	-0.000874725
832.966	0.000659561	0.000750312
833.28	0.000613511	0.000560016
833.595	-0.000964372	-0.000999137
833.909	0.00131627	0.00129082
834.223	-4.32853e-05	-3.32621e-05
834.538	0.00144967	0.00145201
834.852	-0.000334273	-0.000244987
835.166	-0.0018039	-0.00166758
835.48	-0.00238976	-0.00231107
835.794	0.00044348	0.000491893
836.108	-0.000297468	-0.00024019
836.422	0.00187812	0.00176864
836.736	-0.000530137	-0.000347651
837.05	-0.00122167	-0.00121918
837.364	-7.57707e-05	4.66946e-05
837.677	0.00139524	0.00133879
837.991	-0.000290902	-0.000215243
838.305	2.33274e-05	7.67583e-05
838.618	0.000249949	0.000279208
838.932	0.000635024	0.000605751
839.245	-0.00174196	-0.00152493
839.558	0.000513894	0.000688586
839.872	-0.000655069	-0.000562575
840.185	0.000506464	0.000427608
840.498	0.000500675	0.000432085
840.811	0.000706561	0.000804043
841.124	-0.000127177	-0.000167909
841.438	0.00172778	0.00183196
841.751	-0.00138418	-0.00131192
842.063	-0.00099202	-0.000988902
842.376	0.000475966	0.000390508
842.689	0.000354145	0.000485816
843.002	0.000418857	0.00055138
843.315	0.000923074	0.00097547
843.627	0.000772224	0.000780376
843.94	-2.58712e-07	-9.05106e-05
844.252	0.000371165	0.000321745
844.565	0.00215096	0.00221064
844.877	0.00127705	0.00126875
845.19	-0.0011306	-0.000950523
845.502	0.000684271	0.0006985
845.814	-0.00087953	-0.000789651
846.126	0.0029771	0.00293249
846.439	-0.000636493	-0.000611828
846.751	0.00169685	0.00164391
847.063	0.000437	0.000348291
847.375	0.000184632	0.000155116
847.687	0.00121951	0.00121854
847.998	-0.000260489	-0.000176225
848.31	0.000128301	0.000150318
848.622	0.000441493	0.000506605
848.934	-0.000266019	-0.000283366
849.245	-0.000386544	-0.000431765
849.557	-0.00117086	-0.00104103
849.868	-0.000686085	-0.000660121
850.18	-0.000506377	-0.000481339
850.491	0.00150047	0.00153517
850.803	9.78888e-05	0.000124732
851.114	0.000442962	0.000603512
851.425	-0.000820088	-0.000850418
851.736	0.0033531	0.00336201
852.048	-0.00121276	-0.0012051
852.359	0.000863719	0.000967794
852.67	-0.000123549	-0.000150638
852.981	0.000486506	0.000665878
853.292	-0.000694379	-0.000728884
853.602	0.000103937	0.000123453
853.913	-0.00157797	-0.00142258
854.224	-0.00140647	-0.00127195
854.535	0.000648329	0.000634855
854.845	-7.3265e-05	9.27491e-06
855.156	0.00213912	0.00225541
855.466	-0.00179275	-0.00165702
855.777	0.00230501	0.00234976
856.087	-0.000447368	-0.000427607
856.398	-0.000149382	4.57351e-05
856.708	-0.000767126	-0.00073688
857.018	0.000299541	0.000390508
857.328	-0.000388099	-0.000224518
857.638	-0.00114823	-0.000937731
857.948	0.000598737	0.000765664
858.258	9.47784e-05	0.000229315
858.568	3.17944e-05	0.000137845
858.878	0.000846958	0.000877923
859.188	0.00199026	0.0020341
859.498	0.00256938	0.00244411
859.808	-0.00105474	-0.00104135
860.117	0.000242605	0.000282407
860.427	-0.000514499	-0.000418653
860.737	0.00120715	0.00128538
861.046	-0.00102001	-0.00100425
861.355	0.000238026	0.000227396
861.665	-6.56624e-05	-0.000130169
861.974	0.000365722	0.000387949
862.283	-9.33096e-05	-7.70782e-05
862.593	-0.000629149	-0.000480059
862.902	-0.000579988	-0.000544984
863.211	-0.00093301	-0.000878243
863.52	0.00157607	0.00154764
863.829	-0.00259496	-0.00253206
864.138	0.00235806	0.00244731
864.447	-0.000447713	-0.000382832
864.756	0.000308181	0.00044232
865.064	0.00204011	0.00197269
865.373	-0.000289605	-0.000191896
865.682	-0.000516313	-0.000339016
865.99	0.000208824	0.000265776
866.299	-0.000511302	-0.000423449
866.607	0.0018223	0.00176864
866.916	-0.00107246	-0.00105862
867.224	-0.000212279	-0.000236032
867.532	0.000134435	8.79522e-05
867.841	0.00052167	0.000451595
868.149	0.00262105	0.00254454
868.457	-0.000764793	-0.000601593
868.765	-0.000178671	-0.000142323
869.073	0.000303343	0.000317587
869.381	0.000335828	0.000541146
869.689	0.000553637	0.000707775
869.997	-9.56421e-05	-2.46262e-05
870.305	0.000971457	0.00091982
870.613	-0.000502144	-0.000507565
870.92	0.000353453	0.000448396
871.228	-0.000426892	-0.000242748
871.535	0.00017772	0.00018486
871.843	-0.000984848	-0.000917901
872.15	0.00121544	0.00133112
872.458	-0.00115479	-0.00105063
872.765	-0.000790367	-0.000665238
873.072	0.000827259	0.000784854
873.38	0.00136379	0.00152333
873.687	0.00134046	0.00136502
873.994	-0.000299973	-0.000232194
874.301	0.00119445	0.00136406
874.608	-0.00127877	-0.00118751
874.915	0.000870026	0.000891676
875.222	0.000245024	0.000187738
875.529	-0.00133131	-0.00120671
875.836	0.000440802	0.00042345
876.142	-0.00116594	-0.00125148
876.449	-0.000105924	1.98292e-05
876.756	0.0014158	0.00142387
877.062	-0.000222042	-4.44559e-05
877.369	0.000413154	0.000555218
877.675	0.002192	0.00226053
877.981	0.0010798	0.00108613
878.288	0.00103755	0.00110756
878.594	-0.000920223	-0.00095628
878.9	0.00100921	0.00115649
879.206	0.000210379	0.000283046
879.513	-0.00087616	-0.000823873
879.819	-0.00146072	-0.00129754
880.125	0.000609796	0.000618544
880.431	-0.000273795	-6.87627e-05
880.736	-0.00111428	-0.00116353
881.042	-0.000532038	-0.000523875
881.348	0.00113129	0.00122078
881.654	-0.00345039	-0.00338536
881.959	-0.000190335	-0.000165031
882.265	0.00103332	0.001026
882.57	0.00153684	0.00151054
882.876	-2.22905e-05	1.53517e-05
883.181	-0.00232367	-0.00208719
883.487	-0.00259876	-0.00244795
883.792	-0.000871322	-0.000841143
884.097	-2.94612e-05	2.01491e-05
884.402	9.60744e-05	0.000283046
884.708	0.000594503	0.000609589
885.013	0.00180615	0.00168037
885.318	-0.000504823	-0.000525474
885.623	0.00170437	0.00173346
885.928	0.00149943	0.00153389
886.232	-0.00104005	-0.00113379
886.537	-5.78e-05	7.96367e-05
886.842	-0.00097163	-0.000986344
887.147	0.00019163	0.000177504
887.451	0.000397776	0.000425049
887.756	0.000168562	0.000278888
888.06	0.00211986	0.00206288
888.365	0.00152095	0.00156523
888.669	0.000299368	0.000234752
888.974	7.51657e-06	9.69074e-05
889.278	0.00181245	0.00159817
889.582	0.00469451	0.00457224
889.886	0.00105976	0.000996259
890.19	-0.000359674	-0.000454793
890.494	9.6852e-05	0.000166629
890.798	0.00222975	0.00240573
891.102	-0.00274659	-0.00265584
891.406	-0.00165703	-0.00168068
891.71	0.00212884	0.00210318
892.014	7.42158e-05	0.000109061
892.317	0.00142289	0.00137781
892.621	-0.000298504	-0.000274091
892.925	-0.00170541	-0.00148303
893.228	0.00071451	0.000720249
893.532	0.000325288	0.000211725
893.835	0.000210379	0.000209806
894.139	-0.00184718	-0.00178847
894.442	0.000302133	0.000266735
894.745	-0.000630358	-0.000535069
895.048	0.000698526	0.000755749
895.351	-0.000566338	-0.000583683
895.655	-0.00025807	-0.000144561
895.958	0.000878493	0.000882401
896.26	0.00257621	0.00256277
896.563	0.0011243	0.00116705
896.866	-0.00180529	-0.00165446
897.169	0.000660338	0.00071769
897.472	0.000384125	0.000477501
897.774	-0.00103427	-0.000890076
898.077	-0.00263383	-0.00252279
898.38	-0.000575323	-0.000387309
898.682	-0.000472423	-0.000330381
898.985	0.002138	0.00206224
899.287	-0.000530223	-0.000255221
899.589	0.000815595	0.000891995
899.892	0.00060323	0.000744236
900.194	-0.000668373	-0.000611188
900.496	0.000244938	0.000143602
900.798	0.00263721	0.0026504
901.1	-0.00128058	-0.00132376
901.402	7.21422e-05	7.80376e-05
901.704	0.000210897	0.000303835
902.006	0.00128059	0.00119103
902.308	0.00167137	0.0016503
902.61	0.000327448	0.000396904
902.911	0.0013472	0.00138485
903.213	-0.0011827	-0.000996259
903.514	0.00155577	0.00154764
903.816	0.00135187	0.00141587
904.117	0.00246994	0.0024374
904.419	-0.000386717	-0.000301277
904.72	-0.000163897	-0.000159273
905.022	0.00168372	0.00171491
905.323	0.000281398	0.000362363
905.624	0.000418511	0.000632616
905.925	-0.00285476	-0.00282822
906.226	0.000463352	0.000443279
906.527	0.000272067	0.000359165
906.828	0.000769373	0.000678991
907.129	1.45148e-05	9.0191e-05
907.43	-0.00233637	-0.00224038
907.731	-0.000322696	-0.000140724
908.031	0.00147671	0.00152333
908.332	-0.000572386	-0.00047942
908.633	0.00115548	0.00116609
908.933	-0.00243461	-0.00218889
909.234	-0.000154047	-0.000133047
909.534	0.0015352	0.001555
909.835	0.000582148	0.000624621
910.135	7.2315e-05	0.000261618
910.435	0.000804968	0.000870247
910.735	0.00123255	0.00142355
911.036	0.0017118	0.00170627
911.336	0.000234743	0.000213644
911.636	0.000209687	0.000177823
911.936	0.0014368	0.00147472
912.236	-0.000490222	-0.000517159
912.535	-0.00103193	-0.000887517
912.835	-9.79746e-05	-0.000126651
913.135	-0.000396912	-0.000296479
913.435	0.000850759	0.000869288
913.734	0.000668201	0.000739118
914.034	0.000737233	0.000850098
914.333	0.00100152	0.00101705
914.633	0.00220055	0.00213388
914.932	-0.000699823	-0.000611188
915.232	0.0010658	0.00117408
915.531	-0.000734467	-0.000681229
915.83	0.00213869	0.00214348
916.129	-0.000970593	-0.000767903
916.428	-0.000734467	-0.000670036
916.727	0.000468363	0.000678671
917.026	0.000335051	0.000366521
917.325	-0.000117155	7.48393e-05
917.624	-0.000670102	-0.000684748
917.923	0.00207044	0.00206064
918.222	-0.000414709	-0.000304795
918.521	0.00267634	0.00273164
918.819	-0.000794169	-0.000590079
919.118	0.00120922	0.00136374
919.416	5.09746e-06	0.000226757
919.715	0.000659734	0.000571529
920.013	0.00175828	0.00181917
920.312	0.00189211	0.00201203
920.61	-0.000562018	-0.00034829
920.908	0.00125346	0.00132664
921.206	-0.00226389	-0.00201458
921.504	-0.00197496	-0.00200979
921.803	0.00109976	0.00115137
922.101	0.00101716	0.00110852
922.398	0.000386371	0.000474942
922.696	0.00196616	0.00196661
922.994	0.000210638	0.000247865
923.292	0.0006898	0.000861932
923.59	-8.82126e-05	-4.95727e-05
923.887	-0.00110253	-0.0010196
924.185	-0.000130374	1.50318e-05
924.483	-0.00193056	-0.00177728
924.78	-0.00208331	-0.00193112
925.077	-0.000597614	-0.00057025
925.375	0.000307144	0.000455433
925.672	0.000581457	0.000663639
925.969	0.000618349	0.000760227
926.267	-0.00165452	-0.0014971
926.564	0.000613597	0.000630378
926.861	0.0010785	0.00109349
927.158	0.000878234	0.00101865
927.455	0.00157348	0.00168165
927.752	-0.00294737	-0.00277993
928.049	6.09968e-05	0.000210126
928.345	-0.00047778	-0.000337417
928.642	-0.000199579	-0.000226117
928.939	-3.45592e-05	7.35601e-05
929.236	-0.000902944	-0.000781336
929.532	5.75409e-05	6.68437e-05
929.829	0.00287299	0.00278697
930.125	-0.000181954	-6.71669e-06
930.421	0.00110053	0.00127003
930.718	-0.000397084	-0.000435603
931.014	-0.00103686	-0.000972271
931.31	0.000905363	0.000885279
931.606	0.000405119	0.000560655
931.903	0.000832529	0.000836026
932.199	0.00175465	0.00181054
932.495	-0.000575237	-0.000519078
932.79	-0.00163076	-0.00160361
933.086	-0.000914089	-0.00084658
933.382	-0.00181297	-0.00166597
933.678	0.000322091	0.000378994
933.974	0.00140284	0.00154956
934.269	0.000327275	0.000355647
934.565	-5.62447e-05	6.6204e-05
934.86	-0.000824149	-0.000756389
935.156	0.000470695	0.000567692
935.451	0.000503872	0.000758948
935.747	-0.00146868	-0.00137717
936.042	0.000418857	0.000431126
936.337	-0.00140656	-0.00126108
936.632	0.00162756	0.00180478
936.927	0.0013275	0.00158122
937.222	0.00103677	0.001184
937.517	5.93553e-05	0.000101385
937.812	0.000160182	0.00027537
938.107	-0.000607895	-0.000435603
938.402	0.00113674	0.00123517
938.697	-0.000488925	-0.000499888
938.991	-0.00145321	-0.00130937
939.286	0.000749242	0.000764385
939.581	0.000536876	0.000613746
939.875	-0.000638825	-0.000626859
940.17	-0.000300405	-0.000269294
940.464	0.00117259	0.00119199
940.758	0.000207873	0.000303835
941.053	-0.000531692	-0.00044296
941.347	-0.00117441	-0.00112419
941.641	-0.000301269	-0.00016567
941.935	0.00198896	0.00193911
942.229	-6.99822e-05	4.76541e-05
942.523	0.00127022	0.0014002
942.817	-0.00221636	-0.00198389
943.111	0.00140673	0.00143826
943.405	0.00181798	0.00176928
943.699	-0.000256429	-0.000134966
943.993	-0.001095	-0.000909586
944.286	-0.000397084	-0.000152558
944.58	0.00288681	0.00298974
944.873	-0.00201999	-0.00192312
945.167	0.000433026	0.000620783
945.46	0.00207562	0.0021697
945.754	0.00101682	0.00116577
946.047	0.00136906	0.00148559
946.34	-0.000147913	-1.9192e-06
946.633	-0.00106667	-0.00104456
946.926	-0.000462488	-0.000446157
947.219	0.0022866	0.00241725
947.512	0.000537999	0.000613427
947.805	-0.000290815	-0.000233473
948.098	-0.000781122	-0.000591679
948.391	-0.00067494	-0.000595516
948.684	0.00140293	0.00142387
948.977	0.00170895	0.00170052
949.269	0.00126892	0.00129114
949.562	0.00128646	0.00138261
949.854	0.00143455	0.0014808
950.147	0.00140915	0.00143602
950.439	9.29641e-05	0.000182301
950.732	0.00183673	0.0019455
951.024	0.00095003	0.00099466
951.316	0.00062025	0.000729204
951.608	0.00214794	0.00219945
951.901	0.000547157	0.000598715
952.193	0.0052904	0.00525251
952.485	-0.000466634	-0.000399782
952.777	0.00199449	0.00198708
953.069	0.0011274	0.00118528
953.36	0.00112404	0.001255
953.652	0.00188788	0.0018809
953.944	0.00136897	0.00132152
954.236	-0.000541023	-0.000386031
954.527	-0.00121674	-0.00109796
954.819	0.00230751	0.00229155
955.11	0.000322955	0.000451914
955.402	0.00194075	0.00184188
955.693	-0.000139706	-0.000126971
955.984	0.00199156	0.00188921
956.276	0.00142781	0.00135446
956.567	7.81037e-05	0.000153517
956.858	0.000226621	0.00023891
957.149	-0.000765399	-0.000729843
957.44	-0.000113873	-6.2046e-05
957.731	0.000135299	0.000420252
958.022	-0.000362957	-0.000324944
958.313	0.000202776	0.00034957
958.603	-0.0025712	-0.00245243
958.894	0.00055908	0.000663
959.185	-0.00285899	-0.00266159
959.475	0.00283782	0.00277737
959.766	-0.00176087	-0.00168677
960.057	-0.000520461	-0.000411936
960.347	0.00240739	0.00233473
960.637	0.00143896	0.00142067
960.928	0.00123264	0.00118687
961.218	0.000960312	0.000982186
961.508	-0.000526076	-0.000391787
961.798	0.000547417	0.000582084
962.088	0.000698613	0.000685707
962.378	0.000787603	0.000722807
962.668	0.00141364	0.00129562
962.958	0.000937071	0.0010017
963.248	0.0011173	0.00112643
963.538	0.000238804	0.000293601
963.827	-0.00130712	-0.00120063
964.117	0.000671916	0.000725686
964.407	0.00191967	0.00192759
964.696	0.00113872	0.001176
964.986	0.0004586	0.00049669
965.275	-0.0019087	-0.00192151
965.565	0.00186818	0.00197045
965.854	0.00114987	0.00107622
966.143	-0.00223183	-0.0020632
966.432	0.00168882	0.00163527
966.721	-0.000401404	-0.000332939
967.011	-0.000550959	-0.00046023
967.3	0.00104481	0.00112387
967.589	0.00204106	0.00192407
967.877	0.00045523	0.000504046
968.166	0.00178671	0.00185243
968.455	0.00148673	0.00135734
968.744	-0.000848427	-0.000799885
969.032	0.000631395	0.00071865
969.321	0.0021964	0.00221224
969.61	-4.98511e-05	-0.000130809
969.898	0.000692306	0.000781016
970.186	-0.00159248	-0.00150606
970.475	-0.000805228	-0.000890397
970.763	0.000632086	0.000657243
971.051	-0.00156717	-0.00150958
971.34	-0.000469227	-0.000361724
971.628	0.00120439	0.00133176
971.916	0.000419461	0.000520037
972.204	-0.000548627	-0.000465347
972.492	-0.00107367	-0.00104135
972.78	0.000843156	0.000850418
973.067	0.000509142	0.000560016
973.355	0.0003214	0.000207567
973.643	0.000154911	0.000315029
973.931	-0.00177901	-0.00164838
974.218	0.000527804	0.000647648
974.506	0.000732567	0.000818435
974.793	0.00121112	0.00120255
975.081	0.0024645	0.00252087
975.368	-4.81236e-05	-0.000154796
975.655	0.00315378	0.00305146
975.943	-0.000545602	-0.00051556
976.23	-0.00195138	-0.00189305
976.517	0.00224548	0.00219145
976.804	0.0010398	0.00118656
977.091	-0.00109587	-0.00107909
977.378	-0.00103643	-0.000953722
977.665	0.00116758	0.00116769
977.952	-0.00131558	-0.00121182
978.238	-0.00010696	-0.000132408
978.525	0.00063943	0.000571529
978.812	0.00353756	0.00348419
979.098	-1.70204e-05	2.84646e-05
979.385	-0.000926185	-0.000849139
979.671	0.00107799	0.00101129
979.958	-0.00119669	-0.00115138
980.244	0.00116698	0.00104231
980.53	0.00159646	0.00159977
980.817	0.00143213	0.00144146
981.103	0.00285839	0.00274315
981.389	-0.000429743	-0.000420892
981.675	0.000666818	0.000694663
981.961	0.00312941	0.00312598
982.247	0.002023	0.0020165
982.533	0.00144371	0.00149679
982.819	0.000986922	0.00114498
983.104	-0.000124154	-0.000210125
983.39	0.00114339	0.00107078
983.676	0.000704574	0.000599035
983.961	-0.00115618	-0.00113314
984.247	-0.00205972	-0.00204592
984.532	0.000689973	0.000818755
984.818	0.000479508	0.000576327
985.103	0.00100913	0.00106822
985.388	0.000900265	0.000737839
985.674	0.00186671	0.00178687
985.959	0.00236626	0.00242876
986.244	0.00122175	0.00115841
986.529	0.00284862	0.00298686
986.814	0.00252333	0.00255765
987.099	-0.000475102	-0.000594877
987.384	0.000293753	0.000241469
987.668	0.000431989	0.000501168
987.953	-2.47096e-05	-3.07031e-05
988.238	-0.00110434	-0.00108486
988.523	0.00305131	0.00300669
988.807	0.000675199	0.000803723
989.092	0.00042836	0.000340295
989.376	-0.000593639	-0.000526114
989.66	0.00127212	0.00127035
989.945	0.00151369	0.0016244
990.229	0.000418684	0.000391787
990.513	0.00104273	0.000971632
990.797	0.00137761	0.00138581
991.082	-0.00126323	-0.0012598
991.366	0.00153347	0.00138389
991.65	0.000392332	0.000335178
991.933	0.000229732	0.000244667
992.217	0.000991501	0.00105159
[truncated: 137 more rows]

## Sheet: Panel e
Time (min)	Vc8-5	vc8-3	vc8-6	vc9-5	vc9-6	VC9-4
0.000667	2.78791	-1.92018	-0.8433	10.5582	1.89235	-0.91822
0.001333	2.79846	-1.69222	0.55137	10.6113	1.2248	-1.16474
0.002	2.77623	-4.95761	0.839756	8.80444	0.045138	-0.48871
0.002667	2.49797	-2.60961	-0.37166	5.79438	-0.23205	-1.37314
0.003333	3.49637	-4.25278	-0.65426	4.17493	0.544756	-2.04155
0.004	2.92307	-2.14568	1.89299	3.38038	1.68758	-2.06188
0.004667	2.13863	-4.57192	1.58339	3.8067	-0.96207	-0.24473
0.005333	1.47205	-2.49502	1.11175	7.35678	1.07875	-1.58408
0.006	0.901767	-5.42031	1.48983	5.91342	0.592567	-2.65658
0.006667	0.401706	-5.09685	2.35403	5.17404	1.05082	-2.1737
0.007333	1.35308	-4.82391	2.78034	5.18447	-0.83617	-1.53071
0.008	1.42087	-6.48248	0.75488	3.8837	0.996288	-1.18761
0.008667	1.90368	-1.18578	1.14647	4.14039	0.42059	-2.64388
0.009333	1.31437	-3.62927	1.30175	3.39001	-1.34886	-1.66541
0.01	-0.99712	-6.18367	0.417304	6.09703	0.599478	-2.16608
0.010667	-0.00878	-1.92635	0.100947	7.37737	1.47596	-2.24995
0.011333	0.414801	-7.56129	1.11657	4.81157	1.0645	-2.45073
0.012	-0.91432	-2.6934	1.23231	4.14715	0.379961	-3.09626
0.012667	0.912794	-1.99658	0.29867	2.62944	1.27746	-1.2359
0.013333	2.19182	-5.33836	-0.94168	2.45233	3.22722	-2.25249
0.014	0.20798	-6.48248	0.18293	0.001184	-1.08458	-1.77215
0.014667	-0.02133	-2.76056	1.56892	-1.44498	0.807687	-2.40752
0.015333	1.71962	-4.99827	-0.42567	-1.04786	1.87777	-3.95782
0.016	2.64994	-5.91073	0.47228	1.07289	1.29212	-3.37836
0.016667	2.5044	-7.2939	1.78979	3.8962	0.945708	-1.66033
0.017333	2.22382	-5.44249	-2.30742	2.18128	0.558703	-2.90819
0.018	3.5279	-3.46477	-1.49531	0.614467	-0.09151	-2.36686
0.018667	2.47944	-4.40372	-0.40349	-0.1107	2.03729	-2.29061
0.019333	4.77012	-3.36435	1.03748	-0.41166	0.460995	-1.15712
0.02	5.11202	-5.28415	0.654572	0.482908	2.37807	-1.92972
0.020667	4.16743	-4.75183	0.914987	2.08848	1.44023	-1.11899
0.021333	3.6346	-3.77837	1.73674	2.30075	2.43379	-1.42143
0.022	3.75696	-3.40316	0.817573	3.13762	1.18709	-0.47346
0.022667	4.16218	-1.58379	0.323747	2.96317	0.950978	-0.26506
0.023333	3.96269	-4.17207	-0.83076	1.83271	3.09177	0.306771
0.024	2.78813	-3.11913	0.961284	1.56654	0.216061	1.18104
0.024667	2.18841	0.983543	0.688329	1.51622	1.2995	2.15188
0.025333	1.81859	1.45364	0.76356	0.878426	2.04629	3.68439
0.026	2.69405	4.1904	0.046935	1.34903	0.849961	3.4404
0.026667	2.44114	-0.34171	0.522435	1.98624	0.900221	4.63235
0.027333	1.59958	1.87197	1.62583	2.74988	-2.48229	5.07711
0.028	0.584264	1.45733	0.208007	2.41446	-0.18471	2.17221
0.028667	0.934792	-2.36502	1.22941	3.4366	0.942437	3.02106
0.029333	1.9279	2.43017	-0.03891	1.66987	2.49514	3.68693
0.03	1.06283	1.57008	1.23038	2.96196	0.593423	2.12392
0.030667	0.891909	2.43756	-0.17104	2.83896	1.83516	1.43772
0.031333	3.22874	-0.05768	0.837827	2.20417	0.205753	1.37419
0.032	4.29148	-0.12607	1.41846	-0.16728	1.40077	1.86215
0.032667	5.14887	-1.32194	1.01819	0.461684	2.3375	1.50126
0.033333	4.4416	-3.00023	-0.54045	1.52646	-0.40954	2.14425
0.034	3.21119	-3.21094	0.128917	4.02452	3.47653	1.4301
0.034667	3.4186	2.93045	-0.14789	4.30016	0.017988	1.33353
0.035333	2.72505	0.443214	-0.98123	3.97427	-0.53805	2.02226
0.036	5.046	1.57316	-1.40464	2.88945	-1.06474	1.67917
0.036667	3.93443	3.09988	-0.96965	2.00328	-0.92293	1.15054
0.037333	3.64462	3.30012	0.591879	2.46304	2.30783	0.156824
0.038	4.93212	5.54522	-0.88188	2.47362	-0.61806	0.980261
0.038667	4.40065	1.8116	1.38084	4.1408	0.316394	1.01076
0.039333	4.80515	1.70562	2.59708	4.10671	-0.75161	0.853187
0.04	4.65471	2.01121	-0.29257	5.18973	-2.04359	1.03617
0.040667	4.64607	0.187529	-0.57517	4.88166	-0.62458	-0.07953
0.041333	3.59451	-0.56536	-0.02733	9.78857	-0.43758	0.431303
0.042	2.73993	0.069236	-0.81244	8.87878	-0.77361	1.37419
0.042667	4.51163	-1.10199	0.654572	10.1634	-2.407	0.881143
0.043333	5.07029	-0.66702	-0.42567	10.0021	1.23843	2.13663
0.044	4.85866	-0.38853	1.55831	4.79288	-2.98549	0.992968
0.044667	5.12186	0.545489	0.342073	3.25116	-0.04878	1.24457
0.045333	4.95498	2.58913	1.7136	4.36998	-1.0143	0.77186
0.046	5.56377	3.67102	0.834934	4.97764	-1.01482	1.27507
0.046667	4.25894	4.5157	0.994077	4.65465	-2.72797	1.18612
0.047333	4.234	-0.4446	2.32702	2.49586	-0.29354	1.05396
0.048	4.40002	0.074164	1.79654	3.14837	1.0439	1.67662
0.048667	4.42621	0.733402	1.12911	1.7853	-0.43199	2.88636
0.049333	5.94813	-1.3127	0.731732	1.47029	0.76224	5.29822
0.05	5.1768	-2.26213	3.6156	-0.24164	-0.12302	5.51679
0.050667	4.50756	-0.27455	2.07143	-0.30579	0.207716	5.29314
0.051333	3.66592	-0.93133	2.20163	-0.09861	0.059084	6.41647
0.052	3.20216	-1.29668	2.88643	-2.10591	-0.62845	5.64894
0.052667	3.01726	2.94339	3.96764	-0.99716	2.6658	5.52695
0.053333	1.40901	-0.0928	3.78149	0.018156	-0.20686	5.40496
0.054	1.51662	1.51771	2.80541	0.971393	3.14631	5.97933
0.054667	1.97046	-2.2954	1.07702	2.38946	0.011358	4.65014
0.055333	3.73202	1.62553	2.74851	2.66651	2.94274	6.38089
0.056	2.66469	-1.1981	4.75371	1.86198	-1.62387	5.33634
0.056667	4.14262	0.108667	2.53728	0.980798	0.094102	3.69963
0.057333	3.55348	2.9286	0.724016	1.79562	-1.73998	4.51036
0.058	2.7948	-0.61588	4.48654	2.32575	-0.73186	4.53324
0.058667	3.2411	-0.92209	2.18427	4.60322	0.588734	4.57898
0.059333	3.9944	1.97363	4.06891	5.60954	2.47717	3.23963
0.06	3.46317	0.775298	3.23848	7.62668	-0.88017	2.96261
0.060667	2.35607	0.698284	2.39164	5.95622	1.61382	1.05396
0.061333	3.03408	3.49666	1.94894	5.59385	-0.51273	2.61189
0.062	2.54112	-0.49142	3.08319	7.83632	2.02314	2.60426
0.062667	3.2414	-3.26577	2.25854	8.23365	4.00574	1.48601
0.063333	2.74296	0.506674	3.54905	7.15753	3.23052	1.08954
0.064	2.74297	-0.31398	3.08801	6.8538	1.6101	1.52414
0.064667	1.80323	-0.43228	1.36734	5.4405	2.56469	1.47331
0.065333	2.80538	-3.79747	2.07529	6.06638	1.29798	3.32858
0.066	2.93193	-3.73586	0.772241	5.59323	-0.1287	3.06681
0.066667	3.95314	-2.67554	1.40495	6.60072	1.68754	6.38089
0.067333	3.43163	-3.20354	0.124095	7.53989	0.564909	5.80905
0.068	4.06879	-1.15682	-0.22216	7.1651	-0.15023	4.51799
0.068667	4.24434	-0.41503	1.72228	5.76711	1.13761	5.55999
0.069333	5.5458	-1.19934	0.466493	5.20598	0.507211	4.85346
0.07	4.55141	-4.49306	0.933313	4.96744	2.25818	6.99084
0.070667	4.87657	-3.91207	1.18312	4.47689	2.64021	6.81548
0.071333	4.27344	-1.64725	2.19392	4.1128	2.08926	5.71502
0.072	3.48979	-3.45615	0.525328	4.76387	0.108773	5.62861
0.072667	4.38608	-6.23973	1.66248	3.89284	2.23322	6.18773
0.073333	3.83465	-3.14686	1.77918	5.50119	-1.81627	7.12808
0.074	2.54821	-0.27147	1.02205	3.74289	1.22709	5.03899
0.074667	2.76176	-1.23753	0.269735	4.23537	2.6795	3.7708
0.075333	2.06204	0.908994	2.77744	3.9997	2.22664	2.4289
0.076	1.88247	-2.85482	0.112521	2.58664	0.764141	2.53056
0.076667	1.25566	-3.73216	0.382582	1.37209	2.06412	4.10881
0.077333	2.35978	-6.46461	1.48983	1.22793	-1.02296	3.98936
0.078	2.09938	-2.56402	1.1783	0.627812	1.68448	4.12914
0.078667	2.58652	-3.5806	0.840721	5.85773	4.18519	4.44683
0.079333	3.78569	-7.0111	1.29982	7.00517	1.65958	5.69723
0.08	3.81636	-5.40059	0.824324	5.51007	2.07353	5.72519
0.080667	3.58209	-2.32189	0.739448	4.49865	2.36077	5.26264
0.081333	3.81007	-0.10512	-0.48547	4.19859	-0.01005	5.57524
0.082	3.91442	-0.49697	0.88991	1.36088	4.0903	6.70619
0.082667	2.6617	-4.896	1.37313	0.629099	1.28334	4.12152
0.083333	4.76545	-3.82828	0.003532	1.05179	0.089949	5.63624
0.084	2.98234	-0.95536	1.73964	1.34736	0.587941	6.25889
0.084667	4.4638	-2.47715	0.126024	4.78159	3.34165	5.90055
0.085333	2.39997	-3.87141	2.4254	4.62667	1.55726	6.38089
0.086	3.55628	0.002696	0.336286	4.84073	-1.15351	6.41392
0.086667	3.32301	-2.9688	0.669039	3.64237	1.81957	7.1662
0.087333	2.9961	-4.71794	0.39512	3.47283	-1.91063	7.07217
0.088	2.66974	-6.36172	0.534009	3.53767	0.48845	6.5105
0.088667	5.06347	-3.94103	-0.23084	2.20238	2.42618	5.13556
0.089333	3.12766	-4.48567	0.791531	0.985672	-0.09612	4.73655
0.09	2.54605	-3.23065	-0.00804	-0.5883	-1.23896	3.01852
0.090667	2.93743	-0.34479	0.377759	-2.87628	1.84615	3.53444
0.091333	1.49795	-2.51411	-0.40831	-1.30665	2.30191	1.669
0.092	2.49108	-2.05696	-1.13555	-0.05978	1.42842	4.17489
0.092667	3.10091	-3.05198	1.59786	2.4931	1.152	3.6056
0.093333	2.35703	-6.98831	0.665181	3.56709	0.772549	4.03003
0.094	2.05371	-5.37595	1.34323	4.49076	1.17564	3.32604
0.094667	1.99871	-4.35813	2.32413	3.15134	1.58504	2.86095
0.095333	2.39061	-5.9058	2.54018	4.71435	1.18088	1.23695
0.096	1.32822	-6.52869	0.393191	3.32864	0.148974	1.56988
0.096667	0.557078	-9.90497	-0.48354	4.15086	2.40137	3.13289
0.097333	1.92345	-4.75614	1.42521	3.05787	3.07798	2.59918
0.098	4.68153	-4.44747	-0.74878	5.38424	-2.41659	2.33741
0.098667	3.30935	-4.19055	-1.9901	6.99998	1.27666	3.98936
0.099333	3.22052	-6.5293	0.80407	7.92585	0.708997	2.04768
0.1	3.4835	-7.99503	0.477103	7.5446	2.50266	2.61189
0.100667	2.85031	-2.26521	0.233084	10.1265	2.34196	1.29794
0.101333	2.73242	-4.77277	0.771276	10.5805	1.35827	1.17087
0.102	4.34179	-2.8653	-1.25804	7.45532	0.683743	1.64104
0.102667	2.83272	-4.31932	0.56005	4.60758	2.51344	1.61054
0.103333	3.89162	-0.4674	-1.20981	7.02751	4.18452	2.29674
0.104	2.21723	-5.19235	1.60075	6.9821	0.387453	2.03751
0.104667	2.74282	-3.27624	1.15611	5.70293	3.09042	1.80878
0.105333	3.9007	-3.91207	0.002568	5.00338	3.17191	1.88248
0.106	3.03363	-2.17033	-0.25592	6.3961	-1.01601	1.52159
0.106667	4.9796	-6.06599	1.42714	5.64487	2.69369	2.93974
0.107333	2.66728	-2.60222	-0.31379	6.36239	1.42527	1.96889
0.108	3.41051	-4.7586	0.215723	4.33492	2.51887	1.31574
0.108667	3.12825	-8.19157	1.19952	3.43021	3.00464	2.30945
0.109333	2.74004	-3.48079	0.524364	2.80651	2.74296	2.42382
0.11	3.23492	-7.2366	-0.41988	2.3231	2.6271	0.888768
0.110667	2.11073	-7.85887	1.16865	1.67615	2.96992	2.5026
0.111333	1.12229	-6.33092	0.956461	0.940725	1.60056	3.62339
0.112	2.03682	-3.35819	-0.15754	2.1899	4.3698	2.80758
0.112667	1.52577	-2.39521	1.17058	2.48942	4.46899	3.42516
0.113333	0.999925	-2.23748	-0.10835	1.68045	4.52565	2.80504
0.114	1.83715	-5.10794	0.366185	1.32087	3.26115	4.5129
0.114667	1.46889	-3.35326	1.23038	1.21341	4.43541	3.12018
0.115333	2.03993	-3.00885	0.074905	0.237332	1.01984	4.28417
0.116	1.64258	-6.64575	0.254303	-0.09642	3.0299	3.5014
0.116667	3.07962	-3.79378	0.90052	1.34319	0.453554	3.11764
0.117333	2.78145	-2.28061	0.860975	0.114868	0.329534	3.05918
0.118	3.08489	-5.29955	-0.6205	-0.80965	2.76525	2.18492
0.118667	3.0063	-6.70182	1.76086	-2.27561	-0.1377	1.50635
0.119333	3.4338	-2.72975	0.136633	-1.03791	1.76435	0.139034
0.12	3.631	-2.80677	-0.4739	-1.3944	-0.41022	0.855728
0.120667	2.978	-4.30884	0.335321	0.205427	2.19949	0.822689
0.121333	3.49046	-6.28409	-0.38806	-2.32412	0.191834	1.58005
0.122	2.99702	-3.55842	-0.71599	-0.70806	0.361006	1.31574
0.122667	5.22349	-6.54101	-0.44593	-0.22456	2.19739	-0.05158
0.123333	5.09921	-6.65992	-0.45461	-2.13864	-0.99805	1.46568
0.124	5.48531	-7.16944	-1.70846	-1.89808	0.716808	-1.06308
0.124667	5.50963	-6.42703	0.419233	-0.64883	-1.65666	-0.20661
0.125333	4.71883	-7.07888	0.396085	1.24536	-1.22094	0.362683
0.126	4.90191	-3.75496	-0.15175	1.19012	1.31918	1.62325
0.126667	5.20902	-2.81662	0.055615	1.83069	-0.35046	2.90415
0.127333	5.50299	-5.34884	-2.08076	1.02256	0.24287	3.24979
0.128	6.02081	-5.93106	0.321818	2.90808	1.82838	0.535503
0.128667	6.08061	-3.58368	-0.03408	2.7295	0.077052	1.04888
0.129333	5.86391	-6.76158	1.92579	1.64308	-1.28234	-1.58154
0.13	5.69465	-2.76734	0.098053	-0.68506	1.37873	-0.27523
0.130667	6.07319	-3.30212	-0.55684	0.426217	0.425341	-1.18253
0.131333	5.13756	-6.77328	-0.69573	-1.50759	0.993605	-0.59545
0.132	4.88715	-8.59635	-0.73721	-0.96818	-0.14927	0.832855
0.132667	5.90978	-5.82263	0.450097	-1.31749	1.0729	0.395722
0.133333	5.58348	-0.90607	0.844579	-3.14752	0.59311	0.764236
0.134	5.72271	-5.66244	0.872549	-0.99418	0.691474	0.998051
0.134667	5.87263	-5.46343	-1.53871	-0.18819	2.44245	0.893851
0.135333	6.77846	-3.92316	0.045006	0.959976	-1.07934	1.30557
0.136	5.88268	-3.87264	-0.14018	3.11185	1.28341	4.57644
0.136667	5.53962	-5.00197	-1.98527	2.6765	1.82111	5.01866
0.137333	6.84318	-5.19604	-1.01788	3.4479	1.5833	3.30062
0.138	7.59851	-6.55949	-1.36992	1.83749	1.72249	4.39091
0.138667	6.74968	-4.08396	-0.4141	1.26058	1.87646	3.94616
0.139333	6.77581	-2.92013	1.33937	0.589399	1.78149	3.25742
0.14	7.27463	-5.5768	-1.77694	0.771304	0.899024	2.63476
0.140667	6.58404	-4.90154	0.615991	1.6163	-0.28307	2.7415
0.141333	7.17217	-6.61556	1.53516	0.81363	0.629579	0.32202
0.142	6.24482	-6.19969	0.072012	-0.27614	3.24273	3.57002
0.142667	6.17508	-3.89482	-0.67451	-1.74713	1.32222	2.40603
0.143333	5.225	-3.54548	-2.40676	0.714236	4.05024	3.56494
0.144	4.7433	-4.896	-1.42972	2.95254	2.88822	2.46448
0.144667	4.27904	-1.54744	-0.13439	4.61398	2.99388	2.09088
0.145333	4.74236	-2.53568	-1.41429	4.11211	1.87128	0.301688
0.146	3.74661	-3.57382	-0.81051	3.26571	1.62158	0.001794
0.146667	3.53315	-4.34643	0.335321	3.26266	3.02904	-1.42651
0.147333	3.47451	-2.0662	-2.33828	1.08563	2.04715	-0.92076
0.148	3.19749	-2.79506	-0.86741	-0.12074	1.50494	2.25608
0.148667	0.197583	-3.56643	0.850366	1.75382	2.4974	2.74912
0.149333	3.50145	-2.82094	0.05658	3.43535	1.72901	2.26116
0.15	2.71834	-3.44999	-0.47004	3.62609	1.48152	0.680367
0.150667	1.77433	-3.50605	-0.49029	5.50005	-0.1631	1.06413
0.151333	2.29346	-2.29848	2.20742	7.31667	2.65162	2.26625
0.152	2.24843	-0.66517	-1.37571	7.1705	0.310259	0.560918
0.152667	3.16504	-2.65582	-1.42683	6.83203	0.56162	1.6995
0.153333	3.61098	-1.90909	0.186788	9.1711	2.92228	-0.99192
0.154	3.85007	-5.25149	-0.05144	8.0606	4.10999	0.128868
0.154667	3.66138	-4.97301	-0.66294	8.32091	-0.9458	0.380473
0.155333	3.7117	-2.48023	-1.16352	7.84161	1.42596	1.89519
0.156	1.88836	-4.44007	-1.94669	6.97787	1.80655	1.01584
0.156667	3.95381	-4.99273	-1.04585	5.94653	0.627678	1.69187
0.157333	1.46008	-6.28163	-0.17683	4.38777	3.68794	1.37927
0.158	1.44532	-7.59333	0.783815	3.33114	2.08238	0.878602
0.158667	0.227908	-4.22813	0.477103	1.39824	2.45561	-0.98938
0.159333	1.06448	-4.9496	2.12158	2.66377	1.86198	-0.63611
0.16	-0.91902	-6.51267	1.73481	3.06559	1.41729	-3.13184
0.160667	-0.5768	-5.70495	0.282273	2.8828	2.89524	-1.90939
0.161333	0.393802	-7.46086	-1.44612	6.01322	3.2966	-0.39468
0.162	-0.26605	-6.19044	-0.50765	2.6915	2.5421	0.637162
0.162667	0.323755	-7.94882	1.35287	2.03268	1.54949	1.3996
0.163333	-0.42735	-5.97789	-0.14018	3.89117	1.73921	0.248317
0.164	0.053423	-4.8504	0.465529	4.55516	1.02595	1.61309
0.164667	1.24354	-7.00371	-0.91082	3.40098	1.05373	0.37539
0.165333	1.03068	-5.8103	0.264912	3.83113	-0.09914	0.586333
0.166	0.57245	-5.65628	-1.47698	4.36867	2.71049	-0.06937
0.166667	1.02588	-4.18685	0.933313	4.89375	-0.2949	0.59904
0.167333	1.25402	-4.8233	0.242729	4.53073	2.8669	-0.5065
0.168	1.07658	-3.72169	-0.9629	4.17492	0.702554	1.01076
0.168667	2.05856	-5.95509	-1.31109	3.79714	0.984471	0.078038
0.169333	2.40766	-5.65258	-0.90792	2.56738	1.14905	-1.05546
0.17	0.412071	-5.39628	-0.55974	1.09923	2.27642	-0.33876
0.170667	0.888507	-5.00074	0.815644	-0.8656	2.36196	-0.74794
0.171333	0.699166	-3.87633	0.499287	-0.16642	1.35513	-0.45821
0.172	1.3866	-3.78946	-0.17008	0.441453	2.07117	-0.45821
0.172667	0.967542	-8.36778	-0.7835	2.0519	2.45914	2.52802
0.173333	0.014927	-5.15291	0.630459	1.03864	3.7884	-0.62595
0.174	0.885752	-4.66249	0.269735	1.04195	1.01393	1.14291
0.174667	0.757603	-5.58912	0.476138	1.31809	1.11151	-1.28419
0.175333	0.221108	-5.63964	-0.18262	-1.15451	0.776388	-1.58408
0.176	-1.1642	-4.445	-0.27232	-1.21253	2.93369	-1.65779
0.176667	0.993778	-2.86283	0.334357	-0.29188	-0.25203	-2.39735
0.177333	-0.18535	-6.03395	2.83146	-1.50894	0.509303	-0.78352
0.178	1.38431	-4.30761	3.05522	-0.48826	3.35643	1.05905
0.178667	0.781136	-2.5708	0.67772	-0.45083	2.46	-1.34264
0.179333	-0.2971	-2.6817	-1.49338	-0.32148	-0.42191	-1.08087
0.18	0.777306	-4.83069	-0.35912	-0.18435	2.77453	-0.48617
0.180667	0.338823	-5.21699	-1.83288	-0.1655	2.8032	-2.65404
0.181333	0.617751	-5.04263	0.217652	-0.58304	0.243073	-1.4316
0.182	0.668519	-3.60771	-0.35526	-0.23152	1.64064	-1.39856
0.182667	2.11793	-3.33231	-0.19998	-0.73507	0.099322	-0.23965
0.183333	1.61971	-3.32122	0.569695	2.21113	1.584	0.210195
0.184	1.81511	-6.99755	0.126024	0.708508	-1.59063	1.5953
0.184667	2.4238	-4.116	-1.11336	1.43922	1.59756	2.76183
0.185333	0.590816	-3.8024	-1.22524	2.7117	1.40198	4.31721
0.186	2.34612	-7.83854	-1.96598	1.23227	1.27016	3.59289
0.186667	0.483673	-9.06029	-1.29565	1.03925	1.85747	6.00983
0.187333	1.42943	-7.2212	-1.83481	2.54269	0.421784	3.15068
0.188	0.698691	-6.07708	-1.40657	1.82093	-1.81788	4.48749
0.188667	0.179166	-7.10044	-1.02849	1.80361	-1.43382	3.06681
0.189333	0.399287	-4.72225	-0.19226	1.562	-0.96969	4.19268
0.19	-0.77612	-9.47924	1.17733	2.45418	-2.68114	4.10373
0.190667	0.527692	-4.83931	0.30735	0.69188	-1.13862	3.69201
0.191333	0.063191	-7.90939	1.31236	2.17087	-0.80701	4.53069
0.192	-0.8455	-4.19178	1.02687	2.59838	0.204756	2.2942
0.192667	0.638998	-3.97738	0.72498	3.725	1.69062	3.45565
0.193333	-0.48591	-7.92603	-1.66988	2.66516	-1.19562	3.95378
0.194	0.297707	-4.93111	-1.17895	2.29461	-1.94292	2.50514
0.194667	-0.65515	-6.22248	1.4744	2.04318	0.066754	2.88128
0.195333	-0.28273	-5.23732	-1.53678	1.11842	2.45426	3.68947
0.196	-0.64814	-5.2441	-2.33925	-0.3681	-0.44476	2.3679
0.196667	-0.86501	-6.3531	-2.72601	1.02908	0.804505	4.36804
0.197333	-2.71991	-7.53849	-2.63728	1.42499	-1.11893	3.07189
0.198	-0.35278	-9.01346	-3.8458	1.98317	-0.92997	2.49752
0.198667	-0.99035	-5.8904	-0.76132	3.10169	-0.62993	2.42382
0.199333	-1.56754	-5.57002	-1.87532	3.71371	0.837298	1.63596
0.2	-1.67332	-4.79988	-1.91486	3.56392	-0.39816	0.827772
0.200667	-0.70024	-6.5749	-2.90637	2.39771	-0.17931	2.70084
0.201333	0.160332	-5.12704	-2.02868	3.58579	1.77849	1.98922
0.202	0.313243	-3.53809	-3.1475	1.76486	-0.34632	1.24457
0.202667	-1.12359	-2.75317	-2.9382	2.04819	2.83265	2.57376
0.203333	0.260215	-6.06722	-0.57228	1.04526	1.39949	-0.31843
0.204	-0.44522	-5.13135	-2.29681	2.04458	2.67274	1.95873
0.204667	-1.33933	-7.15774	-2.14056	0.972347	1.91542	2.63476
0.205333	0.796985	-2.81293	-1.62551	0.515552	1.26619	2.78725
0.206	-0.03252	-4.41481	-0.78254	2.18543	1.35552	2.67796
0.206667	1.92864	-4.506	-1.42875	2.38984	2.24693	0.629538
0.207333	1.28268	-4.766	-0.62822	3.13185	0.862831	2.82283
0.208	1.9588	-4.34519	-1.63709	4.0314	-0.65422	3.40482
0.208667	0.613947	-4.40003	-0.19419	4.5679	0.747098	1.97652
0.209333	3.17347	-6.2958	0.805999	5.75834	1.11753	1.34369
0.21	1.90861	-5.44064	-0.86549	7.39088	1.67725	-0.20152
0.210667	2.07375	-6.82504	-0.51441	7.0217	0.489941	1.91806
0.211333	2.44873	-6.17443	-1.11143	4.02494	-0.94163	2.14934
0.212	2.05751	-6.56935	2.1592	1.68886	1.26496	1.85961
0.212667	0.242573	-7.24399	-0.60121	-1.28352	2.69197	3.73522
0.213333	1.40048	-7.98764	1.46475	-2.49824	0.901539	2.41873
0.214	2.11268	-5.17756	-0.80183	-1.1482	2.74842	1.42756
0.214667	0.732503	-5.61068	-0.57613	-3.25476	4.2032	1.85961
0.215333	1.66912	-5.2404	0.499287	-4.09777	0.486287	0.532962
0.216	1.04791	-4.63723	-1.83674	-0.84595	1.2115	1.21916
0.216667	0.896517	-6.95319	-1.14808	0.440283	2.53417	2.67542
0.217333	0.366492	-7.08996	-1.56764	3.22119	1.13338	1.96635
0.218	-0.03887	-4.42837	-0.54913	2.65336	1.00207	3.29554
0.218667	1.42719	-6.56935	-3.36548	4.02982	3.4542	2.4721
0.219333	0.482457	-6.25144	-3.34908	0.172705	2.08078	1.30811
0.22	0.488843	-7.47565	-0.1749	1.54783	2.02971	2.82537
0.220667	1.57821	-4.70808	-2.1502	1.78955	1.85864	4.92462
0.221333	0.277929	-3.24174	-2.10873	-0.71984	1.20127	4.57898
0.222	-0.09146	-4.72533	0.06526	-1.06591	1.47647	3.39974
0.222667	1.15997	-3.96937	-0.71309	-0.12314	4.06058	3.19388
0.223333	-0.81755	-3.16349	0.779957	-2.08892	3.0761	5.32618
0.224	0.131695	-4.57254	-0.53755	-1.39676	-0.26019	3.39212
0.224667	0.181427	-5.12396	-1.99492	-2.14338	1.35781	3.52681
0.225333	0.868045	-5.69756	-1.89847	-1.27838	2.0121	4.84584
0.226	1.91915	-3.05876	-0.99184	-1.96872	1.011	5.70231
0.226667	0.952704	-4.50785	-0.95325	0.9349	1.41266	5.73789
0.227333	1.68447	-3.92747	-2.09137	0.36756	0.987793	6.11657
0.228	1.59293	-3.21402	-2.77231	-0.31608	1.1342	4.82805
0.228667	1.62688	-3.60833	-1.38342	0.239898	0.577488	5.24231
0.229333	1.6414	-5.95694	-3.93936	-0.90947	2.35755	5.99458
0.23	0.767921	-4.71732	-0.85488	-0.91022	1.11985	3.74538
0.230667	2.08832	-1.93251	0.248516	-0.64412	3.55125	5.53712
0.231333	0.767745	-5.77888	-1.49723	-1.26872	2.176	6.23602
0.232	0.351952	-6.24466	-3.51883	-0.71895	2.75805	5.46596
0.232667	-0.17257	-5.04879	-1.33327	-1.19919	1.35127	4.21301
0.233333	-0.09551	-8.68261	-1.93319	-0.99738	-0.31135	5.4685
0.234	1.10951	-6.34694	-2.21097	-1.30027	2.10788	4.16981
0.234667	0.793425	-5.19235	-1.16448	-0.67549	1.51776	4.79247
0.235333	1.68114	-1.26095	-1.12397	1.51402	1.8637	4.98562
0.236	0.668171	-6.85153	-1.50881	2.14617	0.987489	2.97786
0.236667	1.20758	-6.8657	-0.62243	3.56185	1.59624	5.15081
0.237333	2.58182	-6.77328	-0.25495	1.71804	1.13331	4.56882
0.238	1.97456	-3.21648	-1.12301	-0.43416	1.43109	3.37687
0.238667	1.28001	-5.35069	-1.47409	-0.5073	0.788514	3.51665
0.239333	0.318384	-5.14429	-1.79623	-0.75009	0.056996	0.700699
0.24	2.15828	-3.69335	0.545583	-2.77906	-0.53493	2.61189
0.240667	3.87501	-3.60155	0.470351	-0.83192	-0.78278	2.75675
0.241333	3.34606	-3.96321	1.27668	-1.32427	-1.06012	2.11122
0.242	3.53003	-5.7986	-1.27829	-2.02828	0.796796	0.4618
0.242667	3.74787	-5.75485	1.84477	-2.13554	1.10018	-1.62983
0.243333	5.27175	-7.97963	-0.21445	-1.45933	1.32851	-2.01613
0.244	5.54004	-5.2404	-2.07979	-1.78295	-0.15452	1.52414
0.244667	4.49657	-5.67599	0.422126	-0.77837	-0.61016	1.14037
0.245333	4.54567	-6.82997	-0.03987	-0.10747	1.35163	-1.34519
0.246	3.71015	-4.14865	-0.31861	0.468919	1.74892	0.433844
0.246667	4.85016	-5.98158	-1.67085	0.804474	1.71971	0.520254
0.247333	1.82503	-5.87438	1.65283	2.18887	1.0732	1.0133
0.248	2.16603	-5.72713	-0.65715	1.47091	3.92482	2.25862
0.248667	2.22018	-9.67023	-2.34986	3.0565	0.286486	1.80878
0.249333	2.00863	-5.99637	-3.13593	0.915377	-0.08869	-0.71744
0.25	2.01032	-6.33831	-1.52713	-0.4192	0.467509	1.03871
0.250667	3.23954	-3.50728	-0.94843	-2.34877	-0.24829	1.64867
0.251333	1.73605	-4.38955	1.75507	-2.53877	1.90193	1.608
0.252	0.460381	-6.21632	0.200291	-3.5172	0.036307	1.21916
0.252667	2.66658	-9.36834	0.599595	-3.39639	1.33635	0.027209
0.253333	2.35358	-4.69022	0.856153	-3.72164	0.935442	-0.27268
0.254	4.45923	-5.73514	1.64994	-3.2182	1.29354	-1.58662
0.254667	2.62016	-3.70752	0.052722	-3.57488	-1.65495	0.428761
0.255333	3.73671	-4.23922	0.181965	-2.72054	-1.72254	-0.28539
0.256	3.54157	-4.08766	0.725945	-3.25441	-0.69211	0.370308
0.256667	2.9826	-6.27177	-1.49048	-2.88788	0.377439	-1.42651
0.257333	3.38543	-4.73026	0.47228	-2.4993	1.43502	-2.3999
0.258	3.9336	-1.90909	-0.45075	-2.99215	0.678371	-2.17879
0.258667	4.77539	-3.7451	0.523399	-3.03937	1.94796	0.042458
0.259333	2.82461	-4.63045	-1.11626	-3.31294	-0.90395	1.72491
0.26	3.48587	-6.53485	-1.47891	-2.8258	0.992136	0.639703
0.260667	4.70559	-4.79064	-1.39982	-1.43134	0.38682	-0.1939
0.261333	3.14807	-5.61869	0.262983	-2.06535	-0.01353	2.41111
0.262	3.81666	-5.83556	-0.97062	-0.70332	0.87626	0.281356
0.262667	2.77505	-3.97922	0.714371	-0.02631	1.35674	1.5953
0.263333	3.18752	-8.33697	-1.11143	-0.56976	0.167255	-0.52937
0.264	3.65042	-9.27408	-0.01286	0.160859	0.818842	-0.10749
0.264667	2.87463	-5.31064	-0.60796	0.860282	-0.22144	0.487215
0.265333	3.59208	-7.37214	-0.78254	0.342748	2.08681	-1.48242
0.266	2.82665	-4.64647	-0.46232	1.17512	1.65373	-2.7252
0.266667	3.46834	-1.85241	0.740412	0.703383	1.99458	-3.203
0.267333	2.54544	-6.93594	-1.44901	-0.37224	2.91674	-0.87247
0.268	2.68114	-4.40742	-0.62725	-0.0568	-0.96401	-2.20166
0.268667	2.4788	-2.66445	0.724016	-1.62708	-0.37589	-2.83703
0.269333	1.38269	-5.88239	-0.58674	0.009532	2.49142	-0.92076
0.27	2.33709	-6.22002	-0.01576	0.85778	-1.35519	0.75407
0.270667	2.31932	-4.31993	-1.31205	1.2162	0.253683	-0.21931
0.271333	1.76793	-4.03837	-1.4249	0.920711	1.89074	0.873519
0.272	2.8865	-4.93789	-1.63516	0.42769	1.5316	0.731196
0.272667	1.26676	-0.77422	-1.72196	-0.47149	0.198673	0.49484
0.273333	0.957487	-1.55545	0.574518	0.650629	1.12749	-1.34264
0.274	1.78473	-6.13253	-0.52309	-1.1955	0.876682	-1.0275
0.274667	1.4617	-3.8406	-1.85314	-1.78007	0.395583	-1.50784
0.275333	1.41446	-1.97502	-0.18648	-2.29291	0.340642	-0.96651
0.276	1.24337	-3.01809	-0.5337	-2.16608	2.87598	-1.67303
0.276667	0.71494	0.411177	0.57066	-1.90532	1.74983	-0.45567
0.277333	-1.13594	0.64345	0.556192	-3.57526	3.59774	1.34369
0.278	1.28427	-6.11651	0.383546	-3.31793	3.00502	0.477049
0.278667	0.29291	-2.67677	-0.03987	-2.14465	-1.14263	-2.06442
0.279333	1.30513	-1.99227	-0.42471	-2.8766	0.798858	-2.23216
0.28	0.817373	-5.03893	-0.78157	-2.2139	-1.70037	-2.77095
0.280667	1.48094	-7.18793	-0.4141	-1.77889	1.87471	-1.9653
0.281333	-0.17903	-1.98672	-0.45171	-1.88203	1.16107	-3.18521
0.282	-0.15355	-4.11847	-0.74492	-2.45521	1.86211	0.034833
0.282667	0.396027	-0.93194	-0.50476	-0.99211	5.02302	1.23441
0.283333	0.385021	-4.14065	-0.73238	-1.03011	-1.58408	-1.85856
0.284	1.11781	-6.58599	-0.60121	2.22235	0.297851	-2.14321
0.284667	0.974658	-4.33903	-0.71213	0.628128	0.160962	1.47585
0.285333	2.6997	-4.3569	-1.93126	1.42708	-1.98905	0.205112
0.286	-0.69773	-1.98549	-0.10256	-0.26693	1.27617	-1.9526
0.286667	-0.63012	-4.31747	-1.05067	0.313323	0.96399	-0.24727
0.287333	0.160905	-4.93481	-0.01962	0.228399	0.139432	0.32202
0.288	-0.22768	-7.22489	0.476138	1.67838	2.62511	0.400805
0.288667	-0.13667	-5.64642	-0.62147	1.65809	-0.00178	0.995509
0.289333	0.51569	-4.5023	-0.54141	0.149706	2.30756	0.705782
0.29	0.340118	-3.52145	-0.30222	2.59987	1.24188	0.977719
0.290667	1.86959	-6.06907	1.27764	3.4656	-1.94151	0.726113
0.291333	2.94335	-2.58004	1.65766	3.24264	-0.35805	1.28778
0.292	1.86164	-6.65684	0.700868	2.22128	-2.63021	2.75421
0.292667	3.00918	-8.94507	2.23153	2.12468	0.302129	0.548211
0.293333	1.51653	-6.55025	2.6183	2.57178	0.100911	-0.94363
0.294	2.97088	-4.36984	1.58628	1.01863	-1.28793	-0.70473
0.294667	1.43212	-4.03221	1.53323	1.78957	0.603517	0.497381
0.295333	-0.08722	-6.16272	3.60595	1.13491	-0.95158	0.644786
0.296	0.939703	-6.00869	3.29924	1.35456	0.822771	1.10479
0.296667	0.508927	-6.93532	2.37814	1.97705	-2.14115	0.151741
0.297333	-0.70006	-4.58548	2.59612	1.45805	0.446285	1.80116
0.298	-0.50603	-2.86098	3.55001	1.21868	-0.67966	0.670201
0.298667	-2.06152	-7.46518	1.61618	0.520781	-3.00823	0.413513
0.299333	-0.98011	-2.95155	-1.62455	1.83453	1.85433	0.835397
0.3	-0.89712	-2.89364	-2.58712	-0.20204	-1.51388	0.245775
0.300667	-1.36739	-4.52017	-1.76151	1.42079	-0.16542	1.23949
0.301333	-1.04681	-7.50337	-0.47293	2.77096	-0.39254	2.0121
0.302	-0.87569	-5.0796	-2.07787	1.39171	-1.72386	2.41619
0.302667	-0.48268	-8.43493	-1.57825	2.17519	-0.13933	0.896392
0.303333	0.264111	-4.98533	-0.82401	2.11355	0.500186	-0.17357
0.304	0.354527	-5.34576	-0.55299	1.79776	0.44728	-1.29944
0.304667	2.08126	-7.17745	-1.79816	2.25751	1.81647	-1.18761
0.305333	4.04128	-4.99765	0.299634	2.34861	-0.38644	-2.72266
0.306	1.89958	-5.65812	0.092266	2.34825	-0.80027	-1.22065
0.306667	2.05517	-7.38878	-2.99318	2.13162	0.494094	-1.62729
0.307333	1.07226	-8.03631	1.02494	3.4469	3.08072	-0.20661
0.308	1.917	-4.4333	1.08281	3.64008	2.03088	-0.61324
0.308667	1.77933	-6.91376	-1.86664	2.78189	-0.24867	0.16699
0.309333	3.27041	-4.54789	-1.52231	5.15029	-0.6396	0.075497
0.31	1.75712	-5.44926	-1.3053	5.43411	-2.52205	0.560918
0.310667	1.87148	-4.60273	0.174249	6.95827	-0.07203	2.74404
0.311333	1.74505	-4.29282	-1.54642	6.89034	2.47082	1.34115
0.312	0.825535	-6.98215	-1.46541	8.33967	2.60654	1.25982
0.312667	1.2797	-4.41173	-1.76247	7.91753	2.32929	1.51397
0.313333	1.46309	-3.46785	-1.30144	7.70486	3.73076	0.644786
0.314	2.23041	-4.21766	-1.88689	6.18545	2.37146	-0.66407
0.314667	0.742822	-5.66305	-1.8541	7.01809	2.44557	1.01838
0.315333	1.44795	-8.73929	-0.3379	7.15314	3.67594	1.09463
0.316	0.938244	-5.58727	-0.87802	3.67375	2.01669	0.677826
0.316667	0.884019	-5.01429	0.466493	3.58941	0.978304	0.103453
0.317333	0.491718	-3.31198	-0.97447	3.17383	1.6037	2.06293
0.318	1.21229	-3.6533	-0.145	2.05623	0.243616	2.67288
0.318667	-0.80502	-6.58414	0.644927	-2.41658	0.200829	0.037375
0.319333	0.286231	-2.56464	-1.76537	-2.28172	-0.04563	-0.03633
0.32	0.340966	-3.98046	-1.94091	-3.16784	3.46754	-0.63357
0.320667	-0.98005	-6.70798	0.217652	-0.94954	-0.04282	-1.41889
0.321333	-0.83739	-4.26264	-1.47698	-3.41866	-3.01757	-1.55359
0.322	-0.81294	-3.06985	-4.19399	-3.64239	-3.2228	-2.30332
0.322667	-0.01734	-4.84486	-1.03524	-2.64775	-0.54941	0.606664
0.323333	-1.49783	-1.06934	-0.86549	-1.62583	-2.63354	-0.4455
0.324	-1.08058	-6.58845	-0.96483	-1.47445	-1.34348	-1.05546
0.324667	-0.67838	-5.41476	-0.81147	-1.87037	-1.42397	-0.40992
0.325333	-2.14362	-5.05988	-0.12378	-1.56833	-1.18481	-0.14307
0.326	-0.59397	-9.38621	-0.31282	-1.75933	-1.21505	-0.51667
0.326667	-1.98504	-3.73648	1.18505	-1.95653	-2.33283	-1.03004
0.327333	-2.61367	-5.76841	1.57471	-1.60322	-0.20124	-0.06937
0.328	-1.11896	-2.75317	-0.3678	-2.23239	2.32599	-0.94363
0.328667	-1.91312	-4.01496	-0.52116	-0.72608	-0.22413	-1.34773
0.329333	-1.39942	-3.63852	1.64222	-1.40971	1.58927	-1.09866
0.33	-2.05458	-3.71799	0.734625	-0.55131	-2.75612	-1.74165
0.330667	-0.10937	-3.23373	-0.04952	-0.14636	0.127291	-1.09866
0.331333	-0.41073	-7.31423	-1.47987	1.5632	-0.92313	-0.39213
0.332	-1.12086	-7.81882	0.334357	2.55518	1.89799	-1.65524
0.332667	0.661243	-8.3419	2.53149	1.54378	2.98691	-1.19016
0.333333	1.9653	-5.62177	-0.45171	0.191824	-0.33054	0.212736
0.334	1.07465	-4.55097	0.821431	1.53652	0.467803	-0.93093
0.334667	0.851995	-3.59539	0.526293	0.969884	-1.22461	-1.10375
0.335333	1.40681	-2.93122	0.483855	1.37552	0.804789	1.36402
0.336	3.43512	-1.57763	0.784779	0.728721	3.30394	2.53818
0.336667	3.64393	-5.54907	1.57664	-0.43671	0.970876	1.4911
0.337333	2.84948	-2.16416	0.865798	2.1926	3.44782	2.2637
0.338	3.32336	-3.22018	-0.10063	2.87462	-0.46931	1.65629
0.338667	2.10329	-2.06189	1.28343	0.426876	2.60057	2.16459
0.339333	1.23235	-3.56828	-0.94457	0.426172	4.60317	2.60934
0.34	1.9934	-2.08345	-1.03234	2.90053	2.29921	1.12004
0.340667	2.37135	-0.37498	-0.11124	0.806314	1.41567	2.38061
0.341333	2.14367	-5.03031	1.42714	1.57467	2.08145	3.13035
0.342	2.56034	-2.59051	1.38759	4.55399	4.47898	2.27387
0.342667	2.1046	-3.64406	0.57934	1.58923	3.68116	1.13021
0.343333	1.93115	-4.76477	1.68562	1.74202	3.32627	2.27641
0.344	2.02222	-3.19245	0.70569	1.01446	2.18743	2.48481
0.344667	2.54087	-4.61628	2.04828	-0.87817	3.15867	2.64746
0.345333	3.33808	-4.35444	0.545583	-1.49229	2.10767	4.19776
0.346	2.0502	-3.33416	-0.82305	-1.18442	1.36075	3.16593
0.346667	2.82365	-4.42344	0.574518	-0.35388	3.86707	2.70846
0.347333	0.400862	-3.23435	1.14743	0.418616	1.08075	3.09731
0.348	1.70938	-0.93379	-0.82691	1.36501	4.08194	0.388098
0.348667	3.54703	-3.88373	1.09631	1.32837	2.39123	2.34757
0.349333	3.93484	-3.19184	0.619849	3.37612	3.52655	2.04005
0.35	3.55301	-4.68837	2.45144	0.515159	3.84832	2.25608
0.350667	4.16476	-4.69206	0.477103	0.694364	2.6135	1.04634
0.351333	4.69866	-2.31758	-0.8597	1.08653	1.25976	1.76812
0.352	3.3469	-4.11046	-0.31861	0.865489	1.41469	1.05905
0.352667	3.10482	-8.52673	0.186788	0.604029	5.20759	1.03109
0.353333	1.99705	-7.48304	1.09921	-0.19788	1.48184	-1.21811
0.354	2.98271	-2.58065	1.30851	-1.17513	2.7481	1.13529
0.354667	1.1251	-9.85075	-0.03698	-0.61754	2.85354	0.227985
0.355333	2.95983	-4.68775	1.46186	-1.92874	0.683751	-0.74032
0.356	1.82798	-4.82884	1.90071	0.508579	0.497671	0.873519
0.356667	0.597283	-6.6322	-0.11317	1.00424	-0.10151	1.69441
0.357333	1.52413	-4.52202	0.496393	1.78642	0.853897	1.02092
0.358	1.65355	-4.14557	3.35518	0.613894	1.78783	0.967553
0.358667	1.53828	-3.51776	1.19952	1.91682	0.727414	1.82911
0.359333	0.613835	-5.13998	-0.20866	-1.47305	1.94543	2.97532
0.36	0.003777	-6.50651	0.344966	0.331793	2.3719	2.19762
0.360667	-0.3123	-5.90457	2.4254	-1.64021	0.055817	0.827772
0.361333	0.234185	-3.2553	2.58358	-0.57962	-0.19558	0.568542
0.362	0.662709	-4.36245	0.778992	-0.22742	-1.26238	1.04126
0.362667	1.63418	-3.68164	2.74754	-0.79349	0.216761	1.13275
0.363333	2.9539	-3.34771	0.27938	-1.44539	-0.4857	0.820148
0.364	1.60625	-4.78202	2.41575	-0.54523	3.20041	0.146658
0.364667	2.59222	-1.95407	0.786708	-0.23138	-0.01458	-0.16594
0.365333	3.21631	-4.57624	1.24195	0.385393	-0.26195	0.055165
0.366	2.08009	-1.79943	1.84573	0.867771	0.998177	-0.12782
0.366667	-0.72043	-5.36486	0.11445	1.11977	-0.56283	-0.71236
0.367333	1.63523	-1.59857	-0.26556	0.80152	2.27963	-1.0885
0.368	1.19603	-1.86535	0.692187	0.876511	0.865103	-1.22319
0.368667	1.25816	-0.4674	-2.50032	0.801911	-0.06954	-1.74928
0.369333	0.66903	-3.08956	-1.99106	-0.20283	1.28997	-1.63237
0.37	0.253637	-1.40388	0.545583	1.00307	1.2923	-0.82418
0.370667	-0.21233	2.70865	0.600559	0.104454	-1.13953	-0.73269
0.371333	-1.63303	-2.52767	-0.37841	0.72053	-0.3831	-2.23216
0.372	0.473026	-0.72986	-0.36298	0.522687	-0.78757	-1.63745
0.372667	1.06374	-2.33175	0.004497	1.097	2.02229	-0.56495
0.373333	0.941018	-2.50179	-1.19149	1.08002	1.26563	-1.87381
0.374	1.46474	-3.5498	0.884123	2.0139	-2.58204	-1.59933
0.374667	0.547898	-1.51478	-0.21059	2.51734	3.16557	-2.35923
0.375333	1.46929	-3.5116	-0.72177	2.3966	1.9415	-0.59545
0.376	-0.6699	-3.88619	-0.68609	2.26051	0.869803	0.830314
0.376667	0.42062	-1.39896	-1.47987	0.268696	0.158254	1.58259
0.377333	-1.6678	-1.97687	0.790566	0.793469	1.86101	3.12018
0.378	-0.16335	-1.98118	-0.2347	0.888253	0.533633	3.40991
0.378667	0.459019	-4.96069	-2.21097	1.98876	-2.13755	2.16204
0.379333	-0.59771	-3.33169	1.03652	2.14115	-0.20357	2.78725
0.38	-0.86432	-5.69139	0.345931	0.049034	0.135844	3.03631
0.380667	-0.89791	-2.83326	-1.36317	0.929237	1.59709	3.53698
0.381333	-0.52653	-6.00684	-0.79411	1.1052	0.938437	3.40228
0.382	-1.75587	-3.35634	-0.90214	0.601025	-2.19348	3.0541
0.382667	-1.39554	-0.18091	0.174249	1.28637	1.60166	3.93345
0.383333	0.390125	-4.66804	2.16498	2.66922	1.53444	2.9067
0.384	-2.13776	-5.15045	1.23617	1.14146	0.588113	2.48989
0.384667	-1.14529	-2.52336	1.78401	2.9328	0.223882	1.80116
0.385333	-1.84439	-4.32671	1.26607	3.84681	-0.49796	2.22558
0.386	-1.34318	-7.13001	1.93833	2.77379	0.377052	1.91806
0.386667	-1.09475	-0.6473	1.46475	2.07064	-1.73398	1.72491
0.387333	-1.23982	-4.89908	0.137598	1.32133	-1.6788	1.40469
0.388	0.585049	-5.04571	4.09978	1.12825	-1.6558	0.009419
0.388667	1.27041	-4.45609	-0.83751	0.848147	0.303108	0.70324
0.389333	1.29913	-6.66547	-0.92914	-0.70524	1.58741	-1.06562
0.39	0.696793	-2.99468	0.331463	-0.22619	-2.06609	-0.15324
0.390667	0.381464	-5.38457	-1.12783	-0.78611	-2.1397	-0.30318
0.391333	0.131777	-4.32548	-1.09214	1.10562	0.265012	-0.07699
0.392	-1.2355	-2.22146	1.24485	-0.23749	-0.11551	0.914182
0.392667	-0.67335	0.088951	1.76761	1.25971	-0.70631	0.032292
0.393333	-1.78802	-0.89683	0.312173	-0.58116	-0.44931	0.33981
0.394	-0.67374	-4.1351	-0.21155	1.35878	-0.89954	0.431303
0.394667	-1.33082	-4.37415	-0.91178	0.326568	0.726153	2.27133
0.395333	-0.81964	-3.91207	2.32991	-0.89827	-0.42511	2.68559
0.396	-2.90982	-6.59646	-0.54045	-1.07624	-1.02324	3.02615
0.396667	-2.11889	-2.35516	-0.17587	-1.47407	-0.40842	5.2296
0.397333	-3.05096	-2.70018	-0.74106	-3.13551	0.02111	4.82296
0.398	-2.80891	-2.7852	0.205113	-2.13324	-0.34608	4.44683
0.398667	-2.19834	-3.68041	1.87467	-3.26568	-2.09534	3.19642
0.399333	-1.12092	-3.36804	1.22266	-2.79966	-2.53997	3.69455
0.4	-1.59497	-0.52223	1.38566	-1.03236	-2.29767	4.6171
0.400667	-2.13222	-1.47412	0.941993	-1.67424	0.193201	4.53832
0.401333	-2.26323	-1.25848	2.545	-2.30013	-1.95389	5.57524
0.402	-1.45341	-5.07036	2.28458	-0.53545	1.52775	6.54608
0.402667	-1.72594	-2.52274	2.05503	-1.2936	-2.57154	5.6032
0.403333	-1.9743	-4.30391	-0.74203	-2.14644	0.274392	4.55865
0.404	-1.8407	-0.69536	0.624672	-2.17803	-0.7767	3.95378
0.404667	-1.82876	-1.45379	0.890875	-2.30951	-2.70294	3.97157
0.405333	-1.1466	-2.85914	-0.88767	-1.10245	0.183787	2.65509
0.406	-1.64357	-6.1849	0.527257	-3.44313	-0.53137	2.07818
0.406667	-0.05976	-1.26957	4.56274	-0.9141	-0.10553	2.24845
0.407333	-0.23268	-1.74028	4.28978	-2.57097	-0.19165	1.16325
0.408	-3.17859	1.2152	5.15301	-2.76246	-2.69654	1.62579
0.408667	-1.10453	-3.85415	6.64028	-2.9384	1.92492	2.68051
0.409333	-0.93695	1.34951	2.53535	-2.73582	-1.35528	3.74284
0.41	-0.96206	-2.69956	3.12081	-2.07208	-1.07216	4.396
0.410667	-1.58468	-0.45261	3.81621	-1.45404	-1.52828	4.2918
0.411333	-1.83135	-0.8001	3.59631	-1.63663	1.42756	5.77856
0.412	-2.44536	-2.71312	5.12794	-2.18052	-2.17088	5.53458
0.412667	-2.96127	-0.04783	3.54615	-2.83392	-2.20459	5.90563
0.413333	-1.00337	2.13752	4.39395	-3.40023	-1.24685	6.28431
0.414	-1.87334	0.320609	2.6617	-3.02852	0.214268	7.03913
0.414667	-1.25187	1.68653	2.84206	-2.26571	-1.72417	3.79875
0.415333	-2.95641	1.63354	2.93369	-1.84841	-0.42177	5.07965
0.416	0.424134	4.38201	4.35537	-3.41341	-2.72911	4.31213
0.416667	-2.12308	2.74315	3.15939	-1.8402	-1.05789	5.499
0.417333	-2.83036	3.15471	3.23365	-1.15703	-1.77639	3.74538
0.418	-1.21337	7.12247	-0.32922	-1.0893	0.771457	5.68706
0.418667	-1.879	3.87064	2.05889	-1.67994	0.113652	4.856
0.419333	-1.5542	3.64575	3.69854	-0.56064	-0.47028	5.33634
0.42	-1.09748	5.12565	3.73809	-1.24205	-0.32559	3.15576
0.420667	-0.33024	6.89512	2.92983	-0.11096	1.46582	2.68051
0.421333	-0.67131	7.40957	0.199326	-2.27611	0.109665	2.82791
0.422	-0.27201	10.5524	2.65591	-1.30736	-2.18438	3.86229
0.422667	-0.11925	8.57217	2.60287	-3.23112	-0.56776	2.07563
0.423333	0.779715	6.1946	2.00777	-1.72094	1.22964	1.45806
0.424	-1.39381	10.0823	1.5612	-2.61016	-0.24796	0.916724
0.424667	0.326599	10.1414	1.36252	-1.43087	1.47068	1.2954
0.425333	0.359248	7.57038	-0.12571	-2.24203	0.456839	1.23187
0.426	-0.42396	7.7817	2.57008	0.187397	0.211989	1.16579
0.426667	-2.67401	7.75644	1.23327	-1.8564	1.4721	-0.84706
0.427333	-0.57352	7.46133	1.78497	0.425024	-0.17733	0.075497
0.428	0.356945	15.403	1.84284	-1.75113	1.00597	-0.01345
0.428667	-0.83607	12.9872	0.955496	-1.04676	-2.70189	-2.20674
0.429333	-1.13454	16.6019	1.31333	-3.26428	-0.70649	0.985343
0.43	-0.9053	12.2121	3.23462	-3.79407	-1.1709	-0.11003
0.430667	-1.538	11.6484	3.50854	-4.52821	0.023905	0.090746
0.431333	-1.29875	9.37003	1.84959	-5.52073	-1.33244	1.87232
0.432	-2.50298	9.50435	1.21109	-4.88535	-0.16427	1.52414
0.432667	-2.48425	9.24497	2.38393	-3.67892	-2.02144	2.48227
0.433333	-1.75633	5.16447	3.90012	-4.99814	-0.12076	1.33861
0.434	-1.76669	7.38739	3.96475	-4.25824	0.788505	0.741362
0.434667	-3.35176	5.83972	3.2105	-4.69808	-0.48471	-0.36926
0.435333	-3.50212	8.78843	2.18041	-4.4904	-1.21518	-0.44805
0.436	-2.71406	7.4182	0.352682	-5.47506	-0.77745	-0.45821
0.436667	-1.1451	4.20395	1.34612	-1.58471	-0.26977	-0.46584
0.437333	-1.94749	4.84286	-1.3053	-3.78994	-1.62589	0.250858
0.438	-2.88532	5.62963	-0.5771	-2.90279	-1.99288	0.898933
0.438667	-2.84517	1.57932	-0.94457	-4.92958	-1.36115	-1.53325
0.439333	-1.98827	2.88794	0.582234	-4.65969	-2.02928	-1.50021
0.44	-2.79746	5.87115	0.247551	-6.06311	-0.10151	-1.24353
0.440667	-2.63198	8.22407	-1.46444	-4.84178	-3.2135	-1.26894
0.441333	-3.31538	7.76445	0.608275	-5.90008	-2.71854	-1.69083
0.442	-2.55466	10.4445	-0.7536	-4.9925	0.209707	-1.36298
0.442667	-2.01242	8.78904	0.15303	-6.26749	-2.35671	-1.75945
0.443333	-3.58495	6.41887	1.33069	-5.04645	-0.08156	-1.21811
0.444	-1.95696	6.45275	-0.34562	-4.63653	-2.52756	-2.23978
0.444667	-1.53394	3.3913	0.542689	-4.62052	-2.48088	-2.09238
0.445333	-0.69455	7.63076	-0.65233	-3.90052	-4.03087	-2.57272
0.446	-0.14145	2.65567	1.16962	-5.993	-2.58578	-1.25369
0.446667	-2.34104	2.6187	2.02224	-3.75585	-0.49207	-2.24741
0.447333	-1.76157	3.90452	1.95376	-3.55093	-2.63335	-0.65899
0.448	-2.69237	6.86308	1.11078	-3.8071	-1.41588	-0.75811
0.448667	-1.95679	5.14968	1.70299	-3.16247	-2.81309	-1.62221
0.449333	0.286235	6.41948	2.68678	-2.77608	-0.92127	-1.62983
0.45	-1.90971	0.847999	4.01297	-2.89283	-0.8042	-1.91956
0.450667	-0.93436	0.284258	2.65688	-3.60041	-1.65556	-1.91193
0.451333	-2.08051	2.57619	1.11464	-1.80111	-1.44763	-2.50664
0.452	-1.80214	4.72087	1.51491	-0.22306	-0.23951	-1.94243
0.452667	-1.74731	0.192458	2.10711	0.692418	-0.70724	-1.85094
0.453333	-2.61221	8.12857	2.00777	0.213759	-0.42068	-3.14201
0.454	-1.62764	5.15399	-0.09967	-0.30413	-1.3624	-3.49273
0.454667	-1.92653	6.41209	1.54384	-0.21391	1.35492	-3.62997
0.455333	-3.08121	5.60191	1.05195	-0.23993	-2.76753	-2.86498
0.456	-2.11754	5.0548	-0.308	1.13729	-0.11906	-0.73777
0.456667	-0.44776	7.6018	-3.03755	0.876854	-2.26711	-0.8928
0.457333	0.975226	7.54204	0.937171	1.11738	-3.064	1.1175
0.458	-1.07917	7.0245	2.39357	0.464145	1.7931	-0.65645
0.458667	-0.64063	6.66223	-0.66873	-1.30502	1.64456	1.94602
0.459333	-0.22385	5.17925	1.3114	-0.83768	0.062644	3.44549
0.46	-0.30418	8.74345	1.36637	-4.18803	-0.0205	1.98414
0.460667	-1.0718	6.02825	1.87467	-3.58648	-0.44329	3.43024
0.461333	-1.83268	5.83541	-0.44303	-4.0206	-0.74578	3.2193
0.462	-1.39578	6.90498	-1.03427	-2.92336	-3.55731	4.71876
0.462667	-1.88058	6.01408	1.43582	-1.94322	-1.18437	3.99953
0.463333	-0.96006	5.93584	-2.51382	-0.71792	-1.48691	4.04527
0.464	-0.7326	7.33317	0.343037	0.107326	1.5055	3.66151
0.464667	-0.24865	5.26797	1.98076	-1.63383	-1.70528	2.94736
0.465333	0.473983	3.65869	-0.45846	1.56866	-0.23079	4.65523
0.466	-0.41234	6.93086	-0.56456	0.640028	-1.97998	4.02494
0.466667	-2.56221	5.79352	-2.55819	-1.95707	-1.4186	1.72491
0.467333	0.165988	8.60175	-1.02559	1.78782	0.006444	2.02226
0.468	0.345038	7.66218	0.992148	0.590788	0.524147	2.86095
0.468667	0.27085	6.43858	0.325676	1.07825	-0.06094	0.677826
0.469333	-1.64478	9.43226	0.887981	2.90731	-1.68296	0.726113
0.47	0.224628	6.19399	0.126024	2.72352	-1.80383	-0.77844
0.470667	-0.14188	6.74725	0.587056	1.86929	-2.36134	-1.20032
0.471333	0.016086	3.06538	0.372937	3.54872	-3.02157	0.466883
0.472	-1.19872	3.90822	0.54076	2.81626	1.694	-0.79369
0.472667	-0.02083	3.72585	0.132775	4.07288	1.19347	-2.01105
0.473333	-1.61663	3.1578	-1.24743	5.74794	0.373116	-0.79877
0.474	-0.96817	2.45235	0.23019	5.62496	0.992942	-0.01854
0.474667	-0.08312	1.49491	-0.25785	5.92508	-0.25675	-1.17745
0.475333	0.86989	1.87013	-0.46329	3.08759	0.054094	-0.27523
0.476	0.293021	5.21992	2.55561	0.833767	1.62142	-1.058
0.476667	-0.54816	5.51935	0.62853	-0.62089	0.436357	-0.90551
0.477333	-1.4933	9.35586	1.76568	0.589061	-2.18318	-1.85602
0.478	-0.61435	9.60354	2.2788	-0.17318	-0.56324	-1.76707
0.478667	0.400473	9.81425	2.13605	1.22759	-1.46821	-1.30452
0.479333	-0.57411	8.30293	0.561015	-1.18366	-1.92492	-3.3809
0.48	0.315201	9.38236	1.91228	0.042862	-0.28039	-3.22587
0.480667	-0.41184	10.6694	1.09149	-0.95185	-2.10054	-3.42157
0.481333	-0.49107	6.02579	0.626601	-0.20854	2.56759	-2.37956
0.482	1.01472	9.07184	0.261054	-0.90811	-1.04325	-2.72266
0.482667	1.0685	8.53089	3.01182	0.768548	-0.09003	-2.70233
0.483333	-0.18351	7.48597	1.56796	1.16337	0.229336	-2.96664
0.484	1.06518	8.27213	2.37428	1.27053	-0.02336	-2.58288
0.484667	-1.16072	7.58455	1.93254	0.062545	-2.70546	-3.61218
0.485333	-0.4972	6.09972	-1.37088	0.121262	-2.04282	-2.15846
0.486	-0.03006	5.64318	0.389333	1.55156	-1.76411	-4.05439
0.486667	-1.53315	6.07631	1.56506	1.29502	-0.5571	-3.20554
0.487333	-0.35706	7.23275	0.285167	0.055851	-1.60219	-4.38478
0.488	-2.74707	9.07307	-0.47872	-0.61709	-1.83643	-3.62234
0.488667	-1.68528	8.30786	-2.4357	-0.30089	-2.22974	-3.22842
0.489333	-1.30522	6.31105	-0.79315	-0.87573	-0.54617	-4.13064
0.49	-1.47162	10.7187	-0.99569	-0.62417	-0.77902	-3.55881
0.490667	-3.72057	7.62521	-0.36973	-0.71753	0.282144	-4.98203
0.491333	-1.74904	14.9366	-0.16622	-1.36865	1.04539	-4.23484
0.492	-1.1723	11.9109	-1.38825	-2.52577	-3.07268	-4.02898
0.492667	-1.74725	12.7636	-0.11896	-1.71166	-0.4989	-4.00865
0.493333	-1.09681	12.2393	-0.88863	-0.80244	-2.93305	-6.75344
0.494	-0.61862	9.70089	-0.69477	2.20622	-2.57693	-4.84733
0.494667	-1.65196	8.33127	-0.1315	2.20435	-2.44366	-4.17384
0.495333	-1.43067	4.47689	-0.82883	3.19291	-3.16094	-4.84479
0.496	-0.05601	8.61838	0.964177	2.57597	-0.96424	-3.57914
0.496667	0.092319	9.23079	0.351718	1.69481	-0.40433	-2.79637
0.497333	-1.03689	10.8475	-0.23663	2.39139	-1.27233	-2.4431
0.498	-2.11205	6.10712	-0.40059	0.740303	0.250755	-2.10254
0.498667	0.080975	6.82119	0.997935	0.263037	0.469827	-2.1915
0.499333	-1.0855	6.10896	0.757773	0.675117	-0.83314	-2.5168
0.5	-2.62993	5.92968	-0.3977	2.66661	1.97461	-1.58154
0.500667	-0.67176	6.37759	-1.2754	2.60218	1.64833	-2.63625
0.501333	-1.0993	5.77626	-0.92046	4.48066	-2.70685	-2.46343
0.502	-1.61085	5.89702	-0.39577	3.44166	-0.12048	-1.95768
0.502667	-1.99768	6.33569	-1.06707	1.8732	-0.92965	-1.83823
0.503333	-1.00989	4.65802	-0.145	2.93546	0.922014	-2.75316
0.504	-3.0639	7.16559	1.2352	2.64222	-0.56913	-2.21437
0.504667	-1.87656	5.45465	-0.28485	1.61688	0.429267	-2.41769
0.505333	-3.66749	11.8092	-0.60893	0.706039	-1.15259	-2.55747
0.506	-2.61577	11.7267	-0.38227	0.272335	-0.70889	-2.63879
0.506667	-2.80197	12.6952	-0.34562	0.857659	-0.22433	-4.00102
0.507333	-2.38735	9.6633	1.00276	1.64062	-2.39827	-2.35161
0.508	-1.60354	11.7112	-0.17587	1.86745	-0.86858	-4.10776
0.508667	-4.30923	9.37373	3.00989	2.65997	0.109623	-3.56135
0.509333	-3.06508	9.79453	2.25661	1.44007	-2.61415	-3.84091
0.51	-2.99568	3.85462	4.67944	0.411301	1.05647	-4.11031
0.510667	-2.33018	3.80348	1.55156	-0.18502	-0.61991	-4.30854
0.511333	-2.89961	2.50657	2.04539	-0.08166	-0.73423	-5.14214
0.512	-2.70948	3.5595	2.35981	-1.93462	-0.06609	-4.46103
0.512667	-2.58971	4.01665	1.63933	-1.63172	-0.17618	-5.18026
0.513333	-1.39099	2.52259	2.25275	-3.99365	0.941829	-5.72668
0.514	-1.67126	-0.59924	0.289989	-3.47812	1.61699	-4.61606
0.514667	-2.17724	1.02236	1.21012	-3.46546	0.555156	-5.04811
0.515333	-2.92356	-1.33858	4.08145	-1.32429	0.705619	-4.4407
0.516	0.098648	3.62111	1.46475	-2.03314	-1.51669	-4.888
0.516667	-1.6747	6.37944	3.09766	1.38042	2.71783	-6.00878
0.517333	-0.32039	5.87854	3.48153	0.623542	-2.20166	-2.97173
0.518	-1.42659	1.50785	2.13508	1.38406	0.257411	-2.98698
0.518667	-0.15526	8.54137	2.75333	-0.26444	2.6048	-0.70982
0.519333	-0.97953	3.53917	-0.84234	0.522691	1.0556	0.314395
0.52	-0.65589	5.33698	2.72247	-0.31462	0.431788	0.370308
0.520667	-1.18556	2.02662	0.700868	0.715185	-3.1421	2.2637
0.521333	-0.86138	1.59842	2.21128	1.55709	-0.32697	0.286439
0.522	-0.61609	4.63153	2.56815	0.428314	-0.4275	1.38435
0.522667	-0.85221	4.37523	1.89396	-0.09673	-1.22186	-0.03124
0.523333	-0.89064	2.33406	2.07143	-0.55613	0.475559	2.6678
0.524	-0.34968	0.549185	2.1891	-0.52612	0.822013	1.61817
0.524667	-1.03398	5.60499	2.92115	0.358386	0.172769	1.29032
0.525333	-2.73056	8.42123	0.911129	-0.32444	-0.45693	2.24845
0.526	-2.29614	3.66301	1.11464	-1.4327	-0.97743	0.296605
0.526667	-2.66038	5.12442	2.4389	-0.81654	-0.87163	1.71475
0.527333	-1.04511	2.72097	1.71263	-1.6514	1.75793	0.629538
0.528	-1.4286	5.54214	2.93273	-2.47993	-0.13833	-1.21557
0.528667	-1.41896	2.87377	2.05792	-2.02215	-0.74053	-0.57258
0.529333	-1.13728	1.43269	1.32587	-3.99344	0.913862	-1.28165
0.53	0.115229	2.90334	1.81487	-5.13969	3.08252	-1.65779
0.530667	-1.03762	1.02605	1.51105	-3.90594	0.891639	-2.0568
0.531333	-1.2044	1.86643	2.13894	-3.26561	1.82584	-1.65779
0.532	-1.98527	2.10117	0.957426	-3.67044	1.92755	-1.8611
0.532667	-2.48855	4.88598	2.59033	-3.48053	0.611875	-2.34907
0.533333	-1.29321	5.26674	1.61715	-4.47752	3.8205	-1.75945
0.534	-1.39328	4.68698	1.9798	-3.91706	2.4504	-2.08475
0.534667	-2.38299	7.61843	-1.08153	-2.03535	0.863795	-2.07967
0.535333	-1.34771	5.80276	0.61792	-2.86052	0.045549	-2.54984
0.536	-1.87787	7.88521	2.31834	-3.50526	1.64889	-2.2042
0.536667	-2.02026	7.06886	1.11657	-3.94888	2.79186	-1.22319
0.537333	-2.60887	7.27341	1.18119	-3.75857	2.28331	-1.14441
0.538	-1.72551	4.19656	2.71571	-3.5066	2.36618	-1.69845
0.538667	-2.07998	5.87977	1.81583	-3.17865	1.45841	-1.01479
0.539333	-1.57157	7.50692	1.32008	-3.94874	1.30823	-2.92852
0.54	-2.46727	-0.15195	1.7869	-3.38159	-1.67733	-2.03647
0.540667	-1.57973	1.28729	0.819502	-4.60681	0.806152	-3.51306
0.541333	-1.84013	7.73673	1.80426	-2.46397	1.36679	-2.92852
0.542	-0.96946	5.72882	1.03362	-2.62763	-0.97805	-3.76975
0.542667	-3.2999	6.92038	3.03689	-2.10782	-1.31699	-3.74179
0.543333	-3.97215	6.23403	3.29538	-1.79519	-0.40697	-2.05171
0.544	-3.45373	3.71168	2.17559	1.98359	-1.31797	-2.00343
0.544667	-3.51539	2.08022	4.97265	1.78572	0.949734	-3.26654
0.545333	-2.68611	3.04258	2.54307	2.2497	1.45159	-3.11405
0.546	-3.07003	1.69515	2.66363	0.18658	0.396428	-4.05948
0.546667	-2.80824	3.28595	1.28632	-0.56769	2.30815	-1.96785
0.547333	-2.30592	-1.63677	0.452026	-0.55774	0.366765	-3.44698
0.548	-3.20478	0.080326	2.24022	-0.88736	1.0155	-1.9221
0.548667	-2.11592	1.93667	2.32413	-0.84172	0.362297	-0.39213
0.549333	-2.7653	0.149946	2.19585	-0.21065	2.79533	0.459259
0.55	-3.24128	-0.30782	2.75237	-0.15439	1.60828	0.982802
0.550667	-3.38254	0.981079	3.19893	-0.7526	1.61141	-0.30318
0.551333	-2.53269	1.79496	3.52686	-0.02458	-0.19664	1.41485
0.552	-3.64904	2.58851	2.05021	0.387243	-0.03357	-0.42263
0.552667	-3.80174	2.22254	3.93388	-1.35705	-0.24014	-0.50904
0.553333	-3.06516	3.93841	1.72903	-0.84091	2.51692	-0.15832
0.554	-3.38231	3.20216	2.7514	-2.84809	0.95825	-1.43414
0.554667	-2.58579	4.22059	3.03689	-1.91587	-0.96638	-0.81402
0.555333	-1.80971	4.59272	2.43697	-1.3608	0.860783	-1.95768
0.556	-2.80946	4.0413	3.02146	-2.56369	1.46288	-1.41635
0.556667	-3.40363	3.30197	2.48809	-2.47168	0.22853	-1.60442
0.557333	-2.57888	4.7603	2.89994	-3.79496	0.435982	-2.32619
0.558	-3.27785	4.11092	2.41768	-3.58898	0.601534	-2.27791
0.558667	-2.63045	4.62106	2.65977	-1.83816	0.82792	-2.98443
0.559333	-3.04083	4.91371	2.03767	-1.92254	0.59768	-1.88144
0.56	-2.71858	3.1769	3.10344	-3.05632	-0.41781	-3.35803
0.560667	-2.48601	1.50662	2.00102	-4.19884	-0.02912	-3.19029
0.561333	-2.44557	3.18675	-0.64365	-4.41338	2.65915	-3.49273
0.562	-3.44995	0.236201	0.681578	-5.21757	-0.51303	-3.98323
0.562667	-1.58315	2.5115	3.45356	-3.58484	0.285569	-3.6503
0.563333	-2.8609	1.07534	2.57683	-4.68198	2.16784	-3.99848
0.564	-2.92254	-2.41184	3.1536	-4.50782	0.996063	-3.46985
0.564667	-1.4172	1.09937	1.08185	-3.80433	-2.70527	-3.26654
0.565333	-1.85309	2.60946	-1.87436	-4.18411	1.86048	-4.98965
0.566	-0.95835	-0.62019	1.77436	-2.93256	1.50321	-4.20434
0.566667	-1.95673	-0.40147	1.45318	-4.30566	-1.28087	-6.25785
0.567333	-4.13852	0.03535	0.805034	-4.15187	-0.67941	-5.05827
0.568	-3.76457	1.50477	0.042112	-3.9087	2.42829	-4.35429
0.568667	-4.02078	2.27984	1.34226	-4.66823	2.18489	-3.95019
0.569333	-1.71142	3.82196	0.118308	-3.55246	-0.26904	-4.38224
0.57	-3.29021	3.10235	-0.37938	-3.97239	0.90933	-3.31483
0.570667	-2.9292	-1.22398	-0.46232	-2.81065	1.04865	-3.73671
0.571333	-2.86018	0.981695	-0.33404	-2.99704	-0.70714	-3.66047
0.572	-3.89074	2.49301	2.44951	-2.88479	1.31213	-4.56269
0.572667	-4.8694	1.13079	-0.45075	-2.2112	0.217165	-1.27911
0.573333	-3.24313	0.522693	0.046935	-3.28533	3.24891	-2.77603
0.574	-4.79062	0.530702	0.270699	-3.90454	3.52955	-2.35923
0.574667	-3.87795	2.52135	-2.13766	-2.98217	1.98825	-3.59439
0.575333	-2.67461	-1.61891	-1.45576	-0.63949	2.93167	-1.99072
0.576	-1.29642	-2.8844	-0.35912	-0.16748	3.22656	-2.03901
0.576667	-2.67354	0.636673	-1.19245	-1.98631	0.001552	-1.85094
0.577333	-0.73809	-0.83891	-1.83481	-2.11864	-1.17896	0.438927
0.578	-0.18649	0.378523	-0.33404	-3.19237	1.15132	-1.59171
0.578667	-1.12363	-0.10204	-0.2646	-3.8299	-0.96104	0.08058
0.579333	-2.38955	-0.49327	-1.06803	-3.98399	-0.48549	0.103453
0.58	-1.21196	-1.65957	-1.31784	-3.51346	0.485819	-0.62849
0.580667	-0.03388	-1.08043	0.473245	-2.95638	3.00406	1.67662
0.581333	-0.68559	0.389613	-0.75071	-3.54305	1.88346	-0.15832
0.582	-0.16722	2.08576	-0.31765	-3.79474	0.903861	0.954846
0.582667	0.515045	2.13628	-0.75457	-5.03342	1.21576	0.248317
0.583333	0.109149	3.38329	0.193539	-2.53268	3.13825	-0.39722
0.584	0.617683	1.66003	-1.46637	-6.14152	-0.63316	0.004336
0.584667	1.15652	3.67841	0.736554	-3.81573	1.11589	0.416054
0.585333	-1.24753	-0.7237	1.18408	-3.72976	-3.09573	1.24457
0.586	-0.32412	3.6131	-0.35526	-3.8122	-1.37022	0.937056
0.586667	-0.68449	2.61254	2.14376	-3.71381	1.58961	0.937056
0.587333	-1.07273	1.24662	3.20279	-2.18932	0.744502	1.72999
0.588	-1.12925	2.79491	3.02821	-2.79488	-1.91236	1.21408
0.588667	-0.35745	3.67903	0.415375	-1.42495	-0.0292	2.59664
0.589333	-2.09752	0.313831	0.426949	-3.71248	1.74936	3.51665
0.59	-0.83757	-1.06194	1.95472	-2.75019	-1.84469	1.41231
0.590667	-1.63666	-0.70768	2.06371	-2.34188	-1.9785	1.37927
0.591333	-0.60738	2.56263	1.4879	-3.17485	1.8812	0.990426
0.592	-0.30753	-0.48465	1.43485	-5.10095	-1.19271	0.301688
0.592667	-0.18597	4.91556	1.06641	-4.34394	0.055446	0.230527
0.593333	-2.31881	0.281178	0.38644	-3.37348	0.706006	-0.43534
0.594	-1.80256	-1.70085	1.89203	-4.67319	0.288259	1.00313
0.594667	0.710092	1.99088	0.171356	-4.38546	1.02385	-0.65391
0.595333	0.37034	-1.03853	-0.19708	-2.4593	-0.35811	-0.45821
0.596	-0.51186	-2.8388	-1.26672	-3.18724	-1.77601	-0.997
0.596667	1.22702	-1.2209	-1.86375	-3.60987	1.36088	0.352517
0.597333	0.584051	1.44563	0.245622	-3.54429	0.585367	-0.14561
0.598	-0.82994	2.03278	1.73192	-1.49118	2.00158	0.072955
0.598667	-1.09233	1.55899	1.81005	-1.31152	1.98098	0.591416
0.599333	-0.57009	-0.32877	-0.36587	-0.535	-0.68816	0.205112
0.6	-0.8639	2.15354	2.17366	-2.38259	0.179726	0.466883
0.600667	0.09438	1.53065	-0.31958	-0.71288	-0.85128	0.227985
0.601333	0.506157	0.826435	1.49369	-0.82411	1.20768	0.601581
0.602	0.325099	0.594161	2.04346	-1.54111	1.59753	0.28898
0.602667	-0.51808	1.75183	1.65187	-1.65187	2.26195	1.27761
0.603333	-0.04583	1.67297	0.446239	-0.09498	-0.36739	1.36911
0.604	-1.84123	0.975534	-0.118	-0.55801	-2.38281	1.5038
0.604667	-0.48032	1.59842	1.14454	-0.08396	1.49778	1.46314
0.605333	-0.33644	-3.726	1.44161	-0.71703	0.290109	1.77574
0.606	-0.65209	0.879421	2.54886	-0.13321	-0.11573	2.53818
0.606667	-1.71759	0.650844	-0.03119	-0.73414	0.392771	2.57376
0.607333	-2.44064	2.75979	1.68273	-0.84632	1.43148	3.69201
0.608	-1.69488	0.349566	0.756809	-0.69524	0.142693	4.0834
0.608667	-2.15367	0.427812	-0.1913	-1.01274	0.81961	4.97545
0.609333	-1.93685	-0.92455	1.33937	-1.20698	-2.45521	3.40228
0.61	-1.73821	-1.65649	2.60576	-0.15382	0.096071	4.0529
0.610667	-1.22778	-0.5364	2.24311	-0.55308	-1.93355	3.56494
0.611333	-0.13796	-2.23317	-0.00901	0.14144	-2.38921	2.28912
0.612	-1.63593	-3.13454	0.211865	-0.17195	-1.01289	4.07323
0.612667	0.137922	-2.57819	0.213794	-0.30953	0.764123	2.04514
0.613333	-2.03199	-0.84076	0.016071	-0.0608	0.002054	0.164448
0.614	-1.99999	-0.19816	-0.71116	0.593965	-1.63901	1.37419
0.614667	0.315589	0.78454	1.7734	0.088897	-0.13401	1.05396
0.615333	-2.53267	1.31624	0.601524	0.644764	-0.81612	-0.71744
0.616	-1.56182	-0.2838	-0.01962	1.57645	-0.79711	0.438927
0.616667	-1.89076	0.510987	1.69141	0.240623	-1.03809	-1.35789
0.617333	0.79043	-1.68421	0.557157	1.53024	-3.46924	-0.79623
0.618	-0.41787	0.876956	0.83204	-0.85587	2.00552	0.100912
0.618667	-1.35173	1.42899	2.15052	0.005817	1.12082	-1.00971
0.619333	-2.07265	0.932406	1.1455	-2.77572	-1.14516	-0.69457
0.62	-0.86377	2.32666	-0.07266	-4.76908	-2.80633	-0.8801
0.620667	1.76748	-0.24806	-0.90889	-4.42132	0.666471	-0.09986
0.621333	-1.00756	0.111131	0.109627	-4.99485	-2.68047	0.807441
0.622	-1.37619	1.85596	-0.25399	-2.98015	-0.22042	-0.40484
0.622667	-1.21797	0.626815	2.85171	-4.23444	1.40528	-1.87381
0.623333	-0.38659	3.56628	0.289025	-3.9832	0.169096	-2.3389
0.624	-0.64992	7.75151	-0.68127	-2.68808	-3.43509	-1.25369
0.624667	2.12817	4.48305	-0.14886	-3.85072	0.937661	-2.72266
0.625333	0.495086	5.0585	-1.47505	-2.75859	0.956206	-2.09238
0.626	-0.60824	1.82207	-1.73354	-2.48665	-0.12727	0.08058
0.626667	-0.79286	-1.56592	1.12621	-3.51014	-0.00363	-1.19778
0.627333	-0.63171	-2.65828	-0.39577	-3.10796	-1.13306	-0.44805
0.628	-2.01298	5.41153	-0.79218	-3.75134	-3.33225	0.705782
0.628667	-0.39215	2.86514	-0.09195	-3.39197	-2.70249	0.078038
0.629333	-0.45251	1.94837	0.31796	-4.05918	-0.98377	0.141575
0.63	-0.37866	-0.98678	0.859046	-4.43446	-2.70898	-1.30706
0.630667	-1.98629	2.59159	-0.57421	-3.53196	-0.35878	0.827772
0.631333	-0.34821	-1.93928	-2.5225	-2.66408	-0.79727	0.906558
0.632	-1.67803	1.41112	-0.96965	-3.62225	-1.20126	-0.19898
0.632667	-1.18746	0.155491	-3.16582	-3.80979	1.07985	-0.58274
0.633333	-1.18989	-2.46236	-2.00939	-5.02342	0.46525	0.131409
0.634	-0.47859	0.196154	-2.50707	-4.35635	-1.81262	-0.39722
0.634667	-1.02056	2.07036	-3.00089	-5.29718	-0.50458	0.736279
0.635333	-0.82201	0.481413	-2.57941	-4.82588	-2.15195	0.238151
0.636	0.861155	2.17448	-3.84773	-6.75198	1.73214	1.1912
0.636667	-0.8153	0.695204	-3.50726	-5.07348	-0.55722	-0.68949
0.637333	-0.15341	-2.5708	-3.76671	-3.38219	-2.28699	1.06413
0.638	-0.40306	0.062458	-0.634	-3.57012	-0.45915	0.159365
0.638667	0.739335	-1.3546	-1.63709	-2.98208	-0.51359	-1.6527
0.639333	-0.61588	-0.61465	-1.92162	-3.23081	-1.51725	0.843021
0.64	-2.51525	0.536247	-1.14326	-2.1575	1.44721	0.967553
0.640667	-0.66093	0.061226	-2.25823	-1.56148	-0.27886	0.784567
0.641333	-0.53106	-0.72431	-2.82053	-2.09435	0.697154	0.449093
0.642	-1.14908	-1.32441	-1.66892	-2.63735	-0.82994	1.03109
0.642667	-0.08701	-2.84189	-3.95286	-1.1676	0.722859	1.18866
0.643333	-1.99873	-3.12591	-3.94418	-2.60847	-2.07112	2.19254
0.644	-2.0576	2.40552	-2.33828	-1.99181	0.571445	-0.45313
0.644667	-2.83379	-4.79988	-4.67431	-1.83703	-0.4946	1.60546
0.645333	-3.17341	-4.18131	-3.84676	-2.47821	-1.05943	0.949763
0.646	-4.40936	-3.01686	-4.8103	-3.16739	2.67557	0.342351
0.646667	-4.69727	-2.90165	-4.36567	-2.30988	-1.99509	-0.2676
0.647333	-1.64016	-2.81478	-4.60101	-2.42905	-0.59508	0.87606
0.648	-2.50118	2.07775	-2.84947	-0.57774	-0.68413	0.759153
0.648667	-3.24493	0.633593	-3.35487	-0.46368	0.773314	0.967553
0.649333	-4.25687	0.75435	-2.37107	1.43503	-1.54475	0.75407
0.65	-3.1184	-2.51904	-2.04797	-0.89227	-0.88568	-0.80131
0.650667	-2.91781	0.148714	-2.30067	1.92138	-2.16376	0.525337
0.651333	-0.5429	1.5824	-3.41081	0.891404	-0.34056	-1.2969
0.652	-0.04044	1.26757	-1.33809	0.305457	-1.28476	0.360142
0.652667	-2.2771	0.4044	-0.6369	-0.72935	-0.79751	1.1175
0.653333	-2.84518	1.5861	0.162675	-3.03265	-2.15661	0.33981
0.654	-1.6214	2.66121	-1.096	-5.41017	0.62927	0.78965
0.654667	-1.13584	3.7123	-1.92644	-3.72451	-2.17662	0.571084
0.655333	-3.03115	1.11909	-1.52521	-3.31911	-0.15805	1.087
0.656	-1.41971	2.75609	-0.85005	-3.46553	-0.14468	0.904016
0.656667	-1.92809	6.04242	1.47729	-3.25715	-2.46292	0.855728
0.657333	-1.32115	4.42883	-1.75186	-3.99061	0.035916	-0.29047
0.658	-3.11892	6.39114	-1.78562	-4.00171	-1.0449	0.53042
0.658667	-2.94254	5.75963	0.224403	-3.76473	-4.28497	0.942138
0.659333	-2.56985	2.52628	-0.76035	-3.58928	0.975035	0.281356
0.66	-3.59289	5.56001	1.07992	-2.36855	1.02236	-0.06937
0.660667	-2.6284	6.6801	-0.9494	-2.43347	-1.25866	0.20257
0.661333	-3.03536	4.93343	-1.45769	-3.18502	-0.34921	-1.38839
0.662	-3.5138	5.07328	0.713406	-2.14202	-0.4933	0.779484
0.662667	-3.81765	3.44614	0.350753	-1.51043	-1.06408	-0.06937
0.663333	-3.61131	5.30124	0.741377	-0.31884	-1.28967	0.477049
0.664	-3.59236	6.38313	-1.04488	-1.37903	0.490015	-0.87755
0.664667	-2.62825	4.80835	-0.54527	-0.09103	-3.68711	-2.96156
0.665333	-2.37322	3.51391	0.054651	-0.97073	-1.71977	-2.94123
0.666	-1.63033	4.82191	-0.59446	-0.37004	-1.83668	-0.44296
0.666667	-1.75393	6.66654	-1.35931	0.101283	0.81472	-1.94243
0.667333	-2.82047	4.69745	0.120237	-0.51837	0.33195	-1.43922
0.668	-3.11332	7.24261	-0.80954	-0.98133	-2.86965	-1.92464
0.668667	-2.48861	5.78119	-1.40561	-0.40591	-3.06351	-1.75436
0.669333	-2.16277	6.21493	-1.27733	-0.89038	1.97794	-2.88278
0.67	-1.9584	11.8536	-1.38825	1.48067	0.414084	-2.2042
0.670667	-2.5609	6.00607	-0.43242	0.678981	-1.75429	-1.73403
0.671333	-1.44891	6.53531	0.563908	1.28306	-0.39957	-1.94751
0.672	-3.0982	7.24137	-1.5416	1.42497	0.377419	-1.62475
0.672667	-2.4397	0.885582	-0.35237	1.58825	-3.68867	-1.58154
0.673333	-2.38811	1.93174	-2.9411	0.398194	0.792622	-2.60067
0.674	-2.97404	5.88285	0.262983	1.32936	1.63158	-2.79382
0.674667	-0.71981	6.41271	-0.27521	1.0147	1.38104	-3.79262
0.675333	-2.73042	0.202315	-2.48778	0.907735	-1.05429	-2.80145
0.676	-1.74819	4.7794	-1.77983	1.73623	1.15294	-3.48256
0.676667	-0.59309	5.80399	-3.30568	2.83118	0.073155	-4.49915
0.677333	-1.18055	6.53285	0.080692	2.68564	-1.32307	-3.3072
0.678	-0.67182	7.92279	-2.3431	2.11717	1.3258	-2.93615
0.678667	-0.16703	7.1163	-2.64017	1.63124	1.81698	-3.43427
0.679333	-1.89653	10.4605	-4.70517	1.91335	-0.1204	-3.36565
0.68	-2.58756	7.63938	-1.84349	2.75435	0.354047	-2.37702
0.680667	-2.16436	12.3545	-0.99376	3.51152	0.171039	-2.56763
0.681333	-2.5681	8.47113	-3.7262	4.29158	-1.03067	-2.74554
0.682	-2.17507	6.41763	-1.1394	1.09061	0.255328	-2.61338
0.682667	-1.64761	12.5547	-2.00649	0.288402	-0.25402	-4.07981
0.683333	-2.03004	10.3798	-2.88612	-0.66885	0.731693	-3.51814
0.684	-1.59363	12.5196	-0.82208	-1.39374	-0.82237	-3.56897
0.684667	-1.57199	10.6916	-3.06069	0.075592	-0.9719	-1.35027
0.685333	-1.557	8.06265	-1.04102	-2.00946	0.737636	-3.40378
0.686	-2.16548	8.99051	-2.51671	-2.04369	-1.43349	-4.31362
0.686667	-0.78866	10.6645	-1.59561	-1.5949	0.519955	-3.74433
0.687333	0.635768	9.97998	0.097089	-2.37975	-1.08209	-4.68214
0.688	1.52281	10.1186	-0.52598	-1.95558	0.323689	-3.70367
0.688667	0.030553	7.58516	-0.0254	-1.13916	-1.56728	-3.66555
0.689333	1.17734	14.7672	-0.21348	-2.4992	-0.91253	-3.10388
0.69	-0.03546	13.554	-0.93011	-2.20923	0.122064	-1.51801
0.690667	-1.06024	14.1153	-1.35738	-2.31034	1.51006	-2.04155
0.691333	-1.94343	12.1321	-1.95344	-2.80135	-1.60899	-1.07071
0.692	-1.46995	15.7825	-2.65367	-1.44834	1.13365	-0.90551
0.692667	-2.05284	15.5373	-0.90985	-0.50248	0.732379	0.573625
0.693333	-1.44128	13.0156	-1.98913	-0.74603	-0.31241	-0.54462
0.694	0.092796	13.6705	-2.30067	-0.28398	2.18854	1.08446
0.694667	0.170548	13.941	-0.87513	1.21583	-0.31663	3.19896
0.695333	0.372726	16.9427	-1.77887	0.850147	-1.22779	2.57376
0.696	-1.75892	16.1208	-2.59387	-0.40266	-0.09461	0.853187
0.696667	-3.16264	15.9729	-3.05491	-3.01462	-2.36192	1.28015
0.697333	-0.76933	14.6279	0.35654	-2.14243	1.34995	2.61443
0.698	-0.67143	13.9342	-2.20807	-1.41582	0.147341	2.90415
0.698667	-0.89977	11.808	-0.29064	1.27207	-0.95628	2.41619
0.699333	-1.25267	9.74032	-2.25437	0.969925	0.00618	3.14559
0.7	-0.64124	13.7155	-2.28041	0.141829	-0.60654	1.82911
0.700667	-2.95674	8.82108	-2.96521	0.696081	-0.2868	0.586333
0.701333	-2.06107	11.0397	-2.57844	0.461032	-3.27411	-0.9538
0.702	-1.87634	9.79762	-1.90233	1.01763	2.7712	-1.21811
0.702667	-1.21625	8.76994	-0.04855	1.90422	-1.97369	-1.92464
0.703333	-0.70993	8.20004	-0.96869	-0.28306	-1.28523	0.487215
0.704	-0.70691	11.6558	-2.2698	-1.8178	-1.29938	0.316937
0.704667	-1.64138	12.7839	-1.31784	-0.97856	1.28961	-0.8801
0.705333	-1.40416	8.69108	-2.19457	0.468025	-1.26304	-1.82806
0.706	-1.86338	10.1913	-3.25263	0.99181	-0.71088	-0.6107
0.706667	-3.02598	11.4901	-2.95749	1.53393	-2.43163	-0.62595
0.707333	-2.59178	11.3545	-2.50225	-0.0211	-1.51108	-0.51921
0.708	-2.17789	14.814	-1.39017	0.396853	0.264144	-2.11779
0.708667	-3.03356	10.2813	-2.45692	-1.44844	0.765151	-1.94751
0.709333	-3.52877	11.588	-3.1176	-0.25217	0.42735	-2.92344
0.71	-3.32563	13.246	-1.14616	-2.60319	-0.62677	-3.22587
0.710667	-2.04294	11.0637	-1.76344	-0.64112	-1.2291	-1.84077
0.711333	-2.43928	15.1861	-2.53118	-0.64443	-1.41803	-2.52697
0.712	-3.42715	10.4464	-1.18666	0.242032	-0.94418	-2.59305
0.712667	-3.69942	18.006	-1.04874	-1.60104	-0.23064	-2.70233
0.713333	-2.47628	12.3378	-1.98431	-2.08822	0.713839	-2.41514
0.714	-3.06763	15.0703	-1.52231	-2.60287	0.178876	-1.72895
0.714667	-2.13118	15.0358	-0.26846	-2.37152	-2.33638	-2.25249
0.715333	-2.31152	16.0986	-2.02578	-2.90569	2.42742	-1.66033
0.716	-2.96249	16.9026	-1.1693	-2.99684	-0.99151	-3.05051
0.716667	-2.49783	20.4175	-1.78659	-2.98322	-0.70375	-2.21691
0.717333	-2.38768	15.74	-2.60352	-1.7688	-1.31512	-2.41514
0.718	-2.44885	16.613	-3.70209	-2.53558	1.10338	-1.59425
0.718667	-2.03151	13.116	-4.59425	-0.61963	-2.24448	-3.75196
0.719333	-2.17163	18.701	-3.73102	-0.85737	-3.17395	-3.74688
0.72	-2.29717	18.1761	-1.43165	-2.62221	-2.26395	-4.28567
0.720667	-1.47595	14.9132	-2.64499	-1.00723	-1.71499	-2.00088
0.721333	-4.04819	15.1917	-1.21656	-0.55538	-0.76717	-2.37194
0.722	-2.47927	15.2982	-3.21598	-0.6703	-4.08813	-4.00611
0.722667	-3.49881	15.9144	-4.77847	-0.52834	-1.29077	-3.95782
0.723333	-2.81978	13.4961	-1.24646	-1.07646	0.320281	-4.11793
0.724	-2.95882	18.1829	-1.71232	-1.62971	-0.70732	-2.01868
0.724667	-0.95215	16.6161	-3.38284	-0.93807	-1.20883	-3.02001
0.725333	-1.80943	17.8908	-3.70788	0.397622	-0.62584	-3.5156
0.726	-1.97925	17.8557	-2.94399	-0.25549	-0.43452	-2.24741
0.726667	-2.52195	16.6475	-1.77887	-0.07951	-1.65584	-4.0976
0.727333	-1.99569	16.7523	-1.94573	-0.27202	0.473721	-3.91461
0.728	-2.50013	14.4043	-0.71502	-0.45519	-3.81885	-3.06068
0.728667	-3.83244	11.0323	-2.79738	2.56684	2.23912	-2.92852
0.729333	-2.57538	13.9557	-1.09311	1.80374	-0.06004	-2.9641
0.73	-3.96254	14.9317	-1.06803	2.60953	-0.49552	-3.99848
0.730667	-2.9306	13.2947	-3.88534	2.86912	-1.93125	-4.1281
0.731333	-2.58977	11.4433	-3.95479	2.8695	2.05069	-4.45849
0.732	-4.50772	14.4474	-2.65367	3.33764	-0.50157	-4.65164
0.732667	-2.90619	10.9448	-2.38747	3.33173	3.33606	-3.40124
0.733333	-3.6076	12.5486	-1.69303	3.41295	-1.49327	-4.24246
0.734	-4.03497	13.6181	-3.27192	2.53798	2.48366	-3.59185
0.734667	-2.15755	11.8104	-1.84156	2.44791	-0.21968	-5.04303
0.735333	-3.73241	9.86909	-0.16622	1.83905	-0.68747	-4.36954
0.736	-2.63176	8.47421	-2.82728	1.2016	0.20127	-4.64401
0.736667	-3.07799	13.6545	-1.35449	1.62359	-1.01493	-4.49915
0.737333	-2.98745	11.3625	-2.28427	0.29263	1.1871	-3.55118
0.738	-3.17458	11.9817	-2.96231	-0.7974	-1.31183	-3.86632
0.738667	-1.15431	10.6355	-1.38149	-1.33081	0.551023	-3.46223
0.739333	-3.60117	13.9058	-1.94573	-0.89603	-0.81287	-4.13572
0.74	-4.01618	17.4928	-1.12011	-2.18645	-0.69032	-2.75316
0.740667	-4.01746	14.66	-2.24376	-0.1683	-1.69145	-3.10388
0.741333	-3.06816	16.2218	-0.94361	0.72759	0.369972	-3.01239
0.742	-4.00283	13.8399	-2.08944	-0.7124	-0.23021	-2.86498
0.742667	-3.02212	14.6218	-0.03023	-1.30028	1.94695	-3.66809
0.743333	-1.72247	13.0267	-2.12609	0.310494	-0.03282	-4.57539
0.744	-0.71736	10.2911	-0.9195	-0.10933	0.710793	-4.36954
0.744667	-1.79231	15.4295	-2.63149	-0.06701	-1.9283	-4.16368
0.745333	-4.42304	11.9552	-2.50225	-1.43801	0.647998	-3.71892
0.746	-3.90415	8.81122	-0.95036	-0.87186	-1.29219	-3.12167
0.746667	-3.60512	11.6219	0.781886	-0.72408	1.41256	-1.92718
0.747333	-3.77547	9.57705	-2.40194	-0.34174	-0.92178	-3.16488
0.748	-3.88212	8.58141	0.254303	-0.11535	2.50147	-3.16996
0.748667	-3.93275	8.80876	-1.79816	1.62745	2.55694	-2.23724
0.749333	-3.12017	9.5333	-1.08925	-0.41117	2.58114	-2.52443
0.75	-2.29315	9.90913	-1.39982	0.457403	-1.18622	-2.36432
0.750667	-2.35272	12.1271	-1.39693	0.62068	1.85178	-0.61578
0.751333	-3.34927	12.1444	-1.50013	2.00583	-0.8241	-0.25489
0.752	-3.77159	10.5943	-1.57632	1.62369	0.207611	-0.53954
0.752667	-2.89578	14.8904	-2.44727	-0.49696	1.00905	1.27253
0.753333	-4.50216	11.3286	-0.41988	-0.96564	-0.6697	1.68933
0.754	-4.36703	9.00715	0.501216	1.04961	-1.97549	2.48481
0.754667	-2.7547	13.2158	-0.90503	0.446416	0.247073	1.62834
0.755333	-4.40268	7.18346	0.737519	0.595875	-1.36148	1.56226
0.756	-5.36565	6.46076	-0.82498	1.03128	2.88206	2.65001
0.756667	-2.51323	4.01789	-0.54623	1.84176	0.341945	0.827772
0.757333	-3.94665	3.7659	-1.21078	0.371126	-0.41274	1.04634
0.758	-3.94174	4.47257	-0.32151	3.21778	-0.05233	1.11496
0.758667	-3.54001	6.44782	-1.14808	0.335675	-0.1259	0.942138
0.759333	-4.03398	10.4248	-2.90059	1.59696	0.378803	0.980261
0.76	-3.47131	9.36511	-2.10584	0.532013	-0.1255	0.662577
0.760667	-1.56242	11.4389	-1.68724	0.270318	2.27334	-0.36672
0.761333	-4.6502	10.3127	-2.53986	1.14715	-1.15907	0.227985
0.762	-4.15611	8.35838	-2.92373	0.268095	0.854557	0.883685
0.762667	-3.46925	8.81738	-3.01054	-0.28121	-0.9988	0.560918
0.763333	-3.65415	8.0263	-2.43955	-0.73601	-2.50619	0.16699
0.764	-4.68966	8.28568	-5.46038	-0.30232	-2.0584	0.179697
0.764667	-5.08915	5.48053	-1.58211	0.304546	-1.14479	1.64613
0.765333	-2.94345	7.86365	-3.90753	0.155929	-2.10258	0.713406
0.766	-2.71582	8.22962	-2.88226	-0.17629	-2.56478	0.169531
0.766667	-0.73566	5.51442	-3.45518	-0.45273	-0.20772	1.19883
0.767333	-3.08143	3.83737	-2.14731	-0.37006	-1.71061	0.68545
0.768	-4.21336	4.68698	-2.76266	1.54744	-1.35313	0.466883
0.768667	-4.13141	5.08191	-3.22466	0.624261	-0.5709	0.072955
0.769333	-3.75317	2.40245	-3.52558	1.15194	-1.42562	0.438927
0.77	-2.41306	5.95925	-1.99106	1.53679	-0.5059	-0.34893
0.770667	-3.03237	6.63327	-4.16312	2.00893	-1.70792	-1.68828
0.771333	-3.24273	0.233737	-3.38284	-0.65281	-1.46902	-0.5497
0.772	-3.84704	2.80353	-1.41429	0.078766	-1.34048	0.332185
0.772667	-2.76982	-0.001	-3.21791	0.153258	-0.9201	0.438927
0.773333	-1.94705	2.53861	-2.18685	-0.52511	-2.32358	1.55463
0.774	-2.3194	2.98159	-1.75572	-1.03603	-0.32936	0.560918
0.774667	-3.45867	2.50164	-1.41139	-0.16059	-1.25779	-0.82673
0.775333	-2.27498	4.34935	-1.20788	-1.13927	-1.78324	0.469425
0.776	-3.33783	1.44316	-0.7102	-1.86701	-1.03287	-0.28793
0.776667	-3.2865	3.73694	0.511825	-1.61422	-3.89549	0.982802
0.777333	-1.95597	1.68221	-1.68917	-0.41352	-1.10918	0.108536
0.778	-3.31741	3.7431	-0.77675	-1.48702	-3.04028	0.815065
0.778667	-1.97461	-1.1445	-1.26961	-1.40376	-2.36968	-0.00075
0.779333	-2.08705	3.11528	0.073941	-0.76266	-3.25987	0.588874
0.78	-1.01252	1.85596	-1.98817	0.732715	-1.33544	0.20257
0.780667	-2.53614	5.56371	-0.52791	-1.41843	-2.23508	1.22424
0.781333	-2.51403	9.04781	0.32857	-1.05728	-0.38073	0.614289
0.782	-2.44432	5.89641	-2.02771	-0.22194	-0.35861	0.601581
0.782667	-2.35773	5.91489	-0.04084	-1.0094	1.15243	0.019585
0.783333	-2.69485	6.58152	0.837827	0.572401	-1.87499	0.024668
0.784	-2.67305	2.83064	0.428878	-0.48238	-1.43431	0.507547
0.784667	-2.34889	5.16324	-0.08713	-1.35722	-0.2422	-1.15712
0.785333	-0.52997	2.26382	-2.62088	-1.01504	0.097262	-1.21811
0.786	-1.64864	1.87136	1.07027	-0.05574	-2.3237	-1.64508
0.786667	-1.13922	0.938567	-0.61857	0.099347	-1.2717	-2.62863
0.787333	-1.85381	0.833212	-0.46136	-0.78029	-1.15276	-1.55104
0.788	-2.87722	-0.98	-0.56842	-0.23696	-1.89239	-0.81148
0.788667	-2.3989	-0.12915	0.315066	-1.82768	0.13445	-0.74286
0.789333	-2.90454	0.547953	0.293847	-1.19434	-1.02022	-0.93601
0.79	-2.77515	-1.37801	-2.54661	-1.02373	-1.85262	0.304229
0.790667	-2.04292	1.72965	-0.16043	-2.57477	0.157851	0.766777
0.791333	-0.63546	3.75296	1.35287	-3.80705	1.93247	1.36911
0.792	-0.42024	1.14928	0.20222	-2.33858	2.51873	-0.33368
0.792667	-1.02409	5.18233	-0.72853	-3.16072	1.00704	-1.07833
0.793333	-0.91435	3.84661	0.212829	-4.43955	1.08662	-0.90551
0.794	-0.83565	9.6251	-2.31706	-3.73773	0.081418	-1.27911
0.794667	0.692382	6.1829	0.368114	-3.47422	0.701848	-0.51921
0.795333	-0.33461	6.68071	1.49369	-2.40355	1.19148	-1.83061
0.796	0.473306	8.53028	0.299634	-2.21273	1.52719	-1.27402
0.796667	1.72253	5.58774	0.313137	-3.64117	-1.61089	-2.58542
0.797333	-0.11826	2.8559	-0.28485	-3.63759	2.59185	-3.04543
0.798	0.530303	2.7524	1.64801	-4.34373	0.938915	-2.50664
0.798667	-0.36136	2.08145	0.548476	-4.0522	-0.53083	-2.1
0.799333	0.041089	3.53547	0.314102	-3.66954	-1.51635	-2.99714
0.8	-0.43887	3.1387	-0.54816	-3.53186	1.56859	-3.4114
0.800667	-1.1419	4.19964	0.06526	-1.92152	3.55846	-2.72266
0.801333	-0.50375	2.07529	-1.42104	-3.52448	-0.16444	-2.29315
0.802	2.28005	0.527622	-0.87224	-3.40411	0.986589	-2.28807
0.802667	-1.08582	0.140704	-0.16043	-3.40956	-0.05482	-0.55987
0.803333	-0.56243	4.76091	1.06063	-3.05024	5.01914	-1.5053
0.804	-0.81505	3.50159	-1.9139	-2.47292	2.90688	1.35386
0.804667	-0.0932	5.40598	-1.85892	-2.32878	1.65165	0.878602
0.805333	-0.17722	2.7795	0.161711	-1.35706	1.27831	0.825231
0.806	0.662592	4.10845	-0.85488	-0.35805	0.169995	1.86469
0.806667	0.426472	4.50153	0.798283	-1.41124	0.692785	1.23695
0.807333	0.499409	2.72837	-1.28215	-1.44932	1.30117	1.5343
0.808	1.08936	-0.00162	-1.12976	-1.36142	0.920155	1.10479
0.808667	-0.3247	2.06235	-1.72679	0.403179	2.76471	1.30557
0.809333	-0.11757	-0.51422	0.052722	2.04163	-0.40596	-0.02616
0.81	1.5539	1.85596	-0.8597	2.61272	0.149302	-0.19644
0.810667	1.51403	3.204	2.22382	3.24621	0.05905	2.772
0.811333	-0.0204	-1.569	0.381617	2.60117	-0.03734	2.66017
0.812	-1.41553	-1.46303	1.11753	1.50366	2.20484	4.18251
0.812667	-0.62987	-1.34104	0.654572	1.47845	-1.31013	3.0109
0.813333	-1.33923	-1.51294	-0.76421	0.340418	0.521548	3.43024
0.814	-0.99088	0.376675	-0.07652	-1.00474	-4.24378	2.59664
0.814667	0.377715	1.2534	1.16865	-2.36813	-0.33475	1.1912
0.815333	0.393841	1.89169	-1.17123	0.234766	0.812278	0.959929
0.816	0.859506	3.2305	-0.70441	-0.38268	-2.42158	0.174614
0.816667	0.559615	3.03088	-2.68454	-0.50562	-0.98344	-1.17745
0.817333	-0.98459	1.56823	-2.3132	-0.28775	-1.72405	-1.19016
0.818	1.22747	3.02348	-1.10854	1.33652	-2.79057	-0.78606
0.818667	-0.16649	1.15914	-1.30626	1.30963	1.25684	0.649869
0.819333	1.61029	2.60699	-1.17316	-0.06005	-3.51748	0.690533
0.82	-0.22152	0.986008	0.246587	0.987863	-2.93268	2.27895
0.820667	0.400904	-1.00095	-2.58327	1.17848	-2.82681	2.76692
0.821333	2.17126	1.39511	-1.94862	0.972435	-0.27238	4.24605
0.822	2.44814	-2.26829	-1.23971	1.84984	-0.84903	3.66405
0.822667	1.33747	-3.54425	-0.28293	2.51492	-2.49542	2.73896
0.823333	2.67441	-0.65346	-2.89287	4.74329	-4.07301	1.88248
0.824	2.77697	-1.49876	-3.01922	3.65428	-1.92668	1.39198
0.824667	3.69524	-2.71127	-1.36124	3.5584	-1.51018	1.3259
0.825333	5.23601	1.24785	-3.22948	0.543995	-0.1673	2.36536
0.826	2.86187	-3.6225	-3.10217	-0.40657	1.31605	0.566001
0.826667	2.35693	-3.83136	-5.01092	-1.32024	-1.96701	0.619372
0.827333	2.47105	1.70316	-2.14731	-1.09163	-1.86381	1.14037
0.828	2.61101	-2.18696	-2.66814	-0.79816	-0.45504	-0.31589
0.828667	3.84585	-3.78392	-2.24858	-0.31291	0.134553	0.687991
0.829333	3.87268	-3.48449	-3.21598	-0.49338	-1.28936	-1.20795
0.83	3.74084	-1.30962	-1.99106	-2.81232	-0.86152	-0.09986
0.830667	2.96927	-2.74208	-2.88708	-0.19799	-1.77259	-0.78352
0.831333	4.13686	-4.09444	-2.38168	-0.843	-0.92888	-2.59559
0.832	1.86739	0.132695	-2.46463	-0.24103	-1.66567	-2.25757
0.832667	3.66989	-1.84502	-3.16486	-0.58993	-2.4283	-1.9653
0.833333	3.32048	-2.53137	-0.46425	0.573075	-4.8216	-2.08475
0.834	2.63007	1.09752	1.4445	0.103408	-3.71076	-1.77724
0.834667	3.87691	-1.18455	-0.60507	0.483875	-3.04159	-2.21691
0.835333	4.09948	-0.58014	-0.55106	0.901604	-3.51716	-1.96785
0.836	4.7215	-0.78593	-0.10063	3.43244	-1.84738	-2.67183
0.836667	4.686	0.355111	-2.1666	2.69382	-3.82591	-3.11659
0.837333	3.75996	3.265	-2.85333	1.75542	-1.0895	-3.72908
0.838	3.42949	-2.27322	-3.22852	1.26072	-5.46814	-2.83195
0.838667	3.80984	-1.37061	-1.98045	1.24611	-2.07812	-2.88786
0.839333	5.3702	-0.43597	-1.36896	1.11113	-4.39175	-2.1915
0.84	4.5599	0.295348	0.121201	-0.94176	-2.74112	-3.80533
0.840667	5.64865	-1.75753	-2.83982	0.809351	-4.27096	-3.49781
0.841333	5.81971	-0.40887	-2.24762	-0.04531	-3.21057	-3.13946
0.842	4.81385	-3.04828	0.396085	-0.19092	-2.65952	-4.19926
0.842667	5.03203	-0.83029	-0.92432	0.137005	-2.59506	-3.72908
0.843333	2.76664	-1.93004	2.31834	-0.47474	-3.10019	-3.64522
0.844	2.47161	-4.77031	0.18293	-1.09917	-3.024	-2.64388
0.844667	4.23287	-1.98488	-2.4029	1.24039	-4.02846	-3.39361
0.845333	2.41628	-0.69967	-0.40156	0.939474	-6.44532	-4.71772
0.846	2.28719	-1.87459	-0.99955	-0.00702	-2.738	-3.07593
0.846667	2.14146	-1.46673	-2.08365	1.87407	-1.75168	-3.92732
0.847333	1.47031	-0.34417	-1.70171	0.140402	-5.0128	-3.76467
0.848	1.34884	-2.96634	-2.1068	0.026615	-4.12264	-2.6083
0.848667	0.670523	-0.22403	-1.83385	-0.17971	-3.23663	-4.41274
0.849333	-0.12228	-2.66075	-1.26575	1.0023	-3.19144	-3.66809
0.85	-0.33404	-3.0298	-1.03717	0.684647	-3.83353	-4.35937
0.850667	0.257969	-3.86401	-1.3188	-1.1502	-3.05568	-3.57151
0.851333	-0.4467	-4.31316	-2.83693	0.720464	-1.30037	-4.83971
0.852	-0.41134	-2.617	-0.13825	-0.39071	-4.54188	-4.27042
0.852667	0.85779	-4.87875	-0.5906	-0.02588	-2.06986	-4.6618
0.853333	-0.19776	-4.89969	1.11078	0.097181	-2.90075	-4.54744
0.854	0.436595	-1.49692	-1.23489	-2.01783	-2.96247	-3.28687
0.854667	0.676788	-1.49384	-0.62532	1.0202	-3.01747	-3.98323
0.855333	-1.14969	-3.50112	-0.1315	-1.25392	-3.27532	-4.04931
0.856	-1.83434	-1.91279	-2.08655	-0.41513	-1.54235	-5.26159
0.856667	-2.02477	-4.6933	-1.19245	-1.01861	-0.27867	-4.7965
0.857333	-2.30922	-4.48813	-1.85796	-1.21109	-1.96225	-3.29449
0.858	-0.97144	-3.1906	-1.50977	0.508855	-2.49344	-4.18655
0.858667	-2.1338	-5.95509	-2.26787	-1.50126	-2.88403	-4.35429
0.859333	-1.07288	-3.71923	-2.05182	0.02145	-1.53766	-5.77751
0.86	-1.73914	-2.15123	-3.17354	0.170537	-2.13278	-4.86512
0.860667	-0.55323	-2.43895	-0.17104	-0.67709	-3.46789	-5.54115
0.861333	-2.69654	-3.81534	0.507967	0.739644	-3.39279	-5.5564
0.862	-0.76873	-3.50482	-0.46715	-0.94321	-0.82393	-3.49781
0.862667	-2.32036	-1.17716	-0.95615	0.872571	0.380399	-4.97441
0.863333	-0.16351	-6.23665	-1.49048	-0.45984	-0.92736	-5.33275
0.864	-1.36109	-2.18265	-1.22814	-1.58231	-1.54087	-4.89308
0.864667	-2.52344	-3.10004	-1.90522	-0.1259	-2.03959	-3.60455
0.865333	-2.37305	-4.05193	-1.13555	-0.12128	-1.62817	-2.46852
0.866	-2.77083	-5.89286	-1.71521	1.23883	-0.43103	-2.6083
0.866667	-2.33783	-1.81483	-0.95904	0.062832	-0.93665	-2.58288
0.867333	-2.64413	-4.45609	-2.04314	2.00576	1.36653	-2.38211
0.868	-2.58274	-4.14373	-1.95055	2.08261	-0.00104	-0.76827
0.868667	-1.68549	-5.12581	-0.22313	2.75891	-1.70754	-2.29061
0.869333	-3.3338	-2.48393	-3.78793	2.47266	-1.61896	-3.76721
0.87	-2.63342	-2.83388	-1.4519	3.79185	0.922275	-2.83957
0.870667	-0.25482	-3.08771	-2.53215	5.23423	-1.36024	-3.89174
0.871333	-2.80416	-6.93594	-1.72968	4.77744	-0.73108	-3.5893
0.872	-1.59287	-4.79187	-2.27945	5.01981	-1.88576	-2.20929
0.872667	-4.34528	-4.88737	0.118308	6.19899	-0.89428	-3.14709
0.873333	-3.76312	-6.85091	-2.95846	4.67125	-2.29438	-3.96798
0.874	-1.74845	-3.64961	-1.67856	3.49648	-1.44603	-2.61592
0.874667	-2.13474	-5.58049	-5.01864	5.23984	-1.7145	-0.96142
0.875333	-1.29832	-5.0987	-2.7482	3.06537	0.150506	-2.45835
0.876	-2.24621	-0.83029	-0.45654	0.962227	-2.91965	-3.07593
0.876667	-1.32756	-1.78957	-2.24665	1.23532	-1.81095	-1.9221
0.877333	-1.19516	-0.15133	-1.92547	-0.05175	0.502451	-0.99955
0.878	-1.36757	0.652076	-1.63323	-1.58339	-1.0398	-2.7557
0.878667	-2.43698	-1.81483	-1.45094	-1.25615	-1.36926	-0.82164
0.879333	-3.36314	1.02913	-1.87243	-2.00037	-0.74175	-2.18641
0.88	-1.65924	-3.84306	-2.27366	-1.32062	-1.2743	-2.11525
0.880667	-0.68434	-0.85678	-2.26401	-2.95404	-1.34548	-2.69471
0.881333	1.87684	-1.23445	-2.4656	-1.6987	-1.50085	-2.01613
0.882	2.39357	1.22506	-2.76845	-0.66418	-0.05443	-3.52577
0.882667	2.11219	-3.09511	-2.68743	-0.53877	-3.42542	-1.24861
0.883333	0.698234	-3.42657	-0.71502	-0.2235	-1.48366	-2.35161
0.884	0.915775	-3.59046	-1.03427	-0.48415	-3.27531	-1.47988
0.884667	1.99085	-3.57937	-0.34176	-0.54041	-0.82961	-2.42531
0.885333	0.635884	-0.95104	-2.90541	-1.24841	0.027478	-1.97547
0.886	1.03189	-2.48701	-1.7972	-1.0211	0.114281	-2.12796
0.886667	2.24732	-2.64165	-4.22485	-0.62202	0.249465	-2.60575
0.887333	2.54308	0.973069	-0.12282	-0.73001	1.10069	-3.24875
0.888	2.09429	-3.32861	0.621778	0.144951	0.057424	-2.94377
0.888667	3.05913	-0.46308	0.652643	2.87216	0.005913	-1.35027
0.889333	3.72956	-1.2018	-0.88574	1.90636	-1.52261	-2.49393
0.89	3.29814	-3.95766	-1.60044	3.55563	-0.65542	-1.48497
0.890667	3.00616	-1.71502	-3.21116	2.19632	-0.32869	-0.85722
0.891333	3.56799	-3.99278	-0.77289	4.43921	1.33031	-0.15069
0.892	3.83947	-2.50919	-0.83269	3.22767	-3.60656	0.126326
0.892667	2.60493	1.0544	-0.11896	2.80257	-0.25437	-0.31081
0.893333	1.95958	-0.00347	-1.58983	1.71576	-3.94215	-0.04141
0.894	1.97159	-2.33421	-0.82015	5.53551	-1.46614	-0.28031
0.894667	4.33129	-1.01635	0.203184	3.2948	-2.39918	0.482132
0.895333	3.48356	-2.31265	-0.50669	2.44828	-2.22605	-0.46838
0.896	4.81077	-5.33652	1.0288	2.43861	-0.19447	-0.16086
0.896667	3.46565	-1.56346	1.63837	1.91089	-0.82861	-0.71998
0.897333	2.60494	-3.20293	0.445274	1.49325	-2.97059	-0.29302
0.898	5.28085	-3.65084	0.04597	0.779129	-1.38556	-0.46584
0.898667	4.43543	-5.21637	1.22749	1.2513	-0.22842	-1.47734
0.899333	2.6569	-0.63991	2.28265	1.89908	-1.44382	0.388098
0.9	3.77058	-2.12042	2.49581	1.38704	-1.67223	-0.72507
0.900667	4.17881	-4.4869	0.991183	2.2212	-0.28702	2.30437
0.901333	2.56114	-2.1044	0.342073	2.61728	-4.19973	-0.96142
0.902	3.93055	-5.37287	0.79346	2.03695	-1.20761	-0.01091
0.902667	2.32482	-5.35808	2.28555	1.62028	-3.29871	-0.45567
0.903333	2.25366	-2.94662	0.418268	2.38684	-2.81164	-0.06428
0.904	2.78534	-5.31434	1.92386	1.02682	-4.24628	0.784567
0.904667	2.73179	-4.01003	-0.48354	-0.16165	-1.62989	-0.99192
0.905333	1.96426	-5.70495	3.06487	0.875666	-2.16095	-0.29556
0.906	1.94185	-6.09618	0.884123	-0.91748	-1.06813	-0.61578
0.906667	0.620172	-7.53418	2.13605	-0.20202	-2.58761	-0.66407
0.907333	1.96623	-2.32743	1.30175	-2.09336	-1.5409	0.131409
0.908	1.10789	-3.46539	2.81313	0.533697	-2.1795	-2.01359
0.908667	0.704329	-5.33898	3.81139	1.95035	-1.49132	-0.17865
0.909333	0.725837	-3.76851	2.86618	1.85274	-3.16903	1.37165
0.91	0.495733	-3.74264	2.73693	0.388112	-1.16874	-0.32097
0.910667	0.307238	-4.61936	2.65688	0.283777	-0.86239	0.731196
0.911333	0.82701	-5.95324	3.53747	2.21172	-2.72956	0.515171
0.912	-0.02446	-3.91946	2.46301	2.60605	-0.10154	1.57751
0.912667	0.680986	-6.44182	1.22845	1.17082	0.592252	0.161907
0.913333	-0.09733	-4.79434	2.74561	1.87072	-2.31442	-1.47226
0.914	0.160262	-7.67589	2.12833	0.365708	0.431294	-0.82673
0.914667	-1.59992	-7.42451	1.50719	0.907845	-0.43341	-2.42531
0.915333	-0.0243	-5.67538	0.938135	0.094273	0.518811	-3.25637
0.916	-0.41103	-6.36665	2.01066	0.099701	-1.72443	-2.06442
0.916667	0.945426	-5.29216	2.7977	0.664193	0.178436	-2.44564
0.917333	-1.11903	-2.90843	-0.67837	0.334535	-0.94406	-0.16594
0.918	-0.69122	-5.18495	0.765489	-2.11379	0.176586	-2.13304
0.918667	-1.66935	-2.03355	-0.70827	-3.0197	-2.55397	-1.04783
0.919333	-2.1635	-4.33102	0.657465	-0.30536	-1.88644	-1.53071
0.92	-1.94436	-6.28841	1.86888	1.38788	-0.72032	-1.62475
0.920667	-1.55516	-4.63107	1.34323	0.821946	-1.08783	-0.96142
0.921333	-1.43097	-5.92305	0.246587	1.10997	-2.65185	-0.81148
0.922	-1.81601	-5.60945	4.12389	2.0454	-2.80872	0.085663
0.922667	-1.07732	-1.45564	3.23944	0.997436	-2.56484	-0.85722
0.923333	-0.54587	-6.22803	4.36887	0.693201	-3.41421	-0.61832
0.924	-3.10142	-4.07164	2.68678	1.43601	0.905951	-0.56495
0.924667	-1.95572	-5.34945	2.0531	-1.76799	-2.61163	-1.09866
0.925333	-1.50765	-4.95021	1.70106	-0.76888	-0.59007	-1.85602
0.926	-2.54686	-4.08828	1.55831	0.17597	-1.37312	-2.23724
0.926667	-2.78698	-5.22931	0.966106	-2.59163	-0.39716	-1.28165
0.927333	-3.60022	-4.73889	-0.14114	-0.27456	-0.47052	-0.85468
0.928	-4.11995	-6.43997	0.47228	0.001514	-1.88956	-1.42651
0.928667	-3.5504	-4.41173	-0.41699	-2.38221	-2.83077	0.438927
0.929333	-3.61691	-5.70865	0.470351	0.830988	-0.96213	-1.5053
0.93	-2.39004	-4.5097	1.90167	0.467768	-0.65528	-1.80011
0.930667	-2.68611	-5.09438	0.357505	1.89995	-1.88553	-2.34652
0.931333	-2.40442	-1.89246	3.85769	0.74841	-1.92929	-1.30198
0.932	-3.56694	-0.22342	1.22652	1.35328	-1.40645	-1.51546
0.932667	-3.20813	-2.91643	1.76279	-0.2152	-0.28822	-1.86365
0.933333	-3.04253	-1.94483	1.46572	-0.14862	-2.17841	-1.81536
0.934	-2.32459	-0.20124	0.098053	-0.48655	-1.80888	-1.59679
0.934667	-2.74673	0.939799	2.49002	-1.45353	-1.52113	-2.86753
0.935333	-2.14385	-2.99653	0.638175	-1.68604	-2.11637	-1.92718
0.936	-1.81704	-1.12047	1.96147	-0.98406	-3.2786	-0.90551
0.936667	-2.2954	-0.02749	3.00217	-1.62057	-2.17241	-1.92718
0.937333	-2.12347	-0.91962	3.34843	-2.11245	0.893502	-1.71116
0.938	-1.23127	-4.60458	1.70491	-2.63965	-2.91818	-3.44952
0.938667	-2.59324	-2.80307	0.611169	-1.44418	-2.86447	-3.13438
0.939333	-1.87934	-1.67744	0.394156	-1.0445	-1.88441	-0.29302
0.94	-2.18239	-3.31937	1.24388	-1.24911	-0.46503	-2.38465
0.940667	-1.8184	-0.58815	2.07143	-1.63001	-0.6246	-1.77469
0.941333	-2.94993	-2.03663	0.436594	-1.35134	-1.56615	-0.46329
0.942	-2.10687	-2.34776	0.348824	-1.43444	0.223103	0.065331
0.942667	-1.69943	1.58856	1.24099	-2.21414	-1.28884	0.276273
0.943333	-1.95865	-2.57881	4.51355	-0.91413	-2.15724	1.43518
0.944	-1.7194	-2.18203	1.79076	-0.74731	-2.42789	0.133951
0.944667	-1.64414	-0.71815	2.01934	-2.17864	-2.55119	-1.70862
0.945333	-2.61096	-1.73658	2.13605	-3.66331	-1.26908	0.039916
0.946	-2.61524	-4.38154	1.78593	-1.59649	-2.20356	-2.05171
0.946667	-1.85818	-4.88491	2.73211	-2.61425	-2.55706	-2.7862
0.947333	-2.23889	-3.198	3.62331	-1.75627	-2.98964	-2.84719
0.948	-1.51102	-3.75126	5.43561	-0.11529	-2.87958	-2.62609
0.948667	-0.29093	-1.12602	4.75371	-1.66107	-2.01131	-2.13812
0.949333	-2.44966	-2.1925	4.81062	-3.01684	-1.1575	-2.11525
0.95	-2.89263	-1.79881	4.79711	-2.02057	0.555046	-0.02616
0.950667	-2.86483	-2.03232	4.02069	-3.00787	-0.83091	-1.24861
0.951333	-2.40266	-3.77776	6.28341	-3.98332	-1.59157	-0.15578
0.952	-2.06767	-3.48018	3.83357	-2.32954	-1.56838	0.100912
0.952667	-1.52641	-6.20954	3.5992	-3.24651	-0.14883	-0.96905
0.953333	-0.80732	-4.48567	4.47497	-2.24694	0.669218	-0.19644
0.954	-0.79088	-3.39577	2.22285	-3.18282	0.197538	-1.4138
0.954667	-0.30382	-0.45384	3.0938	-4.0508	0.606296	-0.50396
0.955333	-0.77936	-7.49352	2.69546	-2.90426	-2.75776	-0.62849
0.956	-2.19278	-6.56689	2.83917	-4.2803	0.207355	-2.28299
0.956667	-0.52925	-5.62362	0.138562	-2.53115	-0.845	-1.85094
0.957333	-0.83712	-5.20282	0.236942	-2.15682	-2.13949	-2.69725
0.958	-1.74462	-7.41774	1.66923	-1.71139	-2.43947	-2.77857
0.958667	-2.18255	-4.84732	1.36541	-2.37604	-3.03517	-1.49005
0.959333	-2.60546	-4.29159	0.350753	-3.10881	-2.8498	-2.0695
0.96	-2.33542	-1.78156	0.510861	-2.44379	-1.10363	-2.74299
0.960667	-1.6934	-4.5097	-0.17201	-2.86132	-0.59452	-3.17759
0.961333	0.443323	-5.92059	-0.22988	-2.84443	-0.78262	-3.55372
0.962	-1.45664	-6.01978	-2.25051	-2.15859	1.80171	-3.05814
0.962667	-1.18683	-4.04453	0.516648	-1.54845	-1.6381	-2.42531
0.963333	-3.00552	-5.68955	-0.0852	-2.50433	-0.3164	-3.40886
0.964	-1.27439	-7.43375	-1.18474	-3.84615	0.01979	-4.36445
0.964667	-0.24725	-6.86139	0.199326	-3.66257	1.09054	-2.1305
0.965333	2.51366	-8.07389	2.88064	-4.06106	0.36031	-1.53325
0.966	0.227021	-4.44377	1.85055	-2.85323	-1.57565	-2.99714
0.966667	0.007993	-7.94143	1.33937	-3.17486	1.26175	-3.77737
0.967333	-0.43493	-7.97285	2.08686	-3.4275	1.25241	-3.81295
0.968	-0.3743	-7.57484	-0.77	-5.92221	-0.5948	-3.93494
0.968667	-1.42373	-7.23167	-0.19998	-4.57467	1.29404	-3.04543
0.969333	-0.37898	-5.96433	0.506038	-4.3796	-1.34159	-2.36432
0.97	-2.86273	-7.70977	0.951638	-2.38056	1.35364	-0.80639
0.970667	-2.01662	-8.42631	-1.45769	-5.38817	-0.90152	0.756611
0.971333	-1.46182	-6.27547	-3.48508	-4.21056	-0.34528	0.159365
0.972	-1.69873	-6.14547	-0.93011	-5.11733	1.47598	0.764236
0.972667	-3.85733	-7.80096	-0.27424	-2.31769	-0.07361	1.57242
0.973333	-1.39734	-6.15163	-1.80009	-3.66528	-1.93202	2.17984
0.974	-2.94558	-5.14922	-0.44496	-1.44207	-1.36683	1.18612
0.974667	-0.58387	-8.43801	-1.0391	0.065858	2.71187	1.67154
0.975333	-1.80378	-8.72081	-1.78176	-2.42859	-1.16105	1.21153
0.976	-2.16516	-5.68585	0.238871	-5.06304	-3.18233	2.27133
0.976667	-2.689	-5.2096	-1.3487	-5.1856	-1.84807	3.33366
0.977333	-3.18557	-8.49963	-0.78929	-6.29165	-2.2953	3.21676
0.978	-1.98725	-10.5451	-1.06224	-4.48567	-3.88094	3.22946
0.978667	-2.30362	-5.56879	-0.71599	-4.16616	-2.14036	3.93599
0.979333	-3.34187	-7.41466	0.164604	-3.85748	-1.36071	1.88502
0.98	-5.01438	-5.28415	-1.40078	-4.40353	-1.3383	2.82537
0.980667	-2.80751	-7.14357	-0.94843	-5.29468	-0.25	1.87486
0.981333	-4.37607	-6.64698	-2.54758	-4.68093	-2.45936	2.14171
0.982	-3.14589	-6.62049	-3.324	-6.01623	0.305315	2.11376
0.982667	-2.48113	-3.13577	-1.63612	-6.45359	0.818466	1.50126
0.983333	-1.71407	-4.73581	-2.84272	-6.32229	-1.77326	0.985343
0.984	-3.69251	-3.55534	-0.08327	-7.19259	-3.88675	-0.3413
0.984667	-3.62859	-6.11589	-0.10353	-6.1521	-0.55088	-0.35655
0.985333	-2.69031	-9.35109	1.26028	-7.40525	-2.09796	0.764236
0.986	-4.07478	-5.69263	1.63933	-5.76545	-0.03723	1.15054
0.986667	-3.45948	-5.21206	-1.77212	-5.6939	-1.25318	-0.09478
0.987333	-4.4468	-4.87998	0.083586	-6.93259	-0.01181	-0.42009
0.988	-2.69745	-3.85785	-1.19824	-7.67119	-1.63865	-0.51412
0.988667	-2.78719	-4.21704	-0.63111	-6.16655	-2.71958	-1.5053
0.989333	-3.19972	-3.32861	-1.58404	-7.08751	0.141383	-2.36686
0.99	-3.62568	-1.19625	-2.79353	-5.53503	-3.34585	-3.68588
0.990667	-2.21017	-1.92326	-2.23604	-7.09827	3.78983	-5.46999
0.991333	-3.28278	-4.06918	-0.31379	-6.209	0.160467	-4.07727
0.992	-3.32728	1.50785	0.629494	-6.42841	-0.43643	-3.91461
0.992667	-2.78052	-3.66378	2.01163	-7.60583	-0.06266	-4.11539
0.993333	-3.13309	-0.36512	0.101911	-9.09918	0.510313	-2.30586
0.994	-4.08994	-2.48824	1.6374	-8.03108	0.819554	-4.30346
0.994667	-2.556	0.231273	1.16383	-5.68202	0.778776	-3.83583
0.995333	-2.90202	-0.60787	-0.13632	-5.55523	1.76493	-2.28045
0.996	-1.74745	-0.67503	-0.97447	-5.2554	1.38212	-1.99072
0.996667	-1.94477	-2.11734	-0.06109	-4.41777	4.68602	-2.20166
0.997333	-1.56075	-2.80369	-0.03601	-3.61349	3.82575	-2.12033
0.998	-0.98248	-4.10368	0.480961	-4.3302	1.86126	-1.39347
0.998667	-2.22132	-0.58138	-0.44786	-7.59709	2.95488	-1.09104
0.999333	-1.96329	-1.71132	-1.49531	-6.18191	2.72619	-1.66795
1	-0.82069	0.620038	-0.63786	-6.74544	1.60496	-0.5802
1.00067	-1.39385	2.88609	0.580305	-7.47298	1.67224	1.29286
1.00133	-1.33387	4.14665	-0.54816	-7.19228	1.04633	3.34129
1.002	1.2923	3.01671	-1.00052	-4.65737	0.442452	3.37179
1.00267	-1.53897	8.52843	2.13701	-3.85363	0.457532	4.48241
1.00333	0.376058	6.87972	1.34033	-1.81542	3.087	2.75929
1.004	0.297285	8.5845	1.83802	-2.10497	-0.66091	5.08219
1.00467	0.405449	13.3335	0.75488	-0.86917	2.055	5.28805
1.00533	1.38555	9.87586	0.009319	-0.7738	0.313453	5.59049
1.006	1.84145	11.9287	0.682542	-1.52563	0.027988	4.75943
1.00667	-0.37738	16.8934	-0.06977	-0.55639	-2.01458	4.49766
1.00733	2.55579	10.9812	1.58339	0.34171	0.846981	4.93479
1.008	1.13396	11.2812	1.06159	-0.80915	0.083503	4.16727
1.00867	0.635972	12.0014	-0.79218	-0.56208	-2.1185	6.49017
1.00933	0.683715	11.0526	1.12911	1.66585	-1.02578	6.49525
1.01	0.708813	13.8794	0.446239	-1.16854	-0.63545	4.61456
1.01067	0.935158	10.7723	-0.86741	0.846393	-3.85639	4.1876
1.01133	-0.55883	14.4209	0.342073	-0.72567	-1.0566	2.85841
1.012	1.94465	12.3656	0.933313	-0.74523	-0.85049	3.83433
1.01267	-0.95621	14.5478	-0.54913	-0.22346	0.593948	2.50006
1.01333	0.05295	13.7019	0.515683	-0.2143	-1.38135	3.46582
1.014	0.687948	14.0075	0.333392	-0.2169	-3.74847	2.96261
1.01467	0.428785	15.4923	1.18601	-0.71761	0.05578	5.32618
1.01533	0.753289	19.5063	0.046935	-0.3053	0.503024	3.99699
1.016	-1.44485	20.1298	-0.76903	0.133192	-0.09495	3.71234
1.01667	-0.2037	17.3567	0.267806	-0.34519	-1.19801	4.72639
1.01733	0.170092	16.6007	0.827218	-0.40192	-2.30085	2.57122
1.018	0.602375	17.2889	1.57085	-0.65793	0.64385	2.79233
1.01867	0.55204	17.9956	0.591879	-1.15151	-0.62174	2.52039
1.01933	-0.41791	17.3006	1.56603	-1.17164	-4.2146	0.733738
1.02	1.4217	20.9375	2.49291	-0.43012	-1.50963	0.543128
1.02067	0.937744	17.4251	2.46494	-1.09192	-1.83112	0.588874
1.02133	2.59778	17.7356	0.557157	-0.17782	1.65621	0.637162
1.022	1.53287	12.2849	0.917881	-0.52043	-0.20952	0.835397
1.02267	-0.28428	18.767	1.43196	-1.50383	1.39336	0.756611
1.02333	-0.45799	14.6784	0.97768	-1.62906	-0.32832	0.959929
1.024	-0.75379	17.8828	-1.24357	-1.70822	-0.69103	0.982802
1.02467	0.035019	16.7892	-0.14307	-0.89394	-1.86823	0.700699
1.02533	1.36916	17.2772	1.64608	-1.4932	-1.88922	-0.26506
1.026	0.952121	18.1336	4.00043	-0.99	0.92761	0.695616
1.02667	0.001836	13.9126	-0.23952	-1.07632	-0.81319	-0.57258
1.02733	0.817749	19.0269	1.46283	-0.79493	0.215024	-0.09732
1.028	0.16537	14.9132	-0.13246	-1.18075	1.05918	-0.2981
1.02867	-1.18903	17.8077	0.470351	-1.52577	0.465702	-1.14695
1.02933	-0.19485	16.7369	2.6183	-1.5822	-0.96586	0.055165
1.03	-0.0569	15.143	1.84477	-0.85833	-0.22495	-0.74032
1.03067	-0.74686	16.6851	0.588021	-0.53831	-0.988	-2.47614
1.03133	-0.15198	15.6654	0.593808	-0.75326	-1.15273	-1.31977
1.032	-0.37412	17.3665	0.07587	-0.19795	-1.26849	-0.80131
1.03267	0.804741	17.2304	0.494464	-1.03764	1.41124	-1.07833
1.03333	1.39265	18.1361	0.507967	0.357287	0.45974	0.886226
1.034	1.78345	13.445	2.60383	0.997225	-2.18604	1.88757
1.03467	2.49085	18.839	0.26009	0.102536	-2.16046	3.88008
1.03533	1.65998	19.9992	0.655536	-0.45787	-0.55278	2.08834
1.036	1.79462	20.3497	-0.01383	0.36682	0.497241	3.29808
1.03667	2.21073	18.4706	-0.45364	1.3672	1.08623	0.573625
1.03733	4.59587	17.0751	0.534973	2.02271	-1.05484	0.853187
1.038	3.03595	18.0516	1.27089	2.69357	-0.09305	0.090746
1.03867	2.33832	19.8088	0.809857	1.10006	1.90234	-0.18373
1.03933	2.89184	18.4102	0.640104	2.27616	1.79074	-0.66153
1.04	2.59282	18.088	1.79944	3.30111	0.696475	-0.05412
1.04067	0.143053	16.1762	0.85133	1.9483	1.04996	0.807441
1.04133	2.01784	13.8966	1.1156	1.58942	0.883217	-0.31589
1.042	1.04261	17.3123	1.10885	3.15799	-1.19259	1.14037
1.04267	2.45059	17.7054	0.206078	1.78971	1.98041	1.12512
1.04333	2.25077	19.8987	1.64126	1.85306	1.4304	-0.14561
1.044	1.78052	20.1704	1.35866	1.18291	0.75518	0.372849
1.04467	0.691644	20.9776	1.61136	0.894382	1.57174	1.20137
1.04533	0.651258	21.0595	1.03844	0.245056	-1.58673	0.921807
1.046	1.60756	16.963	0.017035	0.633768	1.09943	2.27387
1.04667	1.0159	18.8895	0.291918	1.21996	0.521093	2.50006
1.04733	1.58797	18.8236	-0.14211	-0.53475	0.095272	2.25862
1.048	0.623072	18.3246	2.23539	0.179447	-0.58568	2.75167
1.04867	2.03888	18.4638	2.28458	-0.72205	-0.8898	0.832855
1.04933	2.30575	21.8296	0.018	-0.7337	-1.52655	2.61443
1.05	2.42975	18.1995	1.03073	0.549221	-0.27873	2.33232
1.05067	1.4133	19.9869	2.09168	0.431519	0.416107	0.718489
1.05133	0.407135	20.001	1.84477	-1.57665	-1.98333	3.293
1.052	1.18728	17.4651	-0.33694	-2.62955	-1.04423	1.97143
1.05267	1.35306	16.382	3.86733	-1.95926	-0.90285	3.31333
1.05333	1.05223	17.5865	3.26452	-3.39994	-0.7839	2.32724
1.054	-0.31154	17.8268	3.51722	-0.59313	-1.22561	2.8762
1.05467	0.181907	16.6987	1.6972	-0.51973	-0.5771	4.13423
1.05533	0.642204	17.0529	2.97806	-0.89395	-0.08707	3.79113
1.056	0.165446	18.4916	2.08397	0.187242	1.52545	4.30705
1.05667	-0.67061	19.7422	2.34727	-1.93551	-1.10395	4.55611
1.05733	1.03698	16.1953	2.65977	-1.16111	-2.3694	4.86617
1.058	0.612345	15.5829	3.01953	-1.66596	0.62608	6.4368
1.05867	1.23431	20.0176	3.83743	0.200854	1.47171	5.58541
1.05933	1.08292	15.9211	3.35711	1.24557	-2.08329	4.52053
1.06	0.283512	15.1904	3.18832	0.931068	1.29371	7.18399
1.06067	-0.72522	18.0443	4.89163	-0.5598	-1.41838	5.33888
1.06133	-0.54923	18.1447	3.82489	0.326729	-0.98408	5.28551
1.062	-1.0102	15.403	3.97246	1.96215	0.929692	4.80517
1.06267	-1.06385	16.9691	2.50449	1.98322	-0.67076	3.13289
1.06333	-1.17472	17.003	1.18023	-0.45874	-0.67732	4.32992
1.064	-2.73581	16.1331	4.29268	-1.63655	-0.89934	4.38583
1.06467	-1.77417	13.7019	5.87446	-0.02208	0.505005	3.1888
1.06533	-2.31599	16.1164	5.7674	0.425578	0.569506	3.47344
1.066	-0.96237	17.6986	4.16922	-1.35021	-1.80725	1.83928
1.06667	-0.14092	14.6741	7.08106	0.047573	0.80807	1.47839
1.06733	-0.86712	14.8701	5.16748	-2.60807	-1.0858	2.06293
1.068	0.181285	16.9661	4.57913	-3.06174	0.558466	0.980261
1.06867	-0.25172	17.1823	2.28651	-1.86533	-1.82319	0.713406
1.06933	-1.27681	16.0672	2.73115	-2.68899	-1.44658	1.99431
1.07	-2.47224	16.7886	3.15456	-2.75323	-1.55714	1.75033
1.07067	-2.35037	16.1405	2.65495	-3.70445	-0.64807	2.68813
1.07133	-0.26997	15.1584	0.813715	-4.64602	-1.4556	0.75407
1.072	-0.22539	15.9864	2.48134	-4.38876	-1.11421	1.31065
1.07267	-0.09818	15.7603	3.33782	-4.67464	-2.66459	2.77454
1.07333	0.888461	16.9661	2.69257	-4.43661	-0.94197	1.71983
1.074	-0.13551	16.9888	5.44236	-4.81378	-1.73035	0.848104
1.07467	1.8396	16.9821	1.23424	-4.77373	-3.62973	1.45806
1.07533	0.839417	17.3166	2.88257	-4.94148	-1.84809	0.281356
1.076	0.858774	14.2472	1.37216	-4.35367	-1.38616	0.37539
1.07667	-0.21542	19.2056	3.23076	-3.865	-1.36316	-0.27523
1.07733	0.830918	20.3873	1.62872	-4.79	1.13503	0.258483
1.078	0.792757	15.2409	2.03381	-4.18225	-0.10038	-0.64628
1.07867	-0.05084	16.4085	3.32721	-3.51871	-2.34813	1.30303
1.07933	-0.20373	15.573	3.03014	-3.153	-2.35623	0.61683
1.08	-0.12865	17.8292	3.58473	-0.44223	0.133643	-1.20032
1.08067	-1.88888	17.2914	2.45241	-0.25936	-0.45857	-0.69965
1.08133	-0.89642	17.0523	4.60325	-0.65357	0.27939	-1.15203
1.082	0.926657	17.1638	2.99928	-1.99717	0.041731	-0.1202
1.08267	-0.64654	17.0381	5.02281	-1.7493	1.44846	-2.71504
1.08333	-0.66172	14.3753	5.07971	-1.72456	2.34266	-0.91059
1.084	-0.19644	17.7233	4.86077	-0.5835	0.737176	-0.28793
1.08467	-2.33534	16.3832	6.05386	-1.16826	0.228556	-1.02496
1.08533	-2.70031	16.7972	4.13257	-0.46181	0.251516	-2.13558
1.086	-0.42694	15.1867	3.35422	-0.6958	0.348809	-1.27402
1.08667	0.110507	15.5656	3.64164	-0.91272	2.10419	-0.70728
1.08733	-0.09115	14.7561	2.0666	0.047421	1.85191	-1.31215
1.088	-0.28504	17.5643	5.60729	0.164739	0.039739	-2.5041
1.08867	-0.00534	13.1868	5.02184	-0.09742	-1.50247	-3.06322
1.08933	0.845171	14.936	4.36694	0.789862	-1.41501	-2.33382
1.09	-0.38524	18.181	3.58666	0.818862	0.064365	-1.14949
1.09067	-0.11112	16.2397	4.59746	-1.11373	-1.25769	-0.91822
1.09133	-0.24787	16.4171	4.27242	-0.79017	0.177054	-0.53446
1.092	0.140263	13.4413	4.33319	-0.67896	-0.38206	-3.48256
1.09267	0.262512	13.4598	3.48732	0.851935	-0.42671	-3.19792
1.09333	0.877323	15.7394	3.16228	-0.5518	0.816185	-1.05546
1.094	-1.09603	16.146	2.25179	0.730115	1.7178	-0.18119
1.09467	1.05328	13.567	2.27108	0.266859	-1.97173	0.159365
1.09533	-0.9224	14.3993	1.90553	1.16759	-2.43683	-0.19136
1.096	-0.3796	12.6065	2.91922	-0.83942	2.16384	0.464342
1.09667	-0.05703	15.273	2.6781	0.192849	1.23228	0.009419
1.09733	1.73914	15.4128	3.42655	0.435945	1.21413	0.489757
1.098	0.540926	15.3408	2.25372	2.18944	2.26463	2.51531
1.09867	2.52237	13.1622	1.75796	1.30254	2.05338	1.6385
1.09933	2.8064	17.5791	3.05811	1.6603	-1.95347	0.525337
1.1	1.65135	14.1363	2.38778	3.0027	0.730371	3.68947
1.10067	2.25436	16.3068	1.99619	1.67225	1.50839	2.33487
1.10133	0.534947	12.6859	0.092266	0.61933	0.478948	1.22424
1.102	0.105865	13.3754	-0.82305	2.65652	0.627521	0.477049
1.10267	0.831761	15.1984	2.10808	2.56241	2.92336	1.20137
1.10333	1.353	12.6434	0.854224	3.34615	-0.16197	0.121243
1.104	2.17368	12.3243	2.06275	3.85677	-0.39804	0.759153
1.10467	0.619521	13.291	-0.20962	2.97234	0.490907	-0.91822
1.10533	1.73306	14.2262	0.615027	3.92844	1.1682	0.921807
1.106	3.19406	13.538	0.079728	2.56481	-1.77873	1.44027
1.10667	2.2068	15.9963	0.494464	2.92306	2.03964	-1.03004
1.10733	2.25328	15.0475	0.73559	3.20942	-0.07704	0.85827
1.108	2.94396	14.615	0.087444	2.12506	2.36805	-0.56241
1.10867	3.10696	10.7945	-0.07073	1.63388	0.535874	1.36656
1.10933	2.71696	18.3542	-0.79122	1.68624	0.338324	0.629538
1.11	3.3807	13.2916	0.235013	3.00954	0.230996	1.6385
1.11067	4.97534	13.4961	0.911129	2.42374	0.336212	1.60292
1.11133	3.55402	15.968	1.70299	1.7255	-2.46719	1.2649
1.112	6.51932	16.7738	1.08474	1.92026	0.384789	1.33098
1.11267	5.07805	19.704	3.54229	2.04724	-1.55793	2.10613
1.11333	4.00074	19.0226	1.51009	1.27422	-0.53815	2.09342
1.114	4.49787	19.282	0.620814	2.0112	-3.96386	0.723572
1.11467	5.07193	17.8767	0.148207	1.41236	-2.02613	2.28403
1.11533	4.08451	18.6782	0.764525	2.45442	-1.56656	2.14425
1.116	4.87392	15.1584	0.308315	0.934014	-0.29653	2.63476
1.11667	5.39697	17.5902	0.868691	1.10745	-3.08063	2.82283
1.11733	5.74853	13.8566	1.93061	2.05629	-2.19449	2.01718
1.118	5.69176	14.2416	0.438523	1.53697	0.887111	1.06921
1.11867	6.29408	12.6428	2.12158	1.99754	-0.20332	1.16833
1.11933	7.31832	17.2211	1.38952	1.85553	-2.74465	1.59784
1.12	6.90781	13.6871	0.157852	0.662403	-2.94489	2.61443
1.12067	7.1641	17.6469	1.79944	0.519865	-0.00649	3.38195
1.12133	4.58804	17.1072	0.180036	-0.62134	-1.14554	4.92971
1.122	5.01682	13.7444	3.16517	1.93084	-1.25584	4.59423
1.12267	4.66427	18.6715	2.88354	2.87996	0.36783	4.81534
1.12333	5.14374	16.5699	3.33878	2.46695	-0.73458	4.43666
1.124	4.32505	16.695	3.85094	2.7054	-0.35373	3.36416
1.12467	5.14069	21.2788	1.82066	3.26192	-1.29046	2.07818
1.12533	5.66451	16.8065	0.547512	1.35039	-1.80342	2.6678
1.126	4.82938	16.9839	3.13334	3.1821	-2.81545	4.07323
1.12667	5.05673	13.0316	2.65399	2.86434	-3.47582	3.61068
1.12733	5.86291	12.1031	3.6291	-0.32605	-2.1974	4.62473
1.128	5.53281	13.7771	2.83049	-4.72523	0.751691	6.46221
1.12867	5.63335	12.8455	2.63855	-3.8944	-0.66291	6.02254
1.12933	3.7888	13.8898	3.08608	-4.4761	-2.35171	4.11644
1.13	3.23448	14.5836	1.95376	-4.03024	0.953343	3.3235
1.13067	4.98688	14.2774	3.1073	-4.17816	-0.08826	2.52293
1.13133	2.8492	11.8037	0.760667	-3.50975	-0.47804	3.814
1.132	1.21762	11.2781	4.09978	-4.01524	0.828854	4.78484
1.13267	2.22329	13.1474	2.93755	-4.83526	0.465604	5.47358
1.13333	2.29553	11.0995	3.41594	-3.57792	-1.52776	5.14319
1.134	3.78596	10.2689	2.40418	-4.20307	-1.46479	7.02896
1.13467	1.53749	13.0562	1.52455	-3.21963	-3.24173	5.32109
1.13533	4.11123	12.6175	1.36637	-1.31486	-4.08513	5.61336
1.136	1.59233	9.04534	0.874478	-1.38148	-4.50919	6.21315
1.13667	2.60459	9.51421	3.0176	0.503929	-3.73784	7.07471
1.13733	2.25336	11.8135	5.08357	1.40703	-1.94771	7.72278
1.138	2.44215	10.8542	2.92694	0.594944	-4.24861	7.1662
1.13867	2.07342	11.0958	2.93948	1.04464	-0.97858	6.97305
1.13933	3.47428	11.9183	2.22382	-1.34036	-4.26155	8.46743
1.14	2.24787	10.9738	2.43697	-0.04226	-5.3545	7.34664
1.14067	0.679915	10.439	2.04731	0.065312	-2.278	9.30358
1.14133	0.951591	11.7901	2.46494	1.66002	-2.7553	9.40015
1.142	-0.01659	14.4696	3.37061	0.005903	-1.80026	9.91607
1.14267	0.221554	16.6672	1.45318	0.993791	-1.67587	9.31883
1.14333	-0.12057	11.4315	1.7734	1.98267	-1.18557	8.39881
1.144	0.225784	12.9755	2.32413	4.20776	-3.84734	8.00743
1.14467	-0.36696	11.5276	3.27995	2.14927	-2.77762	7.15349
1.14533	0.150843	9.97875	3.14395	2.62158	-3.48888	7.25261
1.146	0.452785	13.1271	2.52571	2.84894	-2.13362	5.50408
1.14667	0.044643	12.8406	3.54422	1.91392	-2.00533	8.25141
1.14733	0.395869	14.7936	1.69045	2.12317	-2.16399	5.94884
1.148	0.175273	11.6158	2.50931	1.63033	-3.62355	5.36938
1.14867	1.53589	10.9651	3.34843	0.955724	-1.2532	4.9602
1.14933	0.10901	12.3477	0.59863	3.10758	-2.36378	3.56239
1.15	0.461738	13.1591	3.50178	1.87001	-0.29121	3.63864
1.15067	-0.12121	13.8794	0.157852	2.25062	-1.30607	2.90161
1.15133	-1.28541	16.3986	0.903413	3.36884	-0.61078	2.07563
1.152	-0.23916	11.978	2.24311	2.13935	-2.76567	4.00715
1.15267	-0.8101	15.4997	2.22092	2.96612	-3.72805	1.21153
1.15333	1.00042	16.5138	3.35036	2.94314	-4.25572	1.59021
1.154	0.334553	11.564	2.54018	3.13472	-2.75077	1.21153
1.15467	0.932847	12.9164	2.58454	1.32256	-3.25947	-0.1939
1.15533	-1.12803	10.7624	2.86425	3.36285	-1.70112	0.563459
1.156	-1.10623	10.2147	3.62331	3.01145	-4.44846	-0.25998
1.15667	-1.10956	11.8363	2.04539	0.835027	-1.60869	-0.43026
1.15733	-1.06966	10.2776	2.96745	2.27564	-3.50745	0.344893
1.158	0.217231	14.2921	2.28362	1.6736	-4.61684	-0.09986
1.15867	-1.91438	11.9127	3.53265	-0.67618	-1.2598	-0.25489
1.15933	-2.23736	6.90128	5.07007	-1.07021	-4.28583	1.41231
1.16	-0.79611	10.967	4.54731	-1.74219	-2.40737	0.815065
1.16067	-0.42855	12.4001	5.887	-3.02714	-3.22968	1.45043
1.16133	-0.35066	12.5547	4.4904	-2.93086	-0.92544	1.62071
1.162	-0.09134	10.9497	5.32373	-2.95102	-3.51233	2.62968
1.16267	-1.30781	11.4272	4.78168	-2.18995	-2.40925	1.07175
1.16333	0.071863	14.5072	2.96841	-3.13161	-3.31875	0.822689
1.164	0.662418	12.9404	5.63334	-2.59434	-3.16341	2.24591
1.16467	-0.18813	15.9211	5.91883	-1.79141	-2.48122	-0.21677
1.16533	-2.23062	13.3458	4.28882	-1.32676	-5.45821	-0.91568
1.166	-0.34077	16.5194	3.15746	-1.69743	-3.24406	-1.30452
1.16667	-0.20982	16.4122	4.97651	-2.25492	-2.17921	0.32202
1.16733	-0.03971	15.0506	6.21397	-2.21526	-2.2455	-1.82806
1.168	-1.07061	13.7278	5.95355	-2.91659	-2.99514	-0.87501
1.16867	-0.81394	13.4296	4.89935	-2.19494	-1.98951	-2.46089
1.16933	-0.02015	16.3339	7.44081	-2.07197	-2.17329	-2.03647
1.17	-0.24046	15.7326	7.83723	-2.44199	-3.3841	-2.36432
1.17067	-1.79195	12.4487	4.03033	-2.23706	-2.01067	-1.56121
1.17133	0.466499	14.2774	4.65437	-3.14413	-3.48349	-2.84719
1.172	-1.14247	8.97634	5.22535	-2.42204	-0.73913	-0.8928
1.17267	-0.13533	11.0305	5.85421	-1.77371	-3.40842	-1.22065
1.17333	-0.77928	13.9773	3.66382	-1.76658	-3.34336	-2.29061
1.174	-2.3218	11.3293	4.78168	-3.71981	-2.16765	-2.31857
1.17467	-1.18416	12.7654	4.79422	-3.02207	-2.37342	-2.23216
1.17533	-0.00182	9.39653	3.34746	-4.04067	-4.32073	-2.28807
1.176	-2.15004	9.65345	5.15301	-3.43984	-2.86019	-3.31991
1.17667	-0.89267	7.77739	4.70548	-2.41251	-2.81092	-4.55252
1.17733	-2.35219	12.5966	5.16748	-3.09415	-0.94068	-2.41514
1.178	-1.94891	12.2522	3.65128	-1.78959	-3.08269	-2.41006
1.17867	-2.31131	9.38852	3.14106	-3.11678	0.028745	-2.79891
1.17933	-2.42029	13.9292	3.93195	-2.55032	0.296389	-3.23604
1.18	-2.62957	9.69596	8.19216	-3.44516	-1.95662	-2.48885
1.18067	-2.30543	11.6644	3.51915	-3.09163	-1.75319	-3.16996
1.18133	-2.29675	14.5971	1.65862	-4.53455	-0.71681	-3.87395
1.182	-2.23975	12.0698	5.49348	-3.7656	1.48473	-4.00611
1.18267	-2.65886	10.5086	1.58628	0.871527	-2.7252	-3.50289
1.18333	-1.69208	12.023	2.80831	-1.03725	-2.08139	-1.91956
1.184	-2.22175	13.5473	4.97651	1.1179	-1.88752	-1.66795
1.18467	-0.43858	13.538	5.19159	-0.02734	-3.03151	-0.81148
1.18533	-1.77755	14.2989	4.12775	2.19285	0.799739	0.362683
1.186	-0.48526	10.8419	3.71687	0.620312	-3.36616	0.736279
1.18667	0.069763	11.3496	3.84515	0.662342	-2.55033	-1.25623
1.18733	-0.54705	10.9676	6.45413	1.3876	-3.11314	2.00701
1.188	-0.36078	11.312	3.5558	-2.31816	-1.14169	-0.53191
1.18867	-0.72308	12.5769	4.44507	1.62516	-0.33433	-0.51667
1.18933	-1.3433	11.0379	5.61597	-1.94377	-2.89495	-0.03379
1.19	-2.55781	11.3866	4.83762	-3.06305	-2.22589	0.405888
1.19067	-0.63276	13.9237	2.73404	-1.65356	-2.59177	-0.56241
1.19133	-0.64954	12.8104	4.22806	-2.91706	0.131133	2.25354
1.192	-1.84107	15.9932	3.59438	-1.47977	-2.43218	1.10479
1.19267	-1.46724	17.3887	4.66112	-0.55929	-1.96165	-0.32097
1.19333	-1.64567	15.3845	4.85112	-3.28113	-2.09672	1.2522
1.194	0.583832	15.2194	4.05059	-2.1719	-0.87995	1.48856
1.19467	-2.2406	11.5012	5.00641	-3.44097	-2.93605	1.70204
1.19533	-2.20807	14.347	5.8407	-2.47112	-2.77674	0.418595
1.196	-1.57997	12.6859	5.89086	-2.40441	-3.0791	-1.16728
1.19667	-2.47367	13.3119	3.88373	-2.75217	-1.56629	-2.14575
1.19733	-0.61599	11.2455	3.39087	-3.10575	0.292535	-0.89789
1.198	-1.40211	13.5984	3.17964	-1.96206	-2.2389	-1.43414
1.19867	-1.31197	13.9262	3.59245	-1.47337	0.353344	-2.89548
1.19933	-1.97724	11.7907	2.53053	-3.23931	-1.77285	-1.87635
1.2	0.971024	12.6903	4.8627	-3.90004	-1.66356	-2.11779
1.20067	0.356237	10.5487	5.03341	-2.68629	-2.4113	-1.83061
1.20133	-0.77031	10.89	2.94527	-1.9991	-3.50422	-4.08997
1.202	-1.82063	10.4032	3.48925	-2.92615	-3.26786	-1.94497
1.20267	-0.21869	10.4421	3.96282	-3.39342	-2.88701	-3.13438
1.20333	-1.81696	10.3823	3.8953	-4.14759	-3.62432	-3.66301
1.204	-1.06135	12.0895	5.82913	-2.59143	-2.31827	-2.16862
1.20467	-0.7815	6.62588	6.26894	-4.39897	-3.88959	-3.39615
1.20533	-0.26129	12.2584	3.55194	-3.83089	-0.86343	-3.38853
1.206	-0.13996	10.6238	4.01201	-2.90565	-0.95601	-3.0988
1.20667	-0.27457	10.8555	3.37447	-2.47683	-2.05771	-4.33141
1.20733	0.257914	11.5338	3.2568	-4.59482	-3.06342	-4.39241
1.208	0.117786	10.5092	2.84014	-4.04705	-0.30953	-4.3492
1.20867	-0.42608	8.17417	3.84611	-3.41421	-0.76191	-4.00611
1.20933	-0.21878	13.0211	3.85383	-4.90036	-1.57831	-2.49901
1.21	-0.65386	11.9281	2.47941	-4.80608	-1.49807	-3.24366
1.21067	0.052585	13.201	3.32625	-4.53839	-3.79101	-5.56657
1.21133	-0.43513	14.6051	5.36135	-5.34139	-5.34668	-4.2323
1.212	-0.39382	13.0525	3.82779	-2.33881	0.159721	-3.01747
1.21267	0.48698	12.5954	6.07315	-3.51136	-3.46149	-2.70487
1.21333	0.130871	13.891	5.53592	-2.70133	-1.65996	-3.9019
1.214	1.00687	13.0199	4.03515	-3.6092	-2.41052	-3.19283
1.21467	0.025334	11.3607	3.27705	-6.59486	-3.0176	-5.11927
1.21533	0.453448	11.3533	4.43928	-5.55118	-0.94481	-3.95273
1.216	1.18373	13.1394	2.02031	-4.44443	-2.79845	-4.80667
1.21667	-0.4371	12.7667	3.76413	-5.19994	-2.55393	-4.97441
1.21733	0.153969	9.73785	2.53439	-3.72388	-1.86238	-4.66435
1.218	-0.50439	11.601	3.72458	-4.88886	-2.85594	-4.31616
1.21867	0.659845	12.8535	2.6646	-5.19648	-1.40412	-3.53593
1.21933	-1.02754	11.2972	5.46841	-6.58709	-1.78328	-4.2323
1.22	-0.62437	8.63933	3.39473	-4.79505	-2.23589	-4.05693
1.22067	-1.31229	9.24188	3.59052	-6.73924	-1.57961	-4.58302
1.22133	0.903678	12.5701	3.69469	-4.39014	0.331823	-4.49915
1.222	-0.65051	10.7132	4.29557	-6.04701	-2.9407	-4.79142
1.22267	-0.30929	11.3317	3.5693	-5.02125	-0.97143	-6.39763
1.22333	0.009486	10.3866	2.68485	-6.43531	-0.4642	-4.77617
1.224	-0.35244	13.6933	2.25179	-5.59105	-1.57342	-5.57419
1.22467	-1.12755	10.0391	2.03092	-6.27661	1.32434	-5.37596
1.22533	0.236246	11.9879	3.83261	-7.25132	-1.72217	-6.11807
1.226	-0.89499	10.6632	5.34013	-6.73876	-3.65296	-5.94016
1.22667	0.398132	11.4223	2.43022	-7.38653	-0.63337	-5.13198
1.22733	-0.40401	8.47113	4.33126	-5.86939	-3.68628	-4.90579
1.228	-1.82241	13.4203	2.0097	-5.64647	-1.67357	-4.34412
1.22867	1.2334	8.70279	3.84032	-5.65247	-2.55954	-5.70889
1.22933	-1.03887	14.0143	5.15012	-5.61656	-1.58541	-5.05319
1.23	-0.72699	10.5838	5.44044	-6.01961	-4.42975	-4.245
1.23067	-0.63844	8.20066	4.12678	-5.05291	-2.15692	-2.44564
1.23133	-1.40814	10.6873	3.10441	-5.40254	-1.99048	-2.31603
1.232	-0.39031	10.2005	2.9443	-5.03386	-1.94471	-3.1598
1.23267	-1.05947	10.7298	2.80734	-4.57899	-1.65125	-1.27657
1.23333	0.190885	10.8	5.19545	-4.83499	-1.21906	-2.68708
1.234	-0.34829	6.07569	4.0612	-6.11235	-3.53095	-1.56375
1.23467	-0.61927	10.2609	4.47304	-4.07949	-2.4915	-2.03392
1.23533	-1.5098	13.1684	4.46629	-5.3166	-2.80154	-4.36191
1.236	-1.62942	9.61956	5.00062	-6.16202	-0.92871	-3.3682
1.23667	-0.90255	12.4025	5.02666	-4.48422	-1.40031	-2.98698
1.23733	0.191223	7.75028	3.84708	-3.74554	-1.55078	-4.65926
1.238	-0.07199	8.66336	4.27724	-3.80811	-1.64709	-1.80265
1.23867	-0.21033	11.4408	8.02627	-2.48829	-2.08638	-3.43936
1.23933	-0.90724	10.2696	4.45085	-3.53003	-2.9418	-1.37314
1.24	-1.53366	10.5203	3.2703	-2.28099	-4.01191	-2.54222
1.24067	-0.40213	8.84326	1.89396	-3.95221	-3.42403	-1.9958
1.24133	-1.74686	10.1599	3.47767	-3.82465	-0.6108	-2.45073
1.242	-0.34735	13.7419	5.2051	-3.52042	-4.42964	-2.21691
1.24267	-0.97105	8.56601	1.60461	-3.27384	-1.57577	-2.82686
1.24333	-1.02746	11.9318	2.18138	-5.19092	-1.56872	-1.42143
1.244	-3.04121	11.1728	3.03207	-5.33896	-3.90185	-3.54356
1.24467	-1.59322	9.13345	2.85557	-5.38057	-2.33812	-4.02135
1.24533	-1.01935	9.84567	3.6725	-4.87672	-2.64894	-1.49767
1.246	-1.00393	9.54871	5.49927	-4.68989	-3.91787	-1.42143
1.24667	0.035792	8.17725	5.83299	-5.102	-4.71892	-1.85856
1.24733	-0.24442	10.7279	5.59765	-3.72321	-2.65289	-2.49393
1.248	-0.10392	9.28131	4.26181	-3.95561	-2.40286	-2.93106
1.24867	-1.01151	13.2386	4.2078	-4.94193	-4.4212	-1.82044
1.24933	-0.28021	11.9959	4.65822	-6.86208	-2.13822	-2.25757
1.25	-0.13034	15.4122	4.27532	-6.57186	-0.91474	-3.15725
1.25067	0.678654	13.2522	5.99213	-6.31536	-1.587	-2.00851
1.25133	0.188098	13.5688	3.53072	-4.92582	1.13336	-2.05426
1.252	-0.64506	12.7697	1.63547	-7.01431	-4.17178	-3.66809
1.25267	-0.94651	11.8493	3.4227	-6.99858	-1.79401	-3.59439
1.25333	-1.99379	8.96463	3.35325	-5.65014	-1.0418	-3.58676
1.254	-1.8452	11.5597	3.51046	-6.05266	-3.93282	-4.45086
1.25467	-0.43224	11.54	4.55888	-4.2155	-1.78545	-5.14214
1.25533	0.331692	18.9851	3.90398	-4.67601	-2.14418	-3.9629
1.256	-1.15255	14.5016	4.04383	-4.13535	-3.28087	-3.52831
1.25667	-2.44079	13.612	2.41672	-3.7025	-6.07855	-3.74433
1.25733	-0.46073	10.7304	3.35036	-3.39622	-1.39354	-3.50544
1.258	-2.06675	12.6613	2.62891	-4.59382	-0.93721	-3.9019
1.25867	0.113913	13.5103	3.22401	-4.71535	1.23988	-3.54102
1.25933	-1.13929	13.8689	3.29249	-3.24784	-3.02034	-4.31871
1.26	-0.79866	12.4395	4.77879	-4.6263	-3.28234	-5.17264
1.26067	0.934776	13.8621	3.9985	-3.56765	-2.39325	-5.15739
1.26133	-1.21056	10.9282	4.80194	-3.34156	-1.02527	-3.22079
1.262	-0.18073	11.6601	4.92539	-4.5499	-2.00805	-1.63237
1.26267	-0.20312	14.143	3.37254	-2.57997	-2.8513	-0.90043
1.26333	-0.79484	9.15563	5.89954	-2.6226	-1.60266	-2.48376
1.264	-2.21393	12.7981	5.59186	-3.38725	-2.24853	-0.09986
1.26467	-0.73601	10.7581	4.68523	-3.72503	-2.09976	-1.12408
1.26533	-1.00339	11.2609	3.92906	-2.23187	-1.29767	-2.50664
1.266	-1.86995	10.02	4.79229	-2.49931	-3.65197	-1.61204
1.26667	-1.24763	11.4944	3.80753	-2.50824	-1.37576	-3.23096
1.26733	-1.35428	11.999	2.53728	-2.52832	-1.41658	-2.97173
1.268	0.448629	12.3896	5.79441	-2.50028	-2.84868	-2.62609
1.26867	-0.74147	12.3194	3.68118	-1.93846	-4.07472	-0.68186
1.26933	-1.4525	9.39222	3.13334	-1.9647	-2.19416	-1.93227
1.27	-0.35704	8.70464	1.8901	-3.26095	-4.14212	-3.95273
1.27067	-0.80888	11.4778	1.91132	-3.54401	-3.64923	-3.724
1.27133	-1.73023	10.6786	1.73964	-4.97796	-5.25199	-3.50035
1.272	0.060963	12.2411	2.01645	-5.61158	-5.44239	-3.9629
1.27267	-0.955	12.5997	3.67636	-3.95462	-2.69633	-3.73671
1.27333	-1.80216	12.0637	2.2161	-5.72997	-2.89816	-4.05439
1.274	-0.99088	12.7069	1.90939	-5.22429	-5.28945	-3.54864
1.27467	-2.80549	11.3373	2.2595	-4.80939	-6.2294	-5.04303
1.27533	-1.7755	12.5609	2.0666	-6.12709	0.315709	-4.89054
1.276	-2.86898	12.0372	0.27938	-6.94987	-4.32789	-4.58302
1.27667	-1.1283	10.6189	1.73385	-6.56769	-4.52468	-5.38612
1.27733	-2.16114	9.84999	2.65688	-5.88751	-6.4188	-5.68602
1.278	-0.44281	12.1647	3.06487	-6.96753	-6.20656	-5.16756
1.27867	-0.29745	12.3693	4.15765	-7.4787	-4.37217	-5.63011
1.27933	-1.81059	13.1018	3.48056	-7.55159	-4.85902	-5.49541
1.28	-1.90468	11.3595	3.20761	-6.55487	-4.3957	-4.40257
1.28067	0.148878	11.7039	2.81892	-6.41663	-1.97457	-6.61874
1.28133	-0.1743	15.7098	3.6725	-6.02985	-2.91117	-5.409
1.282	0.404793	13.0026	3.89048	-5.06913	-0.99389	-5.49032
1.28267	0.419505	16.7991	4.33608	-5.49741	-5.96939	-5.39629
1.28333	0.792342	10.9898	3.13238	-4.71506	-4.8825	-5.67585
1.284	1.05453	12.7155	3.04943	-5.32542	-2.92258	-4.5881
1.28467	-0.49789	14.8713	2.80541	-3.30574	-3.08895	-5.15231
1.28533	-0.26628	9.2579	5.44236	-1.92022	-6.36502	-4.73805
1.286	0.219872	14.5632	5.80695	-2.41519	-5.27878	-5.97575
1.28667	-1.73328	13.628	5.01702	-6.86222	-4.61297	-5.73431
1.28733	-0.09077	12.6083	3.60499	-8.033	-3.11651	-6.11553
1.288	-1.33478	11.8739	7.05116	-8.05413	-1.50198	-5.57165
1.28867	-1.41244	10.0946	4.69198	-6.18455	-2.9651	-6.44592
1.28933	-0.09114	15.1011	5.42307	-4.92938	-3.87364	-7.2414
1.29	-1.20559	11.6712	4.34283	-5.31122	-2.09319	-6.98725
1.29067	0.673592	9.15378	4.17404	-4.77867	-3.07242	-6.03166
1.29133	-0.33904	14.1547	4.12582	-7.06113	-4.17089	-7.20836
1.292	-1.09674	13.5294	4.13739	-6.03681	-1.3377	-7.23123
1.29267	-0.62667	12.8757	3.91652	-4.78164	-0.97358	-7.16515
1.29333	-0.59472	14.8164	2.44083	-5.09268	-2.99706	-6.93388
1.294	-1.22855	15.9051	2.20067	-6.65187	-3.74404	-6.34426
1.29467	-1.34801	17.2827	2.60287	-5.46109	-3.22035	-7.43963
1.29533	-0.33242	16.1208	4.28785	-6.46896	-2.86359	-6.15873
1.296	-0.47315	14.8824	5.27936	-6.86728	-2.61952	-6.78393
1.29667	0.61833	15.0241	2.27011	-5.94251	-0.30588	-6.17398
1.29733	-0.05771	15.175	3.91845	-6.31876	-2.99195	-6.3773
1.298	1.36514	13.6723	3.29249	-4.82991	-1.40464	-2.97681
1.29867	0.067392	11.6829	5.64202	-4.35407	-1.33546	-2.01868
1.29933	-2.31128	13.7703	3.78438	-4.06142	-1.46211	-1.54342
1.3	-0.80347	20.322	2.40515	-4.14756	-1.45938	-1.37314
1.30067	-0.71684	16.6124	5.4115	-3.09375	1.25027	-0.45821
1.30133	-2.1861	15.4067	4.6534	-3.61705	-1.0855	-1.78232
1.302	-2.27106	16.1818	3.09669	-3.28433	-2.01274	-0.66407
1.30267	-2.46598	12.7531	3.63392	-4.11283	-4.78756	-0.52937
1.30333	-1.60342	17.889	3.45163	-3.05588	-0.24897	-2.51426
1.304	-2.33914	17.3006	5.4713	-2.70736	-1.21528	-1.87635
1.30467	0.287923	14.891	4.29075	-0.2897	-1.06584	-1.55613
1.30533	-3.02391	14.9569	4.70452	-0.12045	0.720315	-0.2676
1.306	-3.24483	15.8306	2.97902	-0.09564	-1.92099	-2.16608
1.30667	-2.0672	18.6967	0.910165	0.122836	-3.79629	-2.03392
1.30733	-2.07495	16.2076	3.32528	-0.98108	-2.31393	-1.62221
1.308	-1.21932	18.7688	4.13064	-1.36347	-0.75472	-0.91314
1.30867	-2.489	18.7854	2.6318	-1.48035	1.92049	-2.29061
1.30933	-2.25803	18.2223	3.63778	-1.95733	-1.98793	-2.91327
1.31	-3.10469	19.6665	5.65456	-1.61503	-1.1556	-3.22842
1.31067	-3.30766	20.7441	3.60981	-2.59753	-1.39658	-5.17518
1.31133	-1.87275	15.3642	5.69313	-3.18533	-4.14273	-2.0695
1.312	-1.67978	17.8372	5.94005	-2.30131	-1.78814	-1.57646
1.31267	-2.08853	17.2679	5.3681	-2.1989	0.388719	-3.57406
1.31333	-1.13753	15.5274	6.7483	-2.63947	-1.02444	-4.32125
1.314	-1.62886	17.8853	5.59765	-4.18991	-1.7033	-4.39495
1.31467	-1.9631	15.403	7.86327	-3.91482	-2.92019	-3.35295
1.31533	-1.9914	14.058	6.46377	-1.66166	-5.34651	-5.14723
1.316	-1.52746	15.2071	5.40282	-1.72265	-1.56429	-4.40512
1.31667	-0.60205	16.3099	5.1289	-2.26874	-1.1584	-5.28701
1.31733	-0.8342	16.3931	7.31447	-1.32108	-2.91575	-3.74688
1.318	-1.10438	15.634	3.82586	-2.85151	-3.23194	-5.12689
1.31867	-1.43483	15.2163	5.68156	-1.98561	-3.04245	-4.74567
1.31933	-2.16174	15.8472	4.12389	-2.92571	-4.90485	-4.79904
1.32	-0.57102	15.9224	2.73115	-3.15857	-2.08885	-4.69739
1.32067	0.105226	15.9834	3.52493	-0.88654	-0.6051	-3.02256
1.32133	0.260404	15.0678	3.63199	-1.8657	0.395939	-0.79623
1.322	0.417774	13.1382	6.31717	-2.56586	-3.37168	-1.46972
1.32267	1.13836	11.2609	4.6563	-3.88286	-2.14715	-0.62087
1.32333	-0.01425	12.7642	5.73172	-3.64809	-0.33611	1.08192
1.324	0.356491	11.5313	5.52049	-3.3972	-3.21635	0.177156
1.32467	0.944909	17.1638	6.29209	-2.03117	0.625218	0.94468
1.32533	0.335479	15.6581	6.58627	-2.99207	-2.02922	0.08058
1.326	0.946709	12.3668	3.95703	-2.7243	-2.7139	1.35894
1.32667	-0.18394	16.2132	4.06409	-1.84135	-1.87611	-1.15712
1.32733	-0.06712	14.7129	4.27339	-3.07389	-1.49936	-0.25998
1.328	-0.53628	12.0366	4.89742	-3.4281	-1.60536	-0.00583
1.32867	0.927237	12.5295	3.36483	-2.73009	0.737838	-0.1634
1.32933	-0.11042	10.5185	3.7024	-2.96282	-1.31463	0.334727
1.33	-0.36603	12.2898	3.50275	-1.86804	-0.54697	1.3564
1.33067	2.1814	15.3599	3.02243	-1.77294	-0.77343	0.179697
1.33133	2.48933	12.2547	4.67751	-3.12819	-2.8743	1.69441
1.332	2.30311	16.1861	5.29576	-3.59324	-1.40145	2.59664
1.33267	1.57466	12.5917	5.69217	-1.11211	-1.99816	3.38703
[truncated: 26,501 more rows]

## Sheet: Panel f
Time (min)	Vc8-5	vc8-3	vc8-6	vc9-5	vc9-6
0.000667	10.0068	-3.36192	0.540032	-1.218	-4.10935
0.001333	8.22631	-3.22967	1.58155	-1.73715	-5.43355
0.002	10.6594	-4.94599	1.46529	-1.09123	-5.51139
0.002667	8.98263	-2.39681	0.785083	-2.10626	-6.41463
0.003333	8.73815	-3.15004	0.448606	-2.98265	-5.42776
0.004	8.19337	-0.19498	1.06647	-2.67627	-4.62549
0.004667	8.45908	-2.54503	1.08524	-2.40177	-6.83584
0.005333	7.39074	-0.299943	1.28112	-1.78326	-6.75424
0.006	7.25026	-2.44713	1.7036	-2.81055	-2.78356
0.006667	6.50469	-2.53324	2.71246	-2.13188	-4.97126
0.007333	8.22861	-4.19288	2.65052	-0.306428	-3.9823
0.008	6.56661	-4.68295	2.72033	-0.57008	-3.02496
0.008667	6.35796	-4.9453	2.08047	-0.630944	-4.7599
0.009333	5.12802	-4.91128	1.65662	-1.76897	-1.33009
0.01	6.74867	-5.3155	1.43481	-2.22506	-3.30966
0.010667	6.93435	-3.29457	0.255521	-2.76631	-2.93138
0.011333	8.45001	-3.38446	2.25001	-2.86021	-0.864324
0.012	7.62856	-4.4367	2.90007	-1.77514	-1.46228
0.012667	6.68129	-6.41646	1.8639	-1.48919	-3.48247
0.013333	6.55562	-3.98938	1.47464	-1.73897	-3.44507
0.014	5.80035	-3.83556	2.14539	-0.277724	-4.42143
0.014667	4.84944	-3.66496	3.0654	0.576983	-3.57734
0.015333	4.46886	-1.2575	2.93533	2.46049	-3.21455
0.016	3.44478	-1.18268	2.67969	0.0744604	-5.91258
0.016667	3.53124	1.38935	3.14574	1.24804	-5.57725
0.017333	3.40056	0.55159	4.04505	2.37953	-5.31766
0.018	2.86614	3.44524	3.86413	2.69716	-4.73782
0.018667	3.19194	1.48839	3.29591	0.785357	-3.34279
0.019333	3.67433	-0.527359	3.57936	1.85327	-3.55976
0.02	2.94842	-0.156043	3.14409	1.99848	-2.7997
0.020667	4.2688	2.94818	3.37372	2.9103	-1.01874
0.021333	3.61004	2.32074	2.05785	1.87008	-2.78948
0.022	2.03254	0.540987	2.28954	2.82297	-2.31072
0.022667	4.23296	-1.25243	2.79658	0.809055	-2.76548
0.023333	3.45232	-0.627423	2.50366	1.0722	-4.01089
0.024	4.04967	0.414067	2.876	1.80628	-4.11818
0.024667	3.2363	-1.1871	2.52215	1.48078	-4.01526
0.025333	4.74805	-2.03437	3.24336	0.351264	-4.54651
0.026	4.55573	-2.19029	3.46077	0.192711	-4.72614
0.026667	3.51763	-0.0879716	4.28033	-1.01655	-5.22079
0.027333	4.71604	-1.98958	3.55822	-1.4885	-1.7013
0.028	5.32812	1.42672	3.32195	0.582267	-7.00983
0.028667	4.64809	-1.22693	5.47864	0.757893	-4.06314
0.029333	5.31428	-2.49121	4.54606	-1.05053	-4.74099
0.03	4.52017	-0.0859097	5.12589	-0.918888	-3.71825
0.030667	5.23102	-1.05676	4.95883	-0.355035	-2.95741
0.031333	3.82976	1.56625	5.03658	0.751532	-3.7239
0.032	4.24623	-2.61343	4.68003	0.474613	-3.50521
0.032667	5.01937	-3.76185	6.3598	-0.182479	-6.62922
0.033333	5.56969	-3.32152	4.9936	2.79433	-3.26462
0.034	6.02338	-3.13518	4.85822	1.24758	-4.29315
0.034667	5.80106	-3.6779	3.518	0.831599	-2.50969
0.035333	5.87026	-2.71874	3.83387	3.38218	-5.36583
0.036	6.11398	-2.7282	2.42887	1.87236	-3.05973
0.036667	5.16897	-3.72095	2.68965	2.98998	-5.07225
0.037333	4.6597	-4.11032	3.3377	2.81285	-3.30225
0.038	6.16286	-6.75584	3.54967	0.643978	-6.47939
0.038667	5.92169	-3.07726	3.38313	1.17921	-2.64683
0.039333	5.77984	-5.07652	3.30823	0.814518	-4.47533
0.04	5.84305	-7.05374	3.08081	1.87804	-2.95973
0.040667	7.33818	-3.88386	3.04893	2.64651	-7.06174
0.041333	6.41662	-3.98427	3.08239	2.18861	-8.00086
0.042	7.64457	-2.99848	3.98503	2.58928	-3.1642
0.042667	7.59319	-3.91273	2.52289	1.33839	-5.75503
0.043333	8.34269	-3.73368	3.12323	0.372774	-5.08804
0.044	7.25732	-5.80251	2.13817	2.08015	-5.61108
0.044667	7.22213	-3.92086	1.9738	3.56804	-5.5622
0.045333	6.96567	-3.07331	2.67048	3.29831	-4.33268
0.046	7.67398	-4.23279	2.1966	3.62564	-2.28
0.046667	9.42976	-2.07593	2.18645	5.29825	-0.37757
0.047333	10.2477	-2.92864	2.17742	3.51997	0.395699
0.048	10.0388	-4.15721	2.1554	3.57697	-2.28986
0.048667	12.1672	-2.81891	2.32947	2.4187	0.547895
0.049333	11.5761	-3.85066	1.19133	2.52045	-0.575004
0.05	13.4874	-3.52824	1.4292	1.36893	2.93411
0.050667	14.2164	-4.96831	0.877376	3.04414	-0.569609
0.051333	15.3082	-4.89706	1.56533	2.36775	0.796633
0.052	15.2562	-4.42547	1.05834	4.0295	0.981575
0.052667	15.8577	-3.87402	2.19639	2.34834	1.82323
0.053333	14.921	-2.63945	1.97298	1.56942	0.608984
0.054	15.598	-3.49887	1.64298	1.71058	0.495375
0.054667	14.8874	-4.42592	2.29732	3.29296	-0.00536188
0.055333	15.2894	-3.87894	0.773456	1.09728	-0.584566
0.056	14.0952	-1.70718	0.599137	1.42441	-2.36532
0.056667	15.0608	-0.0341758	0.808064	1.98802	-0.706404
0.057333	14.1591	-2.28823	1.02262	1.91212	-0.282529
0.058	14.4063	-1.50738	-0.246852	3.5224	-1.30731
0.058667	14.0236	-2.49097	-0.285412	2.83741	-0.947907
0.059333	14.0111	-3.07336	1.03918	1.46447	2.17236
0.06	13.7384	-1.48953	-0.501273	2.37845	-0.615421
0.060667	12.6196	-2.63284	0.408044	3.4656	4.4041
0.061333	13.436	-3.0569	0.991462	1.65555	4.56439
0.062	13.5948	-3.31447	0.580192	2.79828	4.44316
0.062667	11.9903	-3.6269	-0.151038	1.96405	2.75976
0.063333	12.6503	-4.09708	0.303226	1.27457	2.97469
0.064	10.9911	-3.95098	0.00304264	1.79763	3.31899
0.064667	10.8359	-3.61886	-0.153821	3.07803	4.35609
0.065333	8.73075	-3.46529	0.988918	2.35024	-0.587521
0.066	7.29008	-6.04829	0.83808	3.2447	2.79267
0.066667	7.96789	-5.08881	-0.19216	3.7053	3.93997
0.067333	7.44801	-6.01947	0.497322	2.64243	1.15098
0.068	6.5885	-7.84559	0.891626	2.36446	0.431715
0.068667	6.54927	-6.44938	0.605381	1.89027	1.02103
0.069333	7.05571	-5.27468	2.38315	2.43699	3.32226
0.07	6.37441	-5.12946	1.04367	4.44549	2.53008
0.070667	7.80556	-5.834	3.02627	3.99677	1.9588
0.071333	7.40201	-6.21205	1.16019	4.84537	2.63134
0.072	7.00942	-6.76991	1.23115	3.72573	1.0855
0.072667	6.35185	-4.95804	1.43039	6.24698	1.6133
0.073333	6.78312	-4.34031	0.945416	4.51178	3.08934
0.074	6.3494	-4.2502	0.586867	6.2192	3.525
0.074667	7.73289	-4.71552	0.61162	5.0905	4.2687
0.075333	5.93917	-3.31749	1.15537	4.55178	3.469
0.076	6.44615	-2.53461	1.32956	3.38652	2.67466
0.076667	5.51896	-2.8552	1.43316	1.15234	1.83161
0.077333	6.01069	-4.42093	1.03751	2.04215	2.69747
0.078	5.72631	-5.86628	1.95138	0.0929203	1.80574
0.078667	5.63552	-3.50544	1.32358	2.52364	1.91278
0.079333	4.92811	-3.29965	0.906573	1.0574	2.27329
0.08	6.02952	-7.01896	0.112142	1.90839	2.81341
0.080667	5.02917	-4.39202	0.473621	1.69434	3.06523
0.081333	3.39554	-4.53243	0.546334	-1.21124	1.88512
0.082	5.00497	-6.90282	-0.461915	-0.0964389	3.84454
0.082667	4.54405	-6.6542	0.885765	0.866622	5.94967
0.083333	4.48278	-5.67593	0.704285	-1.40346	3.18714
0.084	4.56757	-5.53527	2.17866	-0.091163	2.39689
0.084667	4.72945	-8.40225	1.88321	-0.87595	6.1831
0.085333	4.63073	-5.36562	0.118755	0.712961	3.54584
0.086	3.05408	-7.18916	1.42472	1.13041	3.92476
0.086667	4.22032	-7.1426	0.597123	2.34916	1.30504
0.087333	3.27636	-9.17617	0.60072	-0.690562	5.30789
0.088	3.95109	-7.28127	1.76156	0.118443	0.919162
0.088667	5.29814	-7.07686	1.00961	1.26892	4.60577
0.089333	5.63233	-3.57451	0.898213	2.92941	4.00781
0.09	5.66806	-2.43593	0.384711	1.18944	5.09674
0.090667	4.22723	-2.89649	-0.930316	1.39624	3.08282
0.091333	3.21741	-3.50971	1.05368	0.47488	4.94098
0.092	2.64836	-3.7383	0.787183	-0.202941	5.7607
0.092667	3.12093	-3.71559	2.03093	1.22071	2.38098
0.093333	2.83845	1.06374	1.55157	0.865928	3.33558
0.094	2.85667	0.741302	1.16261	-0.725372	3.39918
0.094667	2.06281	-1.65793	0.845782	0.589165	3.55161
0.095333	1.87398	-3.222	0.452854	2.41288	3.19813
0.096	3.3628	-2.91326	0.805943	2.26923	2.78378
0.096667	3.56188	-1.98864	0.440662	1.53632	2.00045
0.097333	2.79182	-5.00532	0.213951	0.484364	2.06694
0.098	2.85016	-3.48748	-0.842964	0.436585	3.69769
0.098667	1.92726	-4.39908	0.965262	2.53558	2.92907
0.099333	0.532558	-4.60901	0.365715	1.10299	0.683353
0.1	2.95443	-4.20943	0.640412	0.195761	3.23641
0.100667	3.25863	-4.77611	-0.94716	1.00349	4.44651
0.101333	3.85159	-1.64488	0.20557	0.649139	3.42574
0.102	4.11543	-1.72996	0.895374	0.55905	2.38796
0.102667	3.87119	-3.98064	0.85732	1.01996	0.816271
0.103333	3.37779	-5.72038	-0.181534	0.878907	5.19795
0.104	3.08158	-4.46054	1.05579	-0.449379	2.32306
0.104667	3.97115	-2.96803	1.76404	-0.403194	2.77966
0.105333	3.66133	-5.0033	1.64302	0.739434	3.15323
0.106	2.19274	-2.12949	1.58893	0.358412	3.84413
0.106667	2.91869	-4.64229	0.710772	-0.345036	2.86908
0.107333	3.22477	-5.59313	1.71117	-0.579143	0.506515
0.108	2.11304	-5.08499	0.679306	-0.00597989	5.1007
0.108667	3.63533	-3.49667	-0.165534	-0.244404	2.26894
0.109333	3.50109	-5.30746	-1.15409	0.357588	1.60256
0.11	1.77789	-2.83745	-1.23089	1.68875	1.55057
0.110667	2.81499	-4.44689	-0.289162	0.709954	0.110274
0.111333	3.38902	-5.56264	0.406936	0.584253	2.11365
0.112	2.09107	-5.16886	0.104152	3.54978	3.5271
0.112667	1.92611	-4.03339	-0.40842	0.245628	2.31609
0.113333	3.23686	-5.75123	-0.438231	-0.712927	1.19859
0.114	1.15161	-5.63211	-1.20268	-0.32435	-0.181628
0.114667	1.78379	-6.82365	-1.09803	-0.561223	-0.117658
0.115333	1.78856	-8.44129	-0.844613	-1.03539	1.155
0.116	1.8898	-6.50989	-1.27437	-0.675286	2.09238
0.116667	1.31286	-7.11582	-1.09189	-0.380575	4.54095
0.117333	0.739855	-6.01857	-0.183009	0.274536	1.96749
0.118	1.31966	-5.02771	-0.655494	0.236704	1.48322
0.118667	1.23576	-6.33865	-1.23394	-1.24403	3.59094
0.119333	0.224698	-4.97088	-1.47074	-2.00141	1.17598
0.12	-1.48357	-6.04229	0.289509	-0.935141	0.80719
0.120667	-1.37524	-5.60649	-0.241317	-1.00581	0.572077
0.121333	-1.15467	-5.3177	1.79359	-0.405967	-0.334574
0.122	0.0934013	-5.83171	-0.726198	-1.45635	0.561949
0.122667	0.4684	-6.39966	-0.124465	-0.940692	-0.735762
0.123333	-1.25778	-5.49578	0.486359	-1.53824	0.23768
0.124	-1.61	-5.41789	0.939701	0.465578	-0.323712
0.124667	-1.32363	-5.99556	0.286137	-1.39349	1.90747
0.125333	-1.38003	-6.74744	1.13681	-1.70997	1.34449
0.126	-2.28051	-7.98911	0.262689	-1.33856	-1.48098
0.126667	-2.61818	-3.68352	0.65314	-1.49528	-0.834032
0.127333	-2.35956	-6.61252	1.37039	-2.55157	1.194
0.128	-1.79445	-6.41888	1.22803	-2.92708	-0.266335
0.128667	-1.96021	-6.72314	1.43614	-1.79008	-0.51571
0.129333	-2.89068	-3.98122	2.13709	-0.734281	0.746856
0.13	-1.5974	-5.64833	1.11749	-1.22734	0.391777
0.130667	-2.87929	-4.60517	1.09062	-3.35515	1.37645
0.131333	-1.19856	-6.21321	2.19546	-2.99134	2.19222
0.132	-2.98339	-4.9399	3.12766	-3.52368	0.759518
0.132667	-1.59718	-5.25647	5.12097	-1.94794	2.17507
0.133333	-1.19877	-6.57243	3.94783	-2.99187	1.516
0.134	-2.2163	-8.56265	4.28695	-0.608615	2.55471
0.134667	-0.860869	-5.6334	2.87467	-1.46066	0.745441
0.135333	-1.88823	-5.63754	5.19251	-2.45412	1.78437
0.136	-0.580926	-4.98885	3.55241	-0.928142	1.36682
0.136667	-0.609215	-4.39222	3.15747	-1.01719	1.17492
0.137333	-1.64938	-5.57877	4.4572	-1.65741	2.55911
0.138	-1.21821	-2.3312	4.20401	-0.472673	2.42805
0.138667	-0.948943	-6.04789	3.62433	-1.55473	1.39409
0.139333	0.112986	-6.70092	2.53563	-0.622525	2.07869
0.14	-1.15806	-3.71857	2.03382	-0.533868	1.13117
0.140667	-0.683883	-4.44568	1.67563	-1.12645	2.53779
0.141333	-0.252213	-6.94532	2.58683	-0.927538	3.37367
0.142	-0.433547	-9.09254	2.56564	-1.27294	2.85172
0.142667	-0.819218	-5.48388	1.40451	-0.271219	2.36181
0.143333	-0.672698	-5.11384	1.67391	-0.213307	4.54023
0.144	-0.710375	-2.53	2.5079	0.242993	3.01867
0.144667	-0.952022	-3.01702	2.22141	-1.25544	1.9499
0.145333	-0.303543	-1.85602	3.10879	1.81532	3.32207
0.146	-1.03035	-0.898494	1.79297	0.114975	3.09217
0.146667	0.863081	1.03385	2.68651	2.33088	2.15588
0.147333	-0.0458546	2.02219	2.44246	1.49912	1.05671
0.148	-0.727435	1.59734	2.44553	3.11885	2.46184
0.148667	0.344977	0.295658	2.46664	1.54621	2.81069
0.149333	1.03534	0.374253	3.24356	3.64011	2.27552
0.15	1.26252	-3.00082	2.62147	2.98602	2.79165
0.150667	1.44791	1.34836	1.64565	3.38374	4.34366
0.151333	2.44113	-2.32501	1.6195	4.16372	0.897387
0.152	0.591566	-0.0230629	2.57502	1.21645	2.87781
0.152667	1.09848	-0.538032	1.74679	3.1947	1.42796
0.153333	1.35876	-2.39658	3.71167	3.33737	2.61038
0.154	0.851962	-3.97728	1.96844	1.91652	2.14888
0.154667	1.55942	-2.64227	2.67975	2.22581	2.88575
0.155333	2.45023	-2.06507	2.10899	1.25622	3.99791
0.156	2.47913	-3.86796	1.57402	1.86615	4.05686
0.156667	2.80017	-4.29956	1.35254	3.49017	2.57602
0.157333	3.15507	-3.18005	1.20749	2.91041	1.57233
0.158	2.47319	-3.31082	2.24591	3.38798	1.46513
0.158667	2.22209	-3.68041	0.339321	2.6149	2.51835
0.159333	2.17454	-4.37512	0.990002	1.7255	3.39592
0.16	1.64477	-2.54786	1.08238	2.29966	1.00722
0.160667	1.20752	-2.80849	1.7456	3.81812	0.11111
0.161333	1.47617	-6.22237	1.07936	3.57807	3.13442
0.162	-0.305344	-3.83751	1.43064	2.45244	2.35062
0.162667	0.0804744	-2.47329	0.480808	3.86917	6.08833
0.163333	-0.636982	-3.0926	0.113506	4.05016	6.69154
0.164	0.86556	-4.57562	0.752423	4.13082	3.42323
0.164667	-0.276555	-2.9844	-0.788664	1.72744	3.11043
0.165333	-0.321984	-4.36791	-0.319401	0.559064	2.48933
0.166	-0.242073	-1.56401	-0.377842	-0.242815	0.826046
0.166667	-0.971201	-6.80563	-0.250092	0.911086	5.59172
0.167333	0.507253	-5.27471	-0.43075	-0.298213	3.53243
0.168	-0.00870308	-2.87585	0.907168	0.963022	0.577194
0.168667	-0.718859	-2.91327	-0.10638	-0.6993	3.49771
0.169333	-0.378697	-4.94394	0.435799	-1.06055	2.37346
0.17	0.578877	-4.55135	1.37604	-3.11338	0.647804
0.170667	-0.0432426	-2.30519	0.409576	-0.450911	-0.663381
0.171333	-0.983081	-3.24542	0.652141	-1.66333	0.206367
0.172	-1.3257	-3.36341	0.895841	-0.67669	-1.08266
0.172667	-0.112219	-5.11001	2.15832	-1.35563	2.59279
0.173333	-0.591782	-0.958891	1.36836	-0.106106	-2.20862
0.174	0.575993	-2.29318	1.0085	-1.74499	0.134938
0.174667	-1.85054	-3.54376	1.97141	-0.493666	-0.203189
0.175333	0.0194722	-5.83606	0.791343	-1.14527	0.241323
0.176	0.61649	-6.34098	1.24664	-0.150385	2.79996
0.176667	-0.622794	-6.18017	0.77335	1.26359	-0.16938
0.177333	0.877835	-4.51526	1.14889	0.0239115	2.76217
0.178	-0.225659	-4.71207	0.0624259	0.00679022	0.926364
0.178667	-1.38269	-4.70628	-0.0208295	1.13929	1.74583
0.179333	-1.83445	-5.59265	-0.756586	0.278935	1.31954
0.18	-0.541852	-6.51814	-0.417019	0.425301	-0.150083
0.180667	-0.0152738	-5.6051	-0.488044	-1.3335	-0.427981
0.181333	0.396752	-6.22461	0.673806	-0.109233	2.2472
0.182	0.0947741	-5.86744	-0.797991	1.13335	-1.14976
0.182667	0.299192	-6.92793	-0.432587	0.31509	0.677916
0.183333	0.00272182	-5.006	-1.85677	0.262077	-0.311071
0.184	-0.373379	-4.89946	-0.876476	-0.220392	2.09721
0.184667	-0.725927	-2.53828	0.514523	0.254866	3.11313
0.185333	-0.748458	-3.65929	1.12088	1.83109	0.626863
0.186	0.618605	-2.94588	0.670788	2.22369	1.03047
0.186667	0.0810148	-3.13515	1.25939	2.16487	1.17697
0.187333	-0.171753	-3.70203	-0.198927	3.35353	2.10406
0.188	-1.16002	-3.01792	1.47151	4.43049	0.897727
0.188667	-1.61373	-3.69385	1.29018	3.14744	2.9085
0.189333	-0.913969	-0.918198	0.339683	3.6856	1.81884
0.19	-0.0100163	-2.21527	0.0113819	1.89822	2.00714
0.190667	-1.13597	-1.69316	1.35624	0.433913	3.6358
0.191333	-0.212262	-1.35945	-0.306732	-1.77994	4.71668
0.192	-0.930252	-2.10681	-0.117163	1.4869	-0.478156
0.192667	-0.364311	-2.95012	0.311104	1.28074	2.46313
0.193333	-1.55933	-2.12014	1.09405	0.211448	3.17493
0.194	-2.11192	-2.35625	0.66134	0.390969	1.31752
0.194667	-1.63109	-3.22374	1.14917	0.76074	0.465806
0.195333	-0.492839	-1.23209	0.606237	1.0592	1.35483
0.196	-1.43299	-3.36587	1.67012	0.647318	0.289123
0.196667	-0.0212461	0.174166	0.903464	0.568484	0.620151
0.197333	0.707116	-2.04509	1.6306	-0.109996	1.58086
0.198	2.62812	-0.62456	1.46741	0.658704	2.89797
0.198667	2.18877	-1.55809	0.540561	0.743484	0.146603
0.199333	1.35931	-0.991106	1.67724	1.44385	-2.66762
0.2	1.86872	-3.34033	2.72391	0.728595	2.67544
0.200667	2.98737	-1.0267	1.47582	1.51635	0.949737
0.201333	2.21138	-3.29661	2.25387	-0.425782	3.08291
0.202	-0.676701	-2.99884	2.47512	-0.317199	-0.404872
0.202667	0.368919	-2.77776	2.27711	-0.644023	0.620552
0.203333	-1.00852	-4.64702	3.18645	-0.723787	1.5669
0.204	-0.381568	-6.00762	3.67906	-1.32381	3.73236
0.204667	-0.717535	-4.02062	1.87076	-0.566051	3.69534
0.205333	-1.5337	-4.9909	2.85825	-1.14624	1.47917
0.206	-0.62425	-6.36187	1.6808	-0.402802	2.66128
0.206667	-1.49856	-3.2067	1.0255	-1.31731	-0.227254
0.207333	-1.59106	-4.34069	0.111645	-2.4686	-0.739535
0.208	-2.01595	-5.75289	-0.914487	-3.52231	2.32316
0.208667	-0.620497	-6.27382	-0.530344	-1.43498	-0.821894
0.209333	-0.270013	-3.55474	-0.755763	-0.905722	2.75676
0.21	-2.14252	-3.49628	0.209765	-1.39523	2.04711
0.210667	-0.641065	-2.8358	-0.27083	-0.314706	-0.117365
0.211333	-1.59603	-4.57912	0.849046	-0.0181183	0.331749
0.212	-1.34176	-4.31277	0.64237	-0.639774	-0.0178096
0.212667	0.00262797	-4.96575	1.20819	0.779529	-3.31214
0.213333	0.168727	-6.17288	0.0760394	1.35524	0.266447
0.214	0.659854	-2.63123	0.098954	1.59084	-0.203554
0.214667	1.58023	-5.94958	0.346807	3.17542	-1.19216
0.215333	0.169565	-4.11906	0.883335	2.68532	-2.23364
0.216	0.991644	-6.0002	0.488095	4.98958	-2.45145
0.216667	1.82644	-6.77198	0.242787	3.72156	-3.1148
0.217333	1.33627	-6.07914	0.0335483	5.11609	-4.00321
0.218	2.5042	-5.94693	0.592765	4.67029	-1.10373
0.218667	4.20874	-4.34791	0.502993	3.85572	-1.79082
0.219333	3.92529	-6.53161	-0.353228	4.88186	-2.01404
0.22	3.37899	-6.39341	-0.0277575	5.72612	-1.08131
0.220667	3.51185	-6.71449	0.614698	4.76259	-3.24267
0.221333	4.25985	-5.17984	0.0845849	4.812	-1.21004
0.222	4.66388	-6.28185	-0.374324	3.76149	-2.70573
0.222667	3.18055	-5.7568	-0.930182	3.56812	-4.11958
0.223333	4.00105	-5.41273	-0.757162	1.88304	-2.79511
0.224	3.92558	-2.68982	0.703094	2.45521	-0.86325
0.224667	2.74591	-3.87352	-0.262301	3.31534	-1.93071
0.225333	1.95352	-2.35929	1.44337	4.16017	1.11875
0.226	2.09884	2.48445	1.33278	4.40612	-0.747608
0.226667	1.74891	3.28608	1.29847	5.21339	0.180029
0.227333	1.14905	3.12167	0.579916	5.05627	-0.439511
0.228	0.688509	4.04057	1.2747	6.10797	-1.35649
0.228667	2.44869	5.67849	0.735408	5.33764	-1.12005
0.229333	2.45621	5.17651	1.91917	4.16162	-3.53575
0.23	2.21025	6.51898	1.31057	3.41397	-0.984202
0.230667	0.601691	4.07727	1.74679	4.34895	-1.9323
0.231333	0.614216	4.58034	1.70149	3.55244	0.110537
0.232	1.05115	0.991757	1.12672	2.40895	-2.51944
0.232667	1.49573	-0.841805	1.56128	4.50541	-1.54626
0.233333	1.78227	-2.10541	1.91551	4.00176	-2.25535
0.234	1.04131	-1.11735	1.72928	2.45522	-1.18886
0.234667	-0.189186	1.17139	2.52843	3.02484	-2.06816
0.235333	-0.152061	0.931764	2.08214	1.15302	-1.8203
0.236	-0.323413	-0.673843	2.07875	0.342135	-3.34587
0.236667	1.35874	-2.19428	1.9992	-0.32631	-4.86733
0.237333	0.853532	-2.82456	2.41819	-0.412967	-2.23236
0.238	1.38163	-1.47295	0.82084	0.608526	-2.83997
0.238667	1.79786	1.42774	2.56406	0.381327	-3.81857
0.239333	1.89964	-1.24274	2.48325	0.288124	-0.30821
0.24	0.288631	-2.66341	0.216946	0.174129	-3.21425
0.240667	-0.553699	1.76096	1.91305	0.323939	-2.94657
0.241333	-0.100038	1.07967	1.04551	-1.06196	-2.56468
0.242	-0.840933	0.0925192	2.12053	-0.727204	-3.26274
0.242667	0.514366	0.186013	2.14127	-2.52664	-2.9621
0.243333	-1.25715	-1.69125	2.39751	0.0257087	-4.63829
0.244	0.396533	-0.954397	1.38472	-0.465714	-5.44553
0.244667	0.247763	0.108711	1.52048	-1.03289	-4.51179
0.245333	-0.236811	0.0521324	1.816	-1.85304	-2.87326
0.246	0.795364	-1.70027	1.50304	-0.472515	-3.28434
0.246667	-0.794905	-2.45734	2.3182	-1.26563	-0.709839
0.247333	0.29967	-3.19172	1.87617	-1.50342	-1.51428
0.248	-0.29043	-3.68094	2.16989	-0.330053	-0.374991
0.248667	-1.03785	-1.82302	1.43628	-2.04845	-4.57453
0.249333	-0.334594	-2.70299	1.78931	-0.227079	-0.433973
0.25	0.0624336	-3.37671	2.12991	-0.444515	-2.86273
0.250667	0.45511	-0.277707	1.40966	1.68819	-1.84494
0.251333	-0.474522	-1.89807	3.08342	2.01174	-0.483716
0.252	-0.150453	-1.12971	2.36692	1.37897	0.615963
0.252667	0.0759499	-3.42981	3.3936	2.05487	-1.26807
0.253333	-1.12448	-1.98384	2.92209	1.46513	-0.314016
0.254	-0.154952	-3.3284	2.54658	3.48849	-0.903733
0.254667	0.316	-2.86408	1.63027	1.42943	-3.15306
0.255333	1.35035	-2.98626	3.84742	2.25911	-2.60343
0.256	1.93314	-3.87793	3.96313	2.69578	-1.59131
0.256667	3.83904	-1.96282	5.15908	2.37826	-0.745393
0.257333	3.79728	-3.8005	3.02049	0.645925	-1.57972
0.258	4.17576	-0.44186	3.56943	1.21759	-2.59482
0.258667	4.76989	-3.53403	2.10405	-1.04447	-0.337304
0.259333	6.21639	-2.9156	2.51679	1.26579	-3.23339
0.26	6.24843	-3.49872	1.30598	-0.0200041	-0.283614
0.260667	5.60055	-4.6154	0.510842	0.310557	-1.75958
0.261333	5.61434	-3.13887	0.680683	0.921231	-0.738011
0.262	4.52231	-2.5383	2.11572	-2.17622	0.815004
0.262667	3.98629	-4.70884	3.99339	-1.6705	-5.13015
0.263333	5.45182	-5.32839	4.25662	-1.53368	1.08575
0.264	3.51868	-6.12237	2.4068	-1.71053	-1.41772
0.264667	4.28677	-4.94545	3.22549	-1.6049	-4.17177
0.265333	3.22193	-5.42677	2.0522	-2.11835	-2.93984
0.266	4.32785	-5.72269	2.38452	-2.34399	-2.24028
0.266667	4.92914	-3.69996	2.0129	-1.43883	-3.64181
0.267333	6.24428	-4.80055	3.19412	-1.50764	-1.8883
0.268	3.89823	-3.73309	3.50617	-1.68633	-0.398561
0.268667	3.68093	-5.22874	2.39733	0.47877	0.400025
0.269333	3.47873	-4.74742	0.777236	0.212686	-1.25104
0.27	4.22271	-2.94156	2.12209	-0.103626	-1.37701
0.270667	3.47601	-1.65658	1.93125	0.784785	-2.18284
0.271333	1.94165	-2.66188	1.91294	1.99695	0.896182
0.272	2.20476	-2.9755	0.778259	1.21785	1.38451
0.272667	1.5674	-1.91812	1.36568	1.17022	0.203553
0.273333	3.11999	-2.03602	0.645484	1.06164	-2.01924
0.274	3.24173	-2.16711	3.54719	0.482678	-0.753792
0.274667	2.21498	-0.210686	2.16425	0.199505	-2.56555
0.275333	2.48206	-3.83186	1.02364	-0.836911	-2.66068
0.276	3.42594	-0.369417	1.85426	-0.153436	0.379707
0.276667	2.60317	-0.352906	0.860963	0.77729	2.51343
0.277333	3.7624	-3.88499	0.130705	0.166019	-0.552681
0.278	4.41674	0.292953	0.72938	-1.47601	-1.86168
0.278667	5.51342	-1.85234	1.2559	-1.08253	-1.08525
0.279333	5.26823	-1.54826	1.61913	-1.91951	1.42745
0.28	6.72122	-1.41708	0.743762	-2.54073	1.37073
0.280667	5.72743	-1.23529	-0.255254	-2.81549	-2.17733
0.281333	5.17133	-2.40249	0.192375	-1.9739	1.50071
0.282	4.32256	-3.40064	1.42382	-2.24365	-0.134382
0.282667	3.82111	-6.03672	0.724238	-2.47186	1.59188
0.283333	4.39988	-2.98362	1.61262	-1.48493	-1.10521
0.284	3.89479	-2.41648	0.62051	-2.81518	-3.09656
0.284667	3.70294	-3.41348	0.93539	-1.61267	-1.25221
0.285333	3.08371	-1.59485	1.41386	-1.23732	-0.226357
0.286	2.61988	-0.270918	1.26791	-3.72604	-0.760947
0.286667	0.756491	-0.481781	0.392807	-2.61119	-0.550148
0.287333	3.24807	2.94108	4.02152	-2.67746	-2.54311
0.288	2.41622	4.25297	3.92116	-0.997761	-2.08251
0.288667	2.97293	3.9943	2.89831	-2.0044	-1.67766
0.289333	2.5729	4.04027	3.03628	-2.02594	-1.04032
0.29	2.23953	1.56158	4.34364	-2.42958	-1.33954
0.290667	1.01445	2.36541	3.64199	-2.35777	-2.01494
0.291333	2.55059	1.174	2.78172	-2.3736	-2.09874
0.292	2.83457	1.04953	1.92085	-1.04152	0.934399
0.292667	3.49067	0.975652	1.42919	-1.09483	-5.04969
0.293333	2.81718	-1.1697	-0.0630241	-0.66703	-1.7644
0.294	2.43223	-1.92658	0.772347	-0.0546821	-2.49768
0.294667	3.24036	1.86015	1.0504	-0.928267	-0.86352
0.295333	4.37186	-2.8327	1.16929	-0.554047	-3.41962
0.296	2.99351	-3.03965	1.59351	0.410744	-2.55608
0.296667	4.27521	-3.60906	1.21883	-0.363481	-2.23272
0.297333	2.83677	-1.28122	0.392293	-0.507361	-3.28756
0.298	3.72963	-1.14312	1.69986	-1.15556	-3.05572
0.298667	3.19253	-4.15882	1.35512	-2.21269	-1.12234
0.299333	3.44504	-2.84485	0.0110802	-2.27024	-3.56713
0.3	3.92819	-2.57142	0.367457	-2.27994	-1.31069
0.300667	3.50715	-3.9858	0.146885	-1.88493	1.76298
0.301333	4.74989	-3.64855	0.877715	-1.77076	2.92534
0.302	3.94908	-4.09936	-0.55721	-2.75345	-0.0245189
0.302667	5.56647	-5.2039	0.118021	-3.15521	-1.07042
0.303333	5.37176	-4.19908	0.348331	-2.36843	-1.95585
0.304	4.06729	-3.07567	-0.0630842	-2.63546	-0.182383
0.304667	4.13908	-3.79391	-1.39848	-4.50086	-0.912521
0.305333	3.91065	-4.34934	-0.0895239	-2.80389	-2.76266
0.306	3.90166	-2.83141	0.343466	-2.24637	-3.107
0.306667	4.82259	-2.22431	-0.585451	-2.84576	-2.54993
0.307333	5.38908	-3.50577	-0.142017	-3.07921	-0.987212
0.308	4.77484	-2.74788	0.435243	-1.40183	-0.56601
0.308667	2.80926	-0.525921	0.641054	-3.07018	-1.32019
0.309333	4.23528	-2.6981	-1.07128	-2.84341	-0.220673
0.31	4.10668	-5.91493	-0.562307	-3.95204	-3.36908
0.310667	2.29548	-4.76718	-0.735267	-4.77304	-2.49928
0.311333	2.8041	-3.54952	-0.170246	-2.83223	-1.31817
0.312	2.54816	-3.40013	-0.86112	-2.13766	-1.31042
0.312667	2.35217	-2.40555	-0.285712	-2.2728	-0.924777
0.313333	3.09583	-3.62377	-0.00399178	-2.85485	-1.11325
0.314	1.84554	-4.41488	0.389978	-3.27679	-1.31146
0.314667	-0.110928	-5.09733	-0.724481	-3.52977	0.522558
0.315333	2.35999	-5.02411	-0.63567	-3.55809	-1.37275
0.316	2.48863	-0.961429	-1.05007	-2.60802	-1.59875
0.316667	1.29085	1.9273	-0.782967	-2.20273	-0.471691
0.317333	0.581599	2.73832	-0.730059	-0.793514	-3.79224
0.318	-0.153702	1.8381	-0.279591	-0.981817	-1.53809
0.318667	-0.454796	1.19212	-1.25563	-1.07687	-2.33625
0.319333	0.0658305	0.178974	1.07822	-0.830751	-0.967133
0.32	0.208236	0.925565	-0.684784	-1.01413	0.921388
0.320667	0.208276	-1.2951	-1.72356	-0.0861529	0.879549
0.321333	0.478722	-0.381891	-0.913972	0.546271	-0.637721
0.322	0.170797	-1.43109	-1.86005	-0.401066	-5.10256
0.322667	-0.489683	-2.57656	-0.711476	-0.899975	-4.19691
0.323333	0.565878	-1.85988	0.286768	0.394676	-3.47096
0.324	-1.33454	-2.70165	-0.373369	-1.72926	-1.3916
0.324667	-1.32899	-5.08629	1.39133	2.61368	-0.71359
0.325333	-0.729529	-4.52575	-0.682776	1.4841	-2.87112
0.326	-1.21731	-3.58023	0.949195	1.65536	-0.870723
0.326667	-1.51475	-5.04966	1.00049	4.41728	-2.15204
0.327333	-2.23185	-6.96091	0.382868	1.79013	-0.117335
0.328	-2.92212	-4.39119	0.385838	2.5693	-2.47892
0.328667	-1.28627	-2.26352	1.3791	4.78628	-2.50112
0.329333	-2.04731	-2.61507	0.359271	4.07193	0.241654
0.33	-3.07288	-6.29252	0.808233	5.70941	-1.78586
0.330667	-3.07449	-2.84629	-1.97797	4.24256	-1.51037
0.331333	-3.31692	-3.40612	-1.34935	1.72504	-1.08949
0.332	-3.19646	-4.01901	-0.331069	-0.908907	-1.2852
0.332667	-2.83875	-3.80946	-0.29773	-2.71255	-3.16321
0.333333	-3.07618	-5.33995	-0.783392	-1.69064	-0.933863
0.334	-3.47432	-2.32175	-0.58254	0.03783	1.45358
0.334667	-4.54362	-2.7481	0.0124361	-2.57811	0.119308
0.335333	-4.35308	-4.66232	0.769537	-1.06675	0.247049
0.336	-4.35893	-6.84573	-0.0838607	-2.78293	-2.0128
0.336667	-4.78925	-4.14872	0.514764	-3.91779	-2.13935
0.337333	-5.62974	-6.72948	0.903779	-3.29893	-0.126178
0.338	-4.49563	-7.46259	0.846989	-2.98028	-0.0392939
0.338667	-4.16355	-6.36708	1.65571	-1.57085	-2.25597
0.339333	-5.40673	-6.68104	0.924091	-3.04662	-2.35419
0.34	-5.24446	-7.5952	0.823484	-0.691352	-1.87618
0.340667	-5.82401	-5.69425	0.40153	-1.59483	-1.65907
0.341333	-4.49773	-5.71244	0.49108	-3.12949	-0.4771
0.342	-5.50961	-2.66219	0.279561	-3.89841	-0.610513
0.342667	-6.08665	-7.02031	1.16805	-3.29741	-5.46631
0.343333	-5.52783	-6.86857	1.55131	-2.79083	-2.19234
0.344	-5.58158	-8.4328	1.06268	-3.10161	-2.38124
0.344667	-6.37897	-6.10792	1.48566	-1.58312	-2.22648
0.345333	-5.74164	-7.00223	3.09716	-2.39283	-1.18459
0.346	-6.05873	-5.91907	1.18212	-3.06979	-2.32784
0.346667	-5.35846	-4.70814	1.9276	-3.61824	-2.27832
0.347333	-6.62401	-4.97166	1.40768	-3.08927	-0.0362139
0.348	-6.57201	-3.71256	1.52254	-3.28974	-1.04443
0.348667	-6.15912	-6.17085	2.13468	-4.10796	-0.78384
0.349333	-6.45619	-6.75059	1.38671	-2.95483	-1.77277
0.35	-5.90151	-4.7718	0.967867	-2.48219	-0.701383
0.350667	-5.46675	-4.52905	1.05155	-2.26596	-1.09551
0.351333	-5.74139	-2.8271	2.85452	-3.07379	-1.80084
0.352	-6.29189	-3.98854	1.52268	-3.40286	-0.957445
0.352667	-6.38389	-1.69798	1.86186	-3.68884	-0.415942
0.353333	-6.4726	-0.374966	1.72807	-2.06111	-1.45487
0.354	-6.71077	-3.08876	1.55866	-1.43298	1.8811
0.354667	-7.23318	0.415224	2.13292	-3.53363	-2.06535
0.355333	-7.64986	-1.33128	2.61713	-1.30349	-0.830304
0.356	-6.07926	-1.34214	1.59441	-2.01091	0.0193026
0.356667	-6.63568	-3.34903	2.51329	-1.26629	-2.12834
0.357333	-7.368	-4.25085	1.73305	-2.0414	-3.29333
0.358	-6.40542	-2.95943	1.30378	-1.39117	-0.516271
0.358667	-6.72472	-1.95148	2.39684	-2.76425	-0.447142
0.359333	-7.02539	-2.80728	0.462367	-0.972283	-1.8626
0.36	-6.73527	-1.67063	1.37748	-1.7429	-1.89039
0.360667	-6.90996	-1.07482	1.40325	-0.825906	2.51754
0.361333	-7.33519	-2.2579	1.62744	-0.724151	0.554649
0.362	-7.66928	-2.25368	1.78802	-0.0157509	-1.27287
0.362667	-6.68084	-1.5539	0.563378	1.42875	0.751814
0.363333	-6.98174	-2.99221	1.12278	0.121929	-2.23933
0.364	-6.93027	-3.34683	-0.591784	1.93443	-1.2864
0.364667	-6.98654	-1.30024	0.200534	-0.75681	0.867638
0.365333	-7.60724	-4.31909	0.59825	0.565479	-0.997871
0.366	-6.90412	-1.54904	0.593102	1.476	-0.934465
0.366667	-7.92563	-3.92018	0.197721	1.84369	-1.49914
0.367333	-7.36171	-2.36916	0.564491	1.28853	-2.49474
0.368	-7.23958	-4.708	0.12225	2.95645	-1.30144
0.368667	-7.24382	-3.04214	1.15417	1.92869	0.213486
0.369333	-6.904	-7.40098	-0.911688	1.87017	-0.759064
0.37	-6.57681	-2.99254	0.455913	0.0406493	0.343063
0.370667	-7.34568	-1.56734	0.325387	0.0324829	1.08118
0.371333	-6.18172	-0.75704	-0.762827	0.378673	-1.73075
0.372	-6.07654	-2.18347	-0.70661	0.302662	-2.12225
0.372667	-5.41087	-3.83902	0.355395	0.56221	-0.878808
0.373333	-6.12436	-2.20558	-0.259361	-0.978317	-1.87867
0.374	-5.11591	-1.62764	-0.549377	-1.47577	0.784207
0.374667	-4.73372	-3.66543	-0.0999334	0.846191	-1.80064
0.375333	-4.77519	-5.89922	-1.07306	0.339537	-0.560996
0.376	-4.12615	-3.68316	0.114124	-0.764167	-1.22468
0.376667	-5.09012	-3.12242	-0.285178	-1.73346	-2.42176
0.377333	-5.02375	-3.44378	-2.23043	-1.4395	-1.8478
0.378	-5.72513	-3.72374	-0.721059	-2.79423	-1.64455
0.378667	-6.91971	-3.50757	-1.66174	-2.8942	-1.47944
0.379333	-6.05048	-2.21951	-0.370244	-3.87194	-2.56291
0.38	-5.48116	-3.39606	-1.01769	-3.80654	-1.59066
0.380667	-5.9204	-4.68346	-0.732527	-3.76285	-2.77455
0.381333	-5.35598	-1.73088	-0.489648	-3.49795	-3.86918
0.382	-5.5756	1.51006	-0.105441	-3.40162	-2.54643
0.382667	-4.88014	1.75418	0.902989	-3.30004	-3.80381
0.383333	-4.63218	3.67088	0.114931	-4.30136	-1.51343
0.384	-6.00453	3.42898	0.989766	-3.30072	-3.22518
0.384667	-5.37491	3.33764	0.501506	-5.68379	-4.69155
0.385333	-5.27637	1.03387	-0.0819457	-4.60458	-4.71692
0.386	-6.12265	-0.783804	1.4843	-4.1551	-4.13056
0.386667	-5.95413	-1.70897	-0.0718605	-4.60258	-4.78677
0.387333	-5.09393	-1.79177	0.847399	-4.62616	-1.66264
0.388	-5.47372	-1.72934	0.95543	-3.91523	-3.47428
0.388667	-5.1243	-0.316166	-0.388882	-2.89333	-4.41292
0.389333	-5.60685	-0.483004	0.469826	-2.80833	-3.01491
0.39	-5.62834	-3.30345	1.21088	-5.81598	-1.52218
0.390667	-5.70139	0.246507	-0.272729	-4.87567	-0.766786
0.391333	-6.44807	-2.88366	-0.555446	-5.27308	-2.3264
0.392	-6.43323	-2.61148	0.472852	-3.14982	-2.15491
0.392667	-4.97739	-2.26912	0.293642	-1.56786	-1.86429
0.393333	-5.87995	-1.55747	0.0414817	-3.41853	0.0219831
0.394	-5.059	-1.00215	0.672569	-1.47972	-3.29721
0.394667	-6.39774	-1.78672	-0.279895	-2.39262	-4.30684
0.395333	-7.45497	-3.44646	0.549433	-1.19379	-2.13948
0.396	-7.65921	-0.972035	-0.535056	-0.979642	-1.14353
0.396667	-6.51264	-3.10941	-0.151532	-1.33401	-0.0249902
0.397333	-7.06638	-3.72463	-0.450035	-2.42608	-1.65533
0.398	-6.6242	-2.29006	0.545535	-1.70132	-0.781606
0.398667	-6.44444	-2.46378	0.379259	-1.63037	-1.10782
0.399333	-6.65789	-0.575825	0.503686	0.727672	-4.07207
0.4	-7.13957	-2.63086	-0.409271	-0.133714	-1.39839
0.400667	-6.2726	-0.795305	0.0392841	-2.10478	-2.9888
0.401333	-6.78216	2.77843	1.65636	-3.2405	-3.1745
0.402	-7.08924	-0.350939	0.646243	-3.64218	-2.98074
0.402667	-8.39894	0.382954	-0.296478	-5.63736	-4.702
0.403333	-7.41053	0.49955	0.651273	-4.42175	-3.45222
0.404	-6.22595	-2.79882	-0.00405143	-4.95165	-0.148031
0.404667	-6.64732	-2.90596	-0.282867	-4.74317	-2.7967
0.405333	-5.87282	-1.75369	-1.0261	-5.43793	-2.83137
0.406	-5.52596	-2.21366	0.240829	-4.01611	-0.974496
0.406667	-5.55385	-1.38835	-0.885006	-6.67876	-0.421268
0.407333	-8.22736	-3.57796	0.776163	-5.36308	-3.07868
0.408	-7.8948	-2.81538	-0.371539	-3.98225	-1.6844
0.408667	-7.64694	-2.32913	0.317626	-4.42836	-1.95608
0.409333	-5.94362	-5.58643	-0.81179	-6.40351	-1.57117
0.41	-4.4562	-4.01751	-0.0771912	-5.79973	-3.90494
0.410667	-5.49524	-2.41236	-0.280788	-6.0812	-3.88632
0.411333	-7.10298	-0.0572296	0.0741911	-4.30966	-2.03691
0.412	-5.60541	-3.93834	-0.953488	-5.0924	-4.36284
0.412667	-5.83644	0.12809	-1.63994	-4.51624	-2.10571
0.413333	-5.61474	-2.33104	0.165596	-4.35035	-1.82289
0.414	-6.91399	-2.97431	-0.707831	-5.42657	-4.15714
0.414667	-7.30986	0.0833196	-1.03022	-6.26614	-4.32751
0.415333	-7.0244	-2.08418	-1.1927	-5.36301	-0.383289
0.416	-5.88641	-2.42044	-0.0963458	-5.5394	-3.21932
0.416667	-6.75774	-5.78427	0.31407	-5.84059	-4.3237
0.417333	-6.12032	-3.45056	-1.35495	-6.2852	-2.11234
0.418	-5.73578	-2.57962	0.0553378	-4.419	-2.88999
0.418667	-6.43489	-1.92492	-0.842475	-4.04005	-2.46081
0.419333	-6.30522	-5.74017	0.540023	-5.54828	-2.81928
0.42	-5.49055	-4.21124	-1.15921	-4.0843	-2.00159
0.420667	-6.70091	-5.28381	-0.592718	-2.71222	-1.83468
0.421333	-6.19118	-5.86687	-1.77597	-3.1976	-2.78452
0.422	-7.54933	-6.44902	-1.64341	-3.51249	-3.45902
0.422667	-8.95813	-6.2462	-0.682745	-3.90242	-2.86464
0.423333	-9.11147	-7.04139	-0.817363	-1.16329	-4.82201
0.424	-8.46558	-5.407	0.964945	-2.36549	-0.352645
0.424667	-9.06204	-6.42418	-0.387707	-1.21994	-3.53965
0.425333	-9.16622	-5.40197	-0.474295	-1.62664	-4.37987
0.426	-8.30588	-6.81436	-1.31178	0.697113	-1.85239
0.426667	-8.92796	-5.95663	-0.316325	-0.0602704	-2.43565
0.427333	-9.15747	-6.00629	-1.5034	0.349922	0.114034
0.428	-9.09821	-6.80578	-1.76197	0.521499	-2.59349
0.428667	-8.87093	-5.93418	-0.939179	0.0965778	-2.53226
0.429333	-8.99554	-7.5821	-0.909259	1.95245	-1.63814
0.43	-9.3163	-5.92847	-0.559165	3.89726	-1.41478
0.430667	-8.85634	-3.69302	-1.45565	5.41996	-2.65348
0.431333	-9.46524	-4.02174	-0.482135	5.32574	0.339999
0.432	-8.17804	-4.01039	-0.474226	5.32668	0.0474797
0.432667	-8.57314	-1.54097	-0.665729	6.18856	0.331008
0.433333	-8.91872	-1.60818	-0.187084	4.44734	-1.76476
0.434	-7.19201	-1.31947	0.487031	3.71131	0.367086
0.434667	-8.47158	-3.3959	0.352994	3.12671	-0.973779
0.435333	-8.33445	-0.465838	-0.720641	3.20426	-2.86084
0.436	-8.73503	-2.96037	-0.0701135	3.39097	-1.54408
0.436667	-7.22337	-3.48769	0.280538	2.27418	-0.911334
0.437333	-5.47888	-1.0969	-0.384129	2.92284	-0.0881037
0.438	-5.22305	-2.7666	-0.235169	1.68335	-1.30153
0.438667	-4.68109	-3.90184	0.0669106	1.1525	-0.208553
0.439333	-7.68202	-3.75137	-0.580937	1.3977	-3.43209
0.44	-7.5986	-4.4264	1.53363	-1.4091	0.787696
0.440667	-6.75696	-0.863386	-0.868865	-2.56796	-0.883186
0.441333	-5.01402	-2.29287	1.17919	-1.69244	0.554526
0.442	-6.24426	-2.62683	-0.301947	-3.53493	-2.42921
0.442667	-6.69738	-4.12502	0.746755	-2.78079	-1.42453
0.443333	-6.8459	-3.28025	-0.655962	-2.1789	-1.06275
0.444	-6.7284	-5.14531	1.00806	-3.17044	-1.50763
0.444667	-5.75043	-4.92586	0.441798	-3.9445	-4.8467
0.445333	-5.581	-3.59628	-0.0495557	-4.00448	-3.1441
0.446	-5.82384	-3.4125	-1.1499	-3.84689	-2.06452
0.446667	-5.87627	-1.86671	-0.0731073	-3.6443	-2.12475
0.447333	-6.35301	-4.91011	0.760178	-5.53931	-2.05094
0.448	-6.40971	-3.76305	0.083362	-4.4252	-2.61706
0.448667	-6.12349	-6.23011	0.269157	-4.95967	-2.98938
0.449333	-5.73585	-2.35979	-0.0446027	-5.21164	-2.76008
0.45	-6.81354	-3.47905	-1.41002	-4.39409	-2.24447
0.450667	-7.14836	-3.94394	-0.462423	-6.20635	-0.178736
0.451333	-7.20663	-4.29084	-0.261751	-5.18468	-1.47722
0.452	-7.1303	-3.5935	-0.798644	-4.95024	-3.57179
0.452667	-7.39989	-4.58675	0.0955043	-5.68312	-1.92098
0.453333	-7.05952	-5.00758	-1.14301	-3.56059	-2.64353
0.454	-6.88851	-5.49082	-0.547884	-2.99361	-1.55844
0.454667	-7.45247	-4.99828	-0.359082	-2.55639	-3.06591
0.455333	-7.26993	-6.23692	-2.55335	-4.02085	-2.02008
0.456	-7.47563	-5.31868	-1.22263	-0.728783	-3.86322
0.456667	-7.47659	-4.45384	-0.475372	0.153605	-2.08867
0.457333	-7.59137	-5.95045	-0.619403	-0.379017	-0.701742
0.458	-6.7287	-6.40009	-0.244195	-0.539661	-1.36638
0.458667	-7.75536	-5.68143	-0.0651853	-0.731428	-4.24204
0.459333	-7.53167	-3.18549	-0.411669	-0.870969	-0.345447
0.46	-7.95416	-5.90039	-0.977387	-1.05527	-0.236202
0.460667	-7.36141	-5.3186	0.216121	-0.341592	-5.02131
0.461333	-7.32477	-2.57765	-0.105488	-2.24685	-1.95502
0.462	-8.21364	-2.22313	0.636385	-1.45421	-1.26305
0.462667	-8.47747	-4.64726	-0.891871	-0.31732	-0.856568
0.463333	-7.52495	-2.63308	0.0573951	-0.255444	-2.50775
0.464	-8.82445	-7.50306	1.27828	-0.510926	-3.92454
0.464667	-8.97917	-1.60363	0.431351	0.432815	-2.37162
0.465333	-8.44698	-5.92941	-0.878755	0.455833	-3.21981
0.466	-8.26225	-2.46915	0.156741	0.122777	-2.88027
0.466667	-7.86062	-4.43563	-0.787606	-0.717139	-1.29389
0.467333	-8.47844	-2.9022	-0.450018	-0.845127	-2.57845
0.468	-8.95879	-2.27672	-0.325693	-1.16706	-0.95819
0.468667	-7.99867	0.688325	-0.811605	0.947399	-2.72435
0.469333	-8.12898	-2.4021	0.263284	-1.06005	-1.11147
0.47	-8.16048	0.175145	1.16838	-1.3149	-3.5257
0.470667	-8.66685	-1.83718	-1.01465	-1.62289	-0.633172
0.471333	-7.62491	-0.681857	0.49483	-0.983453	-1.32929
0.472	-7.6655	0.461797	-1.07792	-0.177892	0.423867
0.472667	-6.98143	1.89363	-0.411239	-1.14432	1.6504
0.473333	-6.99357	5.09855	-0.626193	-0.497083	-0.99689
0.474	-7.16307	5.47965	0.632948	-0.712429	-1.77132
0.474667	-6.72529	4.31495	0.967432	-2.27008	0.814701
0.475333	-6.37389	5.42084	1.07191	-0.403429	-0.173937
0.476	-7.37075	7.52987	0.994888	-1.4887	0.663053
0.476667	-6.3367	7.40198	1.14198	-1.47973	-3.61601
0.477333	-7.86762	5.20458	0.139301	-0.662815	0.0304553
0.478	-7.85724	7.12603	-0.863172	-1.08125	-0.635017
0.478667	-6.65936	7.63493	-0.231155	-0.551036	0.571687
0.479333	-7.51606	6.26322	0.458207	0.478069	-1.13873
0.48	-6.60015	9.87257	-0.471733	-2.94654	0.744355
0.480667	-6.91504	5.00999	-0.76099	-1.39406	0.481866
0.481333	-7.76514	5.67971	-0.669826	-0.712134	0.835961
0.482	-6.20923	7.95711	0.652329	-0.160984	-1.18458
0.482667	-7.47045	7.66495	-1.0283	0.37477	0.0671766
0.483333	-7.21911	6.88476	-0.762561	-0.794705	-0.34624
0.484	-6.37101	6.78759	-1.62564	-2.07544	-0.155775
0.484667	-6.50139	7.61481	-1.80816	-1.71864	1.08154
0.485333	-6.27802	6.13659	-1.49588	-0.551335	-1.24062
0.486	-6.88522	8.18345	-1.14527	-2.47714	2.47541
0.486667	-7.14184	10.3808	-1.35484	-2.57397	1.9671
0.487333	-7.72615	9.09026	-1.22077	-0.042564	-1.28564
0.488	-7.36537	7.44255	-1.68821	-0.897804	2.31552
0.488667	-7.92047	6.38668	-1.16069	-1.90464	-0.461713
0.489333	-8.63421	10.0831	-1.88834	-1.47908	-0.483832
0.49	-7.51654	11.092	-2.76087	-1.81585	-0.0358556
0.490667	-7.17519	9.34958	-0.878961	-1.55457	-1.50051
0.491333	-7.69031	7.21239	-0.978948	-3.08141	-0.73559
0.492	-6.09245	6.56067	-0.614255	-1.85185	-1.9759
0.492667	-6.0555	8.48244	-0.108555	-1.2841	-2.94373
0.493333	-5.81252	10.5486	-0.221661	-2.22929	0.262921
0.494	-7.58873	8.8336	-0.889293	0.763336	-0.194515
0.494667	-7.14754	9.83225	0.185004	-0.979554	-0.664702
0.495333	-7.51993	7.24877	0.768948	0.19907	-2.6971
0.496	-7.48329	7.58871	1.26369	-1.26718	-3.75234
0.496667	-8.02089	6.55543	0.905126	-3.90064	-1.40819
0.497333	-7.5638	6.89821	0.524133	-1.67621	-1.27589
0.498	-6.6112	4.76974	0.564377	-3.05043	-1.14805
0.498667	-7.00694	3.30884	1.16305	-2.25288	-2.7443
0.499333	-7.21846	4.86716	1.24722	-2.43174	-3.61997
0.5	-5.56785	6.33874	2.23426	-1.53098	-2.89726
0.500667	-5.9203	7.80929	1.63234	-1.23283	-2.37723
0.501333	-5.27447	10.6463	2.40536	-0.666081	-3.51841
0.502	-6.3996	8.55857	2.03269	-1.44254	-0.206448
0.502667	-5.018	12.5859	2.29576	-2.64343	-4.82324
0.503333	-4.62165	11.5973	2.50311	-2.04702	-3.46317
0.504	-3.04846	14.3925	3.08212	-2.55571	-2.69216
0.504667	-3.52615	14.1589	1.91598	-3.83009	-1.88056
0.505333	-3.54188	14.3951	2.9068	-2.41302	-4.74759
0.506	-3.27799	12.0585	1.54657	-1.86841	-4.21486
0.506667	-3.10946	9.84141	2.34831	-2.56207	-1.83787
0.507333	-4.45307	8.7911	1.56044	-3.12024	-3.08005
0.508	-3.8884	8.10206	1.14293	-2.0313	-3.11766
0.508667	-3.38531	8.04796	1.80214	-4.0996	-5.92507
0.509333	-2.51307	6.0537	1.14568	-3.12185	-4.0599
0.51	-4.46883	5.22739	1.522	-3.10915	-3.70484
0.510667	-3.35701	3.10423	0.198587	-2.73406	-4.17219
0.511333	-3.82362	3.24491	-0.32194	-2.08405	-3.74437
0.512	-3.6709	2.08042	-0.551775	-0.732614	-1.62473
0.512667	-2.88088	2.9671	-0.0282173	-1.38063	-5.05495
0.513333	-3.35496	2.25804	-0.698241	-0.985533	-3.89953
0.514	-3.65145	2.75159	-0.873315	0.651067	-3.772
0.514667	-4.36803	1.04932	-1.00591	-0.465471	-4.69048
0.515333	-3.88907	1.70675	0.0626997	-0.97381	-4.92772
0.516	-3.72038	3.68487	-0.310762	-0.369305	-2.46835
0.516667	-4.11432	4.03882	-1.44453	-1.70561	-2.85397
0.517333	-3.55876	4.77045	-0.970924	-1.52955	-2.94585
0.518	-3.97263	4.85069	-0.0391462	-1.89188	-3.92653
0.518667	-2.1982	7.28107	-1.63125	-0.238885	-4.78721
0.519333	-3.76027	10.7381	-0.0220731	-3.09103	-4.36159
0.52	-3.49265	11.8925	-1.16663	-1.61131	-3.74066
0.520667	-4.54595	13.4616	-0.420557	-1.84933	-5.00845
0.521333	-3.17686	11.1532	-0.731338	-0.871791	-4.67015
0.522	-4.52609	11.2706	-1.13137	-1.93584	-3.1645
0.522667	-3.20597	9.18547	-2.06676	-2.07284	-5.16439
0.523333	-4.58089	8.78728	-0.698829	-2.59856	-2.98005
0.524	-5.34575	8.73587	-0.64504	-1.14396	0.13271
0.524667	-4.94378	9.00603	-1.27751	-2.91837	-1.2502
0.525333	-4.22559	7.07941	-0.44407	-2.07134	1.64062
0.526	-4.51386	4.62374	-1.70344	-2.09969	-0.402568
0.526667	-3.83024	6.50081	-0.975917	-3.61792	-1.25613
0.527333	-4.42231	5.65545	-1.02352	-3.94908	0.697454
0.528	-3.29325	6.98682	-2.16249	-3.59406	-1.5754
0.528667	-2.90034	5.24965	-2.04586	-4.19886	1.64741
0.529333	-2.59699	6.69903	-2.46779	-3.51467	-0.757081
0.53	-2.10785	6.49307	-2.45147	-0.979673	-2.03442
0.530667	-2.72536	9.36679	-1.35676	-1.39463	1.26208
0.531333	-1.56512	10.1028	-2.28419	-2.0819	1.78325
0.532	-3.2862	12.6857	-0.825182	-2.21729	3.27326
0.532667	-2.25641	11.8037	-1.36795	-1.95797	0.558679
0.533333	-2.04265	11.6679	-1.61801	-2.32091	-1.39256
0.534	-2.1929	12.9594	-2.2797	-2.01278	0.561369
0.534667	-2.91874	12.2579	-2.80044	-2.54054	2.09733
0.535333	-2.4521	11.4912	-2.70598	-2.26664	2.02536
0.536	-2.41293	9.50832	-2.11459	-3.09734	0.838799
0.536667	-3.57807	11.1255	-2.36747	-3.52319	-0.647214
0.537333	-4.57951	9.32087	-2.41168	-5.09705	0.59273
0.538	-3.39931	9.76643	-1.2974	-2.40693	0.669072
0.538667	-3.83685	8.67085	-1.13123	-1.85773	-1.01884
0.539333	-2.5622	9.82359	0.294861	-4.0458	-1.86367
0.54	-3.84669	6.84813	-1.00493	-4.84137	-2.03477
0.540667	-2.66147	7.01929	-0.963154	-2.34376	-0.187977
0.541333	-3.74433	6.60736	-0.0284103	-3.79467	-2.69316
0.542	-3.09759	5.83086	0.644198	-2.33939	-2.59076
0.542667	-3.65776	6.50664	0.146159	-2.70099	-4.15594
0.543333	-3.47921	5.32583	-0.0361457	-1.57228	-6.34384
0.544	-4.0331	8.28702	0.82135	-2.84474	-3.42214
0.544667	-2.99551	7.13012	-0.43605	-2.20547	0.00497003
0.545333	-2.75055	11.7136	0.628346	-3.43896	-2.19695
0.546	-4.1427	14.7338	-0.93212	-3.11794	-4.00307
0.546667	-3.82704	12.5525	0.421494	-4.81269	-3.28727
0.547333	-4.14076	13.4893	-0.702413	-5.02965	-2.18645
0.548	-4.16836	13.9415	-0.0649504	-3.94348	-0.709489
0.548667	-2.59152	13.9039	1.05425	-3.87429	-1.59496
0.549333	-3.44943	15.6606	0.377759	-1.84052	-4.70561
0.55	-2.61912	16.3533	1.14766	-4.10791	-0.0877666
0.550667	-3.44772	13.6684	1.86047	-3.53778	-4.22253
0.551333	-2.59339	15.4111	2.09561	-0.567039	-3.12445
0.552	-3.15924	14.3358	1.38691	-1.3567	-4.90856
0.552667	-3.17386	14.2763	1.72546	-2.32165	-2.78964
0.553333	-3.15047	12.4382	1.25837	-2.21106	-1.71783
0.554	-3.24131	14.5979	0.536661	-2.44791	-2.04238
0.554667	-3.54024	13.6439	0.600328	-2.07074	-3.21608
0.555333	-3.25209	15.927	-0.196363	-1.41039	-1.2105
0.556	-3.59237	15.3255	-1.36674	-0.782995	-3.36352
0.556667	-3.86688	16.1413	-0.989438	-2.34559	-3.2571
0.557333	-3.95433	15.4733	0.114262	-4.64139	-3.49512
0.558	-2.92784	15.8564	-0.575911	-4.18711	-3.511
0.558667	-3.16274	17.2838	0.0400127	-3.34457	-1.69711
0.559333	-2.83152	15.6141	-0.697642	-5.06786	-0.498207
0.56	-2.86381	12.779	-0.532187	-5.0647	0.282982
0.560667	-3.41579	13.7782	-0.101366	-3.25129	-2.63289
0.561333	-3.93778	10.6984	-0.616814	-4.08727	-1.71633
0.562	-2.75055	8.78784	-1.21376	-4.48285	-1.94946
0.562667	-2.67984	11.0855	-0.831991	-2.86403	-1.27902
0.563333	-3.62124	9.87828	-1.25108	-4.90588	-3.5682
0.564	-3.25026	10.1514	-0.853416	-3.19435	-1.98405
0.564667	-3.04449	7.94181	0.242347	-5.29177	-0.0113744
0.565333	-4.52873	9.6984	-0.376719	-3.38871	1.77321
0.566	-4.52075	9.32309	-0.354948	-3.77901	-2.38665
0.566667	-4.86691	10.6556	-0.250082	-3.64806	-2.78781
0.567333	-3.91821	10.593	-1.71337	-3.63334	-1.37607
0.568	-4.1926	11.6804	-0.941461	-3.03718	-1.90552
0.568667	-3.73281	11.9187	-0.736591	-3.11753	1.28558
0.569333	-4.37081	12.1068	0.32347	-3.1468	2.4147
0.57	-4.81648	9.15002	0.967797	-1.58099	-0.549246
0.570667	-4.86136	11.5743	-0.131943	-1.43463	3.21494
0.571333	-4.69368	9.84489	-0.131533	-2.11168	-0.261251
0.572	-4.87144	8.99101	1.1628	-0.987071	3.18443
0.572667	-4.37256	9.62957	-0.403531	-1.53569	1.84368
0.573333	-3.61596	9.89563	-1.39824	-2.22893	3.14746
0.574	-2.96183	11.081	-0.30662	-1.72164	1.7615
0.574667	-3.17756	11.5108	-1.77333	-1.6432	2.16205
0.575333	-1.64992	11.1267	-2.41988	-0.922181	2.44998
0.576	-1.6146	11.4285	-0.337989	-2.796	1.24167
0.576667	-1.59144	12.246	-1.34835	-2.67386	3.29855
0.577333	-2.33027	10.5334	-0.482921	-1.00317	3.93121
0.578	-1.21174	9.07737	-1.06673	-2.34351	2.78862
0.578667	-1.58294	9.68011	-0.914135	-1.95625	3.21751
0.579333	-0.332744	9.52399	-1.40692	-1.99838	3.66554
0.58	-0.61946	12.6222	-1.93318	-2.16362	2.2223
0.580667	0.838577	14.0196	-2.65751	-3.22994	3.44446
0.581333	0.513907	12.1623	-1.34751	-0.576883	0.611571
0.582	1.8493	10.0716	-1.85761	-1.94159	3.1107
0.582667	1.85703	8.38735	-2.59273	-2.86239	1.97463
0.583333	1.69024	10.0945	-2.25081	-1.76087	0.641402
0.584	0.692222	11.3808	-3.97719	-1.43946	0.520628
0.584667	0.457884	6.12284	-3.61844	-2.01545	-0.196834
0.585333	0.406186	2.52976	-2.8292	-1.36913	0.866087
0.586	-0.754321	5.31434	-2.58946	0.47388	-1.25518
0.586667	-0.673987	1.97451	-2.26308	-0.222509	1.52697
0.587333	-0.81711	2.17226	-4.42161	0.482885	-0.0463971
0.588	-0.881439	5.41043	-4.68761	-0.799771	-0.352697
0.588667	-0.010442	7.8151	-4.18278	0.227325	0.275396
0.589333	-1.33452	9.29541	-3.64013	0.263531	0.704034
0.59	0.261502	8.06536	-4.38083	-0.43506	0.429546
0.590667	-0.646346	8.80182	-2.57354	0.0574725	0.0858317
0.591333	-0.884606	10.9216	-3.68293	-1.38126	-2.07762
0.592	-1.07055	7.60143	-3.28041	-1.5238	0.622061
0.592667	-2.01781	8.31525	-1.96273	-0.681112	-1.45813
0.593333	-1.86771	8.56196	-2.53342	-1.40817	1.10663
0.594	-2.36789	7.65722	-3.35142	0.161715	2.54559
0.594667	-1.21823	9.54347	-2.49087	-0.304288	1.88329
0.595333	-2.78408	7.587	-2.23397	0.224493	3.35471
0.596	-2.0145	6.22342	-2.32665	-0.802858	2.06688
0.596667	-2.81872	7.28247	-2.39114	-1.07567	1.74688
0.597333	-2.95904	8.73649	-3.43559	0.11121	1.56908
0.598	-2.8099	2.53035	-3.36618	-0.710821	0.418121
0.598667	-2.98875	4.85908	-2.82868	1.14102	0.827789
0.599333	-2.65255	3.8136	-3.35073	2.42874	0.664029
0.6	-3.1953	8.23847	-2.67453	1.39236	-0.578668
0.600667	-3.27686	5.96488	-3.39732	1.4669	0.347035
0.601333	-4.39685	7.33142	-2.84226	2.48692	1.06636
0.602	-4.72358	7.79078	-3.14045	0.275587	2.30593
0.602667	-4.70085	8.12504	-2.54602	2.27701	2.33726
0.603333	-5.03057	9.35307	-4.32429	0.699039	3.44508
0.604	-5.08668	7.25992	-4.54976	1.19703	2.02503
0.604667	-4.59672	7.3672	-5.49808	2.28677	0.416185
0.605333	-4.76703	7.69784	-4.44889	-0.710719	0.992751
0.606	-3.94435	7.41531	-3.31518	0.661287	1.87663
0.606667	-4.3564	6.74613	-3.7599	-0.984581	2.04497
0.607333	-3.86924	6.11299	-4.4525	-0.97793	2.70906
0.608	-3.34362	6.69092	-3.14178	0.0351584	1.48428
0.608667	-3.96282	6.047	-4.59733	-1.51931	1.86245
0.609333	-2.50445	6.61572	-3.98828	-1.14573	2.11944
0.61	-2.20509	6.18245	-4.5769	0.0402555	1.94705
0.610667	-2.42207	7.18658	-4.66362	-0.625037	3.74572
0.611333	-2.76867	5.56688	-4.71653	-1.1494	1.49247
0.612	-2.50032	5.7682	-3.772	-1.81498	3.36483
0.612667	-2.13128	5.24127	-3.48913	-0.675815	1.92708
0.613333	-2.12671	6.51547	-3.47447	-1.07526	1.11436
0.614	-2.72773	4.6451	-2.7993	0.752357	2.22047
0.614667	-1.78901	6.49679	-2.54996	-0.278397	1.65054
0.615333	-0.0379374	8.58461	-1.96943	0.302666	1.48267
0.616	0.746733	8.55035	-2.19987	0.96612	1.33996
0.616667	2.14583	8.89638	-2.61627	-0.0455253	0.915355
0.617333	3.0906	8.10763	-2.24154	-0.060126	1.74173
0.618	4.23899	7.29518	-3.24644	0.275293	0.175312
0.618667	7.08268	5.2798	-2.39977	-2.13514	3.23866
0.619333	9.57207	3.71393	-1.14819	-1.04604	1.74862
0.62	11.4409	2.54431	-1.47774	0.63986	-0.865563
0.620667	13.639	2.27236	-1.13159	-0.300033	1.02244
0.621333	15.45	2.27767	-1.96397	1.39539	0.675552
0.622	14.1222	2.64139	-2.54285	3.32646	-0.128097
0.622667	15.8442	5.32243	-2.38481	0.118697	0.277756
0.623333	14.4756	6.8656	-2.96159	1.43667	-0.564887
0.624	14.7717	7.2177	-3.91391	3.77948	1.55218
0.624667	15.3529	7.92712	-3.15899	2.28681	1.571
0.625333	14.4422	5.10315	-4.06383	0.0200873	-0.649434
0.626	12.9474	6.02381	-2.2657	0.39504	-1.91929
0.626667	10.8292	6.28691	-1.93879	1.18354	-0.177471
0.627333	11.6474	3.97716	-1.72351	1.6837	-2.79607
0.628	11.6314	5.5021	-2.39165	-0.626886	1.53298
0.628667	9.16948	6.62198	-1.38013	0.196119	-0.560294
0.629333	7.84778	7.18469	-2.23578	1.01473	-0.696837
0.63	8.6315	7.15748	-3.04815	1.53132	-2.88534
0.630667	7.84135	6.82645	-3.47531	1.28106	-1.76835
0.631333	7.31162	7.998	-1.63226	0.902382	0.336048
0.632	5.48968	7.29577	-2.27094	1.13398	-2.05849
0.632667	4.65828	8.57223	-2.63491	-0.439257	-1.71073
0.633333	4.51756	8.43514	-1.55146	-1.60535	-1.30039
0.634	3.20508	10.3315	-2.20803	0.268345	-1.97706
0.634667	3.09627	7.30289	-2.54219	-0.967092	0.273933
0.635333	1.09306	8.69206	-3.59231	-0.873561	-1.59417
0.636	1.08962	8.7296	-2.65379	1.94133	0.0926565
0.636667	1.51961	8.68689	-1.50089	0.597266	-0.0862675
0.637333	1.11889	9.09749	-2.03336	-1.25233	-1.02853
0.638	-0.107523	9.18339	-1.75483	0.56768	0.45154
0.638667	-0.225693	6.43193	-1.84345	0.719467	-0.337361
0.639333	-0.240812	9.1584	-1.24132	0.390516	-0.177137
0.64	-0.0749239	8.63759	-1.4854	-1.4075	-2.35836
0.640667	-0.899249	9.78699	-2.42007	-0.322422	1.76361
0.641333	0.338418	11.0119	-2.60853	-0.46161	0.437212
0.642	-0.420994	8.89026	-1.46029	0.94524	0.385265
0.642667	-0.452191	8.4434	-2.42472	-0.101901	2.53824
0.643333	-0.523626	10.8152	-2.7386	-0.578822	-0.796753
0.644	-0.196933	8.07766	-2.74229	-1.21035	0.0517774
0.644667	-0.588826	8.30795	-2.72967	-0.252477	2.83269
0.645333	0.317863	9.54828	-2.91005	-0.2943	0.0983121
0.646	0.869528	9.77791	-2.53648	0.376116	1.22748
0.646667	-0.535842	10.0336	-3.3502	-0.159761	-0.461184
0.647333	-0.301491	7.27449	-2.52163	-0.211823	3.70396
0.648	-0.270338	9.28512	-3.02414	-1.51692	-1.77043
0.648667	-2.06596	6.71971	-2.4516	-1.07314	-1.99644
0.649333	-2.33099	7.26276	-2.06541	-3.38748	0.962067
0.65	-3.05418	9.52295	-3.20526	-1.42166	-0.27397
0.650667	-1.70876	4.49346	-2.93083	-2.57383	0.292286
0.651333	-1.86873	5.60136	-2.7222	-1.03509	-0.755697
0.652	-3.25483	4.84579	-2.36582	-1.35412	-0.172916
0.652667	-3.52715	4.57555	-2.66962	-1.05865	-2.18492
0.653333	-3.61345	4.66311	-3.27771	-1.44758	0.374792
0.654	-3.32253	2.93179	-2.65007	-0.143528	0.597689
0.654667	-2.94222	2.99923	-1.59459	-1.05783	-1.72022
0.655333	-3.80868	1.8411	-3.01158	0.277988	-1.35061
0.656	-3.72209	3.01601	-2.1366	-2.34414	-1.37183
0.656667	-3.1938	-0.265927	-2.1637	-1.2163	-0.424137
0.657333	-3.53899	2.47103	-1.85359	0.439985	0.535514
0.658	-3.45705	3.06335	-2.22949	-0.35774	-0.956303
0.658667	-3.28772	5.44305	-2.68276	-2.53363	-0.660112
0.659333	-3.02964	4.19474	-2.55493	-0.84802	-2.20875
0.66	-2.87419	5.26373	-2.97521	-1.21939	0.12846
0.660667	-2.15309	4.67333	-3.62785	-0.53692	1.76663
0.661333	-1.19071	3.09868	-3.89371	-1.47467	-0.826514
0.662	-3.44569	6.09485	-4.7474	-3.19834	-0.97103
0.662667	-1.31965	5.54905	-4.01552	-4.16849	-1.00377
0.663333	-2.24882	6.9211	-3.72248	-2.20183	2.36751
0.664	-2.0616	5.12629	-4.75694	-1.21885	-0.0708275
0.664667	-1.43204	3.44538	-2.44276	-1.08164	1.80737
0.665333	-0.866043	2.6439	-2.25344	-0.431278	-0.803026
0.666	0.902992	3.57847	-3.24023	-0.845369	0.448094
0.666667	1.89154	2.46507	-3.91033	-1.89066	0.0989653
0.667333	2.93504	1.83066	-4.16599	-1.8397	-2.63664
0.668	2.38808	3.01036	-4.00736	-3.20239	-0.313796
0.668667	1.70314	5.25975	-3.28943	-2.75277	2.56774
0.669333	2.17983	6.6587	-3.16566	-3.12347	-3.03354
0.67	4.03552	5.81033	-3.65357	-0.890237	-0.07824
0.670667	3.30709	6.02656	-3.20196	-1.53728	1.96167
0.671333	3.97568	9.59898	-3.26248	-0.824679	-0.354138
0.672	3.00753	8.4633	-1.62654	-0.168457	-0.758567
0.672667	2.46215	11.7971	-2.99346	-1.78273	-1.24987
0.673333	2.43526	9.90487	-2.40775	-0.378118	0.240463
0.674	3.46538	11.8523	-3.07094	-1.56247	-1.32033
0.674667	4.48093	10.4312	-3.66111	-3.10276	1.71029
0.675333	5.69701	13.6569	-2.58987	-0.980307	0.186353
0.676	4.26729	12.9147	-2.45415	-1.42339	-0.962829
0.676667	5.9581	9.68915	-2.24223	-1.37156	1.1657
0.677333	4.6813	12.7319	-1.62126	-2.41289	-0.170597
0.678	4.20552	10.4301	-2.51919	-4.79657	-1.19173
0.678667	5.91223	6.96864	-1.92982	-3.10028	1.57613
0.679333	7.45012	6.7313	-1.75804	-2.81845	0.0273121
0.68	8.44386	5.60484	-2.68743	-2.8644	2.47347
0.680667	7.83863	5.83178	-1.89158	-1.75947	-2.00471
0.681333	7.62709	5.87439	-3.32897	-3.52841	0.936861
0.682	8.4628	8.78702	-4.14765	-2.54423	2.54077
0.682667	9.42046	8.98614	-4.27698	-2.89833	2.83563
0.683333	8.72866	13.3534	-4.21631	-2.22005	-0.776452
0.684	8.82243	9.4283	-4.98799	-2.57104	-1.45836
0.684667	9.0877	10.5224	-5.73813	-1.45893	-1.45804
0.685333	8.19266	11.1657	-4.51478	-0.771072	-1.32808
0.686	8.356	8.1449	-4.30264	-0.885508	1.53254
0.686667	8.94831	11.0692	-4.02559	-0.236167	0.199335
0.687333	8.87195	12.5727	-4.81184	-1.02999	-1.47543
0.688	9.69486	10.8257	-5.13182	-1.41271	0.691745
0.688667	9.76271	10.3723	-4.31052	-0.679415	1.73084
0.689333	8.42974	7.99044	-3.1069	-0.172419	-0.697147
0.69	7.42843	8.63086	-3.77359	-1.35656	-1.91842
0.690667	8.59137	7.3883	-4.02127	-1.28623	1.28908
0.691333	8.39315	4.41564	-3.67065	-0.380947	-0.933335
0.692	8.42543	2.82364	-3.74643	-2.21004	0.147528
0.692667	9.46148	4.94778	-2.55756	-3.46427	-2.24441
0.693333	7.92812	3.61772	-3.66895	-2.58859	2.06299
0.694	6.60772	1.98515	-2.417	-0.0606693	2.69916
0.694667	7.17952	2.17411	-3.07982	-1.06406	0.381436
0.695333	6.532	0.954089	-3.32892	-1.4568	1.2636
0.696	7.09783	4.30114	-3.28487	-1.74983	3.71558
0.696667	5.64238	1.13417	-4.64557	-1.20172	1.7084
0.697333	7.5186	1.4289	-4.57152	-2.90863	4.07161
0.698	8.47585	1.36792	-4.51529	-2.22686	6.00329
0.698667	9.85934	-0.578891	-3.12536	-2.78051	6.28624
0.699333	9.07814	-0.0906622	-3.13915	-1.90664	3.23315
0.7	10.5676	0.125051	-3.64918	-1.05258	4.38149
0.700667	9.14729	0.120668	-2.99488	-2.47258	5.11717
0.701333	8.09948	-2.27249	-3.09716	-1.06242	5.30167
0.702	8.59173	0.617527	-3.17182	-0.53965	6.36854
0.702667	6.73616	-2.35022	-3.55962	0.407995	4.19522
0.703333	7.12237	-0.806289	-3.83918	-0.350732	5.33329
0.704	8.21184	0.77181	-2.60389	-0.90656	4.24951
0.704667	8.00451	2.59606	-3.08888	-1.70122	2.82144
0.705333	8.74119	1.21276	-2.3109	-1.73294	5.07457
0.706	7.91473	1.46297	-1.14555	-3.54275	4.172
0.706667	7.28975	4.33918	-0.283521	-2.80218	3.62475
0.707333	7.73342	2.95214	-1.82557	-2.84794	5.52977
0.708	5.59816	3.30991	-1.1897	-2.28161	7.44634
0.708667	5.91499	2.86451	-0.724474	-2.36734	2.14048
0.709333	6.57961	4.88488	-1.26689	-1.73518	5.01253
0.71	5.16373	2.37011	-1.13877	-3.48958	4.20511
0.710667	5.62311	5.57036	-0.420185	-1.92481	2.8974
0.711333	4.76655	3.46806	-0.30046	-2.89782	3.33645
0.712	5.1814	1.8657	-2.03445	-1.43855	4.11431
0.712667	3.11808	3.06313	0.0677951	-0.951828	3.17692
0.713333	3.69057	2.09967	-1.06057	1.75596	2.35084
0.714	3.48506	0.572739	0.279717	-2.66645	4.56947
0.714667	2.57268	-1.57825	1.36446	-0.43541	2.99495
0.715333	2.96772	-2.26856	1.61997	-0.785104	3.70878
0.716	4.01102	-0.997042	1.84277	0.148987	2.86745
0.716667	3.19912	1.50824	2.00613	0.522909	3.45619
0.717333	2.86789	0.560061	2.08932	-0.063981	2.74427
0.718	2.43352	-1.28592	1.45543	-1.09844	3.56307
0.718667	2.72261	0.69234	2.36657	-1.38472	4.62585
0.719333	1.75363	0.155649	2.09596	-0.143065	4.62708
0.72	1.98309	-0.110162	2.00913	-0.216231	2.44017
0.720667	2.89903	0.222111	1.85944	-3.2708	3.12325
0.721333	4.20709	-0.11763	1.06288	-1.38616	2.70593
0.722	5.81686	-0.280424	0.821295	-2.48197	3.2209
0.722667	4.73748	1.49268	0.115178	-2.58848	2.42987
0.723333	5.44421	2.31184	0.0658847	-2.11871	3.24874
0.724	5.22368	2.1947	-0.625865	-1.31203	2.27376
0.724667	7.78182	3.80326	-0.262412	-1.32698	1.04797
0.725333	7.68457	2.38942	-0.256061	-0.943257	3.66116
0.726	7.89845	0.484505	1.25707	-0.434438	2.2626
0.726667	8.18495	0.856172	-0.418056	-0.639061	3.30834
0.727333	8.16379	3.46687	0.331168	-2.23844	4.11227
0.728	8.31209	3.58426	-0.117388	-1.57978	2.84633
0.728667	8.63113	3.80238	-1.57392	-1.53681	1.40754
0.729333	7.75122	3.54209	-1.64855	-3.0158	3.8614
0.73	5.67778	4.36904	-1.19738	-3.22045	5.74326
0.730667	6.67719	3.88484	-1.65661	-3.00485	4.76034
0.731333	6.0574	3.46087	-1.81799	-2.23569	2.30054
0.732	6.03641	2.38255	-1.34973	-2.73769	4.7467
0.732667	4.58678	3.26465	-0.90946	-2.84524	4.08087
0.733333	4.64814	1.83062	-2.49604	-2.95585	3.36622
0.734	4.69077	-0.0692366	-2.37549	-2.51514	2.35853
0.734667	3.91556	0.843562	-2.31537	-2.04507	1.27187
0.735333	2.55173	1.67151	-1.24227	-1.94126	1.07792
0.736	2.97345	-0.0412029	-1.47918	-2.3315	2.88965
0.736667	3.92286	3.50573	-0.972301	-1.50456	1.25078
0.737333	3.30261	3.86185	-2.27735	-2.59666	0.652798
0.738	4.39471	1.74678	-2.50453	-2.44436	-1.39051
0.738667	3.34335	0.289393	-3.07089	-4.78416	1.54126
0.739333	4.42721	0.84167	-2.10402	-2.05206	4.20529
0.74	4.87445	0.405191	-2.40601	-2.98842	2.10277
0.740667	5.44066	0.973056	-2.10479	-3.30424	2.80626
0.741333	5.20661	0.767864	-3.8399	-3.91465	1.38761
0.742	4.7167	-0.424251	-3.15304	-1.8527	0.982924
0.742667	4.34093	1.71876	-2.25432	-1.89488	1.08892
0.743333	3.09107	2.39219	-2.61199	-1.18038	2.47862
0.744	3.0045	1.30067	-3.1912	-2.63963	2.14904
0.744667	5.6045	-0.276421	-2.00315	0.278233	1.39617
0.745333	4.27937	-0.420829	-1.77024	-0.146922	1.85588
0.746	3.99046	-0.997786	-2.66154	1.76354	2.21109
0.746667	3.4097	-1.07808	-2.95092	1.6398	3.22896
0.747333	2.6126	-0.621527	-3.63011	1.82324	3.99478
0.748	3.82638	-1.15598	-3.87597	1.17238	2.48495
0.748667	4.21294	-1.27012	-2.90932	1.65278	0.444396
0.749333	5.33708	-3.20903	-3.32625	2.63459	0.821283
0.75	5.28666	-2.99823	-2.35337	1.45699	2.62308
0.750667	4.79701	-2.52481	-2.69796	0.386732	0.836928
0.751333	3.63182	2.19075	-3.34095	1.71738	3.56435
0.752	3.55556	3.31791	-4.0802	0.779604	3.71589
0.752667	4.10598	5.14324	-3.24161	1.75305	0.583137
0.753333	4.65003	2.84575	-3.07539	2.60675	2.48177
0.754	3.97075	4.27916	-3.44601	2.49332	3.12498
0.754667	4.39186	4.42999	-2.98946	2.20926	1.64797
0.755333	3.92755	2.12523	-2.01473	3.25583	2.50111
0.756	3.00495	3.71806	-2.77779	4.16483	2.94393
0.756667	3.62575	3.59266	-3.3138	4.07484	-0.546923
0.757333	3.70717	2.08587	-2.42168	5.30446	1.21266
0.758	4.04623	2.5259	-2.06422	3.86789	2.51993
0.758667	3.26154	-1.27722	-2.62825	4.86927	1.20875
0.759333	4.09604	0.757341	-2.88186	3.66245	3.13775
0.76	3.59899	-2.56156	-3.60229	3.48862	1.3644
0.760667	3.65871	0.679275	-3.33438	2.58308	3.46503
0.761333	2.49571	0.435376	-3.4823	4.75326	1.18313
0.762	3.39432	0.478529	-3.94109	2.41356	1.60173
0.762667	2.54965	-0.480201	-4.04719	4.42516	2.61676
0.763333	1.45072	-1.33455	-3.05964	3.58497	0.215425
0.764	2.3392	-3.02795	-3.36392	4.06776	1.58751
0.764667	1.70327	-2.3085	-4.44658	3.70907	-0.262282
0.765333	1.1055	-0.488957	-3.39967	6.02486	1.74696
0.766	1.2921	-3.04113	-2.88511	4.75053	0.0210145
0.766667	0.199846	-3.69829	-2.17308	4.38872	0.0960871
0.767333	0.672294	-2.28273	-2.84499	4.08055	-0.26442
0.768	0.00323824	-2.09109	-1.74676	2.98086	0.597499
0.768667	-0.472549	-0.748349	-1.95484	2.11932	-0.581384
0.769333	-0.611282	0.442828	-2.98556	2.23939	1.61601
0.77	-1.06301	-0.01761	-1.86568	1.25727	0.839795
0.770667	-0.36274	4.39939	-1.87971	2.32154	1.67278
0.771333	-0.33068	6.5109	-1.41419	-0.479748	-0.620638
0.772	-0.575429	8.12524	-0.338619	0.575275	1.80304
0.772667	1.64427	4.1615	-1.34859	1.24256	0.830784
0.773333	0.408159	3.1566	-0.716995	0.281417	2.26343
0.774	-0.10841	0.162905	-1.55425	-0.608996	0.419327
0.774667	1.64479	1.88641	-1.55932	-0.46357	2.49571
0.775333	2.20895	-2.82055	-1.72681	-0.761915	2.30603
0.776	0.618188	-2.65117	-1.02246	-1.00234	1.86946
0.776667	0.189526	-5.41834	-0.553276	-2.59342	0.964467
0.777333	0.605678	-2.61546	-1.05905	-2.57173	-0.221792
0.778	2.28005	-3.88233	-2.5285	-0.648532	0.732478
0.778667	1.20181	-3.86262	-1.31825	-2.10611	1.75259
0.779333	-0.299848	-3.17388	-1.44618	-0.984663	3.11854
0.78	-0.625328	-6.26837	-2.43642	-2.05029	1.78178
0.780667	1.20504	-3.20694	-1.23327	-1.21382	0.394715
0.781333	0.140376	-4.1574	-1.9802	-1.44409	0.297876
0.782	1.46781	-2.30592	-2.33726	-2.20459	4.17668
0.782667	0.645439	-1.06983	-2.72005	0.0679935	1.46888
0.783333	-0.974879	-5.66874	-2.73878	-0.127266	0.851784
0.784	-0.867892	-3.45884	-2.1742	-1.2132	1.4667
0.784667	-0.81391	-4.47519	-1.33964	-0.270782	3.66754
0.785333	0.513453	-4.12776	-2.12073	2.52168	0.224172
0.786	-0.873382	-5.71449	-1.93054	2.72036	1.68259
0.786667	-0.361281	-4.4746	-3.19043	3.03471	1.79168
0.787333	-0.0662748	-4.9277	-2.33573	3.86035	3.71058
0.788	-0.71951	-2.1048	-2.11086	2.62936	2.89599
0.788667	-1.53214	-1.26132	-1.4679	3.93865	3.27165
0.789333	-1.9427	-1.0174	-2.62657	6.23676	1.45872
0.79	-1.79184	1.48753	-2.21759	5.89846	-0.274275
0.790667	-1.37423	3.11417	-0.722491	3.18719	-0.293718
0.791333	-1.85407	-0.502162	-1.63168	6.57843	-0.0943698
0.792	-1.70736	2.44974	-2.69241	4.79299	0.892757
0.792667	-1.05301	1.00676	-2.15959	6.75248	-2.71395
0.793333	-0.698612	-2.0406	-2.69498	3.72664	-0.861714
0.794	-2.28343	1.38134	-1.9864	3.69926	-0.623718
0.794667	-2.00978	-1.00229	-2.84108	2.40085	-0.870461
0.795333	-2.03042	-0.533937	-1.68069	1.21768	0.455138
0.796	-1.71544	-0.683963	-2.64849	0.780988	0.353217
0.796667	-1.3422	-0.930919	-2.18179	3.37206	0.696731
0.797333	-1.28883	0.925273	-1.68958	3.57586	1.92956
0.798	-1.50672	2.80478	-2.32266	1.29031	2.29469
0.798667	-1.92814	0.686344	-2.53469	1.90712	0.0272147
0.799333	-0.815066	1.52747	-1.12283	0.966517	1.48414
0.8	-1.26921	1.07691	-1.97373	1.07212	1.2233
0.800667	-0.968694	-0.848918	-1.60405	0.96915	1.17371
0.801333	-1.1697	-1.23117	-1.33087	0.196259	0.20418
0.802	-1.78538	-1.1292	-1.04911	2.13697	4.49697
0.802667	-2.43264	-5.66873	-1.45661	2.82774	5.2339
0.803333	-1.97018	-3.78605	-1.94414	2.49345	3.22889
0.804	-1.87927	-1.52362	-0.243886	1.89748	2.01845
0.804667	-1.43014	-3.36458	1.45829	2.28153	2.18961
0.805333	-3.86857	-2.57683	1.75431	1.08013	3.61847
0.806	-4.03904	-4.97217	2.18657	2.56191	1.20066
0.806667	-3.4778	-4.69354	2.34665	2.15204	0.603502
0.807333	-1.25049	-4.57107	3.53493	0.348784	1.4666
0.808	-2.08724	-5.18599	3.9468	-1.62475	-0.708871
0.808667	-3.32829	-4.5221	3.36962	-1.41193	0.880962
0.809333	-3.3026	-3.11489	2.21911	-0.321523	1.62723
0.81	-4.68491	-2.40564	2.11946	0.291718	1.16305
0.810667	-3.27424	-3.90851	3.6402	-0.302359	-1.2993
0.811333	-5.58297	-2.33647	3.23732	0.975627	-1.65071
0.812	-4.9703	-3.5435	2.85026	0.578377	1.55653
0.812667	-3.44309	-2.88357	2.33061	1.32401	2.21144
0.813333	-3.24175	-0.433298	2.91957	-0.236383	-0.427299
0.814	-3.17466	-1.07899	0.817887	-0.93492	1.53121
0.814667	-3.94463	1.29115	1.1999	-1.61296	1.28863
0.815333	-5.24617	1.82244	2.18879	-0.497377	-1.41217
0.816	-4.69575	3.05037	1.18131	-1.51599	-1.07321
0.816667	-4.4924	0.765849	1.3094	-0.64746	-0.16719
0.817333	-5.1916	3.91743	0.0995617	-1.01545	1.08457
0.818	-4.81754	3.77667	0.952456	-1.11114	0.84562
0.818667	-4.02339	1.68338	0.323962	-2.10378	-0.986745
0.819333	-3.51382	2.6213	0.204875	-1.46881	-1.73933
0.82	-4.85329	1.06517	-1.49785	-2.05464	-1.08014
0.820667	-5.25463	1.02409	-1.67074	0.0891167	-1.25115
0.821333	-2.5319	-0.736738	-2.00914	-1.06973	-3.03401
0.822	-4.96004	-0.596914	-3.10406	-0.819543	0.886885
0.822667	-2.52477	-0.327442	-2.55329	-2.0887	-2.22224
0.823333	-2.75485	-1.92941	-1.91986	-2.06112	1.52188
0.824	-2.91788	-1.18325	-1.09228	-2.113	0.0844729
0.824667	-2.7111	-2.03591	-0.324651	-3.06146	-2.14406
0.825333	-3.27848	1.08716	-0.224928	-3.6835	-0.9898
0.826	-2.67118	-1.55472	-0.460916	-2.05129	-0.38032
0.826667	-2.50953	-0.486694	-0.323451	-3.38494	1.29829
0.827333	-2.12203	0.41312	-1.30103	-3.50316	-4.21788
0.828	-2.34802	-2.10606	0.00255679	-3.10091	-0.884138
0.828667	-1.58538	-2.25693	-0.0912597	-3.30054	-1.59653
0.829333	-1.31428	-2.38451	1.36432	-2.25115	-4.04795
0.83	-1.60195	-0.983965	0.846399	-3.66531	-2.18164
0.830667	-1.66556	-4.63447	1.01414	-2.36684	-1.29884
0.831333	-1.89067	-3.34211	1.30883	-3.34962	-3.45481
0.832	-1.93965	-1.63319	0.552811	-1.93941	-3.10292
0.832667	-0.946861	-4.20152	1.10839	-1.83159	-4.6796
0.833333	-1.88913	-2.34453	0.222768	-2.11063	-2.15477
0.834	-2.8104	-0.750589	-0.800724	-1.26944	-3.10713
0.834667	-1.39817	-1.67789	0.294365	-0.306714	-2.00583
0.835333	-2.69717	-4.85861	-0.171511	-1.6868	-2.83239
0.836	-1.98543	-3.37722	-1.62237	0.790583	-2.64846
0.836667	-2.84462	-3.4179	-0.509166	1.16613	-3.14072
0.837333	-2.75949	-3.6488	-1.06241	2.42105	-1.47078
0.838	-2.74281	-2.13402	-0.5593	2.22288	-3.16673
0.838667	-2.17046	-1.73349	-0.620082	2.57251	-2.68898
0.839333	-1.18407	-2.53015	-1.64191	2.08687	-1.35398
0.84	-0.527967	-2.1292	-1.19003	0.32191	0.974379
0.840667	-0.705588	-3.79212	-1.6388	1.91295	-0.857407
0.841333	-0.273934	-3.13003	-1.80166	3.84054	-0.50733
0.842	0.858999	-1.19924	-1.28976	1.82958	-3.53551
0.842667	1.19597	-2.03438	-0.128351	3.67775	-0.826956
0.843333	-0.229053	-3.64018	-2.01208	2.92424	-0.0382902
0.844	-0.416477	-2.42736	-0.836046	3.88013	-0.475072
0.844667	0.50701	-1.97974	-2.30396	5.22649	-0.619409
0.845333	0.429762	-0.180522	-2.83527	5.25636	1.56193
0.846	1.36174	1.57315	-3.74171	5.11423	0.203187
0.846667	0.84033	1.7504	-2.48605	6.57149	-0.032111
0.847333	-0.202367	0.662218	-3.02241	5.97122	-1.71525
0.848	-0.273207	0.538057	-2.5704	7.53012	2.86154
0.848667	0.610329	2.0479	-1.35947	8.09039	2.03429
0.849333	-0.277143	0.383175	-0.839237	6.7735	2.64842
0.85	-0.222019	1.32376	-1.71624	3.40385	2.22356
0.850667	-1.49621	-0.434416	-2.39113	4.93646	1.72446
0.851333	0.0145063	-0.400254	-1.17398	2.89399	-1.84665
0.852	0.952093	0.158932	-0.363597	5.71462	-1.04596
0.852667	-0.504892	-0.4456	-0.38689	3.25399	2.19062
0.853333	1.29294	0.800059	0.475874	3.90783	1.4077
0.854	1.2404	-2.79644	0.293182	4.12884	0.748825
0.854667	1.8722	-1.92657	0.682442	2.86345	2.38136
0.855333	1.64133	0.226166	0.829708	1.21227	2.11026
0.856	1.66427	-3.18249	1.05843	3.20525	2.48259
0.856667	2.25427	-2.42419	1.7891	2.39857	0.199801
0.857333	2.09947	-1.57805	2.0596	3.23797	1.16482
0.858	1.66797	0.0263526	2.04462	3.26914	2.53432
0.858667	1.93173	-4.07472	1.74644	2.82665	2.21218
0.859333	0.291365	-2.93136	2.0759	3.80813	1.73818
0.86	1.71533	-3.1359	2.82524	2.71803	2.85963
0.860667	1.04409	-4.27969	3.14364	1.02605	1.87202
0.861333	0.962138	-2.18425	2.41951	0.144949	2.25523
0.862	0.824702	-0.473543	2.87947	-0.643937	1.40269
0.862667	1.73466	-1.37033	2.51653	0.769481	1.99286
0.863333	1.22787	-2.54622	2.53135	0.799967	1.04689
0.864	1.63825	-0.965693	2.02464	1.46715	3.02726
0.864667	0.0901722	-3.19397	1.39689	1.64495	0.48188
0.865333	2.44389	-0.714613	0.986112	1.4729	1.01285
0.866	1.44024	-0.569536	-0.20926	1.80365	0.918819
0.866667	3.14553	1.0638	1.13162	-0.0471449	0.330492
0.867333	2.30796	0.649551	1.24289	-0.045878	2.25258
0.868	1.58492	0.13623	0.832165	1.34436	3.15091
0.868667	0.67309	0.387711	1.38487	-0.104702	3.08344
0.869333	0.522762	-3.73037	2.22755	-1.04726	-0.199561
0.87	0.645037	1.1099	1.97425	0.654567	2.58205
0.870667	2.20667	-3.39371	3.01478	0.747785	4.35713
0.871333	1.77866	-1.05707	1.81659	0.568303	2.48272
0.872	3.07096	0.384421	2.57602	0.418839	0.847671
0.872667	1.21067	0.606671	3.27754	2.56666	1.86977
0.873333	1.71485	-1.71762	4.32835	2.22101	-0.268734
0.874	2.30098	0.181477	3.92603	4.02849	0.633022
0.874667	0.316432	-0.825026	5.09578	3.63581	-0.957571
0.875333	0.617075	2.16537	3.69534	7.33058	-1.09379
0.876	0.714792	-0.713704	3.64894	7.9652	0.34329
0.876667	2.47526	-0.4175	2.21739	7.9622	1.57068
0.877333	1.61425	-1.08708	1.90582	7.83578	-0.557112
0.878	1.96218	-1.38287	3.48362	9.38307	0.0726174
0.878667	2.24352	-1.63062	4.15444	8.22329	0.398886
0.879333	2.12138	-3.31541	4.39015	7.28702	1.04663
0.88	2.87218	-5.8084	3.48725	6.22978	1.1947
0.880667	2.54605	-4.68025	4.07338	7.74809	0.00146042
0.881333	2.2477	-1.05358	3.04468	7.13708	0.882642
0.882	1.87819	-0.248424	2.55932	7.86088	1.96609
0.882667	2.2474	-0.380753	2.84442	6.67801	0.70371
0.883333	2.04557	-4.16307	1.37577	6.2066	-1.45549
0.884	2.40017	-4.10641	2.02211	4.58683	-1.01684
0.884667	2.21217	-2.75033	0.978998	3.95134	0.962686
0.885333	0.831153	-2.52934	1.19318	2.26054	0.00858881
0.886	1.76994	-3.57333	-0.188285	2.86692	-0.353421
0.886667	2.73201	-4.11793	0.442227	1.68269	0.764526
0.887333	1.57973	-2.28978	-0.72975	2.66509	0.852343
0.888	3.65496	-4.11383	0.130883	3.73479	0.754798
0.888667	3.47485	-4.08975	1.55213	5.91242	1.5778
0.889333	3.99721	-4.24	2.18366	6.23511	0.729319
0.89	2.94725	-5.77466	1.22028	7.14303	3.08739
0.890667	3.52308	-4.15596	1.90619	5.59119	1.5413
0.891333	2.98772	-2.32409	0.415674	3.87357	2.28866
0.892	3.67963	-4.53624	0.141854	3.19896	4.61691
0.892667	2.29168	-2.59317	0.786846	0.865565	4.31412
0.893333	2.53302	-4.33828	-0.725088	1.74342	2.67769
0.894	2.21894	-3.453	0.547987	0.754414	2.9797
0.894667	1.40417	-3.96767	1.61606	1.19555	4.30019
0.895333	1.53673	-4.85688	1.07998	-0.152865	2.0198
0.896	1.94927	-5.1125	1.11609	1.44702	4.17052
0.896667	2.26971	-2.66234	1.36945	-0.733188	6.4403
0.897333	2.34155	-6.43131	2.18619	-1.19096	3.67613
0.898	1.7567	-3.57541	1.86922	2.54616	6.44602
0.898667	3.45586	-6.7692	1.59902	-0.164732	2.44478
0.899333	1.27317	-7.08166	1.06793	0.927042	4.53564
0.9	2.44681	-4.26733	1.46258	1.459	4.17313
0.900667	1.48836	-5.06571	1.85578	0.026629	5.22208
0.901333	2.35367	-4.5429	2.00854	-1.22456	3.90568
0.902	1.4087	-2.49803	2.0134	1.77561	6.10988
0.902667	0.41691	-1.48391	1.42599	0.72243	5.24796
0.903333	1.14285	-2.37477	0.93449	-1.41243	3.04323
0.904	1.07199	-0.840656	0.806782	-0.0832138	4.68623
0.904667	1.09334	0.121687	1.1985	-0.893461	4.51106
0.905333	1.91652	0.858651	0.813908	-0.181948	5.97776
0.906	1.15149	1.03333	0.555045	-0.147197	4.5175
0.906667	1.0436	1.47715	1.58988	-0.881671	5.23824
0.907333	0.0872039	-2.10429	2.17224	-0.00121794	5.20456
0.908	0.987017	-0.770378	1.57044	0.428879	3.19104
0.908667	0.0988746	-1.16095	3.4247	-0.357673	4.54772
0.909333	1.98215	-4.04643	2.8101	-1.04102	4.79968
0.91	1.84822	-2.91292	2.36519	1.22659	4.11309
0.910667	2.43138	-0.584473	3.64704	1.78676	6.0849
0.911333	2.43727	-2.35958	2.78228	4.01607	3.61636
0.912	2.95781	-3.68675	2.29626	2.93198	3.28404
0.912667	2.45538	-4.49711	3.27549	4.39858	2.09791
0.913333	2.93277	-1.82178	1.75974	2.91327	2.34356
0.914	3.32218	-3.11333	2.81685	3.64616	2.24729
0.914667	3.1557	-2.55305	1.83862	4.0116	2.78908
0.915333	2.56388	-1.68661	2.31397	3.90454	4.2377
0.916	2.89572	0.456118	2.69928	4.061	3.76315
0.916667	1.62946	1.32911	3.75153	2.82234	2.47109
0.917333	2.66696	1.03155	3.69131	2.67677	-0.649087
0.918	1.68848	2.92492	3.10775	3.67653	-1.03426
0.918667	3.07053	0.0245223	4.00873	4.09662	2.41429
0.919333	3.93468	2.18342	2.91945	4.19652	0.707704
0.92	3.38181	0.329208	2.48273	3.82467	1.82654
0.920667	2.70702	0.0173564	1.80298	4.81467	3.4264
0.921333	1.91226	0.56534	2.97176	2.96273	0.175659
0.922	2.59629	0.0241744	2.86612	3.67584	3.51484
0.922667	2.73319	-0.419995	0.967953	2.08965	-0.427352
0.923333	1.68885	-3.40755	3.60297	3.72812	0.520324
0.924	2.22451	-1.13811	2.11998	2.44113	0.0624093
0.924667	2.87874	-1.35514	4.06186	2.57557	0.172609
0.925333	2.82595	-4.56386	2.68404	1.37449	-0.569865
0.926	1.62871	-3.68587	1.70295	1.42631	-2.46691
0.926667	1.98256	-3.72737	2.54867	0.537542	0.523251
0.927333	2.34446	-2.38989	1.82377	-0.00208072	-1.1031
0.928	1.27809	-4.1214	1.29374	-0.187677	1.24716
0.928667	0.874124	-2.08457	1.59802	-1.47405	-1.32066
0.929333	1.59946	-5.03945	1.39327	-0.968587	0.0350733
0.93	1.23259	-1.96579	2.15918	-1.22135	-1.64632
0.930667	0.129587	-5.19982	0.941535	-0.251825	1.64887
0.931333	-0.21414	-2.84659	-0.719794	-0.504794	1.36638
0.932	-0.701344	-3.66379	0.160475	-0.804748	-1.94231
0.932667	0.245843	-5.33018	-0.0868107	0.310264	3.28413
0.933333	-0.218431	-3.81767	1.64067	-0.00847676	1.5248
0.934	-1.17936	-4.48976	2.08915	-1.81173	-0.041564
0.934667	-1.20062	-3.8377	1.40696	-2.08978	0.197371
0.935333	-0.624568	-5.43952	0.791277	-1.1184	-1.87259
0.936	-1.37609	-0.342555	2.21529	-0.263279	1.24919
0.936667	-0.760242	-4.39073	3.73329	-0.0238478	-0.672527
0.937333	-1.49196	-5.16894	2.94732	-1.54177	1.03664
0.938	-1.53248	-3.48605	1.66842	-2.04834	0.695737
0.938667	-1.18883	-4.37623	1.7576	-0.70688	0.00644648
0.939333	-1.32049	-3.10988	0.918792	-0.55245	-0.562252
0.94	-1.21714	-2.61844	1.82993	-0.896884	-2.492
0.940667	-1.349	-5.52112	0.167326	-0.218535	2.95595
0.941333	-1.75481	-4.25996	2.26687	-0.519649	-0.685383
0.942	-1.43334	-0.774525	1.58228	-1.5133	0.839986
0.942667	-1.3749	0.112076	0.806235	-0.97897	1.94656
0.943333	-1.96195	0.0763458	1.18032	1.1626	-1.1405
0.944	-2.59351	-0.43045	0.703573	-0.214527	-0.584329
0.944667	-1.99731	-0.563007	0.831406	-0.888875	-2.06008
0.945333	-3.36186	-0.614061	0.456549	0.0543703	-0.332599
0.946	-3.12892	-2.83373	1.46476	1.8219	0.238298
0.946667	-3.01466	-1.08586	2.07244	2.18973	-1.92646
0.947333	-2.58054	-2.07869	2.86399	1.78935	-0.746732
0.948	-3.25485	-0.779274	1.83144	3.31564	-0.0712096
0.948667	-1.97725	-2.82475	2.68053	2.89786	-0.752974
0.949333	-3.49778	-2.57219	2.0542	5.44731	0.482763
0.95	-4.02154	-2.94407	1.97652	2.40922	0.442117
0.950667	-2.70315	-2.22655	1.51326	3.05979	1.29848
0.951333	-3.15103	2.74154	-0.177296	4.78424	3.828
0.952	-1.896	0.162631	1.14224	3.98661	4.20567
0.952667	-3.07264	1.06408	-0.0107416	6.7446	3.58028
0.953333	-2.80664	-0.752516	0.716184	7.6218	0.553438
0.954	-2.2229	-1.67399	-0.239026	7.63412	1.69473
0.954667	-2.69939	0.739311	-1.08596	6.22795	-1.02089
0.955333	-3.53359	-1.20849	-0.931264	5.80691	-0.0968558
0.956	-3.70154	-1.63913	-0.439521	6.15863	-0.0673598
0.956667	-1.84191	0.916067	-1.2883	6.73526	-0.21799
0.957333	-2.37768	-1.33651	-0.858208	7.03162	-0.856748
0.958	-3.00686	0.825153	-0.207748	7.16525	1.60741
0.958667	-3.12013	-1.14085	0.417553	7.34971	-2.71647
0.959333	-2.49495	1.14277	0.276382	7.75851	-1.19669
0.96	-2.24524	2.29911	-0.86964	8.46175	-3.99355
0.960667	-3.02276	1.47228	-1.17301	6.43683	0.0243389
0.961333	-3.166	3.77854	-2.55261	8.48795	-1.69121
0.962	-2.97949	5.74504	-2.83162	7.07563	-0.67624
0.962667	-1.45257	1.47053	-1.57552	8.47681	0.693668
0.963333	-1.9089	2.51695	-1.97111	7.82241	-1.51734
0.964	-2.36297	2.76286	-2.4319	5.03572	-1.99793
0.964667	-4.08226	1.38151	-1.90964	4.01082	-5.13535
0.965333	-1.99186	0.317817	-0.928903	4.06547	-1.34046
0.966	-2.403	-1.55783	-1.41793	1.83732	-2.06885
0.966667	-2.50941	0.704852	-0.524192	0.924566	-3.21496
0.967333	-1.73281	0.495506	-1.62102	2.83513	0.841778
0.968	-3.09157	1.21844	-0.0823249	5.07733	-0.324426
0.968667	-3.03406	0.529548	-0.496223	1.51352	-1.27431
0.969333	-2.55106	0.349872	-0.748798	1.7146	-1.94614
0.97	-3.75413	-0.516427	-0.760524	0.763967	-1.57089
0.970667	-2.27562	1.17197	-2.16844	1.07987	1.09521
0.971333	-3.1066	1.81015	-0.817784	3.20157	-0.389041
0.972	-2.94147	2.68869	-1.78975	3.56673	-0.562632
0.972667	-2.40855	1.38674	-1.04429	2.35904	3.17708
0.973333	-1.61886	2.69225	-2.02258	2.35186	0.198353
0.974	-3.11209	1.87932	-1.20734	0.803491	-1.28855
0.974667	-3.38398	-0.963331	-2.16951	-0.592698	1.14442
0.975333	-4.1982	-0.781392	-1.93493	0.833543	-0.166766
0.976	-2.30368	-1.94841	-1.76486	0.95982	2.87522
0.976667	-1.7245	-2.07318	-1.52129	-0.399129	0.229264
0.977333	-2.65776	-4.05785	-0.882475	0.583901	1.06051
0.978	-2.3974	-3.14578	-1.7869	-0.278201	-1.11024
0.978667	-2.57768	-2.3382	-1.43297	-0.54942	2.11765
0.979333	-2.1528	-3.92607	-2.13119	-0.15165	1.90167
0.98	-2.59128	-2.49481	-1.22497	-0.390931	0.696955
0.980667	-2.63902	-2.15695	-1.32526	-0.57002	0.384758
0.981333	-2.11783	-1.27978	-3.1224	0.320604	1.61169
0.982	-2.48004	1.54941	-2.91926	-0.0585969	1.84082
0.982667	-3.87236	0.479519	-2.94467	0.449986	2.94558
0.983333	-1.56716	1.96416	-2.53239	0.0882462	3.28236
0.984	-2.65412	0.357749	-2.34629	2.55863	2.08778
0.984667	-3.5813	-0.585716	-2.18052	1.24738	0.790834
0.985333	-2.40896	0.899577	-0.96018	3.66464	1.85018
0.986	-1.91371	-1.22236	-1.74143	3.73319	2.59959
0.986667	-2.80663	-3.97122	-0.902444	4.93596	0.954019
0.987333	-3.4536	-3.6061	-1.84732	4.92912	-0.0579417
0.988	-1.86127	-1.17073	-1.189	5.2117	2.18621
0.988667	-2.57184	-4.40253	-0.67925	6.2231	0.948337
0.989333	-3.61087	-5.85249	-0.0054614	6.61766	0.883317
0.99	-3.69568	-3.39499	-1.15262	5.41847	0.638962
0.990667	-2.55494	-4.34764	-0.71455	6.43986	-0.408784
0.991333	-3.01563	-1.58876	-0.320262	6.68514	1.44228
0.992	-2.52272	-2.33428	-0.134968	6.94918	2.98671
0.992667	-4.11622	-5.0253	-0.0298184	4.79433	1.63986
0.993333	-3.7047	-3.51699	-0.444254	3.55582	2.49558
0.994	-3.95116	-2.69012	-1.54809	1.52233	3.70293
0.994667	-4.1001	-2.61845	-0.796241	1.84626	2.40362
0.995333	-6.26881	-3.99127	-0.547217	0.675733	2.3826
0.996	-4.89831	-5.86397	-0.847998	0.134943	4.12649
0.996667	-5.23468	-4.72923	-2.88072	-0.620279	3.86865
0.997333	-4.95516	-4.00754	-1.34605	1.32633	3.59334
0.998	-4.95809	-4.3888	-2.43322	-0.804606	3.69354
0.998667	-4.21953	-6.94359	-0.752403	-2.28202	3.23566
0.999333	-4.21836	-6.15791	-0.532194	-1.76278	3.03429
1	-3.99799	-4.6855	-1.99546	-0.78981	5.47342
1.00067	-2.81188	-5.77461	0.194096	-1.76022	4.04921
1.00133	1.28611	4.57314	2.8869	3.50359	6.73751
1.002	4.50653	11.7658	5.65431	7.99664	12.0898
1.00267	9.78955	19.7308	10.25	12.1607	13.2238
1.00333	11.4344	27.6413	11.5696	15.2068	15.1839
1.004	15.6569	30.7919	13.7679	18.2377	15.921
1.00467	16.918	33.4548	14.0871	19.2669	14.9993
1.00533	19.5744	36.1061	15.7026	20.5368	14.5558
1.006	20.6898	38.0272	15.0173	20.8642	15.5516
1.00667	22.3041	42.7862	16.8323	23.1224	17.9617
1.00733	23.2094	43.2674	17.9228	24.8479	16.8581
1.008	25.0452	47.2457	18.3587	25.0732	15.6415
1.00867	26.7457	45.5924	17.8663	26.4462	17.5913
1.00933	26.468	49.0363	20.2578	28.1221	17.2226
1.01	27.6067	49.8612	19.2595	27.5917	16.5662
1.01067	28.8266	50.5168	19.2539	27.9669	16.7459
1.01133	29.4821	49.809	19.2935	28.4963	13.8996
1.012	29.1189	52.821	20.5204	30.498	15.158
1.01267	29.9669	55.6459	19.8333	29.7713	14.6627
1.01333	30.7184	53.5552	21.2086	28.7685	15.3365
1.014	32.1109	54.6683	21.8577	30.4822	14.527
1.01467	31.9392	55.0898	22.9948	32.0888	16.11
1.01533	30.9962	57.1652	21.6243	29.5073	14.2861
1.016	32.6951	56.3942	20.7779	31.0597	15.9606
1.01667	33.7461	58.0656	22.3534	31.9007	18.2708
1.01733	33.3962	60.1335	21.8457	32.1522	17.3477
1.018	32.1631	58.8577	22.7955	31.1136	19.4987
1.01867	34.6747	60.1193	22.9511	31.5325	18.2746
1.01933	34.0012	61.6841	22.4514	30.4562	18.0912
1.02	35.4078	60.036	22.7379	30.5177	18.1683
1.02067	33.8915	60.5223	22.8287	31.3184	18.931
1.02133	34.7449	61.8058	22.7107	30.3438	17.3199
1.022	34.9834	63.1444	21.8811	30.6564	23.9064
1.02267	35.3193	60.6525	21.8805	32.0443	18.7669
1.02333	35.2761	59.2764	21.8277	30.0461	17.745
1.024	36.7636	59.9443	23.0617	31.8325	18.281
1.02467	36.0915	61.2239	23.7224	32.1566	20.3182
1.02533	35.4815	60.5456	22.8282	31.8714	19.5556
1.026	37.1528	59.7832	22.7351	30.3802	21.0996
1.02667	36.3115	59.5477	24.3742	30.5418	17.0123
1.02733	36.2452	63.6755	24.1448	31.007	20.784
1.028	37.5888	62.896	22.8677	32.1459	20.2578
1.02867	37.9046	63.9324	24.0783	31.9509	18.463
1.02933	36.6519	63.9257	22.414	31.9176	20.6125
1.03	36.1833	65.7849	22.4227	32.6122	18.7671
1.03067	36.1266	64.4091	21.8847	30.771	17.8346
1.03133	39.0333	66.9072	22.2664	32.395	21.4436
1.032	39.2579	65.8891	23.1644	31.5749	20.0501
1.03267	40.0724	63.944	21.4403	30.8164	20.3659
1.03333	39.0302	64.1973	22.6952	31.1035	18.3271
1.034	39.3983	62.6853	23.3266	30.3367	21.9873
1.03467	39.9639	64.5586	21.8431	28.9641	17.2399
1.03533	39.5011	67.4028	21.7767	29.8862	22.6411
1.036	39.5361	65.256	21.9907	30.1313	17.9635
1.03667	38.8968	61.4503	21.0556	30.5961	18.9928
1.03733	39.518	64.9436	21.3432	30.7577	21.5209
1.038	38.0744	64.9707	21.17	28.9482	19.3346
1.03867	40.0578	63.4331	22.5301	30.2432	20.9789
1.03933	40.3096	63.7236	22.2129	28.8583	19.3886
1.04	39.2291	62.4623	21.5552	28.7111	19.7852
1.04067	40.7263	65.1178	19.759	29.9789	17.8795
1.04133	42.7731	64.3402	21.5213	30.0005	19.295
1.042	40.3988	63.5279	22.4306	29.0082	19.4759
1.04267	40.8477	63.0799	21.7431	29.1514	19.0946
1.04333	40.9207	62.2074	21.8662	28.1724	19.254
1.044	41.2704	64.3788	21.3976	28.6115	17.8691
1.04467	41.4263	60.4627	21.612	27.9508	20.9713
1.04533	39.461	59.5137	22.8704	27.7014	19.0019
1.046	38.9859	65.6186	22.1314	29.5375	18.7687
1.04667	41.2282	62.7508	21.6737	28.0182	20.9995
1.04733	41.1651	60.9203	22.6736	29.0173	18.2749
1.048	41.33	60.174	22.3255	28.0821	20.8236
1.04867	41.4628	62.3893	22.2135	27.2285	19.554
1.04933	41.2621	62.6763	21.579	29.9515	21.1799
1.05	41.7444	60.2373	22.1472	27.7175	19.9222
1.05067	42.1041	60.5073	20.8218	28.534	20.8461
1.05133	39.198	61.5437	22.5799	27.113	19.687
1.052	40.6808	63.4614	21.8605	29.7708	22.6085
1.05267	41.5871	63.5427	21.7847	26.8431	20.6858
1.05333	43.071	63.1236	22.0242	29.3702	16.3835
1.054	43.118	61.6869	23.0814	25.6708	20.0266
1.05467	44.452	61.5517	21.9274	27.6893	19.9781
1.05533	43.8723	62.0005	23.2846	27.5433	21.1739
1.056	45.2112	63.345	20.9292	27.9941	20.7824
1.05667	45.4961	63.6336	21.7689	25.2546	17.9295
1.05733	44.9798	63.0185	21.9134	27.8516	20.6135
1.058	45.9637	62.2031	21.7246	26.3947	19.4983
1.05867	45.7237	61.4887	21.8003	25.7631	18.5284
1.05933	47.2709	60.4258	20.5798	26.7073	18.4942
1.06	47.7922	62.7758	21.8158	26.4118	21.8641
1.06067	47.8223	62.3395	20.6194	25.3708	19.3031
1.06133	47.8881	62.3165	18.6011	26.8778	19.5951
1.062	48.9023	61.5957	19.3097	27.025	20.9871
1.06267	46.1717	61.6693	19.8196	26.2804	19.2327
1.06333	45.9232	60.7632	19.8908	24.3349	19.5915
1.064	45.7909	62.2919	20.6598	24.8387	18.6318
1.06467	47.2732	60.9041	20.9093	26.0448	17.4148
1.06533	47.2886	61.5869	21.2933	25.6993	20.2399
1.066	47.1336	55.9336	20.5933	23.9839	18.2805
1.06667	46.9436	59.1167	19.4752	23.9195	20.3239
1.06733	46.1994	59.7879	20.0247	23.9621	18.3165
1.068	44.4299	60.7875	19.1188	24.5121	20.4351
1.06867	45.2217	60.3769	20.6524	24.0019	19.8119
1.06933	46.9699	58.2217	19.9745	23.6691	21.7876
1.07	46.4356	60.659	19.7026	24.0524	18.1749
1.07067	46.2866	57.5484	20.1094	23.873	20.4169
1.07133	46.0233	55.2504	20.4517	23.7597	19.035
1.072	45.6466	60.9898	19.7968	23.1709	17.963
1.07267	43.3829	55.907	20.8613	25.2049	18.8825
1.07333	44.4549	59.1298	20.5489	23.8626	19.4979
1.074	45.4568	57.568	23.1338	21.7346	20.5975
1.07467	44.5068	58.139	21.166	23.3447	17.9953
1.07533	44.5259	55.5423	21.2388	21.9804	21.8083
1.076	43.5024	54.8705	20.6959	24.0136	21.1676
1.07667	44.7627	56.0039	21.3326	23.2642	21.3483
1.07733	43.9504	57.3565	20.0035	22.1219	19.1219
1.078	43.9705	53.7424	20.4714	23.0657	19.1312
1.07867	43.5379	55.6732	20.3274	24.1427	23.1454
1.07933	43.5535	56.7108	20.7863	22.8927	22.863
1.08	43.2768	56.6032	19.7717	23.6405	22.1205
1.08067	43.1287	58.0107	20.051	21.8678	20.4934
1.08133	44.4514	58.106	20.2106	23.118	22.1201
1.082	44.1298	56.385	19.7769	22.7122	20.6617
1.08267	43.5448	55.7522	19.2846	23.2266	23.5706
1.08333	44.9356	57.4171	20.2154	21.4639	19.6345
1.084	44.813	54.4717	19.055	21.7493	21.6369
1.08467	42.675	57.0661	20.5386	21.3503	19.9456
1.08533	44.7903	57.609	18.3803	20.7279	21.8317
1.086	47.2032	56.2359	19.7041	22.3469	21.3861
1.08667	45.2939	57.3246	21.0763	21.1803	23.873
1.08733	45.6866	57.2701	19.1584	20.8153	21.3133
1.088	44.5867	54.4647	18.9316	21.1137	18.9953
1.08867	44.9456	57.7264	19.2789	20.9582	20.3127
1.08933	45.7099	57.1119	17.5206	21.2659	22.2664
1.09	46.2228	57.1935	18.9117	21.3692	21.4797
1.09067	47.9331	54.6298	18.7455	20.2122	20.6779
1.09133	45.9074	55.5573	19.0031	19.7331	22.0833
1.092	46.761	54.8796	18.4523	19.081	20.6799
1.09267	46.9031	54.4509	19.1347	21.3635	20.6343
1.09333	46.3853	55.32	17.7975	19.4438	20.6812
1.094	47.0162	54.801	18.6398	17.9037	19.1043
1.09467	46.6756	55.0476	18.0328	18.984	21.5389
1.09533	47.0414	53.0025	19.2561	19.9005	20.6276
1.096	48.2222	53.3474	18.9511	19.6979	22.2822
1.09667	46.0501	54.7638	19.2284	18.5332	20.3018
1.09733	48.6686	53.8513	19.9611	21.2516	19.6824
1.098	46.9712	52.7871	19.4001	19.0813	20.0971
1.09867	45.3745	53.5458	18.9786	19.402	22.4364
1.09933	47.0538	52.0705	19.9604	17.7845	23.1782
1.1	45.1096	52.947	17.9533	18.6668	18.1507
1.10067	45.4751	51.612	19.7086	19.4469	21.0233
1.10133	44.9999	51.4173	19.5312	19.6765	21.1505
1.102	47.0672	53.2742	19.917	18.1558	21.4431
1.10267	47.137	51.3016	19.5391	18.7764	21.2406
1.10333	47.1391	53.3714	18.4866	18.8078	21.9223
1.104	46.36	54.1425	19.5201	16.505	21.3216
1.10467	46.1135	54.5209	18.8418	18.6958	19.4173
1.10533	45.872	53.9191	19.1828	17.9321	21.4334
1.106	45.7281	56.0814	19.874	19.8457	20.4671
1.10667	45.572	53.4122	17.6234	17.5681	19.6942
1.10733	46.4699	53.2215	17.8327	18.787	20.8429
1.108	44.9683	52.2427	17.3642	16.4696	20.0705
1.10867	42.5945	52.287	18.7076	17.8134	21.11
1.10933	43.6023	52.0626	16.4337	18.6188	20.0796
1.11	42.9308	51.1939	18.476	19.4195	19.6047
1.11067	43.4813	51.7658	17.5729	17.5978	19.4209
1.11133	42.5815	51.2195	19.2186	18.3396	17.8132
1.112	43.2782	51.7838	18.6359	19.672	19.4526
1.11267	44.4558	53.511	17.4231	18.3335	18.7065
1.11333	43.8892	51.1791	16.5675	17.4546	17.8932
1.114	44.4915	50.6955	17.2924	18.6008	18.6014
1.11467	43.348	49.849	17.2355	18.6151	18.5823
1.11533	44.7012	49.8763	16.76	21.4362	17.794
1.116	45.0814	49.1381	15.0144	20.5226	17.9868
1.11667	43.682	50.2138	18.485	19.7812	19.1462
1.11733	45.1471	49.7302	17.052	22.2215	22.5274
1.118	44.0382	52.3939	17.705	21.6096	18.9465
1.11867	42.0431	52.7205	15.6523	20.1436	20.1682
1.11933	44.2978	50.0893	17.9206	18.783	16.3977
1.12	44.539	49.8827	16.2948	20.1604	19.8322
1.12067	44.1294	49.4422	15.7265	17.927	17.9687
1.12133	43.7882	48.6652	16.5326	20.7534	18.3263
1.122	41.643	48.738	15.8719	18.7723	17.6141
1.12267	43.1828	51.3375	16.6473	17.6118	22.225
1.12333	42.5089	46.7555	17.7804	20.4957	18.9131
1.124	42.0567	49.9786	16.9234	20.5344	19.7167
1.12467	42.3478	51.6475	17.7459	18.823	18.5583
1.12533	43.063	48.1709	17.4693	20.178	19.4831
1.126	44.717	50.7286	17.6037	18.8138	21.7347
1.12667	45.2484	53.1447	16.1681	18.0548	20.4598
1.12733	45.9685	48.8635	17.3424	18.4362	18.5474
1.128	43.6682	48.6838	16.0235	18.0631	18.6779
1.12867	45.6152	49.093	15.6977	19.3706	17.4923
1.12933	45.7659	47.7075	14.8834	19.4747	19.8537
1.13	43.9289	49.5936	14.1198	18.3413	19.5072
1.13067	43.7877	51.4624	14.6945	18.1497	17.8651
1.13133	44.7789	49.7058	15.6564	19.7029	17.3418
1.132	45.0726	52.1077	13.5941	19.7786	18.8792
1.13267	45.6179	48.3765	14.5219	18.6298	21.4969
1.13333	44.8506	47.771	14.7594	19.3904	21.7131
1.134	45.0992	51.6436	15.0437	18.0333	18.8513
1.13467	47.1262	48.3468	15.693	17.4512	17.7238
1.13533	47.3639	49.5506	16.7577	17.1531	17.4722
1.136	45.9454	49.2885	15.7988	16.2455	17.7789
1.13667	44.788	47.2909	15.8425	17.0245	20.1103
1.13733	42.6528	45.4456	17.938	16.9852	17.5087
1.138	43.1245	49.6764	17.4551	15.2315	18.3043
1.13867	44.2337	48.5257	17.2892	16.039	20.3411
1.13933	43.8764	48.7312	17.66	16.7371	17.8168
1.14	43.3204	51.9351	14.8845	16.8012	18.3689
1.14067	42.6743	48.9373	14.6244	16.6357	16.8302
1.14133	42.3607	47.3044	13.4964	18.0472	17.4162
1.142	42.6217	47.8573	15.344	18.4798	15.4736
1.14267	42.7936	44.9862	16.3119	18.5405	17.5999
1.14333	44.3505	47.85	14.8224	19.6104	17.9748
1.144	42.9902	48.0451	14.6514	17.2562	14.6506
1.14467	44.0317	46.7605	14.7956	18.8098	16.8413
1.14533	43.7216	48.3996	14.6259	19.0281	14.6644
1.146	43.4984	47.1915	16.4607	18.7489	15.0822
1.14667	44.314	44.8621	13.6789	18.4089	17.4607
1.14733	42.8687	45.2294	14.974	17.8641	17.4391
1.148	43.0514	47.4538	15.1964	16.5437	17.8436
1.14867	42.6976	47.5327	16.1367	18.3429	15.7793
1.14933	41.5544	48.1778	17.1426	18.351	18.5686
1.15	42.9205	47.1092	16.1638	18.4666	19.0816
1.15067	40.8542	45.6565	15.2489	19.3342	17.0468
1.15133	42.9795	48.6915	17.1067	19.2401	17.9658
1.152	42.8026	45.1118	16.7466	18.3446	16.5968
1.15267	41.1004	47.2132	19.7131	19.2466	17.6659
1.15333	41.5744	44.6272	18.6101	19.0475	14.9761
1.154	42.8519	45.6258	18.7163	18.6958	18.6816
1.15467	41.1702	50.2014	18.2118	19.3744	15.8324
1.15533	41.3221	48.2107	20.2902	18.9204	16.7398
1.156	39.4504	49.0073	19.0232	19.8514	17.8429
1.15667	40.2943	45.9869	18.036	22.5835	18.3974
1.15733	40.4147	47.2185	16.7679	18.8078	18.4085
1.158	41.3085	46.1658	16.3959	20.1735	15.2296
1.15867	41.5886	46.3981	16.3833	20.9145	17.0421
1.15933	41.7612	49.1402	16.9863	21.2162	16.977
1.16	41.4084	45.5423	17.7441	20.9038	17.9228
1.16067	41.1331	47.1686	16.3295	21.0379	18.8738
1.16133	41.546	44.5185	16.916	19.4111	17.4826
1.162	42.5823	44.2723	17.6053	19.7584	15.6368
1.16267	41.8207	45.2103	16.1916	18.7303	15.488
1.16333	41.9588	44.1416	16.5346	17.2001	14.9935
1.164	41.5808	47.8344	15.3952	18.4437	15.8837
1.16467	42.9944	43.8373	15.9845	18.366	15.9274
1.16533	42.5002	45.246	13.8822	18.708	14.9467
1.166	42.2712	42.3582	14.5094	19.9	16.5729
1.16667	42.7509	44.6166	15.6194	18.863	17.0304
1.16733	44.1063	45.7592	15.2444	20.4645	14.3693
1.168	42.5983	45.7012	15.6972	19.2861	14.7006
1.16867	41.6856	45.5516	15.9684	19.545	15.2616
1.16933	40.1865	45.2491	15.2211	19.4657	14.7278
1.17	42.5745	46.1157	15.0393	18.4019	15.1832
1.17067	41.9424	45.6095	16.613	19.2782	14.8772
1.17133	39.9226	45.9857	15.1167	18.7687	12.18
1.172	39.4177	45.0992	14.4613	19.9476	16.2733
1.17267	39.5298	45.6233	15.3256	19.8928	15.7307
1.17333	40.9779	41.3541	15.1834	20.319	16.5303
1.174	41.2616	45.889	15.5474	19.0191	16.2431
1.17467	40.9468	43.427	13.7239	18.7159	19.3123
1.17533	43.128	44.9524	14.7669	18.1785	16.3109
1.176	40.3933	42.6277	15.2684	16.9368	17.91
1.17667	40.6933	39.5282	14.4166	18.0555	15.2341
1.17733	40.9696	43.1387	14.2403	16.8359	17.1956
1.178	38.2648	43.1073	14.9168	16.6484	17.3361
1.17867	40.7106	43.39	14.2335	17.4572	17.6175
1.17933	39.7955	44.0556	13.0237	16.7832	12.9421
1.18	40.2092	45.3377	14.4576	17.6196	17.8527
1.18067	40.3528	44.0447	14.4031	16.3964	17.9653
1.18133	40.4645	43.0524	13.2182	16.0771	17.2365
1.182	39.8209	43.3579	13.8439	15.0915	15.5345
1.18267	37.9422	41.8504	14.1744	15.8614	16.5237
1.18333	39.5637	38.8683	13.7912	16.7853	15.4086
1.184	39.3926	45.7975	13.3769	17.2031	17.068
1.18467	40.3792	42.7874	12.7351	17.2792	15.9857
1.18533	39.2244	42.3795	11.492	15.9677	16.6455
1.186	39.7078	44.5965	13.4383	15.7442	15.0504
1.18667	39.5078	44.7882	12.7992	16.5	15.9963
1.18733	40.5638	43.6774	13.2609	16.5451	15.9114
1.188	41.6678	43.4705	11.621	17.0277	19.1017
1.18867	40.5264	44.1031	12.2599	17.6492	17.2096
1.18933	40.0028	43.2564	12.6738	18.1386	18.568
1.19	41.1667	40.5809	13.828	17.4614	15.7146
1.19067	39.895	42.4975	13.6725	18.072	15.4867
1.19133	38.8987	41.2094	14.0128	17.2561	19.71
1.192	40.27	41.9643	13.2955	15.8244	16.3867
1.19267	39.1081	41.8625	14.1364	16.7023	16.4628
1.19333	38.3728	42.7254	14.0883	17.6141	18.9193
1.194	38.4427	41.738	12.8947	15.6174	16.5054
1.19467	38.4188	42.2333	13.4113	16.9412	14.856
1.19533	39.4293	39.7826	14.0333	16.8728	14.4632
1.196	36.6473	39.1089	12.501	15.2855	15.7332
1.19667	38.9268	41.5096	13.7374	17.3454	16.0993
1.19733	38.4632	39.5417	13.8116	16.6401	16.0258
1.198	36.4858	41.4853	12.7341	16.3807	16.1279
1.19867	37.9536	41.7389	12.5724	15.4083	14.1676
1.19933	37.91	42.3291	12.593	15.9775	16.316
1.2	37.6112	41.6309	12.5103	17.9732	17.9573
1.20067	37.9092	38.8691	12.9288	17.5572	15.4585
1.20133	36.7458	40.5895	13.1095	16.2886	13.0612
1.202	38.3353	41.5715	12.2003	15.3077	13.2029
1.20267	39.3375	41.7206	13.2405	16.198	13.1159
1.20333	39.3754	42.7364	12.1889	16.3301	14.7327
1.204	37.2599	41.9098	11.3854	17.056	15.2325
1.20467	37.3974	38.081	12.8544	17.5637	16.3579
1.20533	37.0392	40.4643	11.9681	17.3534	14.6207
1.206	38.5279	41.2779	11.5399	16.2621	16.2441
1.20667	38.1557	40.1878	13.214	17.5052	18.6283
1.20733	39.0219	38.0308	13.1231	16.7939	17.5003
1.208	39.7914	38.7124	12.0597	16.14	15.8598
1.20867	38.588	39.2868	12.3198	17.782	18.8624
1.20933	37.0947	39.5604	11.6524	16.9552	19.9977
1.21	38.4148	39.3231	10.9736	18.2881	14.4247
1.21067	37.4373	39.6856	12.2348	17.6616	20.5099
1.21133	38.1617	38.8752	11.8524	16.8113	17.0593
1.212	38.1366	38.5943	11.3609	17.8023	12.8719
1.21267	38.3028	40.7109	11.1896	16.5964	16.962
1.21333	34.5847	39.0616	10.8502	18.0315	15.9048
1.214	34.3323	41.9813	12.1913	18.3707	16.1177
1.21467	36.4664	38.8773	12.0054	15.1068	16.9637
1.21533	38.459	41.6988	11.2829	16.412	13.1899
1.216	37.5406	43.1309	11.9195	17.6372	13.932
1.21667	34.866	41.0982	10.6888	18.2573	18.2706
1.21733	35.5166	38.3709	11.4003	17.6646	16.9582
1.218	34.9625	41.5679	10.3618	17.7911	18.1252
1.21867	36.0432	38.7733	11.5141	17.9312	14.8435
1.21933	35.3361	41.2325	11.374	16.1607	15.9138
1.22	36.1557	41.2703	11.9432	16.7015	17.2637
1.22067	35.4476	39.9547	12.5552	17.0238	16.5754
1.22133	38.5033	39.9144	10.5936	16.079	16.6325
1.222	38.0739	38.5137	10.66	14.8475	13.8257
1.22267	39.1503	38.9581	10.0131	15.2459	17.6263
1.22333	38.1657	39.163	9.86877	16.3265	16.6312
1.224	37.4479	39.9136	10.055	15.7131	17.9831
1.22467	35.5364	41.5524	9.39085	15.3869	16.3687
1.22533	33.7228	39.8114	11.1006	17.9476	17.1201
1.226	37.2089	40.1685	10.4172	16.1474	15.4732
1.22667	35.0801	38.0202	11.9065	17.1142	16.305
1.22733	35.6899	40.4097	11.7446	14.972	17.8828
1.228	37.2862	38.7849	10.7831	13.9226	16.3595
1.22867	37.3037	38.8358	11.585	13.672	16.0379
1.22933	37.8861	37.3293	11.3459	15.3857	16.2521
1.23	37.354	39.6361	10.4258	14.7692	14.136
1.23067	39.1485	37.382	11.4423	14.2734	15.5731
1.23133	38.9038	37.959	10.1158	14.0838	16.9711
1.232	36.8914	38.0941	10.117	15.1822	16.3851
1.23267	37.7242	35.9719	10.5813	14.1771	14.5141
1.23333	37.8711	36.1602	11.3825	16.0401	17.2694
1.234	37.597	37.301	11.6238	15.639	17.9177
1.23467	37.4286	39.8046	11.5907	15.6033	15.3681
1.23533	37.9731	37.0419	12.0022	13.815	13.0588
1.236	37.3706	38.4972	9.58426	14.7139	14.4686
1.23667	35.58	40.0251	9.79329	15.9373	12.9402
1.23733	37.1413	37.7335	10.8591	14.2498	13.4463
1.238	36.8455	37.4056	10.1247	15.1556	15.8626
1.23867	36.3653	40.1757	10.8946	15.4405	11.9112
1.23933	37.3243	37.7704	11.5042	16.5147	16.4088
1.24	36.3483	37.9752	10.4027	14.9149	15.6289
1.24067	36.7943	39.939	11.7898	14.1421	16.6891
1.24133	37.3143	39.1973	10.5621	13.7557	16.3162
1.242	36.4808	36.0105	10.1266	16.6404	15.8619
1.24267	36.7405	39.7657	12.2823	14.3426	16.2743
1.24333	36.0759	36.12	10.7602	16.0611	13.1944
1.244	34.8588	38.3343	8.95945	16.8655	14.1741
1.24467	36.2071	34.9139	10.1832	13.9839	16.503
1.24533	35.9802	36.8841	9.66063	13.4597	14.2719
1.246	35.5921	37.2711	8.79412	13.2711	15.0611
1.24667	35.5085	38.7312	9.83863	13.2614	14.9936
1.24733	34.8835	38.3846	11.0139	11.8392	16.8121
1.248	35.4986	36.2474	12.1041	12.2008	15.4651
1.24867	34.6245	36.3636	11.5393	10.5594	15.2081
1.24933	34.7757	37.3008	12.876	12.2101	12.7894
1.25	34.8823	36.9607	8.39861	12.3084	13.4222
1.25067	34.0576	36.1813	11.3009	11.3631	17.0378
1.25133	36.2251	39.5365	10.9882	11.9751	13.8097
1.252	33.9716	40.2816	11.1326	11.655	12.1777
1.25267	32.9887	37.2274	10.999	10.8873	15.3503
1.25333	34.9698	36.598	10.5196	11.7509	15.9067
1.254	35.2549	36.3588	11.1819	10.2002	15.4343
1.25467	34.2467	35.0466	10.9941	11.5886	12.5613
1.25533	34.1153	35.0491	11.0151	11.0986	16.9165
1.256	36.6628	35.1365	10.4014	11.0193	13.4027
1.25667	34.6212	35.1397	10.7937	10.2944	13.3648
1.25733	35.4725	37.8303	9.80344	9.77749	14.5681
1.258	36.051	36.5023	9.95864	11.3378	16.3189
1.25867	34.8112	34.586	10.4191	9.53194	12.6569
1.25933	37.3506	33.125	10.3043	11.028	12.6271
1.26	36.1803	35.6533	9.80052	10.7164	15.4692
1.26067	38.6597	36.72	9.96567	11.5661	16.1766
1.26133	38.7825	38.2607	9.5551	10.99	14.3569
1.262	38.8471	35.5482	10.6906	11.7758	15.3478
1.26267	37.9134	39.1029	9.84712	10.4906	12.444
1.26333	38.4511	37.494	9.93186	9.88326	14.9371
1.264	39.4318	40.7244	9.7679	11.1896	15.3532
1.26467	37.7546	37.3106	9.15781	9.70603	14.6145
1.26533	38.6317	40.3856	8.86884	10.6307	13.3316
1.266	37.8407	38.2829	7.63291	9.80738	13.6521
1.26667	37.3175	38.949	8.72189	11.3299	14.0169
1.26733	37.056	35.6687	8.91565	10.5391	16.5162
1.268	36.4814	40.194	9.22549	10.2545	14.9162
1.26867	37.3386	37.2534	10.1504	9.27616	13.7487
1.26933	36.3423	34.2325	10.1848	9.95122	13.3915
1.27	35.8334	37.2931	9.04607	10.3782	12.7372
1.27067	35.3438	38.5912	9.23176	10.475	12.9695
1.27133	35.6173	37.2718	8.67917	7.8382	12.3369
1.272	36.2449	37.9203	8.50875	9.36803	14.025
1.27267	34.7177	38.6918	8.54519	10.247	16.6532
1.27333	34.8226	37.0321	8.39689	10.1859	13.5702
1.274	34.0574	35.7947	8.46795	9.05935	12.5219
1.27467	36.5589	35.055	9.59001	9.75223	14.7014
1.27533	34.813	36.3808	8.10013	8.69914	15.4399
1.276	34.6554	36.4996	9.71893	9.15222	14.1184
1.27667	35.6506	37.2602	7.87219	9.01589	14.9267
1.27733	36.2782	35.1382	8.30519	8.64518	14.8762
1.278	34.5968	36.3796	8.99609	8.24827	14.4248
1.27867	33.3969	36.2648	8.6524	9.33879	13.8026
1.27933	33.8867	37.1155	7.93715	8.16451	13.4526
1.28	33.8793	37.7161	8.70448	8.02133	13.9085
1.28067	34.6653	36.4976	8.30986	8.14304	10.2946
1.28133	34.7922	34.5272	7.50933	8.08373	11.8544
1.282	32.5254	38.8563	8.99813	7.94206	14.7835
1.28267	33.1028	34.2656	8.91548	8.37067	14.7649
1.28333	33.9833	38.4293	8.36441	9.65904	12.3124
1.284	33.5011	36.9266	7.92805	7.83124	14.4471
1.28467	34.2377	37.4515	8.26608	7.71676	15.7754
1.28533	35.0305	37.5543	7.02418	9.30352	13.3366
1.286	35.5714	36.3707	8.02791	8.15891	16.2737
1.28667	34.3638	36.0395	9.81947	7.59473	13.4937
1.28733	35.0865	35.185	9.31957	8.64815	15.6657
1.288	34.9345	33.896	10.0126	6.71544	13.9043
1.28867	34.9656	36.229	9.54233	9.56787	11.8659
1.28933	36.6065	36.5828	8.53434	7.32006	14.8703
1.29	36.9298	33.936	8.82977	7.43369	14.7541
1.29067	37.3853	36.2437	9.67848	7.54214	16.1816
1.29133	35.2031	33.3453	9.35734	7.95737	17.0358
1.292	36.346	36.6619	8.36499	7.66622	13.3757
1.29267	36.0457	36.8294	8.6622	8.16267	12.3495
1.29333	37.2398	35.0282	8.14281	7.05909	13.0034
1.294	36.01	36.2792	9.96737	7.00265	12.5525
1.29467	35.2763	36.9259	8.36095	8.06324	11.77
1.29533	35.713	36.5438	8.24676	8.20154	13.2
1.296	36.6178	36.8683	9.68504	8.46799	11.2604
1.29667	36.1364	34.387	10.043	10.2831	14.4105
1.29733	36.1668	36.5284	8.98486	9.02648	11.2689
1.298	35.2294	36.7146	9.28588	6.49967	10.543
1.29867	37.4783	31.5342	8.80731	10.4508	9.97799
1.29933	36.0715	34.9364	9.34728	8.06108	12.6723
1.3	35.625	32.9357	8.74179	9.49042	12.9435
1.30067	36.0694	37.1687	9.53328	9.73181	9.89614
1.30133	34.7655	36.5982	8.78366	10.9323	13.5614
1.302	35.3121	33.9093	8.28171	10.6027	12.7308
1.30267	35.2181	35.1279	7.39289	9.98952	15.2913
1.30333	36.3166	37.2572	8.65508	9.96744	14.569
1.304	35.555	35.9543	8.28668	10.0224	11.8817
1.30467	33.8912	36.983	10.1121	10.3404	11.6938
1.30533	34.2618	34.1044	8.64696	10.0929	13.017
1.306	35.4332	35.0193	8.31287	9.05467	13.7389
1.30667	35.7892	33.551	9.75062	10.2414	13.993
1.30733	34.6854	35.6523	9.76836	9.92088	14.3757
1.308	35.1647	35.1851	8.33264	10.2508	13.2341
1.30867	34.3305	32.3436	8.83214	10.1002	10.5055
1.30933	33.5984	33.3349	8.59113	12.3838	12.0554
1.31	32.9726	34.4734	8.75701	14.0659	14.1183
1.31067	35.2496	29.6799	9.27451	12.4752	13.4393
1.31133	34.1961	32.4187	10.1917	12.2363	10.4217
1.312	34.3505	33.036	10.1913	10.9186	10.1414
1.31267	33.4245	34.0739	7.42239	10.2812	12.6338
1.31333	35.9343	32.6897	9.24586	11.0229	12.0856
1.314	35.0606	34.0433	9.18894	11.4755	12.8739
1.31467	36.7315	31.9182	8.92206	9.98335	13.5984
1.31533	35.1597	32.6014	7.57345	12.7371	13.9635
1.316	34.7208	35.3407	7.81701	9.89143	10.9342
1.31667	34.1693	35.1301	8.30101	9.0123	10.8601
1.31733	35.6426	34.4421	8.07223	9.87416	14.1116
1.318	35.6362	34.9188	9.01411	11.1908	15.0088
1.31867	36.1547	34.1086	8.40766	10.5959	11.1946
1.31933	33.7344	33.995	8.58212	9.9937	11.1889
1.32	34.1905	31.9601	7.6613	11.2247	12.9879
1.32067	33.6082	32.457	8.42852	10.1621	13.1334
1.32133	33.5481	31.9704	8.58657	9.58476	10.519
1.322	34.343	31.1621	8.77626	10.2933	13.1534
1.32267	34.3304	32.8386	8.0276	11.6833	11.8149
1.32333	33.6073	35.0227	8.0423	10.0361	11.3217
1.324	32.3763	32.0338	8.76239	9.49636	12.1811
1.32467	32.737	31.9912	6.90579	9.00297	12.5891
1.32533	32.8415	31.197	8.29229	10.7321	8.92592
1.326	33.4518	32.1719	8.32699	7.53783	10.7623
1.32667	31.8219	33.5929	8.84221	9.92562	11.8045
1.32733	33.192	34.5329	8.71689	8.45928	10.1114
1.328	34.0384	30.6754	7.38851	9.81998	12.6834
1.32867	34.0352	31.3053	7.04451	9.25937	11.5408
1.32933	33.3572	34.64	8.74673	10.1888	15.414
1.33	32.5061	33.7001	7.49566	9.3615	11.0678
1.33067	32.9457	30.7266	9.5476	9.33486	11.614
1.33133	32.5242	33.4383	9.17319	8.74273	13.1642
1.332	34.023	31.3569	8.3423	10.7189	10.9181
1.33267	33.4245	33.8184	9.70133	9.0123	13.5111
[truncated: 26,501 more rows]

## Sheet: Panel g
100uA	150uA	200uA
1.46863	10.6291	17.642
5.44132	18.6287	41.0325
5.6397	29.4488	37.8995
3.58886	8.02508	11.0649
1.36638	6.70953	20.7459
0.68846	2.54894	12.6573
10.7609	25.6699	33.3869
