# Supplementary material for: Differential synaptic depression mediates the therapeutic effect of deep brain stimulation
Source: Nat Neurosci. 2025 Oct 16;28(12):2575–87. doi: 10.1038/s41593-025-02088-w (PMC12672378; doi:10.1038/s41593-025-02088-w)
Supplement: Supplementary file 21 — Statistical source data. [file 41593_2025_2088_MOESM21_ESM.xlsx]

## Sheet: Panel d
Wavelengeth (nm)	Daseline	DBS
315.755	0.004156	0.002724
316.143	0.006151	0.004977
316.531	-0.00333	-0.00441
316.92	0.003092	0.002047
317.308	0.002649	0.001776
317.696	0.009105	0.008416
318.085	0.001167	-0.0002
318.473	0.007943	0.007498
318.861	-0.00223	-0.00378
319.249	-6.1e-05	-0.00262
319.637	0.007287	0.004866
320.025	0.002542	0.001212
320.413	0.001149	0.000435
320.801	0.006305	0.005381
321.189	-0.00182	-0.00287
321.577	0.003011	0.001195
321.965	0.0002	-0.00129
322.352	-0.00309	-0.00558
322.74	0.003805	0.002884
323.128	0.002557	0.001581
323.515	0.003572	0.002416
323.903	-0.00309	-0.00437
324.29	0.001114	0.000106
324.678	0.004121	0.003285
325.065	-0.00194	-0.00339
325.453	0.003081	0.001749
325.84	0.000351	-0.00076
326.227	0.000825	-0.00077
326.615	-0.00094	-0.00258
327.002	-0.00176	-0.00363
327.389	-0.00367	-0.00524
327.776	-0.00642	-0.00866
328.163	-0.00112	-0.00249
328.55	0.005263	0.004404
328.937	-0.00413	-0.00585
329.324	-0.00235	-0.00414
329.711	-0.00177	-0.00342
330.098	-0.00445	-0.00579
330.485	0.004447	0.003605
330.871	0.003537	0.001686
331.258	0.001075	-0.00041
331.645	-0.00157	-0.00327
332.031	0.00084	-0.00072
332.418	0.003228	0.001473
332.804	0.000616	-0.00117
333.191	0.000836	-0.00057
333.577	0.001728	0.000164
333.964	-0.00092	-0.00258
334.35	0.002397	0.00042
334.736	0.001954	0.000891
335.123	0.009173	0.008316
335.509	0.003605	0.002208
335.895	0.000243	-0.00161
336.281	0.003482	0.001893
336.667	-0.00218	-0.00429
337.053	-0.00202	-0.00371
337.439	6.14e-05	-0.00212
337.825	-0.0023	-0.00432
338.211	-0.00243	-0.00567
338.597	-0.00229	-0.00402
338.982	0.011745	0.01071
339.368	-2e-05	-0.00167
339.754	0.005857	0.004169
340.14	-4.6e-05	-0.00156
340.525	0.000941	-0.00039
340.911	0.005601	0.004569
341.296	0.002397	0.00079
341.682	-0.00118	-0.00343
342.067	-0.00148	-0.00253
342.453	0.0035	0.002204
342.838	0.003256	0.00217
343.223	-0.00304	-0.00452
343.608	0.001702	0.000317
343.994	0.001877	0.000388
344.379	0.000456	-0.00071
344.764	0.001511	0.000174
345.149	0.004184	0.003267
345.534	0.001704	4.98e-05
345.919	-0.00195	-0.00382
346.304	0.002989	0.001979
346.689	0.004239	0.002812
347.074	0.007482	0.005827
347.458	0.004886	0.003494
347.843	0.009688	0.008895
348.228	0.002963	0.001175
348.612	0.00423	0.002552
348.997	-0.00038	-0.00184
349.382	0.007193	0.006229
349.766	0.012859	0.012228
350.151	-0.00061	-0.00259
350.535	0.010576	0.009481
350.919	-0.00102	-0.00066
351.304	0.005329	0.004701
351.688	0.008675	0.008423
352.072	0.002458	0.001324
352.456	0.014495	0.014557
352.841	0.011669	0.01099
353.225	-0.00276	-0.00385
353.609	0.004202	0.003738
353.993	0.003015	0.003083
354.377	-0.00369	-0.00474
354.761	0.007495	0.007326
355.144	0.003737	0.002074
355.528	-0.00488	-0.00609
355.912	0.013004	0.013167
356.296	0.000261	-0.00015
356.679	0.001616	0.001795
357.063	0.0078	0.0067
357.447	0.000807	0.000628
357.83	0.007456	0.007249
358.214	-0.0025	-0.00367
358.597	0.006116	0.004726
358.981	0.00061	-0.00031
359.364	-0.00097	-0.0012
359.747	0.001509	0.001
360.131	0.000193	-0.00094
360.514	0.002017	0.001634
360.897	0.007208	0.005672
361.28	-0.00239	-0.00415
361.663	0.001129	0.00105
362.046	0.007438	0.006823
362.429	0.004353	0.003381
362.812	0.005574	0.004328
363.195	0.000577	-0.00094
363.578	0.00127	0.000496
363.961	0.001261	0.000488
364.344	-0.00278	-0.00352
364.726	-0.0022	-0.00274
365.109	-0.00037	-0.00101
365.492	-0.00033	-0.0019
365.874	-0.00016	-0.00019
366.257	-0.0034	-0.00483
366.639	0.002982	0.002176
367.022	0.008877	0.008977
367.404	0.000831	-0.00013
367.786	-0.00226	-0.00101
368.169	0.003127	0.002054
368.551	0.009511	0.009361
368.933	-0.00293	-0.00404
369.315	-0.00025	-0.00179
369.697	0.010504	0.010587
370.08	0.00609	0.006186
370.462	0.003664	0.003327
370.844	-0.00935	-0.00985
371.226	0.004697	0.004361
371.607	-0.00465	-0.00537
371.989	0.003311	0.003103
372.371	-0.00188	-0.00261
372.753	-0.00189	-0.00278
373.134	0.005349	0.00479
373.516	0.007552	0.005936
373.898	0.012655	0.011967
374.279	0.002778	0.001698
374.661	0.004612	0.003906
375.042	-9e-05	-0.00044
375.424	-0.00475	-0.00482
375.805	-0.00685	-0.00809
376.186	0.008598	0.008426
376.568	0.002132	0.004168
376.949	0.002377	0.00349
377.33	0.003645	0.002696
377.711	-0.00185	-0.00201
378.092	0.00105	0.000293
378.474	0.010513	0.009594
378.855	-0.00152	-0.00096
379.236	0.008061	0.007443
379.616	0.001559	0.000825
379.997	0.003546	0.00316
380.378	-0.00207	-0.00347
380.759	0.001307	0.000353
381.14	0.001947	0.001594
381.52	0.001778	0.002025
381.901	-0.00289	-0.00324
382.282	-0.00046	-0.00098
382.662	0.002895	0.0012
383.043	-0.0027	-0.00379
383.423	0.004175	0.00349
383.803	0.007243	0.008192
384.184	-0.00782	-0.0085
384.564	0.000539	-0.00078
384.944	0.002697	0.001356
385.325	0.012515	0.01345
385.705	0.003502	0.003443
386.085	0.013188	0.014016
386.465	-0.00061	-0.00111
386.845	0.004414	0.003756
387.225	0.003351	0.004113
387.605	-0.00435	-0.0042
387.985	-0.00526	-0.00596
388.365	0.00216	0.001241
388.745	0.001596	0.00219
389.124	0.003353	0.004466
389.504	-0.00041	-0.00097
389.884	-0.0003	-0.00167
390.263	2.41e-05	0.000554
390.643	0.009943	0.010595
391.022	0.011309	0.012775
391.402	0.000759	-0.00038
391.781	0.005798	0.00644
392.161	0.004965	0.005098
392.54	-0.00388	-0.00462
392.919	0.009259	0.00929
393.299	0.010219	0.010786
393.678	0.006392	0.006579
394.057	0.003219	0.001989
394.436	0.008737	0.008695
394.815	0.000548	0.000484
395.194	0.002726	0.002893
395.573	0.00489	0.003843
395.952	0.006528	0.006392
396.331	0.00405	0.004075
396.71	0.004379	0.005076
397.089	0.004344	0.003347
397.467	-0.00122	-0.00226
397.846	-0.00073	-0.00151
398.225	0.0063	0.005974
398.603	0.004914	0.004877
398.982	0.001956	0.002287
399.36	0.004465	0.005243
399.739	-0.00803	-0.00798
400.117	0.000702	0.000451
400.495	0.00171	0.001304
400.874	-0.00292	-0.0016
401.252	0.001963	0.002325
401.63	-0.00318	-0.00354
402.008	0.008355	0.007852
402.387	-0.00108	-0.00137
402.765	0.000921	0.000819
403.143	0.001759	0.001167
403.521	-0.00691	-0.00704
403.899	0.004941	0.006192
404.276	-0.00532	-0.00534
404.654	-0.0007	-0.00139
405.032	-0.00049	2.4e-05
405.41	0.000441	-0.00069
405.788	-0.00445	-0.00471
406.165	0.004965	0.004719
406.543	0.004478	0.004854
406.92	0.002774	0.00257
407.298	0.000474	-0.00031
407.675	-0.00193	-0.00207
408.053	0.007186	0.008313
408.43	-0.004	-0.00444
408.808	0.000607	0.001244
409.185	0.008164	0.007777
409.562	0.014493	0.013801
409.939	0.004235	0.004697
410.316	0.008142	0.009272
410.693	0.004544	0.005152
411.071	0.003401	0.003707
411.448	0.000544	0.000983
411.824	-0.00381	-0.00482
412.201	0.008559	0.008467
412.578	-0.00503	-0.00513
412.955	-0.00019	-0.00043
413.332	-0.00591	-0.00641
413.709	0.00311	0.003719
414.085	0.000344	0.000734
414.462	-0.00209	-0.00189
414.838	0.004864	0.004832
415.215	0.002167	0.00262
415.591	0.004489	0.005757
415.968	0.002965	0.003075
416.344	0.00518	0.005208
416.721	0.001741	0.002298
417.097	0.002184	0.00239
417.473	0.002522	0.002817
417.849	0.001061	0.000364
418.225	0.008147	0.009621
418.602	0.004778	0.004352
418.978	0.00202	0.002338
419.354	0.001419	0.002107
419.73	-0.00349	-0.0033
420.106	0.003046	0.003272
420.481	0.004559	0.004829
420.857	0.001592	0.001541
421.233	0.005226	0.005618
421.609	0.007434	0.008845
421.984	-0.00846	-0.00955
422.36	-0.00893	-0.00983
422.736	-0.01176	-0.01337
423.111	0.007829	0.008393
423.487	0.002607	0.003077
423.862	0.002537	0.002921
424.238	-0.00123	-0.00226
424.613	0.004563	0.005453
424.988	0.000158	0.000553
425.363	-0.00488	-0.00471
425.739	-0.00011	0.000115
426.114	0.006302	0.006881
426.489	0.001215	0.001572
426.864	0.00493	0.004289
427.239	-0.0013	-0.00222
427.614	-0.00449	-0.00515
427.989	0.000706	0.001349
428.364	-0.00381	-0.00371
428.739	0.000441	0.001166
429.113	0.002919	0.002755
429.488	0.019394	0.020771
429.863	0.006818	0.006827
430.238	-0.00294	-0.00218
430.612	-0.0068	-0.00702
430.987	-0.00056	-0.00034
431.361	-0.00303	-0.00309
431.736	0.000768	0.001524
432.11	0.002202	0.002624
432.484	-0.00346	-0.00383
432.859	0.011416	0.012249
433.233	-0.00448	-0.00555
433.607	0.012866	0.013984
433.981	0.004081	0.005902
434.356	0.010212	0.012387
434.73	0.003897	0.004107
435.104	0.000268	8.44e-05
435.478	0.00346	0.004377
435.852	0.001283	0.001435
436.225	0.002421	0.00279
436.599	0.006868	0.008145
436.973	-0.00115	-0.00015
437.347	-0.00647	-0.00644
437.721	0.002037	0.003954
438.094	0.001627	0.002333
438.468	0.00045	0.001887
438.841	0.002642	0.003696
439.215	0.002322	0.003112
439.588	-0.01157	-0.01124
439.962	-0.00318	-0.00243
440.335	-0.01271	-0.01301
440.708	0.002388	0.001971
441.082	-0.00018	0.001001
441.455	-0.00754	-0.00778
441.828	-0.00473	-0.00458
442.201	0.004221	0.003762
442.574	0.00134	0.002327
442.947	0.000285	0.001185
443.32	-0.00414	-0.00413
443.693	0.005664	0.006927
444.066	0.005938	0.005888
444.439	0.002818	0.002839
444.812	0.006952	0.008449
445.184	0.007748	0.008465
445.557	0.0012	0.002452
445.93	0.00107	0.002282
446.302	0.007116	0.008115
446.675	-3.1e-05	0.000174
447.048	0.005449	0.005922
447.42	0.004447	0.005507
447.792	0.000638	0.00175
448.165	0.001357	0.003427
448.537	0.007438	0.008958
448.909	-0.00104	0.000759
449.282	0.004355	0.004295
449.654	0.000612	0.000505
450.026	0.008919	0.010323
450.398	0.00734	0.008822
450.77	0.006331	0.007477
451.142	0.009813	0.012104
451.514	0.00286	0.003855
451.886	0.00623	0.006705
452.258	-0.00169	-0.00147
452.629	-0.00068	-7.5e-05
453.001	-0.00253	-0.00155
453.373	-0.00255	-0.00163
453.744	0.001318	0.00301
454.116	-0.00865	-0.00726
454.488	-0.0001	0.001512
454.859	-0.00233	-0.00173
455.231	-0.00963	-0.01075
455.602	0.008877	0.010571
455.973	-0.00751	-0.00705
456.345	0.002364	0.002971
456.716	-0.00133	-0.00061
457.087	0.000603	0.001891
457.458	0.004011	0.004509
457.829	-0.00114	3.38e-05
458.201	0.011633	0.013119
458.572	-0.0022	-0.00056
458.943	0.003671	0.004937
459.314	0.000285	0.002419
459.684	0.003713	0.003843
460.055	0.00014	0.001606
460.426	-0.00168	-0.00067
460.797	-0.0029	-0.00068
461.167	-0.00535	-0.00405
461.538	-0.00598	-0.00545
461.909	0.000127	0.000238
462.279	-0.00362	-0.00269
462.65	-0.00081	0.001465
463.02	-0.00041	-0.00022
463.391	-0.00022	0.000635
463.761	-0.00245	-0.00217
464.131	0.007673	0.009654
464.502	0.005129	0.006462
464.872	0.003726	0.004004
465.242	-0.00228	-0.00116
465.612	0.004699	0.005665
465.982	0.000579	0.001339
466.352	-0.0019	-1.5e-05
466.722	-0.0041	-0.00375
467.092	-0.00334	-0.00226
467.462	-0.0037	-0.00349
467.832	0.005792	0.0072
468.202	0.006835	0.007599
468.571	-0.00602	-0.00612
468.941	0.000825	0.00149
469.311	0.001634	0.003472
469.68	0.006127	0.007905
470.05	0.002783	0.005137
470.419	0.002493	0.003539
470.789	0.003974	0.005438
471.158	0.004171	0.005559
471.527	0.002699	0.004176
471.897	0.001697	0.003866
472.266	-0.00103	-0.00014
472.635	-0.0016	-0.001
473.004	-0.00174	-0.00057
473.373	0.000364	0.002283
473.742	0.002392	0.003123
474.111	-0.00314	-0.00267
474.48	-0.00327	-0.00115
474.849	-0.00234	-0.00142
475.218	-0.00344	-0.00195
475.587	0.004671	0.007006
475.956	-0.00562	-0.00611
476.325	0.003241	0.005377
476.693	0.000197	0.000898
477.062	0.006331	0.008391
477.43	-0.00027	0.000908
477.799	0.008886	0.009832
478.167	-0.00091	0.00102
478.536	0.008831	0.012107
478.904	0.012513	0.015646
479.273	-0.00197	-0.00079
479.641	0.005614	0.007225
480.009	0.009265	0.012792
480.377	-0.00266	-0.00183
480.745	-0.0075	-0.0054
481.114	-0.00016	0.000774
481.482	-0.00144	-0.00021
481.85	0.000568	0.001882
482.218	0.003548	0.006625
482.585	0.002678	0.004274
482.953	-0.00097	-0.00092
483.321	0.004807	0.006409
483.689	-0.00242	-0.00144
484.057	0.003998	0.005611
484.424	-0.00656	-0.00474
484.792	-0.00097	0.000276
485.159	0.003803	0.005602
485.527	0.001873	0.003563
485.894	-0.00405	-0.0019
486.262	0.005375	0.007685
486.629	0.003917	0.005677
486.996	0.004305	0.006136
487.364	-0.00829	-0.00743
487.731	0.003638	0.004782
488.098	-0.00817	-0.00801
488.465	-0.00803	-0.0063
488.832	0.004197	0.00609
489.199	0.008693	0.010875
489.566	0.007259	0.00959
489.933	-0.00427	-0.00292
490.3	-0.00372	-0.00204
490.667	0.002956	0.00543
491.034	0.005614	0.007607
491.401	0.006281	0.008275
491.767	0.004232	0.005429
492.134	0.007048	0.010237
492.5	0.000531	0.003861
492.867	0.001013	0.003355
493.234	0.000403	0.002103
493.6	0.002147	0.003091
493.966	0.001507	0.004068
494.333	-0.01205	-0.00938
494.699	0.007603	0.011248
495.065	0.003625	0.006339
495.431	0.012331	0.016768
495.798	0.016938	0.022005
496.164	0.029043	0.035624
496.53	0.019442	0.029192
496.896	0.022607	0.033864
497.262	0.024548	0.039901
497.628	0.026111	0.043094
497.994	0.062748	0.085122
498.359	0.053937	0.078409
498.725	0.043359	0.070071
499.091	0.077281	0.108333
499.457	0.085035	0.119309
499.822	0.081149	0.12044
500.188	0.090699	0.130365
500.553	0.096723	0.14666
500.919	0.093355	0.143127
501.284	0.11105	0.165556
501.65	0.120253	0.180145
502.015	0.105791	0.166731
502.38	0.131988	0.202069
502.745	0.126582	0.197165
503.111	0.098416	0.169815
503.476	0.146316	0.221759
503.841	0.130297	0.208956
504.206	0.116696	0.195349
504.571	0.132676	0.216854
504.936	0.132207	0.216403
505.301	0.134902	0.222363
505.665	0.133211	0.22025
506.03	0.122431	0.211122
506.395	0.141417	0.234414
506.76	0.135586	0.231264
507.124	0.150816	0.247758
507.489	0.13154	0.228762
507.854	0.136323	0.236375
508.218	0.136716	0.23733
508.582	0.137994	0.239541
508.947	0.136961	0.239742
509.311	0.143621	0.247479
509.676	0.141202	0.244364
510.04	0.121556	0.225643
510.404	0.146718	0.253077
510.768	0.134828	0.2402
511.132	0.1191	0.225231
511.496	0.115971	0.219694
511.86	0.142547	0.25035
512.224	0.119025	0.223036
512.588	0.131665	0.236343
512.952	0.122532	0.224216
513.316	0.126113	0.228664
513.68	0.119199	0.219365
514.043	0.12997	0.231376
514.407	0.125319	0.223264
514.771	0.12808	0.227229
515.134	0.121396	0.218391
515.498	0.12469	0.220411
515.861	0.118558	0.210839
516.225	0.108041	0.200007
516.588	0.120247	0.209283
516.951	0.113776	0.202379
517.315	0.110359	0.198628
517.678	0.115093	0.201244
518.041	0.121341	0.206964
518.404	0.114359	0.197387
518.767	0.118475	0.202329
519.13	0.11608	0.195945
519.493	0.093684	0.171616
519.856	0.104984	0.180787
520.219	0.102403	0.176309
520.582	0.105684	0.180573
520.945	0.103043	0.174588
521.307	0.10214	0.169634
521.67	0.108442	0.176692
522.033	0.109482	0.17725
522.395	0.093666	0.157013
522.758	0.092842	0.153877
523.12	0.093316	0.153143
523.483	0.082597	0.141874
523.845	0.083612	0.140988
524.208	0.091206	0.148412
524.57	0.088063	0.142935
524.932	0.085829	0.14005
525.294	0.075816	0.128806
525.656	0.081702	0.133505
526.019	0.087235	0.138342
526.381	0.087866	0.138797
526.743	0.08691	0.136776
527.105	0.083193	0.132283
527.466	0.08018	0.128366
527.828	0.084528	0.131528
528.19	0.081167	0.127299
528.552	0.077671	0.122372
528.914	0.089031	0.133269
529.275	0.080088	0.124267
529.637	0.072851	0.115051
529.998	0.072643	0.115558
530.36	0.087706	0.130206
530.721	0.07645	0.116085
531.083	0.076325	0.116502
531.444	0.070443	0.109496
531.805	0.08325	0.122249
532.167	0.081884	0.121584
532.528	0.079926	0.119832
532.889	0.069207	0.106371
533.25	0.082015	0.119635
533.611	0.075812	0.112965
533.972	0.08636	0.123417
534.333	0.084509	0.120986
534.694	0.087901	0.124182
535.055	0.078244	0.112709
535.416	0.079292	0.114292
535.777	0.076485	0.111026
536.137	0.07979	0.113304
536.498	0.076928	0.110666
536.859	0.075452	0.109189
537.219	0.08007	0.116216
537.58	0.073831	0.106937
537.94	0.084118	0.117232
538.301	0.082432	0.115726
538.661	0.079785	0.113238
539.021	0.081952	0.115044
539.382	0.084987	0.117165
539.742	0.081844	0.113915
540.102	0.083414	0.115259
540.462	0.073735	0.104158
540.822	0.089811	0.122167
541.182	0.080351	0.110359
541.542	0.080967	0.111563
541.902	0.086998	0.117061
542.262	0.075305	0.104022
542.622	0.07104	0.098329
542.982	0.079386	0.105971
543.341	0.066983	0.091605
543.701	0.067128	0.090608
544.061	0.063566	0.085037
544.42	0.060005	0.081723
544.78	0.05945	0.078815
545.139	0.043784	0.061064
545.499	0.064812	0.083019
545.858	0.04247	0.056664
546.217	0.033571	0.045171
546.577	0.035089	0.046097
546.936	0.019504	0.027455
547.295	0.027714	0.035492
547.654	0.020265	0.02711
548.013	0.012644	0.01788
548.372	0.016002	0.020866
548.731	0.009559	0.012984
549.09	0.002349	0.004933
549.449	0.004042	0.005722
549.808	0.002664	0.005041
550.167	0.001579	0.002851
550.525	0.004792	0.007845
550.884	0.002373	0.003931
551.243	0.00205	0.005107
551.601	0.006906	0.008614
551.96	-0.00489	-0.00416
552.318	-0.00367	-0.00306
552.677	-0.00105	-0.00026
553.035	-0.00384	-0.00291
553.394	-8.8e-05	0.00099
553.752	-0.01087	-0.00929
554.11	0.00202	0.002977
554.468	-0.01035	-0.01014
554.826	0.000384	0.002243
555.184	0.002235	0.002946
555.543	0.004678	0.005659
555.901	-0.00016	0.001121
556.258	0.00541	0.006066
556.616	0.005827	0.007991
556.974	-0.00153	-0.0005
557.332	-9e-05	0.000864
557.69	0.000706	0.000759
558.047	0.004866	0.005859
558.405	-0.0016	-0.00067
558.763	0.00873	0.010591
559.12	-0.00675	-0.00639
559.478	0.004467	0.005533
559.835	0.001482	0.002464
560.193	-0.00983	-0.00927
560.55	-0.00149	-0.00019
560.907	0.008888	0.009922
561.264	0.001518	0.002684
561.622	0.001298	0.001712
561.979	-3.3e-05	0.000702
562.336	0.000235	0.0013
562.693	-0.00092	-0.00088
563.05	-0.00666	-0.00628
563.407	0.006399	0.007366
563.764	-0.00052	0.000116
564.121	0.004428	0.005417
564.477	-0.00563	-0.00652
564.834	0.011114	0.012291
565.191	-0.00692	-0.00705
565.547	0.007723	0.008279
565.904	0.002252	0.002672
566.261	-0.00515	-0.00563
566.617	0.017324	0.019329
566.973	0.005092	0.006322
567.33	0.011421	0.013154
567.686	0.009759	0.011957
568.043	0.003906	0.005087
568.399	0.012866	0.014061
568.755	0.015502	0.017091
569.111	0.014725	0.014524
569.467	0.026052	0.027002
569.823	0.032238	0.032767
570.179	0.049773	0.050613
570.535	0.070748	0.071726
570.891	0.105166	0.106414
571.247	0.136814	0.135955
571.603	0.171406	0.170751
571.958	0.209286	0.208865
572.314	0.249064	0.247893
572.67	0.294626	0.29427
573.025	0.336096	0.333816
573.381	0.39515	0.393815
573.736	0.429807	0.430322
574.092	0.489413	0.48798
574.447	0.528846	0.52662
574.803	0.576421	0.573674
575.158	0.621269	0.619221
575.513	0.668785	0.666499
575.868	0.71085	0.708211
576.223	0.750623	0.746446
576.579	0.789615	0.785604
576.934	0.823869	0.819125
577.289	0.853609	0.848391
577.643	0.887431	0.880326
577.998	0.908507	0.902205
578.353	0.92732	0.919993
578.708	0.934993	0.931389
579.063	0.940852	0.935686
579.417	0.942313	0.937781
579.772	0.960025	0.955873
580.127	0.966852	0.962873
580.481	0.956688	0.953301
580.836	0.981812	0.97933
581.19	0.983889	0.979052
581.544	0.988636	0.985924
581.899	0.985318	0.984297
582.253	0.98556	0.980052
582.607	0.992355	0.989139
582.962	0.989612	0.990858
583.316	0.995816	0.997005
583.67	0.993312	0.993562
584.024	1	1
584.378	0.985985	0.984172
584.732	0.991715	0.993535
585.086	0.986796	0.987552
585.439	0.987715	0.991927
585.793	0.972069	0.973126
586.147	0.983018	0.986685
586.501	0.978196	0.984895
586.854	0.98161	0.986867
587.208	0.968139	0.973359
587.561	0.973523	0.978251
587.915	0.96947	0.978716
588.268	0.973913	0.981976
588.622	0.956275	0.962864
588.975	0.962499	0.967794
589.328	0.948916	0.955586
589.681	0.952499	0.961759
590.035	0.939282	0.949283
590.388	0.943787	0.95281
590.741	0.931276	0.939209
591.094	0.937078	0.947972
591.447	0.931675	0.943512
591.8	0.934818	0.946734
592.153	0.913108	0.922597
592.505	0.914923	0.92446
592.858	0.918908	0.930482
593.211	0.913676	0.924507
593.564	0.907849	0.918661
593.916	0.895189	0.907611
594.269	0.902233	0.916033
594.621	0.893645	0.905131
594.974	0.88458	0.896646
595.326	0.883782	0.899062
595.679	0.879093	0.891063
596.031	0.880111	0.893166
596.383	0.870609	0.883799
596.735	0.869707	0.88527
597.088	0.867324	0.879577
597.44	0.861999	0.873213
597.792	0.844855	0.860315
598.144	0.854072	0.865358
598.496	0.849519	0.862989
598.848	0.840072	0.855041
599.199	0.834816	0.845949
599.551	0.823741	0.835835
599.903	0.822066	0.834502
600.255	0.819801	0.834239
600.606	0.811189	0.825423
600.958	0.809106	0.823667
601.31	0.801152	0.813812
601.661	0.797549	0.808568
602.013	0.78121	0.794514
602.364	0.789824	0.799666
602.715	0.778287	0.789911
603.067	0.7736	0.785609
603.418	0.770717	0.7816
603.769	0.762346	0.775679
604.12	0.75241	0.762994
604.471	0.756677	0.768191
604.822	0.746121	0.759529
605.173	0.737913	0.749839
605.524	0.737356	0.749685
605.875	0.734152	0.744873
606.226	0.723957	0.735432
606.577	0.721536	0.733959
606.928	0.704455	0.71713
607.278	0.704841	0.719601
607.629	0.690868	0.704096
607.979	0.693732	0.705459
608.33	0.684934	0.698791
608.681	0.667686	0.682547
609.031	0.678436	0.689779
609.381	0.666097	0.680876
609.732	0.66138	0.673813
610.082	0.656763	0.670387
610.432	0.6547	0.665932
610.782	0.650965	0.665563
611.133	0.635325	0.647995
611.483	0.638398	0.652741
611.833	0.631106	0.644283
612.183	0.628604	0.641559
612.533	0.620727	0.635089
612.882	0.613313	0.625232
613.232	0.610186	0.620477
613.582	0.607824	0.618901
613.932	0.59771	0.608884
614.281	0.59591	0.606128
614.631	0.582572	0.593551
614.981	0.585947	0.596365
615.33	0.577005	0.588272
615.68	0.58157	0.59228
616.029	0.562689	0.574377
616.378	0.544646	0.554564
616.728	0.556773	0.565837
617.077	0.54515	0.553253
617.426	0.544587	0.55454
617.775	0.546729	0.556157
618.124	0.532164	0.539132
618.474	0.524234	0.533814
618.823	0.52976	0.53861
619.172	0.524734	0.532174
619.52	0.517089	0.529437
619.869	0.504717	0.512856
620.218	0.474102	0.490495
620.567	0.494836	0.501948
620.916	0.504368	0.509443
621.264	0.498022	0.507401
621.613	0.494397	0.502559
621.961	0.490577	0.496795
622.31	0.477299	0.483662
622.658	0.469575	0.475821
623.007	0.478395	0.488039
623.355	0.474998	0.482589
623.703	0.470255	0.476856
624.052	0.46149	0.469829
624.4	0.455045	0.461897
624.748	0.459852	0.466967
625.096	0.442613	0.450293
625.444	0.436324	0.441389
625.792	0.436081	0.441217
626.14	0.429883	0.434619
626.488	0.429859	0.437063
626.836	0.419759	0.425422
627.183	0.424539	0.429933
627.531	0.421673	0.427068
627.879	0.414165	0.420023
628.227	0.407603	0.414471
628.574	0.404268	0.412521
628.922	0.402873	0.410059
629.269	0.390181	0.39472
629.617	0.38645	0.392185
629.964	0.383854	0.38892
630.311	0.374032	0.38078
630.658	0.371716	0.377019
631.006	0.368911	0.375322
631.353	0.366696	0.371698
631.7	0.363168	0.370215
632.047	0.354666	0.361845
632.394	0.354083	0.359359
632.741	0.353274	0.361108
633.088	0.341778	0.346204
633.435	0.335697	0.339783
633.782	0.336085	0.34142
634.128	0.31975	0.324509
634.475	0.321419	0.325057
634.822	0.324338	0.329927
635.168	0.319799	0.324691
635.515	0.319073	0.325087
635.861	0.313369	0.318031
636.208	0.310652	0.315591
636.554	0.302378	0.30707
636.901	0.298209	0.302756
637.247	0.300584	0.305998
637.593	0.292225	0.296353
637.939	0.29665	0.302199
638.285	0.288852	0.294409
638.631	0.277543	0.282271
638.978	0.275521	0.278231
639.324	0.279993	0.284889
639.669	0.269245	0.273421
640.015	0.270607	0.274293
640.361	0.266644	0.271069
640.707	0.255134	0.26013
641.053	0.253888	0.257302
641.398	0.262237	0.266804
641.744	0.258234	0.264219
642.09	0.255342	0.259098
642.435	0.252445	0.257014
642.781	0.248182	0.252873
643.126	0.248875	0.253558
643.471	0.247404	0.251482
643.817	0.244327	0.249424
644.162	0.239663	0.242937
644.507	0.233801	0.236206
644.852	0.238485	0.242117
645.197	0.228586	0.230322
645.542	0.236086	0.241401
645.887	0.230753	0.236099
646.232	0.211782	0.214207
646.577	0.21035	0.213044
646.922	0.221154	0.224482
647.267	0.215141	0.217407
647.612	0.20951	0.212922
647.956	0.200922	0.205537
648.301	0.204773	0.207874
648.646	0.202148	0.206746
648.99	0.210931	0.215414
649.335	0.199387	0.201022
649.679	0.195854	0.197906
650.023	0.195743	0.199492
650.368	0.196861	0.200434
650.712	0.194337	0.198808
651.056	0.18948	0.191237
651.4	0.196311	0.197988
651.745	0.192175	0.197122
652.089	0.183725	0.186852
652.433	0.185478	0.189288
652.777	0.178726	0.181907
653.121	0.176993	0.18055
653.464	0.173695	0.175957
653.808	0.17096	0.174893
654.152	0.173662	0.178799
654.496	0.170327	0.17291
654.839	0.162739	0.164275
655.183	0.16548	0.167872
655.527	0.162239	0.165728
655.87	0.169919	0.173788
656.213	0.162472	0.164249
656.557	0.158877	0.161527
656.9	0.153917	0.15619
657.244	0.15311	0.155658
657.587	0.151919	0.154652
657.93	0.14192	0.143533
658.273	0.155347	0.15809
658.616	0.147759	0.14939
658.959	0.143005	0.146421
659.302	0.144156	0.147133
659.645	0.143792	0.146628
659.988	0.140946	0.142964
660.331	0.143555	0.14626
660.674	0.139597	0.141766
661.016	0.135303	0.137339
661.359	0.138102	0.140416
661.702	0.128823	0.130198
662.044	0.132685	0.135827
662.387	0.136551	0.139435
662.729	0.134764	0.136877
663.072	0.124492	0.126372
663.414	0.131003	0.131946
663.756	0.135053	0.139353
664.099	0.130576	0.132604
664.441	0.118482	0.120599
664.783	0.12835	0.131573
665.125	0.119488	0.121399
665.467	0.124514	0.127326
665.809	0.129617	0.1325
666.151	0.119552	0.121594
666.493	0.115607	0.119126
666.835	0.1116	0.113097
667.176	0.095015	0.095961
667.518	0.118997	0.120839
667.86	0.110982	0.114073
668.202	0.109157	0.110478
668.543	0.106166	0.107829
668.885	0.109758	0.111989
669.226	0.104162	0.105909
669.568	0.107708	0.110484
669.909	0.100776	0.101644
670.25	0.10514	0.106745
670.591	0.102254	0.103647
670.933	0.094469	0.096324
671.274	0.100557	0.101729
671.615	0.110219	0.112978
671.956	0.106868	0.107917
672.297	0.098256	0.099633
672.638	0.09316	0.093626
672.979	0.085939	0.08761
673.32	0.105458	0.107604
673.661	0.094631	0.095046
674.001	0.091136	0.09421
674.342	0.092177	0.093135
674.683	0.088783	0.089077
675.023	0.096098	0.099116
675.364	0.086792	0.087184
675.704	0.093177	0.09521
676.045	0.089136	0.090603
676.385	0.081871	0.082237
676.725	0.090441	0.09232
677.066	0.08291	0.083599
677.406	0.090783	0.09218
677.746	0.09034	0.092251
678.086	0.090149	0.092241
678.426	0.090785	0.093926
678.766	0.076537	0.077992
679.106	0.076741	0.078989
679.446	0.080015	0.081267
679.786	0.076121	0.077632
680.126	0.084366	0.085676
680.465	0.077568	0.079569
680.805	0.079581	0.082053
681.145	0.071279	0.071756
681.484	0.071112	0.07292
681.824	0.074967	0.075205
682.163	0.071393	0.072509
682.503	0.074814	0.078088
682.842	0.075279	0.077248
683.182	0.069592	0.071603
683.521	0.072314	0.072756
683.86	0.076246	0.077886
684.199	0.067718	0.068366
684.538	0.068465	0.069801
684.877	0.066108	0.067718
685.216	0.073373	0.074501
685.555	0.070821	0.073066
685.894	0.06129	0.061991
686.233	0.067851	0.070154
686.572	0.0669	0.067945
686.911	0.06688	0.069139
687.249	0.070588	0.072471
687.588	0.070051	0.072401
687.927	0.065615	0.067173
688.265	0.059755	0.061
688.604	0.075198	0.078291
688.942	0.050871	0.05051
689.281	0.060417	0.061494
689.619	0.057091	0.057303
689.957	0.065654	0.066655
690.295	0.05995	0.060969
690.634	0.048933	0.049704
690.972	0.058626	0.060129
691.31	0.059084	0.06089
691.648	0.050545	0.052384
691.986	0.059902	0.061319
692.324	0.055874	0.056484
692.662	0.045451	0.044899
692.999	0.061816	0.063356
693.337	0.052328	0.052545
693.675	0.05486	0.055926
694.012	0.049501	0.04957
694.35	0.057389	0.059059
694.688	0.0602	0.061497
695.025	0.055027	0.05496
695.362	0.049663	0.051047
695.7	0.057047	0.057716
696.037	0.054994	0.055986
696.374	0.046273	0.047943
696.712	0.048229	0.049466
697.049	0.047521	0.047992
697.386	0.050687	0.051294
697.723	0.050681	0.051939
698.06	0.047196	0.048451
698.397	0.045736	0.047021
698.734	0.054588	0.05631
699.071	0.043788	0.045037
699.408	0.050049	0.051937
699.744	0.045896	0.047702
700.081	0.047174	0.049277
700.418	0.048532	0.049439
700.754	0.048286	0.049987
701.091	0.034471	0.034369
701.427	0.043519	0.043456
701.764	0.037468	0.037479
702.1	0.039387	0.04111
702.436	0.040563	0.040801
702.773	0.039784	0.039762
703.109	0.03667	0.036809
703.445	0.041911	0.042316
703.781	0.034681	0.036163
704.117	0.045479	0.046867
704.453	0.043617	0.045376
704.789	0.041589	0.043812
705.125	0.042863	0.044037
705.461	0.039236	0.041124
705.797	0.040133	0.041786
706.133	0.039966	0.041343
706.468	0.029365	0.030275
706.804	0.044146	0.046066
707.14	0.034773	0.035701
707.475	0.034052	0.036569
707.811	0.020535	0.0219
708.146	0.025872	0.027702
708.481	0.029098	0.030022
708.817	0.026563	0.027845
709.152	0.017456	0.018461
709.487	0.020999	0.021639
709.822	0.015741	0.01666
710.157	0.018469	0.019637
710.493	0.014302	0.015421
710.828	0.017267	0.018215
711.162	0.010533	0.011621
711.497	0.016412	0.017602
711.832	0.004563	0.005424
712.167	0.000105	0.001216
712.502	0.009658	0.010527
712.836	0.012377	0.014015
713.171	0.008348	0.008631
713.506	0.00414	0.004611
713.84	0.006673	0.007205
714.175	0.012364	0.013236
714.509	0.004397	0.005264
714.843	-0.00024	-0.00049
715.178	0.000518	0.000459
715.512	9.21e-05	0.000246
715.846	0.01157	0.013383
716.18	0.001382	0.001831
716.514	0.007535	0.009462
716.849	-7.9e-05	0.000768
717.183	0.00643	0.007122
717.516	-0.00028	8.62e-05
717.85	-0.00243	-0.00259
718.184	0.0005	0.001061
718.518	0.005634	0.006098
718.852	0.000952	0.001899
719.185	-0.00242	-0.00249
719.519	-0.00254	-0.00238
719.853	0.003971	0.004299
720.186	0.006145	0.007236
720.52	-0.00932	-0.01009
720.853	0.001798	0.001864
721.186	-0.003	-0.00202
721.52	0.006309	0.007805
721.853	-0.00991	-0.01011
722.186	-0.00652	-0.00679
722.519	0.008741	0.011139
722.852	0.004965	0.005651
723.185	0.002566	0.003665
723.518	0.002713	0.003779
723.851	0.001346	0.001243
724.184	0.000421	0.001291
724.517	0.003388	0.004214
724.85	-0.00162	-0.0014
725.182	-0.0022	-0.00286
725.515	0.004524	0.005557
725.848	-3.1e-05	0.000412
726.18	0.002816	0.003929
726.513	0.00532	0.006706
726.845	0.001857	0.002405
727.178	-0.00167	-0.00106
727.51	-0.00224	-0.00186
727.842	0.00641	0.007542
728.175	0.007408	0.009129
728.507	0.003039	0.004154
728.839	0.00173	0.003295
729.171	-0.00273	-0.00283
729.503	0.007864	0.009081
729.835	0.001037	0.001146
730.167	0.005522	0.006408
730.499	-0.00901	-0.00942
730.831	0.004789	0.005716
731.162	0.002202	0.003316
731.494	-0.01206	-0.01288
731.826	-0.00023	1.42e-05
732.157	0.001947	0.002321
732.489	-0.00668	-0.00729
732.82	0.008287	0.010463
733.152	-0.0022	-0.00168
733.483	-0.00486	-0.00486
733.814	-0.00446	-0.00455
734.146	0.000469	0.001528
734.477	0.006607	0.00816
734.808	0.000232	0.000676
735.139	0.000831	0.001437
735.47	-0.00223	-0.002
735.801	0.008971	0.008657
736.132	-0.00902	-0.00976
736.463	0.000463	0.00192
736.794	-0.01197	-0.01243
737.125	-0.00123	-0.00118
737.455	-0.00461	-0.00412
737.786	-0.00074	-0.00094
738.117	0.002432	0.003083
738.447	-0.00666	-0.00524
738.778	-0.00996	-0.01049
739.108	0.003449	0.00387
739.439	0.006816	0.008685
739.769	0.004969	0.006035
740.099	-0.00065	-0.0003
740.43	-0.00469	-0.00471
740.76	-0.00265	-0.00272
741.09	0.009517	0.011121
741.42	0.007109	0.007959
741.75	0.009169	0.010628
742.08	-0.00397	-0.00381
742.41	-0.00267	-0.00243
742.74	-0.00154	-0.00072
743.07	-0.00088	-0.00122
743.4	0.005623	0.006471
743.729	0.002327	0.003459
744.059	0.005515	0.005794
744.389	0.001757	0.001728
744.718	-0.0012	-0.00113
745.048	-0.00821	-0.00944
745.377	0.002327	0.003747
745.707	-0.00267	-0.00146
746.036	-0.00027	0.000564
746.365	-0.00917	-0.0092
746.694	0.003131	0.003204
747.024	-0.00112	-0.00119
747.353	-0.00424	-0.00385
747.682	0.00227	0.002831
748.011	0.007452	0.008566
748.34	-0.00402	-0.00403
748.669	-0.00111	-2.7e-05
748.998	0.008956	0.010333
749.326	0.002642	0.002554
749.655	-0.00521	-0.0048
749.984	0.000436	0.000762
750.312	0.002386	0.002241
750.641	0.00125	0.002078
750.97	0.006381	0.008034
751.298	0.002517	0.003375
751.626	0.004818	0.006417
751.955	-0.0085	-0.00749
752.283	0.009441	0.012339
752.611	0.001912	0.002044
752.94	0.003895	0.005148
753.268	0.000221	0.001036
753.596	-0.00275	-0.00212
753.924	0.001116	0.001428
754.252	0.006259	0.007323
754.58	0.006094	0.006282
754.908	0.002075	0.003058
755.236	0.004281	0.004905
755.563	-0.00502	-0.00498
755.891	-0.00151	-0.00078
756.219	0.002888	0.004233
756.546	0.002941	0.002957
756.874	-0.00351	-0.00339
757.201	0.002585	0.003198
757.529	0.002386	0.003428
757.856	0.002072	0.002351
758.184	0.008829	0.00986
758.511	0.003465	0.004508
758.838	-2.2e-05	6.22e-06
759.165	-0.00713	-0.00727
759.492	0.001335	0.002179
759.82	0.002588	0.002657
760.147	-0.00366	-0.00413
760.474	-0.00078	-0.00043
760.8	-0.00079	-0.00016
761.127	0.001346	0.002501
761.454	-0.00783	-0.00789
761.781	0.002704	0.004147
762.108	-0.00118	-0.0007
762.434	0.004072	0.00473
762.761	-0.00034	0.000407
763.087	0.003684	0.004722
763.414	-0.00394	-0.00414
763.74	0.005498	0.005809
764.067	-0.01093	-0.01102
764.393	0.000533	0.000764
764.719	0.007311	0.008744
765.045	0.003445	0.004198
765.372	-0.00805	-0.00734
765.698	-0.00126	-0.00046
766.024	-0.0009	-0.00069
766.35	0.000702	0.001414
766.676	0.007923	0.009826
767.002	-0.00578	-0.00601
767.327	0.002303	0.00281
767.653	0.009274	0.010862
767.979	0.006592	0.007804
768.305	0.001976	0.002625
768.63	0.000792	0.000765
768.956	0.002498	0.003204
769.281	0.008864	0.010766
769.607	0.008691	0.010208
769.932	-0.00976	-0.00991
770.257	0.009719	0.011027
770.583	-0.00433	-0.00395
770.908	8.11e-05	0.000504
771.233	0.002037	0.002815
771.558	0.003153	0.004091
771.883	0.006392	0.007138
772.208	-0.00109	-0.00052
772.533	-0.00012	0.000351
772.858	0.000978	0.000855
773.183	0.000504	0.001223
773.508	0.001978	0.002468
773.833	0.006177	0.006552
774.157	0.003314	0.00402
774.482	0.006285	0.007613
774.806	0.001331	0.001322
775.131	0.002353	0.003068
775.455	0.000436	0.000544
775.78	0.001031	0.001292
776.104	0.013631	0.015175
776.429	0.003373	0.004131
776.753	-0.00591	-0.00657
777.077	0.004428	0.005525
777.401	-0.00545	-0.00604
777.725	0.000338	0.002298
778.049	0.004414	0.004698
778.373	0.000746	0.000222
778.697	0.003314	0.00462
779.021	-0.00644	-0.00749
779.345	0.009217	0.010075
779.669	5.92e-05	-0.0002
779.992	0.001309	0.001956
780.316	0.002167	0.002946
780.64	-0.00424	-0.00406
780.963	0.00059	0.001415
781.287	0.0018	0.002445
781.61	0.000329	0.00088
781.933	0.001162	0.000691
782.257	0.007971	0.008975
782.58	-0.00021	0.000293
782.903	0.00487	0.005799
783.226	0.0005	0.001404
783.549	-0.00646	-0.00682
783.873	-0.0065	-0.00549
784.196	0.001081	0.001806
784.518	-0.00371	-0.00375
784.841	0.006296	0.00646
785.164	-0.00152	-0.00072
785.487	0.00398	0.00457
785.81	0.004958	0.006667
786.132	0.003024	0.004651
786.455	0.011557	0.013751
786.778	-0.0016	-0.00142
787.1	-0.00571	-0.00666
787.422	0.003447	0.004345
787.745	0.008816	0.009611
788.067	0.005612	0.006532
788.389	0.000814	0.000431
788.712	0.006833	0.007877
789.034	-0.00364	-0.00385
789.356	0.005226	0.006031
789.678	0.000458	0.001256
790	0.004178	0.0053
790.322	0.004116	0.004476
790.644	-0.00134	-0.0015
790.966	0.002658	0.003142
791.288	-0.00049	0.001408
791.609	0.006541	0.007391
791.931	0.002557	0.003066
792.253	0.003182	0.004626
792.574	-0.00158	-0.00098
792.896	0.000956	0.001618
793.217	0.000759	0.000984
793.539	0.001059	0.001749
793.86	0.002592	0.002859
794.181	-0.0085	-0.00903
794.503	0.00155	0.002068
794.824	0.0025	0.003519
795.145	0.002263	0.002293
795.466	-0.00187	-0.00162
795.787	0.00209	0.002942
796.108	0.003838	0.004199
796.429	0.007776	0.008195
796.75	0.001083	0.000831
797.07	0.001844	0.002572
797.391	0.000794	0.001418
797.712	0.003675	0.003566
798.033	-0.0086	-0.00909
798.353	-0.0014	-0.00172
798.674	-0.00066	-0.00094
798.994	0.001015	0.00193
799.315	0.000246	0.001149
799.635	0.002892	0.002895
799.955	-0.00155	-0.00116
800.276	-0.00217	-0.00242
800.596	-0.0036	-0.00349
800.916	-0.00158	-0.00109
801.236	0.004121	0.004857
801.556	0.004517	0.004849
801.876	0.002985	0.003075
802.196	-0.00428	-0.00451
802.516	-0.00294	-0.00218
802.836	0.004175	0.00558
803.155	-0.00389	-0.00376
803.475	0.002774	0.003619
803.795	-0.00052	-0.00061
804.114	0.001689	0.00171
804.434	0.002546	0.00274
804.753	-0.00127	-0.00137
805.073	-0.00869	-0.00918
805.392	-0.0014	-0.00138
805.711	0.004649	0.004442
806.031	0.006004	0.006586
806.35	-0.00438	-0.0049
806.669	0.004085	0.005003
806.988	0.003996	0.004136
807.307	0.010109	0.0113
807.626	0.007443	0.00867
807.945	0.001408	0.002268
808.264	0.005515	0.005717
808.583	-0.00133	-0.00046
808.902	0.009037	0.009784
809.22	0.00868	0.009256
809.539	0.003741	0.0058
809.858	0.003938	0.005045
810.176	0.000724	0.001716
810.495	0.00064	0.001539
810.813	-0.00301	-0.00229
811.131	0.004693	0.00469
811.45	0.011092	0.012152
811.768	-0.00079	-0.00031
812.086	0.004443	0.004354
812.404	0.005463	0.006182
812.722	-0.00774	-0.0083
813.041	0.000662	0.000691
813.359	0.002	0.002605
813.676	0.002952	0.003209
813.994	0.003224	0.004016
814.312	0.010414	0.012262
814.63	0.004425	0.005146
814.948	1.54e-05	1.33e-05
815.265	0.007289	0.008111
815.583	0.004623	0.005349
815.9	-0.00113	-0.00035
816.218	0.008765	0.00972
816.535	-0.0027	-0.00285
816.853	-0.00793	-0.00794
817.17	0.000292	0.000749
817.487	-0.00344	-0.00401
817.805	0.003208	0.003813
818.122	0.005596	0.006654
818.439	0.001816	0.002062
818.756	-0.00225	-0.00224
819.073	-0.00304	-0.00277
819.39	0.005	0.005735
819.707	0.005555	0.005233
820.024	0.001752	0.002196
820.34	-0.00149	-0.00033
820.657	0.001599	0.001226
820.974	0.004206	0.004721
821.29	0.004096	0.004386
821.607	0.003184	0.003675
821.923	0.000941	0.001082
822.24	0.006677	0.007467
822.556	0.005631	0.00651
822.873	0.008473	0.009512
823.189	0.005748	0.006289
823.505	0.007204	0.008718
823.821	-0.00139	-0.00088
824.137	0.003267	0.003929
824.453	-0.00064	-0.00081
824.769	-0.00494	-0.00445
825.085	0.001928	0.00203
825.401	-0.00172	-0.00204
825.717	0.00384	0.003851
826.033	-0.00046	-0.0002
826.349	-0.00756	-0.00929
826.664	0.004908	0.005162
826.98	-0.00089	-0.00129
827.295	0.001877	0.000956
827.611	0.007824	0.008708
827.926	0.002085	0.002052
828.242	0.004324	0.00417
828.557	-0.0003	-0.00099
828.872	-0.00125	-0.00085
829.188	0.005138	0.006058
829.503	0.003096	0.003447
829.818	0.000401	0.000644
830.133	-0.00397	-0.00317
830.448	0.005989	0.006791
830.763	0.001662	0.001874
831.078	0.008805	0.010378
831.392	0.004717	0.00561
831.707	0.004993	0.005764
832.022	-0.00325	-0.00317
832.337	-0.0023	-0.00203
832.651	0.006169	0.007269
832.966	-0.00293	-0.00363
833.28	-0.00607	-0.00649
833.595	-0.00265	-0.00259
833.909	-0.00458	-0.0053
834.223	-0.00352	-0.00439
834.538	0.003013	0.003242
834.852	-0.00295	-0.00246
835.166	0.010844	0.011285
835.48	0.008438	0.009503
835.794	-0.00392	-0.00436
836.108	0.00357	0.003718
836.422	-0.00154	-0.00122
836.736	0.005055	0.005673
837.05	8.11e-05	-0.00042
837.364	0.002748	0.003627
837.677	0.01382	0.015574
837.991	0.001678	0.001725
838.305	0.004123	0.004907
838.618	0.006541	0.007181
838.932	0.007842	0.009617
839.245	-0.00404	-0.00451
839.558	0.001353	0.002114
839.872	0.000888	0.001317
840.185	0.001645	0.002222
840.498	0.002171	0.002871
840.811	0.005634	0.00607
841.124	0.006805	0.00786
841.438	0.003925	0.005538
841.751	-0.00266	-0.00241
842.063	0.010864	0.011288
842.376	0.005474	0.005734
842.689	-0.00032	-0.00021
843.002	0.011958	0.013348
843.315	0.01016	0.011418
843.627	0.001443	0.00123
843.94	-0.00493	-0.0052
844.252	-0.00046	0.000186
844.565	-0.00169	-0.00127
844.877	0.004366	0.005713
845.19	0.002726	0.002969
845.502	0.000338	0.000657
845.814	0.003653	0.004071
846.126	0.003208	0.003898
846.439	-0.00949	-0.01047
846.751	0.006412	0.007187
847.063	0.006949	0.008281
847.375	0.006061	0.007382
847.687	0.00718	0.008041
847.998	0.005965	0.006784
848.31	0.001702	0.00126
848.622	-2.2e-06	-0.00027
848.934	0.003243	0.003896
849.245	0.001855	0.001257
849.557	-0.00225	-0.00163
849.868	-0.00252	-0.00207
850.18	0.008754	0.009725
850.491	0.002053	0.002468
850.803	0.006535	0.007022
851.114	-0.00271	-0.00278
851.425	-0.00066	-0.00076
851.736	0.001583	0.001431
852.048	0.003469	0.003928
852.359	0.001985	0.002875
852.67	0.002458	0.002482
852.981	0.003145	0.003296
853.292	0.004138	0.005306
853.602	0.000377	0.000548
853.913	-0.00333	-0.00353
854.224	0.001702	0.001975
854.535	-0.00386	-0.00432
854.845	0.000873	0.001147
855.156	0.007671	0.008681
855.466	0.001746	0.002859
855.777	0.002811	0.00276
856.087	0.001767	0.003664
856.398	0.004057	0.004831
856.708	0.003553	0.004343
857.018	0.001553	0.001633
857.328	0.001114	0.000809
857.638	0.003623	0.00446
857.948	0.003612	0.004522
858.258	-0.005	-0.00446
858.568	0.001601	0.001661
858.878	0.008866	0.010278
859.188	0.008298	0.009669
859.498	0.007408	0.009092
859.808	0.004945	0.005642
860.117	-0.00767	-0.0085
860.427	0.008695	0.010227
860.737	-0.00364	-0.00422
861.046	-0.00636	-0.00702
861.355	0.002517	0.004009
861.665	-1.5e-05	0.000304
861.974	0.005274	0.005695
862.283	0.004414	0.005233
862.593	-0.00409	-0.00416
862.902	-0.00351	-0.0041
863.211	0.004952	0.005778
863.52	0.000478	0.001136
863.829	0.008377	0.009409
864.138	-0.00058	0.000172
864.447	0.00127	0.001431
864.756	-0.00422	-0.00426
865.064	0.003081	0.003345
865.373	-0.00952	-0.01004
865.682	0.004096	0.0037
865.99	0.000331	0.00039
866.299	0.003033	0.004402
866.607	0.00359	0.003934
866.916	-0.00334	-0.00306
867.224	-0.00349	-0.00323
867.532	0.004292	0.004393
867.841	-0.00284	-0.00246
868.149	0.000283	0.000479
868.457	0.007991	0.009247
868.765	0.000686	0.0006
869.073	0.001382	0.001153
869.381	0.001612	0.002107
869.689	0.004313	0.004732
869.997	0.005167	0.006159
870.305	0.002877	0.003189
870.613	0.00491	0.004897
870.92	0.000436	0.00179
871.228	0.00723	0.007984
871.535	-0.00481	-0.00524
871.843	-0.00486	-0.005
872.15	0.003412	0.004062
872.458	0.00539	0.005322
872.765	0.004307	0.004271
873.072	0.001309	0.001939
873.38	-0.00613	-0.00579
873.687	0.001421	0.001881
873.994	-0.00278	-0.00203
874.301	0.005774	0.006973
874.608	0.004289	0.003572
874.915	0.000197	-0.00022
875.222	-0.00602	-0.0072
875.529	-1.5e-05	-8e-06
875.836	0.000408	0.000612
876.142	0.000625	0.001535
876.449	-0.00084	-0.00025
876.756	0.002007	0.001658
877.062	-0.00621	-0.0061
877.369	-0.00459	-0.00443
877.675	0.00511	0.005662
877.981	0.001919	0.00285
878.288	-0.00346	-0.00379
878.594	0.000162	0.000427
878.9	-0.00211	-0.00203
879.206	-0.0024	-0.00188
879.513	-0.00443	-0.00485
879.819	-0.00257	-0.00332
880.125	0.0015	0.002087
880.431	3.07e-05	0.000103
880.736	-0.00172	-0.00174
881.042	0.002208	0.003063
881.348	-0.00089	-0.00107
881.654	0.002824	0.003068
881.959	0.004732	0.005152
882.265	0.007579	0.007821
882.57	-0.00415	-0.00454
882.876	0.004178	0.005474
883.181	0.001557	0.001339
883.487	-0.00262	-0.0032
883.792	-0.00061	0.00014
884.097	0.004563	0.004838
884.402	-0.00257	-0.0026
884.708	-0.00072	8.09e-05
885.013	0.001761	0.00203
885.318	0.00568	0.006108
885.623	0.002377	0.003
885.928	0.004765	0.005532
886.232	-0.00706	-0.00762
886.537	0.00011	-0.00041
886.842	-0.00084	-0.00087
887.147	0.002399	0.00323
887.451	0.002833	0.003972
887.756	-0.00205	-0.00166
888.06	-0.00201	-0.00184
888.365	0.003145	0.003288
888.669	0.000548	0.001031
888.974	-0.00398	-0.00433
889.278	-0.00694	-0.00753
889.582	-0.00087	-5.9e-05
889.886	-0.0036	-0.00453
890.19	-0.00753	-0.00803
890.494	-0.00012	0.000743
890.798	0.011623	0.013097
891.102	0.004835	0.004812
891.406	0.006031	0.006798
891.71	-0.0039	-0.00397
892.014	-0.00034	-0.00115
892.317	-0.0088	-0.0092
892.621	-0.00418	-0.00445
892.925	0.00225	0.002562
893.228	-0.00246	-0.00265
893.532	0.002362	0.002512
893.835	-0.00902	-0.00986
894.139	0.008136	0.009521
894.442	0.006954	0.007252
894.745	0.000947	0.00189
895.048	-7.5e-05	-9.1e-05
895.351	0.000658	0.000261
895.655	0.007526	0.009186
895.958	0.002456	0.002574
896.26	0.006311	0.007113
896.563	-0.00291	-0.00356
896.866	-0.00135	-0.00151
897.169	0.00075	0.001061
897.472	0.000535	0.001059
897.774	0.000454	0.000468
898.077	0.001577	0.000936
898.38	0.000232	-0.00032
898.682	-0.00464	-0.00529
898.985	0.00655	0.007082
899.287	-0.00086	-0.00106
899.589	-0.00029	0.000328
899.892	0.002535	0.00237
900.194	-0.00357	-0.00346
900.496	-0.00264	-0.00331
900.798	0.005199	0.005978
901.1	0.009232	0.010245
901.402	0.000164	0.001043
901.704	-0.00083	-0.00013
902.006	-0.00286	-0.00281
902.308	-0.00421	-0.004
902.61	0.003107	0.004339
902.911	0.00016	0.000536
903.213	-0.00288	-0.00343
903.514	-0.00278	-0.00357
903.816	0.009449	0.010512
904.117	-0.00898	-0.00964
904.419	0.008335	0.009462
904.72	0.00659	0.008023
905.022	0.003197	0.003123
905.323	0.000632	0.000576
905.624	-0.0032	-0.00331
905.925	0.012131	0.013427
906.226	-0.00634	-0.00642
906.527	-0.00085	-0.00076
906.828	0.006096	0.006257
907.129	0.002443	0.002987
907.43	0.005555	0.006801
907.731	0.000368	0.000914
908.031	0.004107	0.004514
908.332	0.004682	0.004926
908.633	-0.00097	0.000643
908.933	-0.00297	-0.00293
909.234	0.007607	0.008697
909.534	0.009261	0.010523
909.835	0.003835	0.004779
910.135	0.007956	0.008185
910.435	-0.00176	-0.00097
910.735	0.002623	0.003094
911.036	0.001346	0.002042
911.336	0.005256	0.005488
911.636	-0.00115	-0.00019
911.936	0.006524	0.007899
912.236	0.003261	0.003766
912.535	-0.00221	-0.00204
912.835	-0.00075	-0.00039
913.135	-0.00632	-0.00644
913.435	-0.00609	-0.00598
913.734	-0.00575	-0.00624
914.034	0.002581	0.002355
914.333	0.003226	0.004089
914.633	0.003485	0.003602
914.932	-0.00309	-0.00367
915.232	-0.00388	-0.00432
915.531	0.002901	0.003221
915.83	0.002853	0.003563
916.129	0.00687	0.007801
916.428	0.007291	0.008049
916.727	-0.00273	-0.00163
917.026	-0.00753	-0.00768
917.325	-0.00478	-0.00529
917.624	0.001963	0.001691
917.923	0.003175	0.00292
918.222	0.004463	0.005135
918.521	0.003496	0.003775
918.819	0.002776	0.003451
919.118	0.004526	0.004986
919.416	3.73e-05	0.00101
919.715	-0.00378	-0.00427
920.013	0.004796	0.00497
920.312	-0.00402	-0.00431
920.61	0.003798	0.004018
920.908	0.007923	0.008948
921.206	-0.0115	-0.0128
921.504	0.005368	0.006202
921.803	0.00166	0.003158
922.101	0.004599	0.004928
922.398	0.006471	0.006805
922.696	-0.00697	-0.00734
922.994	0.00564	0.006908
923.292	0.006017	0.007181
923.59	-0.00166	-0.00074
923.887	0.006379	0.007645
924.185	-0.00083	-0.00041
924.483	0.006272	0.007896
924.78	-0.00365	-0.00359
925.077	0.005645	0.005981
925.375	0.00109	0.001068
925.672	-0.00179	-0.00149
925.969	0.002827	0.003094
926.267	0.006901	0.008196
926.564	0.005478	0.006513
926.861	0.00477	0.005573
927.158	5.04e-05	0.000484
927.455	0.006517	0.0075
927.752	0.00462	0.005776
928.049	0.000886	0.001249
928.345	0.003895	0.004522
928.642	0.002237	0.002934
928.939	0.001899	0.001883
929.236	-0.00379	-0.004
929.532	0.000489	0.000592
929.829	-0.00014	0.000126
930.125	-0.00807	-0.00875
930.421	0.001456	0.001485
930.718	-0.00261	-0.00238
931.014	0.002384	0.003533
931.31	0.0043	0.00497
931.606	-0.00144	-0.00241
931.903	-0.0028	-0.00309
932.199	0.001713	0.001822
932.495	-0.00203	-0.00225
932.79	-0.00115	-0.00099
933.086	0.004335	0.005669
933.382	-0.00084	0.000129
933.678	0.005533	0.006691
933.974	0.00055	0.000953
934.269	0.002544	0.003159
934.565	0.005482	0.006348
934.86	0.000434	0.001694
935.156	0.015416	0.016025
935.451	-0.00381	-0.0039
935.747	-0.00196	-0.00196
936.042	0.006401	0.006535
936.337	-0.00328	-0.00345
936.632	-0.00322	-0.00371
936.927	-0.00139	-0.00139
937.222	0.000542	0.001385
937.517	-0.00095	-0.00141
937.812	-0.00183	-0.00234
938.107	0.003189	0.004041
938.402	0.000721	0.000997
938.697	0.003175	0.003523
938.991	0.001491	0.002111
939.286	0.003987	0.003851
939.581	-0.00015	0.000231
939.875	-0.00618	-0.00663
940.17	0.003037	0.002742
940.464	-0.00051	0.000386
940.758	0.008074	0.009518
941.053	-0.00555	-0.00554
941.347	-0.00186	-0.00229
941.641	0.000296	3.47e-05
941.935	0.007193	0.007761
942.229	0.009401	0.009634
942.523	0.011116	0.012692
942.817	-0.00652	-0.00703
943.111	-0.00439	-0.00569
943.405	-0.00327	-0.00389
943.699	0.004535	0.004332
943.993	-0.00086	-0.00044
944.286	-0.00535	-0.00523
944.58	0.000991	0.000885
944.873	0.010144	0.01106
945.167	0.00239	0.003068
945.46	0.005892	0.007172
945.754	-0.00162	-0.00106
946.047	-0.00877	-0.00921
946.34	0.000274	0.000902
946.633	0.004335	0.004072
946.926	-0.0046	-0.00566
947.219	0.000461	-0.00025
947.512	-0.00306	-0.00286
947.805	0.004667	0.00503
948.098	0.00314	0.003441
948.391	-0.00905	-0.01043
948.684	-0.00227	-0.00225
948.977	-0.00134	-0.00134
949.269	-0.00047	-6.1e-05
949.562	-0.00651	-0.00697
949.854	0.001572	0.00144
950.147	-0.00372	-0.00365
950.439	0.001807	0.003466
950.732	0.003371	0.003699
951.024	0.001708	0.001575
951.316	0.001921	0.002017
951.608	0.002346	0.002563
951.901	0.006278	0.007047
952.193	0.00136	0.002315
952.485	-0.00046	-0.00013
952.777	-0.00967	-0.0101
953.069	0.003895	0.005186
953.36	0.005261	0.005294
953.652	0.008199	0.009097
953.944	-0.00167	-0.00103
954.236	-0.00459	-0.00513
954.527	0.001539	0.002096
954.819	-0.00171	-0.00156
955.11	0.005081	0.00558
955.402	-0.00163	-0.00138
955.693	0.002599	0.003489
955.984	0.002189	0.003073
956.276	0.008028	0.008602
956.567	-0.00393	-0.00361
956.858	0.002202	0.002581
957.149	0.003	0.003425
957.44	0.004741	0.006002
957.731	-0.00087	-0.00045
958.022	0.007085	0.007381
958.313	-0.00047	-9.1e-05
958.603	7.68e-05	-5.4e-05
958.894	-0.00647	-0.00634
959.185	-0.00331	-0.00375
959.475	-0.00269	-0.00282
959.766	0.003267	0.003519
960.057	-0.00283	-0.00215
960.347	0.000423	5.87e-05
960.637	-0.00174	-0.00154
960.928	-0.00097	-0.00079
961.218	0.004072	0.005049
961.508	0.001807	0.002401
961.798	-0.00056	0.000414
962.088	-0.00472	-0.00514
962.378	-0.00446	-0.00443
962.668	-0.00389	-0.00383
962.958	0.002452	0.003456
963.248	0.006307	0.007542
963.538	0.004153	0.004768
963.827	0.002075	0.002059
964.117	0.006125	0.006962
964.407	0.00302	0.002662
964.696	-0.00453	-0.00461
964.986	0.002182	0.00262
965.275	-0.00457	-0.00427
965.565	0.005664	0.007111
965.854	-0.0065	-0.0069
966.143	-0.00418	-0.00346
966.432	0.001362	0.001463
966.721	0.001921	0.003099
967.011	-0.0115	-0.01181
967.3	0.010833	0.011925
967.589	-0.00198	-0.0016
967.877	0.003375	0.003911
968.166	-0.00154	-0.00142
968.455	0.000421	0.000705
968.744	-0.00138	-0.0001
969.032	0.001746	0.002382
969.321	0.002978	0.003374
969.61	0.006831	0.007561
969.898	-0.00185	-0.00282
970.186	0.000607	0.001347
970.475	0.001518	0.001612
970.763	0.003824	0.004194
971.051	-0.00039	0.000225
971.34	0.004061	0.003672
971.628	-0.00434	-0.00441
971.916	-0.00102	0.000156
972.204	-0.00503	-0.00351
972.492	-0.00075	-0.00056
972.78	-0.00048	0.000381
973.067	0.001158	0.001352
973.355	-9.6e-05	0.00098
973.643	-0.00232	-0.0017
973.931	-0.0013	-0.00078
974.218	0.005638	0.006473
974.506	0.001327	0.002108
974.793	0.000178	0.000179
975.081	-0.00389	-0.00274
975.368	-0.00298	-0.00354
975.655	-0.00424	-0.00318
975.943	0.009302	0.009779
976.23	0.008969	0.010186
976.517	0.003289	0.004119
976.804	-0.00642	-0.00691
977.091	0.003373	0.003797
977.378	0.005572	0.006629
977.665	0.001903	0.003236
977.952	-0.00123	-0.00024
978.238	0.000996	0.00116
978.525	0.001504	0.001716
978.812	0.012809	0.014541
979.098	0.004379	0.005258
979.385	-0.00109	-0.00039
979.671	0.000814	0.000689
979.958	0.003221	0.004266
980.244	0.000333	2.04e-05
980.53	0.002373	0.002202
980.817	0.001397	0.002567
981.103	-4.6e-05	0.000586
981.389	0.004835	0.005295
981.675	-0.0033	-0.00262
981.961	0.001776	0.002223
982.247	0.006875	0.007904
982.533	0.003335	0.003867
982.819	0.001853	0.00238
983.104	0.001127	0.002138
983.39	-0.0014	-0.00074
983.676	0.005292	0.005237
983.961	0.006136	0.006917
984.247	0.007846	0.008039
984.532	0.000412	0.001847
984.818	0.010987	0.012262
985.103	-0.00465	-0.00434
985.388	-0.00571	-0.0064
985.674	0.004081	0.004145
985.959	0.001401	0.001955
986.244	0.001456	0.001695
986.529	0.003028	0.004107
986.814	-0.00404	-0.0036
987.099	0.001965	0.00232
987.384	-0.00664	-0.00629
987.668	-0.0052	-0.00559
987.953	-0.00546	-0.00554
988.238	0.002971	0.003552
988.523	-0.00222	-0.00296
988.807	-0.00432	-0.00512
989.092	0.009625	0.010704
989.376	0.005239	0.006362
989.66	0.001393	0.000663
989.945	-3.1e-05	0.000559
990.229	0.001147	0.001274
990.513	-0.00236	-0.00194
990.797	0.003013	0.003515
991.082	0.012833	0.014615
991.366	0.000528	0.000845
991.65	0.003147	0.003305
991.933	-0.00014	0.00013
992.217	0.004627	0.005047
[truncated: 137 more rows]

## Sheet: Panel e
Time (min)	35-5	FB-2	MA-1	MB-2	38-3	MA-1
0.000667	-1.36697	1.64	-1.32412	9.89059	0.53986	-7.40079
0.001333	-1.55824	3.16608	-2.77406	6.37899	0.267293	-9.98897
0.002	-0.33294	-0.92466	-5.24483	3.63572	-2.14694	-9.49054
0.002667	-1.07024	-2.12769	0.33641	-0.89185	0.815609	-8.28514
0.003333	0.999078	2.0284	-0.60933	-0.2491	3.33023	-8.38331
0.004	1.21055	5.63435	-2.16465	0.585705	0.529736	-8.12272
0.004667	-0.33336	4.27721	-4.35865	3.65996	1.52908	-13.8347
0.005333	-0.73915	5.14562	-4.034	4.4429	2.54158	-9.08437
0.006	-1.33451	4.07118	-5.80335	8.37414	1.86318	-4.796
0.006667	-1.92716	3.78598	-3.07098	5.83473	0.367778	-5.58058
0.007333	-3.25808	4.97409	-2.51427	8.68523	2.07359	-3.46183
0.008	-4.38127	6.2008	-2.9028	7.89577	-1.91198	-1.78581
0.008667	-3.70679	8.52624	-2.90196	2.54302	0.060869	-1.45877
0.009333	-4.71281	6.87865	-3.86306	3.68967	1.941	-4.16315
0.01	-4.28044	8.89345	-5.02222	-0.41039	2.68691	-2.62984
0.010667	-3.51818	6.86005	-2.74572	0.950876	5.46101	-2.04856
0.011333	-2.1073	3.43774	3.63759	0.048911	-5.99723	-1.24614
0.012	-3.26467	6.73914	2.24443	2.93649	3.67175	-0.12859
0.012667	-4.62775	7.49955	0.349788	4.84698	-1.32279	-2.56227
0.013333	-3.99783	2.05854	2.26169	6.00745	-3.5755	-0.06076
0.014	-3.23114	2.06054	4.16237	9.50587	2.43438	-2.38159
0.014667	-2.8915	-0.40863	3.05281	6.50122	0.592188	-5.01806
0.015333	-4.04762	3.57364	2.98995	5.73203	3.23702	-2.93033
0.016	-2.16977	2.58494	5.27621	0.453272	-1.48682	-3.68988
0.016667	-2.95302	2.19273	4.93339	1.85765	2.51914	-2.41381
0.017333	-3.74898	2.78543	4.68648	-4.13284	-2.06904	-3.82692
0.018	-1.93011	4.0064	4.68327	0.885091	-1.56291	-6.66932
0.018667	-4.78777	2.48309	5.09835	-0.25822	-3.55006	-3.14387
0.019333	-3.91122	0.897552	7.03623	1.20559	-3.57767	-2.48745
0.02	-2.60546	0.228958	8.58003	2.47323	-3.54735	3.48111
0.020667	-3.29143	0.782579	4.24479	3.67531	0.615997	-0.51004
0.021333	-3.54987	0.67499	2.49401	6.30811	-1.69762	5.96692
0.022	-2.68336	-0.84363	1.28025	8.11998	-1.339	7.90716
0.022667	-2.42637	1.47394	2.35959	9.56564	4.00306	6.66019
0.023333	-2.4197	1.53334	-0.41066	5.31753	-1.01151	4.13035
0.024	-3.13173	1.56393	1.08327	5.82312	-2.34387	8.7194
0.024667	-2.65951	0.560148	-3.87081	1.85659	-2.71907	6.56642
0.025333	-2.14663	2.22494	-1.18516	3.43479	1.62213	4.75953
0.026	-3.30903	1.02026	-0.42939	-2.59128	1.38417	5.58835
0.026667	-2.35012	0.146754	1.54089	0.343965	2.49339	6.2217
0.027333	-4.65953	-1.03633	1.58061	-3.96781	-1.93579	3.79841
0.028	-4.18404	-1.146	-3.09464	-2.90669	-0.46035	5.50788
0.028667	-3.74852	-1.56341	4.04248	1.51222	-1.93288	5.19104
0.029333	-4.51385	1.03926	-0.30353	-0.1671	-3.32095	4.81533
0.03	-4.81958	1.50383	2.81864	3.25107	-3.6197	-0.72542
0.030667	-5.61823	1.61463	5.00715	2.19975	-3.643	-2.19223
0.031333	-5.35481	-1.996	1.27582	7.25651	-4.12104	3.78106
0.032	-7.53542	-0.59791	0.783968	7.17574	-3.77808	0.571645
0.032667	-6.29464	-0.03236	4.0594	6.61097	-2.13966	7.61658
0.033333	-7.08667	-0.45432	-1.29613	2.43686	-7.05221	5.07641
0.034	-6.43785	3.02131	-0.00297	8.80339	-4.70009	-0.70207
0.034667	-6.47644	2.28073	-2.25433	2.94696	-6.59486	-0.37591
0.035333	-7.49796	0.686684	-2.8172	5.06227	-4.74338	1.60862
0.036	-7.16427	0.490447	1.71893	5.8457	-5.45359	2.91907
0.036667	-6.61864	1.30933	-2.26942	3.92872	-7.09518	2.57041
0.037333	-7.18875	-0.14977	-0.9133	4.34989	0.218487	2.06313
0.038	-7.79932	-1.74809	1.20332	3.99969	-4.89764	-0.09996
0.038667	-7.36128	-1.48003	0.894889	6.08505	-4.73612	1.19896
0.039333	-7.61492	4.08292	4.46026	6.83913	1.20731	1.11359
0.04	-6.32553	-1.07739	1.17334	7.62036	-5.39341	0.267329
0.040667	-7.51516	-1.9254	4.65321	10.8767	-0.38365	2.74241
0.041333	-7.37782	-0.13495	6.00381	5.1453	1.00846	0.688146
0.042	-7.63347	-3.82181	8.3756	6.82465	-1.04188	3.75531
0.042667	-7.31966	-3.04107	8.28642	6.46466	-4.48327	2.70619
0.043333	-5.97317	-4.81672	2.89054	0.38654	-2.69451	0.033206
0.044	-5.03813	-6.25017	3.87957	-1.68994	-2.82552	0.796861
0.044667	-4.04275	-4.54755	3.83802	-2.50925	-5.29654	-0.07642
0.045333	-2.43662	-4.08897	2.76204	2.39456	-2.5052	0.695745
0.046	-2.49628	-3.89414	3.30959	-0.07172	-3.22975	6.79726
0.046667	-2.16312	-4.57448	5.69613	3.59178	-3.34452	0.750596
0.047333	-2.22885	-4.32357	6.64706	5.7921	0.92092	1.22892
0.048	-1.76772	-1.71455	7.61739	5.75874	-4.59059	1.21879
0.048667	-2.57802	-4.385	7.90459	4.02862	-6.82689	4.68374
0.049333	-2.01663	-5.16717	7.41381	1.13241	-3.45767	-2.74379
0.05	-2.88477	-6.972	9.6076	3.75138	-1.82088	-4.09411
0.050667	-4.05241	-7.66749	10.7431	1.82316	-1.89662	-0.45133
0.051333	-2.45007	-7.53194	9.2984	-0.15019	-6.84175	0.807785
0.052	-3.51016	-1.25689	9.07037	0.135207	-1.10625	2.56901
0.052667	-3.91333	1.44064	9.75001	2.68139	-0.56367	5.13988
0.053333	-4.54877	0.562466	5.87294	3.41757	-1.76916	6.12238
0.054	-5.30854	-1.41865	10.3042	6.79133	-8.0042	3.28442
0.054667	-4.96852	-4.70841	5.2246	1.95853	-2.69452	9.47612
0.055333	-6.84066	-3.27804	1.35139	5.84245	-4.43743	9.89204
0.056	-7.19616	-5.8119	6.36953	4.13965	-5.95351	12.9156
0.056667	-6.14345	-5.19797	8.69996	2.65496	-2.97558	14.0042
0.057333	-6.26197	-4.64248	5.50509	1.27626	-1.83839	18.4031
0.058	-5.37921	-5.16384	5.72603	3.28215	-5.41156	16.0407
0.058667	-5.43499	-5.78678	4.7931	5.02628	-2.19298	9.05846
0.059333	-4.98255	-2.97461	5.71386	5.42921	-1.74642	12.3174
0.06	-6.12896	-5.20373	3.66332	6.71608	-5.30934	5.58644
0.060667	-5.84448	-6.65216	0.878165	7.50009	-2.84817	3.78589
0.061333	-6.70098	-6.4757	1.47027	9.46645	-1.19605	4.04645
0.062	-7.38812	-4.57626	5.7832	6.26366	-6.95333	2.9457
0.062667	-6.00181	-7.96905	5.08964	5.99151	-4.20517	-3.32351
0.063333	-7.31071	-10.5566	3.23128	6.37545	-4.34065	-1.81328
0.064	-6.82611	-4.99853	3.87937	8.24875	-4.15985	-1.89367
0.064667	-6.47325	-4.69513	6.25748	7.27085	-4.5408	-2.66126
0.065333	-6.03542	-6.53919	7.03758	5.65117	-2.78981	-4.37342
0.066	-7.74619	-8.3405	5.74139	5.8374	-3.66691	-2.23142
0.066667	-5.62372	-6.88574	4.98267	7.46608	-6.8492	-0.92571
0.067333	-5.48833	-8.82112	4.21536	5.31844	-0.62911	-3.90966
0.068	-6.76429	-10.7479	4.56583	1.08	-2.87269	-4.85369
0.068667	-6.10993	-5.55508	2.74801	2.36625	-4.55999	-5.17409
0.069333	-7.39517	-7.39848	2.52254	-0.78212	1.04452	-3.13672
0.07	-7.43557	-6.7205	2.37451	0.735694	0.454214	-5.23449
0.070667	-7.03582	-6.43076	1.91638	-2.70291	-0.88976	0.450999
0.071333	-8.1233	-5.01544	1.66422	-2.19412	-2.71995	0.657949
0.072	-7.18289	-5.55916	1.55631	2.17718	-3.11992	2.45384
0.072667	-7.33802	-6.31477	5.01948	3.47433	-1.59743	4.29551
0.073333	-6.70804	-4.70417	-0.62563	1.6749	-3.90046	4.55517
0.074	-7.32903	-4.81326	-0.74236	1.59813	-3.38148	4.94037
0.074667	-7.75041	-7.43436	3.69304	0.39678	-2.21414	0.632076
0.075333	-8.38153	-7.77548	2.85781	2.03186	-1.7929	-0.17327
0.076	-7.48511	-7.88436	2.96711	1.29195	-1.26906	-1.71034
0.076667	-7.18597	-7.24764	1.8942	0.61593	0.361247	-7.02061
0.077333	-6.43559	-7.07769	1.87252	4.02842	0.047096	-2.28308
0.078	-6.02745	-7.41321	0.02173	2.58479	-4.99292	0.274467
0.078667	-7.40539	-7.29183	1.0138	-0.32528	-5.91987	-2.79055
0.079333	-6.73583	-7.97523	0.063789	0.126097	-7.53697	-3.71847
0.08	-8.10318	-6.62277	-4.39079	1.87747	-2.2563	-4.68991
0.080667	-7.51676	-2.53817	-5.27211	-0.25304	-0.94568	-9.86566
0.081333	-8.0873	-2.04815	-0.86783	-1.4004	0.962724	-8.6833
0.082	-9.07079	0.781016	-0.41745	-1.22746	1.55972	-8.16375
0.082667	-9.31519	0.777153	-1.68597	3.11344	0.94034	-6.49249
0.083333	-7.86098	3.57649	-2.49018	2.45297	1.4568	-4.77386
0.084	-8.84127	3.98256	1.61963	1.11175	1.94098	-5.03049
0.084667	-7.74748	2.89464	-4.46865	2.74912	0.830426	-3.83235
0.085333	-7.17468	9.62483	-3.79802	1.21653	3.88861	-3.76653
0.086	-6.34262	8.22099	-2.53227	2.1113	-2.90641	-1.70002
0.086667	-4.47043	6.83117	-1.26192	1.22774	-2.81727	-0.54522
0.087333	-4.66847	3.27049	-3.13048	-0.86875	1.12857	3.53882
0.088	-4.29405	0.913996	-2.98329	-0.85644	-1.18233	1.93328
0.088667	-4.85645	2.01791	-0.74638	0.216903	1.15881	0.155311
0.089333	-5.96234	1.30036	0.352914	2.7771	0.324358	2.48963
0.09	-3.64477	6.29017	-2.17802	1.43268	-0.519	3.25639
0.090667	-2.98477	8.46931	-2.11547	4.29487	-1.47826	1.19403
0.091333	-2.93293	10.7518	-3.03119	1.75084	-0.73101	-1.10843
0.092	-2.83855	9.33921	-1.67081	8.71598	0.056424	-1.97127
0.092667	-3.52613	10.8095	-0.55297	6.31743	-0.55554	-5.24552
0.093333	-3.3801	9.81257	-0.77425	6.74679	-2.74554	0.405459
0.094	-4.19077	10.9969	-0.25637	5.02033	-0.90828	-4.16336
0.094667	-5.23467	11.0408	1.39629	3.44566	1.36675	2.15576
0.095333	-6.25426	9.56869	3.27277	0.869212	-2.24237	2.17026
0.096	-5.09581	11.3955	2.64694	8.37005	-1.30214	4.20761
0.096667	-6.49126	6.80003	4.08895	8.1648	-0.76249	4.8747
0.097333	-6.3726	7.44368	0.545402	8.25892	-1.48881	2.09036
0.098	-6.81127	11.0625	1.93115	5.56151	-2.78607	-1.46377
0.098667	-6.27931	12.4361	-0.70316	6.88043	1.47141	-5.6874
0.099333	-6.51112	10.1508	1.05308	3.24113	-1.20655	-5.94476
0.1	-5.95043	11.7234	1.73057	0.937776	1.31488	-7.85051
0.100667	-4.7606	10.0231	0.700527	7.30204	-0.25118	-11.374
0.101333	-5.76799	8.23317	-1.83978	4.58258	-1.10564	-10.4961
0.102	-6.54174	11.4059	0.086793	3.56132	2.4248	-13.3662
0.102667	-6.9551	13.4696	-1.66179	3.97554	4.25887	-7.53643
0.103333	-7.17266	13.7467	-2.72113	2.61129	4.85763	-4.15354
0.104	-5.92382	11.273	-2.32192	4.67185	3.26203	-6.32203
0.104667	-3.17623	10.471	-1.97793	4.5783	-0.48276	-2.23105
0.105333	-1.88011	10.9818	-0.69261	1.96927	-2.27106	-1.11374
0.106	-0.35383	8.77501	-1.25314	2.52568	3.33187	0.251869
0.106667	1.50486	7.2847	-0.10197	1.21128	1.067	-2.05977
0.107333	-0.19272	8.6008	-6.67126	3.8539	-2.15778	1.49535
0.108	1.12359	7.51323	-4.28489	4.64885	-3.05419	6.99443
0.108667	-0.13304	6.78851	-1.50105	4.45724	-1.57101	2.71767
0.109333	-1.00239	4.3567	-1.73573	3.97579	2.76739	2.45001
0.11	1.98106	2.68001	-5.10522	4.45649	-0.67763	-0.16623
0.110667	3.52906	7.30152	-1.40664	2.76586	3.41147	-1.00227
0.111333	5.20906	7.78711	-0.06525	7.14525	3.98211	-1.03331
0.112	5.62067	8.28637	-0.2531	8.93702	-3.34769	-2.04411
0.112667	3.81803	7.56804	-2.90369	8.63833	1.32913	-0.52871
0.113333	4.41274	8.05236	-1.03172	6.96066	5.26949	-0.89224
0.114	5.53906	5.79287	-3.48474	7.97872	0.088419	-4.16377
0.114667	3.88303	7.50255	-1.81169	10.4746	1.9302	-6.95702
0.115333	1.39313	7.22305	-2.41973	12.6017	-2.97584	-7.648
0.116	1.5173	3.01393	-3.80385	12.7451	-1.74685	-15.0695
0.116667	-1.12396	6.38988	-4.12096	10.0639	-4.48288	-15.0594
0.117333	-0.91303	0.432649	-2.95075	9.0282	3.81328	-11.9685
0.118	-2.18555	4.16167	-1.7914	9.31479	0.999147	-12.4068
0.118667	-3.41832	4.76661	-3.1647	4.8789	3.04544	-13.5395
0.119333	-3.00149	10.2068	-6.20623	9.73773	1.35773	-13.7776
0.12	-4.14301	8.16957	-4.53488	4.93827	-0.49931	-10.3648
0.120667	-5.81823	12.3997	-7.83707	7.05154	1.73083	-15.6557
0.121333	-6.67525	6.0773	-4.83252	7.3312	-2.70114	-14.241
0.122	-6.29962	5.92328	-6.13317	4.96222	-2.52386	-14.2018
0.122667	-5.60421	4.00349	-5.29679	1.47682	-2.46305	-12.0334
0.123333	-6.16059	3.6128	-6.11079	4.53561	5.11989	-15.7106
0.124	-7.3487	6.41706	-3.64881	4.38981	-1.30994	-14.0357
0.124667	-5.95928	10.9452	-5.51417	5.06967	0.18432	-15.4238
0.125333	-5.33895	10.009	-5.32766	-0.59694	0.577361	-16.0506
0.126	-4.42715	10.7208	-2.42235	1.67563	-0.9563	-7.23166
0.126667	-3.75735	8.33056	-3.64439	1.12937	-3.10808	-9.97049
0.127333	-1.6986	6.87002	-1.32795	3.561	-1.21572	-7.64099
0.128	-1.56803	9.75464	-2.95732	4.64709	-0.42871	-10.2011
0.128667	-0.13198	8.94568	-0.84888	4.95215	-3.8367	-8.91624
0.129333	-0.27193	10.443	-5.79964	3.42954	0.97735	-9.11589
0.13	-1.05411	11.8699	-5.73273	5.70897	-8.31402	-12.0692
0.130667	-0.47272	13.739	-6.04044	3.35634	-4.16736	-11.3563
0.131333	-1.12214	10.6045	-4.60466	8.64714	-2.22221	-9.14425
0.132	-0.46735	9.35351	-5.60004	4.45457	-6.79814	-11.9407
0.132667	1.14343	7.51634	-6.10872	5.44086	-4.40956	-13.7476
0.133333	2.65224	8.34774	-5.00775	6.60634	-4.32693	-13.7425
0.134	4.51852	4.1081	-6.19951	10.717	-4.1009	-15.6331
0.134667	2.7628	1.86545	-5.281	7.2129	-6.9319	-19.1462
0.135333	2.3603	5.8754	-6.95059	9.00017	0.77238	-20.0474
0.136	2.6297	4.97762	-7.34622	1.94237	-4.69169	-16.4895
0.136667	1.73715	3.20468	-6.08274	8.63749	-2.0716	-16.1487
0.137333	1.12357	1.6254	-7.04062	2.46407	0.926523	-18.4628
0.138	1.97469	3.22892	-8.28362	1.43159	-3.70145	-13.1001
0.138667	0.505275	3.69878	-9.29397	5.0482	-0.48799	-13.5665
0.139333	0.684747	2.07571	-7.74565	2.48042	-6.37407	-16.9496
0.14	1.95493	1.25718	-8.24525	4.72626	-2.82003	-14.3356
0.140667	2.75996	2.43222	-9.22555	3.18575	-0.73276	-9.32141
0.141333	2.1626	2.41895	-9.33382	1.35988	-1.72295	-15.8122
0.142	3.09881	3.86876	-6.18981	2.07912	-4.75379	-16.7366
0.142667	1.88898	3.92101	-6.5056	7.35314	-1.84292	-14.1171
0.143333	0.659373	4.31243	-6.82022	5.24297	-3.03948	-10.6402
0.144	0.655255	2.38869	-7.99334	7.68826	-2.28751	-11.5133
0.144667	-0.61341	2.92086	-8.63447	5.83109	-2.3626	-13.7271
0.145333	1.15099	4.36222	-5.38777	6.51231	-2.51065	-10.2866
0.146	1.51978	4.93941	-8.91159	3.16408	0.424534	-9.32322
0.146667	1.7353	3.00199	-7.26931	5.3813	-2.78902	-10.2571
0.147333	2.7526	1.41948	-4.85624	5.29253	-1.27325	-7.4865
0.148	0.866553	3.45051	-8.93319	3.191	-0.32095	-9.14022
0.148667	0.833049	5.40813	-5.55733	4.23513	2.10813	-7.1882
0.149333	-1.0006	2.70201	-5.71868	-0.73984	-1.29863	-4.30519
0.15	-0.57375	2.5661	-7.64321	-0.35527	2.00845	-7.51177
0.150667	-1.77903	1.75905	-6.66844	-3.07365	-3.173	-6.20399
0.151333	-1.81366	3.03045	-4.14953	-0.54433	0.242641	-10.0303
0.152	-1.08218	3.69559	-7.38703	-4.59067	-0.72085	-6.35956
0.152667	-1.40646	4.81845	-7.56905	0.571824	-6.81907	-5.55078
0.153333	-1.34283	2.94048	-3.10347	5.51261	-5.19038	-9.39615
0.154	-1.78428	6.44574	-0.22403	5.90703	0.336996	-8.56103
0.154667	-0.71637	5.21267	0.297434	4.58262	3.39235	-9.15163
0.155333	0.077405	7.64571	1.64451	11.2361	-3.34399	-8.036
0.156	-0.985	8.41419	6.97394	10.1068	-3.56479	-8.82113
0.156667	-1.42702	6.9989	2.69459	7.74755	-2.47073	-8.44689
0.157333	-1.81086	8.68535	4.56521	9.70973	-1.73783	-11.4843
0.158	-1.8594	8.44741	3.02034	7.09207	-4.75081	-11.3909
0.158667	-0.33903	6.45579	1.73818	2.97472	-4.17945	-5.81494
0.159333	-0.29535	7.73165	3.29246	5.17807	-2.44978	-10.8561
0.16	0.352197	3.7933	0.99688	-1.38649	-1.75609	-9.81319
0.160667	0.414868	5.43624	-0.28294	1.23721	-2.63702	-5.61489
0.161333	0.254068	1.70104	0.831468	0.775182	-0.81746	-1.76583
0.162	-0.04158	2.47147	-0.82535	2.40143	-1.44452	-10.1297
0.162667	0.034587	3.151	0.480787	2.26491	-4.03975	-10.1204
0.163333	0.442376	4.16652	3.86086	4.20453	-2.83072	-10.2742
0.164	-1.04406	1.19492	2.89077	7.44919	-0.69992	-13.0496
0.164667	-0.5297	6.20882	0.146554	8.89946	-1.92903	-14.2781
0.165333	0.110343	8.2797	1.56085	7.80767	-1.25597	-11.8333
0.166	0.808314	8.11128	-1.3483	9.11601	-2.28461	-10.5229
0.166667	0.310286	9.77878	-3.33212	6.90174	-4.73056	-10.4627
0.167333	-0.17465	9.09576	-0.70509	10.059	-4.06714	-9.76776
0.168	-0.90234	6.49289	-3.28043	8.83251	-4.08414	-10.1792
0.168667	-1.65765	6.63814	-1.71099	8.33207	-0.22104	-11.1523
0.169333	0.401893	4.74153	-4.38546	8.31543	-0.90692	-12.774
0.17	0.674015	5.43223	-2.5312	10.2265	0.753413	-11.7866
0.170667	1.94951	6.08532	-4.16342	2.21729	-2.18466	-8.29321
0.171333	1.2592	7.43093	-5.30058	5.4244	-3.09876	-8.06702
0.172	0.9601	6.72118	-2.66253	0.092694	1.12647	-1.51692
0.172667	-0.88661	4.48808	-2.08888	4.04712	-2.54485	-2.96157
0.173333	-2.90392	5.6652	-1.80753	2.92759	3.38568	-3.8342
0.174	-2.20891	4.93203	1.53167	4.10807	-0.78313	-3.15311
0.174667	-1.30989	2.946	2.3387	4.13634	1.41346	0.103959
0.175333	-2.87935	7.14037	1.62157	1.30676	1.0859	1.34436
0.176	-5.25276	7.91275	1.20559	3.68981	1.30601	5.13754
0.176667	-4.34018	4.20486	3.91226	-2.95163	0.513181	9.54333
0.177333	-5.04999	4.92037	1.25254	1.91454	1.18134	14.847
0.178	-5.03933	3.54868	3.95106	5.11708	5.62959	11.1091
0.178667	-5.11685	5.82294	1.39051	9.71372	4.44089	17.3756
0.179333	-6.63146	4.55003	0.675432	9.4717	-1.51164	18.4841
0.18	-5.38714	6.22446	3.0623	10.4434	-1.33247	17.6285
0.180667	-6.56064	5.79561	0.089067	6.14634	-0.62089	10.8578
0.181333	-6.09755	7.84864	3.69928	4.4755	0.265049	7.35448
0.182	-5.92493	9.55107	-2.02084	5.17047	-0.89336	10.1742
0.182667	-6.99564	10.2392	0.044308	4.48239	-2.47978	3.82819
0.183333	-7.4529	8.05633	0.530408	7.22312	1.23095	1.96544
0.184	-7.70569	7.28527	-1.95109	3.16777	-4.60294	3.74132
0.184667	-7.68048	8.53422	-1.65806	-0.07121	-3.92738	4.29884
0.185333	-5.81079	7.09402	-2.89605	2.39157	-4.0733	5.70988
0.186	-5.0653	6.02752	2.5537	-0.29245	-0.48533	7.72326
0.186667	-6.35252	6.28942	-0.01504	-1.92093	-0.01588	15.8543
0.187333	-6.27633	8.15227	0.834673	-3.34125	-5.68292	13.5553
0.188	-6.22177	7.9179	2.36939	-1.8847	-0.00081	13.9193
0.188667	-6.92239	6.47014	2.83542	-0.44428	0.561298	13.352
0.189333	-6.75367	6.11093	5.53981	3.24968	-0.63411	14.9409
0.19	-7.50842	6.81438	4.08112	1.11446	3.1889	14.778
0.190667	-7.46213	8.96344	8.50613	3.32971	0.749262	8.65494
0.191333	-7.99158	7.50866	3.16436	5.08474	4.23474	5.73798
0.192	-7.30293	7.03111	5.91005	2.07976	-0.52513	5.19399
0.192667	-6.71384	9.76069	5.78509	2.46673	1.74312	8.67207
0.193333	-6.57515	9.86458	7.8785	4.08986	-1.60213	9.15096
0.194	-6.95705	13.5321	2.36034	1.61148	1.3087	12.0522
0.194667	-7.34635	10.9321	4.29319	1.3036	1.20502	10.8986
0.195333	-7.94647	12.5841	2.07429	3.15253	0.16148	17.0782
0.196	-6.64572	17.1446	3.60373	2.80405	-0.93336	10.382
0.196667	-7.92668	15.1192	1.81493	2.11558	-2.94022	15.1412
0.197333	-7.27403	13.1487	-0.11463	1.25548	-1.0326	14.5258
0.198	-6.9681	18.3005	-0.77774	1.5487	-1.18999	9.79699
0.198667	-4.90853	13.6289	-0.04796	0.799268	0.647476	8.22221
0.199333	-2.50826	14.0229	-0.1279	4.15594	2.82181	10.5081
0.2	-1.36919	13.7004	-0.08844	2.74569	3.50041	11.4668
0.200667	-0.98193	11.3273	1.50227	0.734378	-0.85953	6.39185
0.201333	-1.15966	14.8713	2.55481	2.41497	-4.5228	12.5834
0.202	-1.5718	12.4347	2.22384	-0.25207	1.85604	13.5477
0.202667	0.394129	14.464	3.44697	2.35735	0.773955	17.9141
0.203333	0.23313	13.3108	1.14118	2.59346	-1.69295	21.8524
0.204	1.92723	14.5445	3.31364	2.77728	1.79221	23.7996
0.204667	2.2543	12.5703	6.0515	4.10166	-1.87128	33.8937
0.205333	3.06514	7.37747	4.9943	5.34589	0.156791	33.9762
0.206	5.32887	9.9764	7.60885	4.72498	-1.42983	36.5083
0.206667	7.63421	4.83416	2.07531	4.63924	-1.62857	38.7234
0.207333	7.10684	9.50516	3.43799	0.547691	0.313983	38.9504
0.208	6.56667	10.4738	1.10975	4.0381	-3.37626	40.905
0.208667	6.85763	9.80279	3.94077	0.053486	-4.36544	36.8473
0.209333	6.48515	9.71068	2.14648	3.89497	-1.44462	32.6895
0.21	5.60132	11.4452	4.45322	2.16963	0.599828	34.826
0.210667	3.99648	11.3151	4.57064	8.73006	3.75378	33.2899
0.211333	3.92456	11.529	7.67476	8.72739	1.33039	29.7763
0.212	3.24273	10.2859	7.63151	7.68511	1.22698	26.4048
0.212667	4.13947	9.21997	3.27541	5.87162	0.810499	22.9693
0.213333	3.6426	6.51787	-1.78758	7.59986	-0.08191	19.6165
0.214	3.33448	9.29208	3.19167	5.39046	0.965496	20.9205
0.214667	3.41761	5.09532	2.44389	5.82073	-2.71612	17.0581
0.215333	4.76118	4.98029	0.856395	5.69894	-3.0682	5.48246
0.216	4.79598	3.66237	4.0475	5.18968	1.13226	11.0311
0.216667	3.05705	2.99424	2.86199	8.10343	-1.27114	12.9754
0.217333	4.83535	1.03351	1.92515	7.94592	-3.60579	16.8404
0.218	4.41592	0.595263	3.89655	6.92161	-0.34413	18.9913
0.218667	4.41127	0.078326	-0.49982	8.19246	-2.40526	21.1283
0.219333	3.63009	-1.06567	0.305716	2.29283	0.704093	25.5793
0.22	3.14528	0.711677	-4.08283	-1.59996	2.20133	24.6244
0.220667	4.79514	-0.09986	-4.61499	2.81433	-2.12964	31.9825
0.221333	4.34429	2.60151	-1.21962	4.03419	1.93946	33.8281
0.222	1.03715	1.52331	-2.11158	-2.43649	-0.61052	39.9103
0.222667	0.829177	-0.50043	-4.76853	3.13012	-2.06082	38.97
0.223333	-0.33426	1.57249	-2.85191	2.52844	-0.84084	40.9496
0.224	0.039263	0.000922	-4.82235	1.27625	0.268947	43.7702
0.224667	-1.31808	-0.37047	-4.7284	2.23772	-0.36332	36.163
0.225333	-2.10879	-3.03889	-3.15417	1.86839	0.049503	36.0711
0.226	-0.99778	-1.38869	-5.52377	6.197	-4.03219	35.5502
0.226667	-0.98334	0.609579	-3.47923	1.15483	0.465212	33.4641
0.227333	-0.68443	-4.77232	-6.04954	1.22068	2.33158	29.6195
0.228	1.44486	-2.39272	-8.20248	3.09176	4.7504	29.7726
0.228667	0.777139	-2.80668	-7.89512	0.829431	1.93005	26.2487
0.229333	2.55246	-2.67763	-6.20092	1.39309	1.98388	21.5509
0.23	4.65084	-2.0414	-6.94199	1.73686	2.47836	22.3369
0.230667	4.33981	-4.55506	-2.6951	0.865691	0.760846	23.5696
0.231333	5.70332	2.76134	-8.38458	2.21242	-1.52568	16.8774
0.232	5.27376	0.22548	-7.13196	1.5629	0.01225	15.4363
0.232667	6.38034	1.84019	-7.65427	3.35136	2.29654	15.0936
0.233333	6.41407	4.69043	-8.02289	4.3089	5.31508	12.3289
0.234	6.3052	4.71031	-6.68317	1.54302	-0.62531	11.8588
0.234667	5.29717	3.75945	-5.55824	1.83441	4.64344	16.4261
0.235333	5.74986	6.66466	-2.29288	0.458318	5.84026	9.98487
0.236	6.7866	10.4713	-0.64082	1.91172	7.15664	14.9064
0.236667	5.06449	10.6743	1.10994	3.42653	4.40074	16.8074
0.237333	5.20915	10.347	3.26259	1.83877	6.58409	15.0356
0.238	6.17836	10.1105	2.761	4.07586	-0.43729	18.3333
0.238667	4.59196	9.04779	6.12475	3.68504	-1.7725	18.2938
0.239333	5.55498	7.44854	4.23706	3.39381	4.78378	17.543
0.24	5.80276	7.7791	-1.05216	7.52473	4.44996	15.8035
0.240667	5.24742	6.49092	0.027175	7.99399	4.11566	16.0611
0.241333	5.38019	12.2777	3.5624	8.6645	-0.79567	17.3422
0.242	3.54123	7.38796	2.73341	9.18691	3.55215	21.5968
0.242667	2.11052	8.69233	4.48642	7.01016	1.21219	18.7104
0.243333	0.634485	5.73545	5.96251	9.2653	1.19005	17.1598
0.244	0.944202	6.47829	7.18755	6.84707	1.55533	20.5995
0.244667	-0.10359	6.8624	12.9482	7.93269	2.38766	16.7597
0.245333	0.257643	5.92075	13.516	6.57536	1.42547	16.6441
0.246	0.563696	7.75519	12.7503	9.26708	1.78366	19.7204
0.246667	0.504772	5.16265	12.811	10.2126	5.03574	15.3849
0.247333	0.794831	7.51366	9.07114	8.73767	0.632014	16.6936
0.248	1.12773	4.89408	9.25574	5.07529	1.10674	16.8962
0.248667	3.46175	5.84661	8.91028	9.87026	0.145825	13.7937
0.249333	4.41336	4.36554	10.8005	8.84038	1.088	10.5799
0.25	2.75441	5.66998	9.74919	5.87899	5.38214	9.50722
0.250667	2.16903	4.05639	11.1061	8.714	6.28713	11.0971
0.251333	1.72717	4.70947	10.6812	9.78961	7.36298	10.52
0.252	1.4582	4.44817	5.69584	10.5423	5.61125	9.10222
0.252667	1.99571	3.06555	8.6764	8.46431	2.94728	7.19797
0.253333	3.96167	4.34538	7.14461	2.51804	1.45433	5.59786
0.254	2.09427	1.59279	8.33614	3.10419	2.00438	5.91486
0.254667	1.96547	0.921775	7.35975	4.41036	3.68115	7.29976
0.255333	1.45162	0.428645	9.71957	5.88035	4.60102	8.84057
0.256	0.105508	1.48052	9.14022	4.32925	0.376311	3.80925
0.256667	0.77069	2.13054	8.16938	4.20042	0.820276	0.13174
0.257333	-0.2827	2.99109	6.092	5.23143	2.30217	1.18871
0.258	-1.0238	2.86786	7.01699	5.43282	3.207	0.690639
0.258667	-0.79553	1.813	10.1319	4.07915	3.23917	-3.8152
0.259333	-0.5329	3.90402	6.94097	6.03685	-0.6689	-0.74869
0.26	-0.74809	4.05896	8.84949	3.38727	-2.92472	-0.16342
0.260667	-0.14517	5.374	7.50009	3.33559	2.24733	-0.8203
0.261333	0.702369	6.89286	5.11244	2.99367	0.917305	-5.48649
0.262	2.18543	7.10605	8.37048	3.36947	1.76752	-5.28582
0.262667	4.80971	9.04758	7.54046	2.54292	-0.51482	1.40928
0.263333	5.02142	10.5324	7.9674	3.69406	4.24396	0.719839
0.264	4.11083	9.47856	7.44815	1.96711	4.05626	-1.07238
0.264667	2.75134	11.9017	8.56541	3.27487	4.61686	-1.93575
0.265333	1.82923	7.26206	6.68524	2.27501	-0.79635	-7.09614
0.266	-0.36891	7.6535	4.8022	4.42141	-1.92033	-8.02259
0.266667	-1.29789	5.84527	3.69678	4.43507	3.35066	-3.83505
0.267333	-2.14183	4.69996	1.33176	7.53012	-0.39404	-7.01889
0.268	-1.17521	6.17208	-1.46457	10.8822	1.52566	-4.68325
0.268667	-0.51012	9.4559	4.17755	10.2267	3.15014	-1.94865
0.269333	-0.791	7.95615	4.5003	6.96816	2.76243	-1.90274
0.27	0.724352	9.80617	5.56597	9.35282	0.946388	0.760812
0.270667	1.75835	9.90916	5.67472	4.19977	1.34179	-0.72261
0.271333	3.76982	9.7592	6.11064	7.42217	3.07921	-4.56922
0.272	3.0659	13.0786	2.67386	9.36228	3.48238	-1.70336
0.272667	3.01737	15.4802	7.20816	5.05615	3.89146	-1.60684
0.273333	2.94861	11.0878	0.452868	8.62532	-0.37531	0.849102
0.274	1.32597	9.6048	1.15566	5.80353	5.88874	1.27147
0.274667	1.38282	8.60425	4.11187	9.35938	3.92295	4.02094
0.275333	1.26634	6.09262	3.32343	8.41504	-2.72076	5.26681
0.276	1.13539	9.02559	5.07408	6.43118	-0.52511	1.84036
0.276667	0.574811	11.9794	2.44106	10.5452	-4.38568	-0.21859
0.277333	0.799958	10.4294	2.61481	6.5946	-1.95018	0.698176
0.278	1.38787	8.11291	1.8885	7.043	-2.96941	-2.44093
0.278667	1.36441	9.23538	-1.78879	8.74411	-3.36443	3.87984
0.279333	2.50375	10.2325	-3.47863	6.02941	0.201934	0.59734
0.28	2.78642	5.14166	-3.33067	12.8609	1.02802	-0.05402
0.280667	5.81126	6.69497	-2.69772	7.60633	-0.61626	-2.98301
0.281333	7.00532	7.49769	1.05729	9.02909	-4.37231	-0.68344
0.282	6.40508	4.09191	0.257448	8.47389	2.33159	-6.87937
0.282667	7.73157	0.944259	3.16838	3.93567	-3.03883	-4.46941
0.283333	6.02755	-1.19226	0.046418	3.0713	-0.23968	-1.6823
0.284	5.19678	-2.49179	1.34586	7.3641	-2.55379	-3.52975
0.284667	5.23561	-1.45876	1.93132	5.9952	-0.61223	-0.67393
0.285333	6.4684	-2.16566	-0.53394	5.54016	-2.55328	1.52656
0.286	4.90844	-3.07502	0.317024	8.00291	4.77147	0.169891
0.286667	4.63367	-0.00412	0.896029	5.72991	-2.56609	0.845191
0.287333	5.01552	1.99509	0.23478	3.59849	0.637528	-0.47784
0.288	4.15529	0.603921	1.16552	0.046074	-0.87633	2.03596
0.288667	6.8836	-0.25244	1.69277	4.20287	0.425068	1.60526
0.289333	6.03589	1.29549	0.276551	5.56387	-2.93589	-0.68809
0.29	6.53616	1.38391	-3.55349	2.24567	-0.77483	-2.62802
0.290667	2.91107	2.9435	-0.35675	7.28241	-5.62697	-5.11051
0.291333	2.77131	2.76321	-3.34625	2.77	-1.36851	-2.23758
0.292	0.851149	5.18269	-0.44431	1.836	-3.30579	-3.73863
0.292667	0.684585	7.56287	-2.76062	1.36	-1.53429	0.242809
0.293333	1.46783	10.8735	-1.45719	2.11415	-5.40879	-5.24376
0.294	1.08199	13.9953	-3.96009	1.14177	-7.51444	-3.42663
0.294667	1.71098	16.8724	-4.62101	0.475353	-5.12499	-8.20412
0.295333	0.691983	11.5986	-4.0213	3.15001	-5.52202	-5.27169
0.296	0.775131	16.8942	-4.76261	6.46861	-3.41636	-7.15619
0.296667	0.471381	10.9952	-4.42498	5.66624	-1.21466	-5.86189
0.297333	2.01768	6.94906	-5.8298	6.18158	-3.29831	-5.56731
0.298	1.4661	9.20745	-5.67173	5.11821	-0.05553	-4.18502
0.298667	2.17419	4.96101	-4.74582	7.5946	3.46321	-8.07498
0.299333	1.44091	1.68369	-2.67926	5.9898	-1.55661	-8.09768
0.3	1.44949	4.17998	-3.7312	8.76424	-1.19237	-10.6458
0.300667	-0.22321	2.79953	-0.98991	6.55249	-5.73321	-4.61529
0.301333	0.563337	2.95997	0.628643	5.20115	2.57462	-9.34209
0.302	-0.48193	4.81202	-1.87272	7.26836	0.113073	-9.55751
0.302667	-0.77879	5.60928	-1.81013	9.59731	1.76985	-8.54895
0.303333	-0.50517	2.37334	-0.54567	9.54363	-2.44809	-9.17336
0.304	-0.75189	0.010855	1.45327	9.43642	-2.45524	-8.6386
0.304667	-0.02294	1.56206	-1.92037	5.91958	-3.69259	-12.7809
0.305333	1.10587	1.89249	-1.09849	7.71289	-0.54907	-10.2592
0.306	0.098455	-1.20229	0.055101	7.36298	-3.0112	-8.83371
0.306667	-1.45631	-0.84396	-1.77139	7.68835	1.41449	-8.19844
0.307333	-1.01581	-0.1764	-5.75481	6.36746	-0.89076	-13.3505
0.308	-0.41512	3.71985	-3.16195	8.46825	1.96177	-10.8255
0.308667	-0.87144	1.88626	-5.67754	3.70061	0.18621	-10.4939
0.309333	-0.24176	3.96266	-7.86634	1.70444	-2.06873	-10.1754
0.31	0.399191	6.05918	-6.78941	5.29373	-1.64579	-10.764
0.310667	0.827665	3.67175	-4.74948	6.83713	2.25506	-11.1539
0.311333	-0.81914	1.33942	-3.18545	4.74023	-1.18851	-8.93488
0.312	-1.39724	3.16634	-3.68845	3.87824	0.367827	-8.80577
0.312667	-0.51474	-1.77898	-4.14839	9.04926	-1.4195	-7.21451
0.313333	-2.87191	-2.75177	-4.06133	7.41834	0.374438	-5.045
0.314	-3.00977	-1.38891	-2.4763	5.9217	-1.17396	-4.99459
0.314667	-3.41823	-1.90692	-6.51179	6.4548	1.14419	-1.64267
0.315333	-3.16111	-0.18476	-6.11503	6.1729	3.82264	-1.59114
0.316	-3.46227	-1.60216	-5.709	9.17344	3.34141	0.54826
0.316667	-4.23718	-0.18812	-3.83262	10.1876	1.14191	4.30876
0.317333	-3.546	0.268629	-4.64134	10.3154	2.79021	0.469818
0.318	-4.44901	0.141263	-4.94601	5.49292	3.07613	0.878668
0.318667	-4.03657	0.683219	-6.27515	2.47965	4.04567	6.82658
0.319333	-2.59342	-0.29738	-3.16475	2.7111	2.43529	7.06164
0.32	-3.36817	0.004559	-4.68763	3.24414	2.81889	3.34949
0.320667	-3.41148	3.86525	-6.3598	1.32878	1.72932	5.89982
0.321333	-4.25283	0.684556	-5.59385	-1.81001	0.873554	2.1057
0.322	-4.011	2.17031	-4.53588	5.66885	1.13993	4.59205
0.322667	-3.59226	1.35776	-4.97022	1.3309	-0.55991	4.37659
0.323333	-3.27283	3.34549	-4.00279	1.21258	-4.5694	1.87335
0.324	-3.61058	2.5851	-5.77123	0.835613	0.656747	6.52438
0.324667	-2.20952	3.42013	-3.86329	1.12281	-2.7634	6.61065
0.325333	-3.53066	1.2509	-3.25545	0.166687	0.713129	9.85342
0.326	-3.79773	3.59174	-5.50387	4.18746	4.21912	13.0614
0.326667	-3.69569	1.50981	-6.92591	8.32333	-2.72645	10.9575
0.327333	-4.06821	-0.22112	-6.8916	9.38799	-1.43103	6.23102
0.328	-3.8676	-0.43989	-5.4266	8.42234	1.49781	7.6959
0.328667	-5.27031	-0.97	-10.0976	9.72876	2.75542	8.52207
0.329333	-5.72995	-0.49019	-7.7012	5.3756	-1.83351	5.14873
0.33	-4.81452	-3.85635	-5.8014	6.32596	2.70955	4.35128
0.330667	-4.44206	-3.33258	-5.49677	3.03717	0.55558	5.06246
0.331333	-5.17072	-3.83438	-5.081	4.45489	-3.15237	3.82556
0.332	-5.85957	-3.50038	-2.44717	7.92925	-0.20869	2.98595
0.332667	-6.49338	-2.21706	-7.77527	11.1407	2.14021	5.97431
0.333333	-5.45259	0.293482	-7.46094	8.1813	1.54053	6.85403
0.334	-5.40463	0.453515	-4.39218	3.95311	1.23528	9.08077
0.334667	-5.13913	-1.64764	-8.20734	1.31348	1.64699	5.86957
0.335333	-6.08458	-3.31023	-8.38112	-0.54811	2.21598	3.76548
0.336	-5.76845	-0.96457	-9.04857	1.39808	4.14076	4.53875
0.336667	-6.25295	0.854993	-6.34047	4.05346	0.490915	3.38887
0.337333	-5.20428	-2.20531	-8.80134	5.23075	1.57524	3.33944
0.338	-6.37743	-0.57108	-8.25892	0.297894	3.12871	2.57465
0.338667	-6.79801	-3.23194	-6.93208	0.258693	2.38347	4.16044
0.339333	-7.29649	-1.62624	-10.0899	-0.39366	4.35499	-0.72824
0.34	-6.86733	-1.90692	-10.9825	0.584174	0.779028	2.46043
0.340667	-7.51205	-2.61059	-9.93629	-0.18782	2.12268	0.469144
0.341333	-7.47721	-0.75075	-8.93931	2.27534	-6.40676	3.06585
0.342	-8.15013	-2.27719	-3.77205	3.25818	-0.85758	2.0605
0.342667	-7.87195	-1.76134	-9.6163	9.51863	-0.11715	3.66553
0.343333	-7.57164	-3.52851	-9.38665	7.63775	-6.39478	5.35976
0.344	-6.94942	-4.39371	-8.01498	12.4675	-0.57237	0.403394
0.344667	-8.1501	-4.44027	-10.7703	8.97035	0.414328	2.5844
0.345333	-8.42246	-4.58484	-9.46032	6.87382	1.32522	1.48103
0.346	-8.65467	-5.26755	-8.38497	5.42731	-0.63946	-2.6895
0.346667	-7.94248	-4.03088	-9.12397	4.39859	0.625264	-0.16334
0.347333	-7.09799	-5.06855	-10.3219	6.45068	0.329713	-0.36652
0.348	-7.8019	-3.52488	-7.52089	6.97923	1.11253	-4.84624
0.348667	-7.1257	-6.74264	-9.94082	6.71745	1.96636	-3.73676
0.349333	-6.91165	-5.43031	-8.68027	3.72259	-4.14383	-4.25986
0.35	-7.44536	-4.97003	-11.7457	3.13563	-1.11509	0.604394
0.350667	-7.08226	-5.03745	-6.33396	5.49775	-2.99801	-1.706
0.351333	-7.59154	-3.54278	-7.48517	6.12911	1.63982	-1.04049
0.352	-7.65094	-2.53817	-11.0403	3.91697	4.40217	-1.82716
0.352667	-8.10324	-2.22157	-10.7488	4.69645	1.81566	1.40459
0.353333	-7.40653	-2.19402	-6.54389	3.61392	1.17397	1.62071
0.354	-5.73421	-3.46256	-9.58254	6.88785	3.98124	3.14237
0.354667	-6.15421	-3.9065	-8.53633	4.76016	0.779061	3.14251
0.355333	-6.46546	-3.13412	-8.48112	5.47704	0.354538	1.65984
0.356	-7.44981	-0.61045	-7.84973	5.25987	1.47907	0.510785
0.356667	-7.79409	2.22221	-9.78103	4.16422	-0.31075	4.08933
0.357333	-7.50944	1.88975	-5.30603	1.93554	-0.02989	0.199018
0.358	-8.17879	-2.42343	-3.58225	1.11295	5.06752	-1.06678
0.358667	-7.96402	-3.64529	-5.91235	0.482273	1.14439	-2.36676
0.359333	-8.4746	-2.44942	-1.35383	-1.81244	2.91948	1.54699
0.36	-7.16615	0.115138	-3.72621	3.35582	1.08575	4.52795
0.360667	-7.94561	1.12492	-5.72522	5.22569	1.67454	-0.91663
0.361333	-5.01538	-1.53397	-1.19192	7.34868	-0.12233	4.26908
0.362	-1.43974	0.344651	-0.53801	3.55612	3.06236	2.26539
0.362667	0.317279	-1.59325	-2.30261	6.76267	0.02805	0.962748
0.363333	1.43193	-3.42434	-2.81886	1.37113	-0.28162	0.285357
0.364	1.21973	-2.26114	-1.17609	4.32665	0.623788	0.790557
0.364667	0.125614	1.92962	-1.77185	5.82161	2.51085	0.276335
0.365333	-1.22065	2.42373	-3.37666	7.02365	4.98251	-0.39636
0.366	-1.41192	-0.26732	-3.01526	4.0726	1.24461	-1.68095
0.366667	-2.40039	2.71977	-1.79388	4.10759	3.5666	2.4362
0.367333	-2.52697	2.98038	0.656903	1.79041	-3.32851	5.47336
0.368	-3.33995	-0.9638	-2.14463	4.52078	0.016379	9.49476
0.368667	-3.0784	-1.47421	0.934838	-1.28238	2.00638	7.51665
0.369333	-4.98665	2.09186	-1.28136	-0.20817	-2.18355	11.5638
0.37	-4.74394	-1.12414	-2.68142	2.95806	-1.65357	13.9629
0.370667	-5.28031	-1.77523	0.485497	2.03544	-1.38615	14.8511
0.371333	-5.89878	-4.42736	1.42573	2.52216	-0.46528	20.1106
0.372	-5.02913	-3.97888	4.17012	1.16987	4.50078	23.9502
0.372667	-4.35299	-6.13017	6.67121	2.49726	-0.00926	25.0502
0.373333	-5.64111	-5.45893	0.355004	1.6396	4.06704	27.5587
0.374	-6.81354	-3.86999	1.43629	3.97845	-1.8567	19.2691
0.374667	-7.22662	-5.08875	5.36233	3.3028	-3.38369	21.4991
0.375333	-7.44561	-3.97	-1.16893	5.4463	0.785412	12.9097
0.376	-7.27513	-4.30436	1.03726	5.04395	-2.64893	10.438
0.376667	-8.39139	-2.92965	1.11533	9.74817	-1.70578	8.2361
0.377333	-7.3279	-3.78972	-1.52211	5.15017	-3.88225	7.99279
0.378	-5.7916	-3.25154	-2.04864	5.66214	-5.92048	9.30128
0.378667	-7.01514	-4.44807	-3.9092	5.25241	-2.45064	3.2986
0.379333	-6.89783	-3.63983	-3.5778	5.10947	-3.90149	2.79692
0.38	-7.0648	-4.61793	-3.07769	3.68997	-5.89358	0.865954
0.380667	-7.33898	-5.52032	1.48904	7.09128	-1.03945	0.961092
0.381333	-6.92882	-5.79323	-3.23216	2.2439	-6.26182	5.49985
0.382	-6.78408	-4.18707	-3.22606	-1.47568	-2.32825	4.87035
0.382667	-6.96503	-4.50368	-1.65134	2.64297	-4.28095	7.34522
0.383333	-9.07026	-7.0397	-5.79647	1.75107	-5.59523	5.95388
0.384	-8.21716	-3.79063	-3.60439	1.78762	0.789572	7.55032
0.384667	-8.39939	-4.15747	-3.21763	4.46068	-1.19545	6.22384
0.385333	-8.74167	-6.8909	-8.47459	2.04548	-3.62546	7.21326
0.386	-8.62451	-9.00786	-8.2652	1.30841	1.08199	11.5882
0.386667	-6.98079	-9.69199	-6.3518	-0.09484	1.00719	17.5232
0.387333	-8.92356	-10.8207	-2.79783	-3.41342	-4.60007	12.9009
0.388	-8.52149	-10.2256	-5.61896	-7.10384	0.223882	15.0097
0.388667	-9.80718	-8.36741	-0.21742	2.96374	-2.41335	10.2737
0.389333	-7.98422	-8.18193	1.33561	0.308512	0.918094	9.66531
0.39	-7.11734	-9.66866	3.60853	1.6812	0.913651	7.14635
0.390667	-8.32281	-8.11566	3.33955	1.65786	-0.75474	8.87567
0.391333	-7.79264	-10.0062	3.5127	5.47187	-0.11409	3.84608
0.392	-7.93004	-6.95263	3.63987	5.13807	-0.37145	3.88381
0.392667	-8.77719	-7.50542	4.1266	5.24801	-2.48403	-0.26865
0.393333	-7.93337	-6.06539	5.34309	6.58995	-2.44842	-2.38001
0.394	-8.80919	-6.89945	3.58597	6.77545	2.05408	3.33959
0.394667	-9.40772	-6.53541	1.23839	7.51647	0.123571	1.36055
0.395333	-8.48132	-5.95005	-1.41639	7.555	-1.49189	0.653618
0.396	-7.33062	-6.1271	-3.05048	3.98837	-3.95039	-1.73455
0.396667	-7.33865	-7.44664	0.061335	1.60879	-0.19827	-2.69604
0.397333	-6.06827	-6.43229	-1.66116	3.80034	-1.70332	-4.28994
0.398	-8.72678	-7.60379	1.5858	5.30249	-0.71623	-4.66081
0.398667	-8.33531	-5.59131	-0.92407	4.88749	-1.59993	-7.82266
0.399333	-8.71713	-4.21342	-0.51641	2.00023	0.295037	-7.8934
0.4	-8.22708	-5.62834	-2.73676	-0.90217	-6.73612	-7.89581
0.400667	-6.21031	-5.43661	-4.26885	-0.02377	-5.8208	-2.32252
0.401333	-7.02353	-6.08894	-1.58036	-0.71369	-2.36829	-3.50026
0.402	-8.13867	-4.99937	-3.19582	3.63043	-4.26942	-5.61478
0.402667	-6.93637	-5.68888	-6.19277	2.37705	-5.00306	-8.80893
0.403333	-8.84295	-6.83778	-6.99469	0.318976	0.11422	-9.46277
0.404	-8.15412	-7.06761	-5.05839	-0.15627	-6.80961	-8.45409
0.404667	-8.2333	-7.37036	-2.71817	1.58178	-4.08121	-10.8435
0.405333	-6.44732	-4.43253	-4.06542	4.529	-3.90871	-7.89183
0.406	-7.55213	-3.53733	-5.03672	5.03076	-2.71557	-6.74
0.406667	-7.1516	-3.39111	-4.53853	-2.44696	-2.21649	-8.5548
0.407333	-7.27599	-4.28838	-0.4215	0.766545	2.53249	-12.5692
0.408	-7.03433	-6.26692	-4.79662	3.04137	-0.24088	-9.74125
0.408667	-6.46553	-6.86961	-2.9031	4.9596	-2.73129	-12.4984
0.409333	-6.18253	-4.47271	-5.06296	6.44132	-2.85955	-9.98361
0.41	-6.22871	-5.77104	-1.47825	-0.60868	-0.90697	-8.60264
0.410667	-5.68306	-7.44098	0.413475	-0.12279	-4.52947	-9.26487
0.411333	-6.54785	-5.35371	-0.45628	-3.25	0.330298	-7.53688
0.412	-6.83739	-3.7885	-1.16776	-2.03949	-0.34941	-7.21206
0.412667	-5.83815	0.073415	1.06634	-0.30382	2.10445	-8.91776
0.413333	-7.21693	2.58617	-2.22326	-1.94523	0.883342	-6.49353
0.414	-6.11687	3.03672	0.553635	1.42322	-1.95703	-6.72514
0.414667	-6.98405	0.879484	-1.04833	7.18111	1.31779	-4.82904
0.415333	-6.98577	-1.48609	-2.36335	2.74126	-3.85008	0.031536
0.416	-7.57195	-3.87103	-2.58714	3.40648	-1.67703	4.27586
0.416667	-7.03966	-1.35815	-3.24656	3.36674	-3.33091	2.38228
0.417333	-7.79421	-5.09159	-5.44556	4.50642	-3.58428	3.04262
0.418	-6.0512	-5.44793	-4.98991	2.02574	-0.6656	2.86742
0.418667	-6.44963	-2.88071	-3.85486	-0.09139	-1.75871	2.28528
0.419333	-7.27653	-2.07373	-2.70793	2.39544	-1.95848	3.9235
0.42	-6.46026	-2.26636	-3.76707	-0.48539	-1.52424	1.11282
0.420667	-8.15628	0.479978	-4.99554	1.33953	-0.31244	-3.50352
0.421333	-7.51524	1.09944	-4.86845	-0.04806	-3.90701	-3.41103
0.422	-6.61983	-2.72862	-4.07477	0.01396	-4.64499	-0.44373
0.422667	-7.48096	-1.9696	-2.04041	4.60089	-4.2969	1.30354
0.423333	-7.28622	-1.19729	-1.77776	5.22436	-7.87145	-0.41943
0.424	-5.64422	-2.47695	-3.95022	3.83982	-4.00298	0.167622
0.424667	-7.09942	-1.4781	-0.97324	2.74436	-6.48062	-0.8858
0.425333	-6.19371	-4.05164	1.71006	5.89063	-6.9592	-0.60342
0.426	-6.16062	-2.07952	-0.00506	2.60546	-3.34347	2.74185
0.426667	-8.48653	-3.45042	1.64058	4.54424	-2.28075	1.30672
0.427333	-7.39353	-4.45402	2.99931	2.11689	1.56984	-0.36362
0.428	-6.7904	-4.3279	0.813064	3.95197	-0.24057	-7.97125
0.428667	-6.70498	-4.62963	-0.06537	3.82062	-4.07163	-1.95389
0.429333	-7.00944	-3.37996	0.915728	1.63947	-2.2393	-4.87847
0.43	-7.96581	-4.46983	3.03229	1.80707	-0.67804	2.3385
0.430667	-7.14563	-5.5688	-2.29113	-1.10592	-1.24569	7.13502
0.431333	-8.38788	-5.10056	-1.26601	3.83674	0.786664	4.90929
0.432	-8.01624	-3.30252	0.507801	-0.3224	1.24614	5.20646
0.432667	-6.71146	-4.98217	3.747	0.926124	-5.40467	9.70418
0.433333	-7.1399	-1.58926	2.4993	1.7664	-2.14838	15.1427
0.434	-6.89628	-0.51724	1.13857	1.76884	-3.40506	16.0022
0.434667	-5.98329	0.20225	-1.00454	8.93419	-3.87348	15.0911
0.435333	-7.2089	2.30719	-3.31018	7.6103	2.72419	6.64744
0.436	-6.88226	2.79028	1.56425	5.80519	-2.40691	8.06718
0.436667	-7.19326	-3.44067	-1.11029	4.92387	1.04846	6.1279
0.437333	-7.27489	0.628501	-2.04124	7.29513	-1.85343	-0.05346
0.438	-0.23896	-5.60259	2.0787	7.58582	3.75139	0.002612
0.438667	-2.12017	-5.35417	-2.16882	8.93447	2.35602	-3.34298
0.439333	-3.21043	-0.57793	-3.61775	4.89873	3.5503	-2.80339
0.44	2.12223	0.577053	0.795882	3.82213	-0.96014	-4.1641
0.440667	1.81601	-4.07429	0.362947	0.148836	-1.24786	-2.72577
0.441333	-1.22585	-3.45875	0.862127	5.56423	-1.24203	-4.19895
0.442	1.54143	-3.79018	-0.06842	-0.27688	-3.44996	-8.90955
0.442667	15.5415	-4.17326	3.61178	-0.24966	-5.55862	-8.62468
0.443333	11.5804	-6.89568	-0.7769	2.50468	-3.41119	-3.98546
0.444	18.9796	-7.51525	-1.95937	2.69105	-0.40121	2.43639
0.444667	20.6364	-8.96875	-0.00703	6.86686	0.093443	2.14571
0.445333	16.3033	-5.19901	2.68162	7.61367	-0.73752	-0.24717
0.446	10.708	-4.68495	3.8915	10.0648	-0.87031	3.34043
0.446667	7.44662	-2.13061	-0.07214	9.92819	-1.21784	7.32429
0.447333	3.24021	-5.61123	2.5713	8.15057	-0.51687	6.26139
0.448	0.213575	-5.69187	-1.46918	5.33717	2.70189	5.02301
0.448667	-0.1318	-3.13745	-2.00265	4.51731	-2.98464	5.70732
0.449333	-0.84329	-5.39383	0.043025	6.86895	-2.02785	0.844934
0.45	0.017769	-5.76838	-4.04802	7.26304	2.08779	3.91448
0.450667	-1.35049	-5.94515	-3.37228	3.80096	-3.36143	1.44742
0.451333	-2.85158	-6.80377	-4.50373	6.0447	-1.70099	3.20312
0.452	-2.9276	-7.28808	-2.72842	7.43898	-1.39282	3.99436
0.452667	-3.45427	-1.82587	-1.3229	5.93222	-0.77234	0.271205
0.453333	-5.35383	-3.75531	-6.49633	7.63697	-3.03242	-3.10339
0.454	-4.74326	-3.99269	-4.72238	5.13098	2.97281	0.587241
0.454667	-2.92857	-6.7783	-3.63309	6.55109	4.74143	-6.83174
0.455333	-4.68163	-4.27008	-1.58191	5.35909	1.15276	-4.65476
0.456	-3.14467	-5.84487	-2.38169	6.47952	3.36057	-7.85833
0.456667	-3.713	-10.2566	-3.74627	8.10101	3.1829	-8.65565
0.457333	-3.15783	-6.7092	-4.19814	6.17581	0.45476	-7.40892
0.458	-2.27246	-8.1882	-1.30286	5.13693	0.80067	-5.47765
0.458667	-2.69782	-7.49024	-3.7282	5.31008	0.714803	-4.14838
0.459333	0.018923	-6.35152	-1.4399	4.28087	0.098771	-8.43121
0.46	-2.03767	-5.22812	-2.66622	5.21562	1.92603	-9.86525
0.460667	-2.74463	-6.32904	-1.91362	6.67304	1.0452	-6.69599
0.461333	-2.97952	-3.35446	1.7917	6.61437	0.60795	-7.64611
0.462	-2.94062	-5.5064	0.722008	7.30324	0.019733	-9.33627
0.462667	-3.38077	-3.93665	-0.21406	4.9595	-2.13641	-8.20474
0.463333	-3.85416	-7.81346	-2.83936	8.15607	-3.55107	-8.29543
0.464	-4.90385	-5.95331	-1.3579	5.04611	0.771864	-9.57271
0.464667	-5.08328	-4.27903	-2.5625	5.77212	-2.40139	-8.96947
0.465333	-4.64802	-0.56901	-4.98573	4.43893	0.659006	-11.0159
0.466	-3.71552	1.82292	-1.26597	5.67672	-1.09503	-15.259
0.466667	-1.47338	2.28016	-2.23402	4.92412	-1.42282	-12.2136
0.467333	-1.28418	3.86304	-4.97458	4.9996	-4.13623	-12.3963
0.468	-0.34672	2.03112	-2.26078	5.73365	1.39317	-15.451
0.468667	2.48772	-1.8656	-4.82932	8.63725	-2.71377	-9.0289
0.469333	2.20581	-2.45135	-5.75676	4.86769	-4.21591	-12.6439
0.47	3.21732	-2.69268	-1.88019	4.41618	-1.71495	-12.113
0.470667	3.43095	-5.74062	-0.94581	3.77122	-4.04828	-14.0349
0.471333	4.29683	-5.04556	-3.96776	4.21629	-6.47106	-11.3046
0.472	5.3247	-1.98173	-2.51973	2.22482	-1.37687	-10.9972
0.472667	5.19451	-2.53714	-3.12445	2.33792	-0.89012	-11.5065
0.473333	1.80339	-1.47498	-2.90097	8.04052	-2.12727	-13.5799
0.474	2.32626	-0.54415	-5.82185	4.26669	-0.86433	-11.4616
0.474667	0.810533	2.31351	-1.73645	4.61799	-1.96625	-13.047
0.475333	-0.28076	2.36098	-5.42431	2.91244	-6.72615	-11.1192
0.476	0.042251	4.59638	-6.01725	3.69175	-3.72458	-14.4967
0.476667	1.48501	6.43056	-4.90488	1.71316	-3.62301	-12.6738
0.477333	4.15749	3.45474	-5.22251	2.43755	-1.12533	-13.194
0.478	5.09459	4.47034	-2.9165	1.65214	-0.01367	-13.7858
0.478667	6.33784	4.68537	-5.67316	3.128	-1.74538	-16.9602
0.479333	5.12783	5.73053	-1.32819	4.3038	0.249353	-13.2855
0.48	5.49259	5.43614	-4.52803	5.08142	-3.76386	-12.4111
0.480667	5.82767	6.11484	-3.73499	4.21489	-1.66574	-14.1254
0.481333	5.26062	3.05609	-3.83185	4.44573	0.077249	-12.5439
0.482	4.97154	0.547628	-7.12032	4.05975	2.85174	-17.1824
0.482667	4.14241	2.41161	-7.47142	3.94802	-0.64619	-9.95101
0.483333	2.97618	0.682246	-6.91585	6.68153	3.63182	-15.1807
0.484	2.49008	2.97742	-6.0504	3.15193	1.59809	-16.8277
0.484667	1.82125	4.8997	-4.33757	4.35456	-1.69593	-13.5186
0.485333	2.06784	3.03945	-4.55522	6.84783	3.80623	-9.74107
0.486	1.70563	4.70881	-8.17576	3.03041	-1.46776	-11.2054
0.486667	2.0413	3.78086	-8.59202	-2.27514	0.770495	-12.2445
0.487333	2.2546	5.10936	-6.00666	-4.08554	-2.71937	-3.44266
0.488	3.63622	6.45604	-3.82765	1.40717	-0.03111	-7.28986
0.488667	3.39118	1.76211	-8.06133	-4.12429	-3.23214	-6.04
0.489333	4.51002	1.65515	-7.66198	0.973923	-3.08889	-4.51578
0.49	5.81736	4.71826	-5.65639	2.21205	-2.68238	-6.66228
0.490667	4.96253	4.34434	-7.79826	1.99593	-2.23659	-9.59479
0.491333	4.28238	5.33506	-5.11343	2.63772	-1.19008	-2.82441
0.492	4.47258	5.76073	-6.57814	1.6867	-3.49832	-5.06305
0.492667	2.92269	6.45012	-4.87177	2.13043	-3.40142	-4.06084
0.493333	1.82237	8.00521	-4.49377	3.6581	-4.4642	-7.04322
0.494	2.61961	8.50251	-3.35371	1.82899	-0.49707	-4.06261
0.494667	5.17298	7.97575	-2.05284	3.89521	-1.79857	-6.88301
0.495333	7.17604	7.79379	-3.63982	4.61265	-2.57948	-7.39137
0.496	7.81905	4.7411	-4.80083	1.08367	-1.64869	-6.88794
0.496667	6.03091	5.65016	-3.12601	2.11419	-5.28559	-3.86894
0.497333	5.9753	6.9579	-5.59297	-2.79636	-2.86973	-7.74667
0.498	4.10857	8.39957	-4.16133	-0.45421	-2.29241	-7.5192
0.498667	5.84881	7.11019	-5.51645	-1.09912	-2.14347	-9.81575
0.499333	6.25948	5.75724	-5.43558	-0.80875	-1.73372	-5.84671
0.5	5.37303	6.18037	-5.14717	-1.9114	-4.24207	-7.41307
0.500667	4.13878	2.38427	-5.78788	-2.39097	0.030373	-8.7115
0.501333	1.40099	1.68988	-6.10316	-2.94948	-3.32824	-6.57117
0.502	2.81407	3.14821	-5.64738	-3.41245	0.235965	-8.71461
0.502667	2.4824	1.97358	-1.92342	-6.92929	-6.12427	-11.2532
0.503333	-0.60642	-1.03348	1.09863	-7.5007	-8.16502	-8.34311
0.504	-0.49507	1.40103	1.26784	-4.28691	-4.36693	-6.8041
0.504667	-1.60129	2.78297	-0.45157	-2.5259	-3.58402	-9.72069
0.505333	-4.32296	5.46471	2.33902	-6.10675	-2.31421	-7.50479
0.506	-3.45358	2.42972	-0.28994	-5.74886	-3.08928	-10.6344
0.506667	-2.04345	3.91398	-0.60008	-5.71393	-2.77128	-9.07756
0.507333	-1.55404	5.92572	-1.60216	-6.83638	2.68222	-5.00829
0.508	0.584717	4.1688	-0.90754	-4.20661	-0.14424	-5.44495
0.508667	3.61545	-0.23496	0.582828	-3.42988	-0.46263	-6.53462
0.509333	2.87487	1.32045	0.587977	-4.59416	-2.10813	-6.83287
0.51	3.37482	2.08292	1.01105	-4.00859	-0.85675	-7.6571
0.510667	3.73019	3.08198	-0.13481	-0.01638	0.210608	-3.8091
0.511333	4.16702	5.3674	2.29739	1.65275	3.83347	-6.88763
0.512	2.74753	1.59526	1.86477	-1.2616	0.219206	-9.02462
0.512667	1.71375	1.54557	0.881136	-3.63357	1.53144	-7.799
0.513333	0.495858	10.4658	-0.82769	1.73033	-2.58765	-8.27018
0.514	0.261056	8.9935	-2.29474	0.11723	-1.81435	-9.72127
0.514667	0.409993	10.6296	-1.07464	4.6929	3.60238	-11.1312
0.515333	0.617608	8.22897	0.479732	6.71016	2.37623	-10.9663
0.516	-1.24593	8.84504	0.861745	5.16015	1.52845	-12.9047
0.516667	-2.45941	7.91395	-4.21932	4.81956	-1.63295	-9.121
0.517333	1.39892	6.79887	-3.03467	5.9437	-0.46164	-10.6053
0.518	2.90891	3.64242	1.45815	5.35771	-0.45505	-13.3888
0.518667	4.39375	8.17238	3.11455	5.57464	-2.58614	-13.8104
0.519333	5.56788	5.05914	1.89286	4.36414	-0.87767	-13.471
0.52	6.37961	4.11824	4.48576	6.0445	-1.85657	-11.2821
0.520667	8.35383	6.52173	2.6836	4.42188	0.806258	-8.44882
0.521333	9.06518	4.67427	-2.86201	2.01749	-1.92913	-10.1998
0.522	9.28092	4.74317	-0.76244	2.76231	0.356154	-9.71981
0.522667	6.84684	3.61498	3.68977	-1.30343	-3.27573	-8.27908
0.523333	4.58002	2.01599	4.03626	-1.04712	3.09577	-0.40454
0.524	4.07146	0.280962	3.5355	-5.05373	1.29079	-2.24415
0.524667	4.56936	4.089	7.12176	1.27089	-0.71264	1.36421
0.525333	4.08116	-2.81434	2.30471	-0.22323	-1.44262	-0.85074
0.526	5.00846	-1.91265	5.88163	0.041949	2.80267	3.30675
0.526667	5.2178	-0.75294	3.79252	3.02394	-0.57304	-1.26116
0.527333	4.42509	1.31634	7.15083	1.23609	-1.81953	-1.04946
0.528	6.06515	-0.19469	4.95351	1.60434	-0.54118	-0.10311
0.528667	5.61991	-1.08582	6.888	-0.83879	4.98553	-5.08182
0.529333	5.10087	-1.11275	5.63089	-3.08854	-1.90059	-6.50901
0.53	4.51319	0.008426	4.72684	-0.16313	2.12713	-5.39927
0.530667	3.96338	-3.70586	1.04527	0.165046	1.87884	-7.72627
0.531333	2.96458	-3.06979	1.39323	-2.63107	-2.18697	-8.72189
0.532	2.43048	-3.21161	1.9639	-2.69782	-0.78621	-5.11065
0.532667	1.96801	-6.04105	-1.02621	-3.93101	-0.80421	-4.49452
0.533333	2.20372	-4.65324	4.42775	-4.61005	-0.12929	-8.10145
0.534	2.18261	-5.1287	2.9786	-2.00518	-1.64874	-11.6579
0.534667	2.30714	-4.40742	3.79769	-3.46075	-4.31529	-9.6185
0.535333	1.93846	-4.76345	-0.03395	-5.00377	0.492397	-7.31202
0.536	2.13971	1.43553	2.8216	-1.71905	-2.37806	-8.64247
0.536667	2.67839	4.17644	1.77419	-5.79508	-3.09711	-10.4554
0.537333	3.19395	3.25729	3.70367	0.581164	-2.98968	-8.72322
0.538	3.02808	2.90676	3.83987	-1.56859	-4.80726	-10.8038
0.538667	5.89052	1.68417	6.85427	-4.54679	2.43705	-9.99066
0.539333	5.47878	1.99715	6.21939	-2.28128	-2.16034	-9.46231
0.54	6.9835	2.02815	9.79455	-6.99051	-5.20906	-13.3235
0.540667	8.28036	-0.17676	9.08182	-3.07184	-3.78995	-16.1575
0.541333	5.35679	-4.63444	9.00186	-2.18984	-0.54692	-15.1753
0.542	4.44571	-2.85277	7.45027	-2.90189	0.692552	-10.9396
0.542667	3.8877	-5.42217	8.33964	-1.70267	-2.14793	-8.57698
0.543333	4.30431	-1.86116	8.67085	-2.42924	-0.82298	-8.30039
0.544	4.15115	-4.39279	8.32557	-2.05747	3.28825	-9.62287
0.544667	5.55694	-2.69603	10.0768	-2.11436	-2.20219	-9.37705
0.545333	6.9024	-3.43574	12.8269	1.46118	-5.08153	-8.77077
0.546	4.87604	-1.14338	11.6641	-2.89141	-1.08369	-4.56496
0.546667	4.59007	-4.5814	11.9625	-1.23496	3.30235	-7.17581
0.547333	4.03597	-5.4026	9.66768	-4.54538	-0.85365	-5.30723
0.548	4.14602	-4.67898	10.7507	-3.66094	-2.11998	-7.06547
0.548667	3.91532	-4.78725	7.56985	-1.3704	-1.03412	-5.26849
0.549333	4.48198	-5.79437	5.68867	-2.2611	-0.80352	-4.52131
0.55	4.62141	-5.11451	9.14037	-3.38943	-1.56676	-6.13384
0.550667	6.84805	-6.21796	7.43426	-4.26606	-2.46801	-2.66126
0.551333	9.68255	-2.76962	2.1537	-3.14984	0.406021	-2.04465
0.552	10.8618	-1.51171	3.65922	-2.41993	-0.98802	0.144662
0.552667	10.6889	-3.22157	1.14666	-1.96387	0.262133	-2.1927
0.553333	9.44694	-1.30054	0.588842	-2.17477	-2.8446	-1.78442
0.554	9.68851	1.02884	-1.43308	-4.49325	-1.79308	9.08e-05
0.554667	10.3977	-2.17545	-2.24139	-2.62314	1.49439	0.866755
0.555333	8.33157	2.3826	-1.22029	-3.89616	-0.31391	0.166623
0.556	8.96239	-1.64997	0.752248	-5.60364	3.41678	-0.4018
0.556667	9.1493	-3.29208	-1.16263	0.718886	0.225395	0.235748
0.557333	7.76585	-3.82634	1.38816	-3.81146	0.267834	0.133285
0.558	6.83976	-7.26358	2.77574	-0.26693	-0.39283	-0.57138
0.558667	8.06779	-4.1185	4.78308	-2.57106	4.50293	-0.7455
0.559333	7.59125	-4.0091	3.25469	-1.30868	4.38807	-0.00808
0.56	7.29429	-5.31845	5.5263	-5.05135	2.17299	-4.73996
0.560667	8.20814	-1.95992	7.34736	-3.89504	4.73749	-3.84105
0.561333	8.37658	-1.43688	8.25105	-5.39373	3.44535	-4.74789
0.562	7.51694	-0.66669	7.49795	-4.52008	3.18207	-7.84811
0.562667	6.60864	-2.98507	10.6282	-6.02039	3.41804	-8.85578
0.563333	5.04584	-3.40634	10.5342	-8.62594	-0.2183	-2.80029
0.564	4.65916	-4.07535	12.2683	-1.41687	-1.35374	-0.19822
0.564667	4.33241	-4.91196	9.12786	0.374444	-1.47926	-2.3787
0.565333	5.2133	-2.48259	11.1492	-2.13436	-2.36062	-2.02417
0.566	4.64596	-6.45809	11.6236	-0.46067	-1.18033	0.044816
0.566667	5.50985	-3.38546	9.85246	-3.98044	-0.55489	-0.04504
0.567333	4.92496	-3.28372	14.5952	-0.81461	-4.31381	-0.38256
0.568	5.70261	-4.63147	17.0288	2.00653	-0.69366	-0.26081
0.568667	7.65493	-5.09777	16.059	-0.72023	2.0647	1.81553
0.569333	5.30082	-3.01331	16.7608	1.54707	-2.35691	0.46598
0.57	4.58687	-1.41557	15.3983	3.18077	-0.4717	-0.54088
0.570667	0.649992	-1.8895	14.803	2.93204	-1.73331	3.50389
0.571333	1.31554	-1.7559	17.286	3.61335	-4.5805	2.7933
0.572	0.132961	-3.20836	13.2962	3.27468	-1.75359	4.32853
0.572667	-0.73223	-3.9537	18.4133	1.40071	-3.91972	4.49361
0.573333	-0.43696	-3.40568	14.672	0.634895	-1.76477	2.88397
0.574	0.512127	-6.31	13.4352	0.835999	-1.95974	2.11928
0.574667	0.561248	-7.72852	16.0252	-4.87868	-3.1743	1.49891
0.575333	1.44134	-4.43056	16.8457	-3.78105	-1.57192	1.17072
0.576	2.39758	-6.26287	16.0573	-4.68582	0.873843	1.90993
0.576667	3.59447	-6.50408	16.1504	-3.09414	-2.91163	0.004008
0.577333	5.88313	-8.55343	9.42118	-7.40821	-3.75239	3.21007
0.578	4.86347	-8.55235	12.0628	-3.51668	-3.97969	0.268514
0.578667	3.42924	-9.93176	12.0451	-7.32291	1.62979	-4.15714
0.579333	3.82866	-8.81003	17.7585	-4.84992	-0.99953	0.148872
0.58	3.67163	-8.02417	13.9468	-4.90229	0.81198	-4.23372
0.580667	3.97165	-8.51083	11.7656	-5.82483	2.94525	-6.00477
0.581333	0.292578	-9.28743	13.1661	-7.59882	0.751613	-2.92517
0.582	1.44434	-12.9214	11.9982	-4.05599	0.587353	-3.80674
0.582667	1.0396	-11.4625	9.83086	-5.58282	1.77653	-5.55706
0.583333	1.01009	-5.86172	8.72789	-7.08627	1.46391	-8.32609
0.584	0.69361	-3.68281	10.0676	-5.23631	2.3939	-11.5619
0.584667	0.025006	-5.51514	8.84747	-2.7526	3.16184	-10.3914
0.585333	0.143846	-2.79194	9.46847	-4.63547	5.12297	-12.9317
0.586	0.202822	-3.39738	10.2405	-4.69865	-2.56319	-13.7274
0.586667	0.019983	-5.0392	12.4701	-4.40247	1.8061	-9.21611
0.587333	-0.68275	-7.14188	7.45745	-2.84811	2.34599	-8.72472
0.588	0.51945	-5.34835	6.67175	-7.43914	-0.90381	-10.1114
0.588667	-0.06085	-3.11657	3.5319	-5.94906	-0.79122	-8.68868
0.589333	-0.67095	-5.06988	2.51263	-7.36758	3.35341	-6.24974
0.59	0.163439	-3.61147	1.58235	-4.89875	0.770273	-8.99356
0.590667	-1.13083	-1.7531	1.05033	-1.90164	1.72741	-6.63519
0.591333	-1.48794	-2.4034	1.78906	-4.62504	-1.90994	-7.61628
0.592	-1.80532	-0.62122	5.10676	-5.80784	-2.43917	-9.28614
0.592667	-2.17811	-1.4722	2.71604	-6.41003	-4.0088	-10.3542
0.593333	-1.06461	-3.90437	1.23426	-8.42938	-1.19626	-6.75743
0.594	-0.98205	-3.45696	4.46969	-3.37225	0.036533	-7.12669
0.594667	1.62115	-1.87876	1.49944	-4.43291	-0.52565	-4.87395
0.595333	1.18713	-1.45029	1.30853	-8.04054	-3.28252	-7.39288
0.596	0.612639	-2.18519	2.61886	-5.63676	-0.65234	-5.42937
0.596667	0.66608	-5.38864	4.01966	-5.49502	-0.89091	-4.12577
0.597333	-1.37671	-4.6823	4.77152	-5.94837	0.523581	-9.08339
0.598	-1.72641	-5.22461	2.45695	-7.04457	-6.51556	-6.59479
0.598667	-3.47032	-3.70089	2.93237	-4.10554	-3.68349	-0.67479
0.599333	-3.3073	-6.13266	3.28542	-5.15249	-1.54936	-4.02951
0.6	-1.83198	-7.31792	0.119736	-4.57037	-2.8579	-7.9312
0.600667	0.809503	-5.52549	0.045807	-5.496	-2.76884	-9.2116
0.601333	1.43116	-6.74185	2.72716	-3.15339	-3.26309	-9.21485
0.602	4.66536	-4.88514	2.099	-2.8257	-1.64907	-13.2321
0.602667	3.54116	-6.90463	-0.30036	1.76713	-0.75286	-12.5616
0.603333	3.35101	-4.46183	-0.47129	4.0053	-1.838	-11.0285
0.604	3.80811	-5.02978	-1.44677	-1.45618	-3.03497	-13.3193
0.604667	4.04593	-4.6271	-0.49164	-0.99348	-1.46619	-8.2505
0.605333	3.33567	-9.81801	1.18763	-1.63116	-3.33107	-12.9369
0.606	3.4319	-9.58913	-2.88562	0.079896	5.03328	-13.4261
0.606667	3.47385	-11.7737	-0.75385	-0.42188	-2.80533	-11.9784
0.607333	7.67826	-8.65984	-0.69074	1.74376	1.20358	-12.6903
0.608	9.47431	-7.08228	1.00082	0.556647	-0.07746	-13.9924
0.608667	7.92295	-5.69382	-1.70303	2.02102	-2.3362	-11.9333
0.609333	7.42605	-6.81797	-2.2958	2.48155	-2.32278	-13.1619
0.61	8.24566	-7.43743	2.08519	3.06615	-4.6987	-11.7303
0.610667	7.90165	-7.67479	1.03077	3.78819	-0.79357	-12.7781
0.611333	6.40748	-5.77012	2.50959	3.05301	-1.75104	-11.8813
0.612	6.17767	-4.40582	-0.8946	0.388111	-4.04564	-14.3112
0.612667	3.81154	-7.55313	-1.29747	3.24278	-6.79297	-12.8561
0.613333	4.36479	-7.30617	-3.77349	3.41779	-5.72183	-17.9218
0.614	2.62258	-11.7648	0.831201	2.07122	-2.19948	-14.9343
0.614667	2.48651	-5.52113	4.91289	2.52022	-3.5459	-15.1011
0.615333	-0.21177	-6.76087	11.1393	-0.70908	0.374458	-13.199
0.616	-0.71313	-6.11285	9.56013	-1.78685	-1.96131	-12.8204
0.616667	0.923339	-5.86165	5.73116	-2.48639	0.71733	-16.5693
0.617333	0.9299	-7.40199	8.65762	-1.18487	-1.80622	-14.8088
0.618	3.05369	-4.22581	9.47322	2.91718	2.62948	-14.6744
0.618667	3.94311	-6.70193	10.0575	-1.5536	1.6251	-13.258
0.619333	4.61539	-5.64189	9.25884	0.125074	-1.84032	-9.20312
0.62	7.22279	-6.23546	8.18071	-1.66709	-2.39523	-13.0248
0.620667	7.71223	-9.76062	7.1735	-0.02358	0.150516	-13.2347
0.621333	6.87821	-7.19898	8.28003	-0.29162	-1.50361	-10.2471
0.622	6.92385	-4.56666	0.23127	-6.40555	3.50072	-8.69443
0.622667	4.04138	-7.79236	2.52753	-4.31031	6.2214	-6.83568
0.623333	2.75584	-7.28646	4.57798	-4.05997	3.31265	-6.52852
0.624	3.50802	-7.0021	3.52984	-3.81334	1.47955	-5.23136
0.624667	4.65283	-4.61087	1.45639	-2.84771	2.73158	-5.09073
0.625333	7.2164	-8.45122	-1.12137	-3.00628	-3.4787	-3.64583
0.626	9.2662	-3.97097	-3.18634	-2.33533	3.58496	0.562308
0.626667	8.02084	-4.91507	-2.79468	-0.37064	0.193397	0.120451
0.627333	9.5409	-4.58122	-0.62344	-2.25872	-0.66027	-1.87891
0.628	7.13782	-4.05965	-3.9713	-2.60715	2.40044	5.40069
0.628667	6.88457	-3.88385	-4.29845	0.893278	2.82905	3.29658
0.629333	3.72357	-6.37077	-4.16021	-2.33179	0.68752	3.79478
0.63	3.5397	-5.68728	-1.49376	-3.52785	2.32723	2.56094
0.630667	3.30915	-6.81004	0.76292	-4.8536	0.837315	7.20281
0.631333	3.45684	-8.12075	1.50115	-5.38878	0.401055	9.27282
0.632	4.28939	-3.06067	0.926688	-6.36242	5.76652	5.44779
0.632667	3.4235	-4.01498	3.92433	-6.67767	-0.33028	7.02731
0.633333	3.02822	-6.37235	3.13235	-5.18311	-0.66211	5.75923
0.634	2.69141	-6.7099	2.45132	-4.11111	1.38556	10.567
0.634667	2.85966	-4.75646	5.89336	-6.78112	3.60634	5.50889
0.635333	3.60622	-2.49895	4.58898	-3.61905	5.1009	9.5841
0.636	3.45024	-5.90448	0.981472	-6.99774	4.58774	8.22391
0.636667	5.04678	-4.36576	-2.25834	-3.55602	6.13043	11.5009
0.637333	5.70153	-2.109	-6.9362	-2.18726	5.91858	15.1583
0.638	4.30451	-5.16835	-4.12913	-1.44337	4.58393	15.4145
0.638667	6.91	-3.3475	-0.19554	0.071854	4.60086	14.465
0.639333	5.3827	-2.11838	3.36649	-1.32189	5.09132	15.2824
0.64	4.34733	-0.01107	4.73221	-1.65612	3.56509	14.641
0.640667	2.30605	2.30625	9.11926	-4.06233	1.38106	10.2796
0.641333	2.82541	1.93033	6.26696	-4.2036	3.53218	8.36433
0.642	1.88679	-1.13143	5.69555	-5.64663	2.86285	5.85941
0.642667	2.44973	2.58153	0.697626	-5.46701	2.18496	8.61001
0.643333	1.97998	0.430854	4.53369	-7.1106	1.41102	3.35203
0.644	2.04474	-0.38646	2.6426	-6.36661	0.684771	2.87447
0.644667	1.50755	-0.8638	0.705553	-3.83722	2.99819	-2.03539
0.645333	-0.0003	-2.97681	2.8106	-2.83445	2.89276	-1.44564
0.646	0.508595	-3.07501	0.120549	-4.7449	7.54665	-0.98037
0.646667	-1.36349	-1.15798	0.152838	-3.33376	2.75882	-2.0608
0.647333	-0.35927	0.174299	2.33682	-5.52397	0.967073	-0.40606
0.648	-1.55826	-2.91013	1.62603	-4.50109	4.31301	-4.87367
0.648667	-2.08804	-5.44682	1.65799	-4.10197	4.97333	-0.56882
0.649333	0.019872	-5.39252	1.80594	-4.8264	4.83095	-2.69994
0.65	0.412506	-1.45986	-0.84191	-7.82689	5.35271	-0.40446
0.650667	1.35939	-1.2417	2.44461	-4.98048	6.12323	-4.55845
0.651333	1.2533	-2.02785	1.2946	-3.49457	3.06393	-2.78735
0.652	0.484469	-0.98121	1.86078	-1.45453	1.4417	-4.69074
0.652667	1.04315	-1.80748	2.05755	-0.40686	1.85941	-4.01894
0.653333	2.20847	0.981815	-1.53392	1.73821	2.15984	-6.88988
0.654	3.35307	1.1175	5.47735	0.414167	1.1099	-9.27759
0.654667	5.04405	3.93342	1.33084	2.18642	0.639925	-7.10776
0.655333	2.92423	-0.59319	2.85069	0.77166	6.52773	-4.07583
0.656	2.0694	-0.52012	6.36122	-0.55724	1.21936	-2.66085
0.656667	2.15596	0.730964	4.18066	-2.96581	3.97037	-7.5696
0.657333	0.737225	2.10541	3.99309	-1.32014	-1.0413	-7.58967
0.658	0.652915	3.09007	2.75752	-2.27625	0.48091	-9.60676
0.658667	1.11753	6.97455	2.50012	-4.3664	3.66665	-4.06505
0.659333	0.485898	8.67361	0.914876	-2.03789	-0.79975	-5.78221
0.66	-0.34324	8.11712	-2.39922	-3.47723	2.91173	-1.87574
0.660667	0.986938	7.38089	-2.70389	0.64573	2.64789	-2.25944
0.661333	0.078899	3.65339	-5.84449	-2.35845	1.63281	-5.88703
0.662	0.044202	4.6613	-5.78588	-0.39645	0.416777	-3.22023
0.662667	2.22821	-0.06661	-3.10906	-1.26052	1.34379	-2.18582
0.663333	2.25071	-0.21002	-2.50297	-4.39907	0.626767	-3.50809
0.664	2.54864	0.290421	-3.63332	-1.46902	-1.3952	-5.76566
0.664667	3.06251	-0.13885	-3.25559	-0.08721	0.593324	-7.58441
0.665333	1.92242	-0.26238	-3.17421	1.04382	-0.27767	-8.1222
0.666	2.08256	2.13343	-2.25868	-1.44966	-1.43549	-7.19037
0.666667	-0.33035	4.21017	-6.76002	-1.28446	-0.6766	-6.39662
0.667333	-1.23206	5.21076	-5.34869	-1.49896	2.97128	-5.21144
0.668	-2.65908	1.09511	0.16748	-1.936	-3.03213	-4.06622
0.668667	-3.12657	2.78146	0.506817	-1.18066	-0.53548	-5.92204
0.669333	-3.6739	0.819727	2.25479	-0.16624	1.07665	-3.16586
0.67	-2.99449	2.94205	5.91056	-2.00423	-0.51392	-5.54242
0.670667	-4.64841	3.73854	6.468	-0.0139	-1.09782	-7.34478
0.671333	-4.6193	1.50906	0.958673	-1.7031	-2.49438	-4.77015
0.672	-4.7758	3.01534	3.53957	-2.43315	-3.26621	-9.58718
0.672667	-4.04382	-0.02215	4.02203	0.173313	-0.2684	-9.34546
0.673333	-6.2224	-0.86835	-0.12211	-0.54612	-2.8132	-6.49681
0.674	-7.68171	-1.37299	-0.51763	3.90494	-4.81915	-10.0301
0.674667	-5.6523	-1.24276	-2.36458	-1.93055	-3.06231	-8.29334
0.675333	-6.14347	-3.54513	-3.45784	0.762644	-2.84833	-7.74224
0.676	-6.56942	-4.39649	-3.16516	-1.64586	-3.17708	-9.08764
0.676667	-6.6535	-3.66353	-3.85984	-0.88497	0.474128	-8.41867
0.677333	-6.54514	-4.25014	-5.07489	-1.31254	4.39738	-4.85305
0.678	-5.41944	-5.22106	-1.27371	-1.99491	0.715511	-8.73316
0.678667	-6.79478	-2.23551	-6.6156	-1.4193	-0.40255	-8.15214
0.679333	-5.94761	-1.66644	-3.04343	-0.54251	-2.70579	-6.59328
0.68	-6.59525	-5.2445	3.84054	-0.86919	-2.94048	-6.84224
0.680667	-5.95955	-7.13941	5.08286	-0.92945	5.18776	-8.21666
0.681333	-5.62633	-9.98028	-0.34918	-0.18984	1.49604	-12.1302
0.682	-6.41502	-7.13257	0.590661	-2.04527	-3.49833	-7.40758
0.682667	-7.53107	-5.87166	-1.80259	-4.70535	-1.40503	-9.10719
0.683333	-6.09308	-8.44138	1.69406	-4.49673	-1.51041	-9.76893
0.684	-5.50902	-5.95555	0.354324	-3.4039	-2.01604	-9.7645
0.684667	-1.91451	-3.44927	-0.47743	-2.2947	-3.40708	-10.0176
0.685333	0.137133	-5.56656	-0.69079	-1.86228	-1.08424	-7.4188
0.686	0.978643	-6.19505	4.28344	-3.15207	1.88032	-10.4185
0.686667	0.589971	-9.0307	-1.32824	-0.88021	-0.03504	-10.1741
0.687333	2.49538	-9.63043	-0.98717	-1.21771	1.25344	-9.26711
0.688	0.88307	-12.391	-2.13376	-3.79479	5.01848	-9.83305
0.688667	0.494869	-9.39397	4.40382	0.09293	3.31784	-13.6998
0.689333	1.93666	-11.0252	1.47938	-4.06773	-2.79019	-10.2666
0.69	1.3346	-8.78492	-0.78956	-5.25041	1.401	-6.43774
0.690667	2.17458	-6.25716	0.250552	-2.49208	2.21842	-11.4596
0.691333	2.43445	-1.80623	1.89285	-3.74894	1.19199	-7.90553
0.692	1.99613	-1.28734	3.03488	-2.87405	1.91351	-13.7942
0.692667	2.0791	-2.43157	4.45127	-4.94089	-7.52212	-9.78979
0.693333	1.51442	0.623143	2.43201	-3.5795	1.40622	-11.4513
0.694	1.35251	2.39042	5.7768	-3.32421	-1.50537	-12.2885
0.694667	1.62768	2.33951	1.30096	-6.05431	1.44859	-8.2959
0.695333	0.363821	2.42781	-2.22874	-2.82539	0.209144	-11.4491
0.696	-1.61409	2.86804	-2.40196	-4.44294	2.85132	-11.1329
0.696667	-2.71339	3.33247	-1.68484	-6.93505	-1.17645	-6.23111
0.697333	-2.23546	1.54277	-1.28014	-5.73798	-0.03481	-5.10381
0.698	-0.41087	-0.05476	0.76646	-6.61017	-2.34642	-8.92032
0.698667	-0.08205	-1.29665	0.10789	-5.87079	2.23766	-6.964
0.699333	-0.64947	-3.73673	-2.66609	0.965965	-0.3236	-8.01463
0.7	-1.60547	2.66788	1.74829	1.55585	-2.19308	-3.4351
0.700667	-1.45154	3.62765	0.710405	-0.52497	-1.79465	-4.92306
0.701333	-2.63272	4.76919	0.408734	2.45241	-0.09237	-8.05949
0.702	-2.63811	8.79045	5.02424	-1.56647	0.688932	-8.92265
0.702667	-1.72535	8.75727	3.39356	-0.90453	-2.92643	-14.0823
0.703333	-1.39329	4.86569	3.68367	-0.1726	1.0869	-12.2001
0.704	-1.77673	4.76526	0.501917	-4.393	-0.35852	-14.3878
0.704667	-0.69478	5.85695	-4.46018	-4.15437	-0.55706	-12.5201
0.705333	-0.21367	5.918	1.30628	-0.72585	0.920395	-15.5528
0.706	-1.59432	9.76488	0.776267	-4.15717	0.52626	-15.1429
0.706667	-2.81393	13.9329	2.14493	-5.94565	3.01953	-13.5024
0.707333	-3.76552	5.8248	-1.47476	-2.5478	4.01259	-12.1249
0.708	-5.08202	4.24285	0.454504	-5.11012	1.82817	-13.3607
0.708667	-4.66155	1.72842	2.68641	-1.0752	1.20909	-7.06862
0.709333	-3.43759	3.88599	4.62208	2.04855	-0.20849	-9.47664
0.71	-2.12688	5.46365	0.696288	0.650982	-1.08751	-2.11651
0.710667	-3.14274	2.36715	4.28366	2.52681	-1.45542	-1.72413
0.711333	-3.63562	2.52894	4.06268	2.41092	-0.38157	5.76132
0.712	-5.06003	8.85815	2.81884	-2.41138	1.85797	7.46074
0.712667	-4.36664	7.07734	3.12651	-1.77228	-0.0699	8.87946
0.713333	-6.42769	-1.36071	1.70363	-4.84545	1.03069	17.0979
0.714	-5.75749	8.13063	1.63689	-4.74559	4.28986	14.6819
0.714667	-5.18015	-0.02399	1.55377	-11.0486	2.84472	16.8408
0.715333	-4.15262	0.781203	3.95045	-9.47651	2.3473	22.8905
0.716	-2.32008	9.27907	-0.67144	-6.12931	1.10528	21.1649
0.716667	-0.55687	10.369	1.76768	-2.32788	0.97738	26.3275
0.717333	-0.28698	6.73671	0.631686	0.718442	-1.16392	26.4573
0.718	1.63811	7.46612	2.55499	3.15892	2.28809	22.4515
0.718667	1.79051	4.1231	3.52786	4.12249	2.68523	18.861
0.719333	-0.59727	2.33197	-0.22256	-1.31765	3.04632	14.9053
0.72	0.047905	4.51272	-1.68373	1.55454	5.06698	14.373
0.720667	-0.42465	4.85893	-3.10426	1.37519	12.019	9.63093
0.721333	0.075792	3.06073	-1.9822	0.095472	3.59133	10.945
0.722	-0.27496	0.240637	3.69946	0.493366	4.31606	9.02262
0.722667	-0.532	0.640447	3.59339	-4.65627	1.20898	9.89138
0.723333	1.76238	3.29667	4.10518	-1.86686	3.23943	11.7671
0.724	0.343718	5.69128	4.01128	2.09037	2.48231	20.3135
0.724667	-0.68023	3.42693	3.10462	1.89736	2.98633	23.8487
0.725333	0.226079	3.67725	3.86464	2.29676	5.38643	28.44
0.726	-0.94857	4.31636	1.24122	-1.51236	2.21506	25.8222
0.726667	-2.59437	2.10392	1.75823	0.886048	1.61847	30.2225
0.727333	0.071747	-2.51608	3.88213	-3.87901	1.6401	32.8609
0.728	1.12785	-2.50711	0.54501	-6.12383	2.29718	34.796
0.728667	0.404761	-3.34302	-2.11399	-3.66619	0.812577	31.7989
0.729333	-0.28904	0.258689	4.63579	-6.04564	-0.15006	23.0644
0.73	-0.15966	-0.73557	1.04833	-7.76871	1.35515	14.9731
0.730667	-0.89783	1.24626	-1.96959	-6.02939	0.745888	17.4457
0.731333	-0.49955	-0.9452	-3.25067	-5.55892	-1.77127	16.4369
0.732	2.83166	-1.09603	-2.00365	-9.10633	-4.65429	10.8267
0.732667	3.80035	1.38643	1.20137	-8.53486	-0.25526	9.22085
0.733333	5.39879	-0.70841	-1.21587	-6.20018	0.586017	11.3485
0.734	4.55581	1.89086	-1.65378	-4.58445	-2.05492	8.15844
0.734667	3.37779	4.36785	-0.68368	-3.23918	1.88378	5.04176
0.735333	2.51407	1.08474	-1.36253	-2.77672	1.20279	0.726435
0.736	1.92613	6.06648	4.44719	-0.48889	0.935333	1.7902
0.736667	0.642031	8.41542	0.689096	1.07791	0.400654	0.49769
0.737333	1.34652	1.86584	-0.15729	-0.294	3.39591	6.2485
0.738	2.22059	4.53138	-3.68007	2.46783	4.32551	5.76713
0.738667	1.68553	2.61857	0.559048	-0.41204	3.62593	-0.6709
0.739333	3.49158	3.51262	-1.2905	-4.42118	5.23756	-0.6654
0.74	4.69629	2.10532	-3.38463	-8.13242	1.45372	-2.69996
0.740667	6.36002	1.8561	-3.49011	-6.10193	1.17285	-0.47005
0.741333	6.4901	1.98564	-0.14609	-6.65376	2.62556	1.63826
0.742	8.10384	2.10834	-0.626	-7.25562	2.56504	-3.24784
0.742667	7.62213	5.87776	-0.65872	-5.46558	-1.10158	-5.74825
0.743333	6.73765	1.70374	-3.35038	-3.05557	0.294538	-1.60078
0.744	7.6648	1.79812	-8.60759	-0.62493	3.22858	-0.20488
0.744667	4.95067	0.846691	-5.63191	-1.52429	0.245121	1.2103
0.745333	5.37839	0.126339	-5.31102	-0.04625	-2.16551	-3.23156
0.746	5.188	-2.17291	-3.36076	0.402268	5.99669	0.793478
0.746667	6.16578	-1.80824	-6.57575	1.11489	9.51082	-4.7522
0.747333	6.24986	-0.10835	-5.51133	0.649773	2.00379	-1.29117
0.748	6.7793	0.957225	-3.7433	-1.77918	4.65336	-5.28167
0.748667	6.15502	2.51743	-1.84783	-8.47818	5.6225	-6.26318
0.749333	4.0077	3.06703	-2.11983	-5.00431	1.75211	-2.93875
0.75	3.61853	6.56956	-2.68005	-4.44923	1.15448	-3.4392
0.750667	2.75773	0.741587	-4.23271	-5.55354	2.79047	-11.6325
0.751333	-0.79824	3.63188	-1.98018	-4.9428	8.1456	-5.68987
0.752	-1.55743	2.6308	-0.67322	-7.38337	4.90078	-2.79953
0.752667	-2.52475	-1.20895	0.055968	-2.93774	7.18356	-2.3001
0.753333	-1.83917	2.54614	-3.01625	-3.20222	2.69333	-4.21492
0.754	-3.16256	-1.69526	-4.47204	-6.25112	-0.34085	-5.32037
0.754667	-3.86784	-0.91487	-3.2127	-3.40757	2.72084	-6.07114
0.755333	-3.97736	-1.23285	-4.64022	-5.04055	3.57489	-7.45687
0.756	-4.25098	-4.45484	-3.1864	-7.34368	1.55203	-6.95377
0.756667	-4.4804	-4.77892	-1.49258	-4.53327	1.61799	-1.97433
0.757333	-5.83289	-1.32428	-3.09657	-4.16854	2.18769	6.06326
0.758	-4.45172	-3.84945	-1.93023	-5.33791	4.42752	6.77033
0.758667	-5.88194	-2.59161	-3.41588	-5.22918	3.96244	15.6284
0.759333	-5.65242	-3.25347	0.310826	-4.85358	3.86482	17.2432
0.76	-6.86621	-3.61145	-0.30064	-6.59798	2.07021	23.917
0.760667	-7.57667	-4.55431	-0.04613	-5.72133	3.80289	23.511
0.761333	-7.28741	-5.30221	-0.54355	-8.05836	5.43549	28.0092
0.762	-6.48039	-5.63245	2.27709	-7.33928	4.88122	27.7028
0.762667	-6.68336	-3.98488	-0.27607	-6.09896	0.26155	25.317
0.763333	-5.7095	-2.58079	-1.85022	-7.43167	3.10794	18.2048
0.764	-5.98601	-2.14026	1.0452	-5.1965	6.42844	16.4573
0.764667	-6.8596	-1.95235	1.03952	-3.86956	8.06277	14.2445
0.765333	-5.79898	-4.03656	4.69609	-4.70273	4.90599	9.04106
0.766	-5.09571	-6.36931	1.98051	-0.46351	7.44202	6.43224
0.766667	-1.98763	-5.60223	0.573638	0.052199	4.28143	5.11456
0.767333	-2.20157	-2.45688	1.95127	-1.05715	6.7148	6.14454
0.768	-1.54011	1.53507	2.79663	-4.63566	5.71438	5.85636
0.768667	-2.82628	-1.65699	-0.34704	-2.01803	9.50901	3.34724
0.769333	-2.47751	-4.45599	-4.70926	-0.20901	9.26512	4.80136
0.77	-2.33684	-3.49678	-1.42699	-5.02995	4.34783	2.70376
0.770667	0.025973	-5.05817	1.00539	-3.02614	8.61044	-1.40188
0.771333	0.66356	-2.04924	-1.75715	-4.56938	8.32588	-0.97257
0.772	2.25804	0.611755	-2.69365	-5.94946	6.51035	-3.10131
0.772667	3.60039	-3.65169	-4.71067	-2.68827	5.04243	-8.96186
0.773333	5.53428	-0.88431	-2.94248	-4.8129	6.34279	-8.94754
0.774	5.6086	-0.79008	-5.80228	-7.73113	6.33828	-9.85627
0.774667	6.18564	-4.20054	-8.08165	-6.50595	6.3346	-7.21569
0.775333	6.32714	-3.99716	-3.21553	-6.08685	7.30482	-11.4823
0.776	4.53568	-4.5774	-2.99173	-6.1927	5.7166	-5.46603
0.776667	3.97487	-0.195	-3.87145	-7.98414	2.53202	-5.51722
0.777333	3.69035	1.76341	-1.0959	-5.07833	7.44141	-8.0382
0.778	3.9567	-2.06355	-4.03538	-2.34642	2.806	-3.91126
0.778667	3.54938	-2.75485	-3.42679	0.086034	6.42644	-9.2433
0.779333	2.54692	-1.73803	-1.32146	0.778554	4.27796	-7.47376
0.78	3.00674	1.57596	-2.90063	-0.15432	2.40379	-9.34056
0.780667	1.86374	0.696156	-0.08121	0.796971	0.511971	-13.8629
0.781333	2.16915	-1.44302	0.788005	-7.9405	6.41785	-5.47411
0.782	3.3989	-0.21516	-2.12069	-6.69595	2.12237	-12.3332
0.782667	4.21843	2.52035	-2.26616	-5.17153	4.31673	-8.27793
0.783333	6.84255	4.36859	-3.77929	-9.2515	3.65771	-9.24502
0.784	12.77	4.39642	1.52909	-6.08482	4.76266	-7.20583
0.784667	15.1056	2.68488	-3.30342	-6.82399	10.4374	-8.19058
0.785333	18.5233	2.71768	-0.16886	-7.2301	0.614918	-9.91959
0.786	18.1458	3.40831	2.19999	-7.39959	0.809059	-6.01453
0.786667	15.7202	-1.03479	-1.59692	-4.72397	3.04937	-2.86748
0.787333	14.0601	2.47317	3.43734	-3.77137	3.03012	-8.62354
0.788	13.8932	-1.37683	0.710526	-5.69575	0.38055	-8.33519
0.788667	14.5417	3.09375	5.70314	-6.68289	-0.16377	-11.5173
0.789333	16.6981	5.22412	4.77025	-3.91603	3.35493	-17.8851
0.79	16.2737	2.68178	8.74471	-6.92766	0.646693	-15.0402
0.790667	15.0084	6.75936	5.84168	-9.2808	6.7763	-9.81397
0.791333	14.1876	4.63295	7.94184	-7.79744	2.32438	-9.83515
0.792	13.5909	5.49603	8.79162	-6.35749	-0.94144	-13.6911
0.792667	11.1877	-1.8137	9.31927	-7.53394	1.74559	-6.96056
0.793333	11.5948	-3.70305	8.04372	-8.45853	2.32634	-2.7084
0.794	10.0193	4.67187	8.51058	-9.42896	4.92162	-5.68335
0.794667	6.16378	5.10988	6.7113	-5.68851	4.96894	-7.33522
0.795333	5.46188	4.65158	6.88186	-7.73311	4.5106	-13.254
0.796	4.334	0.5517	7.93433	-9.09105	2.25565	-13.1279
0.796667	4.30212	5.66204	8.26512	-7.36348	-0.01969	-15.2227
0.797333	2.27525	1.53889	5.50009	-8.9632	1.62719	-12.6103
0.798	1.8655	3.12501	6.95153	-6.89553	-0.56499	-11.8963
0.798667	-1.20556	3.16477	6.93194	-5.8524	0.169459	-14.4247
0.799333	-2.9043	0.690028	5.16136	-6.7041	-2.5936	-12.9528
0.8	-3.28489	0.332392	2.57675	-5.94732	-1.85685	-7.33741
0.800667	-4.58781	0.000659	1.5644	-4.55029	4.70868	-5.47863
0.801333	-4.28352	0.986284	3.32691	-6.48268	2.04005	-0.76075
0.802	-2.83247	-1.24824	2.06446	-7.45218	5.40659	2.57777
0.802667	0.822998	0.441684	-0.20954	-6.88239	9.55146	8.9537
0.803333	2.75856	3.64447	-1.66495	-8.3955	5.36623	7.11182
0.804	2.61739	4.56367	-1.99538	-8.38621	2.09021	11.5493
0.804667	2.29043	3.26268	-6.72386	-5.44006	3.54876	15.9902
0.805333	2.28646	2.80845	-2.52754	-6.26115	2.56437	18.8571
0.806	1.50825	1.48387	-1.62511	-8.17251	4.7213	23.5086
0.806667	1.61656	2.04751	-1.01989	-6.68201	5.46775	20.1494
0.807333	0.236449	1.07168	-0.85483	-4.42077	8.06255	24.5926
0.808	0.902238	1.39071	-1.03021	-5.59082	1.0576	20.0533
0.808667	0.634766	3.48913	-1.61206	-8.96204	-0.02439	19.9491
0.809333	0.183921	3.04787	-7.83198	-9.03846	2.06923	12.0394
0.81	1.1986	1.97838	-4.54896	-11.5741	2.25397	12.6263
0.810667	2.97377	0.452028	-2.56467	-7.87916	0.539324	10.5918
0.811333	2.98688	1.87164	-0.7571	-8.81737	-2.99824	6.74786
0.812	3.4243	1.4352	-3.475	-7.43101	1.39313	5.11147
0.812667	2.92631	0.606803	-5.86362	-5.75772	2.53291	1.54096
0.813333	2.30368	-2.96185	-7.06923	-5.95218	3.67009	0.133619
0.814	5.56606	-6.66726	-5.14938	-6.25787	3.56279	1.11889
0.814667	5.73637	-3.0496	-8.59305	-8.58169	2.55419	2.80128
0.815333	7.37671	-3.19277	-6.81247	-9.14785	4.95229	-1.3047
0.816	8.34208	-1.12626	-8.78383	-4.88504	4.76562	-3.4506
0.816667	9.84193	-1.34275	-10.5403	-8.05971	4.01468	-4.23841
0.817333	9.82983	-2.12122	-6.51375	-5.30279	6.6863	-2.25262
0.818	9.72635	1.34058	-10.4353	-7.36535	2.63072	-3.0494
0.818667	8.78483	2.14798	-5.04845	-7.78543	2.07197	-1.94271
0.819333	12.0186	-0.69133	-2.72697	-9.11801	6.12471	-2.9893
0.82	11.3827	1.981	-1.38852	-8.20473	0.946277	-4.74571
0.820667	10.9194	-3.3197	-3.28539	-9.48794	1.90431	-7.15954
0.821333	10.0441	-4.98322	-3.96089	-7.53739	0.703079	-5.09118
0.822	9.50579	-5.5478	1.07129	-10.4997	3.42496	-5.87935
0.822667	9.31007	-7.6054	-0.88662	-11.235	4.26048	-9.28745
0.823333	9.69599	-5.87249	-3.42311	-9.35612	1.58182	-6.71675
0.824	8.73121	-8.66718	-4.17072	-9.68493	5.73494	-8.21969
0.824667	8.41579	-4.37955	-4.95969	-9.21705	5.01483	-6.6987
0.825333	6.71067	-7.05064	-1.33505	-6.47733	2.01706	-6.44825
0.826	6.15123	-3.6809	-3.58847	-5.48971	2.2713	-6.84973
0.826667	7.06903	-5.6772	-5.13521	-1.23311	1.59437	-5.96017
0.827333	5.57616	-6.29928	-1.02819	-5.55593	-2.10196	-5.40379
0.828	6.23771	-1.91519	-2.0073	-3.19953	-1.57093	-7.56215
0.828667	4.78428	5.13119	1.21376	-7.15198	0.946524	-7.07295
0.829333	5.98468	6.90566	1.33253	-2.45317	2.97868	-3.50722
0.83	3.99407	5.68284	-0.01019	-6.07321	0.933597	-9.54744
0.830667	5.88241	4.88377	2.60627	-7.16304	5.08466	-8.96233
0.831333	4.98663	4.45365	0.976169	-7.47629	2.77085	-8.81769
0.832	5.57307	1.22864	0.039451	-7.88076	6.09067	-7.14813
0.832667	3.92938	-0.35181	-0.90802	-6.07953	1.43151	-11.774
0.833333	2.23309	-0.68216	-1.64555	-8.05473	1.1386	-9.53951
0.834	2.65276	0.343188	-2.76449	-6.43748	3.87426	-8.09659
0.834667	1.0606	-3.29062	0.604739	-5.52676	2.75938	-9.92695
0.835333	-0.01441	0.673922	0.297588	-2.89657	1.87911	-10.1897
0.836	-0.70575	-0.11997	-0.42709	-4.60158	0.269121	-9.45932
0.836667	-2.16939	1.90393	-2.13867	-5.42185	-0.14911	-10.4653
0.837333	-0.43656	0.806339	-1.12194	-3.97742	-1.90442	-4.80226
0.838	-1.78777	1.51451	-1.49155	-3.27927	-2.88215	-3.76633
0.838667	-1.90951	1.81323	-0.62827	-3.3671	-0.42463	-2.48238
0.839333	-1.71028	1.14319	-2.01465	-1.25995	-1.89908	-4.02315
0.84	-1.84187	-0.05231	-1.97794	2.37722	-4.54921	2.70833
0.840667	-2.79811	-2.0436	-0.89023	0.458291	-2.31047	3.85997
0.841333	-4.25679	-4.36557	-1.48056	-0.65455	-2.03343	2.01282
0.842	-2.92565	-3.30532	-5.1788	-0.707	-2.5996	15.3147
0.842667	-3.51142	-5.18011	-6.74821	0.619569	0.550459	17.3263
0.843333	-3.52095	-4.7036	-2.59263	-1.38026	-3.21047	11.8242
0.844	-2.02136	-3.05413	-4.44314	-1.35356	-0.49647	14.959
0.844667	3.26742	1.00658	-5.27229	-0.79969	-0.7838	16.2089
0.845333	1.86509	-1.042	0.256528	-2.49437	0.024035	16.2691
0.846	1.03185	-1.75887	-2.2004	-4.67829	-1.70769	14.7813
0.846667	-3.89944	0.11473	-4.54997	-3.90899	-2.49777	17.0182
0.847333	-1.3322	-1.5611	-2.47243	-6.31445	-2.10899	16.6066
0.848	-0.75514	0.762002	-5.71304	-6.2676	-3.03392	12.7412
0.848667	-2.50626	-1.01143	-5.00238	-1.77036	-0.42642	12.5127
0.849333	-1.80831	-3.2185	-1.85381	-9.28623	-3.31248	10.95
0.85	-1.29735	-3.05406	-5.92177	-5.50812	-2.58156	8.42614
0.850667	-0.74496	-1.19778	-2.74109	-9.06001	-1.60539	7.16528
0.851333	-0.87705	-2.49967	-3.87782	-6.09694	-0.09024	9.16427
0.852	-2.76103	-2.31121	-2.01522	-5.2457	3.25562	8.31383
0.852667	-1.60013	-0.53116	-3.34472	-4.95375	-6.75362	9.26019
0.853333	-1.85495	-1.99313	-1.00751	-3.03658	-2.11029	12.6251
0.854	-1.03082	-2.90296	-3.63411	-3.38571	-4.13209	15.5046
0.854667	0.032849	-3.50893	-8.18723	-5.03023	-2.87671	14.9812
0.855333	-0.92702	-2.86147	-5.79898	-6.26584	1.69265	14.2368
0.856	-2.10577	-4.26124	-5.45376	-8.1233	1.39706	14.756
0.856667	-0.49475	-2.70601	-2.31691	-8.21223	0.439123	13.7612
0.857333	0.920945	-4.09381	-0.662	-7.53068	-1.5639	18.4508
0.858	1.6696	-3.35912	0.662189	-6.4147	-3.179	14.3965
0.858667	1.92272	-1.74917	2.997	-8.13028	-2.04018	7.08851
0.859333	4.20996	-5.17756	2.21663	-8.61796	1.57543	6.6025
0.86	4.28932	-5.28835	1.76312	-5.68971	-2.6928	5.69954
0.860667	3.89384	-1.68622	5.15397	-9.3389	-1.03478	1.7381
0.861333	2.98307	-0.3444	2.87949	-7.42247	-5.89624	5.22993
0.862	2.59549	2.60952	-1.74561	-11.0312	-3.83875	-0.06206
0.862667	2.54392	1.33832	0.985983	-8.37912	-1.25338	4.29371
0.863333	2.69359	2.0055	-3.62871	-8.44449	-1.95679	7.73739
0.864	2.34447	-0.30795	-9.20727	-9.39831	1.96975	7.38433
0.864667	2.36819	0.717277	-4.27832	-12.3887	-0.73424	13.4929
0.865333	1.89548	-1.75301	-3.21054	-7.13158	0.088474	10.4014
0.866	2.77496	-5.14294	-2.30291	-10.7105	-2.92699	10.4573
0.866667	2.81702	-4.40938	-1.72666	-7.70371	-4.70338	7.98176
0.867333	4.95645	-6.76414	-1.76083	-11.1784	-1.32173	11.2778
0.868	4.90419	-2.03389	1.27571	-11.8738	-1.2619	10.8824
0.868667	6.48147	-0.91577	6.7772	-7.7516	-1.90585	14.5287
0.869333	8.20135	-0.49588	3.98081	-9.92161	0.316022	13.5695
0.87	9.01206	1.87377	11.1519	-12.3058	-1.41528	17.1187
0.870667	9.25011	5.35727	10.4902	-8.14752	-0.74679	15.4084
0.871333	8.23884	6.73772	11.3885	-6.48607	3.80978	11.5336
0.872	7.56259	4.2678	17.1218	-6.23316	2.27777	10.1997
0.872667	6.21626	4.68526	6.76361	-6.23644	-3.20209	4.47753
0.873333	7.38171	0.780628	9.27697	-9.79261	3.64094	9.4674
0.874	5.54037	-1.38594	7.36025	-9.04333	-0.79843	4.67224
0.874667	5.20501	-3.75528	8.55176	-9.88538	1.23517	4.20102
0.875333	4.29145	-4.08536	5.82233	-6.33205	4.14497	6.1747
0.876	5.57106	-6.59489	7.35	-6.29168	1.31897	5.91469
0.876667	3.74688	-6.01314	2.32213	-6.70512	1.50267	3.74163
0.877333	6.03999	-4.33166	6.86469	-4.33946	-4.48456	4.90093
0.878	4.46496	-4.87389	4.68857	-4.3346	-0.71033	1.87256
0.878667	4.83114	-4.32274	7.01149	-2.96904	4.49761	0.000527
0.879333	2.14869	-1.68553	9.95532	-6.71111	5.9963	0.196458
0.88	2.60523	-3.75532	8.55597	-2.83472	4.66067	0.463177
0.880667	0.052178	-5.86143	7.79243	-4.65625	2.87653	2.86907
0.881333	0.236075	-3.94829	2.98247	-7.30704	4.00621	3.11498
0.882	-1.0939	-7.28379	4.72746	-3.88185	0.822329	4.47097
0.882667	-0.5413	-8.56746	4.29132	-4.26269	-1.52503	1.33637
0.883333	-1.4902	-8.45664	1.11404	-4.86966	0.242328	-0.49901
0.884	-2.42426	-8.37944	4.36998	-3.27815	2.93648	1.45176
0.884667	-2.42775	-6.05662	1.64013	-6.04462	0.643348	0.570344
0.885333	-1.9164	-6.41238	1.14415	-1.81159	-1.95456	-2.50685
0.886	-1.13458	-8.23517	2.36966	-7.47968	-0.66778	-3.11042
0.886667	-1.13226	-6.61733	-1.45072	-5.98174	-2.91344	-2.93551
0.887333	-2.01216	-5.69317	-2.17669	-6.07818	0.811553	-0.79851
0.888	-0.24998	-4.50358	-3.27449	-8.90659	1.80249	-2.55485
0.888667	-1.50027	-7.21498	-1.42565	-6.71639	-2.34802	-2.80096
0.889333	-2.21593	-6.35227	-2.35918	-6.59947	0.166464	-7.27904
0.89	-3.64782	-4.80687	5.0704	-5.87576	-1.70654	-3.84121
0.890667	-2.52316	-4.52906	4.50104	-5.77747	-2.91384	-6.11053
0.891333	-3.43679	-3.69673	8.10549	-4.42253	4.6214	-4.01665
0.892	-5.01893	-1.87175	5.07025	-2.46373	1.94352	-5.01888
0.892667	-4.88734	-4.8762	4.26919	-7.47288	0.574074	-6.88423
0.893333	-5.06496	-4.14673	2.45292	-7.52993	-1.29116	-4.54488
0.894	-4.68602	-0.9109	6.40614	-7.47286	1.33881	-3.50397
0.894667	-4.64427	2.65743	1.94934	-8.20387	2.63989	-2.17391
0.895333	-5.61394	3.7953	2.42509	-10.5264	-4.1626	-1.6327
0.896	-5.39831	5.75454	1.16475	-8.20265	-1.25763	-6.08893
0.896667	-4.65073	3.13656	-3.26861	-8.65438	-1.89649	-4.20774
0.897333	-3.05623	2.6944	0.703471	-9.59043	-2.83824	-4.46843
0.898	-5.07159	3.51414	1.15509	-7.93116	-0.06394	-6.34319
0.898667	-5.05015	0.884092	-1.56015	-7.11558	-5.59238	-2.95326
0.899333	-4.30724	0.838079	-1.7471	-6.43489	-0.4276	-0.3447
0.9	-5.94916	-0.71444	1.43427	-8.23656	-2.5032	-0.39584
0.900667	-5.67032	2.15859	0.610157	-9.33393	-0.68602	-1.48115
0.901333	-5.12849	2.06065	-3.26979	-11.0232	3.20638	0.967867
0.902	-5.7219	2.84508	2.83945	-6.90625	-2.97147	-3.39835
0.902667	-5.01397	2.63647	-2.48985	-9.52207	-2.68981	-0.52964
0.903333	-6.3572	0.555233	-0.89937	-8.65107	-0.04297	-2.62479
0.904	-5.54274	0.625027	0.214424	-8.21264	0.17677	-6.33829
0.904667	-5.9419	3.66159	-5.3795	-5.85951	1.7486	-4.55971
0.905333	-6.97371	1.54778	-3.13674	-6.07615	-1.29114	-3.47257
0.906	-5.3281	0.464398	-5.82101	-8.29992	-2.34963	-2.90275
0.906667	-6.76201	-2.26927	-3.03842	-8.33096	4.04522	-1.34333
0.907333	-6.51061	-1.50127	-3.66327	-10.3053	-3.31203	-0.8637
0.908	-5.01285	-0.81998	-1.90322	-10.9806	1.18092	1.30929
0.908667	-4.8458	2.61874	0.579741	-6.00195	3.38293	-2.17622
0.909333	-3.02913	1.74085	3.53843	-7.28686	-3.94444	-4.75117
0.91	-0.66115	0.497047	1.46778	-10.3159	-1.06744	-5.39825
0.910667	-0.97117	2.42371	4.29164	-7.15823	0.964883	-7.10537
0.911333	1.20471	2.62059	4.24091	-7.89443	1.02357	-12.7771
0.912	3.76647	1.1728	7.63938	-7.96667	-2.27319	-18.693
0.912667	6.6314	-0.4966	6.32557	-8.73228	1.5399	-11.8921
0.913333	6.79325	-2.83699	3.73837	-7.81609	0.456288	-11.4842
0.914	6.71636	-2.47654	1.60791	-8.05176	-2.86493	-11.0873
0.914667	5.64284	1.17606	3.33036	-5.18171	3.93965	-8.89351
0.915333	5.57194	-0.43555	-0.92632	-9.64473	-3.09811	-10.2084
0.916	7.71974	-2.57725	1.7413	-8.62262	-1.18576	-7.61186
0.916667	5.91582	-2.97769	-1.73187	-7.97128	4.55694	-1.78141
0.917333	6.39895	-1.85135	-2.11482	-6.20284	1.98081	-0.69851
0.918	6.31465	-4.18674	0.550309	-9.10282	-0.47321	-3.48693
0.918667	5.41256	-3.61797	-0.78729	-6.96969	1.36756	1.43771
0.919333	4.38005	-4.61378	-0.01681	-9.52524	-3.96687	6.43
0.92	4.33324	-1.49458	-0.13184	-7.07239	0.542743	4.70503
0.920667	1.47175	-4.49175	-3.47811	-6.40206	0.06312	5.7196
0.921333	2.25671	-2.61857	-3.08395	-8.66914	-4.22956	8.02144
0.922	3.54161	-2.28177	-2.58152	-8.39122	0.276908	5.09371
0.922667	4.63471	-2.25576	-5.66394	-3.7509	-2.45383	7.57373
0.923333	6.30186	-2.34257	-6.6964	-2.5204	4.3807	11.9929
0.924	6.9444	-4.4136	-5.55211	2.52335	2.80533	10.1014
0.924667	6.98012	-4.9585	-7.47379	-0.81453	-1.07499	10.1515
0.925333	8.95108	-4.29931	-6.78087	-3.52759	-2.52352	3.50294
0.926	8.44973	-3.86194	-6.19632	-1.26594	1.2299	10.4032
0.926667	9.1118	-5.47127	0.835387	0.407831	-2.55861	3.25815
0.927333	10.1898	-5.07647	6.13392	-0.35107	-2.39362	9.91361
0.928	9.30645	-1.7334	5.48316	-4.74973	0.441354	14.488
0.928667	8.68899	-2.39629	5.89577	-4.73643	-0.50639	16.7657
0.929333	5.14728	-6.52695	5.37999	-3.21675	7.55489	12.7789
0.93	4.1076	-2.99651	5.77046	-1.88106	2.90958	17.1014
0.930667	3.67651	-2.90908	6.1535	-4.36404	1.89902	16.7427
0.931333	2.76674	-1.64901	4.65217	-1.69072	2.54715	14.5184
0.932	2.99226	-5.76155	7.22127	-3.17109	2.79474	11.3726
0.932667	3.14207	-5.34629	1.77609	-3.8882	0.081314	11.7771
0.933333	2.66953	-5.10436	0.233855	-3.99812	0.10739	18.0083
0.934	1.9624	-3.5674	-0.26556	-4.02453	1.41997	9.82905
0.934667	2.27658	-4.04197	0.27251	-4.73211	2.4682	9.28368
0.935333	1.28285	-3.17301	1.22521	-4.0353	-0.42123	3.83343
0.936	-0.12498	-4.95036	-1.92655	-4.29727	-2.00173	5.68042
0.936667	1.33839	-3.50237	-2.11409	-7.58882	-2.74105	3.61783
0.937333	2.94493	0.814926	-1.12766	-5.83931	0.742131	4.30873
0.938	3.45827	-1.7583	-4.72935	-4.08593	-0.88433	1.76693
0.938667	0.174399	-0.83853	-1.84154	-7.75079	-6.03262	2.91031
0.939333	0.624174	-5.3061	-4.12881	-5.18336	2.28304	3.89269
0.94	-0.91607	-3.77245	0.492091	-7.69258	-0.14053	2.84456
0.940667	0.845925	-5.83013	-2.12491	-8.50191	-3.16702	4.11008
0.941333	-1.0066	-3.78652	-3.92035	-8.89026	0.463763	5.453
0.942	0.096363	-2.95563	-3.30365	-3.48396	3.48902	1.17915
0.942667	2.93208	-3.22594	-2.96245	-8.98492	4.52757	4.66134
0.943333	4.47842	-2.09399	-0.94607	-6.33165	4.54471	1.56336
0.944	5.67351	-2.75113	3.14696	-4.84004	3.09645	1.31244
0.944667	5.96339	-4.70313	4.36044	-4.35294	3.343	4.72177
0.945333	6.38375	-2.27417	2.30277	-4.28249	2.90558	5.57681
0.946	6.51811	-1.14653	2.16109	-4.53901	5.73285	1.78046
0.946667	7.35407	-4.46671	2.4093	-6.42495	-1.25289	5.57299
0.947333	8.05125	-3.14262	0.864115	-4.62684	4.57468	1.18352
0.948	8.51176	-5.13084	-3.40852	-3.26776	3.04506	-3.33536
0.948667	7.70346	-4.63426	-0.4244	-5.91764	-0.33161	-5.69892
0.949333	6.28614	-5.15505	-0.1378	-7.07476	3.11918	-4.96105
0.95	6.00653	-4.06953	2.57561	-2.51948	2.23868	-8.02579
0.950667	4.85727	-5.14379	-5.04465	-8.54666	4.71129	-7.22754
0.951333	4.09795	-8.54992	-2.08532	-9.28579	1.00816	-12.5009
0.952	3.86998	-5.96556	-5.59998	-8.40772	3.89524	-6.76948
0.952667	4.05757	-0.11353	0.451564	-2.97971	1.78472	-6.24601
0.953333	2.81342	-5.69117	-0.30142	-7.14311	-3.11034	-4.3894
0.954	1.58883	-4.40367	-1.17032	-5.29903	0.621704	-0.83483
0.954667	2.01118	-2.71293	1.55171	-5.36149	1.94058	1.41716
0.955333	1.8842	-4.62813	-0.71825	-2.88146	-1.00427	4.55487
0.956	1.19297	-5.83191	-0.74605	-10.5363	-2.48411	14.4511
0.956667	1.65115	-8.14904	1.12563	-6.18149	1.6052	15.5314
0.957333	1.66454	-6.07316	2.4267	-9.26757	2.00916	19.3095
0.958	2.02376	-0.96534	0.737185	-8.103	-3.68847	22.2231
0.958667	4.58226	-6.04011	0.590125	-5.41539	-2.46833	21.2287
0.959333	4.73155	-6.92266	-0.98619	-4.32748	0.393796	23.6522
0.96	4.64081	-6.96222	0.205297	-6.52196	1.27581	24.26
0.960667	5.38337	-8.23719	-2.17881	-6.19334	-0.16908	24.4232
0.961333	6.64663	-9.17754	-3.0038	-7.72135	-2.52015	18.7506
0.962	9.30954	-8.12147	-1.91397	-5.96108	-3.07554	15.4919
0.962667	10.7236	-7.05726	1.6353	-7.29012	-3.16697	4.77133
0.963333	8.99825	-6.48977	-2.39371	-8.30121	0.281599	5.83057
0.964	8.37474	-6.84591	1.07817	-6.91443	1.01791	9.58027
0.964667	7.00111	-4.84547	-4.63833	-9.05861	3.34704	7.64928
0.965333	4.76282	-9.79504	-4.53766	-7.06333	3.49623	8.02202
0.966	3.13138	-7.70777	-2.60481	-2.77355	5.6357	-0.35949
0.966667	4.36837	-4.78401	-3.0969	-2.10427	-0.4949	5.75407
0.967333	3.20455	-2.94124	-4.75829	-3.71669	2.85169	1.25182
0.968	2.96863	-2.36021	-5.16122	-1.6526	-1.32417	0.394469
0.968667	5.12961	3.25367	-2.66392	-6.15546	-0.6294	0.812528
0.969333	6.30383	0.704206	-6.15931	-8.4245	1.45829	-0.31545
0.97	8.30672	2.48898	-5.64797	-6.8382	5.34035	-1.30477
0.970667	7.99659	2.75477	-3.55146	-8.28173	6.29383	-6.7035
0.971333	6.99222	1.35631	-4.70793	-11.0945	1.30553	-10.4836
0.972	5.41801	2.69007	-7.10681	-8.07612	0.682988	-2.01276
0.972667	5.38091	0.602433	-5.97349	-11.7594	5.31035	-0.17907
0.973333	6.69836	2.60138	-3.2096	-7.63117	0.550559	-2.02556
0.974	5.29695	-1.21138	-3.95454	-5.77415	-3.3404	3.0618
0.974667	4.91437	-4.79543	-4.25951	-8.96123	4.5819	0.251722
0.975333	3.46199	-4.1376	-3.95522	-2.82542	1.95842	0.298087
0.976	2.59543	-7.21924	-4.60011	-9.77046	3.6546	4.81341
0.976667	1.38335	-3.69885	-8.67724	-7.96515	1.24402	1.25814
0.977333	0.241095	-8.20021	-2.73243	-4.67118	4.19579	7.49831
0.978	0.304192	-6.77925	-4.80646	-0.49805	-0.24861	7.9899
0.978667	0.658467	-6.7758	-7.43523	-4.71303	-0.4928	6.2789
0.979333	-0.75535	-5.87894	-5.08661	-3.79716	-0.93912	6.84711
0.98	-2.26267	-7.26997	-3.15459	-4.64756	-0.53223	9.03339
0.980667	-1.48785	-9.04895	-6.52452	-3.75168	-0.34377	-1.27483
0.981333	-0.86502	-9.15313	-3.86985	-1.63977	-1.7573	0.806068
0.982	-2.09664	-9.85512	-5.52676	3.33367	-3.59574	-2.29318
0.982667	-0.22633	-7.8298	-5.49569	0.811909	1.59816	1.1321
0.983333	-0.07571	-10.2872	-4.29676	3.79303	1.35281	-4.16983
0.984	0.401304	-12.5528	-1.91025	3.34184	-0.4677	-4.02702
0.984667	1.16217	-9.62457	-6.64477	2.28194	-0.84039	-0.55982
0.985333	1.44745	-6.99979	-4.86006	2.02282	0.130453	-5.99567
0.986	3.23759	-6.57487	-3.70188	0.009805	0.490613	-4.55149
0.986667	2.60315	-9.08942	-1.42531	-0.45418	1.95332	0.050871
0.987333	1.52671	-11.5731	-0.69933	-5.08408	-0.70344	-3.72596
0.988	-0.78691	-12.014	0.415666	-3.1528	-3.8008	-0.83565
0.988667	1.01186	-8.99419	-1.17707	-6.94369	0.262837	-1.12894
0.989333	1.24667	-10.7209	2.73424	-6.25493	-2.41046	-3.14624
0.99	0.29985	-9.91531	0.372017	-8.46055	-1.77415	-5.11575
0.990667	-0.84966	-8.89572	-3.32937	-11.4043	2.58685	-11.2089
0.991333	-1.58408	-9.16633	-5.84107	-9.03447	-1.70132	-5.49339
0.992	-2.74489	-8.97505	-7.72853	-8.03606	-4.9528	-10.1419
0.992667	-3.0667	-7.24887	-4.93411	-7.27442	0.963673	-9.09176
0.993333	-2.99032	-9.84129	-7.80581	-10.3966	1.10564	-9.15642
0.994	-2.99006	-7.76386	-6.4588	-9.02859	0.188265	-9.07111
0.994667	-0.58805	-5.92613	-6.83831	-10.9572	-0.62044	-10.2464
0.995333	1.25906	-8.23681	-8.12141	-8.47168	-0.88867	-7.51311
0.996	1.6304	-8.38905	-8.44501	-6.13955	-0.18329	-8.28851
0.996667	2.39301	-7.15204	-10.9124	-8.71962	-2.00906	-4.00533
0.997333	3.52624	-9.75276	-8.99787	-9.7244	-1.39884	-6.03549
0.998	4.96246	-12.2606	-5.82555	-5.5431	-4.49173	-5.75083
0.998667	7.7209	-11.0138	-4.55485	-5.87312	-4.0184	-5.74726
0.999333	7.11907	-13.3642	-1.33803	-6.23153	2.59191	-6.94276
1	4.43684	-10.0124	0.689965	-8.78112	-4.19671	-8.57667
1.00067	4.0462	-7.52222	2.29138	-7.47122	0.650934	-8.59363
1.00133	5.10421	-2.29873	4.84861	-7.45894	4.73195	4.4708
1.002	7.8512	2.28747	7.03981	-7.18712	7.10384	5.57142
1.00267	12.9845	7.9889	15.1155	-6.24062	13.1562	5.28132
1.00333	18.3914	12.0114	13.3361	-0.32504	14.8204	7.31191
1.004	23.578	11.1995	21.1264	-1.23765	15.7942	7.68193
1.00467	25.3424	14.399	23.1914	0.816592	17.7587	13.0239
1.00533	28.1015	13.0888	27.1855	3.01304	16.7478	8.54673
1.006	32.3194	15.4603	24.5168	4.03173	17.4432	5.24829
1.00667	34.3648	16.9655	27.5461	2.45563	16.3214	5.40838
1.00733	34.8319	15.0813	25.9208	3.81585	16.3918	7.4514
1.008	34.0419	13.9669	27.411	3.27017	12.6507	8.63529
1.00867	34.2393	15.572	26.5343	2.88533	11.8957	6.93673
1.00933	32.8953	14.916	32.3093	-0.69698	9.2244	8.9809
1.01	33.2681	14.4942	32.2762	5.02555	13.0707	10.3438
1.01067	34.4641	14.3277	33.386	3.03169	9.52868	5.55767
1.01133	35.3521	11.7385	32.1388	1.81789	10.0016	13.3636
1.012	34.4937	15.4666	30.0627	0.977097	14.9024	4.75692
1.01267	33.4273	11.699	32.6793	5.21439	12.6472	6.42609
1.01333	32.1836	10.9421	32.4499	4.27672	12.4497	6.05259
1.014	33.005	13.5351	30.6446	4.89072	14.788	8.46494
1.01467	30.8915	11.9101	32.5219	3.13209	13.0387	6.80043
1.01533	29.3066	9.97891	31.6038	1.40367	11.7738	6.78655
1.016	30.1429	10.6175	31.2252	3.81154	14.8657	7.17894
1.01667	29.8305	9.95728	31.1016	1.2403	12.9588	-1.04749
1.01733	30.7887	12.2238	30.0713	3.97482	7.05287	4.24974
1.018	27.9899	10.947	32.0873	0.089838	9.19952	6.36277
1.01867	28.719	12.8279	30.4419	3.21786	12.4184	4.23022
1.01933	27.0337	12.6053	31.7732	2.09243	12.0709	6.6229
1.02	25.5751	12.7443	29.6071	8.44975	12.0352	3.70589
1.02067	23.2867	11.6898	30.0214	9.31913	12.7104	2.43837
1.02133	23.8091	14.5181	29.0578	7.61757	9.49914	3.45867
1.022	22.9304	12.6972	31.2478	9.47092	10.7594	0.524327
1.02267	21.2916	14.26	29.7529	8.37581	12.326	-0.65672
1.02333	24.3229	13.8085	30.2089	6.37717	13.2266	3.28523
1.024	23.1543	13.2364	29.9679	3.11576	12.7474	1.21149
1.02467	21.3746	12.0285	26.5423	6.45907	8.02597	4.28501
1.02533	20.5127	16.5064	28.725	6.19902	13.3519	1.45108
1.026	20.5051	15.5135	29.2921	6.27287	10.7686	5.40057
1.02667	20.7035	13.2778	25.3552	4.8198	15.9997	1.7027
1.02733	19.5989	11.5839	29.0169	2.37374	9.62285	3.37556
1.028	18.5657	11.0052	29.6877	1.25164	12.9856	5.04323
1.02867	19.6711	13.6492	28.6209	0.53251	12.4628	1.34197
1.02933	19.1361	15.8375	23.6849	-3.01954	15.2605	-0.10539
1.03	19.0954	18.2011	24.2685	1.00109	16.0245	0.754858
1.03067	20.7249	15.8568	24.2539	-2.12424	15.955	2.65739
1.03133	19.4166	16.6441	30.5207	-1.64898	12.5833	0.981821
1.032	16.5085	13.8026	24.3828	1.37645	13.0528	0.103803
1.03267	16.7489	15.4256	26.6168	3.20637	16.9589	0.66837
1.03333	15.4275	15.5294	20.3957	-1.2517	12.8739	-1.78144
1.034	17.2965	16.2885	23.9925	-2.36536	15.855	-0.12153
1.03467	16.1527	15.5414	25.2557	0.047273	14.4331	-1.27213
1.03533	17.2735	16.3853	23.6573	-4.8873	20.9203	-3.79158
1.036	15.9963	14.4056	21.7721	-0.9328	19.4419	-0.93231
1.03667	16.5141	15.1169	22.3909	-0.19554	15.4987	-2.15944
1.03733	16.1379	15.6595	21.6684	-1.01133	9.31242	-3.00655
1.038	16.302	16.0744	21.2959	-0.05695	12.4613	-2.80588
1.03867	15.569	16.4547	22.6977	-1.44603	16.9202	-5.51839
1.03933	16.1553	14.8194	23.1652	3.85458	20.0973	-2.38198
1.04	14.299	17.9124	22.953	5.04753	15.7091	-1.82779
1.04067	13.7824	17.2316	20.2658	-0.68502	16.5548	-2.24066
1.04133	15.1747	17.3685	17.4316	2.555	17.8864	-5.26321
1.042	13.9246	16.4721	16.6243	-1.30181	21.3728	-3.54826
1.04267	14.7971	17.055	15.0842	-0.47647	22.2567	-1.72979
1.04333	12.0855	18.3854	17.8019	-3.29211	22.7207	-1.57075
1.044	14.1396	17.134	19.2891	1.20791	22.0803	-4.9115
1.04467	12.9137	17.4171	17.7428	1.57398	22.7566	-1.354
1.04533	12.2216	15.5624	17.3139	-2.03099	24.8463	-4.58416
1.046	12.6325	20.7766	16.6048	0.470062	24.4891	-6.45519
1.04667	13.9962	16.8124	18.3362	2.4905	22.7137	-4.91559
1.04733	12.4233	16.1319	18.9023	-1.23017	21.9359	-3.23239
1.048	11.9465	15.306	17.5021	5.86137	23.885	-4.74928
1.04867	11.1948	17.4778	17.0606	3.64084	23.2305	-3.66822
1.04933	11.2004	16.7061	15.4593	5.93486	22.328	-3.14158
1.05	11.3002	19.7286	17.918	5.97903	23.7047	-1.69309
1.05067	11.0897	18.6351	18.0867	7.852	24.0891	-2.42676
1.05133	14.547	18.1113	16.9862	3.79926	20.2421	-6.70653
1.052	14.6629	18.6369	14.0952	5.34565	24.3743	-5.44121
1.05267	12.7226	20.2403	20.3637	3.0258	24.2382	0.294317
1.05333	11.9947	21.0896	14.8585	1.70406	23.7326	-1.10733
1.054	10.2842	18.2684	15.3971	-0.05391	20.7829	-1.26714
1.05467	9.5225	17.4436	14.5477	3.6106	21.1117	-2.12932
1.05533	9.50268	17.7117	16.2005	1.49484	20.391	0.952257
1.056	8.15944	18.5192	14.9241	0.38446	27.2621	-1.44855
1.05667	8.55008	18.4817	15.4857	3.83775	23.6596	-5.69275
1.05733	7.85359	18.2018	14.5777	2.29436	22.2873	-2.38072
1.058	8.13211	16.215	12.1093	3.4098	20.7749	-4.03239
1.05867	7.48561	18.8033	12.6056	3.86597	19.8354	-1.48549
1.05933	6.54591	17.8114	14.2825	3.84201	24.6954	-0.40785
1.06	6.48443	15.9375	13.1422	0.919647	22.3205	-2.59062
1.06067	5.014	19.0371	15.2261	-0.17855	21.216	0.073597
1.06133	5.65016	19.8164	15.0868	-0.88163	25.5993	1.44691
1.062	4.87663	19.8293	13.4661	0.717566	27.3065	-0.14648
1.06267	4.96476	19.878	15.2768	-0.40262	25.2409	2.90387
1.06333	5.96785	20.7803	13.7428	2.87724	22.1975	2.31223
1.064	5.49511	18.7544	12.559	1.7629	25.8995	-1.73426
1.06467	5.81581	22.1493	15.5892	3.95257	20.1802	-1.12441
1.06533	4.00282	18.4843	16.8063	5.38872	24.1242	2.1173
1.066	4.07346	19.2206	12.8999	9.02277	21.8704	3.22857
1.06667	3.38523	20.7858	13.9947	10.0126	23.7599	-2.98517
1.06733	3.08717	19.2406	10.4891	8.74162	25.8316	-4.95542
1.068	3.63162	20.279	12.6468	11.0319	22.543	-3.5611
1.06867	2.68083	21.5599	9.90673	6.73533	24.7223	-2.9095
1.06933	4.03004	21.3169	11.2638	8.38011	26.4698	5.21653
1.07	1.85413	21.0456	15.9801	6.33016	28.0629	6.52702
1.07067	2.01171	16.6145	11.3989	9.2199	23.0088	8.98861
1.07133	2.87686	22.7214	12.0874	10.2185	24.8318	12.6907
1.072	1.76021	22.1226	10.927	11.4417	20.0155	11.7027
1.07267	1.13286	22.5486	9.68513	8.90854	22.9325	12.7499
1.07333	1.25579	21.7778	9.22502	7.56219	24.6714	10.9346
1.074	0.56797	24.2172	9.89728	9.86318	21.2318	13.1827
1.07467	0.428482	22.9518	13.4637	11.6432	28.2528	13.5551
1.07533	0.980567	20.3697	12.6285	15.5187	28.0767	9.14443
1.076	0.777718	21.7774	11.7768	8.53579	24.6217	8.27834
1.07667	0.353182	16.8978	9.02611	11.0097	27.4589	6.86987
1.07733	-0.68797	20.0055	7.81213	7.62527	29.1317	4.27706
1.078	0.086734	19.322	11.39	11.0006	30.7774	6.02804
1.07867	-1.06507	20.9194	11.933	6.39771	28.3893	2.36064
1.07933	-1.14486	21.2504	13.7191	3.93192	26.7277	0.961525
1.08	-0.90648	19.2164	10.5489	7.83138	29.2474	2.43853
1.08067	-1.15688	19.6379	13.3361	6.26438	25.3882	4.95182
1.08133	-1.91043	23.5933	11.2772	4.22145	28.7407	4.46747
1.082	-1.16855	23.5645	11.916	3.05665	31.5719	2.96485
1.08267	-1.55765	21.4688	10.3351	2.8239	29.8673	3.08529
1.08333	-1.93321	21.8095	9.42317	1.5217	25.6071	4.73706
1.084	-2.27293	24.6124	8.17002	0.369239	29.412	3.69081
1.08467	-1.59272	25.2184	7.39225	0.233524	27.8613	4.22077
1.08533	-1.90095	24.852	7.95104	-2.30635	23.3165	-0.6103
1.086	-3.2162	27.6305	9.35256	-2.91343	25.2039	1.21625
1.08667	-0.25158	24.4807	10.1993	-1.3887	31.4184	3.65003
1.08733	-2.37399	25.9753	7.10848	-3.8003	29.2957	1.42674
1.088	-2.47234	23.1709	10.3923	-0.8038	32.4147	0.750027
1.08867	-1.7972	26.1703	8.63534	-2.97487	25.2212	3.27928
1.08933	-2.99107	27.775	9.33714	-0.8783	25.7526	5.19968
1.09	-3.65388	29.5504	8.13293	-1.80286	26.8069	2.72552
1.09067	-2.25468	26.0579	9.67992	1.19025	27.5175	2.83396
1.09133	-3.26671	27.2267	7.97621	1.66682	23.0687	3.46712
1.092	-2.04626	26.9566	10.6379	0.630404	24.3654	1.74583
1.09267	-3.63871	25.1918	7.89335	0.469306	24.7737	-1.28954
1.09333	-3.72288	27.3656	10.0545	-1.36925	23.0389	1.05346
1.094	-3.44616	24.3289	9.65414	3.71581	23.2271	-0.90122
1.09467	-2.3042	27.3885	9.50226	4.47057	18.262	0.450116
1.09533	-4.10523	26.0173	9.174	3.23491	19.5642	-1.96148
1.096	-3.86053	24.8291	7.42962	2.77079	19.9152	-0.80361
1.09667	-4.27253	24.146	9.85054	2.79612	22.3667	-0.1635
1.09733	-1.80467	21.7208	8.56321	4.22169	17.9904	-0.29548
1.098	-2.91572	27.6937	10.9031	5.07194	22.3151	4.64584
1.09867	-1.95838	26.5177	9.17993	3.14099	19.7189	-3.01167
1.09933	-1.05654	23.2406	6.43378	0.0571	20.2127	-1.10114
1.1	-2.06556	25.0747	10.7494	6.08346	16.9375	-3.45332
1.10067	0.188093	21.5255	9.25004	13.2662	17.0334	0.654689
1.10133	0.031018	21.9708	8.54762	11.0712	21.3502	-1.36451
1.102	1.59085	21.0035	10.3918	13.6959	19.3121	0.520288
1.10267	1.58128	23.8666	8.85064	9.9942	15.6962	-2.53726
1.10333	2.79521	22.1003	9.47888	10.5994	17.4644	-0.31347
1.104	2.25714	17.9191	8.71958	13.5197	15.1486	-0.77221
1.10467	1.8642	21.3744	10.9895	12.2751	19.2392	-2.75951
1.10533	0.415866	20.2342	8.27262	15.28	21.1955	-0.75126
1.106	-1.64145	21.6249	6.43618	14.2087	15.341	-2.42801
1.10667	0.728172	22.1213	5.56365	15.8439	20.1426	-2.60249
1.10733	-1.68287	16.7032	9.27141	10.1071	15.2327	1.42406
1.108	-2.64948	18.3777	6.67209	12.7788	23.8106	0.012454
1.10867	-3.42655	17.434	7.93985	10.5793	18.837	-3.08135
1.10933	-3.90854	15.5416	9.43342	10.7383	18.7733	-0.39685
1.11	-3.18639	22.2995	9.4494	15.2093	18.8736	0.569255
1.11067	-3.35268	25.1285	10.7316	20.1581	21.8226	0.625963
1.11133	-3.40827	25.4534	7.04194	27.0732	23.5928	-0.92275
1.112	-3.64068	28.8946	7.37819	24.745	19.828	-2.35042
1.11267	-4.09227	30.2804	6.48251	23.1663	16.2121	-1.43541
1.11333	-4.57547	23.26	3.74965	22.7356	13.135	0.806424
1.114	-3.12479	25.4524	6.67234	22.6473	11.0375	4.03908
1.11467	-2.84466	24.7449	6.3227	19.1969	17.7351	0.01131
1.11533	-3.55195	23.8929	5.16798	20.1142	19.082	-0.81662
1.116	-4.24279	25.6233	7.10097	20.5587	16.1544	-3.29291
1.11667	-4.38964	26.8765	3.75297	11.478	14.2768	-0.19785
1.11733	-4.22819	22.0888	1.94932	18.7346	17.523	1.91635
1.118	-5.51923	19.6966	8.39551	11.9643	15.2938	-2.28893
1.11867	-6.17268	19.3371	4.31203	13.9704	16.2447	-0.76332
1.11933	-5.11459	21.4898	4.78078	11.3027	19.6279	0.83939
1.12	-5.7287	19.8868	6.47021	15.1068	23.3462	1.4877
1.12067	-4.32776	21.3459	3.42407	13.3883	22.4427	0.069167
1.12133	-5.43328	22.8983	5.02051	17.8792	24.9566	-0.18693
1.122	-5.76981	25.1009	2.65443	11.7562	18.5956	-3.17034
1.12267	-4.35474	22.8774	5.61428	9.02517	21.2844	0.193078
1.12333	-3.63562	26.4132	6.82027	7.48627	23.8235	4.08535
1.124	-3.72078	23.5257	2.43895	5.9381	23.2929	4.56175
1.12467	-3.37639	21.0551	4.83327	10.2091	18.5267	7.3456
1.12533	-2.99499	20.0653	8.29977	9.26186	19.2787	9.34159
1.126	-2.28432	15.5599	4.74876	9.75427	21.6562	4.68258
1.12667	-4.29037	20.3266	6.40526	14.7067	18.5704	12.9277
1.12733	-3.47874	16.1193	7.14103	17.2708	18.9894	15.7428
1.128	-4.11265	19.0252	8.56864	10.7376	22.1419	18.4594
1.12867	-3.73346	18.4974	6.29851	14.4802	20.5083	21.2415
1.12933	-3.49037	19.6387	8.24983	11.2149	20.6463	26.7113
1.13	-4.21816	17.9378	7.38042	13.9873	22.7004	25.4481
1.13067	-2.53892	19.6448	5.35261	14.2375	21.7178	24.2606
1.13133	-3.03748	18.9445	7.08543	16.9264	23.8229	27.9271
1.132	-3.2762	24.7609	3.91138	15.4225	21.3917	24.2645
1.13267	-2.26025	25.6407	6.54849	13.4388	26.0382	24.7802
1.13333	-3.57022	23.9695	3.7923	14.852	17.9215	23.4172
1.134	-2.31458	22.8449	1.51961	11.1896	27.1064	26.4494
1.13467	-2.72941	22.3117	1.7765	15.4122	27.1548	21.9559
1.13533	0.353515	26.0341	-0.47541	14.8578	22.7144	21.7995
1.136	0.145611	27.175	2.65748	15.6897	24.0554	19.1201
1.13667	-0.63217	24.4139	0.548076	11.159	30.3952	17.0485
1.13733	0.109934	25.6223	0.413178	12.6614	32.5815	14.9225
1.138	-0.59432	29.6606	1.31825	14.7962	31.0397	12.343
1.13867	0.793714	31.5448	-0.77878	16.0224	33.5696	16.0292
1.13933	0.005907	33.2727	-1.06081	13.198	31.4275	13.7525
1.14	-0.17135	32.8229	-2.13302	12.9966	28.9903	17.1572
1.14067	-1.53808	28.8857	1.1241	13.7128	27.9654	17.237
1.14133	-1.37285	31.5582	1.14079	13.7151	29.5152	14.2143
1.142	-1.25343	32.7648	-1.80516	11.0308	23.0937	13.4401
1.14267	-1.77712	32.603	-2.55094	12.4704	23.8043	11.2021
1.14333	-1.98606	29.6492	0.014015	11.5658	24.9667	12.8208
1.144	-1.88124	31.628	-1.07125	17.5882	27.6825	11.4339
1.14467	-2.17205	30.4942	-1.34482	16.338	25.3565	11.6019
1.14533	-1.83977	32.4134	-0.7992	20.9919	28.1524	8.67586
1.146	-2.50498	31.6406	-0.72529	19.6044	31.8769	13.2489
1.14667	-1.54734	31.2426	0.856325	23.003	30.1331	15.0081
1.14733	-2.10534	35.9788	-3.93905	21.4878	28.5644	9.90843
1.148	-1.25525	36.0058	-3.47742	19.6512	26.4377	10.0157
1.14867	-2.85812	33.5961	-0.55625	16.0458	20.4615	8.6221
1.14933	-2.82175	37.3067	-1.99111	14.7967	21.9819	12.5473
1.15	-2.04845	39.6523	-0.07212	17.5122	22.6726	9.64646
1.15067	-1.67459	41.1378	-1.89745	15.3228	26.0896	9.87096
1.15133	-3.12829	36.8499	0.808668	21.0699	23.0725	10.8479
1.152	-2.51273	34.1555	-0.77025	16.6729	22.6186	8.51871
1.15267	-1.32987	29.3094	-0.7367	19.732	23.178	9.71781
1.15333	0.362109	30.0313	2.08954	24.7136	22.4124	11.6996
1.154	2.2483	28.9314	1.61053	22.9245	17.0869	12.193
1.15467	1.84411	27.9417	1.87205	20.2067	26.0353	10.0985
1.15533	2.23962	30.3468	3.50015	20.1864	22.1614	7.59445
1.156	0.612293	30.6782	-2.0166	21.6056	18.6844	8.51202
1.15667	1.15422	29.5291	1.55448	21.7316	19.7311	5.96893
1.15733	-1.62037	28.4382	4.23366	21.5594	18.5954	6.75508
1.158	-2.46959	26.0286	2.01923	21.0476	20.1402	9.24867
1.15867	-2.7974	27.8708	3.50335	22.1515	16.4115	7.62352
1.15933	-3.11708	20.4135	2.8927	26.5087	18.3084	5.84893
1.16	-2.19622	19.5582	5.18677	21.9497	12.9963	8.30437
1.16067	-4.04433	16.9583	-0.47062	21.7044	18.9037	7.33179
1.16133	-4.24451	16.1605	6.70197	27.2303	19.4589	5.39136
1.162	-3.46945	16.9221	2.2077	22.7292	15.4455	5.31967
1.16267	-4.45171	15.6666	2.53469	20.6142	15.7433	7.92985
1.16333	-2.16984	15.5009	-1.04844	23.9804	20.1865	6.15559
1.164	-0.17934	14.6815	2.62169	23.8082	16.6126	9.81807
1.16467	-0.94385	19.2996	3.0442	19.5818	21.2753	7.38513
1.16533	-0.95923	15.1832	1.10803	19.3224	21.7197	6.9239
1.166	-3.10442	13.154	2.39825	20.7495	28.4584	2.80228
1.16667	-2.09682	10.3661	2.59935	18.5329	22.3622	6.79429
1.16733	-1.86326	13.0489	5.51512	21.2465	24.9827	1.61197
1.168	-2.26722	13.7155	6.16257	23.8889	23.5574	4.26265
1.16867	-2.44155	14.4952	3.42947	23.7835	25.6188	4.07022
1.16933	-1.86776	15.221	2.70291	24.9848	27.0325	1.97027
1.17	-2.86498	13.9667	-3.08984	19.781	25.1156	0.829605
1.17067	-0.15744	17.8089	-1.50917	22.0408	28.1443	2.8736
1.17133	0.592441	21.711	3.23215	23.1558	25.6343	1.97146
1.172	-0.08924	15.0727	2.59945	26.1835	25.1587	-1.11514
1.17267	-0.0548	16.9413	2.30037	21.3803	23.758	-0.6087
1.17333	0.682292	16.1384	5.32634	22.8883	20.36	-0.99777
1.174	0.455871	14.992	3.04377	24.6126	26.9636	0.739929
1.17467	-0.16976	14.8702	5.57406	22.0945	26.3792	0.705748
1.17533	1.46949	18.7948	5.35456	19.5206	23.9996	3.19584
1.176	1.7638	13.7294	9.09698	21.052	27.5337	3.02241
1.17667	0.861774	12.601	7.6037	22.0034	23.4665	-0.78465
1.17733	1.77065	15.5624	3.45001	24.8406	19.9178	-3.86731
1.178	1.23309	15.2773	6.61846	22.9962	25.6264	1.6653
1.17867	1.70131	16.1089	10.4139	24.9007	26.6728	-0.34617
1.17933	2.10334	12.3413	8.43731	24.5532	28.9719	-2.64758
1.18	2.68908	12.1802	4.06161	21.1491	29.4338	-2.69999
1.18067	1.59777	11.9272	7.81086	21.5434	24.2298	-0.01249
1.18133	0.848863	10.2523	6.89177	18.2777	24.9455	-4.11381
1.182	1.11525	11.6034	4.6003	23.1677	24.9568	0.385367
1.18267	1.40269	11.9765	5.89473	21.2395	21.7666	1.60874
1.18333	4.68098	15.3922	5.90244	17.4326	23.416	8.49523
1.184	2.39943	13.5928	4.60672	23.9131	18.4334	12.092
1.18467	3.61207	12.5148	7.53895	22.0637	23.7935	14.3967
1.18533	3.52764	12.9179	5.94826	21.2965	25.3031	12.0032
1.186	1.51959	17.2523	9.47338	24.8993	22.6558	11.8512
1.18667	0.994351	15.2317	6.16481	19.7919	18.177	13.8115
1.18733	1.83446	17.7616	5.43879	21.8633	21.1816	7.92051
1.188	1.32502	18.4217	4.1935	20.7555	17.5483	10.2664
1.18867	3.0479	17.2573	0.232543	27.6909	15.9683	17.5211
1.18933	3.03531	22.136	-1.37284	33.9787	18.9183	17.8923
1.19	4.78116	24.5549	-1.00355	32.9981	18.649	20.9633
1.19067	2.18826	29.6819	-0.626	28.974	18.7625	22.0569
1.19133	2.46301	30.9598	1.95479	30.5398	12.638	25.5083
1.192	3.47964	29.2739	-0.5219	31.4481	16.6129	24.3517
1.19267	3.27844	25.6459	1.60739	31.7341	13.6147	17.9774
1.19333	3.23137	23.7211	0.319303	32.4329	17.1575	26.2571
1.194	2.10736	21.9582	-0.9675	30.0554	20.1176	23.095
1.19467	2.94987	18.716	-0.4969	29.8634	19.6883	22.7567
1.19533	2.99749	22.5499	-2.46186	29.7306	15.7837	25.3895
1.196	3.17616	20.9094	3.17188	29.1583	16.4747	27.4079
1.19667	0.744273	20.456	-1.32212	23.9037	12.3394	27.3523
1.19733	0.352704	19.5477	-0.26382	26.4297	17.9092	33.612
1.198	0.601834	17.1815	-0.93616	23.4325	15.8937	40.8602
1.19867	0.371298	18.8151	1.8136	27.1738	16.9624	39.8278
1.19933	0.49675	17.8539	1.41085	36.7274	20.6462	45.5983
1.2	0.742242	16.7104	4.83862	38.8167	22.3277	52.3466
1.20067	0.627645	22.6121	4.90431	38.6588	20.102	50.9501
1.20133	0.290828	22.1235	5.03812	41.6434	20.24	51.1908
1.202	0.416992	23.6037	0.664016	43.9365	22.9757	60.5984
1.20267	-0.31472	23.1155	3.38413	42.3626	20.1206	54.5732
1.20333	-0.62619	22.7296	2.69595	41.5381	21.8193	57.9015
1.204	-0.40344	18.6803	1.38927	45.927	22.6103	60.0041
1.20467	-0.93137	18.7241	4.58821	42.1587	27.7601	63.8246
1.20533	-0.49697	14.5687	6.19994	41.7473	25.1144	57.0933
1.206	-1.49268	12.8816	1.10194	36.718	20.9916	58.5094
1.20667	-1.60617	15.5257	4.78244	34.377	19.3886	53.645
1.20733	-2.34311	11.5395	2.74057	36.9355	12.8294	57.5772
1.208	-1.10944	10.056	3.04837	36.0537	10.4852	62.7446
1.20867	-0.81133	13.8329	1.51357	38.8207	17.5271	62.2287
1.20933	-0.68088	11.728	-1.51896	38.6778	18.3257	62.9573
1.21	-1.72951	11.9318	1.13756	37.3333	16.5393	61.8839
1.21067	-1.41584	9.27373	5.05217	38.7613	11.9134	54.7854
1.21133	-0.74025	12.1024	0.392273	40.4475	18.0053	56.9087
1.212	-0.69114	12.7957	1.88571	37.7241	13.9537	60.8513
1.21267	-0.75287	8.04294	0.256129	31.885	11.7177	62.3691
1.21333	-0.11037	12.3015	3.36969	31.5124	14.6855	55.7068
1.214	1.13521	12.431	6.11241	28.3134	8.09261	59.5016
1.21467	1.41816	11.1051	9.33182	25.1335	10.2614	56.0769
1.21533	2.33369	8.38509	3.58488	28.3377	13.9185	58.2088
1.216	0.762274	9.2529	2.90588	26.5651	12.7575	55.8683
1.21667	1.18922	8.7691	3.3897	29.4941	13.3362	56.3196
1.21733	0.037848	9.86602	0.789693	26.7907	12.9131	56.9862
1.218	0.988028	6.85032	1.6379	29.1275	16.3343	57.3179
1.21867	-0.123	5.90753	2.1875	24.7914	16.0205	56.4015
1.21933	-2.01408	7.04744	0.350281	27.4534	11.2452	48.8524
1.22	-1.83563	6.66611	-1.77005	22.8157	14.101	50.5639
1.22067	-0.79204	9.0468	1.30168	19.8029	12.809	48.7135
1.22133	-2.31865	8.71647	0.39596	25.4711	15.221	39.0118
1.222	-1.74473	9.06457	0.677853	23.9311	11.6415	41.5493
1.22267	-1.15423	9.45872	1.91035	27.0758	14.7499	34.2343
1.22333	-1.9549	11.404	2.51369	24.7755	10.6888	40.2124
1.224	-2.69762	11.3297	6.32956	25.8009	11.3383	33.7757
1.22467	-2.78071	12.8656	3.99944	23.2597	11.6508	33.7138
1.22533	-2.75984	14.2219	7.50987	22.478	10.8547	29.3276
1.226	-2.76146	12.8191	5.21682	25.2129	9.06482	26.6239
1.22667	-2.6838	11.2101	3.86026	22.1242	12.7441	27.9421
1.22733	0.122776	12.769	6.11053	18.665	12.3998	23.8235
1.228	0.308448	13.9454	6.21606	23.4159	13.2036	20.5714
1.22867	-0.16064	15.0415	4.50508	24.5009	14.4489	20.4223
1.22933	0.107926	17.3202	4.58487	24.498	11.604	17.624
1.23	-0.65051	18.9057	3.26594	31.0871	15.4635	21.6737
1.23067	-1.43742	19.5259	2.66255	30.5974	18.2689	15.9733
1.23133	-1.4814	18.509	4.88892	32.1813	14.538	16.5409
1.232	-1.84891	15.8027	6.80324	29.2386	13.8402	17.2479
1.23267	-1.67074	14.9375	5.95042	28.6125	15.8405	19.4496
1.23333	-3.47872	13.3927	4.85709	27.5257	9.45479	15.7449
1.234	-3.57136	13.6872	7.20779	31.3337	8.88153	16.2014
1.23467	-4.20153	12.5495	3.44215	30.3568	8.52611	15.5954
1.23533	-3.5246	15.718	5.36372	25.3519	8.88711	12.4748
1.236	-3.5838	15.5221	4.87975	29.9736	8.8015	9.58521
1.23667	-2.5946	14.7249	6.15146	27.2322	13.2027	12.7971
1.23733	-2.46261	12.4983	4.74322	23.08	15.0034	12.3519
1.238	-1.99855	9.82709	5.98848	28.9553	16.5777	14.1302
1.23867	-1.89627	11.0557	7.35562	18.6781	12.6556	17.4284
1.23933	-2.68528	8.55616	11.2	20.248	15.0032	11.8331
1.24	-1.99547	6.77189	8.97992	22.0846	11.8209	11.764
1.24067	-0.64426	8.16843	8.98471	13.679	19.7905	12.7169
1.24133	-1.09412	13.3507	11.1548	18.7314	11.0763	11.6812
1.242	-0.08593	9.47315	4.96633	20.9386	17.0254	13.4414
1.24267	0.571303	9.60051	7.5283	16.8917	14.3702	5.76366
1.24333	-0.27018	9.59034	7.94198	18.4233	13.366	10.3202
1.244	-1.07651	8.55103	8.16912	17.4558	15.9099	7.53
1.24467	-2.87881	8.88729	8.43496	19.6103	13.2523	7.76777
1.24533	-3.8517	12.979	7.6386	18.6971	18.6215	7.11008
1.246	-2.7741	10.0715	8.5295	21.0678	19.7122	4.28914
1.24667	-2.63571	10.7152	5.08662	17.7726	23.8389	6.10427
1.24733	-1.59582	6.78095	5.86202	20.9415	27.0915	5.99867
1.248	-2.48199	8.56463	2.60787	19.4761	28.4415	4.19546
1.24867	-3.75184	7.88643	7.68432	19.4041	29.0209	0.334163
1.24933	-3.33258	7.19396	5.77059	18.5086	29.7848	4.01096
1.25	-4.02067	6.90181	9.87441	14.6586	26.2889	5.22958
1.25067	-3.35593	8.47319	2.63639	12.5205	27.7233	6.21204
1.25133	-4.37364	8.18408	6.20181	14.8292	28.2111	7.82466
1.252	-1.8742	11.8995	3.80158	19.9704	26.5354	9.91449
1.25267	-0.00913	8.55553	5.52965	16.9092	29.1114	9.04634
1.25333	0.367	7.64325	6.63518	18.8172	27.2162	13.4354
1.254	1.50713	7.48653	3.81552	17.1985	22.6791	11.8604
1.25467	4.83559	8.4919	3.12325	18.7316	22.4581	12.1592
1.25533	3.9863	9.51171	2.32511	19.2898	25.9753	7.97274
1.256	5.13189	13.5819	1.3743	16.2316	27.7355	19.4395
1.25667	5.36077	11.9184	1.44843	17.5667	25.1452	19.2689
1.25733	6.9348	11.1234	7.17749	18.8559	24.0206	20.6447
1.258	8.73043	14.8634	8.26705	18.0694	23.1073	23.7064
1.25867	9.00259	13.6917	5.31125	17.3969	30.5704	31.2511
1.25933	8.66556	14.2275	4.57019	22.5112	22.8881	38.7046
1.26	9.3366	18.9214	7.34436	23.5292	19.6876	40.6286
1.26067	10.0581	19.2465	6.09527	22.572	21.3392	42.7449
1.26133	8.81964	18.1017	6.24862	26.2579	25.6488	40.6236
1.262	7.09599	15.3542	4.44839	32.4448	18.5614	45.4246
1.26267	7.05106	14.1483	4.7945	28.4344	18.8535	49.5074
1.26333	7.48566	15.5309	-0.09658	29.7298	22.26	51.8691
1.264	6.30955	14.7507	3.45883	31.5336	20.1844	48.0291
1.26467	6.36545	15.4767	6.68705	28.3796	21.9698	44.0732
1.26533	8.42289	16.0201	9.35191	25.5679	18.9687	40.3536
1.266	9.79873	14.4412	15.1435	26.4833	16.2362	45.4988
1.26667	10.1678	13.9304	13.6534	21.7571	17.2516	42.364
1.26733	7.14896	14.5835	11.9794	14.137	13.1175	43.1588
1.268	6.70872	12.5571	9.31579	18.5622	18.6938	33.2112
1.26867	5.46476	13.1316	12.8712	18.6168	21.5346	26.4564
1.26933	5.34359	12.446	14.5945	16.1023	17.9305	29.6169
1.27	4.33173	10.5449	9.68717	18.7237	22.6954	28.6333
1.27067	7.11089	12.1455	8.04784	16.0208	15.0202	34.2294
1.27133	7.386	10.0936	9.07802	22.8949	20.8997	29.8748
1.272	8.1127	6.8994	10.5458	23.8004	19.7755	29.2261
1.27267	5.05222	7.72377	14.6487	32.3071	15.8067	26.3439
1.27333	4.14592	6.2898	9.71439	26.4774	16.9138	22.691
1.274	4.19809	9.49702	8.27082	34.3595	18.4973	26.8061
1.27467	3.11318	6.13559	8.68393	23.4436	16.0999	29.0449
1.27533	3.91911	7.29486	7.6403	26.4989	16.0122	24.8847
1.276	7.34041	8.79054	6.81657	18.1174	19.0268	27.5698
1.27667	8.67856	5.98013	6.15663	17.6371	13.3514	29.756
1.27733	8.04723	7.01969	6.48536	20.5043	11.8206	22.1204
1.278	5.80648	7.51515	8.69484	17.326	12.9004	20.0283
1.27867	6.42187	11.3176	2.39089	17.324	15.327	21.2645
1.27933	6.20404	5.11883	5.89184	20.8646	8.44179	18.2749
1.28	5.64217	9.60047	2.51745	17.5187	13.3216	18.5799
1.28067	2.98285	8.63799	1.09118	19.9808	13.2056	17.9058
1.28133	3.83239	7.47754	0.130821	21.8118	5.82979	19.4697
1.282	4.17132	5.14175	1.21399	22.3685	9.43182	19.4966
1.28267	3.82077	3.25455	-2.22514	22.0907	15.6987	18.6467
1.28333	4.40484	3.72451	3.34381	21.9955	11.1888	18.0924
1.284	4.7604	3.32852	0.637668	24.8577	10.704	22.0357
1.28467	5.35238	5.5466	-0.84548	21.6611	7.74435	25.9747
1.28533	5.96917	5.74439	-1.32771	16.3055	9.61856	21.299
1.286	5.77066	5.21057	0.144888	20.9921	5.3939	14.3351
1.28667	7.03792	7.02661	-4.5987	23.2728	8.01555	14.4572
1.28733	7.94621	1.9932	-1.72063	20.8661	8.80485	9.41886
1.288	6.98597	2.92834	-0.29917	20.3858	8.87799	15.6611
1.28867	7.29248	8.95198	2.51783	22.6879	5.29358	17.8772
1.28933	8.4151	3.97131	0.825022	25.8428	9.53253	15.8313
1.29	7.30833	8.55925	0.153562	23.1886	10.8135	18.5729
1.29067	6.7344	6.74582	-1.6216	25.988	9.90391	24.0635
1.29133	5.65811	9.63552	-1.68418	22.3237	7.71408	26.0855
1.292	4.87748	9.63286	0.009964	24.3971	6.6215	24.4398
1.29267	8.05388	9.41444	-4.56643	17.0042	2.66143	25.9047
1.29333	8.73179	5.87376	0.894051	19.083	8.77813	23.4953
1.294	8.27094	9.27594	-5.89775	18.8972	7.61619	22.3358
1.29467	8.51908	8.89003	-4.84673	17.0299	5.91775	12.2523
1.29533	6.26264	10.4444	-3.51087	14.7411	6.3823	17.7536
1.296	5.11608	11.7382	-5.18455	16.8933	13.8061	17.3278
1.29667	4.7672	3.30764	2.45316	16.694	9.14447	20.518
1.29733	4.40158	7.81993	-0.80079	23.7628	6.93867	20.8337
1.298	4.13232	4.85091	-0.42233	23.6897	5.76264	23.3296
1.29867	2.13958	3.53044	1.38358	27.3837	9.71621	23.0806
1.29933	1.79019	6.79125	-0.61951	22.2315	8.45134	21.9768
1.3	2.00475	8.44476	2.50484	25.5694	10.8699	22.6524
1.30067	0.729957	8.94652	2.08262	21.4436	7.47729	25.5004
1.30133	0.223806	10.5944	0.314914	23.6484	7.24006	23.6925
1.302	0.640409	6.89936	1.75456	22.0438	4.57846	26.0121
1.30267	0.351073	6.51351	0.891697	23.1321	8.23865	32.6637
1.30333	-0.0042	8.3202	1.80532	22.4412	5.61435	34.523
1.304	-0.40164	4.48368	5.74801	20.9449	6.86988	34.3217
1.30467	1.36919	8.243	-0.28012	16.9439	5.66469	30.903
1.30533	1.45304	9.42281	2.21693	19.4634	9.40037	31.7932
1.306	1.37914	8.19835	3.51454	21.0908	6.46572	34.1063
1.30667	-0.06858	7.45036	4.63864	22.0174	5.22729	33.9957
1.30733	0.995658	9.61306	10.12	14.337	4.82122	31.9562
1.308	-0.00464	6.73905	6.78038	17.2909	4.39739	31.4907
1.30867	-1.26093	7.15685	9.31588	18.5447	6.95674	29.0319
1.30933	-0.06813	8.50392	7.94229	20.5771	3.87656	21.7706
1.31	0.953997	4.34427	9.64825	23.8857	9.39414	23.7626
1.31067	1.23411	6.51114	8.57775	22.4586	7.80593	19.5088
1.31133	1.39372	6.65842	10.2848	15.9059	11.7674	21.6886
1.312	1.91727	6.02209	6.16491	17.0484	6.25777	22.2013
1.31267	3.30605	8.2344	7.33111	15.7792	10.9923	22.6037
1.31333	3.86976	4.97133	12.5566	15.8771	8.80132	20.0648
1.314	4.42267	8.81745	11.5419	13.5384	10.1367	21.3941
1.31467	5.10218	9.64172	9.73541	15.3131	8.82108	21.1622
1.31533	2.48205	8.36761	10.914	12.2123	2.45162	17.7826
1.316	2.58578	11.3044	6.88188	10.2857	7.18663	17.6744
1.31667	3.09741	7.65198	7.41245	13.4431	6.67546	15.0491
1.31733	3.67878	5.35072	5.30992	12.9649	9.54569	15.855
1.318	3.91692	5.20234	4.89865	12.3192	9.22576	18.7021
1.31867	4.06326	5.01474	8.30597	6.96953	8.83009	14.1002
1.31933	1.90091	4.62365	4.87882	9.61068	11.3007	17.1342
1.32	3.65154	3.78028	6.35585	13.0434	7.70756	17.3394
1.32067	2.73883	3.35347	-0.159	9.2166	9.78007	17.3325
1.32133	1.34436	5.10339	2.73211	11.2737	6.68251	19.2139
1.322	1.1233	3.84056	2.76349	10.7548	11.034	18.3716
1.32267	2.49656	4.74139	2.05918	12.2071	11.4671	15.0098
1.32333	3.06866	6.35966	3.45703	11.0793	10.0083	18.5861
1.324	2.31107	0.468965	6.46837	11.9602	8.8956	20.12
1.32467	3.12248	3.93456	5.77313	11.8259	6.14833	18.6918
1.32533	2.46362	0.088048	2.14873	10.3142	12.1742	15.6865
1.326	2.92536	2.83179	2.06486	8.98642	9.00893	15.1974
1.32667	2.12049	5.84424	0.769572	9.4253	9.70853	21.3305
1.32733	1.49645	6.913	2.61255	7.97772	11.793	18.4834
1.328	3.581	3.74608	3.46624	4.01503	11.0332	19.1732
1.32867	3.62979	7.01518	2.32882	6.06895	7.02345	12.9047
1.32933	2.05255	6.09308	0.557645	4.44615	9.96391	14.7928
1.33	3.47269	7.32519	3.76989	4.91834	10.1156	17.7919
1.33067	2.99546	5.38727	0.794329	5.95598	7.57815	18.6706
1.33133	1.47017	5.32431	1.24529	3.11913	3.95339	14.2628
1.332	2.71143	5.19102	0.321391	5.82606	12.6585	13.814
1.33267	3.39315	5.97039	2.23423	4.21865	8.3451	13.4703
[truncated: 26,501 more rows]

## Sheet: Panel f
100uA	150uA	200uA
4.44518	29.2156	61.236
7.98091	21.2457	27.3995
4.45398	6.47272	30.7383
20.6833	32.286	39.6842
9.53055	22.7162	36.1191
15.6775	26.2524	52.5784

## Sheet: Panel j
Wavelengeth (nm)	Daseline	DBS
315.755	-0.00114	-0.00084
316.143	-0.00041	-0.00035
316.531	-0.00169	-0.00137
316.92	-0.00303	-0.00222
317.308	-0.00048	-7.1e-05
317.696	0.001379	0.001752
318.085	0.00228	0.002352
318.473	0.001718	0.001921
318.861	0.007831	0.007852
319.249	0.003457	0.003602
319.637	0.000479	0.0005
320.025	-0.00055	-0.00033
320.413	-0.00055	-0.0002
320.801	0.007002	0.007232
321.189	-0.00184	-0.00164
321.577	0.002526	0.002457
321.965	-0.0023	-0.00202
322.352	0.006097	0.006156
322.74	-0.00052	-0.0003
323.128	0.000973	0.001047
323.515	0.00143	0.001545
323.903	-0.00447	-0.00413
324.29	-0.00034	-0.00042
324.678	0.002455	0.002463
325.065	0.00493	0.004775
325.453	0.000799	0.00074
325.84	0.002111	0.002188
326.227	0.000839	0.001188
326.615	0.000269	0.000665
327.002	-0.00243	-0.00209
327.389	-0.00191	-0.0018
327.776	0.000565	0.000809
328.163	3.16e-05	0.000284
328.55	0.001899	0.002122
328.937	-0.00532	-0.00503
329.324	0.00445	0.004596
329.711	-0.00045	-0.00024
330.098	-0.00135	-0.00119
330.485	-0.00017	-2.6e-05
330.871	0.008569	0.008466
331.258	-0.00063	-0.00051
331.645	0.004977	0.00487
332.031	-0.00223	-0.0019
332.418	0.002125	0.002139
332.804	0.001418	0.001683
333.191	0.001993	0.001891
333.577	-0.00262	-0.00241
333.964	0.001518	0.001665
334.35	0.001395	0.001301
334.736	0.001704	0.001892
335.123	0.001039	0.001247
335.509	-0.00254	-0.00255
335.895	-0.00014	-0.00014
336.281	0.001287	0.001513
336.667	0.000179	0.000161
337.053	0.003608	0.003569
337.439	0.005448	0.005327
337.825	0.005567	0.005605
338.211	0.002365	0.002277
338.597	0.005095	0.004983
338.982	0.000679	0.000604
339.368	-0.00048	-0.00025
339.754	-0.00061	-0.00049
340.14	0.002996	0.003114
340.525	-0.00095	-0.00056
340.911	-0.00489	-0.00492
341.296	0.001464	0.001315
341.682	0.000748	0.001125
342.067	-0.00252	-0.00238
342.453	0.008718	0.008869
342.838	-0.00039	2.08e-05
343.223	-0.00013	0.000253
343.608	0.004085	0.004353
343.994	0.004357	0.004457
344.379	0.000443	0.000618
344.764	1.92e-05	0.000149
345.149	0.00689	0.006841
345.534	0.000126	0.000366
345.919	0.004605	0.004795
346.304	0.002764	0.002807
346.689	-0.00054	-0.00052
347.074	0.00631	0.006377
347.458	0.002837	0.003038
347.843	0.003288	0.003306
348.228	-0.00199	-0.00171
348.612	0.000715	0.000869
348.997	-0.00079	-0.00058
349.382	-0.00086	-0.00052
349.766	-0.001	-0.00089
350.151	-0.00075	-0.00057
350.535	0.004748	0.00451
350.919	0.000948	0.000912
351.304	-0.00297	-0.0034
351.688	0.000175	8.98e-05
352.072	0.014482	0.014175
352.456	0.002557	0.002555
352.841	0.010024	0.009784
353.225	0.005234	0.005364
353.609	0.000643	0.00041
353.993	-0.0073	-0.00676
354.377	-0.00847	-0.00833
354.761	0.006155	0.00591
355.144	0.005107	0.004745
355.528	0.002254	0.00218
355.912	-0.00128	-0.00126
356.296	0.005396	0.005669
356.679	-0.0013	-0.00114
357.063	-0.00108	-0.00081
357.447	-0.00392	-0.00352
357.83	-0.00509	-0.0048
358.214	0.001307	0.001378
358.597	0.001814	0.001385
358.981	0.001612	0.001202
359.364	0.010339	0.010282
359.747	0.006674	0.006683
360.131	0.00069	0.000281
360.514	0.011043	0.010774
360.897	-0.00027	-0.00026
361.28	0.004082	0.003593
361.663	0.007812	0.007957
362.046	0.003756	0.003178
362.429	0.001695	0.001484
362.812	-0.00251	-0.00281
363.195	0.004425	0.003785
363.578	-0.00058	-0.00075
363.961	0.006491	0.005997
364.344	0.005894	0.005791
364.726	0.004843	0.004647
365.109	0.018216	0.017827
365.492	-5.4e-05	-3.3e-05
365.874	0.001238	0.001282
366.257	0.000495	0.00052
366.639	0.004815	0.004661
367.022	0.007758	0.008124
367.404	0.004771	0.004727
367.786	0.001342	0.001607
368.169	0.003699	0.003249
368.551	-0.00074	-0.00058
368.933	0.003929	0.003777
369.315	0.003391	0.003078
369.697	0.001892	0.002023
370.08	0.008247	0.008183
370.462	0.001613	0.001748
370.844	0.000328	0.000382
371.226	0.002832	0.002427
371.607	0.012265	0.012497
371.989	-6.5e-05	-1.4e-05
372.371	0.006051	0.00594
372.753	0.011033	0.010841
373.134	0.009895	0.010091
373.516	0.006177	0.005955
373.898	-0.00051	-0.00054
374.279	0.002226	0.001996
374.661	0.000953	0.001062
375.042	0.003254	0.003354
375.424	-0.00579	-0.00523
375.805	-0.00422	-0.00378
376.186	0.005618	0.005644
376.568	0.00232	0.002988
376.949	-0.00191	-0.00117
377.33	0.00969	0.009326
377.711	0.004881	0.005449
378.092	-0.00355	-0.00333
378.474	0.013413	0.012971
378.855	0.00732	0.007572
379.236	0.009273	0.008772
379.616	0.002172	0.002119
379.997	0.003877	0.004034
380.378	0.00995	0.009876
380.759	-0.00085	-0.00073
381.14	0.001352	0.001164
381.52	-0.00546	-0.00504
381.901	0.002409	0.002532
382.282	0.001848	0.001892
382.662	0.001587	0.001251
383.043	0.002624	0.002633
383.423	0.00241	0.001909
383.803	0.001963	0.002571
384.184	0.00098	0.0014
384.564	-0.00301	-0.00293
384.944	0.004022	0.003997
385.325	0.007227	0.007236
385.705	-0.00145	-0.00099
386.085	-0.00084	-0.00027
386.465	-5.4e-05	0.000345
386.845	0.000769	0.000554
387.225	-0.00842	-0.00723
387.605	0.007315	0.007501
387.985	0.009907	0.010118
388.365	-0.00146	-0.0014
388.745	-0.00397	-0.00373
389.124	-0.00389	-0.00303
389.504	-0.00247	-0.00234
389.884	0.000417	0.000586
390.263	0.000389	0.001156
390.643	-0.00217	-0.00209
391.022	-0.00077	-0.00056
391.402	0.009718	0.009823
391.781	0.009773	0.009836
392.161	0.00183	0.001951
392.54	0.00325	0.003405
392.919	0.002661	0.002507
393.299	0.007495	0.008192
393.678	0.005504	0.00531
394.057	0.004917	0.005344
394.436	-0.00277	-0.00245
394.815	0.000558	0.000642
395.194	0.003345	0.003722
395.573	0.009297	0.009287
395.952	0.004588	0.004421
396.331	0.012872	0.012383
396.71	-0.00192	-0.00132
397.089	0.001626	0.0014
397.467	0.003862	0.003988
397.846	0.001274	0.00155
398.225	0.005171	0.005118
398.603	0.005594	0.005522
398.982	0.004032	0.004563
399.36	0.003653	0.004016
399.739	0.003634	0.004163
400.117	0.003913	0.004142
400.495	0.002189	0.002543
400.874	-0.00318	-0.00179
401.252	-0.00042	0.000186
401.63	-0.00354	-0.00264
402.008	0.003882	0.003832
402.387	0.00337	0.003573
402.765	0.000456	0.000723
403.143	0.006099	0.006257
403.521	0.00855	0.008411
403.899	0.00174	0.002502
404.276	-0.00418	-0.003
404.654	-0.00028	0.000291
405.032	0.005036	0.005266
405.41	0.002253	0.002271
405.788	0.0098	0.009522
406.165	0.003945	0.004406
406.543	0.002324	0.002513
406.92	0.004393	0.004387
407.298	-0.00022	2.79e-05
407.675	0.003268	0.003665
408.053	0.010793	0.011257
408.43	-0.00116	-0.00052
408.808	0.012064	0.011972
409.185	0.00254	0.002265
409.562	0.002654	0.00263
409.939	0.004086	0.003937
410.316	0.004667	0.005231
410.693	0.003519	0.003714
411.071	0.004149	0.004923
411.448	-0.00647	-0.00599
411.824	0.005893	0.005787
412.201	0.006133	0.006099
412.578	0.003676	0.00432
412.955	-0.00399	-0.0035
413.332	-0.00291	-0.00215
413.709	0.001577	0.001913
414.085	0.001347	0.001809
414.462	-0.00923	-0.00844
414.838	-0.00432	-0.00368
415.215	0.003169	0.003289
415.591	3.09e-05	0.000792
415.968	0.003608	0.004062
416.344	-0.00011	0.000425
416.721	-0.00196	-0.00103
417.097	-0.00165	-0.001
417.473	0.002981	0.003423
417.849	0.000551	0.001129
418.225	0.007999	0.008492
418.602	0.003435	0.003722
418.978	0.002785	0.003098
419.354	-0.00235	-0.0009
419.73	0.000624	0.00086
420.106	-0.00222	-0.00117
420.481	0.003421	0.003956
420.857	-0.00374	-0.00309
421.233	0.002827	0.003366
421.609	0.003652	0.004025
421.984	-0.00196	-0.00131
422.36	-0.00217	-0.00125
422.736	0.001919	0.002448
423.111	0.004306	0.004645
423.487	0.003272	0.004134
423.862	0.003915	0.004006
424.238	0.001903	0.002161
424.613	0.001318	0.001994
424.988	-0.00743	-0.0066
425.363	0.001905	0.002344
425.739	0.002495	0.002765
426.114	0.005068	0.005756
426.489	0.004531	0.005172
426.864	0.000577	0.000901
427.239	-0.00663	-0.00569
427.614	-0.00349	-0.00311
427.989	-0.00415	-0.00348
428.364	0.005821	0.006418
428.739	-0.00297	-0.00189
429.113	-0.00849	-0.00763
429.488	-0.01046	-0.00907
429.863	-0.00296	-0.0024
430.238	0.00281	0.003689
430.612	-0.00017	0.000749
430.987	0.001593	0.00214
431.361	0.002012	0.002567
431.736	0.004695	0.005926
432.11	0.007064	0.007868
432.484	0.00032	0.001016
432.859	0.006662	0.007165
433.233	-0.00503	-0.0041
433.607	0.001702	0.002109
433.981	0.000733	0.001472
434.356	0.002223	0.002995
434.73	-0.00188	-0.00134
435.104	0.008024	0.008424
435.478	0.009487	0.010358
435.852	0.002634	0.003622
436.225	0.007197	0.008059
436.599	0.002979	0.003443
436.973	0.000216	0.001108
437.347	0.001821	0.002694
437.721	-0.00833	-0.0069
438.094	-0.00253	-0.00171
438.468	-0.00157	0.000103
438.841	0.003038	0.004101
439.215	-0.00418	-0.00351
439.588	0.010336	0.011097
439.962	-0.00678	-0.00528
440.335	-0.00385	-0.00294
440.708	0.001379	0.001752
441.082	-0.00445	-0.00357
441.455	-0.00102	-0.00021
441.828	0.013367	0.013766
442.201	0.008255	0.008604
442.574	0.00465	0.005848
442.947	-0.00429	-0.0032
443.32	0.00536	0.005832
443.693	0.003632	0.004297
444.066	-0.00549	-0.00445
444.439	0.008201	0.009111
444.812	0.005865	0.006711
445.184	-0.00084	-0.00033
445.557	0.00396	0.004867
445.93	0.001029	0.001662
446.302	0.000313	0.001496
446.675	-0.00654	-0.00572
447.048	-0.00634	-0.00513
447.42	0.005066	0.005842
447.792	0.002733	0.003817
448.165	-0.001	0.000653
448.537	0.000904	0.001929
448.909	0.003953	0.00526
449.282	0.001341	0.002171
449.654	0.001072	0.002022
450.026	-0.00167	-0.00091
450.398	0.007547	0.008487
450.77	0.002464	0.003159
451.142	-0.00269	-0.0014
451.514	0.010501	0.011204
451.886	-0.00079	0.000222
452.258	0.0033	0.004132
452.629	-0.00038	0.000783
453.001	-0.00287	-0.00151
453.373	0.005723	0.006918
453.744	0.000791	0.002232
454.116	0.003028	0.004102
454.488	-0.00348	-0.00234
454.859	-0.00437	-0.00292
455.231	-0.0004	0.00074
455.602	-0.00267	-0.00118
455.973	0.004008	0.004987
456.345	-0.0019	-0.00079
456.716	0.008512	0.009368
457.087	0.004378	0.005175
457.458	0.001043	0.002311
457.829	-0.00587	-0.00454
458.201	0.003705	0.004455
458.572	0.00164	0.002928
458.943	0.007372	0.008568
459.314	0.001741	0.00284
459.684	0.004987	0.005658
460.055	0.003653	0.005501
460.426	-0.0063	-0.00488
460.797	-0.00032	0.000993
461.167	0.006209	0.007198
461.538	-0.00349	-0.00212
461.909	0.004988	0.006191
462.279	0.001401	0.002805
462.65	-0.0123	-0.01058
463.02	-0.00602	-0.00434
463.391	0.003564	0.004637
463.761	0.003389	0.004532
464.131	-0.00045	0.000718
464.502	-0.00289	-0.00137
464.872	0.000888	0.001823
465.242	-0.00279	-0.00141
465.612	-0.00056	0.000305
465.982	0.002881	0.004494
466.352	-0.00663	-0.0044
466.722	0.001972	0.003412
467.092	0.000622	0.002015
467.462	-0.00263	-0.0011
467.832	-0.00235	-0.00112
468.202	0.009424	0.010225
468.571	0.003749	0.005086
468.941	-0.00052	0.001133
469.311	-0.0059	-0.00443
469.68	-0.00244	-0.00081
470.05	-0.01047	-0.00858
470.419	-0.00873	-0.00734
470.789	-0.00569	-0.00428
471.158	0.000256	0.001636
471.527	0.003223	0.004493
471.897	-0.00043	0.001191
472.266	0.005354	0.006277
472.635	-0.00705	-0.00551
473.004	-0.00271	-0.00075
473.373	-0.00353	-0.00145
473.742	0.001569	0.002844
474.111	0.001634	0.003384
474.48	0.007474	0.009223
474.849	0.003404	0.005234
475.218	0.003971	0.005204
475.587	0.002264	0.004466
475.956	-0.00209	-0.00077
476.325	-0.00019	0.001425
476.693	-0.00196	-0.00076
477.062	0.002518	0.003903
477.43	0.00315	0.004225
477.799	0.001667	0.002797
478.167	-0.00397	-0.00185
478.536	-0.00462	-0.00282
478.904	-0.00024	0.001534
479.273	0.001922	0.003999
479.641	-0.00217	-0.00031
480.009	-0.00431	-0.00203
480.377	-0.01138	-0.0098
480.745	-0.00432	-0.00169
481.114	0.002078	0.003507
481.482	0.001059	0.00235
481.85	-0.00297	-0.0008
482.218	-0.00535	-0.00285
482.585	0.005961	0.007783
482.953	-0.00786	-0.0063
483.321	0.005529	0.007153
483.689	-0.00115	0.000734
484.057	-0.00123	0.000792
484.424	0.005	0.00678
484.792	0.001889	0.003646
485.159	-0.00152	0.000426
485.527	-0.00541	-0.00341
485.894	-0.00413	-0.00123
486.262	-0.00497	-0.0026
486.629	0.001704	0.003662
486.996	0.005258	0.007727
487.364	0.002585	0.00454
487.731	0.0002	0.002161
488.098	-0.00647	-0.00407
488.465	-0.00909	-0.00633
488.832	0.003474	0.005893
489.199	-0.00491	-0.00195
489.566	-0.00376	-0.00088
489.933	0.006393	0.008733
490.3	-0.00283	2.99e-05
490.667	-0.00558	-0.00202
491.034	0.00801	0.010855
491.401	0.010528	0.013039
491.767	0.008589	0.010986
492.134	-0.00711	-0.00364
492.5	-0.00297	0.000599
492.867	-0.00023	0.003209
493.234	0.002288	0.005471
493.6	-0.00345	-0.00033
493.966	0.004356	0.00763
494.333	0.00632	0.010298
494.699	-0.00189	0.00171
495.065	0.007262	0.011227
495.431	-0.00197	0.002811
495.798	0.007534	0.014563
496.164	0.023706	0.031719
496.53	0.022425	0.034
496.896	0.031888	0.048004
497.262	0.045298	0.066174
497.628	0.056377	0.082313
497.994	0.070794	0.102327
498.359	0.075632	0.115348
498.725	0.105005	0.149729
499.091	0.109262	0.162477
499.457	0.082026	0.142396
499.822	0.120144	0.188307
500.188	0.123755	0.200293
500.553	0.14623	0.230292
500.919	0.167418	0.261233
501.284	0.16487	0.266589
501.65	0.193863	0.304174
502.015	0.197117	0.316455
502.38	0.181083	0.309152
502.745	0.202056	0.338682
503.111	0.233701	0.378779
503.476	0.224732	0.379877
503.841	0.252374	0.413162
504.206	0.262868	0.42885
504.571	0.255156	0.4275
504.936	0.246534	0.425017
505.301	0.289112	0.469947
505.665	0.285158	0.471382
506.03	0.282385	0.472036
506.395	0.297919	0.494686
506.76	0.297743	0.497822
507.124	0.311967	0.515272
507.489	0.329133	0.536052
507.854	0.334859	0.54581
508.218	0.330199	0.541709
508.582	0.336314	0.550282
508.947	0.339497	0.556307
509.311	0.337467	0.556646
509.676	0.357615	0.577864
510.04	0.347942	0.569374
510.404	0.354885	0.577585
510.768	0.363174	0.584746
511.132	0.373124	0.593785
511.496	0.364612	0.584718
511.86	0.362257	0.582751
512.224	0.358387	0.577859
512.588	0.372597	0.59026
512.952	0.365784	0.582096
513.316	0.359934	0.575132
513.68	0.374233	0.585805
514.043	0.365179	0.57555
514.407	0.359926	0.566417
514.771	0.359662	0.563215
515.134	0.360685	0.560872
515.498	0.361532	0.558584
515.861	0.352756	0.547481
516.225	0.34566	0.536595
516.588	0.360249	0.548406
516.951	0.349749	0.533977
517.315	0.354316	0.534957
517.678	0.335271	0.513718
518.041	0.33473	0.508386
518.404	0.32588	0.498205
518.767	0.325707	0.492621
519.13	0.321129	0.484715
519.493	0.316571	0.477357
519.856	0.31358	0.469898
520.219	0.312461	0.464755
520.582	0.307383	0.45728
520.945	0.292496	0.43908
521.307	0.300548	0.442638
521.67	0.285642	0.426146
522.033	0.27663	0.412371
522.395	0.285607	0.419086
522.758	0.277425	0.407154
523.12	0.280944	0.409078
523.483	0.264926	0.39035
523.845	0.264597	0.38723
524.208	0.262477	0.382377
524.57	0.254196	0.372206
524.932	0.259163	0.375262
525.294	0.258364	0.371758
525.656	0.253209	0.3636
526.019	0.246572	0.354939
526.381	0.238622	0.3459
526.743	0.243648	0.348669
527.105	0.242962	0.345458
527.466	0.23888	0.340363
527.828	0.231292	0.331219
528.19	0.230692	0.329052
528.552	0.227054	0.323836
528.914	0.229709	0.324945
529.275	0.224702	0.318666
529.637	0.220702	0.31221
529.998	0.223164	0.314455
530.36	0.211466	0.302092
530.721	0.209183	0.298197
531.083	0.218608	0.305968
531.444	0.202406	0.288668
531.805	0.217669	0.302463
532.167	0.211173	0.295693
532.528	0.201711	0.286101
532.889	0.209621	0.29136
533.25	0.201566	0.283365
533.611	0.20468	0.285173
533.972	0.203642	0.283628
534.333	0.19744	0.276326
534.694	0.192284	0.270363
535.055	0.19459	0.270959
535.416	0.197604	0.274428
535.777	0.197473	0.273496
536.137	0.192106	0.267479
536.498	0.197285	0.271389
536.859	0.187547	0.262286
537.219	0.185211	0.259864
537.58	0.189063	0.262924
537.94	0.18196	0.255132
538.301	0.18667	0.259178
538.661	0.190478	0.261637
539.021	0.183362	0.255372
539.382	0.17651	0.248041
539.742	0.179989	0.250488
540.102	0.181473	0.251919
540.462	0.177735	0.247758
540.822	0.179059	0.247869
541.182	0.178294	0.245765
541.542	0.165962	0.232139
541.902	0.165238	0.230297
542.262	0.163597	0.225735
542.622	0.161955	0.222108
542.982	0.148321	0.204876
543.341	0.143325	0.19651
543.701	0.130966	0.182424
544.061	0.123504	0.171506
544.42	0.117201	0.16151
544.78	0.109814	0.150083
545.139	0.09561	0.132646
545.499	0.090101	0.122755
545.858	0.081438	0.111123
546.217	0.073692	0.100469
546.577	0.053663	0.077364
546.936	0.049318	0.070013
547.295	0.036095	0.053626
547.654	0.038036	0.052587
548.013	0.023974	0.036273
548.372	0.021322	0.031484
548.731	0.013814	0.021871
549.09	0.015053	0.02076
549.449	0.00785	0.01232
549.808	0.009323	0.013019
550.167	0.002346	0.00545
550.525	0.002565	0.005289
550.884	0.004775	0.006962
551.243	0.005863	0.008443
551.601	0.001791	0.00368
551.96	-0.00121	0.000764
552.318	0.001705	0.003328
552.677	0.001209	0.002814
553.035	0.002863	0.004521
553.394	0.000906	0.002507
553.752	-0.00082	0.002119
554.11	0.005295	0.007254
554.468	-0.00197	-0.00011
554.826	0.00563	0.007353
555.184	-0.00627	-0.00469
555.543	0.006564	0.007849
555.901	-0.00239	-0.00061
556.258	0.001133	0.002861
556.616	-0.00466	-0.00237
556.974	0.006743	0.008361
557.332	0.004765	0.006778
557.69	-0.00218	-0.00035
558.047	-0.00384	-0.00202
558.405	0.009108	0.01046
558.763	0.005806	0.007331
559.12	0.001279	0.003487
559.478	0.005991	0.006861
559.835	0.006207	0.007802
560.193	-0.00416	-0.00232
560.55	0.005978	0.007831
560.907	0.004479	0.005556
561.264	0.00081	0.002044
561.622	0.009624	0.011312
561.979	0.001674	0.003329
562.336	0.00645	0.008492
562.693	0.002123	0.00352
563.05	-0.00141	5.98e-05
563.407	-0.0006	0.000534
563.764	-0.00266	-0.001
564.121	0.007674	0.009
564.477	0.001372	0.003335
564.834	0.005505	0.006392
565.191	0.000853	0.002541
565.547	0.009022	0.010218
565.904	-9.5e-05	0.001016
566.261	-0.00311	-0.0016
566.617	0.005286	0.006939
566.973	0.004227	0.006071
567.33	0.005653	0.007306
567.686	0.005662	0.00763
568.043	0.004654	0.006255
568.399	0.018351	0.019889
568.755	0.014355	0.015805
569.111	0.011731	0.012999
569.467	0.014782	0.016283
569.823	0.031117	0.033133
570.179	0.05041	0.052583
570.535	0.080915	0.083049
570.891	0.104311	0.106606
571.247	0.130969	0.132702
571.603	0.170088	0.171686
571.958	0.20778	0.211138
572.314	0.245919	0.249091
572.67	0.297113	0.300151
573.025	0.337337	0.340082
573.381	0.386258	0.388761
573.736	0.4328	0.435153
574.092	0.489715	0.492232
574.447	0.531776	0.53515
574.803	0.585635	0.58821
575.158	0.611015	0.614376
575.513	0.664628	0.669311
575.868	0.709275	0.711196
576.223	0.752935	0.756157
576.579	0.791094	0.79371
576.934	0.829424	0.831532
577.289	0.859992	0.86317
577.643	0.883166	0.884096
577.998	0.901319	0.904247
578.353	0.927249	0.928872
578.708	0.934256	0.936308
579.063	0.935616	0.937703
579.417	0.944162	0.946079
579.772	0.955688	0.956911
580.127	0.96482	0.96591
580.481	0.967526	0.968497
580.836	0.977953	0.97833
581.19	0.976561	0.977233
581.544	0.983072	0.982705
581.899	0.986324	0.986391
582.253	0.98071	0.981472
582.607	1	1
582.962	0.98175	0.98302
583.316	0.989554	0.991233
583.67	0.988679	0.989506
584.024	0.993183	0.99514
584.378	0.985275	0.985292
584.732	0.989224	0.990043
585.086	0.984829	0.98539
585.439	0.979455	0.981243
585.793	0.982453	0.98398
586.147	0.97881	0.980697
586.501	0.977685	0.97934
586.854	0.967129	0.967836
587.208	0.971803	0.973048
587.561	0.969713	0.970876
587.915	0.958633	0.959205
588.268	0.958198	0.960143
588.622	0.947504	0.950368
588.975	0.956158	0.958884
589.328	0.948714	0.950977
589.681	0.942434	0.945784
590.035	0.937022	0.940404
590.388	0.934221	0.937192
590.741	0.924028	0.927987
591.094	0.930247	0.932682
591.447	0.930053	0.932875
591.8	0.928454	0.931295
592.153	0.91482	0.917571
592.505	0.914671	0.917797
592.858	0.914564	0.917804
593.211	0.903657	0.90567
593.564	0.898336	0.900994
593.916	0.899337	0.902327
594.269	0.901203	0.903595
594.621	0.886166	0.889758
594.974	0.881452	0.884663
595.326	0.884354	0.886394
595.679	0.872237	0.875396
596.031	0.876386	0.879657
596.383	0.86085	0.863959
596.735	0.861614	0.864275
597.088	0.85364	0.855455
597.44	0.858717	0.861012
597.792	0.842882	0.845636
598.144	0.837603	0.839312
598.496	0.839853	0.842254
598.848	0.826966	0.830477
599.199	0.827238	0.829989
599.551	0.822707	0.824143
599.903	0.81705	0.819187
600.255	0.814242	0.816473
600.606	0.80879	0.81141
600.958	0.814908	0.816718
601.31	0.801917	0.802512
601.661	0.794044	0.794638
602.013	0.786161	0.78745
602.364	0.788661	0.789764
602.715	0.771149	0.773134
603.067	0.773201	0.775466
603.418	0.763936	0.76473
603.769	0.755095	0.756798
604.12	0.745	0.74613
604.471	0.743907	0.744774
604.822	0.733598	0.734745
605.173	0.730134	0.731056
605.524	0.723588	0.724468
605.875	0.72226	0.72294
606.226	0.714424	0.714149
606.577	0.708853	0.709274
606.928	0.702733	0.703539
607.278	0.69257	0.693961
607.629	0.686586	0.68729
607.979	0.686586	0.68671
608.33	0.677264	0.677842
608.681	0.669389	0.668525
609.031	0.665388	0.665601
609.381	0.661335	0.660326
609.732	0.657696	0.658471
610.082	0.65194	0.651666
610.432	0.637875	0.637602
610.782	0.644215	0.644628
611.133	0.63404	0.632466
611.483	0.619139	0.61855
611.833	0.625023	0.624428
612.183	0.605539	0.604548
612.533	0.603707	0.603287
612.882	0.607394	0.60804
613.232	0.60373	0.60321
613.582	0.594466	0.594431
613.932	0.591035	0.589669
614.281	0.586042	0.584564
614.631	0.571409	0.57211
614.981	0.572226	0.571986
615.33	0.564948	0.564092
615.68	0.559838	0.560177
616.029	0.55462	0.553299
616.378	0.54482	0.544654
616.728	0.546894	0.545915
617.077	0.536616	0.536565
617.426	0.531032	0.531383
617.775	0.526497	0.525409
618.124	0.522865	0.521717
618.474	0.521174	0.519781
618.823	0.512361	0.51181
619.172	0.516722	0.515241
619.52	0.505617	0.505256
619.869	0.50271	0.500757
620.218	0.472826	0.47447
620.567	0.495676	0.494224
620.916	0.476694	0.474756
621.264	0.484802	0.484079
621.613	0.47497	0.473423
621.961	0.479046	0.47722
622.31	0.46975	0.468308
622.658	0.471225	0.469563
623.007	0.459344	0.457816
623.355	0.461356	0.459866
623.703	0.455227	0.454764
624.052	0.452481	0.450773
624.4	0.443564	0.441984
624.748	0.431596	0.430638
625.096	0.441992	0.441119
625.444	0.427226	0.426005
625.792	0.428211	0.426841
626.14	0.429081	0.427455
626.488	0.425651	0.424234
626.836	0.412969	0.411501
627.183	0.409488	0.407375
627.531	0.406419	0.404401
627.879	0.400264	0.398746
628.227	0.39556	0.394391
628.574	0.396879	0.395165
628.922	0.385287	0.38453
629.269	0.384204	0.383121
629.617	0.372497	0.371486
629.964	0.368304	0.366867
630.311	0.370566	0.368605
630.658	0.362888	0.361891
631.006	0.356429	0.355933
631.353	0.356776	0.356155
631.7	0.350941	0.349352
632.047	0.339452	0.338972
632.394	0.345648	0.344577
632.741	0.336884	0.335871
633.088	0.326251	0.32572
633.435	0.32976	0.329032
633.782	0.335042	0.334711
634.128	0.318878	0.318307
634.475	0.316087	0.315121
634.822	0.311051	0.309548
635.168	0.31367	0.313043
635.515	0.308821	0.308253
635.861	0.30534	0.304632
636.208	0.28651	0.286718
636.554	0.293065	0.292527
636.901	0.295893	0.295042
637.247	0.294975	0.294993
637.593	0.289409	0.288458
637.939	0.284177	0.283363
638.285	0.279371	0.278913
638.631	0.276135	0.275011
638.978	0.274545	0.273447
639.324	0.267776	0.266859
639.669	0.271219	0.270777
640.015	0.260976	0.260609
640.361	0.258383	0.258061
640.707	0.262771	0.262114
641.053	0.259134	0.258597
641.398	0.253898	0.253769
641.744	0.252858	0.252098
642.09	0.238832	0.238201
642.435	0.247578	0.246969
642.781	0.236225	0.23602
643.126	0.24442	0.243623
643.471	0.24027	0.240621
643.817	0.227557	0.227787
644.162	0.232495	0.232175
644.507	0.234595	0.234466
644.852	0.224971	0.225291
645.197	0.219891	0.219117
645.542	0.220718	0.220557
645.887	0.219014	0.21975
646.232	0.222281	0.221936
646.577	0.214628	0.214349
646.922	0.215734	0.215475
647.267	0.209507	0.209247
647.612	0.205011	0.204214
647.956	0.206416	0.206675
648.301	0.203244	0.203175
648.646	0.202075	0.201589
648.99	0.192128	0.191502
649.335	0.204753	0.204177
649.679	0.191486	0.191112
650.023	0.200998	0.200374
650.368	0.198761	0.197558
650.712	0.187988	0.187903
651.056	0.194258	0.194465
651.4	0.183119	0.182757
651.745	0.178363	0.178201
652.089	0.176912	0.177187
652.433	0.185273	0.185343
652.777	0.17292	0.173007
653.121	0.179366	0.178944
653.464	0.174874	0.175301
653.808	0.164462	0.165143
654.152	0.155668	0.155882
654.496	0.167736	0.168271
654.839	0.162219	0.162538
655.183	0.160567	0.160981
655.527	0.153276	0.153995
655.87	0.159622	0.159799
656.213	0.156587	0.157101
656.557	0.150252	0.151068
656.9	0.155523	0.155437
657.244	0.151371	0.152045
657.587	0.144469	0.145206
657.93	0.137363	0.138163
658.273	0.147114	0.147524
658.616	0.151341	0.151357
658.959	0.147369	0.147676
659.302	0.136638	0.137165
659.645	0.14129	0.142082
659.988	0.137445	0.137695
660.331	0.136476	0.136813
660.674	0.138801	0.139418
661.016	0.126353	0.127145
661.359	0.136685	0.137469
661.702	0.131098	0.131033
662.044	0.12534	0.125883
662.387	0.126518	0.126703
662.729	0.127657	0.128833
663.072	0.127249	0.127249
663.414	0.123369	0.123531
663.756	0.115658	0.1164
664.099	0.115094	0.114992
664.441	0.111035	0.111588
664.783	0.123147	0.12357
665.125	0.122767	0.123299
665.467	0.111951	0.11288
665.809	0.118471	0.118713
666.151	0.109159	0.10975
666.493	0.108871	0.111233
666.835	0.104731	0.105519
667.176	0.103331	0.103905
667.518	0.111966	0.113243
667.86	0.107743	0.108508
668.202	0.10178	0.102657
668.543	0.097576	0.09867
668.885	0.101068	0.101506
669.226	0.102545	0.103113
669.568	0.099205	0.09965
669.909	0.09522	0.095746
670.25	0.093779	0.094329
670.591	0.091307	0.091658
670.933	0.089899	0.090883
671.274	0.093483	0.093654
671.615	0.098194	0.098651
671.956	0.091909	0.0926
672.297	0.084176	0.084941
672.638	0.088756	0.089761
672.979	0.090242	0.091296
673.32	0.080902	0.081739
673.661	0.088099	0.088939
674.001	0.087601	0.088821
674.342	0.080987	0.081775
674.683	0.08172	0.082035
675.023	0.09102	0.092432
675.364	0.080642	0.08187
675.704	0.088512	0.089164
676.045	0.087452	0.088523
676.385	0.080027	0.080787
676.725	0.084582	0.085342
677.066	0.086161	0.086309
677.406	0.081697	0.082083
677.746	0.080578	0.081466
678.086	0.083792	0.084407
678.426	0.089807	0.090564
678.766	0.072084	0.073153
679.106	0.083779	0.084561
679.446	0.077659	0.078352
679.786	0.071414	0.072558
680.126	0.074437	0.075337
680.465	0.070068	0.070503
680.805	0.0734	0.073992
681.145	0.072194	0.073241
681.484	0.073072	0.074646
681.824	0.065418	0.066189
682.163	0.068088	0.069341
682.503	0.069562	0.070289
682.842	0.066234	0.067114
683.182	0.070409	0.071155
683.521	0.072823	0.073137
683.86	0.0694	0.070434
684.199	0.063451	0.064492
684.538	0.071328	0.072224
684.877	0.071971	0.072993
685.216	0.063543	0.064757
685.555	0.064546	0.06536
685.894	0.068014	0.068629
686.233	0.060678	0.061732
686.572	0.064464	0.065176
686.911	0.061499	0.062172
687.249	0.058543	0.059846
687.588	0.063694	0.064634
687.927	0.05694	0.05814
688.265	0.057953	0.059301
688.604	0.061405	0.062366
688.942	0.060823	0.061453
689.281	0.055696	0.056716
689.619	0.050789	0.051523
689.957	0.059248	0.060156
690.295	0.052783	0.05345
690.634	0.048118	0.049204
690.972	0.057249	0.058043
691.31	0.062673	0.063089
691.648	0.051248	0.052757
691.986	0.05753	0.058484
692.324	0.053282	0.053988
692.662	0.054532	0.055368
692.999	0.051732	0.052299
693.337	0.04805	0.048994
693.675	0.047939	0.049017
694.012	0.060163	0.060257
694.35	0.055924	0.056906
694.688	0.041521	0.042318
695.025	0.050203	0.051119
695.362	0.060501	0.060949
695.7	0.049544	0.05078
696.037	0.051885	0.052888
696.374	0.047724	0.048722
696.712	0.046339	0.047411
697.049	0.045159	0.045571
697.386	0.040625	0.041894
697.723	0.042418	0.043483
698.06	0.043478	0.04441
698.397	0.044193	0.045652
698.734	0.049091	0.050342
699.071	0.047749	0.048708
699.408	0.04515	0.046112
699.744	0.045888	0.046666
700.081	0.041709	0.043029
700.418	0.031612	0.032886
700.754	0.035819	0.037019
701.091	0.051401	0.052079
701.427	0.044634	0.045213
701.764	0.042209	0.043117
702.1	0.048817	0.050133
702.436	0.038419	0.039322
702.773	0.037345	0.038205
703.109	0.038749	0.039558
703.445	0.042764	0.044133
703.781	0.043135	0.044468
704.117	0.038666	0.039676
704.453	0.039637	0.040433
704.789	0.042621	0.043291
705.125	0.028864	0.02977
705.461	0.036143	0.03689
705.797	0.034903	0.035467
706.133	0.030637	0.032102
706.468	0.033874	0.034673
706.804	0.035674	0.036255
707.14	0.029661	0.030821
707.475	0.025297	0.026588
707.811	0.031786	0.032662
708.146	0.021671	0.023056
708.481	0.02862	0.029624
708.817	0.016555	0.017451
709.152	0.013643	0.015214
709.487	0.020703	0.021754
709.822	0.020723	0.021468
710.157	0.014587	0.015903
710.493	0.013613	0.014645
710.828	0.010748	0.01187
711.162	0.012871	0.014378
711.497	0.009294	0.010352
711.832	-0.00227	-0.00059
712.167	0.009032	0.0101
712.502	-0.00539	-0.00371
712.836	0.008898	0.010234
713.171	0.004281	0.005499
713.506	0.009219	0.010224
713.84	0.000529	0.001866
714.175	0.011417	0.012368
714.509	-0.00028	0.000909
714.843	-0.00188	-0.0008
715.178	0.005964	0.006666
715.512	0.004108	0.005264
715.846	-0.00044	0.001144
716.18	-0.00037	0.000633
716.514	-0.00268	-0.00158
716.849	0.002513	0.003868
717.183	0.001015	0.002711
717.516	0.006744	0.008134
717.85	0.003577	0.004474
718.184	-0.00378	-0.00224
718.518	-0.0048	-0.00338
718.852	0.001878	0.003462
719.185	-0.00386	-0.00273
719.519	-0.00233	-0.00066
719.853	-0.00237	-0.00094
720.186	0.004338	0.005233
720.52	0.005811	0.006666
720.853	-0.00158	-0.00037
721.186	0.002308	0.003606
721.52	0.000133	0.001234
721.853	0.002069	0.003651
722.186	-0.00182	-0.00049
722.519	0.00871	0.009577
722.852	-0.00846	-0.00716
723.185	0.005996	0.006831
723.518	0.002714	0.003521
723.851	0.000795	0.00192
724.184	0.00605	0.00715
724.517	0.006093	0.007124
724.85	-0.00142	-0.00014
725.182	0.00312	0.004183
725.515	0.00566	0.006893
725.848	0.001408	0.002588
726.18	0.005664	0.006717
726.513	-0.00226	-0.00082
726.845	-0.00386	-0.00227
727.178	-0.00733	-0.00595
727.51	0.0037	0.005147
727.842	0.004573	0.006018
728.175	-0.004	-0.00258
728.507	-0.00681	-0.00544
728.839	-0.00818	-0.00644
729.171	0.005939	0.006816
729.503	-0.00239	-0.00113
729.835	0.002204	0.003325
730.167	-0.00257	-0.00124
730.499	-0.00685	-0.00552
730.831	-0.01023	-0.00851
731.162	0.001299	0.002312
731.494	0.001496	0.002793
731.826	-0.00297	-0.0017
732.157	0.004159	0.005808
732.489	0.003268	0.004819
732.82	0.005059	0.006999
733.152	0.004585	0.008096
733.483	-0.00136	0.000541
733.814	0.008389	0.009553
734.146	0.003313	0.004215
734.477	0.005159	0.006406
734.808	0.004236	0.005587
735.139	-0.00069	0.000765
735.47	0.004169	0.005335
735.801	-0.00394	-0.00288
736.132	-0.00063	0.000904
736.463	-0.00056	0.000486
736.794	-0.00548	-0.00445
737.125	0.003016	0.004005
737.455	0.006925	0.007826
737.786	0.006119	0.006934
738.117	-0.00062	0.00074
738.447	0.008728	0.009903
738.778	-0.00376	-0.00206
739.108	-0.00844	-0.00678
739.439	-0.00607	-0.00466
739.769	-0.00628	-0.00495
740.099	0.004868	0.0057
740.43	-0.00317	-0.00183
740.76	-0.00142	9.38e-05
741.09	0.004507	0.005879
741.42	-0.00047	0.000442
741.75	-0.00016	0.00101
742.08	-0.00256	-0.00127
742.41	-0.00097	0.000328
742.74	-0.00339	-0.00234
743.07	0.004696	0.005513
743.4	-0.00379	-0.00239
743.729	-0.00372	-0.00221
744.059	0.000483	0.001961
744.389	-0.00459	-0.00309
744.718	-0.00459	-0.00307
745.048	0.010278	0.01136
745.377	0.005115	0.006303
745.707	-0.00332	-0.00205
746.036	0.00118	0.002572
746.365	-0.0004	0.001089
746.694	0.00102	0.002282
747.024	-0.0072	-0.00582
747.353	-0.00237	-0.00117
747.682	-0.00818	-0.00678
748.011	-3.1e-05	0.001271
748.34	-0.00246	-0.00112
748.669	-0.0006	0.000733
748.998	-0.00313	-0.00162
749.326	-0.00426	-0.00269
749.655	-0.00321	-0.00175
749.984	0.005576	0.00671
750.312	-0.00982	-0.00834
750.641	-0.00314	-0.00187
750.97	0.002523	0.003994
751.298	0.001012	0.001846
751.626	-0.0052	-0.00355
751.955	-0.00033	0.001084
752.283	0.005076	0.006845
752.611	0.004164	0.005683
752.94	0.003648	0.005101
753.268	-0.00247	-0.00094
753.596	-0.00144	-1.6e-05
753.924	-0.00081	0.000467
754.252	0.001488	0.002948
754.58	-0.00032	0.000855
754.908	-0.00377	-0.00231
755.236	0.002618	0.003993
755.563	0.000666	0.002187
755.891	0.001237	0.002865
756.219	-0.00681	-0.00553
756.546	0.010615	0.011802
756.874	-0.00256	-0.00127
757.201	0.002689	0.003826
757.529	0.007972	0.009432
757.856	0.004096	0.005245
758.184	0.007961	0.009302
758.511	0.000669	0.002465
758.838	0.006853	0.007896
759.165	-0.00234	-0.00124
759.492	0.003901	0.005563
759.82	0.000375	0.001808
760.147	0.002145	0.002839
760.474	0.00112	0.002574
760.8	-0.00472	-0.00333
761.127	0.002401	0.003587
761.454	0.004162	0.005382
761.781	0.000993	0.002337
762.108	-0.00184	-0.0003
762.434	-0.00455	-0.00314
762.761	-0.00273	-0.00133
763.087	0.000773	0.001984
763.414	0.00486	0.005656
763.74	0.000189	0.001237
764.067	-0.00326	-0.00168
764.393	0.007591	0.008528
764.719	-0.00277	-0.00163
765.045	-0.00267	-0.00106
765.372	-0.00418	-0.00256
765.698	-0.00413	-0.0028
766.024	0.000844	0.002231
766.35	-0.00359	-0.0022
766.676	-0.00076	0.000601
767.002	0.003112	0.0046
767.327	0.000621	0.001789
767.653	0.001346	0.002521
767.979	0.007779	0.00868
768.305	0.007321	0.008516
768.63	0.003148	0.004487
768.956	0.006586	0.007856
769.281	-0.00723	-0.00546
769.607	-0.00032	0.000939
769.932	-0.00523	-0.00355
770.257	0.000396	0.001289
770.583	0.004819	0.005826
770.908	0.005642	0.006612
771.233	0.003644	0.005065
771.558	0.002939	0.004138
771.883	-0.0026	-0.00123
772.208	0.004504	0.005717
772.533	0.007113	0.008122
772.858	0.004465	0.006023
773.183	0.000475	0.001591
773.508	-0.00961	-0.00821
773.833	0.002937	0.003918
774.157	0.00161	0.002691
774.482	-0.00727	-0.00576
774.806	-0.00096	0.000348
775.131	-0.00026	0.000828
775.455	0.003283	0.004309
775.78	-0.0048	-0.00373
776.104	-0.00719	-0.00563
776.429	-7.4e-05	0.001197
776.753	-0.00486	-0.00336
777.077	0.004184	0.005217
777.401	-0.00843	-0.0071
777.725	-0.00531	-0.00335
778.049	-0.00296	-0.00188
778.373	0.001469	0.002379
778.697	-0.00106	0.000516
779.021	-0.00658	-0.00524
779.345	-0.00019	0.001121
779.669	-0.00305	-0.00151
779.992	-0.0109	-0.00912
780.316	-0.00298	-0.00153
780.64	0.005782	0.007123
780.963	0.002126	0.003201
781.287	0.001738	0.003047
781.61	-0.00694	-0.00533
781.933	-0.00223	-0.00072
782.257	0.002918	0.003961
782.58	-0.00047	0.000848
782.903	-0.00134	3.04e-06
783.226	0.000268	0.001687
783.549	0.00217	0.002916
783.873	0.005269	0.007219
784.196	-0.00287	-0.00118
784.518	-0.00358	-0.00205
784.841	-0.00344	-0.00199
785.164	-0.00859	-0.00709
785.487	-0.00062	0.000639
785.81	-0.00639	-0.00482
786.132	-0.00915	-0.00752
786.455	0.002672	0.003539
786.778	0.002578	0.003426
787.1	-0.00157	-0.00048
787.422	-0.0075	-0.00556
787.745	-0.00199	-0.00053
788.067	0.003275	0.004541
788.389	-0.00103	-0.00011
788.712	0.001713	0.003103
789.034	0.002735	0.004377
789.356	0.001742	0.003092
789.678	-0.0041	-0.00263
790	0.001198	0.002507
790.322	-0.00621	-0.00476
790.644	-0.00198	-0.00086
790.966	0.000892	0.002127
791.288	0.001138	0.002771
791.609	0.003255	0.00417
791.931	0.000847	0.002284
792.253	-0.00075	0.000412
792.574	0.003961	0.005087
792.896	-0.00204	-0.0006
793.217	-0.00217	-0.00096
793.539	-0.00182	-0.0007
793.86	0.003707	0.004782
794.181	-0.0008	0.000487
794.503	0.001219	0.00233
794.824	0.005121	0.006258
795.145	-0.00084	0.000824
795.466	-0.00544	-0.00367
795.787	-0.00253	-0.00084
796.108	0.001249	0.002751
796.429	-0.00621	-0.00481
796.75	0.001679	0.002852
797.07	0.000228	0.00136
797.391	0.000598	0.002099
797.712	-0.00296	-0.00156
798.033	-0.00432	-0.0028
798.353	-0.00725	-0.00614
798.674	-0.00074	0.000389
798.994	-0.0006	0.000677
799.315	0.007372	0.00836
799.635	-0.00472	-0.00357
799.955	-0.00596	-0.00465
800.276	0.001998	0.003263
800.596	-0.00485	-0.00311
800.916	-0.00542	-0.00387
801.236	-0.00156	-0.00071
801.556	-0.00995	-0.00872
801.876	0.000294	0.001268
802.196	0.002028	0.00306
802.516	0.001507	0.003027
802.836	0.004405	0.005375
803.155	0.004524	0.005586
803.475	-0.00717	-0.00586
803.795	-0.00519	-0.00379
804.114	-0.00444	-0.0032
804.434	-0.00181	-0.00053
804.753	-0.0044	-0.00321
805.073	-0.00146	8.11e-05
805.392	-0.00585	-0.00449
805.711	0.006355	0.00738
806.031	-0.00337	-0.00241
806.35	-0.00054	0.000579
806.669	0.002398	0.003519
806.988	-0.00142	0.000174
807.307	0.003981	0.005289
807.626	-0.00383	-0.00281
807.945	-0.00594	-0.00405
808.264	0.001751	0.002772
808.583	0.004389	0.005777
808.902	-0.00634	-0.00484
809.22	-0.00029	0.000684
809.539	0.005266	0.006743
809.858	0.000405	0.001638
810.176	0.005519	0.006874
810.495	-0.00666	-0.00481
810.813	0.003211	0.004281
811.131	-0.00769	-0.0063
811.45	-0.00255	-0.00114
811.768	-0.00178	-0.00076
812.086	-0.0076	-0.00618
812.404	0.003468	0.004434
812.722	-0.00083	0.000431
813.041	-0.00778	-0.00662
813.359	-0.0002	0.001173
813.676	0.0056	0.0068
813.994	0.001946	0.003
814.312	1.56e-05	0.001065
814.63	0.001211	0.002098
814.948	0.011215	0.011857
815.265	0.003074	0.004845
815.583	-0.00316	-0.00182
815.9	0.004939	0.005946
816.218	-0.00207	-0.00088
816.535	-0.0017	-0.00017
816.853	-0.00156	-0.00038
817.17	-0.00582	-0.00419
817.487	0.006371	0.007488
817.805	-0.00251	-0.00126
818.122	-0.00213	-0.00063
818.439	0.003358	0.004232
818.756	0.007981	0.008759
819.073	0.004425	0.005375
819.39	0.003998	0.005242
819.707	0.001208	0.002368
820.024	-0.0027	-0.0016
820.34	0.004504	0.005703
820.657	-0.0027	-0.00145
820.974	0.000487	0.001665
821.29	-0.00933	-0.00835
821.607	-0.00058	0.000792
821.923	0.000686	0.00156
822.24	-0.00138	-0.00026
822.556	0.002466	0.003519
822.873	-0.00503	-0.00358
823.189	-0.00462	-0.00333
823.505	-0.00158	-0.0002
823.821	0.007589	0.008622
824.137	-0.00026	0.00135
824.453	0.002861	0.00387
824.769	0.002837	0.004058
825.085	-0.00686	-0.00536
825.401	0.005179	0.006025
825.717	-0.00106	0.000147
826.033	-0.00478	-0.00338
826.349	0.002118	0.003132
826.664	-0.00259	-0.00132
826.98	0.004441	0.00502
827.295	-4.3e-05	0.00108
827.611	-0.00264	-0.00178
827.926	0.000218	0.001022
828.242	0.002428	0.003184
828.557	0.00205	0.002625
828.872	0.001568	0.00277
829.188	-0.00597	-0.00497
829.503	-6e-05	0.001113
829.818	0.003228	0.003994
830.133	0.002603	0.003339
830.448	-0.0005	0.000861
830.763	0.001465	0.00251
831.078	0.00553	0.006754
831.392	0.002666	0.003504
831.707	-0.00693	-0.00536
832.022	-0.003	-0.00192
832.337	-0.00343	-0.00241
832.651	-0.00559	-0.00445
832.966	-0.00021	0.000965
833.28	0.001092	0.001882
833.595	0.002629	0.003729
833.909	0.002553	0.003564
834.223	0.005946	0.007103
834.538	-0.0065	-0.00494
834.852	0.001524	0.002782
835.166	0.002025	0.003253
835.48	-0.0008	0.000121
835.794	-0.00326	-0.0019
836.108	0.001442	0.002419
836.422	0.011682	0.012394
836.736	-0.00317	-0.00152
837.05	0.00078	0.001724
837.364	0.001144	0.002617
837.677	0.004392	0.005424
837.991	0.005736	0.006515
838.305	0.009419	0.010701
838.618	0.00292	0.003952
838.932	0.003559	0.004957
839.245	-0.00208	-0.00076
839.558	-0.00061	0.00094
839.872	-0.00643	-0.00531
840.185	-0.00427	-0.00283
840.498	0.001936	0.00288
840.811	-0.00682	-0.00547
841.124	0.007896	0.008872
841.438	-0.00458	-0.00359
841.751	0.007733	0.008864
842.063	0.000737	0.001944
842.376	0.001463	0.002832
842.689	0.00278	0.003365
843.002	0.000871	0.002449
843.315	0.000733	0.002079
843.627	0.003595	0.00475
843.94	0.003589	0.004538
844.252	-0.00201	-0.0007
844.565	-0.00161	-0.0007
844.877	0.002697	0.004027
845.19	0.003759	0.00482
845.502	0.005581	0.006715
845.814	-0.00218	-0.00039
846.126	0.002992	0.004079
846.439	0.006552	0.007491
846.751	0.008158	0.009575
847.063	-0.00637	-0.00492
847.375	0.006006	0.007181
847.687	-0.00676	-0.00528
847.998	0.005479	0.006502
848.31	0.001439	0.00233
848.622	0.003652	0.004792
848.934	0.002997	0.004046
849.245	0.004241	0.00506
849.557	-0.00189	-0.00062
849.868	-0.0107	-0.00883
850.18	-0.00671	-0.00481
850.491	-0.00431	-0.00328
850.803	-0.00114	-8.5e-05
851.114	0.011661	0.012415
851.425	0.007909	0.008258
851.736	0.0078	0.009059
852.048	0.001062	0.001895
852.359	0.001503	0.002812
852.67	-0.00111	-0.00013
852.981	-0.00741	-0.00584
853.292	0.008038	0.00891
853.602	-7.6e-05	0.001132
853.913	-0.00028	0.000742
854.224	0.004344	0.005654
854.535	0.00571	0.006901
854.845	0.000704	0.002276
855.156	-0.00579	-0.00407
855.466	-0.0051	-0.00358
855.777	0.002429	0.00316
856.087	0.00915	0.010513
856.398	-0.00166	-0.00085
856.708	0.000448	0.001776
857.018	-0.00655	-0.00482
857.328	-0.00533	-0.00383
857.638	0.001775	0.002848
857.948	0.004892	0.005933
858.258	-0.00333	-0.00166
858.568	0.000856	0.00247
858.878	-0.00019	0.000907
859.188	0.002444	0.003215
859.498	0.006465	0.007683
859.808	0.003138	0.004208
860.117	-0.00474	-0.00361
860.427	0.003894	0.004902
860.737	0.002103	0.00324
861.046	-0.00042	0.000794
861.355	0.009646	0.01065
861.665	0.002294	0.003307
861.974	-0.00225	-0.00089
862.283	-0.00046	0.000544
862.593	-0.00839	-0.00655
862.902	0.003447	0.004705
863.211	-0.00226	-0.00115
863.52	-0.0008	0.000464
863.829	0.000248	0.001582
864.138	-0.00611	-0.00469
864.447	0.005232	0.006074
864.756	0.000577	0.0019
865.064	-0.00996	-0.00857
865.373	-0.00371	-0.00242
865.682	-0.00534	-0.00387
865.99	-0.00431	-0.00278
866.299	-0.00443	-0.00274
866.607	0.003037	0.004118
866.916	-0.00075	0.000825
867.224	0.001173	0.002165
867.532	0.000338	0.001404
867.841	0.003112	0.004
868.149	-0.00154	-0.00016
868.457	-0.00244	-0.00087
868.765	0.001571	0.002804
869.073	-0.00198	-0.00064
869.381	-0.00146	-0.00038
869.689	-0.00298	-0.00176
869.997	0.003137	0.00452
870.305	0.003813	0.004658
870.613	-0.00406	-0.00269
870.92	0.003571	0.005255
871.228	0.002079	0.002974
871.535	-0.00361	-0.00249
871.843	0.001234	0.002349
872.15	0.000875	0.002298
872.458	-0.0026	-0.00123
872.765	-0.0025	-0.00149
873.072	-0.00443	-0.0032
873.38	-6e-06	0.001321
873.687	0.006982	0.00792
873.994	0.003232	0.004445
874.301	-0.00185	-0.00037
874.608	-0.00018	0.000962
874.915	0.000884	0.002212
875.222	-0.00313	-0.00173
875.529	-0.00617	-0.00477
875.836	-0.00493	-0.00315
876.142	-0.00128	0.000116
876.449	0.004791	0.006105
876.756	-0.00299	-0.00158
877.062	-0.0013	0.000263
877.369	0.001158	0.002104
877.675	0.00032	0.001519
877.981	-0.00101	0.000258
878.288	0.000652	0.002265
878.594	-0.00577	-0.00439
878.9	-0.00536	-0.00374
879.206	0.002433	0.003829
879.513	0.002636	0.003751
879.819	-0.00031	0.000452
880.125	0.000409	0.001412
880.431	-0.00192	-0.00058
880.736	-0.0001	0.000856
881.042	0.006475	0.007652
881.348	-0.0024	-0.00113
881.654	0.000963	0.002537
881.959	0.002828	0.003683
882.265	-0.00045	0.000761
882.57	-0.00053	0.001196
882.876	-0.00673	-0.0059
883.181	-0.00239	-0.0014
883.487	-0.00537	-0.00416
883.792	0.001772	0.003395
884.097	-0.00324	-0.00201
884.402	0.000462	0.001568
884.708	-0.00034	0.001044
885.013	-0.00011	0.001056
885.318	0.000567	0.001641
885.623	0.002303	0.003357
885.928	-0.00719	-0.00558
886.232	0.000281	0.001814
886.537	-0.00357	-0.00211
886.842	0.000342	0.001518
887.147	0.005465	0.006861
887.451	-0.00294	-0.00164
887.756	-0.00463	-0.0037
888.06	-0.00234	-0.00112
888.365	-0.00647	-0.00484
888.669	0.007186	0.008364
888.974	0.005649	0.006951
889.278	-0.00096	0.00015
889.582	0.002283	0.003739
889.886	-0.00241	-0.001
890.19	0.005576	0.006504
890.494	-0.00694	-0.00533
890.798	0.000763	0.002005
891.102	-0.00581	-0.00443
891.406	0.00247	0.003487
891.71	0.003265	0.004203
892.014	0.000667	0.001608
892.317	-0.00091	0.000377
892.621	0.000253	0.001391
892.925	0.001524	0.002885
893.228	0.001713	0.003199
893.532	0.000393	0.001726
893.835	-0.00285	-0.00175
894.139	-0.00227	-0.00063
894.442	0.005812	0.006799
894.745	-0.00043	0.000973
895.048	0.001468	0.002633
895.351	-0.00284	-0.00163
895.655	-0.00349	-0.0017
895.958	-0.00916	-0.00781
896.26	-0.00119	4.41e-05
896.563	-0.00359	-0.00201
896.866	0.002674	0.003653
897.169	0.004688	0.006034
897.472	0.002922	0.003877
897.774	-0.00137	-0.00033
898.077	-0.00085	-5.4e-05
898.38	0.005617	0.006535
898.682	0.000942	0.001801
898.985	-0.00011	0.000943
899.287	0.001541	0.002415
899.589	-0.00431	-0.00277
899.892	0.001636	0.002641
900.194	-0.00554	-0.00428
900.496	-0.00199	-0.00056
900.798	0.002131	0.003436
901.1	0.00161	0.00286
901.402	-0.00241	-0.00108
901.704	0.000721	0.00227
902.006	-0.00012	0.001231
902.308	0.000289	0.001527
902.61	-0.00132	-0.00011
902.911	-0.00121	0.000232
903.213	0.005155	0.006356
903.514	-0.00196	-0.00098
903.816	0.002826	0.004035
904.117	-0.00094	0.000147
904.419	0.004194	0.00573
904.72	-0.00673	-0.00526
905.022	0.006899	0.007804
905.323	0.003925	0.005101
905.624	-0.00212	-0.00089
905.925	0.003735	0.004867
906.226	-0.00466	-0.00341
906.527	-0.00227	-0.00082
906.828	0.003525	0.004927
907.129	0.003267	0.004189
907.43	-0.00033	0.001043
907.731	-0.00104	0.000463
908.031	0.002317	0.003709
908.332	-0.00476	-0.00327
908.633	-0.0079	-0.00631
908.933	-0.00046	0.000625
909.234	-0.00684	-0.00552
909.534	-0.00359	-0.00218
909.835	-0.01013	-0.00897
910.135	-0.01597	-0.01424
910.435	0.003091	0.004162
910.735	0.005127	0.006213
911.036	-0.00587	-0.00479
911.336	0.003158	0.004248
911.636	-0.00407	-0.00274
911.936	-0.00392	-0.00239
912.236	-0.00698	-0.00562
912.535	-0.00585	-0.00488
912.835	-0.00388	-0.00217
913.135	0.002291	0.003619
913.435	0.004166	0.005608
913.734	-0.00704	-0.00577
914.034	-0.0023	-0.00132
914.333	-0.00264	-0.00117
914.633	-0.0015	-0.00015
914.932	0.001176	0.002194
915.232	-5.3e-05	0.001006
915.531	-0.00036	0.001084
915.83	-0.00738	-0.00619
916.129	-0.00227	-0.0007
916.428	-0.00613	-0.00484
916.727	-0.00786	-0.00639
917.026	-0.00133	3.65e-05
917.325	-0.00491	-0.00327
917.624	-0.00427	-0.00267
917.923	-0.00795	-0.00656
918.222	-0.00289	-0.00163
918.521	0.005356	0.006748
918.819	-0.00317	-0.00205
919.118	-0.00347	-0.00225
919.416	-0.00161	-0.00068
919.715	-0.00288	-0.00141
920.013	-0.00168	-0.00064
920.312	-0.00179	-0.00024
920.61	-0.00256	-0.00112
920.908	-0.00318	-0.00172
921.206	0.001565	0.002818
921.504	-0.00243	-0.00145
921.803	-0.00376	-0.00265
922.101	0.0026	0.003801
922.398	0.001419	0.002586
922.696	0.004819	0.005816
922.994	-0.00334	-0.00215
923.292	-0.01018	-0.00861
923.59	-0.00693	-0.00548
923.887	0.008882	0.010304
924.185	-0.00775	-0.00614
924.483	-0.00515	-0.00379
924.78	0.002582	0.00339
925.077	0.000424	0.001796
925.375	-0.00064	0.000968
925.672	-0.00196	-0.00094
925.969	0.003436	0.004372
926.267	-0.0003	0.000787
926.564	-0.00196	-0.00082
926.861	0.002893	0.00402
927.158	-0.00617	-0.005
927.455	0.004692	0.005872
927.752	-0.00527	-0.00419
928.049	-0.00257	-0.00117
928.345	-0.0121	-0.01036
928.642	0.000734	0.001975
928.939	-0.00202	-0.00076
929.236	-0.0065	-0.00553
929.532	-0.00582	-0.00435
929.829	-0.00059	0.000947
930.125	0.001886	0.003053
930.421	0.002323	0.003501
930.718	-0.0013	8.32e-05
931.014	0.004787	0.006308
931.31	-0.00049	0.000934
931.606	-0.00203	-0.00062
931.903	-0.00433	-0.00304
932.199	-0.00582	-0.00476
932.495	0.004513	0.005818
932.79	-0.0004	0.000946
933.086	-0.00563	-0.00428
933.382	0.001009	0.002143
933.678	0.000762	0.001815
933.974	0.005016	0.006027
934.269	0.004848	0.006405
934.565	-0.0064	-0.00528
934.86	-0.00343	-0.002
935.156	-0.00058	0.000556
935.451	-0.00232	-0.001
935.747	-0.01032	-0.0086
936.042	-0.01178	-0.0099
936.337	-0.00753	-0.00605
936.632	0.000747	0.002082
936.927	-0.00433	-0.00275
937.222	0.005094	0.006409
937.517	-0.00702	-0.00535
937.812	-0.00077	0.000449
938.107	0.003157	0.004242
938.402	-0.00119	0.000496
938.697	-0.00171	-0.00062
938.991	-0.00028	0.001283
939.286	0.003249	0.004513
939.581	0.006716	0.007676
939.875	0.000931	0.002521
940.17	-0.0006	0.000431
940.464	-0.0077	-0.00616
940.758	0.001783	0.002709
941.053	-0.00534	-0.00366
941.347	-0.00083	0.000876
941.641	-0.00557	-0.00381
941.935	-0.00611	-0.00471
942.229	-0.00419	-0.00285
942.523	-0.00117	0.000366
942.817	-0.00495	-0.00341
943.111	0.000944	0.002541
943.405	-0.00162	-0.00046
943.699	0.006069	0.007788
943.993	-0.00075	0.000504
944.286	0.004893	0.005931
944.58	0.000551	0.001787
944.873	-0.00324	-0.00198
945.167	0.000402	0.002092
945.46	-0.00148	-0.00025
945.754	0.000205	0.001748
946.047	0.00315	0.00474
946.34	0.001379	0.002888
946.633	0.002061	0.003532
946.926	-0.00509	-0.00363
947.219	-0.00142	-0.0002
947.512	-0.0015	-0.00021
947.805	0.001513	0.002749
948.098	-0.00562	-0.00379
948.391	0.002145	0.003689
948.684	-0.0041	-0.00233
948.977	0.002226	0.003448
949.269	-0.01206	-0.01038
949.562	-0.00785	-0.00595
949.854	-0.00216	-0.00069
950.147	-0.00169	-0.00053
950.439	0.002366	0.003447
950.732	0.004957	0.006072
951.024	-0.00758	-0.00575
951.316	0.00162	0.002618
951.608	-0.00377	-0.00223
951.901	-0.00688	-0.00549
952.193	-0.00175	6.34e-05
952.485	-0.00404	-0.00257
952.777	-0.00477	-0.0033
953.069	-0.00749	-0.00601
953.36	0.000238	0.001498
953.652	-0.00569	-0.00422
953.944	0.00445	0.005568
954.236	-0.00319	-0.00212
954.527	-0.00452	-0.003
954.819	-0.00743	-0.0061
955.11	0.00094	0.00261
955.402	-0.0048	-0.00319
955.693	-0.00166	-0.00032
955.984	-0.00474	-0.00304
956.276	-0.00248	-0.0011
956.567	0.000686	0.002328
956.858	-0.00661	-0.00484
957.149	-0.00594	-0.00435
957.44	0.001337	0.00309
957.731	-0.00968	-0.00798
958.022	0.000236	0.001863
958.313	0.003671	0.005018
958.603	0.004117	0.005101
958.894	-0.00027	0.00098
959.185	-0.01382	-0.01206
959.475	-0.00565	-0.004
959.766	-0.00192	-0.00056
960.057	-0.00397	-0.00245
960.347	0.001155	0.002307
960.637	-0.00056	0.000886
960.928	-0.00118	-3e-05
961.218	0.003603	0.005086
961.508	0.00419	0.005217
961.798	0.005502	0.006619
962.088	0.002145	0.00317
962.378	-0.00133	0.000223
962.668	0.005147	0.006321
962.958	0.003875	0.004916
963.248	-0.00234	-0.00122
963.538	0.000717	0.002431
963.827	-0.00726	-0.00546
964.117	-0.00801	-0.00615
964.407	-0.00508	-0.0032
964.696	-0.00052	0.000701
964.986	-0.00504	-0.00384
965.275	-0.00409	-0.00237
965.565	0.001435	0.00275
965.854	0.003326	0.004534
966.143	-0.00369	-0.0021
966.432	-0.00375	-0.00241
966.721	0.003737	0.004998
967.011	0.009214	0.010419
967.3	-0.00991	-0.00848
967.589	-0.00172	-0.00051
967.877	0.002401	0.003839
968.166	-0.00725	-0.00586
968.455	0.00045	0.001833
968.744	-5.9e-05	0.001562
969.032	0.002797	0.004426
969.321	-0.00012	0.001084
969.61	-0.00232	-0.00109
969.898	0.002547	0.004102
970.186	0.003575	0.005251
970.475	0.002779	0.003799
970.763	0.003043	0.00431
971.051	0.002336	0.003527
971.34	0.000183	0.001591
971.628	0.002504	0.00402
971.916	-0.00621	-0.00467
972.204	-0.00333	-0.00171
972.492	0.00046	0.002022
972.78	-0.00461	-0.00306
973.067	-0.00192	-0.00068
973.355	0.001767	0.003375
973.643	0.003947	0.005
973.931	-0.00852	-0.00688
974.218	0.00074	0.002143
974.506	0.009577	0.010448
974.793	-0.0044	-0.00256
975.081	-0.00477	-0.00317
975.368	-0.00362	-0.00185
975.655	-0.00409	-0.00254
975.943	-0.00168	-0.00024
976.23	-0.00182	-0.00088
976.517	-0.00367	-0.00243
976.804	-0.00374	-0.00244
977.091	-0.00567	-0.00437
977.378	-0.00483	-0.00357
977.665	-0.00863	-0.00624
977.952	-0.00499	-0.00381
978.238	-0.00099	0.00049
978.525	-0.01331	-0.01212
978.812	-0.00347	-0.00219
979.098	0.002599	0.003752
979.385	-0.00289	-0.00128
979.671	0.002697	0.003815
979.958	-0.00274	-0.00143
980.244	-0.00029	0.001005
980.53	0.01107	0.012486
980.817	-8e-05	0.001283
981.103	0.002948	0.004152
981.389	-0.0042	-0.00281
981.675	-0.00202	-0.00036
981.961	-0.00304	-0.00139
982.247	-0.0022	-0.00046
982.533	0.002697	0.004037
982.819	-0.00322	-0.00154
983.104	0.000985	0.002406
983.39	-0.01	-0.00858
983.676	-0.00302	-0.00164
983.961	-0.00147	-0.0002
984.247	-0.00508	-0.00313
984.532	-0.00051	0.000833
984.818	-0.00159	-0.00016
985.103	-0.00255	-0.00143
985.388	-0.00728	-0.00566
985.674	0.005883	0.007129
985.959	-0.01042	-0.0086
986.244	0.009824	0.010533
986.529	-0.00482	-0.00352
986.814	0.000482	0.001682
987.099	-0.00701	-0.00546
987.384	-0.00282	-0.00134
987.668	0.003028	0.00434
987.953	0.008566	0.010059
988.238	7.88e-05	0.001277
988.523	0.001471	0.002365
988.807	0.000577	0.002238
989.092	0.005961	0.007227
989.376	0.000791	0.002276
989.66	-0.00091	0.000541
989.945	-0.0043	-0.00291
990.229	-0.00394	-0.00223
990.513	-0.00864	-0.0067
990.797	-0.00186	-0.00041
991.082	0.001559	0.002722
991.366	-0.00313	-0.00157
991.65	-0.00057	0.000474
991.933	-0.00623	-0.00483
992.217	-0.00011	0.001408
[truncated: 137 more rows]

## Sheet: Panel k
Time (min)	FA-2	35-6	42-1	42-5	MA-2	42-1	FB-1
0.000667	-2.2834	-1.9036	-4.16873	4.96054	7.26106	0.598408	-4.23678
0.001333	-1.7788	2.76031	-2.92206	-1.31184	7.125	-1.3488	3.45985
0.002	-2.51541	-1.15956	-2.07019	0.742632	6.53836	-4.46982	-0.52994
0.002667	-2.88762	1.09587	-1.01406	0.595107	7.18349	-2.66436	-0.02494
0.003333	-3.13135	0.464119	-0.5305	-2.90509	6.89335	-1.82027	-1.56877
0.004	-2.53142	1.82239	-1.39681	1.10977	5.79639	1.75346	-1.50283
0.004667	-2.85392	0.831098	-1.90041	-1.09095	7.7423	-1.25034	1.86447
0.005333	-2.64296	1.04101	-1.9154	-5.04289	5.37369	-1.81974	-1.09747
0.006	-3.53718	1.91774	-2.12041	-0.1502	6.74906	-1.02284	1.37793
0.006667	-4.70799	0.799398	-0.88489	0.866881	5.19945	-1.38355	-0.50959
0.007333	-3.06963	0.596135	-0.86792	-1.94529	5.02412	-4.29936	-0.87003
0.008	-2.73226	0.078172	-4.28009	-1.2373	4.46836	-2.05957	-0.23688
0.008667	-1.06136	1.26938	-3.62912	-2.2889	5.34256	2.04553	0.416042
0.009333	-2.41771	2.49991	-1.7591	0.229855	5.20757	0.061472	-0.6531
0.01	-2.25225	-0.78752	-1.38962	-2.61966	5.9075	-1.75399	1.64152
0.010667	-1.44093	-0.85256	-0.23339	-2.89394	5.97617	-1.18931	0.063822
0.011333	-0.58049	2.00381	-1.51771	0.340374	6.0964	1.03104	-0.77668
0.012	0.001937	4.28001	-1.20761	-1.79789	5.62258	-0.77197	2.37516
0.012667	-1.92421	1.19533	-2.30449	-3.18087	5.83813	-2.58614	0.593943
0.013333	-0.6263	-0.66993	0.178985	1.47527	4.63251	-1.43094	0.066129
0.014	-1.31409	2.43255	-1.70298	1.03409	4.3471	-2.28883	1.46433
0.014667	-1.4441	1.00707	-1.30922	2.18708	4.82942	-2.54971	-0.7492
0.015333	-1.55668	-2.34102	-1.41794	-1.49842	4.14445	-0.38447	-0.3573
0.016	-1.57716	-1.79762	0.473221	3.17029	2.05388	-2.41456	-1.01612
0.016667	-0.27669	3.6868	-0.8896	4.61585	3.8972	0.566553	-0.28821
0.017333	0.247251	5.41549	-3.96983	-2.05193	4.28165	-3.20779	-1.16275
0.018	0.34745	7.71287	-0.63563	1.47268	5.76199	3.38862	0.40297
0.018667	1.033	11.5874	-1.04938	2.08533	3.64498	1.50751	0.769378
0.019333	0.674637	8.59029	-2.01457	2.19499	3.02205	-2.13198	0.595172
0.02	-0.30941	7.75517	-2.43548	4.96049	3.92423	1.34252	1.67798
0.020667	-0.39235	10.4203	-1.29596	3.3248	4.33329	1.47919	-2.11885
0.021333	-0.14483	7.80025	-0.91635	-2.65833	3.31217	2.05366	0.615048
0.022	-0.33737	8.13426	-1.74919	0.214431	3.20473	0.369632	-0.53148
0.022667	-0.10435	8.0388	-2.31347	4.65581	2.7576	1.85937	-0.39228
0.023333	-1.38436	5.84744	-0.934	3.44571	3.63094	1.94501	0.476136
0.024	-2.90216	9.13216	0.4287	7.43734	3.30903	-1.29225	2.37426
0.024667	-1.86204	12.0509	-0.50562	11.6264	3.76334	-1.28011	1.71757
0.025333	-2.03615	9.2548	-0.64331	18.7376	2.21447	-1.69717	1.64652
0.026	-2.38394	5.79237	-2.85615	17.7457	1.59522	-2.33629	-0.18251
0.026667	-2.78397	7.85337	-0.67496	13.2475	1.95419	-2.37739	-1.08995
0.027333	-2.57397	5.77128	-3.13925	19.3616	3.03305	0.292546	0.298778
0.028	-1.90722	3.27852	-2.48999	14.1295	2.43252	0.870235	0.31316
0.028667	-2.98022	5.69554	-0.99177	12.5884	2.65077	-2.0843	-0.25218
0.029333	-2.69179	8.34914	-0.26211	9.00578	3.20178	0.78591	0.981329
0.03	-2.43641	6.57594	-1.53903	11.2004	1.5685	0.74232	0.920027
0.030667	-1.91866	4.17519	-1.04384	13.481	1.76597	-0.77442	-0.58728
0.031333	0.248643	6.0219	-3.10137	14.9788	1.65483	-0.12765	0.234332
0.032	0.309305	4.94089	-3.14219	11.8821	3.88723	-1.79432	1.61593
0.032667	-0.58181	5.67323	-1.95705	5.0819	4.61877	-2.22704	-1.50813
0.033333	-0.66351	5.05122	-2.205	7.11752	4.62237	-1.97432	1.31113
0.034	-1.7419	2.95879	-1.04793	18.0139	4.17122	-2.30177	-1.03548
0.034667	-1.65579	3.99384	0.197662	15.9478	5.33158	-4.65562	-1.53168
0.035333	-2.29841	6.58454	2.49105	17.6972	3.74331	1.15773	-0.93354
0.036	-1.74971	4.39286	-1.52826	19.4039	3.04436	-1.66932	-0.06367
0.036667	-1.18062	0.370257	-2.12547	12.785	1.43615	-0.33174	-0.83536
0.037333	-2.33648	3.9067	2.57077	11.1675	0.36375	-1.28868	-1.14073
0.038	-2.06116	3.32915	4.75196	4.78785	-0.39411	0.170343	-0.13857
0.038667	-2.15356	5.56972	3.22622	3.18266	-0.3998	1.80328	-1.98289
0.039333	-3.1028	4.13192	4.2388	0.78187	0.017122	-3.12724	-2.74597
0.04	-2.60803	4.54261	3.69217	1.50177	0.729334	-4.47943	-1.16609
0.040667	-2.2923	5.48552	4.34516	-3.63007	2.48095	1.50581	-0.30625
0.041333	-3.31408	6.04927	4.68999	0.572994	2.23424	-1.53818	0.216523
0.042	-4.79307	4.5902	5.67018	-1.20875	2.64364	-2.86045	2.02562
0.042667	-4.29225	8.35886	7.32191	-0.40858	1.72393	-2.61977	1.81934
0.043333	-4.31475	7.47067	7.4169	-3.4008	1.4054	-0.06088	-0.73671
0.044	-5.29922	7.65419	2.03233	-2.93533	0.926799	-1.70206	-2.22389
0.044667	-4.80799	4.9872	3.59891	-0.90113	-0.88503	1.5471	0.299987
0.045333	-5.23224	3.29163	4.14259	2.04393	1.23517	1.64261	0.346814
0.046	-4.58115	4.4696	-0.2112	-1.10877	0.208261	2.36499	-0.31947
0.046667	-4.45942	4.94196	0.730397	-2.20367	0.980626	2.42899	-2.13432
0.047333	-4.1381	4.88932	0.586495	-1.73188	2.16793	0.12036	-2.00422
0.048	-4.57095	5.87008	1.42216	5.36466	2.74536	-0.6727	-0.73731
0.048667	-3.31065	4.25347	-1.11806	3.88575	3.99437	0.394011	0.299867
0.049333	-2.82661	4.03397	-0.94404	2.28134	5.26079	-2.79407	0.825765
0.05	-2.51232	1.42151	-1.17949	6.98673	2.92844	0.241105	-0.01392
0.050667	0.335967	3.69943	-0.40429	3.32202	3.23544	-1.48793	1.7395
0.051333	0.110661	1.44764	-0.70725	5.2333	2.65035	-2.20899	1.99677
0.052	0.531329	4.93119	1.01875	5.23796	4.17034	-0.3733	2.04016
0.052667	0.508444	2.40735	-2.13325	9.93246	3.35659	-0.51586	2.677
0.053333	2.96865	4.47425	-3.31023	9.85561	2.04057	-0.02235	1.3888
0.054	3.13862	3.32583	-1.68332	24.0305	0.954482	-2.60451	-1.22834
0.054667	3.41034	5.98435	-0.52276	24.7772	2.77718	-0.17724	1.21816
0.055333	3.69188	4.81299	-0.02218	32.234	2.05485	0.543104	1.49126
0.056	1.03553	4.3876	-1.80423	28.7094	1.8315	-0.28775	1.48653
0.056667	-1.95581	3.27515	0.968144	23.1627	3.59165	0.736956	-1.78453
0.057333	0.20578	2.65155	-1.93266	19.8085	1.8379	-2.95027	1.02805
0.058	-1.38668	3.39638	-1.03121	20.7176	3.69409	0.279468	1.33693
0.058667	-0.99984	2.92734	-2.47517	17.6782	2.10117	-0.52473	1.52889
0.059333	-0.70173	1.15502	-1.91394	10.2747	2.98028	-0.3199	-2.03366
0.06	-1.05626	2.07741	-3.19149	9.76758	1.68221	0.394687	1.24964
0.060667	-0.90068	2.30466	-1.08776	20.4927	2.58229	-4.09616	0.199938
0.061333	-1.19045	3.93109	-1.33286	18.4978	0.643019	-2.73734	-1.12961
0.062	-1.37242	1.69036	-3.67107	10.2118	1.14594	-0.38992	-0.46651
0.062667	-2.31081	3.33842	-2.09777	12.6783	2.01551	-0.93098	-2.00276
0.063333	-3.24739	1.60919	-2.18745	10.6687	2.0707	-0.09309	-0.56073
0.064	-2.08034	3.18946	-1.77592	2.43813	1.2272	-4.22808	0.839789
0.064667	-0.5018	2.32041	-1.70865	4.64126	0.893014	0.58513	0.52872
0.065333	0.247072	6.78902	-1.96281	8.28531	0.776423	-2.97615	-2.03058
0.066	0.309512	5.13564	-0.77649	13.4755	1.53515	-2.4575	-1.8744
0.066667	0.591269	2.21512	-2.22404	15.1613	2.91202	-1.89704	-1.04904
0.067333	2.34093	1.67175	-3.42533	18.2677	4.14561	-4.74608	-0.33447
0.068	2.70054	3.85334	-4.4108	13.8267	3.61335	-4.36289	1.30593
0.068667	3.96165	0.583012	-2.88369	15.1545	4.53329	0.354304	-0.46586
0.069333	4.24949	-0.53884	-3.0105	11.8064	3.34743	-2.157	1.11461
0.07	4.29482	0.389232	-2.56121	12.7119	4.46933	-1.84813	-0.48666
0.070667	4.51513	-0.62569	-2.81527	13.6991	4.62506	0.096065	1.51234
0.071333	2.92729	1.5983	0.087875	9.38212	5.28473	-0.98409	0.840129
0.072	3.68319	-0.05392	1.11041	8.39559	4.03436	0.80162	-1.65905
0.072667	3.67803	0.332542	-1.38043	3.14878	4.50774	1.42735	-1.92155
0.073333	2.03561	-0.77551	-1.13071	11.1182	3.93376	-1.55739	1.50113
0.074	3.95888	0.817471	-2.81124	4.07654	4.82719	-1.79781	0.187706
0.074667	2.52809	-2.83479	-0.79662	5.71052	3.83246	0.791653	-1.52837
0.075333	2.49918	-1.41073	0.313958	3.41436	5.5312	-0.092	0.721751
0.076	1.19659	-2.02347	0.997464	2.03708	4.3757	-0.73784	1.30596
0.076667	0.951371	0.654691	1.55835	4.68681	5.5407	-2.78759	-0.1978
0.077333	-0.40169	-1.89031	1.89331	5.59046	5.26626	-2.64017	0.566863
0.078	0.143704	0.785973	0.862476	10.3514	3.08384	-2.37855	0.842125
0.078667	-1.11219	-1.75956	0.975247	9.11807	2.33285	-4.05462	-1.73848
0.079333	0.003291	2.68274	2.57083	8.65119	0.730581	-0.72629	1.57043
0.08	-0.6308	6.48619	2.32491	2.82102	1.36864	-0.06729	-0.70587
0.080667	0.260671	5.58923	2.53046	4.00736	0.443961	-1.45477	-0.55487
0.081333	-1.28521	8.08746	-0.43857	4.05678	1.72096	-2.48193	-0.04487
0.082	-1.1522	7.91552	-1.03674	11.1577	0.882915	-3.34641	0.869518
0.082667	-1.00506	7.38834	-2.89016	14.996	1.73488	-0.25911	0.501959
0.083333	-1.21904	7.84349	0.232805	11.8068	1.98365	-2.1646	2.63333
0.084	-0.14213	3.08012	0.23074	11.0993	2.04627	-1.1577	1.04278
0.084667	-0.82415	2.80684	-1.08176	13.7889	1.50528	-3.83475	-0.57526
0.085333	-2.05909	4.73081	-0.49378	16.8573	1.85186	-1.55529	3.6929
0.086	-1.4469	3.62672	0.601663	13.9148	1.1779	-3.97482	-2.12361
0.086667	-0.7145	4.50072	0.426361	11.8117	4.21579	-1.46193	0.446252
0.087333	-2.04251	2.37385	1.4036	11.3604	3.78329	-0.22132	-0.77683
0.088	-1.9991	3.2274	2.99323	13.5183	5.49981	0.166372	0.656637
0.088667	-1.67841	3.67906	-0.0702	10.3524	6.59468	-1.53495	1.04234
0.089333	-0.01063	1.313	1.26155	13.2654	6.32096	-1.81454	-0.23806
0.09	-0.89424	4.43711	-0.7621	12.6764	6.84396	2.64463	-0.8321
0.090667	-0.99578	0.585088	1.25599	10.8451	6.91597	-2.91395	-0.0411
0.091333	-0.71407	3.90354	0.814452	2.22436	7.46203	-1.438	-1.77906
0.092	-1.53575	4.0286	-0.53535	4.68827	6.65566	0.236961	0.65601
0.092667	-1.48899	2.66087	-2.29928	1.84541	6.95945	-1.96317	0.82831
0.093333	-3.45771	0.247434	0.994341	-0.90517	8.36602	-0.55507	2.31917
0.094	-3.16837	-1.30385	0.932452	-0.04558	6.84467	-1.17055	-1.21426
0.094667	-5.023	0.11178	-3.6522	-1.06738	6.82009	-0.35268	1.27823
0.095333	-5.45052	2.57019	-1.49682	-1.50826	5.85901	-2.44233	0.254182
0.096	-5.49828	2.89601	-3.14436	-6.01366	8.25583	-2.36569	0.332332
0.096667	-6.43654	-1.05288	-2.02625	-4.61733	6.59543	-2.50484	0.871698
0.097333	-6.58558	0.54322	-0.51256	-1.95877	8.00287	-1.94581	1.71025
0.098	-6.87705	2.38136	-2.04216	-2.7084	8.02526	-0.68137	-0.37805
0.098667	-6.35667	5.92916	-1.99063	1.35739	8.96701	-2.72882	2.79137
0.099333	-5.14928	2.60418	-4.11766	-3.89521	9.25056	-0.55002	3.11545
0.1	-7.19276	2.06719	-1.3954	-4.71016	8.80655	-2.32941	4.90124
0.100667	-6.23321	5.55545	-1.08322	-2.32313	9.60717	-1.70487	1.59289
0.101333	-6.43967	2.44214	-1.91589	-2.10331	9.43311	-1.94471	1.14426
0.102	-6.57256	3.20854	-2.12605	-3.39393	5.8862	-0.25593	2.18942
0.102667	-7.78505	4.09685	-2.02266	-3.99235	3.44279	1.44649	1.41192
0.103333	-5.84361	5.37326	-2.81106	-0.53685	3.8674	-1.45469	4.24108
0.104	-5.41093	8.28904	2.32941	3.52052	3.02604	-0.30235	-1.61645
0.104667	-5.79364	3.89517	-1.80436	2.04255	3.74432	-0.33257	2.13792
0.105333	-5.67175	3.65182	-2.73919	2.0664	3.22616	-1.44863	1.81055
0.106	-5.89733	2.78118	-4.00746	1.63516	5.06274	1.69094	1.03286
0.106667	-5.7919	5.28537	-3.79317	-0.54469	3.70487	-0.85391	1.04144
0.107333	-6.09399	4.02166	-3.10598	0.2352	4.11193	-0.67806	0.337536
0.108	-4.1271	6.91087	0.610001	1.57849	4.00595	-3.68798	3.31271
0.108667	-4.00558	2.88934	-2.10551	-3.83873	3.65727	1.70297	2.02557
0.109333	-2.99873	4.31758	-2.70653	0.987869	3.10721	-3.04282	3.09617
0.11	-4.18784	7.90127	-3.28133	2.42733	6.3305	-5.2129	0.64615
0.110667	-4.96591	5.72943	-1.41161	1.29733	4.70744	-2.9841	2.47783
0.111333	-4.90804	5.52978	-3.06647	0.283396	4.11376	-1.56799	1.42067
0.112	-4.00829	3.40391	-1.98887	3.52855	4.79709	-1.356	3.29209
0.112667	-4.9143	5.08585	-2.4705	2.0759	3.01161	-1.72826	3.17588
0.113333	-4.81858	8.53027	-4.3015	6.19797	3.29424	-1.69624	3.74052
0.114	-4.30522	7.23854	-2.03188	3.23254	2.75048	-1.44877	1.44973
0.114667	-5.66655	7.95009	-2.8996	1.52544	1.78571	-1.72252	1.07238
0.115333	-5.37504	4.41785	-3.5912	2.64134	1.30548	-4.20772	5.02945
0.116	-5.62646	5.74089	-2.59382	3.20915	1.06931	-4.25951	1.65696
0.116667	-5.5081	3.13158	-2.18794	-2.37844	1.12132	-5.97867	4.35604
0.117333	-5.33357	3.72168	-5.02401	-1.17903	0.960656	-5.5734	5.10505
0.118	-4.33813	3.84427	-3.66315	-1.73823	-0.45784	-4.02163	2.36921
0.118667	-5.24014	3.21449	-4.06334	-0.51423	0.339179	-2.26112	-0.60186
0.119333	-5.38305	2.27882	-1.81926	0.953456	-0.04191	-2.47524	-0.77169
0.12	-5.18107	6.44763	-0.26796	-2.71437	-0.34766	-1.76801	-1.2463
0.120667	-4.81883	2.46609	-2.4742	1.99741	-0.74883	-4.23571	-0.04796
0.121333	-4.14473	5.23555	-2.31102	1.05256	-1.8417	-2.55747	3.78042
0.122	-4.92306	2.93342	-2.96721	2.08747	-0.74956	-6.34513	2.5173
0.122667	-3.89323	3.34076	3.35548	-0.71356	-1.17582	-3.65815	2.26645
0.123333	-5.45908	0.355682	0.712631	1.38253	-2.81653	-1.69804	1.86598
0.124	-6.01455	3.60998	-4.21623	0.097701	-2.24936	-0.63763	4.95298
0.124667	-5.77568	4.79859	-1.00892	2.71182	-2.66759	-3.71218	-0.40957
0.125333	-6.21444	4.83938	0.155378	10.2547	-2.07665	-3.38198	1.30186
0.126	-6.10777	4.14526	-0.10761	8.01073	-2.20527	-3.19958	4.09025
0.126667	-5.6292	1.90135	0.7955	11.8001	-1.59054	-2.48478	2.23103
0.127333	-4.83689	1.011	0.596317	14.078	-2.81012	-1.31156	-0.36804
0.128	-4.4121	3.09887	-0.59416	13.0639	-0.39505	-1.45966	3.36297
0.128667	-3.67155	2.50269	-1.19283	7.82574	-1.9806	0.97741	-0.17224
0.129333	-3.62102	1.48734	-3.24082	4.24767	-1.58549	3.87062	2.91582
0.13	-2.56152	2.91647	-2.45162	4.09793	-2.57526	0.704019	-0.72435
0.130667	-0.52738	1.26661	-4.98301	1.95356	-1.3014	2.32307	1.80963
0.131333	0.702897	2.04422	-3.22704	2.14612	-2.94033	0.949991	1.5377
0.132	2.51258	2.76749	-1.85555	1.24131	-2.49421	-0.5086	0.628537
0.132667	3.06592	2.22613	-1.74457	8.18875	-1.79282	-0.3617	1.14083
0.133333	4.49156	2.28718	-4.61303	6.89264	-1.23659	0.638967	-0.4296
0.134	5.47891	2.27235	-3.67177	4.68667	-2.2678	-1.73502	0.950663
0.134667	5.36061	1.12201	-2.79621	3.49989	-0.80853	-0.6715	1.99283
0.135333	4.9029	-1.47875	-4.08542	2.22518	-0.60103	-1.8893	2.36072
0.136	4.36402	-0.20941	-5.72557	3.91174	-0.18411	-1.63641	-0.32995
0.136667	4.56102	-1.55194	-1.97723	-1.28353	-0.94828	-0.13549	0.564059
0.137333	2.45913	-0.13471	-3.65405	-4.23306	-0.04366	-2.10091	0.874698
0.138	3.77942	1.71226	-3.1051	-2.20498	-0.95292	-4.02966	0.708146
0.138667	2.48643	1.94712	-0.44767	-0.92941	-0.17555	-2.56913	0.437328
0.139333	3.10971	4.98854	2.32384	-5.92947	1.61893	-2.50458	3.4436
0.14	1.94286	5.85836	-2.93182	-8.82847	1.56055	-4.04618	2.30366
0.140667	1.67873	6.10676	-3.49664	-0.48106	-1.40506	-2.83926	1.75291
0.141333	1.31831	2.26439	-2.47142	-1.83075	-0.37615	-3.37446	3.20108
0.142	0.292454	0.819359	-2.28576	-1.10308	-0.2084	-3.02843	0.665155
0.142667	-0.41967	1.55605	-2.98553	-3.31597	-0.12918	-3.7001	-2.13551
0.143333	-1.1362	2.85711	-2.27957	-0.1386	0.125509	-3.74643	0.928855
0.144	-1.14494	1.7742	-1.75207	-3.1065	-0.37031	-3.52745	0.719241
0.144667	-0.65134	2.64573	-2.46439	-0.75868	-0.48325	-1.99291	-0.57196
0.145333	0.183714	3.39366	-3.6655	2.70424	-1.67209	-2.06404	2.75075
0.146	-1.34161	0.52896	-1.37914	-2.00507	-2.03804	-4.06025	0.771226
0.146667	-0.59356	1.39442	-2.85705	-5.85591	-1.111	-2.80157	2.4556
0.147333	-2.09961	0.868906	-0.65472	-0.31774	-0.13607	-2.79096	3.54301
0.148	-1.26642	0.72265	-1.21127	7.39442	0.17042	-2.28024	0.236639
0.148667	-1.36612	1.74363	-0.18692	5.22351	1.30768	-2.16985	-0.12325
0.149333	-0.95262	1.41876	-3.03535	4.46322	1.13264	-4.22561	-0.18421
0.15	-0.73283	2.53688	-1.94377	7.35093	0.227179	-1.84641	-0.88538
0.150667	-1.11135	2.13956	-2.65985	8.54322	0.809808	-2.41608	0.179465
0.151333	-2.10452	2.49729	-2.19791	1.84507	1.0505	-1.98808	3.13646
0.152	-2.22956	5.4879	-2.34144	2.7108	-1.22635	-0.62152	-0.39577
0.152667	-2.21019	5.44119	-1.26874	2.5097	-0.47049	-3.34867	2.8056
0.153333	-3.53439	4.68317	-3.70759	5.43862	-0.65437	0.095133	-0.171
0.154	-2.74775	1.06211	-3.15962	6.16216	-1.03306	-2.08864	-0.75181
0.154667	-4.10706	4.61443	-3.70405	6.27991	1.22387	-0.04755	0.211647
0.155333	-2.56646	3.96351	-4.90358	5.30579	2.37669	-3.91392	3.38696
0.156	-4.22038	1.55774	-4.27683	0.336295	3.20632	-1.91068	2.27847
0.156667	-4.23576	0.781683	-2.51466	0.190649	4.67147	-2.49625	1.87102
0.157333	-3.52775	1.49599	-2.25141	4.5967	5.49493	-2.0919	3.75376
0.158	-3.51419	0.093607	-2.24301	7.34123	6.55621	-2.6113	3.85788
0.158667	-2.88342	-0.75016	-2.76012	7.33075	6.64091	-2.97576	0.828191
0.159333	-2.48407	-0.73803	-4.30516	9.38146	7.21048	-3.47081	2.19311
0.16	-2.14833	1.80168	-3.19068	4.9221	5.72611	-2.74906	3.07197
0.160667	-3.17064	2.25088	-4.64521	6.92995	6.84701	-5.84426	3.86467
0.161333	-2.52615	0.348592	-1.85101	5.18296	5.36386	-3.94113	4.23733
0.162	-1.87349	-0.31758	-1.43248	2.52458	4.9465	-5.16056	0.767709
0.162667	-3.01747	0.441761	-0.55639	8.11645	4.47926	-1.08157	2.56792
0.163333	-2.3311	-1.24563	-2.8677	-0.9289	4.31305	-3.61434	1.82859
0.164	-1.76262	0.174505	-2.49181	5.9962	5.58044	-4.00231	-0.48192
0.164667	-1.61868	4.66897	-2.14258	2.40525	3.52276	-1.92509	1.84116
0.165333	-3.28385	4.53139	-3.78439	6.08628	2.28292	-3.7561	2.77553
0.166	-2.55603	5.355	-3.68963	3.31424	0.797762	-1.45682	2.24409
0.166667	-2.53946	4.62941	-2.08362	2.30108	0.529521	-4.82048	3.28776
0.167333	-2.96127	3.59006	-1.91696	0.104852	-0.4353	-1.81191	1.55931
0.168	-3.23751	1.63724	-2.22507	1.67246	0.874937	0.453554	3.20771
0.168667	-2.33357	2.65103	-0.83916	0.945923	1.92795	-3.1581	1.62428
0.169333	-1.70805	-1.07288	-2.76765	6.22551	2.0356	0.277187	2.78199
0.17	-0.76283	-1.53177	-1.53529	4.64256	3.52345	-0.50099	2.83155
0.170667	-0.17214	-0.82292	-0.14902	4.11198	3.05041	-1.07311	5.50233
0.171333	-1.51127	1.52526	-1.32316	6.09833	4.02464	-1.42253	2.23204
0.172	-0.59266	-1.0285	-2.90615	4.62606	5.02057	0.761644	2.14088
0.172667	-0.50766	-1.74534	-0.87746	6.09186	5.85724	-1.59576	1.8479
0.173333	-0.35091	-0.84808	-0.83268	0.473776	5.96879	-4.66535	1.43861
0.174	0.125267	-3.65715	-2.1083	7.15421	5.67322	-2.63637	1.12179
0.174667	-0.55287	4.1491	-1.22874	9.5861	5.13795	-2.52969	1.02442
0.175333	-1.85767	-0.62298	-1.65745	8.86305	5.62227	-3.56233	2.89724
0.176	-3.29467	-1.88747	-1.22569	10.217	5.12292	-4.43122	3.42862
0.176667	-4.04498	0.271397	-2.179	10.0349	5.30026	-3.18317	2.77822
0.177333	-4.04193	-0.80263	-2.87106	10.4787	3.28577	-1.92237	1.87994
0.178	-4.64921	2.0737	-2.26166	17.2032	2.09578	-3.9921	3.87961
0.178667	-4.07588	1.31966	-3.35258	5.29344	3.55095	-3.62798	3.3849
0.179333	-5.31171	-0.62006	-0.81838	11.8474	2.53753	-3.62595	2.54726
0.18	-5.37429	2.40135	-1.06051	10.132	2.76146	-2.4659	2.72473
0.180667	-6.05534	2.74754	-0.6588	10.6255	0.762265	-3.00359	2.89872
0.181333	-4.98734	2.71874	-3.51348	5.9826	0.828549	-0.74148	1.30889
0.182	-4.67301	-0.26981	-3.30848	2.97633	0.997981	-0.86085	3.05804
0.182667	-5.47868	0.271243	-2.94262	2.61816	0.681044	-1.85941	2.65326
0.183333	-5.00716	0.459628	-2.92676	-0.23887	-0.75942	-5.45254	4.74786
0.184	-5.74069	-0.28986	-2.96154	-1.89993	-0.67429	-4.37199	1.75032
0.184667	-6.12095	-1.9839	-2.63132	4.65196	-3.45843	-4.49807	0.946645
0.185333	-5.92387	-2.71393	-2.23313	-1.37654	-2.34532	-4.6933	2.37527
0.186	-6.36543	0.364244	-3.07253	4.29557	-2.42745	-3.21466	2.26134
0.186667	-6.41766	-3.22889	-2.43469	2.2948	-1.72424	-5.84799	2.57744
0.187333	-7.62994	-4.78632	-2.12651	-2.42163	-1.80766	-4.8125	3.95317
0.188	-7.65661	-2.65027	-0.25135	-4.96821	-2.3341	-2.49817	3.61115
0.188667	-7.23728	-1.02222	-2.87606	3.07795	-0.79402	-3.56975	1.4958
0.189333	-7.50029	-1.60894	-2.79429	0.91488	-0.92263	-3.51201	2.47459
0.19	-6.85473	-1.71733	-2.70551	4.67945	-1.29232	-3.06439	2.58347
0.190667	-6.36121	-2.3979	-1.88663	7.00009	-0.51749	-1.41184	-0.08408
0.191333	-6.22683	-1.73788	-3.49167	5.27274	-0.48445	-3.62549	0.499405
0.192	-6.43494	-2.32727	-3.33335	5.90977	-0.38002	-1.35563	2.27604
0.192667	-6.93953	-1.8766	-2.54836	2.82716	-0.24485	-5.21098	2.93381
0.193333	-6.88148	-1.29305	-3.13609	2.49895	1.57055	-0.1381	2.04905
0.194	-6.66999	-2.15247	-2.27723	2.88103	-0.48057	-3.32469	0.396647
0.194667	-5.91449	1.23781	-1.321	-0.0155	-0.83623	-1.9555	2.39845
0.195333	-5.24589	0.477393	-2.44266	1.79167	-0.58035	-2.19028	3.12582
0.196	-4.47978	0.436428	-2.47278	1.14634	-0.66573	-1.49282	6.3284
0.196667	-4.37326	-0.85732	-0.90781	3.93223	0.819097	-4.16259	4.39518
0.197333	-5.22287	-1.93263	-0.91006	9.14016	0.194196	-2.06881	3.46302
0.198	-3.66559	-0.75893	-0.88981	5.75128	2.27685	-3.71755	-0.48213
0.198667	-4.66578	-0.27201	-0.19795	7.70448	1.35431	-0.90531	2.46858
0.199333	-3.77951	1.80691	-0.15489	9.35204	1.40092	-1.89885	1.30693
0.2	-4.34906	2.57625	-0.72981	10.1982	2.17916	-1.65088	0.460163
0.200667	-4.34635	2.61084	-3.41965	4.84304	3.19537	-3.76832	-0.55059
0.201333	-3.80895	2.7287	-1.40718	2.99597	2.10811	-5.33107	1.41675
0.202	-3.76779	5.12439	-3.2337	2.34802	3.10082	-1.44207	1.62363
0.202667	-4.22068	3.76265	-1.29735	1.72195	1.84884	-3.35411	0.56075
0.203333	-3.50454	0.213791	-3.12267	3.47627	3.81901	-0.87515	1.18717
0.204	-3.40603	-1.45823	-0.86677	6.77217	3.59726	-2.46965	1.59125
0.204667	-3.56178	2.8716	-3.87057	7.9088	6.29162	2.18003	3.99983
0.205333	-3.71649	0.336583	-2.75163	8.84088	5.91381	0.556578	0.216934
0.206	-3.43744	-0.54565	-4.09032	9.1594	8.03371	0.888173	1.49503
0.206667	-3.24143	3.05571	-3.14386	11.6609	5.78494	-1.29662	8.32745
0.207333	-3.63511	4.36298	-2.37456	5.3092	4.80968	0.904563	3.99485
0.208	-3.62004	-0.8987	-2.17949	10.3837	3.29688	-0.21563	1.6594
0.208667	-3.33298	-0.63536	-2.27261	7.41639	2.79369	-1.66132	3.37276
0.209333	-3.23863	1.25617	1.19345	12.8623	2.5966	0.630628	3.38461
0.21	-3.99961	1.54289	-2.34242	8.47502	0.939347	-1.98456	0.694982
0.210667	-3.28378	2.2833	-4.40285	7.98256	3.0502	-3.41084	3.07642
0.211333	-4.08547	1.26618	-2.77308	11.255	1.17441	-2.49604	-0.2724
0.212	-4.86838	2.69862	-4.07241	2.01764	2.20468	-2.6672	3.40925
0.212667	-6.05499	0.829482	-2.30905	6.42658	2.09431	-4.11731	0.021537
0.213333	-5.04823	0.421259	-3.01431	7.24635	-0.42179	-1.71468	0.283032
0.214	-4.74436	0.341807	-3.40151	3.87196	3.0588	-4.84863	-2.33968
0.214667	-5.07035	-1.71442	-0.27763	2.69671	5.45164	0.569261	0.040547
0.215333	-4.22332	-0.23051	-2.04346	1.62689	5.445	-2.23178	1.34142
0.216	-4.45025	0.317615	-1.98745	7.11921	6.53215	-1.10315	0.171792
0.216667	-3.33712	-0.36259	-3.01058	9.01367	6.49207	-2.28831	-0.99205
0.217333	-4.12624	-0.65929	-3.82815	4.79354	7.19175	-2.58203	1.44607
0.218	-3.83059	-0.52382	-3.09343	7.61819	8.02397	-0.30897	-1.01556
0.218667	-3.66689	0.583935	-3.06404	5.16905	10.1266	-0.53672	-2.40899
0.219333	-3.41084	-0.32802	-2.74673	4.9536	10.8753	-1.7537	-2.12759
0.22	-4.42221	3.16382	-1.17022	-3.75177	13.7032	-1.51303	1.12716
0.220667	-4.49613	-0.53018	-0.78053	2.1863	11.7095	0.915588	0.57762
0.221333	-4.60599	0.391821	-2.64008	1.55478	13.8885	-2.38545	0.324786
0.222	-4.69579	-0.87309	-3.18046	1.61952	11.3558	-4.31123	1.11094
0.222667	-4.89189	-1.20181	-1.91147	-0.81367	12.3498	-3.91544	-0.29565
0.223333	-4.54675	-1.00993	-1.49493	5.31476	10.1891	-1.96322	-1.61179
0.224	-3.58153	-1.45379	-2.11618	3.92717	9.09768	-4.25574	-0.19515
0.224667	-2.94622	-0.37373	-2.69945	1.65054	8.48247	-4.16192	-1.84136
0.225333	-1.91858	-1.88615	1.00485	0.656157	8.59	-2.50171	3.41932
0.226	-3.16964	-1.66776	-1.77634	-0.15098	8.42497	-4.75218	0.30955
0.226667	-3.26595	-2.77612	-3.16374	2.375	8.3629	-2.97686	-2.30055
0.227333	-4.4657	-3.01999	-4.05601	1.48996	8.26597	-2.95569	-0.1223
0.228	-3.44745	-1.89644	-3.50145	-2.81414	6.89737	-4.78021	-2.61373
0.228667	-3.79321	0.971019	-2.63291	0.069513	8.55943	-3.45537	-0.89868
0.229333	-2.60753	-2.48287	-3.4009	0.965568	9.99213	-3.67091	1.11178
0.23	-2.56169	-1.25616	-0.93212	8.01144	11.2556	-2.2344	1.35772
0.230667	-1.56757	0.761391	-1.06707	0.001011	10.5432	-2.78969	-3.21628
0.231333	-3.05678	2.62805	-2.20345	-1.88007	9.36634	-8.35835	-2.28842
0.232	-1.56719	7.95925	-1.82133	-1.92938	8.87345	-6.14482	-1.66034
0.232667	-1.31529	5.49057	-3.99448	-0.88455	7.96885	-3.83702	-2.81931
0.233333	-0.49877	6.85657	-2.45156	-5.73706	8.2515	-2.69802	-1.00448
0.234	-2.53525	3.93009	-4.20096	-3.33543	6.21939	-3.66505	0.094015
0.234667	-1.3378	3.15806	-2.67282	-4.0564	7.21847	-1.47468	-0.77871
0.235333	-2.64751	1.81964	-3.97721	-4.29597	7.4369	-2.63802	-1.59765
0.236	-4.12859	-0.13476	-3.41921	-6.16805	9.24593	-3.01748	-1.93686
0.236667	-3.21219	0.844708	-2.15213	-0.37687	10.2946	-4.3153	-0.82692
0.237333	-3.47298	1.71821	-4.8188	-1.79511	11.8507	-4.28929	-1.10883
0.238	-1.6842	3.20184	-2.52469	-3.15416	12.5672	-1.93754	-0.80719
0.238667	-1.89775	2.13513	-2.83967	-0.20756	10.6813	-5.36492	-0.60119
0.239333	-1.85887	0.396435	-1.95074	4.11741	10.5589	-5.00966	-2.33907
0.24	-0.98683	1.05493	-2.66351	-0.63188	10.2713	-3.68947	2.19686
0.240667	-1.21925	6.2929	-4.97953	2.85746	10.1537	-2.95153	-1.57956
0.241333	-0.01201	1.2031	-3.5936	3.49681	9.668	-0.25057	-0.79063
0.242	-1.34035	3.18659	-4.29822	-1.02859	10.9544	-3.66634	-2.63053
0.242667	-1.8549	3.43787	-1.85675	-0.85416	12.4571	-2.12331	-1.15021
0.243333	-0.98023	2.05216	-1.80355	-3.20852	13.0023	-1.51411	-1.23821
0.244	-0.75425	0.237094	-2.27521	-3.45842	13.4085	-1.4683	-0.39562
0.244667	-0.81373	2.42619	-3.172	-0.33102	13.3468	-2.22951	-2.96022
0.245333	-1.57496	-3.56182	-2.16982	-0.95879	11.3783	-2.08857	-2.1959
0.246	-0.73696	0.682279	-2.07837	-4.78587	11.4246	-3.18815	-1.62411
0.246667	-0.99861	0.677219	-1.2021	-3.69333	8.18342	-2.70301	-0.67591
0.247333	-1.70164	-1.68889	-3.67939	-4.82591	9.29616	-5.33198	1.33395
0.248	-1.9288	0.653044	-1.8685	-10.1131	8.4749	-4.37465	-0.44441
0.248667	-1.91585	-2.63944	-2.06928	-7.298	8.74719	-2.76085	-2.32692
0.249333	-2.07851	-2.37635	-2.47375	-8.6968	8.16864	-5.83112	-0.20055
0.25	-2.55481	0.740334	-2.51861	-8.68523	5.71065	-3.25707	-3.66718
0.250667	-2.83598	-0.14932	-4.58424	-2.9571	6.25095	-3.88008	-2.2316
0.251333	-4.08317	2.64253	-2.78024	-2.18874	4.22735	-4.66187	-2.26661
0.252	-5.82353	2.17015	-4.10495	-8.07488	3.00566	-4.2547	-2.99727
0.252667	-3.80545	4.78846	-3.32704	-3.64289	5.94244	-2.05841	-0.20434
0.253333	-5.49655	2.34096	-3.03551	-5.02027	8.50255	-2.63331	0.534555
0.254	-4.18332	3.33705	-2.20279	-6.53836	8.08822	-3.11167	-1.16954
0.254667	-6.47164	5.42967	-3.05607	-9.00495	10.5638	-2.83217	-2.69556
0.255333	-4.22067	4.67506	-3.7966	-5.35164	10.3245	-2.37541	-1.05991
0.256	-4.03482	6.79586	-3.67945	-7.51025	8.69805	-0.44598	-0.33052
0.256667	-4.91784	5.02241	-2.52235	-9.42514	9.6221	-0.54168	-3.4919
0.257333	-4.12455	3.23728	-3.18686	-4.13493	9.38982	0.189119	-2.11031
0.258	-4.83954	5.12331	-4.01648	-5.03274	9.18512	-2.89866	-1.04637
0.258667	-4.43929	4.24649	-1.73883	-5.16007	7.39123	-1.27844	0.804602
0.259333	-4.14044	3.48748	-0.86022	-6.01403	6.96983	-4.65923	-3.45939
0.26	-2.12475	3.89224	-1.33221	-4.04322	7.28312	-4.18917	-0.04744
0.260667	-0.12506	0.213755	-2.00695	-3.66302	5.9757	-3.16305	2.44268
0.261333	0.60989	1.41254	-1.58924	-4.16813	7.38726	-3.14178	1.64383
0.262	-0.6013	0.63171	-0.68244	-7.036	5.18785	-3.0379	-1.58223
0.262667	-0.40623	0.845818	-2.01765	-1.97609	5.77254	0.318796	-1.73546
0.263333	-0.19929	0.546288	-3.05703	-6.12579	5.27439	-0.17077	1.61733
0.264	-2.21628	2.5127	0.026752	-5.36048	5.42719	-0.68214	2.11206
0.264667	-2.99296	7.7881	-1.24739	-0.37343	2.34643	-1.56665	-0.76368
0.265333	-2.58074	3.55475	0.103112	-1.34376	4.48267	-0.31128	1.35426
0.266	-1.88307	2.6077	3.94189	1.99062	3.62288	-1.54867	-3.30425
0.266667	-2.37389	-0.26161	0.034295	0.952173	3.99291	-0.70845	-2.28855
0.267333	-1.80493	1.96519	-0.38019	-1.70157	3.43842	0.430047	-1.23939
0.268	-1.52929	0.545868	-0.52255	-6.30001	3.66752	-1.89797	-0.1654
0.268667	-2.50748	4.55593	-2.82591	-4.2394	2.21461	-0.8992	1.18925
0.269333	-2.67873	0.413968	-3.39406	-2.28749	1.23676	2.94905	-2.32097
0.27	-2.01915	-1.38547	-3.87544	-3.46171	1.46935	-2.02083	-2.49285
0.270667	-2.59239	0.76787	-3.45767	-10.2731	-0.35715	1.87995	-0.82206
0.271333	-2.99718	2.22737	-4.36981	-3.2375	0.764214	2.53181	1.27366
0.272	-3.88618	2.75033	-1.74199	-6.7551	0.600534	3.00833	-0.9001
0.272667	-4.06344	0.759182	-2.25777	-9.40257	0.99425	2.5263	1.09859
0.273333	-3.99367	-0.17538	-5.12687	-6.59387	2.38948	0.230296	-0.96658
0.274	-3.11151	0.788875	-2.87734	-6.52824	0.618641	-2.11537	-0.97591
0.274667	-3.82002	2.14664	-1.64973	-6.05865	0.840247	0.376226	0.251228
0.275333	-2.79617	-1.57327	-2.67934	-6.14346	1.80176	1.98996	-0.52215
0.276	-2.23061	-0.96981	-3.80702	-7.86127	0.516215	0.148289	-3.13027
0.276667	-2.22443	-0.96778	-3.27263	-5.78381	0.282281	-1.14046	1.78151
0.277333	-3.36606	-1.98944	-2.68601	-4.34776	-0.93681	-0.46902	-0.10048
0.278	-2.05717	-3.14976	-1.66085	-7.69392	1.85523	-1.60581	-1.54364
0.278667	-0.55509	-4.22502	-2.087	-8.99385	2.83532	-3.03596	-1.53163
0.279333	-1.0918	-3.92132	-0.98246	-8.11845	4.0152	-1.35728	-1.18484
0.28	1.34	-1.15934	-0.9047	-6.5373	5.54528	-2.48707	-1.72462
0.280667	0.494492	-2.11037	-3.09885	-8.31248	4.84265	-2.66885	-3.98776
0.281333	0.334202	-2.91747	-1.65365	-9.7285	5.55649	1.04779	-0.80937
0.282	1.13673	0.289534	-3.5837	-7.00247	5.85432	-1.81622	-1.37986
0.282667	1.95352	0.660641	-1.32233	-8.24797	5.12042	-1.3358	-0.96481
0.283333	1.68271	1.85283	-4.14946	-5.66072	3.99608	-2.37146	-0.85786
0.284	1.77684	0.265219	-2.26457	-3.96144	2.6701	-3.46978	0.042174
0.284667	0.345481	2.21767	-2.88898	-10.3401	3.14466	-0.08338	-1.8125
0.285333	1.2241	1.96237	-1.92612	-0.56797	2.81311	0.177638	1.09615
0.286	-0.54725	-1.28669	-2.68408	1.40173	3.71479	-2.78204	-0.19272
0.286667	0.418681	4.73417	-0.37797	-5.03972	2.98307	-2.59423	-2.90023
0.287333	-1.101	0.128073	-2.85051	-2.25487	1.30063	-1.70668	-2.09182
0.288	-2.34075	3.37985	-1.31459	-0.95097	1.17235	-1.72695	-1.16972
0.288667	-1.24598	-1.26541	-4.5498	4.0584	0.258194	-0.85349	0.806207
0.289333	-1.68636	2.46269	-3.58391	5.26776	-2.02923	0.579585	-3.13161
0.29	-1.69799	6.8324	-2.90016	3.7512	-0.8776	0.102298	-0.88652
0.290667	-3.05377	4.56021	-1.69492	3.2084	-2.10068	0.167774	-0.4295
0.291333	-0.26888	2.32344	-2.49133	7.53865	-2.48045	-1.48655	0.902363
0.292	-0.66381	3.79167	0.144415	9.80416	-1.97701	-3.07853	-1.47535
0.292667	-1.18566	0.722514	-1.26109	7.8036	-2.09861	-1.41335	1.29377
0.293333	-1.94097	0.276486	-0.70721	13.4741	-2.61728	0.196987	-0.13496
0.294	-2.26212	1.6704	-2.47843	11.6795	-1.88515	3.09662	1.12838
0.294667	-0.53155	1.53623	-2.51793	14.4252	-2.17485	1.95651	2.68094
0.295333	-0.82409	4.17339	-4.50466	10.834	-2.29277	2.82403	-2.60424
0.296	-2.09288	1.70516	-2.08626	16.1911	-2.17487	-0.29052	-2.55183
0.296667	-1.2447	0.280035	-2.55192	12.51	-2.46699	1.38482	-0.39342
0.297333	-1.73122	-1.05195	-4.18666	10.3917	-2.43596	2.94359	0.925371
0.298	0.64541	1.52566	-2.33174	15.8715	-2.61654	0.655152	-0.8589
0.298667	-0.2749	-0.17334	-1.72265	13.6261	-2.98372	1.57827	0.086397
0.299333	-0.89757	0.80059	-1.70782	13.2405	-3.44147	-1.47367	-0.3473
0.3	-1.37888	0.824793	-3.05808	16.3161	-3.09511	0.307517	1.1324
0.300667	-1.50873	-0.50053	-3.71092	7.03594	-3.43201	-0.90255	-1.68342
0.301333	-1.82426	-0.13396	-3.84396	8.73229	-3.17974	-0.71057	-0.77763
0.302	-3.70569	-0.00894	-2.75814	9.35141	-3.11467	0.479516	-2.76184
0.302667	-2.68503	-0.9248	-2.62202	9.44902	-3.81217	2.63665	-1.00362
0.303333	-4.36645	0.272156	-3.37165	15.0622	-3.47895	-0.15052	-4.63408
0.304	-2.83878	-2.45098	-3.49926	9.07647	-3.11082	1.9492	-1.92107
0.304667	-2.45691	2.11858	-1.00484	10.8292	-3.43729	1.68313	-1.68332
0.305333	-4.67062	0.555566	-1.78745	8.95929	-2.82909	0.301036	-0.20008
0.306	-5.03461	-1.59193	-3.8487	13.172	-2.50261	2.1532	-0.33497
0.306667	-4.74949	-3.07819	-3.94193	16.1569	-3.71092	2.27747	-0.08664
0.307333	-3.83431	-2.40404	-3.34337	12.4823	-4.60449	-0.05857	-0.90904
0.308	-2.22746	-2.97625	-0.42473	18.9158	-3.79994	0.644657	-0.08937
0.308667	-2.07034	-3.0949	-3.18735	22.8713	-4.33975	1.01846	-2.28169
0.309333	-2.72159	-2.48114	-3.27755	18.7186	-2.7807	0.961752	0.892111
0.31	-2.50705	0.125097	-5.90073	16.7629	-3.83372	2.95269	-1.21492
0.310667	-1.17585	-1.81464	-0.84271	13.8301	-4.52947	4.11517	-2.32677
0.311333	-0.46665	-2.17968	-1.90127	19.1213	-3.77254	0.069592	0.789197
0.312	0.768121	-0.94478	-2.49063	9.81257	-3.50324	0.677662	-1.16328
0.312667	-0.44935	-0.6906	-2.12007	9.69516	-0.3287	2.30183	0.03468
0.313333	-0.14471	-2.44738	-1.20236	9.01875	-0.14226	2.59059	-0.19968
0.314	-1.40948	-0.40411	-0.64355	6.41458	-1.76192	-0.12463	0.30044
0.314667	-2.01855	-2.3066	-2.06368	3.7283	-0.64301	0.421189	-0.48064
0.315333	-2.19034	-1.90614	-2.37743	7.02956	-2.4153	1.96663	-1.86956
0.316	-2.13814	-0.53873	-3.07313	11.4404	-2.10048	1.22422	-2.47792
0.316667	-3.23586	-1.92916	0.052672	12.0204	-0.34953	0.910837	0.011252
0.317333	-3.39137	-0.40326	-1.34167	10.6975	3.1354	-0.70087	-2.67622
0.318	-3.91484	-0.36059	-2.03415	8.1122	1.36204	3.89987	0.365148
0.318667	-3.29691	-2.82565	-1.29055	12.3239	0.936371	5.36459	-1.28519
0.319333	-3.95634	-4.38101	-1.57572	12.1749	-0.23928	4.35089	0.096367
0.32	-3.94805	-2.61199	-0.04987	10.4853	-0.48649	6.47575	0.44996
0.320667	-2.92754	-3.72989	-0.21127	11.0125	-0.24835	5.38122	-0.78008
0.321333	-3.14931	-5.55642	1.52314	10.5508	-0.29662	5.20988	-3.80733
0.322	-2.9881	-4.69491	-1.04046	13.0433	-0.78197	7.20352	0.137489
0.322667	-2.52729	-3.32407	-0.19025	4.44878	0.418651	2.84698	-4.53276
0.323333	-2.20051	-2.71373	-3.26396	6.23612	1.29817	2.64827	-0.53648
0.324	-3.27355	-6.12604	0.618163	6.12013	2.56172	4.60871	-1.58079
0.324667	-3.2326	-5.33695	1.29582	6.03343	4.95677	4.31892	0.672317
0.325333	-3.52652	-3.89297	-1.04139	11.3246	5.75511	2.38862	-5.39624
0.326	-3.36344	-4.01503	-1.98723	13.2296	6.4867	3.88523	0.168848
0.326667	-2.98487	-6.0115	-1.54834	12.7871	5.2093	4.40425	-2.88344
0.327333	-2.53089	-4.38629	-0.35305	14.9198	5.38656	2.10318	-1.25147
0.328	-3.3441	-4.5247	-2.30049	14.2652	4.03315	1.48813	-1.23888
0.328667	-2.82035	-1.41843	-1.80469	13.3749	4.03053	1.15788	-0.61657
0.329333	-2.31201	0.99104	-4.54518	11.7629	2.30562	2.95973	-1.15755
0.33	-2.79256	0.57369	-1.55291	10.2552	2.37006	0.30568	-1.3282
0.330667	-3.0905	0.550961	-1.90068	8.05202	1.70829	-0.23364	-0.2308
0.331333	-4.11324	3.15447	-1.3866	4.3882	1.78083	0.110402	-2.75864
0.332	-2.68537	3.57371	-0.63043	6.70669	3.00508	-0.85083	-1.93203
0.332667	-1.12612	-1.97306	-1.05338	8.0726	3.26384	-0.85462	-1.21204
0.333333	0.317351	1.58529	0.233137	2.43361	2.70594	-0.7539	-2.74438
0.334	-0.48199	0.575367	-0.85965	4.00463	2.36778	-0.2807	0.650151
0.334667	-0.36637	0.606779	-0.8191	2.85343	0.798403	-0.65679	-1.05569
0.335333	-2.0998	-3.04835	-0.70086	-0.35139	0.377356	-0.02903	0.345285
0.336	-0.85779	-1.5612	-0.2697	2.98202	-0.05316	0.009122	1.93658
0.336667	-0.71355	0.723448	-1.48787	3.68799	-0.01916	-0.57372	1.65588
0.337333	-1.02595	-1.41127	-2.1036	0.959903	0.848638	-0.67914	-1.10914
0.338	-0.84079	-5.09264	-1.66314	-4.81825	0.333418	-2.18555	-2.15911
0.338667	-0.14447	-3.31399	-4.61193	-2.72215	-0.05889	-3.99732	-3.01613
0.339333	-0.31897	-0.40963	-4.14127	-0.62471	1.94484	-1.01963	-3.88799
0.34	0.358926	-1.65092	-3.89151	-1.17827	2.1259	-3.78769	1.86469
0.340667	0.015427	0.03917	-3.55794	-0.95312	3.42695	-1.18379	-0.07776
0.341333	-0.2347	2.03724	-5.76068	-1.48465	3.57809	-0.72008	-0.97728
0.342	-1.45722	3.3385	-5.68689	1.20022	4.35293	-2.31485	2.7457
0.342667	-1.27406	4.18941	-5.03042	-0.00133	4.15713	-2.0526	0.09215
0.343333	0.516128	3.61095	-3.1509	-6.0846	4.74406	-1.81256	1.2115
0.344	1.28528	4.60345	-4.46387	-5.89282	5.14517	-2.49119	0.851761
0.344667	2.51743	2.38038	-2.92312	-2.47525	5.16688	-3.01745	1.55015
0.345333	2.41836	4.7791	-0.65017	-8.12603	5.40024	-1.15618	-1.53566
0.346	1.8801	3.0846	-4.06558	-12.1856	4.51255	-2.77069	0.041006
0.346667	1.83645	6.39372	-3.06669	-5.97567	4.03945	-4.50891	1.00446
0.347333	1.2933	1.49119	-1.32038	-5.59479	3.13795	0.48627	-1.15242
0.348	1.12578	4.61658	-1.45862	-7.09632	3.02296	-1.73338	-1.43544
0.348667	1.69422	3.034	-2.85724	-4.18019	0.786453	-1.48142	0.602924
0.349333	1.16014	3.24255	-2.33381	-2.55722	1.48453	-1.72204	-1.2696
0.35	-0.19595	0.639314	-3.95631	-4.03922	0.678519	-0.99826	-1.20971
0.350667	1.38377	2.43976	-2.52601	-1.82596	2.02368	-0.95807	-1.83673
0.351333	0.757431	-0.66979	-2.21545	6.77105	3.61507	-1.87029	-0.39434
0.352	0.467888	3.17704	-3.44681	2.72769	5.05235	-2.00401	0.536803
0.352667	0.985148	0.914181	-4.72225	6.67928	4.45976	0.097235	2.03054
0.353333	0.77002	2.66486	-2.0108	4.52919	2.77009	-0.98139	-2.01907
0.354	0.745101	2.5801	-3.78807	5.54011	1.57965	0.083643	0.27695
0.354667	1.57816	1.06513	-3.9235	5.71934	0.954258	-0.63062	1.25524
0.355333	1.44325	-0.17257	-4.39826	1.7549	0.757284	0.716653	0.195391
0.356	1.45768	0.335786	-2.71209	-1.96303	1.40602	-1.68973	3.20502
0.356667	0.959211	-1.13552	-3.8417	-0.69196	0.975141	-0.78055	4.93979
0.357333	1.55333	-1.55081	-2.98458	-3.11315	0.707194	-0.08486	-1.45149
0.358	1.80119	-1.52972	-2.1844	-7.48288	-0.06217	-4.2472	-1.30047
0.358667	0.882552	-0.65714	-2.4967	-2.88843	0.38909	-2.22189	0.017791
0.359333	1.62375	0.172004	-2.03211	-4.07814	-0.73292	0.266688	-1.0857
0.36	1.36128	-0.4278	-1.54725	-6.30843	-0.96621	-0.88328	1.03265
0.360667	0.370142	2.0366	-2.6423	-2.0069	-1.73977	0.355049	-2.29064
0.361333	-0.41108	1.32531	-3.89439	-9.42644	-0.84222	-1.74298	-0.30596
0.362	-0.80692	-0.40054	-3.15305	-9.56003	-2.66557	1.57616	-1.00102
0.362667	-0.36144	-0.68014	-3.96504	-9.61234	-3.00009	-0.25997	1.39585
0.363333	0.154401	-2.38242	-2.67908	-8.48096	-3.66794	0.539559	-1.67937
0.364	-0.62338	3.67693	-2.24728	-7.39931	-3.82181	0.420788	0.27069
0.364667	0.626776	3.03299	-3.84707	-8.96759	-3.80286	-0.32748	-0.20679
0.365333	-0.79701	1.4203	0.112581	-4.58253	-4.12269	-0.74276	-0.78184
0.366	0.805665	2.30616	-1.99463	-7.69376	-3.72689	3.79043	-0.4791
0.366667	-0.29102	2.02229	-0.98092	-6.48433	-3.41144	-2.65426	-3.80979
0.367333	1.34897	3.58343	-0.45965	-7.81106	-3.35409	-1.08223	-0.9174
0.368	1.1337	3.20683	0.170942	-10.7823	-2.26094	-2.35193	-3.58316
0.368667	0.283186	3.83736	2.09183	-10.2117	0.121823	-2.48304	-2.58668
0.369333	1.67156	2.93746	0.293564	-4.05459	0.523962	-3.25081	-1.39822
0.37	1.67369	-0.77133	0.799197	-2.31845	0.87505	-2.47267	-1.45243
0.370667	1.41054	2.36036	1.20364	-3.66784	0.001383	-0.08476	-0.04668
0.371333	2.64081	-1.16585	0.708392	-12.9354	1.26791	-0.88602	-3.54112
0.372	3.67299	-0.68239	-1.16955	-10.1337	1.77397	-1.10485	-0.67181
0.372667	4.66954	1.27984	-4.98591	-4.43354	2.82537	-1.22182	-2.92956
0.373333	3.09386	1.49447	-3.8597	-7.11748	1.67935	-0.41044	-4.22303
0.374	2.35864	4.68895	-3.07452	-9.89611	1.77335	-2.58216	0.131999
0.374667	2.62877	0.660418	-2.87984	-4.85507	-0.25714	-3.04911	-0.86832
0.375333	2.95304	2.46145	-1.47329	-9.67106	0.767744	-2.5542	-1.65662
0.376	1.65529	1.2334	-3.5761	-6.36218	-2.21133	-2.45409	0.475066
0.376667	2.49082	1.93371	-1.10093	-7.37321	-0.87379	-1.63333	-0.45619
0.377333	2.90278	2.82924	-2.56641	-9.97502	-0.39398	-1.49541	-2.78991
0.378	3.22292	2.70035	-2.93743	-8.40604	0.266943	0.457979	-1.0433
0.378667	3.19455	0.954852	-3.39502	-5.16745	1.13437	1.15975	-0.37097
0.379333	3.83113	-0.38724	-1.67822	-5.39534	0.859648	-3.53136	-1.48633
0.38	3.09936	1.28866	-2.33343	-10.9322	1.14042	-1.55546	2.05502
0.380667	5.26952	1.62729	0.08852	3.13808	1.93416	-4.8937	-3.93777
0.381333	6.0923	1.20921	-0.78163	1.34401	2.02811	-1.55624	-0.82033
0.382	5.40262	-2.20509	0.062621	9.98667	2.93681	-0.97179	-2.47095
0.382667	5.20918	-1.10551	-1.01411	11.7008	2.18952	-5.81287	-0.62779
0.383333	7.48661	2.63322	0.425014	11.5532	2.46198	-0.85476	-1.02586
0.384	7.36237	-1.52563	-3.03936	12.7185	2.95505	-3.45135	-2.67878
0.384667	7.5623	-1.06877	-3.34232	5.99603	2.04868	-3.63691	1.56625
0.385333	8.37036	0.391325	-1.67861	3.39239	4.06316	-0.03644	-1.84243
0.386	8.07067	-0.66702	-0.55408	1.78923	2.36073	-4.47696	-0.36849
0.386667	8.61496	-0.33868	-1.22671	2.06773	2.46322	-1.56104	-2.25139
0.387333	9.19683	-1.05918	-2.50118	1.59384	2.90581	-1.63563	-3.09392
0.388	7.46718	-1.78963	-0.42899	2.66067	2.05172	-1.96252	-1.70842
0.388667	8.09692	1.1879	-2.61831	-3.53541	1.80087	0.705316	-2.0201
0.389333	8.27821	2.79474	-4.60309	0.850686	3.32769	-1.49005	-2.96627
0.39	6.32517	0.638087	-3.35626	4.25297	2.13504	-0.48011	-1.43563
0.390667	7.02701	4.31722	-1.62474	2.40462	1.78583	1.77182	-0.8992
0.391333	6.1203	4.89744	-3.61216	3.71888	1.33212	2.80421	-0.73844
0.392	6.4558	2.74363	-4.05735	1.41114	1.72669	3.44391	-3.93282
0.392667	4.35867	5.62098	-2.22436	1.89962	0.899141	1.19976	-0.82969
0.393333	4.4809	5.76513	-2.17776	3.99557	0.588741	3.78119	-1.02312
0.394	4.87721	5.09641	-1.40563	4.3471	-0.91748	-0.86668	-2.97019
0.394667	5.25794	4.36655	-2.59892	4.31198	-0.95953	4.78284	1.22093
0.395333	5.86452	5.05948	-2.13377	5.23171	-1.2954	2.85776	-0.3279
0.396	3.94605	4.13618	-1.91578	2.69668	-0.59316	1.62367	-0.12027
0.396667	2.54356	3.20058	-4.49728	0.207068	-1.34991	0.336832	-1.18181
0.397333	3.45605	4.64504	-3.03399	-1.42406	-1.62469	1.75587	0.197128
0.398	1.41961	4.11469	-2.45071	3.54264	-1.81067	2.37782	-2.80624
0.398667	-0.47916	2.68831	-1.68593	3.14315	0.54729	1.84908	-2.52154
0.399333	0.611816	1.85993	-3.73608	0.199131	0.928265	-0.57303	-3.18631
0.4	-0.20685	2.20855	-3.04833	2.21822	2.06628	2.6174	-0.03568
0.400667	0.952135	3.20815	-3.75535	-2.25902	2.40368	1.29037	-2.92812
0.401333	0.296784	1.15602	-2.75098	0.601557	4.00662	-0.47368	-0.73174
0.402	0.798952	0.639181	-2.47137	-1.83807	3.03083	0.154959	-1.10644
0.402667	1.40683	3.30319	-1.94934	1.55433	3.114	3.76542	-0.10946
0.403333	0.88278	-0.31202	-2.03339	-0.77976	2.66045	-1.01923	-1.21732
0.404	1.13772	4.37498	-3.07911	2.21975	1.84037	-2.36437	2.33125
0.404667	0.973699	1.61586	-0.23427	-1.95054	1.35564	-0.01141	0.47219
0.405333	3.21603	1.87532	-0.08464	-1.03683	0.07353	-1.21696	0.70878
0.406	3.05531	1.09045	-2.64377	-0.03752	-0.85052	0.755684	-1.86405
0.406667	3.91228	5.10057	-1.55374	-1.40859	-0.33701	0.145596	1.30142
0.407333	3.29823	5.87635	-1.57013	1.2351	0.031718	-0.06853	-3.32945
0.408	3.07066	4.08301	-2.14715	-3.63212	-1.61628	-0.9608	1.62348
0.408667	2.27578	3.05671	-2.48364	1.0672	-1.10055	0.25686	1.03564
0.409333	2.60267	2.34644	0.021162	4.4536	-0.95867	-0.45077	-1.87147
0.41	4.4986	2.93759	-1.74393	5.9623	0.757934	-0.27977	-0.13059
0.410667	5.25923	2.92445	-0.17018	8.14315	0.680962	0.497962	-0.71156
0.411333	5.65866	4.44881	-0.77689	11.2776	-0.65539	-2.25946	-1.22934
0.412	5.97604	3.99802	-0.10652	6.37724	-2.53943	-1.42323	-1.28277
0.412667	5.82111	4.2142	1.17146	11.7664	-1.79104	-0.74552	1.19428
0.413333	4.47178	5.34876	-1.73853	5.5736	-3.50721	-1.14911	-0.04985
0.414	4.83918	9.06696	-1.00156	4.4488	-3.24164	0.679261	-1.62567
0.414667	4.36782	3.12571	-0.72126	6.30327	-3.94147	0.243959	-0.95087
0.415333	4.28746	4.67999	-2.28747	12.3696	-5.9019	3.98357	0.803225
0.416	3.64346	4.36546	-0.3369	15.8127	-5.77904	1.51076	-1.01578
0.416667	3.50999	2.89106	-0.97721	19.2951	-4.82165	-1.60013	-0.54928
0.417333	2.021	5.63711	-3.68711	17.3219	-3.07932	-1.79547	0.991167
0.418	4.10198	2.0919	-1.28329	13.4457	-2.87889	1.7275	-0.50106
0.418667	2.30771	4.88751	-0.51433	4.29359	-1.55063	-1.69489	0.550424
0.419333	4.08616	1.93929	-1.80328	6.13584	-1.74109	-1.64961	-0.78539
0.42	3.54944	2.43737	0.362973	-1.54394	-0.8193	0.357043	-0.15636
0.420667	3.56742	2.40381	0.448449	-1.84271	-0.82395	1.62879	-0.15067
0.421333	2.13285	2.77829	-0.82388	-3.82352	1.0813	-0.03349	-1.65578
0.422	2.40228	1.41718	-2.36452	-4.86981	1.64246	1.12942	-2.52761
0.422667	3.0115	5.27398	0.369552	-4.2145	1.97034	2.4811	1.1253
0.423333	2.30398	2.82666	1.3146	-6.32701	3.00653	0.708992	-0.78657
0.424	3.6815	4.48938	0.790084	-2.65756	2.09052	-0.25408	1.13211
0.424667	3.49812	6.12177	-0.44625	-7.84659	0.343073	-0.78412	-1.74527
0.425333	3.75492	5.69691	-1.30596	-10.3896	0.504531	-2.60323	-0.81993
0.426	3.43811	4.85401	-0.82488	-7.41103	1.18461	0.08514	-3.36515
0.426667	2.8898	1.59533	-0.43409	-4.07393	0.777934	-0.34515	1.19903
0.427333	2.18416	3.33288	-1.92969	-8.20978	1.2408	-1.99299	-0.46627
0.428	2.94102	1.45321	0.431697	-6.05262	2.21388	0.853998	-0.40246
0.428667	2.44398	3.04728	-0.74333	-8.67795	2.13391	-0.79916	1.66137
0.429333	2.82471	5.85185	-1.04483	-3.42529	3.06494	0.053758	-1.53624
0.43	2.57291	7.90619	1.45981	-2.85524	2.61404	4.07068	1.44851
0.430667	3.26343	7.47307	1.24702	-4.63661	2.67394	-0.32092	0.339275
0.431333	2.19676	7.99218	0.895876	-6.37741	3.05981	1.17631	-2.81398
0.432	2.49271	5.62286	0.168039	-1.1239	3.89172	0.905446	1.86032
0.432667	3.63457	7.2109	-0.22546	-0.50992	3.56003	3.83435	-1.49489
0.433333	1.30418	6.81566	-0.76387	0.73998	2.80623	3.87649	2.09362
0.434	1.89161	5.25276	-1.7081	2.06811	1.07661	2.55272	-5.60333
0.434667	1.94453	5.69048	-3.63619	-3.56131	1.01719	2.6072	-0.72414
0.435333	0.824397	6.06039	-3.09381	-5.26184	0.253599	4.63406	-2.58984
0.436	-1.62813	3.35152	-2.14131	-8.12936	-1.44567	2.95581	3.06885
0.436667	-1.01986	5.73365	-0.35365	-10.3897	-2.18433	-0.30442	0.630089
0.437333	-1.91412	5.28099	-3.56926	-1.00146	-0.03214	1.65126	-0.70411
0.438	-1.15831	6.33507	-2.3636	-3.93111	-0.8054	-0.24124	-1.78793
0.438667	-2.02322	10.7007	-2.1944	-4.78295	-0.53322	-0.21622	-0.41796
0.439333	-1.98691	8.18934	-0.50208	-4.03609	-0.61333	1.91417	-0.70664
0.44	-2.44615	8.65158	-1.39601	-3.91167	-0.24951	0.484998	-1.51306
0.440667	-2.2979	7.54877	0.466679	-5.11669	0.32029	1.29825	-0.14761
0.441333	-0.81471	5.90622	1.90586	-1.34343	1.33522	-2.78459	-0.48154
0.442	-1.80387	3.93049	2.5395	-3.49659	0.461973	1.23659	-0.7076
0.442667	-2.09836	2.0862	4.15153	-4.01542	1.5477	2.17416	1.29075
0.443333	-1.78037	3.90234	2.07802	-6.14478	-0.84261	-1.28915	-2.8849
0.444	-0.88757	-0.77222	2.24721	-5.95115	-3.06751	3.5208	1.6369
0.444667	-1.35379	0.634899	3.94632	-2.25686	-3.34194	-0.63839	-1.61726
0.445333	-0.84204	3.82581	3.58983	-4.1012	-4.0164	1.28285	-1.78958
0.446	-0.93052	2.26242	4.74526	-1.06077	-5.6787	-1.00338	-1.15145
0.446667	-0.44309	2.70658	9.20771	-4.14109	-4.92235	-0.464	-0.55992
0.447333	-1.97298	5.72079	6.94247	-0.41015	-4.58268	0.581495	-2.69744
0.448	-1.36552	4.84394	6.97927	0.231911	-5.9004	-1.42181	-0.22663
0.448667	-0.92249	4.66849	2.87112	-8.71455	-4.55325	-0.43728	-1.9375
0.449333	-1.11758	1.81125	2.68866	-5.22968	-4.02829	-1.62595	-2.28668
0.45	-0.57947	1.97528	4.97953	-7.03268	-3.69962	-0.60101	-2.86631
0.450667	-0.77524	1.32312	8.30739	-7.4143	-5.48398	-0.41478	0.556836
0.451333	-0.53879	2.66495	4.2871	-6.71289	-4.57238	0.898313	0.167833
0.452	-0.40335	0.076987	5.20624	-7.05135	-4.74059	2.27339	0.189434
0.452667	1.23658	1.85381	6.92684	-5.70622	-5.75682	4.35938	1.38178
0.453333	1.80888	3.00388	2.452	-7.58046	-6.01055	0.820742	0.793543
0.454	4.07545	2.61271	8.57839	-7.33364	-6.14042	2.21664	0.012033
0.454667	2.83608	2.50051	5.24977	-6.05745	-5.54369	0.585331	-1.60564
0.455333	3.48116	3.54071	7.51372	-6.67726	-6.21172	1.10348	0.780205
0.456	2.90708	0.702122	4.44538	-9.63489	-7.79439	-0.09347	-1.66215
0.456667	3.26567	1.93225	3.17225	-4.35414	-6.80055	0.329925	-2.48872
0.457333	3.01968	1.41248	3.75942	-9.8098	-7.01028	1.65175	-3.07042
0.458	4.21737	1.04493	5.64144	-12.0609	-7.47755	-0.06979	-0.42516
0.458667	4.68162	3.18642	6.68722	-8.68646	-7.34643	0.838666	-0.95253
0.459333	6.33145	4.6013	6.17622	-11.036	-7.83032	-1.24889	-0.82536
0.46	6.53005	3.28668	5.23414	-10.5949	-7.64361	0.994264	-3.20146
0.460667	7.48573	0.563339	5.79198	-6.81989	-7.3947	-1.8657	-1.31884
0.461333	8.73125	-2.1083	9.59974	-8.18153	-7.61036	1.05197	-1.0515
0.462	8.70433	2.45274	11.0435	-10.0974	-8.0457	-1.74084	1.95873
0.462667	8.85268	0.8309	12.4692	-12.0329	-8.30878	-2.08426	-1.20212
0.463333	8.08243	2.56627	15.696	-5.29695	-7.36876	-1.64115	0.964604
0.464	8.91632	2.71329	10.5161	-9.92147	-6.86089	2.32769	-1.42721
0.464667	6.95066	2.55939	9.99784	-9.75101	-7.90694	1.41723	-1.07092
0.465333	9.26989	2.07103	9.43202	-7.3349	-8.32027	3.44961	-1.02664
0.466	8.70272	1.58241	9.59306	-8.99528	-7.73581	1.7609	-1.48541
0.466667	9.25731	3.02042	11.5797	-8.09583	-8.73524	3.74169	-1.9828
0.467333	11.0853	2.88955	13.7362	-9.0006	-8.32301	3.87349	-0.12551
0.468	12.3282	0.172914	9.14048	-10.7652	-8.48107	3.71719	0.162177
0.468667	11.1268	1.93572	7.23728	-6.36571	-8.42283	-1.32405	0.28516
0.469333	10.4344	1.55293	6.19405	-10.4051	-7.79842	3.81742	-2.52676
0.47	9.98903	1.55538	6.55306	-7.70717	-7.59144	2.69095	-0.82678
0.470667	7.54907	-0.16646	1.76341	-8.6026	-7.69199	-0.34861	-0.72398
0.471333	8.46046	0.391993	5.82147	-9.19609	-9.39132	1.73905	-0.832
0.472	6.87979	1.72562	4.49141	-4.37793	-8.05224	3.70402	0.546586
0.472667	6.28223	-0.88124	1.57109	-6.68628	-8.1623	3.96807	0.596303
0.473333	7.17891	-0.27312	3.31741	-7.17582	-8.13396	1.20644	-1.58327
0.474	4.52443	-1.75465	1.28987	-8.53715	-8.08033	1.98101	0.039843
0.474667	4.22329	1.67159	1.57457	-10.5135	-5.90441	-1.23443	-0.50527
0.475333	4.70146	4.17395	-0.59523	-4.49232	-6.72856	-0.98228	-1.48525
0.476	4.60755	2.52194	-0.71958	-1.27358	-5.63969	-0.67462	-4.18044
0.476667	5.12302	1.80719	-1.17312	1.79461	-6.16358	2.31888	-5.25079
0.477333	4.42531	2.46791	-0.31934	2.4312	-4.19521	0.034326	-0.63413
0.478	3.98304	1.2601	2.17046	-2.17293	-5.53112	0.909904	-1.62815
0.478667	2.49685	5.37182	3.01298	-0.1134	-5.98081	-1.06207	-1.84758
0.479333	3.15079	2.9872	3.84369	0.166348	-3.90187	1.12803	-2.82992
0.48	3.00695	1.68451	3.72483	3.89568	-4.2389	2.04238	0.740768
0.480667	1.68695	4.09508	2.65783	5.03478	-2.35679	-0.66683	-1.34375
0.481333	0.68602	5.08973	2.38939	3.95518	-2.56242	0.934283	-0.50831
0.482	1.72334	3.59923	4.21266	4.55389	-0.24118	1.06061	0.564928
0.482667	1.02144	3.8266	4.30725	6.26724	3.73835	-0.923	-1.89522
0.483333	0.975919	5.54709	6.76849	-0.18164	3.77235	2.35286	0.868227
0.484	0.69913	6.83584	5.66483	0.868889	3.83466	-1.5723	0.209857
0.484667	1.38234	4.42217	7.07588	-2.26712	5.35659	1.18067	-1.79595
0.485333	1.5805	2.91546	2.01848	-1.75209	4.1202	-0.82206	-0.84964
0.486	2.74786	3.47901	0.743716	-2.35084	5.41301	1.03702	-2.52627
0.486667	3.60333	1.22084	1.08176	-5.27441	4.74425	-1.45007	0.292373
0.487333	5.09684	1.34606	-0.37861	-8.68343	4.45227	-1.31165	-1.64584
0.488	6.04242	1.56437	-0.15222	-6.13766	2.3255	-1.42217	-4.0505
0.488667	5.37955	0.147434	-2.11529	-8.17618	2.41463	-2.00137	0.917581
0.489333	4.91457	1.88893	0.017684	-6.30234	1.33677	0.803421	-2.61293
0.49	6.7019	1.92494	0.373758	-9.89389	-0.82293	-1.85486	0.147605
0.490667	5.47991	-0.55813	1.23288	-7.82701	-1.82878	-0.93023	-2.59972
0.491333	6.87357	0.905343	4.57741	-6.62848	-3.25465	1.03428	-0.86092
0.492	5.7449	-1.98732	1.12262	-5.70604	-3.67931	0.562289	-5.09878
0.492667	4.67427	-0.39452	2.38832	-5.75985	-3.15931	-1.04813	-5.02772
0.493333	4.2623	0.066529	-0.33896	-5.54976	-3.63789	-2.75128	-3.73995
0.494	3.80406	-0.06152	-0.84639	-13.4376	-5.24842	0.850664	-2.59152
0.494667	4.12214	0.857261	0.833404	-8.77109	-5.38896	0.556513	-1.61282
0.495333	3.30047	0.226613	4.24666	-9.83665	-4.66022	-1.13421	-1.50409
0.496	3.05403	2.72593	4.93026	-7.53676	-5.75962	0.188476	-3.46643
0.496667	4.24095	-0.15904	4.31937	-8.25458	-3.9642	-0.12975	-0.98619
0.497333	3.53953	2.22415	4.97709	-6.09424	-4.16804	-1.60996	-2.17086
0.498	4.26672	-0.129	3.31345	-6.52994	-5.86736	-0.40969	-1.73966
0.498667	3.12473	1.55869	4.70121	-8.48497	-5.16459	1.97092	1.72675
0.499333	4.45852	0.926068	2.12664	-7.69708	-5.95383	0.828271	-0.82988
0.5	2.69667	1.65096	6.10333	-7.43004	-6.70174	1.97591	-2.51157
0.500667	2.12007	-0.81382	3.16487	-8.97239	-5.83166	-0.18564	-1.52169
0.501333	2.59839	-0.35293	4.25197	-11.5078	-6.08996	3.24561	-3.1259
0.502	1.68796	-2.11831	5.11877	-9.98883	-6.14547	1.21151	0.471132
0.502667	1.35208	-4.60471	3.797	-6.56643	-4.23657	-1.32105	-1.31609
0.503333	2.07863	0.204643	4.48403	-10.2293	-5.85767	1.62589	-1.28947
0.504	2.23214	-0.8733	4.42159	-7.15291	-5.04332	-0.58824	-1.37761
0.504667	2.12694	-1.33465	3.03097	-8.18441	-5.30451	2.92799	-0.97161
0.505333	3.24299	0.135499	5.27777	-5.6383	-3.62814	1.26845	-1.85172
0.506	2.4715	-3.2828	2.94997	-15.4272	-4.38441	4.74021	-0.9131
0.506667	3.62548	-0.10722	4.81806	-9.40844	-3.94737	0.885422	-4.3407
0.507333	4.38704	-2.04249	0.382862	-6.96059	-4.70493	1.41425	-1.09841
0.508	4.56229	-3.7847	1.58038	-3.9084	-4.50986	-1.4811	-1.00421
0.508667	4.30591	-0.39024	-0.30566	-9.04313	-4.27474	-0.58661	-0.39915
0.509333	5.14338	-1.67046	-1.55114	-10.5685	-5.16366	-0.38846	-1.68745
0.51	3.72296	-0.89849	-3.39803	-7.52231	-6.22618	-1.07551	-0.93356
0.510667	4.01703	-1.77296	-3.17492	-4.84614	-5.47136	-0.26177	-1.32827
0.511333	3.49862	-2.11779	-0.76909	0.590295	-6.16471	-1.50915	-1.70575
0.512	4.21535	-1.70841	-2.13219	-0.31159	-5.34421	0.425658	2.316
0.512667	4.8392	-1.74829	0.838946	0.695471	-6.91245	-1.18233	-0.46453
0.513333	3.29531	-1.63604	-0.82788	3.27619	-7.74516	-2.06495	0.510373
0.514	3.00181	-1.92145	-1.21093	1.07546	-7.14782	-0.11007	-2.82412
0.514667	2.9567	-2.65554	0.350514	3.59759	-8.88929	-0.65061	2.53857
0.515333	1.16065	0.044329	-0.41942	4.90105	-9.30513	0.561145	-0.80509
0.516	1.19538	-2.0111	-1.37571	-1.24714	-7.90103	0.619976	-1.30444
0.516667	1.3475	-5.53699	-0.84622	4.61137	-7.76362	0.003936	-1.82273
0.517333	0.361594	-1.31349	-0.77282	-2.78822	-7.40247	-1.04373	-2.24387
0.518	1.06962	0.651371	-0.36905	4.0034	-7.92353	-0.9302	-0.73002
0.518667	0.776598	0.1029	3.43867	2.18995	-8.71604	0.17538	-0.44223
0.519333	0.94931	-2.3279	4.66599	2.77543	-7.4929	-0.06213	-2.22936
0.52	0.995811	-1.07033	3.77711	-3.32697	-8.91754	0.561128	0.126414
0.520667	0.84185	-3.03191	3.96817	0.810361	-9.07151	0.395029	-1.65484
0.521333	1.72689	-3.00152	2.72487	-0.16167	-8.726	-0.98247	-0.73576
0.522	1.4916	-2.5666	0.886635	-2.13356	-8.81683	-1.58919	-0.17668
0.522667	2.04432	-5.53264	1.7369	-3.32832	-6.73033	-0.26572	-1.37492
0.523333	1.75822	-1.73293	-1.39756	0.4719	-8.24953	3.64223	-2.33999
0.524	1.78263	-2.51876	2.52538	4.2815	-7.29156	-1.69605	-0.37595
0.524667	0.489157	-4.52049	0.631476	1.97572	-6.46599	0.264827	-0.32057
0.525333	0.526609	-2.26278	-0.25237	3.06384	-8.32305	0.67365	-0.75456
0.526	0.44039	-1.55131	1.36562	3.50501	-3.70068	-0.57035	-3.60778
0.526667	0.541088	-3.74378	-1.08323	1.10186	-1.1314	-2.22876	-3.01082
0.527333	0.565365	-2.47824	0.646903	5.15492	-0.13252	-2.27359	-2.49472
0.528	1.23432	-0.03028	0.19893	-1.25966	-1.84151	0.129327	-2.18487
0.528667	0.870028	-1.47823	-2.35661	-0.57011	-1.88171	2.76177	-3.5617
0.529333	1.19777	-1.83627	2.09998	1.39822	-1.59175	-3.09829	-0.01073
0.53	1.00932	-2.42273	-0.26266	-2.1607	-0.57299	0.075733	1.558
0.530667	2.019	-1.43376	2.75846	-3.85725	0.50707	-2.41591	-2.32612
0.531333	3.93789	-2.18415	6.17405	-4.18311	1.02631	0.349877	-0.36829
0.532	5.76845	-1.1964	2.00969	-3.33857	1.63542	-1.7953	-0.29484
0.532667	5.08809	-2.1221	2.95774	-4.71397	1.84485	-0.68992	1.30046
0.533333	6.18158	-1.06865	3.05138	-3.9452	2.9152	1.49943	-2.08322
0.534	6.63553	-5.43772	0.562426	-4.37146	2.52683	-0.15563	2.71458
0.534667	5.92511	-0.10496	0.744642	0.037243	0.296561	-0.64896	-0.10789
0.535333	4.67812	-3.40083	2.55164	2.10897	0.024773	-1.16688	-0.91358
0.536	4.98162	-1.0375	0.717302	3.9494	-2.45619	-3.05197	-2.7948
0.536667	5.61547	-1.76182	4.55261	10.207	-2.00969	-3.21578	-0.30337
0.537333	4.58906	0.639304	-0.18739	16.3821	-2.3179	-2.30209	-0.02648
0.538	5.26306	-0.39525	-3.11846	22.142	-4.29391	-1.35788	-2.58952
0.538667	3.90487	-1.46182	-0.9071	15.2093	-4.06381	0.128557	1.21304
0.539333	3.04613	1.01402	-1.6658	16.475	-5.16706	-0.36272	-2.17849
0.54	3.33078	-3.39197	-2.32762	13.7187	-5.39505	1.23802	-0.00971
0.540667	3.20662	-3.77133	-1.67943	11.4326	-5.01208	0.187854	-3.52378
0.541333	3.07398	0.189497	-1.90722	8.1575	-5.91271	-0.10295	-2.81722
0.542	1.93972	-1.65358	-0.73588	4.66478	-4.81777	-1.44827	-3.68554
0.542667	1.24808	-5.02153	0.342357	7.93518	-4.06076	0.069716	-1.18916
0.543333	1.61245	-2.76147	0.377077	7.61872	-5.30601	0.51923	-1.83212
0.544	0.587371	-0.15738	2.26755	2.01544	-6.43634	-0.77653	-2.06746
0.544667	-0.33672	2.30322	2.22964	2.45817	-6.17425	-2.52036	-2.49714
0.545333	-0.37275	-2.70818	3.74849	5.35952	-5.66244	0.240826	-1.40756
0.546	0.709584	-1.39877	2.85702	7.47368	-5.38737	-3.45913	-0.59914
0.546667	0.648395	-0.86374	3.57987	3.79191	-5.76805	-3.54699	1.35654
0.547333	2.06195	-2.73343	0.267511	8.07198	-5.99867	2.09204	-1.49718
0.548	3.81537	0.177797	0.298165	7.15008	-3.57104	0.87482	-2.15224
0.548667	3.3544	-0.53346	-1.19935	8.10053	-3.90722	-2.02354	-2.41665
0.549333	5.61443	-2.65104	-0.43254	6.57956	-2.4667	-0.28888	-2.21501
0.55	3.46744	-1.34395	2.66899	5.32621	-0.25849	2.47539	-0.31097
0.550667	2.79558	-4.4038	0.721424	3.56754	-2.22161	-3.43199	-0.57725
0.551333	2.07339	0.456623	-0.15636	4.4999	-2.91385	-2.48314	-1.81086
0.552	1.58597	0.951179	0.022873	3.22034	-5.11709	-0.2812	0.387406
0.552667	2.25305	-1.5491	-0.1129	1.26487	-4.75287	-1.87896	-0.63686
0.553333	3.47842	-3.36391	2.67737	2.8194	-5.8737	-1.38556	-1.43981
0.554	2.82076	-2.36572	-0.05529	5.15148	-7.10757	-0.95162	-5.22561
0.554667	2.56868	-3.17421	-1.94299	3.90018	-5.1096	-2.80666	3.82733
0.555333	2.10242	-6.64504	-0.47282	0.578779	-5.12532	-1.89403	-2.42772
0.556	0.906613	0.08995	-2.99116	2.71918	-5.61082	-2.1002	-1.64599
0.556667	2.17356	-1.35598	-3.02737	4.76677	-7.09871	-1.71544	0.303345
0.557333	2.08763	0.843836	-2.87468	0.144864	-6.31617	-3.3301	-0.60293
0.558	2.94889	-0.97388	-1.02528	2.07576	-6.47887	-3.47154	-3.08768
0.558667	2.02258	1.81771	-1.82293	1.34981	-7.85162	-3.03226	-0.45835
0.559333	2.9632	-2.27684	-1.43869	3.24793	-3.17801	-1.20653	0.09063
0.56	3.08175	-3.65592	-4.22832	-0.20745	-4.23226	-1.32907	-1.57653
0.560667	2.37003	0.782364	-2.86783	-4.99119	-5.63393	0.09987	-1.00721
0.561333	-0.28513	-2.61781	-1.40218	-6.3663	-4.03647	-4.16757	2.01605
0.562	0.35786	-2.3345	-1.82504	1.0258	-3.40033	-0.65529	0.765862
0.562667	0.047596	-6.31652	-2.92349	-0.36359	-0.22048	-2.59968	-3.16445
0.563333	0.473522	-0.99013	-2.63269	-4.2228	1.18895	-2.93647	-2.35125
0.564	1.00846	-0.23687	-1.23205	-4.17234	2.02336	-1.97461	-1.64328
0.564667	2.31357	-1.64745	-3.40247	0.041058	-0.11319	-5.02731	-2.91499
0.565333	3.26004	-0.4462	-4.08163	-2.28585	1.17185	-5.22685	-1.68428
0.566	2.73648	-5.01383	-3.16668	0.235916	-0.71546	-3.58916	-1.35547
0.566667	3.53088	-1.71637	-2.47993	-4.6858	-0.447	-2.07222	-0.44214
0.567333	3.2997	-5.38478	-3.91939	-5.0551	-0.05258	-2.72335	-1.79404
0.568	3.5346	-1.35271	-4.76438	0.885497	-1.61975	-5.32287	-0.78208
0.568667	2.98702	-1.2656	-3.23255	-0.6257	-0.72684	-3.10491	-0.43042
0.569333	3.35243	-2.85128	-6.43312	-3.68556	-2.73941	-1.45425	-0.72694
0.57	2.82593	-3.83294	-5.98867	0.608045	-2.52201	-2.63993	0.68838
0.570667	3.13572	-5.03752	-5.49359	1.37417	-3.61464	-1.91582	-0.83522
0.571333	2.84711	-4.86792	-5.9008	0.976585	-4.64923	-3.25756	-3.76487
0.572	4.00476	-6.85255	-3.13132	-0.47305	-1.80587	-2.58274	-2.54944
0.572667	3.45957	-4.7082	-2.81695	-2.90721	-1.51343	-1.97981	-2.28925
0.573333	2.96104	-4.64651	-3.63747	-1.77071	-2.49546	-3.06078	-2.30106
0.574	4.61458	-2.0862	-3.21149	2.47056	-2.41944	-0.91732	-1.14478
0.574667	3.42383	-3.97862	-3.29713	4.95338	-2.17193	-1.14525	-4.88117
0.575333	5.20955	-3.92836	-1.95057	4.36136	0.392783	-3.62725	-0.62106
0.576	3.7542	-5.31782	-2.94121	10.6434	-2.0136	-5.36405	-2.73452
0.576667	3.33562	-1.69962	-5.02743	7.7312	0.06	-3.04351	-3.09685
0.577333	2.3255	-4.47721	-3.00647	5.7462	1.50461	-2.57799	-2.2322
0.578	-1.13975	-4.11088	-3.41531	6.84002	-0.83756	-2.67073	-0.39458
0.578667	-1.00714	-2.02023	-0.18779	8.43997	-0.68876	-0.61464	-2.17808
0.579333	-0.61722	-4.46811	-1.03918	5.80342	0.885408	-2.604	-0.70152
0.58	0.576273	-1.51875	-3.05348	6.00391	0.391993	-1.85916	-3.76611
0.580667	1.38212	0.047984	-2.48812	7.67227	0.327794	-1.76097	-0.05581
0.581333	2.3727	-3.68213	-4.57071	5.15162	-0.87553	-0.93766	-2.39909
0.582	1.82907	-3.06941	-2.04082	3.74123	-0.08768	-2.74922	-2.28557
0.582667	2.24233	-2.70015	-0.79173	4.42699	-2.5753	-1.5545	-1.06981
0.583333	2.7995	-1.55504	-0.60723	3.31203	-1.28034	-0.11129	-2.37311
0.584	2.43621	-0.73993	0.465227	7.91505	-1.79162	-1.15397	-1.13451
0.584667	2.02851	-6.47631	0.875508	7.24886	-1.67082	-0.42729	-1.77651
0.585333	1.20076	-1.57852	5.99114	10.1155	0.309251	-2.80068	-0.59562
0.586	-0.55264	-2.87766	3.07232	8.78159	-0.96264	-3.2892	0.619178
0.586667	-0.11537	-3.30975	1.98144	5.63117	-0.88084	-2.83705	0.107689
0.587333	-1.38414	-3.9991	2.48253	5.43984	-1.23227	-1.12096	0.315967
0.588	-2.08276	-1.50811	3.44317	7.60945	-4.19578	-2.54488	-1.47173
0.588667	-1.04825	-5.92156	3.84289	10.9957	-1.99001	-0.91647	-0.23288
0.589333	-3.40767	-1.79141	1.93445	11.88	-2.59826	-1.02572	0.86656
0.59	-2.16016	-4.03466	2.23044	11.1071	-4.87457	-2.86098	-1.78428
0.590667	-0.87741	-3.22518	1.51591	4.37111	-4.35184	-3.53936	-1.61356
0.591333	-1.50246	-4.24703	3.52313	3.97258	-3.76993	-2.16808	1.23545
0.592	-1.14075	-0.81578	3.31373	3.54478	-2.85923	-1.70187	-2.35046
0.592667	-0.28543	-1.5881	2.86576	4.1373	1.10071	-4.78008	-0.42575
0.593333	-1.32848	-0.7317	2.2883	0.668213	2.82332	-1.95618	-1.06234
0.594	-1.38911	-0.17063	0.563889	-0.20733	2.82294	-2.67345	0.532358
0.594667	-0.88035	-2.62116	3.20491	1.81231	5.63133	-3.63084	-1.0334
0.595333	-0.83749	-1.15775	5.13245	-2.19286	4.47998	-0.90632	1.66953
0.596	-1.7572	-1.52245	5.15928	-4.46897	4.31767	-2.2713	-0.01855
0.596667	-1.37072	-0.93341	5.01705	-6.48599	5.08045	-1.81885	0.826561
0.597333	-1.15933	0.528557	2.00601	-4.55548	3.5704	-1.8056	1.49955
0.598	-1.32498	-1.29742	2.54296	-6.06604	3.05279	-1.19936	2.22322
0.598667	-0.90293	-0.34867	-0.23611	-8.83243	1.77664	-1.10407	-1.23434
0.599333	-0.10554	-1.97875	1.85399	-2.12893	0.481763	-0.69058	-1.37269
0.6	0.764588	-4.63961	2.3456	-6.77014	2.36729	-3.23764	-0.19148
0.600667	1.36335	-1.12013	3.49738	-9.05248	-1.13586	-0.68602	0.117123
0.601333	0.499145	-0.36895	-0.28167	-9.04275	1.04129	-1.26457	-0.24794
0.602	0.96169	-0.30474	-0.38907	-5.47123	-1.70553	-3.47288	0.13371
0.602667	1.31809	-5.37599	-0.25993	-6.76869	-4.07349	-1.94157	-0.35588
0.603333	2.29608	-4.25796	3.15886	-7.25759	-3.28478	-0.81977	-0.60781
0.604	2.05949	-1.11824	0.606576	-5.73629	-4.30005	-3.11445	-1.26959
0.604667	2.72165	1.88079	2.40044	-6.91155	-4.0115	-1.97704	-4.04187
0.605333	3.67389	-1.61848	-0.37542	-6.2399	-2.87315	-3.31784	-3.50903
0.606	1.3766	-0.09705	2.17029	-6.89127	-4.5794	-2.88642	-2.48643
0.606667	1.2191	2.2462	1.16502	-4.95137	-4.17861	-2.36412	-1.50475
0.607333	0.571083	-2.22638	0.923088	-10.0318	-4.42569	0.330163	-1.95296
0.608	-0.15396	-2.93972	0.324707	-8.37735	-4.70391	-1.35836	-4.09856
0.608667	0.890841	-1.11945	2.43125	-7.53193	-1.61774	-1.42528	-2.20223
0.609333	0.70607	-0.03394	0.18079	-6.38495	-2.34475	-2.64345	0.579983
0.61	0.134019	-3.07563	0.976769	-8.29208	-2.60277	-1.37795	-0.1533
0.610667	1.35064	-3.70018	0.047369	-7.83656	-2.19629	-1.98724	0.559297
0.611333	0.049119	-5.4251	0.095366	-11.1205	-3.57604	0.00211	0.577208
0.612	-0.00372	-3.50401	2.28403	-8.6951	-4.3165	1.10558	-0.20222
0.612667	-0.1405	-4.9876	0.670048	-4.93216	-5.56184	-0.72563	0.961101
0.613333	-2.06038	-1.22926	0.736234	-8.35266	-6.25944	-0.98568	-3.73759
0.614	-1.72162	0.410375	0.480557	0.702296	-7.02786	-1.38035	-0.85097
0.614667	-2.10025	1.27911	-0.71698	3.48091	-9.22909	-0.46529	1.63072
0.615333	-1.20478	-0.40838	-0.13975	-1.57372	-7.62327	-1.56368	-0.25044
0.616	-0.31009	-0.52129	-0.25842	6.78203	-7.42221	-1.05206	-0.38389
0.616667	-0.43475	-1.56123	6.14114	5.18826	-6.30139	0.98695	0.099758
0.617333	0.09486	-0.98627	2.21478	2.97371	-6.93443	-2.53778	-0.05402
0.618	-1.7844	-0.78284	1.35461	2.45676	-7.7857	-1.28586	1.78273
0.618667	-1.71854	1.31195	4.87052	4.47178	-5.51757	-2.43545	1.1998
0.619333	-1.66281	1.66176	3.02016	4.1059	-2.39464	-1.76267	-1.06148
0.62	-2.59596	1.39309	4.79287	-1.73923	-3.59102	-0.87947	-2.46847
0.620667	-2.57273	0.862305	1.12026	3.31041	-2.18622	-2.35704	2.32447
0.621333	-2.17986	1.37212	0.275608	-0.58799	-0.60368	0.500754	2.88521
0.622	-1.51031	2.26715	3.88705	0.54282	0.738193	-0.07554	0.139443
0.622667	-0.67003	0.548478	0.711747	1.54347	1.91378	-1.40729	-0.78812
0.623333	-0.03841	-0.68042	1.85464	1.72816	1.93374	-2.41384	-3.99053
0.624	1.24986	1.46931	2.67849	5.77667	3.14597	1.11014	-2.29995
0.624667	-0.16407	1.83133	1.86595	1.97893	3.08462	0.197073	-0.5538
0.625333	0.96322	2.71986	3.50828	-0.04469	3.66663	1.5331	-0.78091
0.626	-0.4506	1.08843	2.28109	1.02613	4.61318	-1.04534	-3.29827
0.626667	-0.42388	0.868718	-0.07114	-4.63279	4.03361	-1.10091	2.23885
0.627333	-0.52119	0.331355	0.902021	-5.32587	5.15421	-1.30779	1.15575
0.628	-0.76268	0.383822	1.39687	-3.74075	4.84707	-2.97826	2.32059
0.628667	-1.83035	2.59384	0.068049	0.570823	4.27584	-2.03354	-0.79624
0.629333	-1.66575	0.325403	-0.45756	3.60011	3.78495	-3.48504	0.630579
0.63	-0.9788	1.39603	-2.50252	-0.21859	2.55347	-0.82523	-0.79183
0.630667	-1.76928	3.94638	-2.0283	0.689382	4.27063	-1.40587	0.399582
0.631333	-1.38296	2.76525	-4.81138	-1.10519	3.79819	-3.96228	-3.32089
0.632	-1.05408	0.003949	-1.49204	-1.20361	6.38241	-2.51833	-0.57892
0.632667	-2.32319	1.55235	2.60153	5.01709	4.69337	0.158375	1.3567
0.633333	-1.46313	-1.03137	-0.07772	0.453553	4.45699	-0.64211	-2.14998
0.634	-1.49379	-0.81247	-0.29031	1.14386	5.41532	-1.24238	0.009961
0.634667	-0.97143	1.44428	1.93443	0.183657	4.07221	-2.45533	-2.08209
0.635333	0.446329	0.707486	0.5313	-0.94057	3.93049	-1.9641	-2.36304
0.636	1.6871	0.039739	-0.07343	-0.23539	1.24829	-0.0205	0.672799
0.636667	3.51629	1.18923	-1.13144	-0.08402	4.01325	-0.9355	-1.45965
0.637333	3.50712	-0.86511	-1.67026	-0.15305	3.708	-3.59434	-0.9652
0.638	4.41548	-3.77063	-2.18177	3.34748	3.25069	-2.28246	-4.78929
0.638667	4.7823	-2.50022	-2.34444	0.280184	4.95944	-0.87723	-0.99489
0.639333	4.91217	-1.88763	0.874691	4.62449	5.2522	-1.01036	-1.66664
0.64	6.03865	-5.13496	-0.6998	3.56518	2.29305	-2.40922	1.5393
0.640667	5.97217	-0.99628	-2.83494	4.10468	2.0044	-0.05778	-0.46385
0.641333	4.2728	-0.15048	-1.50724	2.73689	-0.51687	0.60142	0.260057
0.642	6.27105	2.6201	-0.53704	3.26126	-0.08829	-0.68874	-0.78088
0.642667	7.7799	-0.42089	-1.52002	7.96664	0.591314	-0.26601	2.06243
0.643333	10.2758	0.034461	-1.65623	1.42877	1.39149	-0.43586	1.10487
0.644	10.8421	0.131532	-2.65013	-2.35255	1.22099	-0.28785	-1.28455
0.644667	12.8559	0.572774	-2.36204	2.18289	2.21742	0.453608	0.896102
0.645333	13.4665	1.63153	-1.33115	-0.36905	0.672108	-2.00454	-2.43733
0.646	12.9253	-0.25779	0.614628	5.11217	1.31938	-2.23209	-2.24285
0.646667	15.1388	3.55621	-3.67456	3.26381	-0.65129	1.77563	-0.40265
0.647333	12.4609	2.41234	-0.25219	3.22656	-0.19691	-3.82285	0.627975
0.648	13.0537	0.443027	-1.15162	1.17901	2.47574	-0.55679	3.5279
0.648667	11.3642	-0.9049	-2.72771	2.93649	5.13376	-0.41012	-1.71128
0.649333	9.10164	-1.3949	-2.70651	-3.90714	4.9203	-0.87507	-1.03429
0.65	9.2798	0.092711	-1.2206	8.36576	5.71387	-1.24015	-2.13902
0.650667	8.21192	0.616024	-3.36628	8.51729	6.11529	0.213995	1.30991
0.651333	7.75616	-1.52261	-0.48436	3.33844	8.68775	-0.57457	0.562257
0.652	9.14128	-2.45846	-0.5682	5.75588	9.37009	-3.0856	-2.40684
0.652667	7.62187	-2.07909	-3.53652	8.73372	11.2182	-2.53605	0.94809
0.653333	9.79602	0.70517	-0.08268	5.39036	9.38456	-0.38309	0.027813
0.654	8.70036	4.55629	1.02168	3.41534	9.48805	-1.26375	-1.36455
0.654667	8.84205	1.93805	-1.61317	4.5824	9.39815	-2.59358	0.192822
0.655333	9.91242	1.1028	1.65468	6.28576	7.60565	-0.66997	-1.2669
0.656	8.39675	-1.79291	0.381483	8.02661	10.4141	-2.67254	1.20348
0.656667	9.72241	1.36261	-2.55664	0.752323	8.87861	0.088576	-4.1425
0.657333	7.69085	0.807268	-1.33724	1.02081	8.97514	2.40475	-1.57382
0.658	7.07156	1.72902	-2.35726	-1.3576	5.3926	-0.78323	-2.0031
0.658667	8.81393	1.96079	1.22372	0.850877	3.82951	-1.45146	0.373781
0.659333	9.04504	-3.73443	1.82321	7.16894	1.46244	-1.93241	1.74919
0.66	9.39131	1.28939	3.37789	7.699	0.661122	-1.74856	1.02853
0.660667	8.87849	-2.27572	4.06504	4.32533	0.623424	-2.60162	2.39651
0.661333	8.89171	-1.2497	5.10574	6.87453	1.82762	-1.50004	1.88429
0.662	8.39239	1.85077	6.93206	5.11278	1.79401	-1.03539	-0.6213
0.662667	7.09098	-0.17748	3.56601	12.1549	1.10755	-2.00435	0.39643
0.663333	8.14184	1.0769	3.24299	13.4034	-0.97033	-0.34019	0.274371
0.664	7.29285	0.613528	2.7005	21.3437	1.1763	-0.86744	-0.23353
0.664667	7.90932	-1.02954	2.00372	16.0169	0.996685	-2.00813	-1.31976
0.665333	7.77405	-1.57321	4.43538	8.08853	0.938182	2.31246	-0.36678
0.666	7.04684	-1.04314	4.71688	7.44995	1.68935	-3.9011	-0.40732
0.666667	8.02915	-2.4733	2.42898	8.55489	4.51338	-0.4645	0.199068
0.667333	6.74816	-1.67367	4.27932	12.1291	5.07522	-1.88164	1.45297
0.668	6.43843	-3.81535	2.81136	8.33157	4.82432	-5.40724	-0.29264
0.668667	6.41477	-1.37423	4.57841	8.84626	5.04562	-0.08247	-0.15125
0.669333	5.89279	-0.27984	-0.79856	12.3953	4.76246	-1.86415	0.797751
0.67	6.42437	-2.10174	1.10851	24.0956	3.59946	-2.4079	-1.68223
0.670667	6.52895	-1.75957	0.091387	30.5814	3.07517	-1.89678	2.14111
0.671333	5.69651	-3.15269	0.022119	31.0818	2.52523	0.704039	0.040793
0.672	5.5349	0.281776	1.11639	25.9502	2.163	-2.58666	0.629221
0.672667	5.46732	-2.77283	2.72571	33.3707	1.27956	0.169213	-1.75776
0.673333	5.86643	-2.26604	2.73627	25.9035	-0.14353	-0.94625	-1.04051
0.674	4.42372	-3.00899	1.44225	25.0523	0.164325	-3.12654	-0.05582
0.674667	4.41177	-0.70632	-0.15753	20.99	-0.16738	-3.54813	2.11885
0.675333	4.4616	-2.79962	-0.55371	11.9465	-0.99525	-2.04325	-0.45172
0.676	4.92762	-4.56855	-3.35182	12.4591	-2.27102	-1.6828	-0.51832
0.676667	3.27579	-2.50617	-2.73162	13.9046	-0.18711	-1.34379	-0.57684
0.677333	2.72295	-4.85887	-3.31363	11.9118	-0.40559	-0.64691	-0.65289
0.678	1.67712	-2.83661	-0.82942	14.2501	0.354703	-1.84581	-5.29937
0.678667	2.60504	-6.60557	4.81395	15.8266	-0.33691	-0.33837	0.658957
0.679333	0.242516	-0.53199	5.83777	15.351	-0.50148	-0.73272	0.096875
0.68	-0.89393	-0.30062	6.16242	12.385	-0.19254	-2.37369	-1.63385
0.680667	-1.38027	-5.8701	5.97038	11.2792	0.023042	-3.20557	-0.43266
0.681333	-1.7227	-3.66324	5.2345	8.88517	1.5958	-2.48847	-0.52785
0.682	-0.72014	-4.90321	6.02544	13.274	3.47941	-2.33966	-0.49998
0.682667	-0.55444	-4.09809	8.43842	16.4486	2.94294	-5.01253	-1.91943
0.683333	0.835442	-3.05436	5.92855	13.4178	3.39568	-1.4313	2.20901
0.684	1.34782	-1.37242	4.63928	10.4886	1.96496	-3.31802	2.85898
0.684667	2.10862	-4.04445	2.54288	14.6957	0.312609	-1.01444	1.96319
0.685333	3.37989	-5.95006	3.01502	7.68211	-1.16316	-1.9503	-0.40743
0.686	3.29108	-4.17242	3.58528	12.5098	-0.16203	-2.92745	1.47233
0.686667	1.29717	-0.42488	0.600896	11.3744	-1.92102	-5.16162	-2.61878
0.687333	2.94743	0.934566	2.90061	14.9814	-1.33407	-0.37503	2.07937
0.688	4.2043	-0.28469	2.38193	8.69638	-2.26383	0.321234	-0.24568
0.688667	4.79914	-2.48625	4.29235	10.0166	-2.31231	0.613398	2.10165
0.689333	3.84038	3.03237	2.81553	5.69777	-0.27937	-0.54221	-0.04321
0.69	3.42571	-1.89835	1.80373	7.02749	-0.579	-2.78791	-1.96015
0.690667	1.283	-0.62776	4.60148	10.9402	-0.98476	-1.13917	-0.64509
0.691333	0.981651	-0.36373	8.2875	9.07151	-0.92668	-0.61635	-1.45078
0.692	-0.62001	2.77771	5.20803	5.63833	-2.05897	-2.334	1.61247
0.692667	-2.12601	-0.09346	5.27284	2.97097	-0.77652	0.166072	-1.57465
0.693333	-3.38979	-0.52181	7.40523	3.1392	-3.2758	-0.55292	1.21199
0.694	-3.12402	-2.33426	3.7396	2.06654	-2.47429	-5.79331	0.545935
0.694667	-2.35336	-2.60556	2.33922	4.85507	-4.24672	-3.40708	0.313891
0.695333	-2.61709	-0.73388	4.93519	5.09751	-5.84071	-1.76878	3.00687
0.696	-2.42909	-3.61947	1.73351	6.30199	-5.22338	-1.64609	0.264521
0.696667	-1.7765	-1.50902	2.39741	3.3882	-6.71965	-1.22208	1.26278
0.697333	-0.29054	-3.9904	4.80132	1.64295	-6.97739	-1.28571	-1.08248
0.698	-2.52126	-1.0457	6.51248	5.1956	-5.49881	0.771571	0.558262
0.698667	-1.60918	-2.38219	3.92639	4.23678	-4.84545	0.451775	1.86901
0.699333	-1.0104	0.539689	4.88523	1.38125	-4.54925	0.529782	0.445249
0.7	-1.63983	-2.13193	3.74475	1.09504	-4.91289	1.75275	-0.47055
0.700667	-1.26139	0.06517	5.42494	2.21019	-5.21739	0.737004	0.437546
0.701333	-2.1629	-1.83371	4.78584	3.98	-5.14565	2.03101	-0.96033
0.702	-2.37506	-5.0359	4.51173	4.38886	-6.89494	3.08615	-1.1606
0.702667	-3.03534	-0.57411	4.8247	4.51307	-7.73898	2.69201	1.97241
0.703333	-1.98449	-0.21511	6.4444	1.59659	-6.87285	1.45774	-0.54046
0.704	-2.96167	-3.74908	8.17225	4.1971	-7.61807	1.17936	1.15529
0.704667	-3.01846	0.316197	6.43399	0.827708	-7.6804	0.359191	0.046048
0.705333	-3.39058	-1.04587	4.4767	3.20917	-7.10062	1.09181	-1.53227
0.706	-1.91571	0.171616	4.12453	-0.62087	-7.48926	-1.57043	0.056666
0.706667	-2.06723	-1.68959	5.35673	-0.36438	-5.30872	-1.08995	-0.75388
0.707333	-1.61019	-1.47121	6.38376	2.55137	-5.30464	-0.33929	-1.2312
0.708	-1.70857	-1.99362	4.02148	-0.35693	-4.89522	1.4272	-0.73515
0.708667	-0.91842	-3.46137	4.18044	1.39416	-6.10669	1.62033	-0.44814
0.709333	0.005592	-5.4595	1.08664	-1.78148	-6.17186	1.95973	-0.57191
0.71	0.238913	-1.07311	1.57275	-0.25483	-6.84915	-1.18046	1.04498
0.710667	0.804348	-0.91604	1.67938	1.91925	-6.99679	3.27598	-2.83322
0.711333	1.27063	-0.04271	3.46475	-2.10108	-7.12577	0.323686	2.44333
0.712	1.62651	-0.10293	1.93886	-4.78399	-6.34077	-1.70494	0.712698
0.712667	0.20825	-2.74727	3.76547	-0.78208	-5.84959	2.71225	0.270642
0.713333	-0.1282	-3.97995	-0.25131	-3.39988	-5.54952	-1.56824	1.19591
0.714	0.139868	-3.02047	-0.23694	1.14747	-5.75499	-0.30896	1.58757
0.714667	-1.22482	-1.54113	-1.26188	-4.10768	-5.76292	1.19973	-1.90248
0.715333	-1.57787	-0.76429	0.975926	-5.21479	-6.46747	-1.40648	-2.56155
0.716	-2.24346	-0.97349	0.156851	-2.60878	-7.35846	-1.54415	-1.17175
0.716667	-2.26744	-3.96857	0.551409	-6.03423	-6.08291	-1.77173	-0.63596
0.717333	-1.66624	-1.47686	-1.21795	-5.45306	-6.11447	-0.28312	1.56185
0.718	-1.87079	-2.36549	1.72204	-2.99386	-5.94509	0.445916	-3.45819
0.718667	-2.00028	-4.84224	3.73457	-2.90512	-5.56509	-0.81851	-1.29253
0.719333	-1.33597	-3.37709	0.349806	-3.12471	-5.81345	0.848992	2.22117
0.72	-2.6244	-5.00801	-0.85756	-1.09583	-7.05718	-0.65953	1.15912
0.720667	-2.92112	-5.45622	-0.35608	-7.91708	-7.7224	1.43149	0.106591
0.721333	-1.41821	-4.4241	0.365289	0.554571	-7.73425	3.87815	-1.80545
0.722	-1.60657	-3.73333	0.473362	-1.05677	-5.78469	1.32377	0.40931
0.722667	-1.96179	-3.73268	-1.11616	-1.43145	-7.32538	3.42223	0.588037
0.723333	-0.7276	-2.97725	0.708752	0.344248	-6.8076	-0.05355	-1.01628
0.724	-1.54261	-7.30716	0.432643	-5.56746	-6.77241	-1.00032	0.053676
0.724667	-1.62312	-6.77745	0.6542	-1.86363	-6.2352	0.533307	-1.78209
0.725333	-1.98485	-6.74719	0.590299	-1.24058	-6.25334	-0.34294	2.98367
0.726	-2.33614	-5.52824	1.42495	-2.66608	-6.5652	0.076313	-1.00159
0.726667	-2.76558	-3.55828	0.638914	-2.57973	-8.05081	-0.79707	-0.46746
0.727333	-1.77982	-4.87767	-3.14754	-2.89335	-6.60103	-0.92495	2.60019
0.728	-1.69596	-4.77439	-2.32792	-5.23844	-7.23889	1.69281	0.660428
0.728667	-2.78454	-5.64903	-0.86238	-5.00787	-7.23323	0.974565	-2.21416
0.729333	-3.01122	-4.91455	-2.7	-3.34546	-7.47161	-2.7194	-1.88877
0.73	-2.30719	-5.94559	-4.30855	-9.30945	-7.3925	-1.36185	1.80292
0.730667	0.042142	-9.66869	-3.96033	-5.809	-7.61701	0.070221	3.6847
0.731333	0.007425	-8.14353	-5.97042	-3.6682	-7.82798	-0.09154	-4.02758
0.732	-0.371	-4.83981	-3.85649	-8.33819	-9.42917	3.3093	1.61635
0.732667	-0.91278	-4.82515	-4.727	-9.55416	-8.9369	-1.01554	0.353952
0.733333	-0.17987	-6.03811	-2.52452	-4.4221	-10.9791	3.24492	0.909433
0.734	-0.62244	-5.46156	-0.91569	-6.58831	-10.6718	2.13863	0.235518
0.734667	-2.05909	-4.46338	5.36824	-6.17469	-9.94514	2.39362	-1.59952
0.735333	-2.62201	-4.44005	4.20663	-7.78483	-9.46622	2.02999	1.52128
0.736	-1.43129	-5.52603	3.3505	-11.008	-7.62641	0.007256	0.747912
0.736667	-2.08508	-5.38754	4.99341	-6.77241	-5.66078	0.362226	-0.21075
0.737333	-0.54168	-7.83469	5.09029	-8.41481	-6.83335	0.781427	0.795623
0.738	-0.66007	-7.34808	1.69829	-6.41251	-7.03937	0.23852	-1.30497
0.738667	-1.54619	-4.26987	3.738	-6.79933	-8.23413	-0.10176	2.54706
0.739333	-1.1099	-7.38035	7.15813	-6.4719	-9.58973	-1.65478	-0.25976
0.74	-0.91078	-7.49496	8.67511	-6.62449	-11.104	-1.09128	-0.40851
0.740667	-1.75316	-6.98829	10.4311	-4.94369	-11.9727	0.247487	-0.3468
0.741333	-2.3249	-7.64947	10.4973	-5.7821	-11.9258	1.57257	1.87155
0.742	-1.95544	-5.35437	6.8886	-5.54467	-13.2059	0.543383	1.72986
0.742667	-1.94159	-4.92261	6.5573	-10.986	-7.7921	0.422906	-1.32698
0.743333	-2.85197	-4.76545	4.02107	-7.77082	-3.27445	0.439586	1.68251
0.744	-3.13	-5.82921	6.06347	-9.45806	-1.62475	0.220458	0.823498
0.744667	-4.13194	-6.99931	1.86051	-4.62087	-0.7298	-1.12479	0.674372
0.745333	-2.75063	-8.75202	7.21329	-10.9926	0.361324	2.2224	1.43047
0.746	-1.48952	-7.30527	4.86673	-11.5799	0.83084	4.24962	1.78677
0.746667	-1.94989	-6.82787	5.31074	-9.56268	1.95574	3.60492	1.32239
0.747333	-2.09282	-4.71039	10.3406	-7.59846	1.9366	2.0899	0.493993
0.748	-2.56488	-6.33846	9.37586	-9.2495	2.97485	4.00684	2.68567
0.748667	-1.74423	-4.43577	8.70761	-10.1453	2.27831	3.37952	2.1898
0.749333	-1.61424	-2.23856	6.38235	-7.94401	2.62714	6.53056	0.734313
0.75	-1.46275	-6.76496	4.02797	-10.7978	1.90702	4.89093	2.36481
0.750667	-2.54041	-8.66791	5.46544	-9.23064	3.25487	4.1605	-1.9359
0.751333	-2.4711	-6.00112	4.13954	-10.1765	1.60604	2.31655	0.23992
0.752	-3.09077	-5.89424	3.67846	-12.2277	1.13967	7.06694	0.934914
0.752667	-1.19908	-8.93357	1.13608	-11.2165	0.195891	11.0582	0.226329
0.753333	-2.56325	-7.86882	0.863019	-10.8573	-0.10035	10.1012	-0.37563
0.754	-0.65815	-4.16513	-0.77502	-12.0263	1.38868	10.0498	-0.54418
0.754667	-1.08211	-7.16974	2.4338	-11.9594	1.17353	8.07209	-0.39529
0.755333	-1.71267	-10.5245	0.80858	-6.95322	-0.16877	6.62558	-0.00888
0.756	-1.03538	-5.72904	-1.37016	-13.777	-1.57491	7.47758	-1.82345
0.756667	-0.28218	-8.74002	-1.14634	-12.4115	-1.97436	6.09107	0.763156
0.757333	-2.11532	-6.36931	0.836468	-11.9834	0.036219	3.39185	0.178186
0.758	-2.1447	-2.31039	1.33014	-10.8445	-0.78845	3.42429	1.57551
0.758667	1.654	1.11695	-1.3283	-7.72465	-0.62123	5.62723	-0.00418
0.759333	0.849668	-0.62717	0.900576	-14.5785	-0.21534	7.67489	2.38624
0.76	3.22122	0.356841	0.582409	-8.29552	-0.55943	9.84517	2.57612
0.760667	1.99232	-0.24087	0.308278	-4.9938	0.166379	14.1306	1.22449
0.761333	3.54171	0.615318	1.91745	-5.37075	-1.47413	14.7593	-0.62994
0.762	1.52395	5.08767	1.29982	-6.86475	-0.75384	15.3083	-1.05965
0.762667	1.69776	0.956564	0.107145	-6.53409	-2.22323	13.8938	0.079022
0.763333	0.107722	-1.05807	1.69582	-5.54012	-1.95411	10.5743	0.934627
0.764	-0.2926	-0.48585	-1.49385	-3.83239	-2.82925	8.46436	3.41634
0.764667	-1.17497	-4.33153	-0.04371	-5.28977	-1.46132	8.43815	3.78973
0.765333	-0.2219	-2.30992	0.379189	-2.93308	0.003219	11.874	2.63637
0.766	-0.41132	-0.6297	-0.10766	-1.06014	1.42863	9.73409	2.762
0.766667	0.047745	-3.19285	0.289689	3.71739	2.80742	11.0855	-0.50759
0.767333	-0.06028	-1.86712	-1.08524	4.06149	4.86804	8.6579	-1.40627
0.768	0.283114	-3.07891	1.46477	9.35851	5.15969	6.04167	1.38604
0.768667	0.309123	-3.37323	2.93552	9.39878	7.61355	3.74807	-1.54678
0.769333	-0.25099	-1.33111	0.182018	6.70911	5.99934	3.37085	1.70545
0.77	1.28726	-1.75853	0.561923	0.049673	5.9844	4.49796	0.138775
0.770667	0.591285	-0.67327	1.59559	-3.22939	4.69036	4.89878	-3.97641
0.771333	1.13949	-2.25484	2.09186	0.048944	4.64303	3.81031	2.22898
0.772	1.00422	-1.17786	2.54949	0.775949	3.63746	2.35943	-1.00159
0.772667	-2.19606	-1.29542	0.793323	-5.98034	3.3981	1.08453	0.973702
0.773333	-2.79973	-1.92827	1.70757	-2.67698	4.52969	3.38434	-2.34841
0.774	-2.83933	-0.02796	-1.57737	-0.8703	2.42126	3.98072	0.591286
0.774667	-3.07284	-1.4556	-2.22549	-5.89813	3.5012	2.04088	0.610623
0.775333	-3.66904	-4.97042	-0.95904	-5.5186	1.42023	3.80307	0.441338
0.776	-4.25181	-5.60366	-2.68944	-8.21226	0.51322	1.28771	0.422348
0.776667	-2.47575	-4.69751	-0.83791	-8.0045	0.463869	1.01587	1.49605
0.777333	-3.1866	-6.14568	2.4312	-5.50763	-1.8971	3.32226	2.8788
0.778	-2.75754	-4.5931	0.661015	-4.55798	-1.35343	1.23155	-1.89267
0.778667	-2.64971	-5.43248	3.2841	-5.80333	-3.14765	1.16423	-0.34215
0.779333	-3.27031	-3.9826	2.22093	-4.40735	-2.63625	2.57863	1.51554
0.78	-1.66947	-4.25303	0.64692	-6.24243	-1.94719	1.6097	-1.15127
0.780667	-1.55227	-4.95944	3.46879	-6.55248	-0.82187	1.8464	0.064525
0.781333	-2.02244	-2.24791	5.68117	-7.62253	-0.82369	2.04931	0.848252
0.782	-2.44695	-3.6571	1.72033	-7.805	-1.96303	3.71122	4.37925
0.782667	-1.47271	-2.31947	1.56839	-9.07849	-3.02766	3.51954	0.12522
0.783333	-2.37521	-4.89189	2.95238	-10.9195	-4.28217	0.685115	1.30087
0.784	-2.31948	-5.7215	2.79545	-10.6861	-3.02405	2.32081	2.94825
0.784667	-2.93387	-5.12223	3.30965	-9.42777	-3.86352	1.7669	1.7806
0.785333	-2.31982	-6.67475	2.01804	-10.224	-1.16174	0.955555	1.4642
0.786	-2.7226	-6.31962	2.6148	-10.0982	0.078914	3.64423	0.732594
0.786667	-3.65887	-3.70213	2.42812	-9.93071	1.37853	1.8587	1.00251
0.787333	-3.38286	-7.11085	1.78066	-8.60083	1.79317	2.91668	-0.10987
0.788	-3.07187	-4.07219	-0.62955	-8.15087	2.91006	2.13385	2.59402
0.788667	-2.01239	-5.0595	-2.10848	-8.18428	2.91565	1.69466	-0.5638
0.789333	-2.68044	-6.06893	-5.17236	-7.14131	2.89366	-0.14872	-1.20127
0.79	-3.03504	-8.74903	-2.04293	-9.09766	2.41989	1.13302	0.091562
0.790667	-1.66137	-4.28231	-3.6046	-7.89543	1.83117	5.93207	3.67227
0.791333	-1.45386	-3.37136	-5.06685	-7.15443	1.40747	2.68904	-0.70812
0.792	-1.51799	-5.32331	-0.7968	-6.58814	1.4238	4.01311	-1.4851
0.792667	-1.08241	-5.19344	-1.21092	-7.06464	0.798994	1.84623	-0.59083
0.793333	-1.52964	-3.67456	-1.60547	-8.17424	1.1221	2.84442	1.08984
0.794	-2.48569	-2.48956	2.1117	-9.6118	1.54948	3.50436	2.29335
0.794667	-2.44735	-5.83581	0.887188	-5.79804	3.098	1.14306	1.26027
0.795333	-3.44876	-5.66171	5.39722	-4.03421	3.52953	-1.93813	1.63629
0.796	-2.82614	-4.71785	5.19532	-2.17435	2.84685	2.85253	-0.99191
0.796667	-3.46626	-4.2799	2.96177	-7.47041	3.26216	-0.53495	-0.20202
0.797333	-3.81978	-5.1242	2.63926	-6.08975	3.6165	-0.85193	2.00747
0.798	-3.74364	-4.63673	3.41087	-9.97443	4.91323	1.68834	3.31839
0.798667	-5.54267	-5.84743	3.67517	-7.03499	3.65854	2.04274	1.01816
0.799333	-4.44191	-6.29528	1.69479	-10.3279	4.2205	-0.01037	3.28796
0.8	-5.3546	-5.8107	1.92477	-11.0596	3.34645	-0.6985	1.09042
0.800667	-3.73414	-7.40538	6.49382	-6.58254	-0.75435	1.99593	-0.17994
0.801333	-3.61979	-8.25344	9.05155	-8.48594	-0.33286	0.195152	2.96655
0.802	-3.28567	-8.12843	11.1995	-8.85531	-2.71353	1.26805	1.48494
0.802667	-3.99949	-2.7933	8.25304	-7.62932	-2.37437	1.3248	-0.15584
0.803333	-3.45648	-4.16697	4.33126	-6.52032	-1.77144	1.97802	-0.88827
0.804	-4.19557	-0.96876	6.33751	-11.5116	-2.65036	0.239885	2.60292
0.804667	-3.77931	-1.99846	5.59983	-10.4863	-1.40287	0.459834	0.3836
0.805333	-3.16877	-0.60583	4.01224	-10.7318	-0.90187	0.166177	2.37578
0.806	-2.17713	-1.12718	3.68638	-6.19548	-1.03812	-2.4629	3.00527
0.806667	-0.97258	-3.01549	1.59048	-7.57993	-1.07431	0.016916	1.90651
0.807333	-1.11208	-0.83743	-1.36376	-5.00731	-0.57875	-1.59124	1.19698
0.808	-1.02527	-2.55915	0.821121	-8.8374	0.319335	-1.42499	1.75408
0.808667	-0.29218	-3.56436	0.038077	-8.98332	1.90522	-0.31103	-0.26156
0.809333	0.001726	-3.25111	-1.25484	-10.4884	1.51015	-2.46492	2.92292
0.81	-0.36205	-3.76286	-0.95117	-10.3392	2.51382	-2.70143	-0.06613
0.810667	0.170559	-0.85226	0.880489	-13.6491	2.66969	0.545445	-1.46647
0.811333	-0.10419	-0.50279	1.52626	-5.38805	2.9844	0.003394	0.647671
0.812	0.169279	-3.90941	1.67598	-8.26665	3.02307	-2.2036	0.938495
0.812667	0.064894	-3.24651	2.69029	-9.51255	2.74785	0.10485	0.046262
0.813333	-0.09378	-0.87848	5.45415	-11.3982	2.72526	-1.78912	-2.30705
0.814	-0.39245	-0.98184	6.05706	-9.60136	2.49958	0.141084	1.9384
0.814667	-0.38799	1.25713	5.51627	-9.30567	2.1497	-2.09419	0.544689
0.815333	0.32654	-0.69738	3.23018	-9.27617	3.672	0.48409	-0.19456
0.816	0.366902	-0.67553	4.12677	-7.94294	0.704352	0.004498	0.644078
0.816667	-0.06692	-3.64939	3.46192	-10.2349	0.787871	0.109405	1.48896
0.817333	0.085109	-1.43299	4.13644	-9.73995	-0.92954	1.90093	0.972723
0.818	-0.74009	-2.97618	3.00765	-8.53318	-0.18439	2.05589	0.405276
0.818667	0.069772	-5.00574	2.1691	-5.2105	0.041706	2.12696	0.256702
0.819333	0.329105	-3.13505	1.20178	-6.14204	-0.23912	2.10611	1.83021
0.82	0.377979	-3.57554	-0.34577	-5.49199	-0.03571	1.08543	3.09417
0.820667	-0.95973	-4.8394	-1.01947	-6.13866	-0.33731	1.58053	2.42509
0.821333	-0.53257	-3.45453	-0.37917	-10.62	-0.50483	3.23936	2.0355
0.822	-0.60977	-1.79947	2.97194	-14.9563	-0.76596	-3.27983	3.16261
0.822667	-0.93714	-2.65994	2.52397	-6.42199	-1.6364	1.12147	1.18943
0.823333	-1.45194	-3.19207	4.97569	-11.0623	-1.15793	1.18789	2.88982
0.824	-2.2531	-3.82578	4.85685	-4.57761	-1.68443	0.754454	0.144878
0.824667	-3.04133	-2.2561	3.81252	-6.11266	-1.87724	4.41157	1.37128
0.825333	-1.70086	-1.19832	6.04961	-8.92765	-1.31809	5.14898	0.33436
0.826	-2.54952	0.069901	6.38661	-6.96743	-0.97114	6.00609	-1.11891
0.826667	-3.53951	-2.48493	4.64907	-2.51177	-0.15417	4.48534	1.07096
0.827333	-3.69204	-4.19592	5.30786	-3.24825	0.293298	2.93503	1.08075
0.828	-2.14682	-2.46338	7.03114	-1.55794	-0.53314	3.92383	-0.58776
0.828667	-2.50631	-4.18451	3.64135	-5.54306	-1.707	1.43996	-0.67635
0.829333	-1.83283	-1.86851	1.55299	-3.15561	0.487041	-0.74952	3.91355
0.83	-2.4062	-3.41071	1.54142	-7.23088	3.2104	0.425186	1.21062
0.830667	-1.91793	-1.67247	2.3372	-6.33905	4.21105	1.62222	-2.12284
0.831333	-1.09906	-4.05876	0.714403	-4.01115	1.73846	-0.6623	-1.97
0.832	-1.70703	0.814253	-0.91707	-5.22321	1.41296	0.172957	2.03736
0.832667	-1.26279	3.86798	0.839561	-7.73399	-0.36376	-0.74767	0.041477
0.833333	0.524354	-1.00774	1.52005	-4.45734	0.19904	1.06997	0.306278
0.834	-0.12443	1.38816	1.83855	-3.62409	0.483463	2.20208	0.287838
0.834667	0.438814	1.75524	3.39157	-2.9856	1.96669	1.68899	-0.99537
0.835333	-1.46605	1.85644	0.579836	-1.96207	2.15037	3.93829	1.04302
0.836	0.551732	1.11946	2.52243	-5.09833	1.96713	3.1442	1.05453
0.836667	0.334586	-0.35368	1.2913	-5.78895	0.645472	1.42599	-0.87218
0.837333	0.997041	1.23177	3.72622	-4.87539	0.95582	-0.35446	0.748592
0.838	0.970841	-0.33033	2.73654	-9.45671	-0.79738	2.34775	1.99719
0.838667	1.22928	-3.33279	-1.6471	-8.67749	-0.20956	4.68451	1.41358
0.839333	1.4166	-1.23822	-0.13762	-5.68278	-0.54932	5.35848	0.690562
0.84	0.257214	0.48779	4.01712	-7.88603	-1.30558	4.18012	-1.60347
0.840667	0.94455	0.880065	3.93055	-4.86036	-1.85095	3.77775	0.644226
0.841333	0.530605	0.411532	5.29091	-8.52139	-1.70898	-0.09044	0.539434
0.842	0.992343	-0.60249	8.79309	-5.02719	-4.42941	0.262822	2.75791
0.842667	-0.02313	1.5995	6.0875	-4.04081	-4.99648	0.823673	0.92726
0.843333	0.559152	-0.53323	3.83109	-9.06867	-4.27342	1.15316	-0.75731
0.844	-2.29383	-2.87197	5.76076	-9.06196	-1.97829	1.74777	-0.15884
0.844667	-0.09402	-1.12649	-0.56776	-12.4757	-0.93151	3.10204	-0.73054
0.845333	0.704089	-2.85682	4.1788	-10.7423	0.714387	3.24998	2.58759
0.846	0.248108	-3.28794	4.5899	-7.00777	-0.40008	2.0542	0.594322
0.846667	1.70945	-1.40926	3.3748	-12.3974	-1.2138	3.96062	-0.45721
0.847333	0.96059	0.925383	1.92691	-14.2207	-1.2609	0.629437	0.342143
0.848	3.39363	0.618202	-1.23443	-12.557	-0.18663	0.723484	-0.66649
0.848667	2.81928	-0.72239	1.38834	-11.931	0.642637	3.50637	0.70586
0.849333	2.6238	-1.60562	2.30268	-11.6013	0.760028	1.99446	2.31049
0.85	2.1231	2.57915	0.657509	-9.53936	0.677969	0.547341	-0.99881
0.850667	1.52323	0.74379	2.56063	-8.79623	1.192	-0.9213	0.190115
0.851333	0.758783	-1.15991	3.0499	-11.6739	0.977736	0.13295	1.27513
0.852	0.096586	-1.23996	8.40885	-8.91963	1.0724	-0.19366	0.896224
0.852667	-2.77625	-0.63914	13.7348	-10.585	-0.15681	0.001981	1.70785
0.853333	-1.98512	-4.55993	11.8473	-8.47358	-0.22553	-0.25663	-0.73956
0.854	-1.25139	-1.06901	10.2497	-4.2968	-1.4682	0.449705	3.93622
0.854667	-0.44772	-3.4806	7.88427	-2.78197	-1.48354	1.3834	4.10723
0.855333	-2.02173	-0.87236	5.52164	-6.66885	-1.2586	0.121626	2.43268
0.856	-2.07874	-4.40575	5.64127	-7.06897	-1.83368	2.70598	2.59391
0.856667	-0.89444	-6.74022	7.96222	-4.02186	-2.29454	0.885163	1.18978
0.857333	-0.85552	-1.4909	7.45217	-5.41568	-1.3568	0.358146	-1.83437
0.858	-1.58129	-1.04598	3.45026	-13.219	-2.77945	2.77225	4.23769
0.858667	-1.08492	-2.56002	4.47984	-8.12882	-3.09067	-0.69973	1.11599
0.859333	-1.7885	-3.46305	5.24518	-3.88413	-3.09763	4.58839	0.112622
0.86	-2.27116	-4.88601	4.80182	-7.58988	-2.98363	4.87851	-1.02233
0.860667	-3.03629	-3.41936	2.98239	-4.30406	-4.31801	5.12136	0.577748
0.861333	-3.23224	-4.9684	4.02528	-7.83066	-4.01429	7.53773	2.34004
0.862	-2.52601	-3.47313	3.38185	-4.24293	-4.87711	5.6377	-0.19986
0.862667	-2.5603	-2.31037	4.79921	-3.95857	-3.97212	5.28117	1.26116
0.863333	-1.72987	-1.29665	2.26366	0.07914	-4.56642	2.34265	4.15242
0.864	-2.17271	-3.77337	1.74587	-4.14923	-4.30323	1.19872	0.753473
0.864667	-2.57698	-5.48795	2.95069	-2.90358	-5.06532	2.80218	1.51418
0.865333	-3.05964	-1.49168	4.11542	-0.02836	-3.99209	3.26707	0.121488
0.866	-2.63409	-3.65336	4.15681	-4.66155	-3.94557	1.38653	1.65434
0.866667	-2.80454	-3.78976	3.848	-4.34942	-4.33871	2.78363	2.89027
0.867333	-4.14641	-4.08532	2.31203	-6.05609	-5.03052	-1.47829	1.27997
0.868	-3.30215	-0.79272	2.87278	-4.98554	-5.14132	1.06716	1.85072
0.868667	-3.74789	-4.49372	1.28212	-5.00717	-5.3108	0.410614	1.95467
0.869333	-2.9434	-6.21367	1.20449	-4.38654	-6.86877	0.106884	0.973465
0.87	-3.78232	-1.40463	2.70509	-3.26146	-6.29306	-3.03808	-2.08591
0.870667	-2.90214	-4.70225	-0.10942	0.427512	-5.47499	1.06174	1.54697
0.871333	-3.55341	-2.9591	0.120449	3.90516	-5.25176	-0.53599	1.50932
0.872	-2.86143	-2.4299	-0.35003	-2.48621	-4.53887	-0.50497	2.25568
0.872667	-2.97975	-2.49496	0.429195	-2.45344	-2.1074	1.94564	0.028759
0.873333	-3.08046	-4.87155	-1.39681	-5.45531	-1.28631	-0.68491	-0.8588
0.874	-0.91658	-4.37395	0.743549	-5.67531	-0.9883	-1.59447	-1.33157
0.874667	-0.24464	-4.45011	1.78555	-4.54699	-0.27566	-0.10465	0.934104
0.875333	-1.19941	-2.28299	1.15514	-5.28837	0.020923	0.677742	2.30877
0.876	0.238834	-3.59497	1.14671	-10.1464	1.22417	1.90588	2.70322
0.876667	1.24782	-4.13607	0.898233	-2.71795	-0.05919	1.36182	0.851291
0.877333	-0.09301	-3.43681	-0.30949	-4.83347	0.00369	2.83387	2.0723
0.878	0.16869	-3.03728	1.78462	-3.99871	0.938183	2.81875	3.25408
0.878667	0.993885	-2.16942	1.04673	-8.0503	0.135816	1.89589	-0.18529
0.879333	-0.93325	-5.40385	-1.03909	-4.44268	-0.59725	2.23204	2.8685
0.88	-0.49565	-3.15491	-1.43262	-5.5436	-0.41811	2.58138	0.724264
0.880667	-0.06888	-3.77276	3.20878	0.898622	-2.14887	4.10462	2.46987
0.881333	-0.57941	-3.3732	1.25508	-3.52229	-2.03318	4.85005	0.945468
0.882	-0.63256	-2.659	3.44428	-2.43019	-2.84325	2.11243	1.34491
0.882667	-0.67732	-4.24223	4.53952	-2.28247	-1.83311	2.9053	1.65225
0.883333	0.27392	-4.61112	4.21202	-3.08637	-2.28729	1.41443	-1.38332
0.884	-1.32928	-0.82064	3.72565	-3.51322	-2.05407	4.0902	-1.75754
0.884667	-1.11016	-5.25137	2.16937	-3.35744	-1.53302	3.77824	1.60394
0.885333	0.354739	-2.46261	1.75533	-0.91691	-0.47508	5.25006	0.598134
0.886	0.685115	-4.76449	0.305327	0.627859	-0.8405	4.6395	2.82802
0.886667	-0.5417	-3.1445	-0.64885	-1.15879	-1.33559	3.58069	3.22216
0.887333	0.149598	-3.00862	-1.48233	1.70144	-1.96829	7.92433	0.591371
0.888	-0.28583	-4.77631	-0.20474	4.54334	-2.05267	9.78611	0.882898
0.888667	0.32394	-4.17164	-0.08545	7.19727	-2.71249	15.3304	0.043283
0.889333	0.959559	-2.4316	-0.29989	8.5909	-3.34867	18.0043	-2.19289
0.89	1.0357	-2.25162	1.9041	1.41455	-4.79135	22.8867	1.83222
0.890667	1.64126	-3.00304	4.00373	4.08324	-3.48344	20.0308	1.17141
0.891333	3.48269	-2.77234	2.3544	4.89091	-3.3688	18.3944	-0.03168
0.892	2.61104	0.055268	2.21237	5.83611	-3.03717	17.279	0.773413
0.892667	2.2184	-0.61717	5.02708	-0.93654	-2.67209	16.5603	3.15382
0.893333	3.40535	-3.61461	4.41724	0.940391	-2.10357	17.3162	0.835537
0.894	2.67478	-0.28816	5.55566	1.12129	-2.93728	18.1991	0.75217
0.894667	1.76376	-3.19585	3.76727	-3.04061	-2.4132	12.2253	3.58727
0.895333	1.6941	-4.38915	3.58047	-3.7059	-1.87364	14.7756	2.29686
0.896	2.41044	0.103916	5.31791	-1.8582	0.517121	12.8745	1.72658
0.896667	2.76856	2.28957	3.43293	-2.83736	0.323525	11.5231	3.81728
0.897333	1.0295	1.05028	6.49924	-2.71182	0.258344	9.92676	3.57604
0.898	1.62087	1.58696	7.21664	-3.33459	0.37791	10.0837	0.698009
0.898667	2.94892	3.75514	4.62735	0.507386	0.475792	8.00266	1.4248
0.899333	3.96785	3.48063	3.92487	8.91629	0.462466	9.57513	2.64229
0.9	5.59742	1.82101	1.82186	10.4576	1.08368	3.2408	3.17977
0.900667	2.89665	1.85288	0.003854	10.4614	2.1933	3.36584	2.02323
0.901333	2.09283	-0.32314	0.146964	7.33641	2.02618	5.55993	4.41734
0.902	0.529178	3.66435	0.799365	-0.68026	1.13305	1.65071	3.26048
0.902667	1.97579	3.70121	2.63541	2.48999	0.518921	3.48103	-2.51978
0.903333	0.709749	4.04413	3.87407	0.266284	0.687457	7.43323	2.34174
0.904	1.5835	3.6624	2.83609	2.47752	-0.08933	7.95829	4.62274
0.904667	0.612262	3.02275	2.88189	0.265699	0.06711	3.85394	0.848219
0.905333	-0.6111	2.38196	0.877863	-2.89646	0.59792	5.04058	3.74919
0.906	0.233035	4.43378	5.15982	-7.77758	1.83495	0.565189	-1.70242
0.906667	1.02464	0.542185	0.718924	-3.47091	2.02541	5.05187	3.72188
0.907333	1.46422	-1.18557	1.14464	-6.09277	2.8158	5.17341	0.121195
0.908	-0.01511	1.91448	0.473168	-4.54728	2.9566	3.90104	2.14206
0.908667	-0.47074	3.98791	0.704991	-6.18418	0.867836	7.09804	4.60233
0.909333	-0.11246	3.78965	-1.60771	-6.07129	0.559388	6.95531	0.71387
0.91	-1.35862	3.61461	-2.08913	-9.0951	0.053256	3.84444	1.76982
0.910667	0.914553	0.488746	-1.49656	-8.49993	-1.30187	5.49764	-0.65521
0.911333	0.575372	0.675609	-0.71856	-8.95928	-1.04496	4.24297	-1.72227
0.912	-0.51672	-0.87924	-1.71551	-3.96051	-2.0448	3.96615	-0.65136
0.912667	-1.33767	0.414014	3.4775	-9.81902	-3.0071	1.86863	4.81813
0.913333	0.475738	-0.28089	1.05709	-13.5225	-4.59718	2.85633	-2.92638
0.914	1.35277	-1.25258	0.97985	-7.92001	-3.25959	1.27654	3.39815
0.914667	1.94549	1.41333	-0.90564	-12.3664	-4.61418	1.24743	0.506471
0.915333	1.76318	0.505346	-1.16235	-10.2181	-3.56716	-1.7604	-0.26893
0.916	1.62382	2.88116	0.403263	-7.52399	-2.64349	-0.51737	-2.72856
0.916667	1.53353	2.82979	-2.1032	-9.261	-1.42267	-0.58158	-0.50547
0.917333	1.27016	2.428	-0.85469	-9.51571	-2.76304	1.74534	-0.9063
0.918	1.01566	2.02016	-1.17256	-11.3519	-1.67108	0.84018	-0.31344
0.918667	-0.13297	-1.7804	-3.31664	-15.5396	-1.5819	-2.12592	3.62771
0.919333	-0.04735	-2.68914	0.855972	-12.2714	-2.15403	-0.34712	2.89374
0.92	0.673687	-1.80764	-1.4036	-14.4974	-0.85506	2.2922	0.546892
0.920667	1.12295	0.468286	1.25731	-10.4895	-0.56686	2.05814	2.58581
0.921333	0.341257	0.85103	2.45259	-10.6534	0.738932	1.27623	0.83589
0.922	-0.35131	2.50113	0.091213	-7.55227	1.64044	1.34161	0.2774
0.922667	-0.56628	2.46925	1.55363	-14.412	1.26503	-1.52448	0.037941
0.923333	-0.55218	-0.33508	1.89284	-10.6662	0.219266	2.67062	0.427159
0.924	0.228708	1.95194	-0.18236	-13.679	0.814673	4.09346	-1.24844
0.924667	-0.76907	-2.61329	-0.48121	-13.6174	-0.54903	5.09501	0.947681
0.925333	-0.31085	-2.74283	-2.31856	-13.7221	0.413825	-1.72148	0.753201
0.926	-1.26376	-3.15657	-0.42581	-11.2281	0.281428	1.33024	-2.08956
0.926667	-1.29978	-1.34803	-0.44672	-11.9588	-0.3326	3.32814	-0.8517
0.927333	-1.153	-0.91947	-3.67088	-12.1008	-0.94367	7.17094	0.656702
0.928	-2.2152	0.459802	-2.90775	-7.35379	-1.3194	5.60841	-0.67395
0.928667	-2.24928	1.70035	-4.41138	-12.3243	-1.5131	1.39866	-2.09983
0.929333	-1.74041	-0.04555	-2.33459	-9.36587	-3.2729	2.69997	1.02704
0.93	-1.12003	-0.02372	0.219952	-11.4135	-2.49661	4.52859	-0.15828
0.930667	-0.64938	0.499061	-1.97231	-14.8968	-3.01493	1.89356	1.11522
0.931333	-1.07623	-0.83159	-1.09673	-15.6258	-2.73549	-0.09709	0.916006
0.932	-2.03539	-3.4005	-0.26322	-15.7869	-2.5499	3.61888	2.00983
0.932667	-1.96017	-5.71476	0.074696	-10.2824	-3.18097	4.34803	2.85664
0.933333	-2.00587	-4.98651	1.58152	-7.25785	-1.56609	4.4213	1.52421
0.934	-0.58849	-2.39385	3.07261	-6.15687	-2.84511	2.90698	-0.01861
0.934667	-1.29605	0.325594	-1.09804	-1.26018	-1.60012	1.43433	-0.49949
0.935333	-3.03235	-0.62385	-1.79943	3.37017	-2.53666	5.28413	1.95321
0.936	-0.87443	-4.11386	-0.73858	4.84784	-2.43491	-3.21018	2.04843
0.936667	-1.67876	-3.39146	-2.76432	3.06713	-2.76466	2.67323	2.6169
0.937333	-1.56111	-1.03172	-4.81645	5.2566	-3.48711	-1.35337	-1.97156
0.938	-0.83837	-3.39752	-0.61113	5.41988	-3.91505	-0.02057	1.08565
0.938667	-2.01173	-4.29337	-0.61712	4.60309	-2.72165	-4.05905	0.652545
0.939333	-2.75268	-1.05079	-2.43037	3.11217	-2.49781	-1.1977	2.55686
0.94	-1.51173	-4.17141	-2.13575	4.52652	-3.38584	-1.51838	0.097819
0.940667	-2.0099	-4.38383	-2.70694	2.03553	-4.25797	0.372389	1.39405
0.941333	-2.17722	-3.19569	-2.03435	9.80435	-4.53673	-2.50496	-1.21627
0.942	-2.00323	-6.7593	-1.78266	4.59692	-4.45472	-0.07584	-0.19357
0.942667	-0.92338	-4.65533	0.683623	9.56855	-3.65276	-0.39456	-1.60883
0.943333	-1.3742	-5.21175	-1.22529	3.28434	-4.41294	-2.19861	-1.1962
0.944	-0.80347	-5.88157	-1.85072	0.252342	-4.26068	-2.38331	1.57368
0.944667	-0.61813	-4.49535	0.836578	-1.31913	-5.21243	-1.08404	-2.57755
0.945333	0.457192	-3.58587	-0.54606	-0.16513	-4.98985	-1.65874	0.574891
0.946	0.816009	-1.59893	-3.69524	-0.61016	-2.85523	-1.965	0.778368
0.946667	-0.56978	-2.33126	-3.20723	-2.60075	-3.13572	-1.17544	-0.13477
0.947333	0.848517	-0.13464	-1.84276	-3.02262	-4.97218	-2.69003	-0.51788
0.948	0.166381	-0.81389	-1.77369	-2.71536	-5.14011	0.521167	-1.88151
0.948667	0.112233	2.71781	-2.69288	-0.7273	-3.63262	0.029511	-2.92473
0.949333	-0.02759	2.80781	-4.13373	-6.13077	-2.9737	-1.12352	0.530085
0.95	-0.37938	-1.49795	-1.74395	-8.9211	-1.7496	-2.15859	-1.02924
0.950667	1.88575	-0.27829	0.49415	-9.27516	-2.01922	0.11314	-0.01052
0.951333	1.65433	-2.01516	-2.08548	-7.01204	-2.81971	-0.48584	-3.15601
0.952	1.23952	-1.15265	-1.2651	-7.03769	-2.58744	-1.03567	-1.87178
0.952667	1.54345	0.003719	1.52447	-5.98429	-1.49257	-1.37666	-0.55802
0.953333	1.30149	0.69538	3.68538	-4.91271	-0.07878	0.447491	-0.89127
0.954	3.02938	-0.51538	0.933535	-6.21775	1.58907	0.64017	-2.76336
0.954667	3.89099	0.907179	1.92087	-9.56482	0.893923	1.38687	0.109068
0.955333	5.0314	1.32874	-3.23498	-8.67621	2.79928	0.694468	-3.07118
0.956	6.5109	-0.60219	0.313294	-12.4387	3.38601	-0.27714	-1.97361
0.956667	5.34855	-1.79939	-0.89143	-9.8388	3.57422	0.424179	2.61967
0.957333	5.74058	-2.30386	-0.21205	-9.78072	2.48685	0.164896	-0.22623
0.958	3.73317	-1.75709	-0.56658	-10.9091	3.19568	0.891193	-1.34357
0.958667	3.10685	-1.35903	-4.4704	-8.7513	3.74957	2.61033	-1.16944
0.959333	2.2727	-3.2673	-1.44171	-9.70359	4.85273	2.43449	-1.52164
0.96	0.525446	-2.22939	-3.21259	-7.2619	2.42748	3.73876	-0.15681
0.960667	0.55828	-0.52167	-5.91048	-11.6729	2.19795	3.04744	-0.4253
0.961333	0.0358	-1.62203	-3.90585	-7.72282	2.54695	4.77984	0.305348
0.962	-0.62565	-4.48407	-3.35577	-6.02957	1.6462	4.86861	-0.05256
0.962667	0.192518	0.034967	-5.92176	-8.87767	1.72212	5.29711	3.00475
0.963333	0.578817	-2.02482	-2.47704	-6.01654	1.37518	2.34878	0.422736
0.964	0.293634	-1.18498	-0.13179	-6.13736	1.50729	5.44477	-1.19052
0.964667	1.83089	-0.26075	-2.23883	-9.37799	0.649028	2.30716	1.80307
0.965333	1.74162	-2.81649	-2.91938	-7.70126	0.901017	2.33046	-1.6301
0.966	1.68959	-3.77275	-4.03178	-9.09071	-1.46936	-0.71474	-2.5209
0.966667	0.362889	-1.91136	-0.02842	-9.48312	-1.44977	3.05994	2.04894
0.967333	0.183049	0.233949	-1.08878	-10.4436	-2.5346	2.97642	0.093079
0.968	1.31958	-1.66986	-1.6294	-8.33938	-2.22669	1.45997	1.11932
0.968667	-0.33882	-0.21244	0.965197	-6.9715	-3.69441	0.1115	0.451813
0.969333	1.01696	-1.23639	-1.89907	-8.19092	-4.10744	1.52649	1.22138
0.97	0.837156	1.51936	-3.76109	-11.8347	-4.34142	-0.09575	1.60699
0.970667	-1.26379	0.681523	-2.69802	-8.48723	-4.29693	2.65327	-0.98897
0.971333	-1.32551	-2.77996	-0.89827	-11.8442	-4.67916	4.99632	2.16861
0.972	-1.7959	0.322052	-3.17469	-10.8719	-5.11814	3.08545	0.879656
0.972667	-3.67034	1.40652	-3.86309	-12.7202	-4.792	1.98935	0.04207
0.973333	-3.01381	0.549491	-3.81001	-12.8767	-4.85888	0.25006	1.78987
0.974	-3.66335	3.414	-2.81984	-14.307	-4.91855	-0.62385	2.02323
0.974667	-1.08592	0.350804	-1.70932	-7.37113	-5.35835	-0.38829	0.390906
0.975333	-1.20155	-1.66516	-3.65017	-10.406	-5.61838	0.129572	-0.76727
0.976	0.289243	0.228611	-1.43187	-7.57489	-4.74573	1.80895	2.37285
0.976667	2.50468	-2.68838	-1.03064	-10.3087	-5.34127	2.44832	-0.87545
0.977333	2.67964	-0.55406	-1.67446	-6.52417	-5.77966	0.902852	-0.5574
0.978	2.03211	-0.26095	-4.17062	-10.9587	-4.25389	0.752869	1.89855
0.978667	2.36032	-0.59743	-1.56462	-6.82147	-4.55125	4.16169	0.357471
0.979333	2.80253	-1.58161	-3.10746	-7.12381	-4.75677	2.63892	-0.65561
0.98	1.66889	-6.71417	-4.41361	-7.2684	-4.72098	2.31562	-2.07972
0.980667	0.042825	-3.59126	-2.87298	-5.77982	-4.10045	0.996236	-0.7085
0.981333	-0.34925	-4.06228	1.84929	-5.77588	-4.96194	1.9497	-1.05189
0.982	-0.16453	0.72068	-3.29365	-8.29779	-4.56813	3.05446	0.391466
0.982667	-0.13761	0.178246	-0.78941	-7.70172	-5.19465	2.72185	-2.15504
0.983333	-0.155	-0.33668	-2.87964	-4.14278	-3.84891	0.037622	-0.68626
0.984	0.255784	-0.03773	0.028647	-1.69345	-4.12354	3.81031	-2.79928
0.984667	-0.75463	2.92711	-2.10232	-1.31351	-4.46775	4.5167	0.654174
0.985333	-0.2461	3.50869	-0.42619	-4.30606	-6.08339	3.07893	1.82854
0.986	-1.12626	0.695524	0.153019	-4.93944	-5.93614	-0.30922	-2.08155
0.986667	-2.01701	2.94793	-2.64886	-4.13015	-6.36616	1.34258	-0.95957
0.987333	-1.96198	2.56923	-0.59444	-5.44494	-5.47421	-1.11449	1.32171
0.988	-1.362	1.70302	-0.84499	-8.69041	-5.00324	2.29788	-2.28499
0.988667	-0.88222	0.655547	-2.80684	-7.02367	-5.06545	0.595998	0.362717
0.989333	-0.8958	-2.61407	-4.42893	0.75021	-5.57507	-0.7512	-0.74053
0.99	-1.96303	-1.12217	-2.89222	6.23595	-6.33219	-0.5676	-0.21655
0.990667	-2.37379	-2.09742	-3.31869	5.43464	-6.22404	1.33456	0.470898
0.991333	-2.32848	-0.73911	-2.56701	4.77119	-5.88694	-1.21036	-2.60499
0.992	-2.29218	-1.2978	-2.08979	2.9958	-7.29689	4.36793	-2.62345
0.992667	-1.56346	-2.49658	-5.28505	3.50793	-6.88285	3.65752	-1.03315
0.993333	-2.10904	-0.91082	-2.43866	5.80906	-5.69526	1.42351	0.202697
0.994	-0.74989	1.64839	-2.61684	3.52005	-6.24323	0.557609	1.47302
0.994667	0.459074	-1.19075	-3.55062	5.58868	-5.77211	-3.18921	-0.06086
0.995333	1.42484	-2.90151	-0.93512	11.6069	-6.70923	-3.86453	0.129852
0.996	0.987624	-0.92893	-2.74421	12.3064	-6.2873	-0.52072	-1.24626
0.996667	1.04515	-1.77699	-3.79971	8.46884	-7.19495	-0.17772	-1.788
0.997333	1.88681	2.73667	-4.63194	9.17273	-7.29631	-2.73541	-0.40347
0.998	1.69392	-3.41392	-0.69817	9.3618	-5.55654	2.70459	-1.98206
0.998667	2.35384	-1.93991	-2.26122	7.44257	-3.3979	-1.75411	-2.05022
0.999333	2.27114	-1.95115	-2.11779	12.0552	-1.6456	-1.31471	-0.37219
1	0.870266	-1.99626	-0.40393	13.8359	-1.46026	-1.20917	-2.24102
1.00067	-1.12519	-4.48898	-3.3995	15.739	-1.39003	0.338804	-1.47995
1.00133	0.502852	-0.06162	-1.22214	21.9843	-0.18878	1.20965	-1.89145
1.002	3.06551	5.40215	1.94168	27.6844	-0.07598	0.674964	-0.62396
1.00267	4.99542	9.19206	7.96869	33.7412	2.34946	5.87605	1.72818
1.00333	6.8104	11.4613	10.4327	31.7516	1.81826	7.77754	-0.14887
1.004	8.80228	14.4052	13.4384	30.7269	2.21906	16.8839	0.733232
1.00467	9.63152	15.3738	14.222	28.5581	2.46327	25.0693	3.72337
1.00533	11.4208	22.2053	11.3758	27.5065	2.92802	25.0896	0.593778
1.006	13.6875	21.9707	17.3304	26.4953	1.80781	26.805	-0.71407
1.00667	14.806	24.3572	16.6844	29.4866	1.2837	25.3725	-0.58165
1.00733	15.6943	26.8284	14.5042	22.3759	1.56939	25.2148	-0.35591
1.008	15.4662	30.9336	13.1275	25.2676	2.03582	24.4428	-0.54197
1.00867	17.1668	33.6372	14.3364	24.4147	2.87873	22.4647	-0.62041
1.00933	15.6625	30.0166	14.4057	25.9274	3.04862	25.9526	1.35506
1.01	15.8332	33.5067	16.6988	19.1926	0.999906	28.4431	2.06897
1.01067	14.5837	36.0865	14.0731	21.1263	-0.23947	26.6346	5.20281
1.01133	15.2998	38.3355	16.2365	22.8404	-1.8697	27.0845	2.06741
1.012	14.3458	39.462	15.0323	19.568	-2.63569	21.5965	2.0114
1.01267	15.9076	40.0814	15.3224	22.7026	-2.8686	25.1081	0.634246
1.01333	16.1598	38.4942	15.5355	20.2734	-3.76204	26.5817	1.60233
1.014	16.1485	39.5645	16.7688	24.4069	-3.68914	28.018	1.10024
1.01467	14.8332	42.9635	14.2663	20.5207	-1.16605	23.4556	4.73995
1.01533	15.6375	42.3807	13.8669	23.5354	0.058062	26.1875	1.16551
1.016	15.7356	41.0663	11.8075	24.4346	0.824951	22.5447	4.0076
1.01667	15.2909	42.2473	11.3692	25.777	1.34734	22.4476	2.33783
1.01733	16.1146	39.4624	11.1484	29.1635	2.11752	23.4469	2.08769
1.018	15.6693	40.3054	11.8552	28.8894	2.43621	27.0747	3.21685
1.01867	16.3061	42.5298	11.2601	25.8673	1.172	24.3131	-0.43728
1.01933	17.0309	39.8702	14.5977	30.1361	-0.73371	24.4513	0.41246
1.02	16.2406	38.3182	13.6322	28.9289	0.061599	20.899	3.89602
1.02067	16.0011	42.4842	8.01311	30.2549	0.854159	23.3715	3.48189
1.02133	16.3736	40.134	10.6298	28.3187	1.79883	21.4122	4.28143
1.022	15.7101	39.1326	10.5686	25.662	1.91629	18.375	3.24258
1.02267	15.98	37.719	9.38862	31.1146	1.48499	20.2715	1.19169
1.02333	16.4444	38.9528	8.95365	27.4738	0.633	18.5055	5.83583
1.024	17.5715	41.5213	8.04397	32.4352	-0.62073	18.5501	0.325638
1.02467	17.6524	38.617	9.17156	26.9772	-0.1252	17.0722	4.1833
1.02533	16.4597	37.9456	6.10472	29.5402	-1.57978	19.1813	4.90435
1.026	16.2112	38.8726	9.83536	28.2711	-0.8365	16.6025	3.38818
1.02667	14.3028	35.9352	9.47628	30.5716	-1.60327	18.6548	2.61505
1.02733	13.4501	40.2345	7.86066	26.2193	-1.33045	16.6037	5.95223
1.028	14.0705	41.1687	8.86287	29.5862	-2.87812	15.0198	4.54799
1.02867	14.6072	42.649	9.45373	33.9546	-2.16746	16.951	4.47357
1.02933	13.4804	41.5624	9.55843	33.9023	-3.1878	17.7854	2.73001
1.03	12.8745	41.5973	10.1683	32.4014	-2.65578	15.108	1.52659
1.03067	12.5956	38.5729	6.35659	33.8468	-3.94404	19.136	4.14858
1.03133	12.5017	38.1724	5.4318	29.8894	-3.0639	22.6385	1.86706
1.032	12.2793	38.0597	6.70213	32.777	-4.61067	20.2505	1.7302
1.03267	11.5972	35.4845	6.79836	32.7738	-2.97811	23.6651	0.90935
1.03333	9.95803	35.9111	5.82622	32.1061	-3.82766	22.4467	2.60714
1.034	11.5556	36.3924	6.48582	36.0199	-3.29577	22.3117	3.64404
1.03467	11.466	35.9096	6.52461	33.8666	-4.3006	19.0005	2.80239
1.03533	12.6865	36.0738	4.50119	37.652	-3.49622	18.5252	3.9367
1.036	12.1203	35.8925	6.77433	32.3264	-4.09088	19.2246	2.45346
1.03667	11.8205	33.3874	7.04572	31.8457	-4.04976	21.0629	4.26837
1.03733	14.1592	34.7007	3.70569	35.6538	-3.20089	20.4369	0.845577
1.038	12.6568	36.8295	7.89055	33.0719	-4.5963	21.7537	2.73332
1.03867	13.6042	35.2223	6.7309	34.1191	-4.7778	22.8481	3.85512
1.03933	11.353	32.8743	5.64295	32.7054	-4.76818	25.5936	6.52849
1.04	13.5174	33.8153	5.48564	33.3997	-4.51845	25.1634	1.86915
1.04067	12.8404	32.2457	3.63389	36.385	-5.54868	22.6161	2.23836
1.04133	12.7474	28.8979	5.7602	32.437	-5.79508	20.2844	3.99487
1.042	10.8664	35.0002	6.50889	29.0877	-5.37197	19.7919	3.29705
1.04267	10.9971	31.9692	4.34391	28.7897	-3.76522	23.2619	4.46629
1.04333	10.9788	29.6699	4.79288	31.1076	-2.79632	22.855	1.47472
1.044	10.9235	31.5188	5.70657	32.9061	-2.01698	23.1279	1.83294
1.04467	10.0197	30.6469	3.30761	32.2482	-1.89164	23.964	4.24411
1.04533	9.98028	27.8742	4.87189	29.076	-1.62663	20.4524	-0.72724
1.046	9.71622	26.2779	7.18505	34.2515	-1.58095	21.6548	3.30353
1.04667	9.98941	25.988	3.20695	28.5278	-1.8889	20.5084	5.06412
1.04733	8.95657	27.7019	4.93297	33.5528	-2.14673	20.2394	2.19368
1.048	7.2388	25.2824	5.08019	29.9053	-2.60282	21.7408	3.98434
1.04867	8.52954	26.7116	2.7275	29.4861	-4.34505	17.1615	0.296188
1.04933	6.87424	27.824	4.71816	35.1156	-3.86825	18.861	5.32653
1.05	7.0174	27.5895	6.13814	30.2943	-5.31237	18.6405	3.11
1.05067	8.16861	27.4488	5.50277	37.8773	-5.27679	20.672	3.32565
1.05133	8.45409	29.5251	4.01251	35.7048	-3.71565	22.9389	4.37871
1.052	7.05184	27.5863	3.98786	32.7405	-2.82685	22.8641	-0.36779
1.05267	6.97114	25.3525	2.5119	37.2064	-1.6562	20.1483	1.1003
1.05333	6.76235	23.0655	3.79903	34.6633	-0.96702	22.2685	2.65613
1.054	6.92554	28.1794	4.99381	33.3493	0.157648	16.8579	3.28881
1.05467	5.16606	24.8486	3.04592	33.3453	2.18038	17.7626	1.59769
1.05533	7.24369	21.1333	6.61832	35.0742	2.6068	15.0609	4.04785
1.056	7.4945	25.4262	3.45156	34.4818	2.94582	19.4432	2.45267
1.05667	7.36873	21.253	3.18137	35.1267	3.22076	21.0576	2.85412
1.05733	7.33224	20.4595	4.09154	33.6664	2.24927	24.1161	1.90689
1.058	7.59725	22.8562	3.43006	33.8683	-1.51562	22.8668	3.90051
1.05867	9.00276	23.541	1.05359	32.0154	-1.83739	23.5644	2.37077
1.05933	11.0605	22.71	1.18284	32.7332	-2.95532	26.4738	2.63569
1.06	12.3629	22.5357	2.26401	31.5984	-3.62084	24.977	0.781619
1.06067	11.5146	21.956	3.37726	33.6566	-2.75517	22.9112	0.736205
1.06133	12.6366	19.0554	0.967542	33.1938	-1.91332	22.3612	1.36953
1.062	12.2058	17.3401	1.92464	31.3472	-2.55907	19.024	-0.2119
1.06267	10.4622	22.0986	2.11237	33.1542	-3.31108	20.9523	3.61687
1.06333	9.27919	16.8324	2.22492	32.7794	-3.31719	23.5355	6.21052
1.064	8.3932	20.8144	3.53208	35.218	-3.92892	19.5576	0.322543
1.06467	7.26964	20.3581	4.35236	31.7932	-4.98941	22.1058	1.39855
1.06533	7.99768	18.6159	7.63613	36.078	-4.67426	21.1209	2.09812
1.066	7.40781	18.6085	4.85588	35.6366	-4.83183	19.6467	2.67958
1.06667	8.0776	13.7872	2.46776	31.5872	-5.01373	17.9783	2.15513
1.06733	7.17447	16.9853	5.11722	29.3724	-4.75667	17.3625	2.63022
1.068	6.49524	15.4858	2.57702	30.7724	-6.05692	18.361	1.42862
1.06867	5.51048	17.695	1.73801	33.1797	-5.97394	16.5786	3.47353
1.06933	4.79443	17.7411	0.568631	29.0419	-5.63922	15.4646	-0.35337
1.07	5.41824	16.8154	2.62708	33.1102	-5.6795	17.4256	1.58767
1.07067	4.9894	15.8594	3.61697	33.2954	-5.84739	19.0235	0.596408
1.07133	5.12802	13.7096	1.50028	30.8863	-5.57319	19.1452	0.74165
1.072	5.7879	16.7915	0.675119	34.3306	-5.08378	18.7615	0.531916
1.07267	4.306	17.4684	0.155647	31.7408	-2.88559	18.9155	2.00171
1.07333	4.92073	13.113	1.82594	32.3939	-0.32279	19.4174	2.4269
1.074	5.10959	18.4184	1.22691	27.0674	0.701345	17.4272	0.948036
1.07467	4.89149	13.9073	-0.80163	32.3075	0.924892	18.3187	3.5152
1.07533	5.04994	16.6913	0.967336	30.0283	2.45062	18.4827	2.79638
1.076	3.78363	15.2306	-2.45218	31.2806	1.77929	15.7789	1.2709
1.07667	4.44961	13.6215	0.300304	33.8909	1.74507	16.0024	1.34332
1.07733	5.17188	13.539	0.167332	28.7499	2.15402	13.2597	3.90604
1.078	5.24678	13.0048	-0.41831	36.125	1.54809	15.0928	3.94767
1.07867	5.79103	13.3668	0.355029	31.0647	0.172537	14.0604	1.43627
1.07933	5.40932	14.3562	2.90637	35.0736	0.050542	17.2623	2.94596
1.08	5.27395	12.699	1.80744	34.3344	-1.64255	15.7601	3.25591
1.08067	3.8282	12.955	2.54549	37.3441	-3.16239	17.0848	2.83273
1.08133	4.87832	11.14	-0.3583	36.2813	-5.00018	13.2226	2.24476
1.082	3.53979	9.20358	1.74731	35.1032	-4.13864	16.7278	4.19194
1.08267	2.55691	12.8187	2.38702	38.328	-4.08434	16.7181	4.27887
1.08333	2.94983	12.8033	2.92792	34.4103	-3.81116	15.4036	4.99483
1.084	3.0387	11.1517	3.939	36.0563	-3.82962	17.3682	3.77152
1.08467	2.275	13.45	2.64943	32.8604	-3.9606	15.3039	3.9346
1.08533	2.80927	15.3757	2.7922	36.4218	-3.43787	15.6804	1.7121
1.086	1.98848	8.95163	-0.18129	32.7207	-5.15333	15.0906	2.02863
1.08667	2.6584	11.8529	1.49011	36.4035	-4.01765	13.5457	-0.51742
1.08733	3.11	10.2363	2.65262	34.5273	-4.78405	15.2772	3.56644
1.088	2.65278	10.9036	1.9236	33.2376	-4.5285	15.0021	2.67609
1.08867	2.23253	8.82309	1.57569	30.5412	-3.3666	16.6788	3.00818
1.08933	1.55114	10.6669	1.66158	33.9141	-4.54273	16.5511	5.17999
1.09	1.34688	10.7747	2.15649	30.1309	-4.72495	15.9859	2.95149
1.09067	1.71755	7.60289	5.17598	27.7498	-4.29269	16.0792	5.02433
1.09133	2.47022	10.1068	2.39889	31.8937	-5.16846	15.1714	3.89352
1.092	1.76258	12.3888	2.06079	32.3684	-5.23094	13.3466	1.49986
1.09267	1.88861	9.71755	2.23449	31.1494	-6.99805	13.0476	2.20535
1.09333	2.42032	10.4152	2.93239	33.8475	-6.56117	12.0831	5.42907
1.094	1.45955	9.52851	5.47767	31.8874	-7.1481	10.1634	2.40378
1.09467	1.69357	4.05903	3.38169	31.4409	-6.81475	13.2054	1.51651
1.09533	1.43617	8.66271	3.81632	34.5552	-6.9783	17.4082	1.22104
1.096	1.25264	9.37491	0.637494	36.8057	-4.90392	12.5127	-0.91531
1.09667	0.302257	9.74754	6.06623	33.3946	-1.80627	13.5899	4.76259
1.09733	0.063187	13.1933	6.83164	36.394	-0.02138	15.3459	5.2109
1.098	-0.13463	6.13786	2.8542	31.8359	0.721744	13.8661	3.43519
1.09867	-0.0917	7.56892	2.90382	33.0907	1.02469	12.6333	1.9233
1.09933	-0.60623	7.3355	6.79048	32.9872	2.54904	15.1387	3.18992
1.1	-0.19908	8.19183	6.08657	29.1826	3.53924	22.4666	4.20767
1.10067	-1.37649	10.6685	6.01941	31.3245	3.63403	19.4746	0.717004
1.10133	-0.07323	8.71866	6.17152	31.9386	4.72797	19.2436	2.8202
1.102	0.431565	5.45489	4.59366	33.8631	4.71655	15.5997	2.30706
1.10267	-0.30289	5.96625	7.09609	33.5287	4.57432	16.8888	1.37156
1.10333	0.248459	7.70158	7.41542	29.4841	5.05152	15.0738	3.50018
1.104	0.678221	6.83707	1.77359	33.3675	5.70554	15.8983	3.71719
1.10467	1.1029	10.5893	7.44087	35.1009	5.51345	12.7231	6.66273
1.10533	2.11382	9.53449	4.44146	36.3395	5.20398	15.4195	1.60073
1.106	2.50269	6.46834	6.15033	35.151	2.57273	17.2204	2.38842
1.10667	2.59826	6.12477	7.84513	36.7512	3.10054	14.7068	-0.95043
1.10733	1.63623	7.33248	3.13194	35.9647	2.23849	12.4505	2.5535
1.108	2.16631	5.4314	6.03002	36.0049	3.07767	13.0364	4.31571
1.10867	0.874631	11.4831	4.2733	37.1863	4.60062	15.1082	0.45405
1.10933	0.561237	6.75303	3.40413	37.9265	1.9649	15.5588	3.19744
1.11	0.940138	5.54087	2.157	37.1209	3.49612	16.3256	2.19837
1.11067	0.986608	5.20957	5.24538	32.9495	4.32019	14.1335	0.350657
1.11133	0.664854	3.20687	1.80776	33.4821	4.01876	15.3128	1.88667
1.112	-0.12458	7.60342	1.43104	33.7575	4.18794	13.5572	2.46846
1.11267	0.04891	4.95891	4.0684	38.634	4.1225	12.496	0.621016
1.11333	-0.1324	5.12151	7.11766	33.8567	2.53751	11.7794	3.30992
1.114	0.160357	9.18398	5.55952	28.0197	2.66053	12.668	5.0433
1.11467	1.44774	6.785	2.84353	35.1884	1.48264	14.3226	2.65054
1.11533	0.086354	5.05337	1.22507	32.3961	1.50061	14.925	1.77218
1.116	-0.75207	6.54257	-1.24493	29.9358	0.063068	15.3947	4.25463
1.11667	-0.96394	6.00249	-2.45139	30.8139	1.05838	16.8196	5.06122
1.11733	0.290369	7.11947	-3.61947	31.9153	0.695733	16.578	4.29784
1.118	1.27155	2.60946	-3.55194	32.6551	1.41191	13.752	4.80352
1.11867	0.369899	5.37244	-3.2214	33.1597	0.874778	15.1586	3.60251
1.11933	0.980586	9.67401	-3.03323	30.689	1.76201	12.3071	2.3988
1.12	1.45788	4.01519	-3.29252	34.2929	1.80018	15.0005	5.81127
1.12067	1.38308	6.20915	-1.20767	30.6948	3.62591	13.1561	5.47568
1.12133	-0.27411	3.24368	1.28521	33.5682	2.69287	14.9024	4.78222
1.122	-0.26408	4.29408	-1.34748	33.3561	3.59448	12.2964	3.12005
1.12267	0.162934	5.17191	-0.14538	31.823	2.91403	11.6713	2.71919
1.12333	-0.18033	1.92316	-2.891	32.6559	2.33545	13.1102	2.80739
1.124	0.681236	6.00652	-2.0166	30.3017	2.3791	12.8475	2.38766
1.12467	0.96183	3.3834	-1.49967	31.5849	2.97945	17.2041	4.5504
1.12533	1.62516	4.84125	-0.59782	32.4155	2.08233	12.9657	3.47789
1.126	1.5589	2.30236	-2.62113	34.2377	1.98314	13.9875	7.7073
1.12667	1.08913	3.20242	1.16313	33.9433	1.37382	12.0155	1.56606
1.12733	2.1529	6.90472	-0.49616	32.9604	2.2445	15.0582	3.96383
1.128	1.1703	1.90299	5.01405	33.4128	2.41832	15.1015	3.03395
1.12867	-0.16286	1.51211	2.4857	33.1281	2.2189	14.6768	6.379
1.12933	1.0111	1.07255	3.54742	28.0453	1.29773	15.7382	2.41572
1.13	0.176536	0.744894	5.20179	30.6787	1.83703	11.827	3.57066
1.13067	2.02795	1.18636	3.16042	27.8761	0.631282	14.5905	4.56263
1.13133	0.746427	2.63529	4.10224	30.9284	1.05796	16.2051	4.70004
1.132	0.165862	1.67516	5.92276	34.6153	1.76774	13.7037	3.70875
1.13267	0.477268	1.54063	5.86894	35.1885	3.56122	16.3494	5.09811
1.13333	0.431944	2.63507	6.51324	31.5746	2.36925	15.6479	2.83054
1.134	1.19433	4.23165	4.67551	35.0051	1.48321	13.0237	5.834
1.13467	0.436701	-2.42531	5.22832	33.7069	3.50274	12.5882	0.473725
1.13533	-1.57955	4.31537	5.39509	29.8734	3.75437	13.8898	1.07969
1.136	-0.62592	0.857891	7.17362	34.261	5.11315	14.0293	4.8345
1.13667	0.241723	2.31008	4.91786	35.5585	5.7642	12.5162	3.62019
1.13733	0.444871	1.64799	6.30517	34.3996	7.57991	13.5359	2.30996
1.138	0.722406	0.623375	3.43249	32.4635	6.9871	16.1596	3.37094
1.13867	1.32463	4.25954	5.45331	27.2281	7.41286	15.1156	2.77344
1.13933	0.729894	4.51207	3.79856	29.0577	6.54296	13.357	2.94855
1.14	2.43149	5.25716	4.85206	31.4734	6.29779	13.7128	6.13233
1.14067	2.62188	4.42843	4.4409	30.016	6.91473	15.8617	7.2596
1.14133	2.70851	3.98464	4.11653	31.9651	5.82791	13.7473	4.09033
1.142	2.35402	2.27299	3.22567	30.3292	5.83699	13.4992	2.98107
1.14267	2.65464	1.8324	2.78205	27.2008	5.67809	13.24	2.23321
1.14333	2.64933	3.27094	1.39141	29.9823	5.57291	11.3553	2.63694
1.144	3.89893	0.476784	3.7673	33.301	7.24442	12.0302	5.14466
1.14467	4.93347	1.68357	4.7122	29.5786	4.97529	11.8721	2.32836
1.14533	3.86111	0.968374	6.55111	28.2906	4.70372	14.5059	3.77686
1.146	4.28371	2.72135	4.76104	31.1934	4.91203	12.6022	5.52503
1.14667	5.16451	2.79691	9.6825	29.7728	3.90741	11.3419	3.88523
1.14733	4.58045	4.61504	8.70235	31.4747	4.49908	13.4755	5.80142
1.148	5.70141	-1.42445	6.93407	30.0727	4.7912	13.0755	4.60558
1.14867	5.3229	2.40702	9.14687	34.8773	3.58686	13.6291	1.58937
1.14933	5.23441	0.783269	9.88002	31.7789	3.83164	14.8077	4.89194
1.15	5.57129	2.55112	5.89401	32.4522	4.03574	13.7817	5.06317
1.15067	6.47704	1.13639	6.12305	30.4378	5.55025	12.4154	5.45892
1.15133	5.27729	0.70092	6.80938	29.8811	7.25885	10.4399	3.5392
1.152	5.45125	2.32742	5.0412	28.0356	6.55872	11.9993	3.9171
1.15267	7.17419	1.20945	5.20332	28.38	7.32137	11.5679	1.43604
1.15333	8.80726	1.6727	7.99065	27.6533	7.86088	10.2922	-0.39332
1.154	9.3682	2.02543	7.95094	28.5491	7.53754	12.4244	2.52273
1.15467	9.01874	0.869172	6.0441	27.3332	8.27905	10.2669	3.33689
1.15533	8.3737	0.274148	6.52261	28.071	8.19067	7.67978	2.08579
1.156	8.78398	0.644598	5.96066	25.6337	6.9217	12.347	1.11851
1.15667	8.00714	3.14608	6.69994	30.2508	8.35919	11.9045	-0.24249
1.15733	8.57203	-1.71321	6.68212	25.8891	7.66223	13.7083	-0.51324
1.158	8.07337	0.838713	4.84766	30.4536	7.52816	13.7679	0.178426
1.15867	7.24453	-3.1427	3.22809	30.1995	6.21823	13.6425	3.51961
1.15933	6.7367	0.817655	5.16889	30.5633	5.32205	12.7841	2.41916
1.16	5.93764	-1.25718	5.25387	33.0198	6.06571	13.8211	3.69982
1.16067	6.1388	-2.40499	5.14373	32.0254	5.33242	11.8309	2.24069
1.16133	4.86721	0.891693	6.71828	37.1309	3.10353	11.76	0.933938
1.162	6.83693	-0.72422	9.67444	31.8308	3.68453	13.9662	2.12073
1.16267	4.8747	0.356002	8.26546	32.8703	4.94747	12.5484	1.34913
1.16333	4.70892	2.72073	8.44525	31.9816	6.29917	12.7155	4.36826
1.164	3.75846	0.814846	10.0861	31.4466	5.71223	12.6286	3.27008
1.16467	3.4499	-0.40889	10.187	31.956	4.2048	12.8058	4.63864
1.16533	3.57131	-0.00586	9.24949	28.2648	2.69057	14.506	2.92474
1.166	3.57065	1.97553	6.77443	33.9431	3.91153	12.5816	3.26448
1.16667	4.03262	-1.56633	8.01279	32.2324	1.77038	10.5707	2.51075
1.16733	2.94868	-3.22927	7.10011	33.8459	2.77436	16.0993	1.56968
1.168	1.42516	-1.00189	7.0061	33.4809	2.83879	12.8822	0.917787
1.16867	3.09984	0.889369	5.62583	33.2463	1.45319	12.2359	1.15546
1.16933	2.90591	-3.99303	9.28011	35.3578	3.5728	13.715	3.70146
1.17	2.66786	-1.87566	2.1002	32.3031	3.49891	10.4762	2.70235
1.17067	2.69756	2.69134	0.804432	40.4928	4.84215	11.5571	1.17935
1.17133	3.27758	-1.84155	1.03317	36.8966	6.96208	10.8635	0.190551
1.172	2.23388	0.715923	0.14452	37.5251	5.52294	11.3254	1.78705
1.17267	1.12573	-2.72296	-1.23848	33.3216	4.41929	11.3008	0.654544
1.17333	1.77964	0.178391	0.044531	34.7944	3.36558	11.6969	0.382453
1.174	2.90846	2.2881	1.96208	34.6046	2.88455	11.7363	3.79046
1.17467	3.11413	-1.59529	2.88056	35.7119	2.92791	12.478	3.16337
1.17533	4.88165	-1.44611	4.9357	35.911	0.699027	13.6901	2.17794
1.176	3.88234	2.90281	4.06432	31.7758	1.91208	11.8321	4.30107
1.17667	3.02487	3.86576	5.9147	29.3351	1.83059	13.252	4.44508
1.17733	3.56056	-0.4483	7.41861	29.0197	3.58747	8.45922	4.69744
1.178	3.6521	0.150835	7.78059	33.7959	4.30037	11.6883	2.20011
1.17867	3.98157	-1.59626	4.72764	33.9962	2.31384	12.8987	1.24401
1.17933	3.09655	-4.42987	4.64381	35.079	3.14067	8.38924	2.49392
1.18	3.26609	-2.4938	4.17459	33.4922	2.13416	10.8477	5.93953
1.18067	3.57315	-0.10439	6.5021	30.7363	0.878396	10.6217	2.84861
1.18133	3.54319	4.21461	3.97382	32.11	2.81648	7.22362	2.15932
1.182	5.21638	0.983671	0.719642	31.1596	2.29629	11.6197	2.67653
1.18267	5.01083	0.779969	2.51154	35.4943	3.74557	13.2999	4.42575
1.18333	4.09743	0.913006	2.20401	29.5232	4.12192	14.3842	4.39327
1.184	5.76188	-0.18057	2.63022	29.9912	4.15393	15.0018	0.550077
1.18467	3.84556	-0.55741	2.82959	27.9845	3.36689	14.8659	1.31733
1.18533	3.89916	-1.65032	1.38254	27.5027	3.73149	14.7597	0.324017
1.186	2.0241	-1.31325	1.33803	30.2295	2.06017	12.8064	1.40026
1.18667	2.43726	2.99464	1.7807	28.9395	1.12535	12.6725	5.08276
1.18733	3.90204	-2.87299	0.441033	28.7067	1.27285	13.2882	-0.25148
1.188	4.12923	-0.70417	3.76855	27.3489	1.40981	11.6384	1.30896
1.18867	4.23468	-0.29866	2.12439	26.4604	1.45893	12.1327	3.89871
1.18933	5.11364	0.533727	2.08333	26.2829	2.38218	14.5003	0.350481
1.19	2.93017	3.88411	1.97717	25.1305	2.17298	11.2079	1.36544
1.19067	4.1729	0.637574	1.70099	25.6615	3.68791	11.3723	3.83962
1.19133	4.43936	1.73518	3.95047	33.7771	4.22276	12.8066	3.95636
1.192	5.80589	0.431325	3.61737	26.47	3.16967	11.202	3.12199
1.19267	4.63197	4.81629	0.028941	25.8356	3.51279	11.3646	3.72713
1.19333	3.62084	0.076396	-1.44788	27.187	3.42881	7.3772	2.78224
1.194	2.2713	-0.50346	1.09898	26.1872	5.23064	8.98274	2.67896
1.19467	3.61356	-3.26839	-1.7301	26.7412	6.79494	11.3623	1.49468
1.19533	2.44585	-0.22922	-2.02502	25.6555	6.34645	11.8026	0.407526
1.196	2.33881	-0.41041	-0.56969	29.1927	12.0328	12.1065	3.58337
1.19667	2.80951	-1.15315	-1.83093	34.7722	14.1275	10.9787	3.91062
1.19733	3.14684	-1.66367	-0.41553	33.9017	14.54	12.4139	1.52714
1.198	2.89448	0.511441	-1.77749	34.1592	15.8856	10.9591	3.57335
1.19867	2.62498	-2.39222	-4.50888	37.0727	15.9642	10.8229	4.94309
1.19933	3.09405	-1.25931	-1.91783	33.0856	15.5392	15.1376	2.01373
1.2	4.24501	2.59238	0.762192	34.1788	15.4053	11.7001	0.985712
1.20067	4.24064	0.006355	2.69784	29.8608	15.7172	10.9041	2.34573
1.20133	4.77924	0.806992	4.49235	28.6114	12.8755	13.3422	3.12323
1.202	5.73156	0.147382	2.79244	29.6561	11.7515	12.455	-0.06696
1.20267	4.08627	-0.69316	3.88952	26.4213	10.4522	13.5096	1.50017
1.20333	4.20511	-1.53232	2.93081	26.5941	8.43953	12.6113	2.68716
1.204	4.40106	0.783205	3.49773	26.7678	9.60186	13.6757	2.22492
1.20467	4.71497	-0.39966	4.36148	28.7909	5.8634	11.651	2.78034
1.20533	5.28929	3.47145	1.34936	24.3725	4.09215	10.4254	4.43416
1.206	7.02097	-0.51125	1.03751	22.9899	5.56614	12.3536	2.36083
1.20667	5.96809	0.558905	0.312026	24.6974	2.57968	14.4155	3.19868
1.20733	6.65112	0.101425	-1.25187	24.005	3.17961	13.9411	1.1262
1.208	6.90413	-1.71465	0.837437	21.5193	2.86056	15.5421	2.46049
1.20867	7.42516	-1.87204	-2.15782	26.8874	0.798583	13.4826	4.27276
1.20933	8.47647	2.86691	-1.68314	24.4029	2.31377	13.3446	3.11236
1.21	8.44889	4.01874	-1.53852	22.8559	5.46231	13.5822	5.4816
1.21067	7.5483	2.1053	0.019247	22.5917	2.50822	13.2412	4.07619
1.21133	7.14728	0.933266	0.083115	21.4086	0.936401	12.5396	3.12306
1.212	6.47631	2.50934	-0.53097	21.6755	1.90162	11.8674	5.86845
1.21267	6.86306	-0.63723	0.559284	27.0706	1.37572	13.4699	3.29208
1.21333	6.48862	1.19961	0.392125	24.4992	4.14996	10.4101	2.46413
1.214	6.62431	1.83014	2.22088	24.3819	6.2093	12.5413	3.8704
1.21467	4.92986	0.949936	4.88602	25.6963	7.08223	11.7624	0.829058
1.21533	4.90726	2.22859	4.45948	22.8718	9.81014	15.3063	2.12294
1.216	2.75763	1.02549	4.64175	24.0472	10.838	13.9379	2.61946
1.21667	3.2783	-0.57426	5.06614	22.1855	12.5529	15.1131	0.317694
1.21733	3.68529	-0.6533	5.01384	23.7406	14.5249	14.3307	1.85645
1.218	4.43258	2.9875	2.47314	27.1231	15.7882	13.7055	0.076355
1.21867	2.87462	0.033922	6.06322	24.5495	15.8368	16.39	1.9828
1.21933	3.77097	-2.15582	4.03955	21.474	16.7616	14.0013	3.95757
1.22	3.73746	-0.63978	3.80923	24.1752	14.9828	13.0629	4.02754
1.22067	2.86378	0.011304	3.52303	27.8502	12.2116	11.0299	-1.31214
1.22133	3.93864	1.18464	3.05028	24.6006	12.2376	12.8537	1.78414
1.222	3.57213	-1.5862	3.43688	22.5538	8.16759	15.3304	3.80133
1.22267	4.8923	-4.75871	5.6067	25.0179	5.55579	13.762	4.52917
1.22333	3.64406	-2.48795	5.75585	28.9388	5.62228	10.898	2.92692
1.224	3.84519	-0.40565	6.75066	22.8818	3.88396	13.2513	2.0043
1.22467	2.7734	-0.01136	5.7749	27.2982	4.02334	12.4954	2.6559
1.22533	2.52366	-1.18206	4.99192	19.934	4.95042	14.8954	3.27504
1.226	2.1228	0.009513	3.75047	18.9183	3.83483	15.7057	0.356464
1.22667	2.40872	-6.66652	3.57398	25.638	3.83435	12.5919	1.29875
1.22733	4.00437	-1.17152	4.29856	24.0465	3.29037	11.6348	2.55549
1.228	2.86876	0.983454	4.3493	23.5132	2.80545	14.9227	2.53693
1.22867	3.64304	1.87938	3.22699	26.6748	5.70502	14.4821	-0.04883
1.22933	3.22538	3.38814	4.50038	23.1447	7.0011	14.0986	1.42599
1.23	3.37199	-3.6384	4.27319	19.4548	6.22121	16.3126	2.77366
1.23067	3.69533	1.63828	3.96702	22.5961	7.06107	17.2743	1.63254
1.23133	5.51407	0.251073	0.244651	25.5599	6.83454	19.1255	4.28939
1.232	5.39521	-1.77397	2.36898	29.1909	6.42391	15.4051	1.03625
1.23267	6.83889	1.2545	3.11439	27.2459	6.0619	15.3524	2.07522
1.23333	5.26275	-1.00521	1.52488	22.0662	7.42535	16.8784	1.40562
1.234	8.28095	-2.26097	0.118406	25.0371	7.5239	13.6971	2.88446
1.23467	8.50042	-1.30784	-0.46188	27.1114	8.10874	20.3195	2.18841
1.23533	11.677	0.118316	0.962223	25.5233	8.16558	16.1482	2.18087
1.236	11.4695	0.29668	2.9778	25.938	8.26819	15.516	-0.04652
1.23667	11.0996	4.07398	3.12592	26.4732	8.86858	17.1977	2.37582
1.23733	11.1999	1.97854	1.56841	27.1299	8.34753	15.2331	0.761424
1.238	11.1808	-1.09207	3.84999	27.3005	8.69802	16.7541	1.99945
1.23867	11.6782	0.0643	1.19002	28.5858	8.01745	14.1621	5.51577
1.23933	11.1848	1.09421	1.63476	27.8997	7.86095	14.4032	1.10115
1.24	10.0071	1.84112	1.13149	29.7815	6.76701	16.2273	2.60807
1.24067	10.2224	3.33206	1.22949	25.8895	6.47734	14.9879	2.72565
1.24133	10.1709	1.0802	1.49006	26.3139	5.42708	11.6258	4.62971
1.242	9.51918	-2.45652	-0.70568	24.6394	3.59291	11.3965	2.86396
1.24267	9.655	-1.11299	3.5826	27.3762	2.4356	15.8908	2.37423
1.24333	8.66674	1.03449	1.11155	25.0967	4.04338	10.9446	2.19566
1.244	8.49592	-0.05389	2.36332	26.0118	4.6854	13.8751	1.40852
1.24467	8.25089	1.43601	3.58806	24.0368	6.6793	18.3721	3.53033
1.24533	6.21654	-0.70293	0.835371	26.3	7.15972	13.4512	3.40894
1.246	6.09756	0.275273	-2.04287	26.0062	9.23503	16.4901	6.18032
1.24667	6.64523	-0.18209	0.705098	21.6797	9.06671	17.8323	2.97778
1.24733	7.17602	-2.56405	-0.94473	26.1063	11.4079	15.104	2.81399
1.248	6.41343	-4.95472	-1.6599	22.8085	9.77518	15.9677	1.80668
1.24867	8.15363	-2.61964	0.156457	23.1147	11.3074	15.6512	1.06954
1.24933	7.32325	0.974385	0.354733	22.0216	9.00917	16.6009	2.12462
1.25	8.94881	-0.20891	0.02272	23.1989	8.18566	14.0599	3.93431
1.25067	8.25486	1.58863	2.77323	25.0082	6.39751	15.0509	2.55803
1.25133	9.93994	-3.19552	-0.54733	26.7054	7.28844	15.4515	2.73173
1.252	8.97312	-1.54448	-0.22364	23.4782	7.05261	15.4825	4.35011
1.25267	7.02265	-1.89085	0.26163	22.1525	8.34054	15.921	0.865105
1.25333	6.41366	0.71002	0.231905	22.3982	8.91629	14.8699	1.97794
1.254	6.71493	0.269646	-3.55894	24.2203	9.01868	16.7936	3.04334
1.25467	7.8412	0.243476	-0.09026	17.3699	8.76687	13.6056	2.52057
1.25533	7.95496	0.557597	-0.0138	23.3425	10.1388	14.8203	3.91928
1.256	8.04543	-4.4192	-1.37007	23.5843	11.059	16.413	2.32687
1.25667	8.65694	-0.87634	-0.32538	23.9792	10.9895	13.7044	0.550526
1.25733	9.11528	-0.67189	-0.15538	23.1497	12.1668	10.7119	3.19511
1.258	8.29315	-1.57391	-1.52327	25.7151	10.3278	10.9667	1.7546
1.25867	4.8753	-0.06169	-0.54488	19.1372	10.3647	11.5872	3.97857
1.25933	5.85121	1.75924	-1.54368	22.7566	10.7894	13.5281	2.96152
1.26	8.93121	0.733871	-2.68377	18.8058	8.75106	12.5857	4.19454
1.26067	9.63612	5.54828	-1.66368	23.3417	9.18769	14.0027	-0.02857
1.26133	7.6313	2.58552	-1.4089	23.3488	8.43127	10.0074	3.38869
1.262	8.0776	-1.1581	-1.56272	22.1116	8.81265	9.92807	5.62532
1.26267	8.9302	0.957854	0.581287	24.9278	7.93467	14.6195	3.2479
1.26333	7.93156	-0.50801	-1.56778	23.7527	8.30039	13.1755	4.66596
1.264	6.98096	-1.04794	0.873026	19.1844	7.327	11.5545	3.58166
1.26467	9.37534	-2.2163	1.09707	20.6868	8.16152	16.8304	1.9058
1.26533	7.22971	-0.71942	2.00769	21.1217	7.73216	14.0615	6.00674
1.266	7.94686	4.10692	0.427641	24.9061	9.06646	11.8567	5.53749
1.26667	8.25727	1.51039	2.27275	24.6459	7.00039	14.1534	5.25122
1.26733	7.43656	6.13752	1.75141	25.8613	8.33579	13.3234	3.96365
1.268	7.37653	1.8927	-1.59219	29.2111	9.72226	17.1346	4.49875
1.26867	7.49266	0.66498	3.06297	28.2021	10.0169	18.4935	3.79462
1.26933	8.27021	3.8755	-1.9324	28.2678	9.89267	13.5044	5.1369
1.27	9.34631	2.4217	-1.50419	27.8641	10.7611	16.0503	1.71068
1.27067	9.40463	0.256611	-3.31591	23.11	10.5886	13.151	7.69046
1.27133	9.13754	2.41052	-2.07384	26.376	11.6897	12.4961	5.03513
1.272	9.36258	0.357325	0.815997	21.7325	10.1343	17.7502	1.21693
1.27267	9.82082	-0.2747	4.6362	30.9181	10.3686	11.6134	4.91428
1.27333	10.15	1.37899	4.75355	25.3017	8.36435	11.4836	2.84491
1.274	10.3008	3.37705	7.59646	21.7332	7.76099	12.6217	3.0332
1.27467	10.217	1.36942	7.01924	20.8262	7.52498	13.5244	6.45481
1.27533	9.77081	1.16531	6.21756	24.8468	8.46624	12.8689	5.34999
1.276	10.1922	1.88078	5.13027	28.3154	8.99252	11.0866	2.38607
1.27667	8.57325	-0.00126	4.29831	27.8848	9.33189	10.0694	3.36854
1.27733	9.06652	-0.73517	1.71834	27.6855	11.0475	10.1076	1.42317
1.278	8.0518	1.27916	-0.03879	25.1558	9.81481	10.9477	5.74762
1.27867	8.20429	2.09441	0.942545	24.173	9.84808	12.1868	5.03787
1.27933	7.56192	4.35324	1.95233	27.7018	8.99779	12.6174	0.839016
1.28	7.74311	3.36533	0.077502	24.8004	7.88816	14.9209	1.71321
1.28067	7.18195	3.69346	2.77591	25.2208	7.88224	13.8794	4.03729
1.28133	5.7488	1.68125	3.16996	28.5078	7.44224	15.2811	2.58638
1.282	6.06703	2.74563	3.6873	28.0262	5.70779	14.1613	4.90952
1.28267	4.95421	-0.40277	2.64447	28.9486	4.35382	14.4252	-0.39575
1.28333	4.51083	0.76598	-0.09373	24.9471	5.20197	13.7924	4.40437
1.284	3.32276	-0.06138	-1.58191	24.2477	3.97743	12.1507	1.43678
1.28467	3.68267	-0.0512	-2.91311	27.102	2.69746	12.3637	-0.60232
1.28533	3.46663	2.48804	-0.78007	21.9974	1.31944	13.9534	1.94064
1.286	2.77703	2.89541	-0.98597	29.1763	0.706808	15.9951	1.46662
1.28667	3.07328	0.655415	-0.64989	22.2624	1.73591	16.0161	2.4828
1.28733	4.94212	0.185835	-3.45633	16.9119	1.42676	18.3913	3.95542
1.288	4.21163	0.676104	-0.97848	19.5157	0.136697	20.1942	2.21211
1.28867	3.55417	-1.83731	0.101744	24.6049	1.39305	19.5051	4.59965
1.28933	4.46998	3.16094	1.31947	27.5451	-0.08789	16.7755	3.99104
1.29	4.23792	2.1585	2.73094	21.8324	0.337002	19.3443	2.12488
1.29067	5.03329	1.96346	-0.26125	21.8907	-0.01004	17.7346	3.61938
1.29133	3.66766	5.23576	5.06394	23.2658	-1.55336	16.8757	3.51139
1.292	4.15268	5.20214	2.0269	32.3406	-1.01976	15.1882	3.57963
1.29267	5.19366	5.30031	2.64841	23.3422	-1.31893	14.4703	5.6669
1.29333	4.82031	1.73563	1.31227	25.8522	-2.29508	15.5184	2.23679
1.294	3.37278	4.87796	2.27242	24.5503	0.081059	16.1347	2.08535
1.29467	3.14834	5.61454	-0.00795	30.2418	-1.82361	17.591	0.135972
1.29533	2.26779	2.81428	0.535751	28.3938	-1.0606	16.2735	3.24288
1.296	4.24496	-3.04704	1.70345	23.7785	1.24646	14.1273	-0.30309
1.29667	2.6842	0.908953	1.3039	24.6303	2.55435	17.1902	0.330733
1.29733	3.00128	-0.42857	2.05517	24.578	4.30952	17.7625	3.68961
1.298	1.96499	-1.13824	2.80671	27.993	7.05087	13.2474	1.68691
1.29867	1.98258	-0.88354	-0.57178	25.8013	8.75957	14.4469	0.625877
1.29933	3.09902	2.85207	-0.31943	25.7597	9.20137	13.6485	1.21973
1.3	2.14191	1.75856	-1.03455	25.9405	8.79969	13.8161	4.10745
1.30067	3.34848	-0.09867	-0.17688	27.563	8.93361	16.2608	2.89883
1.30133	1.85756	1.01434	1.00225	21.0165	8.69622	16.2492	1.08996
1.302	3.25419	4.65356	1.09141	21.8009	8.00187	16.4738	0.623835
1.30267	2.57538	0.496157	1.15709	24.9543	7.47711	17.0285	0.76803
1.30333	1.187	-0.22348	-0.89933	26.5743	7.24355	15.9764	5.16489
1.304	1.47491	-0.04982	-0.90585	28.8533	8.42068	14.0822	0.5046
1.30467	0.291492	-0.56592	1.85312	26.2872	10.2144	15.9978	0.547232
1.30533	-0.43785	0.706299	-1.39495	28.0569	12.0729	16.4399	5.86059
1.306	-0.42607	1.77016	1.94775	27.2114	11.0731	17.3878	2.6654
1.30667	-0.29249	-2.48787	4.51396	29.1853	11.3913	15.4693	6.07651
1.30733	0.029649	-1.47804	7.40212	25.0367	10.6088	13.4243	3.38325
1.308	-0.07313	4.76304	3.33737	23.5002	7.39778	11.5942	3.97762
1.30867	1.54009	0.44993	7.83595	24.9103	5.78105	16.5552	3.75633
1.30933	2.46244	-2.52496	3.57193	23.3055	6.91346	14.4452	2.95085
1.31	2.60032	-1.19324	5.18126	27.8246	6.72816	18.6533	4.47694
1.31067	4.16772	-0.24298	3.8561	25.077	7.20806	16.2487	4.19128
1.31133	2.97677	2.23991	5.30282	23.7749	7.14497	16.8259	1.69329
1.312	5.34966	-0.80505	4.7321	25.8184	8.59111	14.5546	2.51327
1.31267	3.774	-0.9732	6.19081	20.7369	6.24878	12.5192	3.62821
1.31333	3.90075	-1.90941	4.79212	25.7229	2.8342	16.1508	3.51648
1.314	4.14888	-0.54141	4.17355	23.043	1.24025	15.0529	0.830561
1.31467	3.69303	2.84333	4.6918	25.284	2.17459	13.4544	3.2721
1.31533	3.31685	0.656374	5.30084	22.881	1.43716	13.5398	1.26176
1.316	2.47184	1.73407	1.59064	23.7682	1.33882	14.579	3.39669
1.31667	3.15113	-0.6425	3.14096	25.1192	1.06531	14.1308	2.9036
1.31733	2.20968	2.00436	3.86174	21.1496	0.160566	13.6314	-0.02002
1.318	3.22926	-0.43313	2.79829	22.1252	1.15196	13.3639	3.70334
1.31867	5.03939	-2.13181	3.60211	25.5552	0.380546	11.3558	4.7502
1.31933	4.20788	1.53726	3.63416	25.7101	1.16784	10.5938	3.75012
1.32	4.04483	2.71121	2.37762	20.0275	0.77842	15.0258	1.81094
1.32067	2.63657	0.687054	0.280601	26.1243	0.057084	12.8437	4.32799
1.32133	3.23176	-1.67987	2.48801	20.5014	2.30875	12.3871	3.22642
1.322	3.43369	1.8837	0.703973	27.2916	3.43777	14.4002	3.11614
1.32267	4.08096	-0.08161	3.02196	22.9933	0.998684	10.8315	2.1547
1.32333	4.01783	-0.45363	2.70046	25.0693	-0.42712	11.0955	1.84417
1.324	3.07857	-0.79823	-0.88306	28.7529	-0.30516	13.0446	6.06702
1.32467	3.54784	0.516198	1.30332	24.1784	-1.0261	9.60716	2.85437
1.32533	1.63847	-3.69102	0.125973	24.1071	-2.41813	11.3619	1.54981
1.326	1.61479	-0.36572	0.426978	30.2034	-2.43782	12.558	2.7226
1.32667	2.63815	-2.02207	1.50303	23.3756	-3.71843	9.91488	4.70465
1.32733	2.7432	0.423392	-0.20127	25.4092	-3.83689	11.0667	4.6034
1.328	2.74765	-0.52048	1.69127	25.9361	-3.20414	10.0279	4.18052
1.32867	3.14107	0.410119	0.202709	27.3188	-2.94278	11.5808	3.34432
1.32933	5.4439	0.813326	0.575472	22.1901	-3.2557	10.3767	2.27047
1.33	4.49058	1.27097	-2.23961	28.3251	-2.8134	10.9281	3.14012
1.33067	3.87132	1.3918	-1.06542	24.0876	-2.95843	9.662	3.56807
1.33133	3.03146	4.67854	2.29796	27.5045	-3.05715	15.4632	4.93815
1.332	3.22764	2.55531	0.917352	21.8428	-4.06791	12.1851	5.74709
1.33267	2.04346	1.29079	0.220653	26.7694	-3.71721	11.526	4.60008
[truncated: 26,501 more rows]

## Sheet: Panel i
100uA	150uA	200uA
5.44245	22.2432	55.5446
2.34285	22.9186	42.3361
4.20696	13.5708	31.4808
29.5331	51.0936	61.3381
3.26999	16.3511	56.5366
12.7488	29.7527	64.9388
3.25242	5.12809	10.8877

## Sheet: Panel m
Time (min)	35-5	MA-1	FB-2	MB-2	38-3
0.000667	-2.90355	-6.13503	10.842	2.64804	-2.71727
0.001333	-1.33958	-2.61214	9.1095	2.24188	-1.13297
0.002	-1.44256	-5.25411	10.9092	1.44005	-4.89482
0.002667	-0.96407	-4.90537	13.5586	0.794431	-1.43477
0.003333	-0.49587	-2.87941	10.9036	4.43892	1.7664
0.004	-2.31946	-1.75271	9.92786	2.05867	-1.00378
0.004667	-0.16237	-6.2084	9.09825	3.54903	0.94171
0.005333	-0.96762	-4.16397	6.10823	4.25415	-3.87784
0.006	-1.21032	-1.43506	12.3909	0.676634	0.360404
0.006667	-2.43028	-4.53375	8.69866	2.32436	-1.79649
0.007333	-1.11619	-5.80816	8.44193	0.673088	1.04307
0.008	-0.13205	-3.59343	8.16631	4.41747	-0.89973
0.008667	1.41252	-4.40857	8.76466	3.0603	-3.33384
0.009333	1.76795	0.419132	7.03103	3.49206	-2.26217
0.01	2.2742	2.28981	9.22474	1.67847	-1.72062
0.010667	1.29191	6.06332	12.6098	7.1739	-3.50492
0.011333	2.40411	7.12632	10.0901	2.36837	-0.70229
0.012	3.4048	8.18429	11.2251	3.68536	-0.66557
0.012667	3.71711	8.04599	9.83401	5.13234	-1.41734
0.013333	2.46691	11.0001	11.4028	5.03076	-2.24941
0.014	1.01186	11.8304	7.80117	3.71301	-1.53
0.014667	-1.688	11.2222	8.19765	2.26028	-0.57709
0.015333	-2.0859	7.74048	10.8063	2.73655	0.048554
0.016	-1.05185	11.415	7.92363	2.12062	-5.15677
0.016667	-1.3665	11.4147	5.11961	-0.66699	-3.41779
0.017333	-2.82352	11.7696	4.24411	2.66082	1.90532
0.018	-1.31011	5.93552	1.6816	4.02646	1.10631
0.018667	-1.22687	10.2245	2.57446	7.25941	3.04892
0.019333	-2.40005	8.78589	3.60063	8.28165	5.45055
0.02	-1.53231	6.48178	2.61587	6.51257	0.233168
0.020667	-0.06671	4.21965	1.49776	6.02274	-1.60999
0.021333	0.210052	4.48943	0.527164	3.21489	1.15762
0.022	2.457	6.2609	-3.22163	4.98338	3.59636
0.022667	1.70207	4.23009	-3.26537	2.2805	-0.52261
0.023333	1.66159	-1.17743	0.650223	3.73292	2.24043
0.024	1.17426	-2.83608	2.23699	6.10224	1.02622
0.024667	1.12316	2.04112	4.50295	-0.37812	1.19104
0.025333	0.715941	3.25836	4.39123	0.156656	0.250703
0.026	2.6402	-3.73204	3.44424	2.89149	-1.84664
0.026667	2.35883	-1.80732	2.36888	2.53909	-4.04605
0.027333	3.10739	-1.14419	3.31365	-0.12133	-1.79102
0.028	4.13134	-4.19057	5.53654	1.65058	-4.95419
0.028667	3.47746	-4.69684	5.00759	-0.05239	-2.4674
0.029333	4.94695	-2.06527	5.50349	0.165066	-3.24466
0.03	4.50942	-1.93955	4.16057	0.047422	-3.04635
0.030667	4.07641	-1.13515	2.84721	-0.17662	-0.55679
0.031333	3.93484	-4.79217	3.66727	1.4279	-3.25067
0.032	2.27347	-3.86982	4.80013	1.91833	2.11858
0.032667	1.79687	-2.7192	3.35396	0.642942	-2.91105
0.033333	3.02576	0.336274	5.63393	-1.29138	-1.51232
0.034	1.93792	-5.9559	2.89051	1.43657	-3.36281
0.034667	2.96546	-3.90819	2.78494	2.48069	-5.45848
0.035333	3.47481	-0.77935	6.62772	2.38396	-3.36674
0.036	3.06615	-3.40228	7.43229	2.7715	-1.24114
0.036667	3.79781	-1.52206	4.86431	0.468911	3.09568
0.037333	4.8753	0.416813	7.52333	1.33665	-0.43312
0.038	5.86966	4.57473	4.53242	2.24706	3.13758
0.038667	5.44597	2.90573	2.54659	6.54267	-0.88801
0.039333	5.70687	-0.47915	2.65727	0.14463	-1.13699
0.04	4.1168	1.44307	3.08968	-0.18469	-0.88164
0.040667	4.67452	0.748571	2.39155	-1.79026	0.882436
0.041333	3.54023	0.735736	1.67413	1.16264	-3.94967
0.042	3.58933	3.48105	2.07528	0.570075	-3.32039
0.042667	3.73025	0.764937	-0.36324	-1.95618	-3.23387
0.043333	2.46667	-0.71967	1.76695	-1.73186	-1.34859
0.044	2.31991	1.9839	1.28568	0.343401	-0.42742
0.044667	1.62592	-0.20126	0.129518	0.184368	-0.22506
0.045333	0.422045	0.531666	-0.39445	-0.35134	0.648734
0.046	0.356399	-1.45841	-2.32951	-2.09144	-0.32341
0.046667	2.43119	-2.88198	-0.87652	1.17454	-1.21593
0.047333	1.39237	-1.84005	-4.00151	1.31505	0.961475
0.048	0.277563	-3.08601	-1.05891	-3.00778	0.049093
0.048667	0.481038	-0.02572	-0.74272	-3.45771	0.540477
0.049333	0.687146	-4.95642	-1.36942	-0.89334	-2.63329
0.05	-0.91457	-4.02838	-1.19268	-0.27233	-0.89426
0.050667	-0.82471	-3.08632	-2.15534	0.45883	0.689314
0.051333	0.586704	-4.58446	-0.92105	0.052182	2.00824
0.052	-2.54637	-4.87224	-0.95601	-0.06548	0.317245
0.052667	-2.02765	-3.49169	-1.32585	0.044681	1.22124
0.053333	-3.15742	-3.34647	-0.14405	1.72756	-0.81593
0.054	-3.4703	-0.86294	-2.4577	1.73493	2.77663
0.054667	-4.35398	-2.83793	-1.95738	1.29895	0.351168
0.055333	-3.73965	-1.49997	-0.7409	-0.88835	3.53345
0.056	-3.84696	-4.16206	-2.89015	1.65912	-0.44787
0.056667	-2.64379	1.64857	-4.28254	1.16723	2.6962
0.057333	-4.30069	-1.30945	-4.08826	0.009626	2.53627
0.058	-5.30301	-2.01528	-3.98886	1.34315	0.39519
0.058667	-5.86395	6.23236	-2.23366	-1.66634	8.41641
0.059333	-4.52	3.64449	-3.70474	-0.22032	4.8103
0.06	-4.75544	0.476464	-1.63951	-1.04367	0.857659
0.060667	-4.03953	-0.13332	-3.62511	0.167608	-1.36057
0.061333	-3.7515	-3.61161	-3.38809	2.23137	3.42698
0.062	-5.58478	-0.86538	-5.14691	1.91925	1.78541
0.062667	-5.34535	-0.06814	-6.03076	-3.11703	3.30188
0.063333	-5.03713	1.60182	-4.28783	-2.54387	5.30994
0.064	-3.96146	-0.89826	-4.76991	-2.79817	2.81914
0.064667	-3.11255	-0.66635	-7.4402	-0.10683	-2.01494
0.065333	-3.17779	-1.22951	-4.58652	0.466725	-0.01355
0.066	-1.81642	-1.2866	-3.25415	-0.32023	-1.19161
0.066667	-0.43279	0.13879	-5.07794	-3.53869	-2.15967
0.067333	0.180735	-2.75277	-1.38135	-1.31542	-2.13027
0.068	1.94323	-3.40021	-7.13039	-2.52753	-1.01267
0.068667	3.55273	-1.66947	-7.02313	-2.03459	-1.0373
0.069333	3.85328	-4.75791	-3.64407	-1.51536	-2.97131
0.07	4.32424	-2.4402	-6.8527	-3.81435	1.74847
0.070667	4.15257	-3.99057	-3.03951	-2.25829	2.19213
0.071333	2.1072	-4.79511	-4.4126	1.20144	-2.70212
0.072	0.940537	-2.24064	-2.5758	2.15048	1.6205
0.072667	-1.49059	-4.85113	-5.23433	-2.95862	-2.93272
0.073333	-0.61241	-5.589	-4.57542	0.93706	-1.77384
0.074	-1.91656	-6.69824	-3.94116	-2.98193	1.83693
0.074667	-1.73013	-2.48652	-6.12196	1.55584	3.6753
0.075333	-0.59027	-1.65397	-4.85049	-0.60063	-0.45557
0.076	0.760375	-3.27428	-4.80519	-0.65947	2.30743
0.076667	2.02148	-0.92061	-5.92449	-0.11454	-1.65
0.077333	3.15457	1.38403	-4.45168	0.484384	0.141209
0.078	1.92754	2.03865	-8.24742	-2.41644	-2.19097
0.078667	-0.55257	-0.12156	-6.12335	-0.79668	-1.92897
0.079333	1.01055	0.885752	-4.73751	0.543129	0.031045
0.08	0.003799	-1.71622	-3.07838	-2.64939	2.50646
0.080667	-0.62444	0.658089	-2.37859	-0.96607	-0.05942
0.081333	0.629384	-0.46648	-6.58691	1.51067	1.85985
0.082	0.023794	-1.73038	-4.68264	-3.38188	-1.38535
0.082667	-1.56447	-2.34206	-1.15511	-1.43148	3.49103
0.083333	-2.45301	-2.99955	-1.06443	-1.08374	-0.03516
0.084	-4.40079	-4.83893	0.297589	0.447355	1.10299
0.084667	-2.36705	-5.38805	1.11669	1.26171	1.79245
0.085333	-4.21461	-7.16618	-1.21813	0.871192	-3.09666
0.086	-5.21161	-5.17384	-0.44426	-0.48723	-0.23875
0.086667	-4.55425	-5.19463	-0.75365	-1.0404	-0.72953
0.087333	-4.0429	-6.42331	-1.02093	-1.62749	-0.2379
0.088	-5.4283	-5.71138	-3.31967	-3.383	-0.3004
0.088667	-4.95865	-7.33048	-2.05948	-0.2599	0.064777
0.089333	-6.22738	-6.36032	-0.21606	0.551064	-0.00844
0.09	-5.29466	-4.71284	-1.5985	2.1142	1.65072
0.090667	-6.85558	-5.75085	-0.7417	0.073187	-2.8223
0.091333	-6.71287	-5.79581	2.9601	-0.72091	-3.50515
0.092	-6.65291	-8.87437	0.608295	1.2991	-0.62481
0.092667	-5.89712	-7.70675	1.09064	-0.89019	-5.94835
0.093333	-7.19945	-12.4591	0.645534	2.37465	-2.08889
0.094	-6.07587	-9.2326	1.07256	2.88207	-1.86363
0.094667	-4.98313	-11.263	-0.23611	2.63068	-3.8945
0.095333	-6.23808	-6.21307	0.257755	1.01558	3.82242
0.096	-5.64199	-6.38422	2.17585	0.549747	0.943366
0.096667	-6.58184	-9.04327	-1.41806	1.76758	-0.77661
0.097333	-6.05693	-6.80168	0.455913	-0.34652	0.433184
0.098	-6.36477	-4.66844	-4.14317	-0.23429	-1.12688
0.098667	-5.97279	-6.1861	-1.55394	-0.37125	0.41498
0.099333	-7.05114	-3.45412	-6.32292	2.26962	3.15437
0.1	-6.14056	-1.48904	-0.75685	-2.48057	3.10166
0.100667	-5.92024	-1.7418	-4.51931	-2.32642	-1.11064
0.101333	-4.81277	-3.01812	-1.55726	-1.85989	-0.51046
0.102	-3.0499	-0.9361	-3.73614	-0.74458	3.44229
0.102667	-0.6462	-2.92835	-0.39385	-1.19371	-2.12139
0.103333	-0.51392	-3.04376	-1.59343	-0.59216	1.30508
0.104	0.509133	-3.23745	-1.62112	-3.75159	-0.08005
0.104667	1.75859	-2.80124	-2.42715	-1.23603	0.816062
0.105333	1.02031	-3.35085	0.386265	5.05787	-2.38277
0.106	1.01688	-4.71508	-0.9491	2.37308	2.80675
0.106667	-0.2197	-7.25659	-0.15297	-2.47886	-0.07865
0.107333	-1.18519	-4.39463	2.14494	3.2497	1.19949
0.108	-1.29905	-4.78235	-1.3005	1.07713	0.213897
0.108667	-0.24231	-5.89634	0.940805	-0.80206	0.868656
0.109333	-0.67924	-4.84209	-3.81287	3.6146	4.14152
0.11	1.20644	-4.84293	-0.73312	1.29455	2.44879
0.110667	-1.34915	-4.55851	-3.63767	2.43467	-0.54904
0.111333	-1.31229	-7.8589	-1.89103	0.918289	5.60744
0.112	-1.53806	-2.88394	-1.05007	0.403471	3.18678
0.112667	-1.09052	-2.69209	-3.74012	0.025686	-0.69431
0.113333	-3.26297	0.524122	-1.18257	2.8746	0.992885
0.114	-3.73566	0.819611	-4.94767	0.40806	0.737246
0.114667	-2.81276	5.21034	-1.62716	0.433049	-0.39464
0.115333	-3.79711	2.37559	-0.30094	1.83736	-0.59442
0.116	-3.54523	6.69528	1.69735	2.57445	2.39816
0.116667	-3.76777	4.06978	-1.01378	6.34042	1.49027
0.117333	-1.1082	4.13725	-0.21042	0.759611	4.90853
0.118	0.33006	8.53888	0.225519	1.4479	2.84939
0.118667	1.34367	6.13969	-0.77321	2.07929	1.47046
0.119333	0.000701	6.55593	0.818297	-1.07162	-1.83708
0.12	-1.0496	7.23178	-1.13367	3.36179	1.89984
0.120667	-1.08584	8.32418	0.399463	4.08515	2.79247
0.121333	-1.11849	4.51414	0.184163	0.526868	2.54288
0.122	-1.80951	7.3752	-0.92271	-0.98481	6.24465
0.122667	-2.68735	7.9139	-2.11193	0.500236	4.22459
0.123333	-3.51012	7.6784	-1.76518	-1.12229	1.60494
0.124	-4.84418	7.08841	-3.02811	-0.34531	6.01128
0.124667	-5.51737	11.2821	-3.22939	-0.60486	2.46212
0.125333	-3.63503	11.8999	-2.98516	-2.91933	5.68463
0.126	-4.04611	9.4416	-4.52981	1.05091	6.75102
0.126667	-5.29333	9.66232	-4.18211	0.192475	0.836179
0.127333	-5.66444	3.0625	-3.24258	0.026172	4.20789
0.128	-5.72148	5.70054	-3.87993	2.97461	3.37082
0.128667	-5.85088	3.12703	-4.8036	2.8587	4.28599
0.129333	-4.07661	3.47662	-0.96128	1.84203	4.51371
0.13	-3.9245	5.99012	-2.40067	1.84558	4.14055
0.130667	-2.61377	-0.31111	-3.30336	-0.29517	3.38191
0.131333	-1.05049	2.87718	0.196021	0.161433	-0.44276
0.132	1.3738	2.65328	0.630767	-0.32317	5.38945
0.132667	1.13748	1.54857	0.646034	0.550664	4.18883
0.133333	0.01966	-1.93103	0.43249	-0.4203	8.09256
0.134	2.33709	-0.04988	-2.78483	-0.39502	1.67566
0.134667	1.68372	0.47664	-3.1237	-0.17039	5.18231
0.135333	0.905672	0.623756	-3.70604	4.0413	2.23949
0.136	2.69382	0.920758	-1.9659	2.56984	1.46122
0.136667	-0.00529	-0.29413	-0.54992	2.76835	-2.05162
0.137333	-0.61856	-0.12181	-2.51674	1.85079	1.16643
0.138	-1.83595	-3.74342	2.29473	0.709812	2.76249
0.138667	-3.20636	-1.77824	0.95052	3.32956	0.994625
0.139333	-2.46164	-4.52249	1.44728	-0.24432	0.895902
0.14	-3.66379	-2.39513	-0.42762	2.00908	1.10096
0.140667	-3.77431	-4.90431	-2.88896	-0.51835	0.523686
0.141333	-2.10012	-3.64677	-1.55749	1.24353	3.34165
0.142	-0.36826	-2.67278	-0.45171	1.01704	2.80445
0.142667	2.09458	1.90409	-2.13757	2.06495	3.15918
0.143333	1.45373	5.53996	-5.70461	3.35052	3.88971
0.144	1.53062	4.76957	-4.77688	3.84172	4.57983
0.144667	2.45036	7.25813	-3.62063	2.34601	2.52228
0.145333	2.37324	9.28572	-1.02435	2.2502	3.34459
0.146	1.91103	6.13134	-5.24784	3.67462	4.4359
0.146667	2.65352	9.02826	-2.57737	2.31572	7.13952
0.147333	2.95893	7.87678	-5.82127	-0.2613	3.01265
0.148	2.71865	7.76612	-3.60254	3.25517	2.97044
0.148667	1.58816	10.3259	-3.22934	-1.53845	0.492469
0.149333	2.47103	10.6428	-1.89152	4.84451	-1.00544
0.15	0.474735	8.53437	2.37531	0.811306	-0.9185
0.150667	-1.16879	5.31356	-0.74079	2.40121	-1.09388
0.151333	0.168667	7.41303	-3.86532	-3.74673	-1.65046
0.152	0.401941	7.24766	-0.07014	-3.44155	-0.54365
0.152667	0.386785	4.53988	-2.63509	-1.99342	1.84997
0.153333	-0.24623	3.33124	-3.25341	-0.59657	2.79115
0.154	-0.7615	1.44885	-2.44638	-1.27652	2.00828
0.154667	-0.47672	5.74732	-3.18638	2.15298	-0.14446
0.155333	-0.10237	3.4328	-3.65024	-1.44426	3.27303
0.156	0.035811	4.62414	-2.70194	0.888465	4.37237
0.156667	-0.28226	6.42326	-3.32443	-0.807	4.24694
0.157333	-1.18348	5.70847	-4.61345	1.14424	1.71969
0.158	-1.44893	2.44636	-3.31174	-0.88528	7.78701
0.158667	-1.27662	8.52753	-1.86296	-1.54503	1.97019
0.159333	0.549553	7.6126	-2.57464	1.12025	2.98217
0.16	-0.92137	9.99907	-4.44206	-0.17181	2.19852
0.160667	0.244491	9.9907	-4.87128	-0.27767	1.99254
0.161333	0.745034	9.22551	-4.75597	-2.72089	2.45962
0.162	1.41007	9.17482	-4.45924	0.586065	4.04733
0.162667	-0.2738	2.59391	-5.51029	0.954824	2.72777
0.163333	0.564915	4.46332	-4.82176	-2.23928	10.4911
0.164	2.35205	3.7729	-5.05883	2.33911	7.83454
0.164667	3.72785	2.9824	-5.7986	-1.39348	3.7831
0.165333	2.74144	-1.03572	-6.61849	-1.16243	3.85982
0.166	5.20812	3.12127	-4.51006	3.78089	4.26639
0.166667	4.61311	0.593735	-4.08386	-1.29803	0.365678
0.167333	5.83206	1.7975	-3.18749	-3.30137	3.1424
0.168	8.80016	-2.21453	-4.59873	-1.91972	1.36523
0.168667	8.50788	6.15138	-4.46752	-3.32852	0.745865
0.169333	9.71233	2.69943	-3.12391	-0.83727	0.912075
0.17	10.2648	3.64574	-5.2826	-3.96166	4.30641
0.170667	9.15742	6.90458	-3.58271	-1.87524	2.69077
0.171333	6.29694	6.7142	-5.78225	-0.08322	-1.80593
0.172	3.86899	1.59982	-3.61671	0.561428	-1.451
0.172667	1.94677	2.83492	-5.39406	-3.05911	-0.50094
0.173333	1.05208	5.03139	-3.81592	1.34948	1.6938
0.174	-0.15721	6.49968	-3.51821	-2.09221	1.4583
0.174667	-0.4966	8.1791	-3.12968	-0.27309	-1.77363
0.175333	-1.76145	8.98316	-4.69482	-2.01433	1.28536
0.176	-2.44349	4.55682	-3.88314	-1.61818	-0.81888
0.176667	-3.17362	7.58676	-2.31395	-2.69584	-0.75986
0.177333	-2.62642	5.53134	-4.50454	1.73941	3.09548
0.178	-4.65572	5.16762	-1.21035	0.363099	-0.38796
0.178667	-3.12842	6.4791	-1.94936	-0.87395	-0.5592
0.179333	-4.42258	4.19015	-0.68538	-0.2122	3.29283
0.18	-5.37439	8.1703	1.06697	1.41251	3.63141
0.180667	-5.15125	1.19967	1.52208	0.119213	0.332354
0.181333	-6.13312	3.44888	-0.88176	3.76913	5.77185
0.182	-6.20309	5.60423	1.36373	2.36006	3.57686
0.182667	-5.10804	4.50905	-0.52609	-0.18958	4.59615
0.183333	-6.19999	0.427542	2.89697	2.90252	0.44759
0.184	-6.52859	2.04476	1.2145	3.67405	1.64766
0.184667	-4.77198	1.03596	-0.63771	1.01846	0.211589
0.185333	-6.33101	2.14741	0.665254	2.37349	-2.06447
0.186	-7.26925	2.59819	-0.86988	1.04272	-0.52147
0.186667	-6.12777	5.15046	2.2074	4.12732	1.12095
0.187333	-6.48379	3.24055	0.424023	1.45744	-0.22856
0.188	-6.86093	7.37043	-1.38048	1.61447	-0.09794
0.188667	-6.32205	6.15169	-1.95141	1.14506	-1.42101
0.189333	-8.17154	12.2384	2.87905	1.26383	0.057372
0.19	-5.56108	10.5136	0.505132	3.48908	-1.20966
0.190667	-7.10374	15.7039	3.88959	0.022151	-2.01296
0.191333	-6.44786	8.87776	4.21874	-0.85515	0.967485
0.192	-7.17135	13.1169	8.3561	-1.4718	-0.01927
0.192667	-6.15928	8.22545	8.10167	0.850038	1.66684
0.193333	-6.23392	7.6169	8.79992	1.9122	0.30093
0.194	-7.75116	6.65024	9.51858	2.62634	3.17629
0.194667	-7.04073	9.12484	7.25204	3.35627	-1.19458
0.195333	-4.54233	13.2187	11.7673	0.886134	2.84269
0.196	-0.23674	12.7854	10.385	1.67918	4.13254
0.196667	2.32162	11.5084	11.4083	-2.81016	4.84893
0.197333	6.81262	10.0326	10.8916	0.881037	9.12857
0.198	7.68667	8.12219	14.811	-3.19035	2.59708
0.198667	8.44007	6.2859	10.0359	-0.21564	6.17065
0.199333	9.32611	5.63981	6.5251	-0.98526	5.31304
0.2	7.53914	4.12315	8.70602	-0.02307	7.3371
0.200667	5.25274	4.07694	6.27745	0.701813	3.09193
0.201333	5.62812	1.51531	9.13718	0.196391	4.87868
0.202	9.80413	1.11761	9.26081	0.573608	4.24038
0.202667	10.1283	1.62743	6.52435	3.30542	3.3809
0.203333	9.0028	0.573553	8.47915	-0.46327	7.90932
0.204	5.71923	1.90783	4.79138	-1.27202	7.19888
0.204667	5.75541	3.81571	6.88065	1.32022	11.163
0.205333	4.48196	3.74921	6.9609	-0.12505	5.60256
0.206	2.78395	7.60536	6.7515	3.38584	9.10262
0.206667	2.23217	5.45378	7.8568	-0.83335	8.11646
0.207333	1.61494	4.49113	6.40038	-1.39723	5.50073
0.208	0.516125	7.36598	6.3045	1.31455	11.0238
0.208667	1.14002	7.48205	3.94928	2.46654	9.82246
0.209333	2.74819	11.4779	3.38319	-0.42787	11.9516
0.21	0.939257	6.68419	5.64682	-4.47164	6.47321
0.210667	0.093303	5.04892	6.74743	-1.41204	7.70431
0.211333	-1.83126	5.07136	6.01262	0.607752	3.4851
0.212	-2.60763	4.14918	2.23018	-2.59879	1.55873
0.212667	-2.57962	0.669614	3.63714	-2.26391	1.75788
0.213333	-2.98035	3.94923	2.68595	-3.85934	-0.85226
0.214	-3.32478	2.02012	1.45787	-1.57704	1.03954
0.214667	-4.98944	4.54545	2.66224	-0.31626	6.12617
0.215333	-3.62867	0.535103	3.99874	-0.57955	0.088549
0.216	-4.65931	3.41437	3.06574	-0.02833	3.64698
0.216667	-5.00952	1.66016	-0.46139	-1.93998	0.871583
0.217333	-3.37464	1.43805	4.22386	-1.63951	-2.61533
0.218	-4.57174	4.14641	3.11458	-2.53419	0.715751
0.218667	-6.27989	0.108327	2.02767	-1.34282	-2.63623
0.219333	-5.26057	-1.44991	2.86105	0.000848	2.48733
0.22	-6.31778	0.135539	4.19381	-1.25208	-1.38462
0.220667	-4.44088	-0.29027	0.411228	-1.91508	3.25672
0.221333	-5.30534	0.829048	1.6951	-2.67879	-2.09019
0.222	-4.9132	1.73107	-0.16412	-3.54356	-1.22197
0.222667	-5.53256	0.818626	0.507737	-4.46225	-0.88295
0.223333	-5.29479	3.56264	-0.73807	-4.62507	0.324452
0.224	-4.78687	0.167721	-1.23469	-1.43035	-2.30037
0.224667	-2.67279	-2.79004	-0.66908	0.223286	0.769779
0.225333	0.531754	-2.48975	-0.67476	1.1563	-4.49234
0.226	1.61085	-4.03358	-2.09079	-1.95467	-4.8354
0.226667	2.90518	-5.64252	-3.42847	-1.40309	0.670316
0.227333	3.70202	-1.64114	-1.13063	-3.47025	0.714616
0.228	5.94937	-3.82486	-4.11706	0.549682	1.07386
0.228667	6.49765	-2.38813	-2.36407	-3.39587	1.02016
0.229333	7.33169	-2.45115	-0.28553	-1.10714	1.17468
0.23	7.91901	-1.02879	-2.63379	-0.94139	-3.56995
0.230667	9.16344	-2.19894	-4.46553	-0.07063	-2.50446
0.231333	6.57819	-7.09616	-5.65384	-2.56908	0.825216
0.232	6.30159	-7.21927	-4.11995	-0.4282	0.825552
0.232667	6.51933	-6.0113	-1.78374	-2.22543	5.30057
0.233333	7.24016	-5.70388	-1.18159	-0.25358	2.65704
0.234	7.0494	-7.99811	1.03727	1.2995	5.72735
0.234667	6.90896	-6.93413	0.603824	-1.18347	5.35713
0.235333	5.82188	-3.63917	-0.98727	0.099636	1.8583
0.236	5.03878	-4.66975	-5.26298	-1.6858	-0.32002
0.236667	5.30189	-7.5757	-2.78944	-1.21933	0.621582
0.237333	5.51239	-4.29935	-2.12212	1.62269	-2.58369
0.238	5.91296	-6.57411	-1.91275	3.0894	2.78769
0.238667	3.45126	-4.84496	-2.81359	2.73252	0.271493
0.239333	3.88436	-5.06011	-4.50716	0.675488	4.36117
0.24	2.55133	-3.86761	-3.32429	0.605391	1.99722
0.240667	2.62362	-5.3209	-3.36198	0.68898	4.84753
0.241333	1.94796	-3.51583	-4.12326	3.34002	3.52308
0.242	2.03989	-1.79416	-5.07083	-1.16443	-0.67942
0.242667	2.53723	-0.65515	-4.65917	-1.95888	1.53469
0.243333	1.825	-4.82803	-3.30196	-0.56876	0.692031
0.244	2.00394	-1.19743	-3.88546	5.4113	-3.12508
0.244667	2.02415	-3.50924	-4.4521	0.410805	1.99178
0.245333	1.18791	-1.87851	-2.43645	0.15187	0.709698
0.246	-2.01831	-2.26057	-1.20142	0.956256	2.91018
0.246667	-2.12156	-2.77271	-3.16444	0.312741	2.08493
0.247333	-4.10235	-2.6473	-4.2797	-0.36977	2.0999
0.248	-1.87226	-3.50464	-3.58213	0.724002	1.58477
0.248667	-3.90119	-4.74366	-4.71128	4.60616	-0.51319
0.249333	-4.19735	-3.24706	-1.6941	1.05889	3.29975
0.25	-5.03714	-11.2703	-1.08417	-1.14059	3.03129
0.250667	-5.22886	-5.43207	0.76306	-0.26149	2.43753
0.251333	-5.09564	-4.08063	1.54086	-0.31206	3.99343
0.252	-5.53752	-4.1014	-0.35413	-3.74497	5.86402
0.252667	-5.16485	-7.36111	1.0671	2.79178	5.80236
0.253333	-5.7205	-6.89588	1.89657	2.07775	3.50568
0.254	-5.47355	-5.47059	3.72735	2.40794	2.19051
0.254667	-6.63423	-4.82192	2.43911	2.2251	6.18144
0.255333	-6.6389	-6.84933	0.956593	-0.32314	5.49066
0.256	-4.36093	-5.56202	1.57837	-0.57113	6.30687
0.256667	-0.15713	-5.86264	0.958059	-0.78503	2.39644
0.257333	1.47459	-7.45782	0.81743	3.01286	2.13354
0.258	3.58753	-4.56735	-0.40047	-2.9531	1.41482
0.258667	3.31625	-7.17645	1.4697	-1.63971	2.1125
0.259333	4.18081	-4.40082	2.6027	1.25536	0.420192
0.26	4.55097	-7.43313	-0.286	-0.8408	2.12537
0.260667	3.9847	-5.29392	2.06543	6.08775	1.5064
0.261333	3.83634	-7.38665	3.00252	3.65536	0.257884
0.262	3.35668	-6.61896	1.75608	-1.24753	1.17327
0.262667	1.97629	-6.0196	0.407445	-0.59687	-1.62704
0.263333	3.10359	-5.68374	-0.88789	-1.3041	6.37748
0.264	2.09647	-6.19425	3.39682	0.655201	4.60685
0.264667	3.85449	-7.24895	4.30503	1.35263	2.59584
0.265333	5.72559	-7.79546	-2.55258	1.10983	4.12766
0.266	3.53216	-6.86716	1.79183	1.17119	-0.49332
0.266667	3.27998	-9.75233	-1.2696	-1.59439	3.77804
0.267333	5.03535	-8.10394	2.36666	-0.60449	4.15659
0.268	5.03902	-10.1454	1.75359	-0.89772	4.35123
0.268667	4.18088	-8.56403	6.2948	4.17145	1.74501
0.269333	5.93299	-8.5062	5.32739	1.7783	2.67086
0.27	4.40075	-9.99008	7.46056	-2.7464	0.400092
0.270667	3.93356	-9.65863	3.20294	0.227911	6.05677
0.271333	4.34077	-6.85745	6.55984	-2.69041	2.21362
0.272	1.72175	-5.51362	3.22547	-0.80794	0.975811
0.272667	1.68523	-6.05791	5.64007	-2.06743	0.084795
0.273333	2.84074	-6.29471	3.94144	-0.04463	2.22247
0.274	2.22555	-6.51477	5.15673	0.805596	0.500751
0.274667	1.81241	-5.30741	5.38724	2.19934	-0.28906
0.275333	1.75907	-9.20405	4.72863	0.218284	3.05092
0.276	1.79433	-7.31219	4.04406	0.704336	0.891571
0.276667	1.29451	-7.75493	3.63716	1.82142	0.452551
0.277333	0.005226	-6.6355	4.44693	-0.32767	-0.4154
0.278	0.615692	-7.22952	8.85746	2.78532	1.09728
0.278667	-1.04532	-1.77754	8.4622	1.22104	0.908862
0.279333	1.60342	1.15056	6.97587	0.085796	-1.04717
0.28	-0.27961	2.02783	6.81292	0.004052	-0.50731
0.280667	1.36008	4.13301	5.54782	3.16561	0.103979
0.281333	0.321258	0.274884	8.42878	0.737355	0.714346
0.282	1.03436	3.47214	7.78043	2.30605	-0.16388
0.282667	-1.30115	-0.18722	5.48901	0.358247	0.317925
0.283333	-0.35149	4.30311	5.16376	2.78543	-0.09561
0.284	0.330568	2.15871	4.95366	1.89591	2.02185
0.284667	2.39984	0.673572	7.81974	-0.41341	-1.56892
0.285333	2.82055	3.02473	9.95624	1.08198	0.360252
0.286	1.56382	2.67257	7.00021	5.77986	2.24518
0.286667	4.8915	4.2925	7.45318	1.85563	0.729942
0.287333	3.28113	3.30104	9.17208	0.023604	-0.03146
0.288	3.70315	0.190893	8.12792	-0.80617	-1.93277
0.288667	3.91164	3.83464	7.41234	2.55618	0.180765
0.289333	4.94265	2.71798	9.83079	0.333247	-1.54725
0.29	4.39027	2.08926	11.1338	4.80655	3.95965
0.290667	6.56792	-0.00356	7.80464	1.53801	-0.816
0.291333	6.74491	-2.97142	7.36201	3.28781	0.533555
0.292	6.43991	-4.04707	3.55639	1.76937	0.81835
0.292667	4.48187	-2.26148	3.28489	0.537977	1.20934
0.293333	4.09562	-5.60357	8.41996	7.37239	-1.87814
0.294	3.7019	-5.27973	6.62335	1.06384	-0.88279
0.294667	1.65528	-4.43916	12.5189	-1.80402	-1.42493
0.295333	0.750015	-2.90782	14.0004	3.88758	0.782231
0.296	0.736099	-1.43219	14.7272	-0.53542	-2.21858
0.296667	1.79518	-9.66302	13.4783	-3.71278	-1.9775
0.297333	0.304866	-2.47302	10.9033	0.95032	1.46411
0.298	0.087465	-2.04019	8.82024	-3.24634	2.18254
0.298667	1.8213	0.389927	4.82714	-4.25579	-0.28018
0.299333	0.47515	-0.40973	5.78881	-0.64998	1.77713
0.3	-1.71798	-1.35474	4.36814	0.363147	0.778224
0.300667	-0.66946	-1.41465	4.57177	1.81447	0.131972
0.301333	-0.77683	-1.55496	2.97294	-0.99319	-0.33985
0.302	-1.67706	-3.06957	2.81979	-1.58753	-0.61072
0.302667	0.078431	-4.66805	-0.96918	-2.32071	-2.71633
0.303333	-1.57743	-1.34335	0.286909	-0.73805	1.12983
0.304	-1.33088	-2.85277	1.73985	-1.4741	-3.17958
0.304667	-1.85591	-5.19524	1.41706	-2.7152	1.17248
0.305333	-3.67045	-2.57288	0.438617	-1.1736	3.61315
0.306	-3.17458	-2.6562	3.1004	1.13505	0.766091
0.306667	-4.37998	-0.85309	5.8855	0.564493	0.153451
0.307333	-3.38785	-2.34078	5.04386	-2.39352	-0.34483
0.308	-3.42098	-1.93216	6.21347	-0.0129	-0.1393
0.308667	-4.09824	-2.59854	6.70365	-3.84579	-0.96677
0.309333	-4.34446	-4.55952	3.25992	-0.78833	-0.86498
0.31	-5.40752	-4.27349	1.63104	-1.75224	0.933081
0.310667	-4.55506	0.139407	0.985071	-3.07029	4.32922
0.311333	-4.74445	-5.3908	-1.27479	-1.11356	5.84202
0.312	-5.27993	-1.45686	-1.02096	0.359478	2.53722
0.312667	-6.84311	-4.16675	1.37139	-0.41026	5.97335
0.313333	-6.21494	-5.06015	0.293498	-2.14981	2.48375
0.314	-5.13737	-5.94139	-3.21208	1.91829	2.15843
0.314667	-5.99876	-5.93837	-2.21783	-2.8812	3.41475
0.315333	-5.2521	-5.65008	-2.82746	-0.62715	2.74917
0.316	-5.14938	-2.44927	-1.28083	-0.2768	-1.32544
0.316667	-5.75078	-2.11114	-1.51802	1.31087	0.599489
0.317333	-5.791	-5.7421	-1.52337	0.161903	1.7652
0.318	-6.28289	-6.36092	-2.33412	-1.46595	-0.61564
0.318667	-6.92452	-5.53389	-0.48892	-1.88035	-1.79277
0.319333	-5.22208	-7.19212	-4.41011	1.12376	3.76245
0.32	-7.12251	-5.24878	-2.05221	2.86505	3.37008
0.320667	-6.19318	-9.9033	-0.35337	3.00459	0.710463
0.321333	-6.78572	-6.79996	-3.82452	0.809402	2.88828
0.322	-5.68225	-8.45908	-0.18639	0.454692	4.35809
0.322667	-5.56427	-5.8948	-0.87846	0.772897	0.975679
0.323333	-4.16542	-6.65837	-3.08087	2.00449	3.05526
0.324	-4.33071	-7.75745	-1.11247	0.920375	-0.73619
0.324667	-1.30328	-5.07605	-3.84324	2.86329	3.27863
0.325333	1.2344	-2.77988	-3.57368	0.319063	1.27949
0.326	1.5693	-6.51768	4.09259	-0.36782	1.50989
0.326667	0.078868	-8.74554	1.46944	1.58094	5.62554
0.327333	-0.1981	-6.85782	-1.09451	2.60177	2.37046
0.328	1.14928	-6.09921	1.82139	0.594852	5.32592
0.328667	2.52813	-9.5015	0.702528	0.715968	8.77269
0.329333	2.90448	-7.61775	-1.34361	-0.72069	6.95158
0.33	5.22139	-9.27548	-4.23239	-1.0782	4.77163
0.330667	4.55147	-7.57272	-3.97642	0.004557	9.36341
0.331333	3.88778	-8.24636	-5.09213	-2.80901	7.05905
0.332	3.47726	-8.42684	-5.61132	0.690467	4.65256
0.332667	2.49324	-7.30053	-3.42191	-0.60134	7.98251
0.333333	4.52089	-7.07388	-5.05668	-0.6596	0.705742
0.334	4.19364	-8.84041	-2.07654	1.02052	6.3572
0.334667	5.97445	-5.95923	-1.91681	-0.55128	3.53986
0.335333	3.83389	-4.8948	-3.642	2.45835	-0.61815
0.336	4.60377	-8.09355	-1.67212	-1.35035	2.43112
0.336667	4.61979	-8.3588	-0.28587	0.78297	0.635293
0.337333	7.0368	-8.67871	-0.25433	-0.32683	2.17783
0.338	7.04926	-6.96613	-0.56844	1.20393	0.617969
0.338667	7.65393	-4.72499	0.261677	-1.55555	0.741573
0.339333	7.9505	-4.15218	-0.80127	-0.17741	1.69628
0.34	10.1967	1.33117	1.19731	-2.10757	-2.94754
0.340667	8.46327	-2.47556	-1.50416	-0.47708	1.19851
0.341333	6.51152	-0.92723	-2.34036	1.51673	-0.62699
0.342	8.7245	-0.60172	-2.4754	-0.33546	2.74932
0.342667	5.1915	3.10683	-2.77923	1.53549	-1.35661
0.343333	8.0221	-1.67045	-3.0787	1.25035	-0.41718
0.344	7.28829	2.14119	-0.01811	-0.31954	0.681586
0.344667	6.75384	0.033852	1.84214	0.740223	-1.16426
0.345333	5.70828	-3.02182	1.60808	0.751445	4.18817
0.346	4.80273	-3.7076	-1.84913	0.051574	-3.25488
0.346667	6.09154	-1.28548	0.161457	-0.20709	2.01101
0.347333	6.2537	-2.27831	-1.09141	-3.08453	1.15775
0.348	4.91605	-6.19398	0.47699	1.11502	0.203764
0.348667	6.54331	-2.18769	0.420684	-1.34313	-0.38338
0.349333	5.95019	-2.73402	-0.08665	-0.41633	5.99
0.35	8.03179	-1.51131	-1.74117	-0.35189	2.4083
0.350667	7.15605	0.348179	-3.15677	-4.57365	1.10119
0.351333	7.0425	-0.54113	-2.20539	0.395765	2.07846
0.352	7.91741	-2.52451	-3.15533	-2.12274	3.12886
0.352667	5.51228	-3.30923	-2.18115	-3.87107	2.7143
0.353333	4.13803	-0.64317	-0.76969	0.207024	3.07992
0.354	4.41394	-4.88974	1.55546	-1.81463	2.98906
0.354667	2.55546	-2.86308	0.517415	-1.9151	3.04328
0.355333	3.93652	-5.41939	1.3965	-0.19246	0.908029
0.356	2.68616	-7.0228	5.16654	-1.4915	2.6699
0.356667	1.13931	-6.06002	1.87291	1.71013	1.65723
0.357333	0.953328	-3.20729	3.68645	-1.82711	1.03661
0.358	1.58845	-4.79995	4.01107	-2.97451	2.08995
0.358667	-0.80473	-3.83785	6.61787	-5.13442	-3.37373
0.359333	0.397518	-0.27078	7.7892	-1.4771	0.924555
0.36	0.354901	-1.46943	8.67691	-1.37084	-1.93031
0.360667	0.871876	-4.72715	5.12805	-3.47877	1.68562
0.361333	-0.23922	-1.26213	10.0294	-0.21688	2.87395
0.362	1.65863	-1.02096	7.36827	-1.51433	2.54457
0.362667	5.23445	-3.91677	8.71328	1.50174	4.17526
0.363333	4.8016	-2.37034	2.76656	-2.64881	-3.0619
0.364	4.78157	-2.80381	3.75566	1.94257	-3.30617
0.364667	4.32477	-6.5426	3.49633	1.79876	-0.72407
0.365333	3.64603	-3.17118	1.89233	-1.34917	-1.42968
0.366	3.1598	-2.52334	5.08442	2.80866	-0.06888
0.366667	2.79362	-2.27792	9.27362	-3.95307	0.116669
0.367333	2.28069	-1.51635	4.97584	-2.64221	-0.9251
0.368	2.37198	-5.70728	8.21121	-4.19775	-2.90394
0.368667	2.09937	-7.55115	4.29361	1.67857	-3.24229
0.369333	1.2285	-6.9527	6.03003	0.248335	-3.94646
0.37	1.11359	-3.79786	3.93142	-2.29631	-1.75624
0.370667	2.41291	-5.40544	3.60678	-1.76661	-3.42478
0.371333	2.18893	-6.00551	2.06988	-3.53982	-0.13568
0.372	0.583869	-6.04126	2.52019	0.195228	1.82242
0.372667	3.71858	-3.48938	1.57201	2.82394	3.96192
0.373333	3.32375	-4.13851	2.40712	1.72746	-0.48334
0.374	2.89833	-7.29745	1.33684	1.95354	-1.28273
0.374667	1.23113	-5.15076	0.282596	3.28832	-0.97103
0.375333	-0.03221	-5.28393	-0.61345	2.93577	2.71219
0.376	0.906736	-4.83408	-2.14859	1.73002	1.16495
0.376667	2.57444	-6.03046	-1.65166	-1.08383	1.74473
0.377333	1.9073	-2.08704	0.895872	2.46949	2.45482
0.378	3.1749	-5.47086	2.3149	-0.16742	0.769393
0.378667	1.46184	-3.92069	-2.91892	-0.54657	-3.56665
0.379333	2.40161	-4.79349	-0.27841	-0.20574	5.44171
0.38	2.4544	-7.07186	-2.05628	-0.36363	0.57196
0.380667	0.947442	-5.36976	-3.45963	-0.55536	1.54837
0.381333	1.67532	-6.98747	-4.07992	-0.05196	2.66322
0.382	1.40457	-4.9288	-2.6133	1.41809	1.30448
0.382667	0.505842	-4.79554	-1.99603	-1.25312	0.4721
0.383333	0.41515	-4.59993	0.692366	0.513452	-0.8442
0.384	2.19934	-0.6841	0.106274	-1.83842	-0.64628
0.384667	0.820735	-0.65223	-0.46631	-3.17169	2.68258
0.385333	2.52275	2.02609	-1.08236	0.77336	-0.39119
0.386	2.07066	4.3053	-1.94005	-1.5726	-0.99855
0.386667	1.16777	5.10069	-5.00281	-0.63201	0.090399
0.387333	1.75351	4.72952	-0.94909	0.187559	-2.11658
0.388	0.292772	7.82946	-4.81864	-3.06617	0.870618
0.388667	0.457958	13.2997	-1.11758	-4.89837	1.77414
0.389333	1.63036	15.0029	-1.76577	-1.03513	1.11745
0.39	2.74271	13.1365	-3.01987	-2.55573	1.05982
0.390667	0.99261	10.5132	-1.90758	-1.11983	1.00549
0.391333	-0.00134	8.67646	-5.3935	-1.66537	-1.02357
0.392	1.81248	8.70816	-7.16238	-0.52034	1.02515
0.392667	1.40616	9.31087	-4.93277	0.22742	-2.16208
0.393333	1.07466	6.36709	-6.07467	0.288611	-3.21978
0.394	1.12899	1.69614	-5.3822	-1.51027	1.24192
0.394667	1.9034	4.29387	-5.94583	0.892797	-3.48961
0.395333	1.10227	1.16532	-5.12237	0.998345	3.76028
0.396	1.3587	1.75165	-5.63061	-0.15616	3.67424
0.396667	0.671954	5.1661	-4.9611	2.1058	1.62849
0.397333	0.605485	3.99055	-3.8212	-0.61779	0.43431
0.398	1.33169	3.64949	-1.70873	1.06988	0.018668
0.398667	2.09137	-0.48629	2.62501	-1.25756	-0.47055
0.399333	3.21308	-0.57502	4.06409	1.28959	0.636401
0.4	2.30084	3.39663	-0.6086	0.668152	-0.16512
0.400667	2.18312	0.204788	3.08962	-0.21897	-0.65686
0.401333	1.23611	2.10661	1.14875	-3.2898	-2.81932
0.402	1.61048	-0.84858	-1.41492	0.409905	-2.11309
0.402667	-0.07958	0.644219	2.00546	-3.35025	-2.4968
0.403333	3.02554	-0.85184	-1.45284	-0.07414	-2.0544
0.404	1.92408	-3.27805	0.283131	2.60412	-0.76329
0.404667	3.762	0.078912	-0.95964	-2.63169	-3.7323
0.405333	4.41019	1.97743	-2.76758	-1.14901	-2.90804
0.406	5.12918	0.952848	-1.47029	-2.80358	-1.66163
0.406667	2.73993	5.38169	-2.05651	-1.91638	-2.45442
0.407333	5.16516	5.71605	-0.13017	-3.31115	-1.94435
0.408	2.766	8.83554	-4.15984	0.982453	4.24016
0.408667	3.51491	13.1633	-1.36216	-3.7605	-0.37895
0.409333	3.86095	13.526	-0.92596	-1.78452	0.264904
0.41	5.73507	15.6103	-0.94633	-1.97831	2.77119
0.410667	6.97945	15.6818	-4.47316	-1.30966	-1.56532
0.411333	6.21426	16.7857	-3.32275	-3.62999	1.21012
0.412	8.81901	12.8872	-1.77561	0.532966	1.72675
0.412667	10.454	5.83306	-1.99075	-2.92101	0.573959
0.413333	10.9598	7.77609	-2.69729	-2.78797	3.67693
0.414	11.0716	2.95043	-1.2233	-0.86579	0.200618
0.414667	10.5584	5.05899	-3.37173	-2.38935	-3.9615
0.415333	8.60936	7.09553	-0.1837	0.751747	2.27031
0.416	8.50913	5.30446	-3.44935	0.37075	3.23245
0.416667	6.97619	0.488338	-2.4645	-3.50325	3.78792
0.417333	6.27392	3.12034	-1.2676	0.004528	1.56468
0.418	6.31331	3.799	-4.15065	-0.36809	2.32298
0.418667	5.36704	2.06915	-2.75634	-2.96765	1.0012
0.419333	2.762	1.65915	-1.35809	-1.88789	3.71703
0.42	2.13937	0.658881	-2.96509	-1.81724	1.60134
0.420667	0.813527	-0.20757	-4.39724	-0.56447	1.34423
0.421333	0.459984	-0.66052	-4.27917	-0.11515	-1.57924
0.422	0.321924	0.652875	-4.04583	-2.46799	2.95926
0.422667	0.085262	3.77741	-4.8742	-1.87305	0.017448
0.423333	0.159577	0.077531	-4.4088	-2.69529	3.1799
0.424	-0.19555	2.17927	-3.62054	-3.28524	2.60247
0.424667	1.04372	8.56081	-4.22305	-2.56115	-0.06774
0.425333	-0.21912	3.96168	-2.58171	0.044744	-4.76601
0.426	0.931385	6.03238	-1.8787	1.53247	-3.35428
0.426667	-1.42673	6.16181	-1.19455	0.080947	3.76317
0.427333	-0.31133	4.5378	-0.27977	-0.60991	0.302873
0.428	-0.74491	5.626	-2.16021	-2.35877	-3.83457
0.428667	-1.00465	6.87127	-1.67375	-0.87342	0.068379
0.429333	-0.51173	3.33681	-0.2867	-3.8804	-2.19624
0.43	-2.24377	6.02143	-0.08502	-1.19169	0.701253
0.430667	-2.88608	4.45414	4.29884	-1.15061	0.978804
0.431333	-1.83321	3.9701	2.6459	-1.79887	0.819456
0.432	-2.85834	0.687611	4.02531	-2.10165	-0.93258
0.432667	-1.76765	3.39343	3.84509	-1.2273	-1.77366
0.433333	-0.23994	0.891932	4.31321	0.150213	2.28899
0.434	-0.73851	2.67253	8.42538	-1.78186	0.973132
0.434667	-0.09102	2.04225	5.05484	-2.14936	-4.27884
0.435333	-0.85955	3.03985	5.00812	0.874545	-2.39449
0.436	-2.06325	-3.28153	7.43559	-3.28321	-3.53218
0.436667	-2.5325	3.47001	4.24999	1.03823	-1.17596
0.437333	-3.26724	1.37319	3.30194	-2.4106	-5.1133
0.438	-2.90957	0.247935	2.24664	1.78275	-2.59965
0.438667	-4.4158	2.58703	4.42727	0.365425	0.961293
0.439333	-3.78528	2.4542	1.21003	3.17424	4.79907
0.44	-4.27632	-1.21298	3.06325	0.731861	0.558274
0.440667	-4.41898	-0.11647	3.60518	0.643262	2.71938
0.441333	-4.65362	2.47161	4.6655	1.36444	1.032
0.442	-4.39663	3.12484	4.48736	0.749256	4.4596
0.442667	-5.3608	-1.20348	6.70358	-2.4144	1.34399
0.443333	-6.71545	-3.8173	4.16213	1.84231	-1.80418
0.444	-5.40471	-0.53413	4.01868	0.451442	1.02732
0.444667	-4.76207	-5.43934	0.687078	2.10604	0.510653
0.445333	-5.8086	-4.71505	2.49272	1.10869	4.13902
0.446	-6.42742	-1.88819	4.73727	-0.39583	1.60272
0.446667	-7.03205	4.18343	0.576722	-1.04335	2.85784
0.447333	-6.88861	-3.48864	3.14084	-0.40579	0.101332
0.448	-4.52734	-0.43952	3.49957	0.23906	3.7914
0.448667	-2.55624	-0.54441	3.52519	1.54921	1.56813
0.449333	-1.3405	-1.69385	2.51977	2.90721	1.51464
0.45	2.15351	-2.02933	0.503095	2.71856	1.39096
0.450667	1.02412	-3.17379	2.19451	0.052802	4.36286
0.451333	2.6529	-2.33393	-1.56839	-2.9802	3.53406
0.452	3.24925	-2.61872	-1.0394	2.39204	5.0008
0.452667	2.14421	-4.64282	-0.28533	0.020576	-1.67223
0.453333	1.07302	-4.5283	-1.38809	-0.11567	-1.93013
0.454	0.30677	-3.89608	-2.02872	-0.38169	1.94122
0.454667	-0.33458	-3.13906	-2.66207	-1.20335	1.20483
0.455333	-0.20796	-4.02566	-0.74391	-1.13223	0.556998
0.456	1.29561	-3.40222	0.143398	-2.73349	0.662339
0.456667	1.91992	-2.84868	-1.18074	1.91006	1.57708
0.457333	1.99955	-3.65	-1.85872	-5.84269	-0.37164
0.458	4.49329	-6.75099	0.078748	-3.06556	3.64582
0.458667	2.7536	-9.58392	-0.57981	-3.15037	2.78057
0.459333	2.04688	-7.59433	-2.02371	-1.06993	0.2113
0.46	0.107984	-7.61331	-2.59202	-0.23435	4.34708
0.460667	-0.93425	-1.8981	-1.25915	0.990065	-0.64163
0.461333	-1.45792	-5.35254	-1.40736	0.602569	1.61607
0.462	-2.27072	-5.4648	0.030271	-2.66214	-1.08863
0.462667	-2.33367	-7.49023	-1.25629	0.007876	0.580908
0.463333	-2.33071	-7.71999	0.692233	-2.12656	1.96351
0.464	-4.32885	-8.29427	1.8543	-1.62119	0.769974
0.464667	-5.16998	-3.35144	-2.498	1.04974	-5.71594
0.465333	-4.19341	-8.34811	0.11561	1.82855	-1.74894
0.466	-3.80746	-5.29995	1.01321	2.19641	0.1658
0.466667	-5.60891	-7.32779	0.325594	-1.69895	-1.00379
0.467333	-4.84841	-4.35766	-0.00389	-3.73456	-3.31337
0.468	-6.07468	-6.05148	0.313933	-0.13451	-3.81317
0.468667	-5.42714	-5.21429	-0.35751	-0.80565	-1.64491
0.469333	-6.46088	-8.23348	-2.28542	-0.2747	-2.85346
0.47	-4.94754	-5.48567	-2.29343	-3.02237	-4.71164
0.470667	-2.78249	-6.64552	-1.13496	3.5147	-2.90218
0.471333	-1.04389	-8.43426	-0.27021	-0.52385	-2.84518
0.472	-0.55521	-5.53107	-1.80018	0.496467	-3.03137
0.472667	2.16342	-6.96517	0.065165	-4.96394	-0.2675
0.473333	2.73929	-4.45935	2.69959	-2.26385	-1.67581
0.474	1.30374	-4.78793	2.66887	0.797494	1.37433
0.474667	2.57485	-1.43188	0.391886	0.462289	-2.5772
0.475333	1.68417	-1.29474	4.93149	-2.03082	-0.66575
0.476	2.67773	-4.02399	3.25594	-5.22927	2.73374
0.476667	3.32771	-6.47012	1.71774	-4.14838	4.3651
0.477333	1.80314	-3.29788	1.26566	-0.32621	-0.36738
0.478	0.268539	-4.19595	2.5666	-5.71215	-0.23324
0.478667	0.61752	-3.9285	0.471007	-0.44142	-2.94915
0.479333	-1.0172	-7.65666	0.943438	-1.65496	-0.4343
0.48	-0.95017	-5.36318	1.65385	-1.75949	0.459087
0.480667	-0.43193	-5.52902	-0.90921	-4.26105	-1.6496
0.481333	-2.75335	-8.41509	2.21518	0.143095	-2.14376
0.482	-2.30783	-9.2652	-2.35539	-0.4095	-3.10343
0.482667	-2.76849	-5.41399	-1.77189	-3.97934	-4.36828
0.483333	-3.07232	-6.36822	-3.43851	-3.49883	-1.76072
0.484	-2.80172	-6.07885	-5.85801	-0.63203	-4.66006
0.484667	-3.24792	-2.67206	-3.26426	-2.17615	-3.3389
0.485333	-2.50592	-5.15219	-1.36135	-1.11598	-1.18114
0.486	-0.90385	-3.95206	-3.18735	-1.61486	-4.87888
0.486667	1.31255	-5.27189	-0.64796	-0.52666	4.0417
0.487333	2.90168	-7.50217	-4.10126	-2.25964	-3.10947
0.488	2.71216	-9.69289	-2.71117	-0.5096	-2.16925
0.488667	3.03491	-10.4499	-4.84739	-1.34794	-0.88952
0.489333	0.299904	-8.64278	-6.75669	1.80478	1.36848
0.49	1.47466	-6.48416	-6.12899	-1.15434	1.17386
0.490667	1.21582	-7.63132	-5.38773	1.37881	-1.10529
0.491333	-0.1306	-8.86207	-5.76952	-3.72666	0.13299
0.492	0.779344	-9.30289	-6.00406	-1.53735	-3.33867
0.492667	-0.12834	-8.02454	-4.62949	-3.21446	-2.58434
0.493333	0.759215	-7.79945	-5.07701	-0.3976	-0.24426
0.494	0.784148	-3.69172	-2.81946	-0.02571	-4.13244
0.494667	0.873242	-2.43448	-5.61041	0.340326	-0.07154
0.495333	1.5954	0.106676	-6.23326	-2.6061	0.937508
0.496	1.75537	3.83956	-4.14506	2.03398	-6.03131
0.496667	1.71238	4.01738	-7.42478	0.082746	-0.31886
0.497333	1.76408	5.00152	-3.70624	-0.07559	-1.91773
0.498	4.04721	5.3087	-4.48686	1.63072	-0.70042
0.498667	4.09407	2.85837	-4.9524	1.54248	-1.57019
0.499333	6.6323	1.75235	-3.45933	-0.62716	3.97579
0.5	6.44801	0.351125	-5.78818	-2.74248	-1.285
0.500667	6.35648	0.208113	-5.56408	-3.26525	0.296848
0.501333	7.34466	1.74061	-2.51353	1.42097	1.49638
0.502	2.58741	3.47686	1.05234	-2.67418	0.867485
0.502667	4.40214	1.41475	1.92043	-0.92425	0.489721
0.503333	3.66537	0.962457	2.62712	0.681282	-3.08663
0.504	3.89428	-2.19181	3.31082	-2.73205	0.438489
0.504667	4.13419	0.303543	0.821966	-2.92039	0.19435
0.505333	3.60411	0.14226	-0.97368	-1.84229	-4.63728
0.506	1.8984	-3.14451	-2.76413	-1.99116	-2.98081
0.506667	1.04689	-3.38178	0.313713	-0.625	-5.445
0.507333	2.13172	-1.3917	0.116803	-0.52692	-6.44719
0.508	1.86641	-5.60589	1.65857	-2.90221	-6.27403
0.508667	1.00039	-3.09065	-0.45331	-0.19921	-1.71436
0.509333	3.18804	-0.26026	-2.10306	0.516125	-3.40644
0.51	5.02489	-3.96752	-0.95387	1.03456	-7.90773
0.510667	6.83034	-1.57621	-0.05767	0.883873	1.02707
0.511333	6.81855	-1.28941	-2.5785	-2.99622	-3.0131
0.512	7.91163	-0.49853	-3.22714	-2.34244	-2.7144
0.512667	7.15711	1.73921	-2.70111	-1.46513	-4.00734
0.513333	8.41976	-0.95776	-3.42682	-3.03558	-5.05397
0.514	7.0515	2.09189	-2.27553	1.27575	-1.16879
0.514667	4.94178	1.58699	-2.56752	0.182479	-5.8762
0.515333	2.8507	2.82396	1.00951	-2.44634	-1.89027
0.516	3.31108	1.89875	-0.68166	-2.38055	-0.34096
0.516667	3.22164	3.46963	-3.31478	-0.67772	-0.41347
0.517333	2.57676	5.79621	-4.523	-0.19508	-4.22531
0.518	2.85673	0.695518	-3.67071	-3.10041	-6.73472
0.518667	3.91544	1.32381	-5.10717	0.10851	-3.58389
0.519333	5.05079	-0.14584	-5.58297	-5.08906	-4.75948
0.52	4.85518	-3.34367	-4.63272	0.981834	-1.86406
0.520667	1.87051	-2.8669	-2.01761	-2.14145	-2.06091
0.521333	1.71761	-6.22925	-1.72905	-0.5179	-0.9663
0.522	1.45569	2.94295	-4.47088	-0.59642	-0.94193
0.522667	1.8974	1.09621	-2.7634	-3.72873	-1.3691
0.523333	1.94936	-1.80601	-3.35756	-3.5041	-0.30805
0.524	1.54527	-0.27655	-3.01567	-1.10879	0.194405
0.524667	2.54764	1.22594	-1.82237	-2.87326	-1.41604
0.525333	3.71783	0.750595	0.939046	-1.98911	-1.28085
0.526	3.31474	-1.10201	-2.85701	0.458333	-1.41355
0.526667	3.57476	0.509896	-1.42319	-2.20243	-1.01803
0.527333	4.14212	-0.15929	-2.53518	-3.96607	0.935945
0.528	3.58675	3.15941	-2.39266	-2.14357	-2.7609
0.528667	3.3936	0.907232	0.071811	-2.31628	1.12082
0.529333	2.89513	-2.2411	-1.33547	-0.42219	-0.20351
0.53	3.90789	-1.45799	-2.29467	-1.88916	-0.87458
0.530667	3.22855	-2.5623	-1.47538	-2.05095	-3.77075
0.531333	2.88078	-2.07884	-1.85639	-0.50603	1.76809
0.532	2.65504	-3.18558	-2.48021	-3.11904	-7.03218
0.532667	1.08107	0.165446	-0.16948	-0.17641	-4.18074
0.533333	-0.99256	-0.27206	0.459214	0.180121	-5.10487
0.534	0.030523	2.20563	-1.68202	-3.85994	-2.29694
0.534667	-0.11913	1.62956	-4.86154	-2.8302	-2.67443
0.535333	1.1522	-0.49675	-0.65059	1.03046	-1.90027
0.536	2.69871	-2.76168	-3.71607	-0.91532	-0.83911
0.536667	2.32042	-2.21307	0.639502	-1.97558	-4.32475
0.537333	1.31147	-3.63811	4.07268	-1.73019	-0.92169
0.538	1.5804	-1.65883	1.01596	0.167505	0.643745
0.538667	-0.1527	-3.30839	2.11542	-3.07908	-2.39519
0.539333	1.07073	-1.69966	-0.31051	-2.26661	-2.44788
0.54	1.75923	2.3296	-3.76853	2.03605	0.854589
0.540667	0.081543	-1.038	-3.79116	1.60356	-2.58512
0.541333	0.951935	0.256395	-3.8382	1.8263	-1.02811
0.542	0.078419	0.117008	-1.9431	-0.44952	-1.5146
0.542667	-0.90813	1.59848	-2.38001	-3.10344	-1.10536
0.543333	-0.62015	3.10731	1.23151	-0.50844	-3.26696
0.544	-0.67738	6.84682	-2.82946	-1.89552	-1.28109
0.544667	-0.82542	3.59966	-1.37392	0.865106	0.778245
0.545333	-1.63662	3.47779	-3.95098	-0.6321	1.62636
0.546	-3.01921	3.74837	-1.97333	1.3558	1.08171
0.546667	-3.667	4.17263	-3.51741	-0.65412	1.67159
0.547333	-1.04134	3.97683	-5.92203	-0.00791	2.03021
0.548	0.742731	8.45663	-1.53231	1.91139	-4.11422
0.548667	-0.39318	7.67758	-3.07983	-2.41812	-3.82532
0.549333	0.897631	8.28372	-1.37987	-1.69256	-0.98583
0.55	-0.94523	4.78084	-1.4143	-2.54245	1.73171
0.550667	-1.87655	6.46181	-1.96259	2.35293	3.16808
0.551333	-3.94444	4.45963	0.724564	-0.13651	1.94933
0.552	-5.22252	-0.33346	0.469609	-0.03622	-2.01772
0.552667	-4.73415	3.12506	2.91576	-0.94771	5.58448
0.553333	-3.77227	-1.06953	0.734202	-1.70444	-2.38673
0.554	-3.54255	-2.0623	1.16542	1.64779	-2.07496
0.554667	-4.20896	-0.19208	0.479837	0.573441	-1.38829
0.555333	-4.39772	-3.18303	-3.05567	-1.15217	1.1711
0.556	-3.79911	-1.89884	-1.3307	-0.94881	5.04186
0.556667	-1.97949	0.031713	-1.66125	-3.28432	2.13914
0.557333	-1.59346	-1.24853	-0.90209	-2.27817	1.82381
0.558	-1.68278	1.64898	-0.34466	0.69729	-0.59655
0.558667	-1.75825	0.302951	1.39937	-3.74032	-1.35308
0.559333	-2.09281	2.01295	1.26815	-0.07084	-2.31435
0.56	-2.38309	0.878581	-0.26322	-1.73169	-2.09996
0.560667	-1.60346	-3.96281	-0.22045	0.196126	-0.4905
0.561333	-0.29095	-2.60124	-1.92669	0.031017	-3.0044
0.562	1.97778	-2.05867	-0.3266	-1.44069	1.18276
0.562667	1.78644	-2.71338	-1.38665	-0.6171	-3.62545
0.563333	1.22492	-3.10093	-1.587	0.333257	-3.91857
0.564	2.09543	0.22601	-1.8288	-2.73785	-1.85095
0.564667	2.534	-2.40477	-0.12793	2.65542	-0.97643
0.565333	5.5533	0.158872	-2.17721	-1.20941	-2.92822
0.566	4.06086	0.382124	-0.27338	-1.79373	-0.13407
0.566667	3.52943	2.39945	1.87945	-1.48621	-1.00734
0.567333	3.2955	-2.18376	1.07563	0.422422	-1.54432
0.568	2.34289	0.26067	1.92254	-2.65827	-2.25812
0.568667	0.584955	3.76347	0.592488	0.696297	-1.98552
0.569333	-0.52423	2.51299	1.91243	-0.95426	0.847735
0.57	-0.39246	4.92232	2.26345	2.09031	-2.25481
0.570667	-1.36226	9.28831	3.39266	-0.37895	-1.62093
0.571333	-1.90504	10.8633	3.07096	-1.08514	-4.39638
0.572	-2.03072	10.939	1.45892	-3.4436	-5.35632
0.572667	-2.96863	12.4833	2.01056	-1.63585	0.365277
[truncated: 27,641 more rows]

## Sheet: Panel n
Time (min)	FA-2	35-6	42-1	42-5	MA-2	42-1	FB-1
[truncated: 28,500 more rows]
