# Supplementary material for: Differential synaptic depression mediates the therapeutic effect of deep brain stimulation
Source: Nat Neurosci. 2025 Oct 16;28(12):2575–87. doi: 10.1038/s41593-025-02088-w (PMC12672378; doi:10.1038/s41593-025-02088-w)
Supplement: Supplementary file 22 — Statistical source data. [file 41593_2025_2088_MOESM22_ESM.xlsx]

## Sheet: Panel d
Wavelengeth (nm)	Daseline	DBS
315.755	0.003992	0.00176
316.143	0.002919	0.001744
316.531	0.002052	0.001844
316.92	9.41e-05	-0.00086
317.308	-0.0033	-0.0019
317.696	0.001412	0.001106
318.085	0.002165	0.001629
318.473	-0.00141	-0.00121
318.861	0.002504	0.001771
319.249	-0.00523	-0.00642
319.637	0.008906	0.004877
320.025	-0.00646	-0.00516
320.413	0.003841	0.002257
320.801	0.009716	0.009346
321.189	0.003634	0.001284
321.577	-9.4e-05	-0.00079
321.965	0.000527	0.000907
322.352	0.001092	0.000732
322.74	-0.00751	-0.00682
323.128	-0.00043	-0.00073
323.515	-0.00249	-0.00333
323.903	-0.00205	-0.00178
324.29	0.00659	0.005139
324.678	0.001638	-0.00063
325.065	0.003389	0.001801
325.453	0.001883	0.000637
325.84	0.00981	0.007515
326.227	-0.00563	-0.00513
326.615	0.007381	0.006122
327.002	-0.00448	-0.00403
327.389	0.003502	0.002236
327.776	0.001695	0.002367
328.163	0.005931	0.004283
328.55	-0.00578	-0.00465
328.937	0.001469	0.001291
329.324	0.003069	0.001321
329.711	0.00482	0.002237
330.098	-0.00164	-0.00136
330.485	0.008341	0.005554
330.871	0.003483	0.003922
331.258	0.006289	0.004788
331.645	0.011524	0.009632
332.031	0.005856	0.004753
332.418	-0.0042	-0.00258
332.804	0.007212	0.006073
333.191	-0.00023	-0.00155
333.577	0.002147	-0.00018
333.964	0.006534	0.005949
334.35	0.00113	0.001297
334.736	0.003126	0.003107
335.123	-0.00088	-0.00188
335.509	0.001337	0.001479
335.895	-0.00056	-0.0004
336.281	-0.00917	-0.00813
336.667	-0.00746	-0.00751
337.053	-0.00631	-0.00405
337.439	-0.00092	-0.00081
337.825	0.003069	0.001975
338.211	-0.00158	-0.00305
338.597	-0.00424	-0.00354
338.982	0.001826	0.00077
339.368	-0.00256	-0.00316
339.754	0.001732	0.000881
340.14	0.001996	0.000106
340.525	0.001356	0.00114
340.911	0.00836	0.005296
341.296	-0.0007	-0.00026
341.682	-0.00382	-0.00379
342.067	-0.00034	-0.00172
342.453	0.002655	0.001373
342.838	0.002674	0.000944
343.223	-0.00427	-0.00318
343.608	0.003917	0.002636
343.994	-0.00051	1.4e-05
344.379	0.007946	0.004997
344.764	-0.00491	-0.00423
345.149	0.002937	0.00196
345.534	0.000282	0.001296
345.919	0.003502	0.003792
346.304	-0.00051	-0.00182
346.689	0.002109	0.000366
347.074	-0.00164	-0.00198
347.458	-0.0013	-0.00164
347.843	-0.00217	-0.00262
348.228	0.003653	0.003558
348.612	-0.00077	-0.00131
348.997	0.003352	0.002426
349.382	-0.00171	-0.00125
349.766	-0.0026	-0.00292
350.151	0.002919	0.001804
350.535	0.002862	0.002054
350.919	0.00386	0.00103
351.304	-0.00378	-0.00329
351.688	-0.0036	-0.00378
352.072	0.002862	0.000684
352.456	0.005517	0.003216
352.841	-0.00104	-0.00116
353.225	-0.0029	-0.00332
353.609	0.006572	0.003011
353.993	0.00128	0.002386
354.377	0.00354	0.001256
354.761	0.003276	0.002644
355.144	0.004481	0.002375
355.528	0.002184	0.000501
355.912	-0.00503	-0.00453
356.296	-0.00522	-0.00662
356.679	0.011844	0.008587
357.063	-0.00247	-0.0039
357.447	0.001695	0.00023
357.83	0.00226	0.000852
358.214	0.005197	0.003836
358.597	0.008153	0.005614
358.981	0.004312	0.004178
359.364	-0.00405	-0.002
359.747	0.005536	0.003566
360.131	-0.00045	-0.00222
360.514	-0.00241	-0.00204
360.897	0.008285	0.005336
361.28	0.000829	-5.2e-05
361.663	0.002937	0.002162
362.046	-0.00921	-0.00896
362.429	-0.00699	-0.00815
362.812	-0.0074	-0.00605
363.195	-0.0019	-0.00363
363.578	0.003559	0.004343
363.961	0.00868	0.006724
364.344	-0.00459	-0.00556
364.726	-0.0029	-0.00055
365.109	-0.00444	-0.00311
365.492	-0.00055	-0.0003
365.874	0.007984	0.005856
366.257	0.0029	0.002611
366.639	-0.00121	-0.00098
367.022	0.000433	0.000589
367.404	0.00128	0.000497
367.786	-0.00412	0.000231
368.169	0.001789	0.000683
368.551	-0.00548	-0.00595
368.933	-0.00265	-0.00116
369.315	0.007118	0.004308
369.697	-0.00582	-0.0048
370.08	0.004971	0.00385
370.462	-0.00953	-0.00873
370.844	0.004915	0.003689
371.226	0.001375	0.002493
371.607	0.007362	0.005801
371.989	0.009434	0.006698
372.371	-0.0049	-0.00394
372.753	-0.00088	-0.00215
373.134	-0.00819	-0.00516
373.516	0.002749	0.001739
373.898	-0.00452	-0.00455
374.279	0.0045	0.003937
374.661	-0.00284	-0.00267
375.042	0.001205	0.00235
375.424	0.002674	0.003384
375.805	-0.00416	-0.00354
376.186	0.002749	0.003509
376.568	-0.00503	-0.00134
376.949	-0.00508	-0.00396
377.33	-0.00491	-0.00427
377.711	0.001789	0.001666
378.092	0.007682	0.004978
378.474	0.00644	0.004165
378.855	-0.00203	0.000779
379.236	-0.00354	-0.00418
379.616	0.004255	0.004063
379.997	-0.00075	-0.00031
380.378	0.00595	0.004656
380.759	0.000565	-0.00045
381.14	-0.00021	-0.00013
381.52	0.004255	0.004181
381.901	-0.0026	-0.0024
382.282	-0.0035	-0.00572
382.662	-0.00107	-0.00244
383.043	-0.00243	-0.00354
383.423	0.006176	0.003175
383.803	-0.00028	0.000761
384.184	-0.01092	-0.00827
384.564	-0.01205	-0.01099
384.944	0.004406	0.002952
385.325	-0.00028	-0.00018
385.705	0.014536	0.01181
386.085	0.000885	0.000413
386.465	-0.00456	-0.00239
386.845	-0.00314	-0.00365
387.225	-0.00151	-0.00187
387.605	0.000772	0.000516
387.985	-0.00823	-0.00345
388.365	-0.00258	-0.0034
388.745	-0.00518	-0.00309
389.124	0.002674	0.004583
389.504	-0.00382	-0.00339
389.884	0.006892	0.005436
390.263	-0.00586	-0.00318
390.643	0.000207	-7.1e-05
391.022	-0.01224	-0.01072
391.402	-0.00825	-0.00975
391.781	-0.00354	-0.0024
392.161	-0.00503	-0.00479
392.54	-0.00358	-0.0019
392.919	0.010093	0.007096
393.299	-0.00631	-0.00223
393.678	-0.00503	-0.00183
394.057	-0.00013	-0.00064
394.436	0.002975	0.00098
394.815	-3.8e-05	-0.0013
395.194	-0.01032	-0.00629
395.573	0.002956	0.002125
395.952	-0.00427	-0.00339
396.331	-0.00092	-0.00132
396.71	0.007287	0.010129
397.089	0.000772	0.001597
397.467	0.001375	0.001285
397.846	0.000565	0.000679
398.225	0.001186	0.0013
398.603	-0.00017	0.000174
398.982	-0.00028	9.91e-05
399.36	-0.00139	-0.00059
399.739	-0.00665	-0.00468
400.117	-0.00659	-0.00492
400.495	-0.00586	-0.00642
400.874	-0.00343	0.000587
401.252	0.005649	0.006034
401.63	0.006063	0.006074
402.008	0.004048	0.003603
402.387	-0.00697	-0.005
402.765	0.004011	0.005702
403.143	0.001092	0.001234
403.521	0.005253	0.005458
403.899	-0.0119	-0.00739
404.276	-0.01762	-0.0124
404.654	0.000245	0.000681
405.032	0.001751	0.003187
405.41	-0.002	-0.00076
405.788	-0.00597	-0.00521
406.165	0.002504	0.002138
406.543	-0.00346	-0.00355
406.92	0.001582	-0.00023
407.298	-0.00292	-0.00169
407.675	-0.0055	-0.00518
408.053	0.003483	0.004071
408.43	0.000188	-9.6e-05
408.808	0.007814	0.008783
409.185	-1.9e-05	-0.0021
409.562	0.001657	0.00122
409.939	0.000659	-0.00057
410.316	-0.00282	0.000679
410.693	-0.01955	-0.01547
411.071	-0.01137	-0.01154
411.448	0.003578	0.004828
411.824	-0.00094	0.000484
412.201	0.01222	0.010405
412.578	-0.00271	-0.00113
412.955	0.003615	0.003823
413.332	-0.00305	-0.00217
413.709	0.00821	0.010201
414.085	0.001017	0.002729
414.462	0.002071	0.001674
414.838	-0.00371	-0.00256
415.215	-0.00294	-0.0019
415.591	-0.00271	0.000735
415.968	-0.01013	-0.00789
416.344	-0.00992	-0.00877
416.721	-0.00659	-0.00523
417.097	-0.00281	-0.00339
417.473	0.001318	0.002084
417.849	0.002467	0.001948
418.225	-0.00196	-0.00147
418.602	0.004105	0.000949
418.978	-0.0009	0.000949
419.354	0.002693	0.005558
419.73	-0.00529	-0.00473
420.106	0.006195	0.006858
420.481	0.001356	0.002448
420.857	-0.00245	-0.00063
421.233	0.001939	0.00144
421.609	-0.00642	-0.00548
421.984	0.000358	0.001253
422.36	0.003728	0.003973
422.736	0.007494	0.00684
423.111	0.003408	0.003849
423.487	0.000452	0.001571
423.862	-0.00262	-0.00258
424.238	0.008737	0.00846
424.613	-0.0128	-0.01044
424.988	0.004594	0.004844
425.363	0.026512	0.003706
425.739	-0.00938	-0.00838
426.114	-0.00292	-0.00114
426.489	0.001525	0.001974
426.864	0.005762	0.004843
427.239	-0.00599	-0.00505
427.614	0.000471	0.000594
427.989	0.002937	0.004294
428.364	-0.00092	-8.9e-05
428.739	0.011618	0.010622
429.113	0.006892	0.004436
429.488	0.001017	0.002872
429.863	0.001826	0.002116
430.238	-0.00949	-0.00753
430.612	-0.00207	-0.00076
430.987	-0.00738	-0.00561
431.361	-0.00533	-0.00327
431.736	-0.00375	-0.00231
432.11	-0.00092	-0.00013
432.484	-0.00539	-0.00189
432.859	-5.6e-05	-0.00091
433.233	-0.00088	-0.00078
433.607	0.000132	0.000281
433.981	-0.0042	-0.00241
434.356	-0.00548	-0.00274
434.73	0.00209	0.002786
435.104	0.003163	0.003926
435.478	-0.00459	-0.00203
435.852	-0.00264	-0.00085
436.225	-0.00147	-0.00071
436.599	-0.00094	-0.00039
436.973	-0.0058	-0.00317
437.347	-0.00535	-0.00345
437.721	-0.01233	-0.00673
438.094	0.003596	0.002521
438.468	-0.01081	-0.00711
438.841	-0.0077	-0.00118
439.215	-0.00213	-0.00019
439.588	-0.00079	0.001455
439.962	-0.00096	0.001682
440.335	0.002391	0.004315
440.708	-0.00876	-0.00659
441.082	0.001469	0.003411
441.455	-0.00041	0.00289
441.828	-0.00442	-0.00408
442.201	0.006214	0.006455
442.574	0.003917	0.004479
442.947	-0.00117	0.000349
443.32	0.00499	0.005143
443.693	0.003766	0.004021
444.066	0.020449	0.017178
444.439	0.003992	0.005
444.812	-0.00619	-0.00424
445.184	0.001186	0.002613
445.557	-0.00021	0.003011
445.93	0.000584	0.000366
446.302	0.002711	0.003597
446.675	0.004726	0.005879
447.048	-0.00998	-0.00746
447.42	0.000452	0.002584
447.792	0.002071	0.005552
448.165	0.004915	0.00746
448.537	-0.00328	-0.00117
448.909	-0.00392	-0.00013
449.282	0.006251	0.008018
449.654	3.77e-05	-3.5e-05
450.026	-0.00569	-0.00357
450.398	-0.00657	-0.00344
450.77	0.00418	0.005997
451.142	0.002241	0.003685
451.514	-9.4e-05	0.002825
451.886	-0.00731	-0.0034
452.258	-0.00062	0.001582
452.629	-0.00145	-0.00038
453.001	-0.00369	-1.8e-05
453.373	-0.00427	-0.00242
453.744	0.004011	0.004414
454.116	-0.00292	0.000815
454.488	0.005875	0.008184
454.859	-0.00294	0.000382
455.231	-0.00962	-0.00667
455.602	-0.00094	0.002671
455.973	-0.00495	-0.00351
456.345	-0.00346	0.000798
456.716	0.00627	0.006678
457.087	-0.00298	0.00023
457.458	0.001638	0.002661
457.829	-0.00491	-0.00015
458.201	-0.00399	0.001483
458.572	-0.01333	-0.007
458.943	0.001601	0.003888
459.314	0.003804	0.005858
459.684	0.002787	0.002845
460.055	-0.00616	-0.00417
460.426	-0.00554	-0.00272
460.797	-0.00518	-0.00324
461.167	-0.00405	-4.3e-05
461.538	-0.00375	0.000444
461.909	0.009095	0.009074
462.279	-0.00051	0.002896
462.65	-0.00233	0.001676
463.02	0.000546	0.002485
463.391	0.006609	0.007551
463.761	-0.00403	-0.00302
464.131	-0.00725	-0.00169
464.502	-0.00542	-0.00279
464.872	-0.00363	-0.00103
465.242	0	0.001403
465.612	0.002467	0.003488
465.982	0.005574	0.006279
466.352	-0.00894	-0.00279
466.722	0.004707	0.005299
467.092	-0.00179	7.54e-05
467.462	-0.00505	-0.00056
467.832	0.001713	0.004349
468.202	-0.00081	0.000746
468.571	-0.01154	-0.00663
468.941	0.003634	0.004781
469.311	-0.00761	-0.00384
469.68	-0.01043	-0.00542
470.05	-0.00147	0.001535
470.419	-0.0019	-0.00016
470.789	0.003935	0.006196
471.158	-0.00023	0.002513
471.527	-0.00399	1.75e-05
471.897	-0.00691	-0.00167
472.266	-0.00621	-0.00237
472.635	-0.00134	0.00115
473.004	0.001864	0.004893
473.373	0.000772	0.003283
473.742	0.004952	0.005609
474.111	0.009001	0.010443
474.48	-0.01124	-0.00695
474.849	1.88e-05	0.003519
475.218	0.00145	0.003582
475.587	-0.00247	0.000395
475.956	-0.00252	0.000525
476.325	0.000245	0.002737
476.693	-0.00185	-6.6e-05
477.062	-0.00482	-0.00276
477.43	0.007136	0.007317
477.799	-0.00015	0.001181
478.167	0.002052	0.004485
478.536	-0.00635	-0.00078
478.904	-0.00079	0.002745
479.273	-0.00064	0.002828
479.641	0.003747	0.005499
480.009	-0.0123	-0.00899
480.377	-0.0042	-0.00174
480.745	0.001525	0.005631
481.114	0.001393	0.003482
481.482	0.001676	0.003113
481.85	0.003804	0.008203
482.218	-0.0083	-0.00305
482.585	-0.00113	0.001426
482.953	0.002598	0.005765
483.321	5.65e-05	0.001382
483.689	0.007438	0.008659
484.057	-0.00314	-0.00019
484.424	0.000207	0.002051
484.792	-0.0097	-0.00559
485.159	0.001657	0.004034
485.527	0.004463	0.00513
485.894	0.004952	0.008425
486.262	-0.00201	0.003184
486.629	-0.00427	-0.00272
486.996	0.002391	0.006157
487.364	-0.00339	-0.00122
487.731	0.005668	0.006934
488.098	-0.0032	-0.00098
488.465	-1.9e-05	0.001775
488.832	-0.00313	-0.00105
489.199	-0.00153	0.002378
489.566	-0.00798	-0.00358
489.933	0.002335	0.006169
490.3	0.003239	0.004678
490.667	0.000791	0.006178
491.034	-0.00034	0.003506
491.401	-0.0026	-0.00039
491.767	0.00595	0.006773
492.134	-0.00555	-0.00129
492.5	-0.00311	0.000876
492.867	-0.00282	0.000938
493.234	0.000772	0.00275
493.6	-0.00572	-0.0028
493.966	-0.00989	-0.00591
494.333	-0.00124	0.003804
494.699	-0.00925	-0.0048
495.065	0.005837	0.006575
495.431	-0.00503	-0.00113
495.798	-0.00087	0.002593
496.164	0.01352	0.012765
496.53	0.009358	0.00793
496.896	0.020675	0.018779
497.262	0.007871	0.010204
497.628	0.017173	0.01509
497.994	0.025778	0.022134
498.359	0.037847	0.034932
498.725	0.040088	0.035847
499.091	0.061234	0.055333
499.457	0.052497	0.049524
499.822	0.057656	0.051311
500.188	0.065508	0.055211
500.553	0.057731	0.05148
500.919	0.07063	0.070168
501.284	0.084865	0.077031
501.65	0.095221	0.08554
502.015	0.090137	0.083834
502.38	0.128832	0.12083
502.745	0.11567	0.108467
503.111	0.117609	0.106872
503.476	0.113523	0.104745
503.841	0.127062	0.119601
504.206	0.128003	0.121079
504.571	0.141824	0.134721
504.936	0.15363	0.146252
505.301	0.167319	0.159002
505.665	0.176395	0.172525
506.03	0.16619	0.160318
506.395	0.182797	0.181282
506.76	0.194377	0.185812
507.124	0.192513	0.191481
507.489	0.202493	0.201767
507.854	0.199989	0.199826
508.218	0.23488	0.227931
508.582	0.229626	0.224382
508.947	0.238232	0.238295
509.311	0.235407	0.237591
509.676	0.254406	0.248272
510.04	0.262258	0.264915
510.404	0.279939	0.278026
510.768	0.268152	0.270957
511.132	0.297225	0.295231
511.496	0.305095	0.303849
511.86	0.307694	0.312423
512.224	0.315244	0.319677
512.588	0.331268	0.3318
512.952	0.323492	0.324639
513.316	0.342378	0.345322
513.68	0.347048	0.347654
514.043	0.359381	0.360789
514.407	0.379284	0.381911
514.771	0.388586	0.391431
515.134	0.387079	0.389554
515.498	0.379679	0.385889
515.861	0.401352	0.399372
516.225	0.412631	0.41128
516.588	0.430914	0.423536
516.951	0.425962	0.424842
517.315	0.42182	0.426
517.678	0.437015	0.436365
518.041	0.44611	0.450862
518.404	0.449273	0.450579
518.767	0.448482	0.451149
519.13	0.458293	0.459514
519.493	0.460703	0.468438
519.856	0.472961	0.476999
520.219	0.466333	0.468542
520.582	0.476425	0.478103
520.945	0.469383	0.471816
521.307	0.478949	0.476928
521.67	0.476576	0.479675
522.033	0.478252	0.4779
522.395	0.466126	0.474145
522.758	0.467387	0.471499
523.12	0.478346	0.481634
523.483	0.476218	0.48309
523.845	0.471511	0.476668
524.208	0.472735	0.480607
524.57	0.484089	0.484898
524.932	0.469779	0.479286
525.294	0.470871	0.474413
525.656	0.459516	0.471321
526.019	0.468799	0.474002
526.381	0.462171	0.465873
526.743	0.456654	0.45958
527.105	0.447654	0.459065
527.466	0.461644	0.462952
527.828	0.453547	0.453959
528.19	0.447051	0.451576
528.552	0.449556	0.454844
528.914	0.438277	0.442905
529.275	0.445225	0.447069
529.637	0.426546	0.430908
529.998	0.440009	0.439794
530.36	0.432082	0.435875
530.721	0.412744	0.418464
531.083	0.414589	0.422311
531.444	0.423477	0.426588
531.805	0.423477	0.420006
532.167	0.403837	0.406875
532.528	0.402839	0.405339
532.889	0.406455	0.402377
533.25	0.391768	0.393392
533.611	0.383389	0.390544
533.972	0.377288	0.383552
534.333	0.37774	0.384371
534.694	0.372204	0.377673
535.055	0.368607	0.36899
535.416	0.365971	0.367003
535.777	0.37081	0.37193
536.137	0.358458	0.360298
536.498	0.352075	0.355372
536.859	0.352376	0.355455
537.219	0.353337	0.357831
537.58	0.345692	0.345493
537.94	0.339892	0.344498
538.301	0.333584	0.339729
538.661	0.331852	0.337724
539.021	0.328406	0.333233
539.382	0.328858	0.328786
539.742	0.328538	0.331197
540.102	0.319349	0.323499
540.462	0.308409	0.310472
540.822	0.314792	0.31806
541.182	0.303269	0.308614
541.542	0.297225	0.303383
541.902	0.279544	0.283919
542.262	0.272878	0.277543
542.622	0.260563	0.26588
542.982	0.240209	0.24459
543.341	0.241941	0.24276
543.701	0.213941	0.220397
544.061	0.206504	0.208914
544.42	0.187411	0.190394
544.78	0.168148	0.17412
545.139	0.160428	0.162532
545.499	0.139339	0.143273
545.858	0.120641	0.125119
546.217	0.118155	0.122116
546.577	0.102019	0.10288
546.936	0.088066	0.089091
547.295	0.076881	0.079358
547.654	0.058937	0.063306
548.013	0.045511	0.049391
548.372	0.043289	0.044181
548.731	0.026776	0.031252
549.09	0.020242	0.02154
549.449	0.013087	0.0169
549.808	0.00128	0.004165
550.167	0.007664	0.010472
550.525	0.009339	0.012458
550.884	0.007532	0.008899
551.243	-0.00021	0.003818
551.601	0.002297	0.00514
551.96	0.000678	0.004929
552.318	-0.00542	-0.00154
552.677	-0.00186	0.001892
553.035	0.001092	0.004258
553.394	0.013934	0.014498
553.752	-0.00439	0.002351
554.11	0.003163	0.003968
554.468	0.008021	0.008222
554.826	-0.00712	-0.00232
555.184	-0.00211	-0.00033
555.543	0.00595	0.00681
555.901	0.004425	0.007435
556.258	-0.00303	0.00048
556.616	-0.00075	0.001505
556.974	-0.00265	-0.00014
557.332	-0.00533	-0.00157
557.69	0.003822	0.004782
558.047	0.003295	0.006013
558.405	0.005498	0.007545
558.763	-0.0029	-0.00123
559.12	-0.0019	0.000751
559.478	0.007795	0.008107
559.835	0.001676	0.003418
560.193	-0.00427	-0.00178
560.55	-0.0022	0.001523
560.907	0.009697	0.011444
561.264	0.001337	0.004848
561.622	0.004519	0.006619
561.979	0.011844	0.011902
562.336	0.000998	0.006278
562.693	0.008436	0.010035
563.05	0.001469	0.00503
563.407	0.006477	0.008664
563.764	0.004406	0.007035
564.121	0.001393	0.005365
564.477	0.019413	0.017723
564.834	0.004632	0.006736
565.191	-0.00305	0.000188
565.547	0.006421	0.006536
565.904	0.007908	0.009071
566.261	0.00949	0.010791
566.617	0.007701	0.01139
566.973	0.009471	0.011799
567.33	0.005046	0.007922
567.686	0.01352	0.017569
568.043	0.004293	0.006984
568.399	0.010733	0.012755
568.755	0.01399	0.016428
569.111	0.018189	0.018495
569.467	0.029525	0.031999
569.823	0.046227	0.049776
570.179	0.062006	0.064786
570.535	0.091512	0.092885
570.891	0.112996	0.117396
571.247	0.14913	0.153177
571.603	0.184586	0.187845
571.958	0.223036	0.226982
572.314	0.268001	0.271493
572.67	0.314623	0.31568
573.025	0.356556	0.359379
573.381	0.404101	0.405757
573.736	0.444698	0.447248
574.092	0.513181	0.511873
574.447	0.542404	0.550571
574.803	0.596953	0.599505
575.158	0.644253	0.643267
575.513	0.688371	0.688346
575.868	0.73584	0.738944
576.223	0.778903	0.775442
576.579	0.831325	0.827515
576.934	0.844506	0.843745
577.289	0.882579	0.881486
577.643	0.911463	0.90891
577.998	0.915794	0.917314
578.353	0.938503	0.942194
578.708	0.942984	0.946382
579.063	0.961117	0.958955
579.417	0.971341	0.969679
579.772	0.978967	0.984252
580.127	0.983148	0.982521
580.481	0.97893	0.982944
580.836	0.985727	0.987549
581.19	0.990623	0.996156
581.544	0.993259	0.998192
581.899	0.998418	0.993123
582.253	0.987987	0.990547
582.607	1	1
582.962	0.989117	0.990598
583.316	0.984164	0.992254
583.67	0.988966	0.98783
584.024	0.981227	0.989316
584.378	0.992374	0.99446
584.732	0.98938	0.988371
585.086	0.980436	0.982701
585.439	0.973055	0.981969
585.793	0.975126	0.978569
586.147	0.982376	0.982124
586.501	0.964506	0.97181
586.854	0.961625	0.966073
587.208	0.956541	0.955985
587.561	0.962962	0.959115
587.915	0.935396	0.9369
588.268	0.944641	0.95021
588.622	0.943718	0.950687
588.975	0.928805	0.936025
589.328	0.93854	0.937514
589.681	0.927638	0.929094
590.035	0.928636	0.928543
590.388	0.915813	0.92696
590.741	0.919824	0.924176
591.094	0.918374	0.920029
591.447	0.908846	0.917165
591.8	0.912047	0.916115
592.153	0.910597	0.911163
592.505	0.897304	0.905253
592.858	0.902199	0.904069
593.211	0.883087	0.890128
593.564	0.891146	0.892204
593.916	0.897322	0.894193
594.269	0.882843	0.886808
594.621	0.873164	0.879529
594.974	0.862036	0.870331
595.326	0.86744	0.864728
595.679	0.862356	0.857329
596.031	0.862525	0.861913
596.383	0.85119	0.854913
596.735	0.855709	0.857147
597.088	0.83735	0.842068
597.44	0.829913	0.832391
597.792	0.827465	0.832146
598.144	0.828802	0.831236
598.496	0.828764	0.831638
598.848	0.817824	0.818704
599.199	0.807355	0.8098
599.551	0.814623	0.81419
599.903	0.802233	0.80153
600.255	0.797789	0.79956
600.606	0.788073	0.793413
600.958	0.780466	0.788149
601.31	0.783291	0.78602
601.661	0.780316	0.7824
602.013	0.772671	0.774153
602.364	0.76576	0.772128
602.715	0.766721	0.764844
603.067	0.753502	0.761992
603.418	0.739531	0.739903
603.769	0.733016	0.742718
604.12	0.728666	0.73512
604.471	0.723733	0.727775
604.822	0.71509	0.72404
605.173	0.706786	0.708588
605.524	0.709818	0.71098
605.875	0.698972	0.70196
606.226	0.701344	0.698991
606.577	0.697183	0.696539
606.928	0.697353	0.698039
607.278	0.692909	0.694375
607.629	0.677092	0.674625
607.979	0.670426	0.672723
608.33	0.661689	0.66536
608.681	0.670294	0.667002
609.031	0.654233	0.657153
609.381	0.649563	0.649529
609.732	0.648019	0.651416
610.082	0.652764	0.646135
610.432	0.632579	0.63795
610.782	0.634481	0.632216
611.133	0.619643	0.621527
611.483	0.621997	0.61956
611.833	0.609117	0.61086
612.183	0.604504	0.604267
612.533	0.596313	0.595785
612.882	0.594072	0.595191
613.232	0.581814	0.587799
613.582	0.579988	0.582011
613.932	0.578425	0.576057
614.281	0.572946	0.571615
614.631	0.56756	0.568961
614.981	0.557374	0.556017
615.33	0.55067	0.55455
615.68	0.545398	0.545314
616.029	0.546095	0.542928
616.378	0.534985	0.534861
616.728	0.53668	0.533527
617.077	0.528922	0.52996
617.426	0.526531	0.528082
617.775	0.508473	0.516338
618.124	0.51721	0.514646
618.474	0.503427	0.504105
618.823	0.50482	0.505605
619.172	0.502636	0.501247
619.52	0.499887	0.498459
619.869	0.493184	0.48929
620.218	0.468762	0.47639
620.567	0.47377	0.477392
620.916	0.476425	0.474988
621.264	0.467029	0.469592
621.613	0.464092	0.464065
621.961	0.465354	0.465123
622.31	0.454922	0.458646
622.658	0.462096	0.457035
623.007	0.44739	0.451497
623.355	0.44707	0.450819
623.703	0.440122	0.442178
624.052	0.454979	0.449514
624.4	0.42182	0.426514
624.748	0.432797	0.432822
625.096	0.427826	0.424337
625.444	0.41924	0.420536
625.792	0.406059	0.407373
626.14	0.412292	0.411094
626.488	0.410804	0.409597
626.836	0.399563	0.398272
627.183	0.400166	0.400345
627.531	0.396136	0.400363
627.879	0.391655	0.390905
628.227	0.38369	0.384851
628.574	0.394046	0.389318
628.922	0.376459	0.376965
629.269	0.370603	0.372253
629.617	0.367741	0.371367
629.964	0.365011	0.363521
630.311	0.363034	0.363712
630.658	0.353826	0.355685
631.006	0.345221	0.345506
631.353	0.341116	0.34629
631.7	0.342265	0.343303
632.047	0.341587	0.342943
632.394	0.332059	0.333135
632.741	0.335128	0.334833
633.088	0.333697	0.332552
633.435	0.31741	0.321568
633.782	0.323793	0.325098
634.128	0.319349	0.321258
634.475	0.310575	0.31485
634.822	0.301047	0.3078
635.168	0.303853	0.305446
635.515	0.301593	0.302878
635.861	0.295925	0.296041
636.208	0.29376	0.299233
636.554	0.295643	0.297072
636.901	0.288845	0.291264
637.247	0.290088	0.293468
637.593	0.290672	0.292227
637.939	0.27092	0.273407
638.285	0.268095	0.277302
638.631	0.268491	0.275473
638.978	0.278979	0.280322
639.324	0.267474	0.269551
639.669	0.25949	0.26188
640.015	0.256609	0.258007
640.361	0.257569	0.26148
640.707	0.258812	0.25963
641.053	0.243598	0.251385
641.398	0.250678	0.251768
641.744	0.235934	0.239166
642.09	0.238759	0.243196
642.435	0.250829	0.250062
642.781	0.239286	0.242883
643.126	0.235181	0.237643
643.471	0.222076	0.229925
643.817	0.233053	0.237983
644.162	0.23198	0.232658
644.507	0.221021	0.222413
644.852	0.216352	0.221005
645.197	0.222603	0.224316
645.542	0.215109	0.218687
645.887	0.212812	0.214988
646.232	0.207313	0.2116
646.577	0.209705	0.213329
646.922	0.193474	0.199685
647.267	0.206466	0.208278
647.612	0.203529	0.205883
647.956	0.194754	0.196405
648.301	0.211173	0.208638
648.646	0.191704	0.195683
648.99	0.19724	0.199244
649.335	0.195244	0.197454
649.679	0.191402	0.194463
650.023	0.188484	0.191027
650.368	0.198576	0.199425
650.712	0.175115	0.181316
651.056	0.178843	0.183648
651.4	0.178071	0.184742
651.745	0.175868	0.178138
652.089	0.169598	0.174957
652.433	0.1834	0.18543
652.777	0.166001	0.171956
653.121	0.172027	0.171022
653.464	0.164551	0.16795
653.808	0.163855	0.168693
654.152	0.157114	0.161081
654.496	0.16393	0.168686
654.839	0.153178	0.158058
655.183	0.160597	0.161594
655.527	0.156511	0.162358
655.87	0.159901	0.161392
656.213	0.153028	0.158143
656.557	0.151578	0.156051
656.9	0.149187	0.150338
657.244	0.142389	0.147634
657.587	0.146607	0.14972
657.93	0.134029	0.140204
658.273	0.142897	0.145777
658.616	0.13401	0.138777
658.959	0.136439	0.137455
659.302	0.13738	0.144127
659.645	0.144423	0.147348
659.988	0.132617	0.136485
660.331	0.136778	0.138636
660.674	0.133671	0.13293
661.016	0.128964	0.130449
661.359	0.136872	0.136273
661.702	0.122675	0.125092
662.044	0.12612	0.12613
662.387	0.127495	0.13065
662.729	0.122128	0.128092
663.072	0.122279	0.124218
663.414	0.127853	0.129182
663.756	0.107987	0.115606
664.099	0.112356	0.118233
664.441	0.11744	0.120716
664.783	0.115745	0.117876
665.125	0.110228	0.114879
665.467	0.113128	0.11774
665.809	0.114013	0.113848
666.151	0.109607	0.113722
666.493	0.101981	0.110708
666.835	0.1065	0.109912
667.176	0.100136	0.104266
667.518	0.099477	0.10073
667.86	0.099834	0.106168
668.202	0.102527	0.103215
668.543	0.110209	0.11355
668.885	0.088687	0.093784
669.226	0.092943	0.095231
669.568	0.093941	0.097962
669.909	0.100004	0.10159
670.25	0.097499	0.098778
670.591	0.092077	0.09822
670.933	0.093771	0.095737
671.274	0.093922	0.095144
671.615	0.087482	0.090475
671.956	0.094995	0.097677
672.297	0.085787	0.091475
672.638	0.087557	0.090883
672.979	0.08607	0.087074
673.32	0.080515	0.085333
673.661	0.089742	0.089851
674.001	0.081588	0.084569
674.342	0.08317	0.087054
674.683	0.076938	0.08245
675.023	0.078595	0.084379
675.364	0.072983	0.076295
675.704	0.085317	0.087062
676.045	0.07255	0.077917
676.385	0.074866	0.078874
676.725	0.078933	0.082885
677.066	0.076486	0.079301
677.406	0.075318	0.078167
677.746	0.080365	0.081129
678.086	0.078764	0.082545
678.426	0.068671	0.07299
678.766	0.074396	0.078653
679.106	0.066864	0.06871
679.446	0.077258	0.078615
679.786	0.072042	0.07477
680.126	0.068276	0.074319
680.465	0.069594	0.071904
680.805	0.068747	0.072399
681.145	0.071289	0.071136
681.484	0.067278	0.07051
681.824	0.065677	0.069447
682.163	0.06161	0.063165
682.503	0.060255	0.064752
682.842	0.067673	0.070204
683.182	0.05937	0.064365
683.521	0.060123	0.062464
683.86	0.054323	0.060665
684.199	0.069142	0.073491
684.538	0.062439	0.0657
684.877	0.067278	0.069722
685.216	0.05534	0.058151
685.555	0.055302	0.060485
685.894	0.060857	0.064432
686.233	0.055961	0.06064
686.572	0.058164	0.062542
686.911	0.062797	0.0634
687.249	0.058503	0.062205
687.588	0.052949	0.055947
687.927	0.056451	0.060831
688.265	0.053269	0.058975
688.604	0.062251	0.063259
688.942	0.052497	0.054814
689.281	0.046999	0.051248
689.619	0.052158	0.056071
689.957	0.049371	0.053924
690.295	0.053325	0.055993
690.634	0.043214	0.049407
690.972	0.045718	0.052558
691.31	0.05116	0.053929
691.648	0.044871	0.048766
691.986	0.038299	0.044996
692.324	0.042574	0.046364
692.662	0.056715	0.05632
692.999	0.040239	0.043334
693.337	0.055434	0.057004
693.675	0.05389	0.057527
694.012	0.051932	0.053795
694.35	0.052949	0.054497
694.688	0.050576	0.052922
695.025	0.049089	0.051611
695.362	0.045737	0.047726
695.7	0.046264	0.048661
696.037	0.04103	0.04248
696.374	0.046396	0.051581
696.712	0.041858	0.045613
697.049	0.04182	0.047266
697.386	0.037207	0.042416
697.723	0.044626	0.048277
698.06	0.037829	0.041612
698.397	0.038356	0.041967
698.734	0.030542	0.033507
699.071	0.042517	0.043988
699.408	0.050087	0.047888
699.744	0.03909	0.041927
700.081	0.039975	0.044269
700.418	0.03749	0.040067
700.754	0.033667	0.035831
701.091	0.048317	0.049325
701.427	0.036642	0.041115
701.764	0.028508	0.031986
702.1	0.039165	0.043048
702.436	0.035418	0.039078
702.773	0.031314	0.036236
703.109	0.031163	0.035103
703.445	0.041425	0.043233
703.781	0.031389	0.036172
704.117	0.031897	0.036083
704.453	0.027661	0.031168
704.789	0.030993	0.034676
705.125	0.03845	0.039999
705.461	0.028508	0.032721
705.797	0.023706	0.027949
706.133	0.03363	0.036891
706.468	0.031709	0.034821
706.804	0.021918	0.027904
707.14	0.023575	0.028422
707.475	0.021842	0.025674
707.811	0.031351	0.033725
708.146	0.019338	0.022894
708.481	0.020562	0.023154
708.817	0.023537	0.026611
709.152	0.013124	0.016805
709.487	0.01384	0.016765
709.822	0.016005	0.018921
710.157	0.013482	0.015968
710.493	0.014254	0.017414
710.828	0.01448	0.016895
711.162	0.012258	0.015627
711.497	0.013218	0.01509
711.832	0.004124	0.007103
712.167	0.008191	0.011416
712.502	-0.00105	0.002108
712.836	0.002523	0.005149
713.171	0.000998	0.003521
713.506	-0.00557	-0.00235
713.84	0.007325	0.009446
714.175	-0.00019	0.001366
714.509	-0.00107	0.000729
714.843	-0.00102	0.002243
715.178	-0.00047	0.002937
715.512	0.003596	0.008806
715.846	0.002806	0.006868
716.18	0.00096	0.004279
716.514	0.00386	0.008193
716.849	-0.00938	-0.00447
717.183	0.003747	0.006942
717.516	0.001299	0.003981
717.85	-0.00531	-0.00113
718.184	-0.01021	-0.0054
718.518	-0.00269	0.000745
718.852	-0.00192	0.002708
719.185	-0.00416	0.001293
719.519	0.011712	0.012939
719.853	-0.00141	0.003691
720.186	-0.0019	-0.00062
720.52	-0.00499	-0.00129
720.853	-0.00476	-0.00223
721.186	-0.00299	0.001025
721.52	-0.00333	0.000177
721.853	-0.01028	-0.00598
722.186	-0.00507	-1.7e-05
722.519	-0.00083	0.000567
722.852	0.001676	0.004077
723.185	0.004613	0.004621
723.518	0.006251	0.009821
723.851	-0.00081	-4.3e-05
724.184	0.001808	0.003248
724.517	-0.00288	-0.00183
724.85	0.003295	0.004812
725.182	-0.00209	0.000363
725.515	-0.001	0.000357
725.848	-0.00119	0.002155
726.18	-0.00369	-9.2e-05
726.513	-0.00179	0.001829
726.845	-0.00019	0.003612
727.178	-0.00394	-0.00241
727.51	0.004387	0.004584
727.842	-0.00866	-0.00411
728.175	-0.00365	-0.00084
728.507	-0.00288	0.000764
728.839	-0.00384	0.000117
729.171	-0.00271	0.00029
729.503	-0.00763	-0.00361
729.835	0.003898	0.005631
730.167	-0.00021	0.002962
730.499	-0.0093	-0.00661
730.831	-0.00271	-0.00019
731.162	0.001412	0.004568
731.494	-0.00808	-0.00365
731.826	-0.00441	-0.0016
732.157	0.001902	0.004969
732.489	-0.00299	-0.00143
732.82	0.004312	0.007266
733.152	0.003465	0.006119
733.483	-0.00793	-0.00434
733.814	-0.00309	0.000166
734.146	0.001864	0.004941
734.477	-0.00363	0.000252
734.808	-0.00277	0.001086
735.139	-0.00324	-0.00022
735.47	-0.00612	-0.00321
735.801	0.001375	0.003065
736.132	-0.00627	-0.00402
736.463	-0.00947	-0.00554
736.794	-0.00378	-0.0008
737.125	-0.0036	-0.00021
737.455	-0.00876	-0.00369
737.786	7.53e-05	0.001952
738.117	-0.00094	0.002726
738.447	-0.00392	0.000122
738.778	0.000904	0.001483
739.108	-0.00299	5.26e-05
739.439	-0.00397	-0.0029
739.769	-0.00977	-0.00637
740.099	0.005442	0.006722
740.43	-0.00772	-0.00388
740.76	-0.00121	0.00197
741.09	-0.00456	-0.00214
741.42	-0.01303	-0.00727
741.75	0.004952	0.006525
742.08	0.004293	0.006999
742.41	-0.0035	0.000936
742.74	0.000998	0.004052
743.07	0.006967	0.008961
743.4	-0.00019	0.002294
743.729	0.002448	0.006009
744.059	0.012089	0.011978
744.389	-0.00454	-0.00176
744.718	-0.00535	-0.00083
745.048	-0.00431	-0.00251
745.377	0.004576	0.005012
745.707	0.006477	0.007444
746.036	0.006007	0.008657
746.365	0.000282	0.002284
746.694	-7.5e-05	-7.5e-05
747.024	-9.4e-05	0.004358
747.353	-0.00147	0.000634
747.682	0.008003	0.009885
748.011	-0.00471	-0.00123
748.34	-0.0007	0.002358
748.669	0.002467	0.004504
748.998	-0.00459	-0.00105
749.326	-0.00546	-0.00206
749.655	-0.00175	0.000691
749.984	0.001054	0.002572
750.312	-0.00531	-0.00212
750.641	-0.00281	0.000846
750.97	0.002034	0.005196
751.298	0.003314	0.005119
751.626	0.002034	0.003681
751.955	-0.0039	-0.00139
752.283	-0.0119	-0.0062
752.611	-0.00823	-0.00459
752.94	0.001657	0.005558
753.268	-0.00209	0.00288
753.596	-0.00328	-0.00129
753.924	-0.00648	-0.00254
754.252	-9.4e-05	0.002359
754.58	-0.01013	-0.00743
754.908	-0.00134	0.003547
755.236	-0.00201	-0.00032
755.563	-0.00433	-0.00137
755.891	-0.00542	-0.00177
756.219	-0.00047	0.003579
756.546	0.004218	0.006677
756.874	-0.00625	-0.00382
757.201	0.001337	0.003435
757.529	0.003785	0.0048
757.856	-3.8e-05	0.002659
758.184	-0.00111	0.001871
758.511	-0.00578	-0.00215
758.838	-0.0045	-0.00114
759.165	0.000979	0.002888
759.492	-0.01312	-0.0088
759.82	0.001939	0.00436
760.147	0.010526	0.011462
760.474	0.004274	0.006556
760.8	0.002843	0.004851
761.127	0.006138	0.008189
761.454	-0.00333	-7e-05
761.781	-0.00655	-0.00291
762.108	-0.00188	0.000821
762.434	0.000169	0.001317
762.761	0.000527	0.002395
763.087	-0.0019	0.001673
763.414	0.000923	0.003402
763.74	0.00322	0.004578
764.067	-0.00855	-0.00483
764.393	-0.00226	0.001306
764.719	-0.00949	-0.00743
765.045	0.006402	0.005169
765.372	0.01222	0.010761
765.698	0.002203	0.005041
766.024	-0.00484	-0.00107
766.35	0.004802	0.005451
766.676	-0.00275	0.000772
767.002	0.00049	0.001445
767.327	-0.00075	0.000796
767.653	-0.00478	-0.00087
767.979	-0.00352	-0.00195
768.305	0.006797	0.006514
768.63	-0.00168	0.000191
768.956	0.00096	0.003519
769.281	-0.00881	-0.00511
769.607	-0.00497	-0.00254
769.932	-0.00354	0.000936
770.257	-0.00678	-0.00473
770.583	-0.00235	0.001065
770.908	-0.00292	0.001147
771.233	-0.00693	-0.00328
771.558	-0.00893	-0.00447
771.883	0.004425	0.005282
772.208	0	0.002752
772.533	-0.00397	-0.00169
772.858	-0.00207	-0.00033
773.183	-0.00435	-0.00103
773.508	-0.00277	0.000225
773.833	-0.01147	-0.00798
774.157	-0.00111	0.001729
774.482	-0.00072	0.000605
774.806	0.005423	0.007827
775.131	0.000132	0.002806
775.455	-0.0112	-0.0077
775.78	0.004952	0.006655
776.104	0.003427	0.006321
776.429	-0.00486	-0.00169
776.753	-0.00529	-0.00272
777.077	-0.0022	0.000525
777.401	0.011863	0.010499
777.725	0.009434	0.011266
778.049	0.003013	0.004835
778.373	0.004538	0.005871
778.697	-0.00537	-0.00257
779.021	0.001054	0.005259
779.345	-0.00424	-0.00119
779.669	-0.01369	-0.0106
779.992	-0.00192	0.000875
780.316	-0.01038	-0.00767
780.64	-0.00627	-0.00212
780.963	-0.00028	0.000916
781.287	0.005385	0.006734
781.61	0.002881	0.004804
781.933	0.00789	0.008413
782.257	-0.00203	-0.00078
782.58	-0.01117	-0.00631
782.903	-0.00836	-0.00558
783.226	0.001808	0.004571
783.549	0.001958	0.00398
783.873	-0.00749	-0.00166
784.196	-0.00633	-0.00363
784.518	-0.00275	-0.00131
784.841	0.001506	0.00419
785.164	-0.00305	0.000402
785.487	0.006684	0.006589
785.81	0.004576	0.005689
786.132	-0.00693	-0.00378
786.455	0.00226	0.005007
786.778	-0.00629	-0.00513
787.1	-0.00213	-0.0001
787.422	-0.01582	-0.01056
787.745	-0.00738	-0.00353
788.067	0.001318	0.004361
788.389	-0.00503	-0.00157
788.712	-0.00476	-0.00015
789.034	9.41e-05	0.002195
789.356	0.00032	0.000833
789.678	-0.00126	-0.00019
790	0.003879	0.004958
790.322	-0.00712	-0.00478
790.644	-0.00697	-0.00656
790.966	-0.00439	-0.00275
791.288	-0.00761	-0.00412
791.609	-0.00832	-0.00522
791.931	-0.00499	-0.0027
792.253	-0.00378	0.000577
792.574	0.00209	0.004465
792.896	-0.00053	0.001225
793.217	-0.01102	-0.00643
793.539	-0.00505	-0.00333
793.86	-0.00179	0.000564
794.181	0.003258	0.003796
794.503	-0.00719	-0.00491
794.824	0.006327	0.006064
795.145	-0.0029	-0.00158
795.466	0.004707	0.004764
795.787	0.000998	0.004829
796.108	0.001488	0.004484
796.429	0.004707	0.006147
796.75	-0.00326	-0.00102
797.07	0.000414	0.003838
797.391	-0.00896	-0.0049
797.712	-0.00539	-0.00241
798.033	-0.01514	-0.01139
798.353	0.008473	0.008724
798.674	-0.00111	0.000339
798.994	-0.0094	-0.00707
799.315	-0.00514	0.001502
799.635	-0.00527	-0.00242
799.955	-0.00339	-0.00169
800.276	0.001375	0.002793
800.596	-0.00619	-0.00441
800.916	-0.00812	-0.00531
801.236	-0.0035	-0.00039
801.556	0.003634	0.004474
801.876	-0.00145	-0.00061
802.196	-0.01054	-0.00752
802.516	-0.00258	-0.00034
802.836	0.001488	0.003811
803.155	-0.00633	-0.00462
803.475	-0.00294	0.000425
803.795	-0.00729	-0.00351
804.114	-0.01288	-0.00921
804.434	-0.00493	-0.00086
804.753	0.003992	0.003454
805.073	-0.007	-0.00427
805.392	-0.00497	-0.0018
805.711	-0.00087	0.001294
806.031	0.003521	0.005307
806.35	-0.0045	-0.00144
806.669	0.001525	0.003269
806.988	-0.00725	-0.00483
807.307	0.000979	0.002625
807.626	0.004218	0.005022
807.945	0.000998	0.003703
808.264	-0.01007	-0.00721
808.583	-0.0049	-0.00168
808.902	-0.00844	-0.00411
809.22	0.001224	0.001025
809.539	-0.01474	-0.00959
809.858	-0.00318	0.000672
810.176	-0.00154	0.000772
810.495	0.00337	0.004827
810.813	-0.00354	-0.00196
811.131	0.003408	0.006811
811.45	-0.01111	-0.00746
811.768	-0.01188	-0.00763
812.086	-0.00802	-0.006
812.404	7.53e-05	0.002325
812.722	-0.01226	-0.00873
813.041	-0.00531	-0.00278
813.359	0.003069	0.004733
813.676	-0.00684	-0.00309
813.994	-0.01446	-0.01072
814.312	0.00337	0.004065
814.63	-0.00233	0.001413
814.948	-0.00678	-0.00358
815.265	-0.00345	-4.4e-05
815.583	-0.00045	0.001261
815.9	-0.00433	-0.00259
816.218	0.005272	0.005726
816.535	-0.00896	-0.00604
816.853	0.000998	0.003054
817.17	-0.00512	-0.00268
817.487	-0.00298	-0.00131
817.805	-0.00734	-0.0031
818.122	0.001657	0.003576
818.439	0.001318	0.00312
818.756	-0.00183	-0.00121
819.073	-0.00473	-0.00036
819.39	0.004538	0.004831
819.707	0.000377	0.002823
820.024	-0.00254	-0.00072
820.34	-0.00348	0.000593
820.657	-0.01045	-0.0082
820.974	-0.0067	-0.00199
821.29	-0.01469	-0.0161
821.607	-0.0058	-0.00388
821.923	-0.00062	0.001418
822.24	0.006572	0.008666
822.556	-0.00842	-0.00447
822.873	-0.00616	-0.00229
823.189	-0.00499	-0.0021
823.505	0.001337	0.002312
823.821	-0.00593	-0.00217
824.137	-0.00058	0.001977
824.453	0.001695	0.001482
824.769	-0.00456	-0.00199
825.085	-0.0029	9.12e-05
825.401	0.001393	0.002591
825.717	-0.0067	-0.00414
826.033	-0.00572	-0.00237
826.349	0.00128	0.004756
826.664	0.00209	0.003856
826.98	-0.00571	-0.00332
827.295	-0.00343	-0.00196
827.611	-0.00403	-0.00218
827.926	-0.00087	-0.00097
828.242	-0.00162	-0.00015
828.557	-0.00668	-0.00605
828.872	-0.00458	-0.00083
829.188	-0.00653	-0.00454
829.503	-0.00539	-0.00297
829.818	0.001054	0.001255
830.133	0.009603	0.00862
830.448	-0.00646	-0.00192
830.763	-0.0016	0.000743
831.078	-0.00879	-0.00489
831.392	-0.00717	-0.00429
831.707	-0.00145	0.001156
832.022	-0.00653	-0.0031
832.337	-0.00412	-0.00149
832.651	0.004613	0.005109
832.966	-0.00188	-0.00077
833.28	0.00096	0.003078
833.595	-0.01081	-0.00854
833.909	-0.00382	-0.00179
834.223	0.002523	0.002576
834.538	0.004764	0.006519
834.852	-0.00685	-0.00564
835.166	0.002523	0.004039
835.48	-0.00444	-0.00204
835.794	0.007099	0.009118
836.108	0.006138	0.007128
836.422	-0.00021	5.7e-05
836.736	0.000546	0.000638
837.05	-0.00134	0.000674
837.364	-0.00151	0.000915
837.677	-0.00418	-0.00243
837.991	0.002975	0.004251
838.305	-0.00435	-0.00161
838.618	-0.0006	0.00181
838.932	-0.00495	-0.00184
839.245	-0.00433	-0.00078
839.558	-0.00482	-0.00289
839.872	-0.01102	-0.00803
840.185	-0.00294	0.000733
840.498	-0.00015	0.001783
840.811	-0.00548	-0.00152
841.124	-0.00813	-0.00504
841.438	-0.00864	-0.00497
841.751	-0.01	-0.00625
842.063	-0.00793	-0.00401
842.376	-0.00077	-7e-05
842.689	0.002316	0.002847
843.002	0.001826	0.003678
843.315	0.003578	0.004599
843.627	0.000358	0.003287
843.94	-0.00655	-0.00371
844.252	0.001525	0.002794
844.565	-0.00369	-0.00058
844.877	-0.00301	-0.00022
845.19	0.002391	0.003863
845.502	0.00305	0.004763
845.814	-0.00958	-0.00656
846.126	-5.6e-05	0.001099
846.439	-0.00529	-0.00222
846.751	-0.00403	-0.00147
847.063	-0.00058	0.001627
847.375	0.002335	0.003234
847.687	-0.00736	-0.00342
847.998	0.009264	0.010429
848.31	-0.00441	-0.00158
848.622	-0.00475	-0.00367
848.934	-0.00126	0.001014
849.245	-0.00435	-0.00235
849.557	-0.00058	0.002202
849.868	-0.00732	-0.00466
850.18	-0.00567	-0.00249
850.491	-0.00032	0.002077
850.803	-0.00196	-0.00076
851.114	0.004839	0.006375
851.425	-0.01284	-0.00945
851.736	-0.00535	-0.00404
852.048	0.005818	0.007942
852.359	-0.0099	-0.00677
852.67	-0.00587	-0.00246
852.981	-0.00183	0.00011
853.292	0.003596	0.003959
853.602	0.001243	0.003084
853.913	0.000282	0.002083
854.224	-0.00652	-0.00394
854.535	-0.01343	-0.01022
854.845	-0.00941	-0.00637
855.156	-0.00169	0.002251
855.466	-0.0174	-0.01338
855.777	-9.4e-05	0.001922
856.087	0.002881	0.005536
856.398	0.000301	0.001319
856.708	-0.00471	-0.00063
857.018	-0.00612	-0.00309
857.328	0.000621	0.002565
857.638	-9.4e-05	0.002166
857.948	-0.01064	-0.00734
858.258	-0.00452	0.000873
858.568	-0.00817	-0.00822
858.878	-0.00529	-0.00155
859.188	-0.00254	0.000506
859.498	-0.01471	-0.01183
859.808	-0.01062	-0.00742
860.117	0.005498	0.006044
860.427	0.000245	0.002642
860.737	-0.0074	-0.00429
861.046	0.002052	0.005639
861.355	-0.00403	-1.8e-05
861.665	-0.0042	0.000293
861.974	0.004161	0.006667
862.283	-0.00808	-0.00305
862.593	0.00403	0.005524
862.902	-0.0048	-0.00113
863.211	-0.00471	-0.00155
863.52	0.002994	0.004229
863.829	0	0.001932
864.138	-0.00778	-0.00266
864.447	0.008078	0.009291
864.756	-0.00736	-0.00296
865.064	-0.00264	-8.2e-05
865.373	0.003258	0.006387
865.682	0.002561	0.004713
865.99	-0.00676	-0.00369
866.299	-0.00652	-0.0019
866.607	-0.00555	-0.00151
866.916	0.003483	0.005433
867.224	0.005009	0.005995
867.532	-0.00265	-0.00073
867.841	0.000772	0.001855
868.149	-0.00523	-0.00419
868.457	0.001036	0.003315
868.765	-0.00401	-7.4e-05
869.073	-0.00211	-0.00043
869.381	-0.00514	-0.00112
869.689	0.009132	0.009797
869.997	-0.0041	-0.00161
870.305	-0.00657	-0.00365
870.613	-0.00501	-0.00115
870.92	0.002881	0.005197
871.228	-0.00314	-0.00106
871.535	-0.00081	0.003283
871.843	-0.0084	-0.00556
872.15	-0.00339	-0.00093
872.458	-0.00625	-0.0033
872.765	-0.00045	0.001754
873.072	-0.00505	-0.00126
873.38	-0.00088	0.001151
873.687	-0.00909	-0.00477
873.994	-0.00444	-0.00128
874.301	-0.00414	-0.00275
874.608	-0.00424	-0.00215
874.915	-0.01128	-0.00679
875.222	-0.01247	-0.00732
875.529	-0.00222	0.002271
875.836	-0.00339	-0.00101
876.142	-0.00891	-0.00476
876.449	-0.00569	-0.00235
876.756	-0.01171	-0.0077
877.062	-0.0077	-0.00374
877.369	-0.00041	0.001081
877.675	-0.00011	0.001611
877.981	-0.00258	-0.00094
878.288	0.005724	0.005906
878.594	-0.01009	-0.00683
878.9	-0.01098	-0.00602
879.206	-0.0003	0.000908
879.513	0.002768	0.005591
879.819	-0.01179	-0.0088
880.125	-0.00582	-0.00153
880.431	-0.00655	-0.00392
880.736	0.001563	0.003223
881.042	0.001544	0.002991
881.348	7.53e-05	0.001769
881.654	-0.00335	-0.00084
881.959	-0.00233	0.000611
882.265	-0.001	0.001537
882.57	-0.00375	-0.00058
882.876	-0.02052	-0.01542
883.181	-0.00313	0.000126
883.487	0.003747	0.003998
883.792	-0.01079	-0.00672
884.097	-0.00041	0.002073
884.402	0.001601	0.004029
884.708	-0.00527	-0.0032
885.013	0.002373	0.003257
885.318	0.00435	0.006594
885.623	-0.01117	-0.00695
885.928	-0.01331	-0.00978
886.232	-0.0081	-0.00422
886.537	0.003389	0.005689
886.842	-0.00934	-0.00741
887.147	-0.00943	-0.00491
887.451	0.002617	0.003586
887.756	-0.00938	-0.00685
888.06	-0.00712	-0.00383
888.365	-0.00595	-0.00279
888.669	-0.0065	-0.00159
888.974	-0.00203	-0.0001
889.278	-0.00034	0.002646
889.582	-0.01512	-0.01237
889.886	-0.00938	-0.00622
890.19	-0.01128	-0.00669
890.494	-0.00849	-0.00541
890.798	-0.00557	-0.00053
891.102	-0.00563	-0.00242
891.406	-0.00179	9.91e-05
891.71	0.003314	0.004045
892.014	-0.00448	-0.00159
892.317	-0.00861	-0.00475
892.621	-0.0087	-0.00694
892.925	-0.00072	0.002079
893.228	-0.00168	-0.00105
893.532	0.002316	0.004658
893.835	-0.00168	0.000868
894.139	-0.0055	-0.00197
894.442	-0.00808	-0.00547
894.745	-0.00446	-0.00159
895.048	-0.00911	-0.00558
895.351	-0.00879	-0.00613
895.655	-0.01135	-0.00703
895.958	-0.0045	-0.00134
896.26	-0.00516	-0.00456
896.563	0.003032	0.003652
896.866	-0.00215	-0.00067
897.169	0.00032	0.001617
897.472	-0.00604	-0.00396
897.774	0.000998	0.003063
898.077	0.000301	0.002697
898.38	-0.00943	-0.00534
898.682	-0.00633	-0.0028
898.985	-0.00518	-0.00112
899.287	-0.00678	-0.00324
899.589	-0.00356	8.86e-05
899.892	-0.00557	-0.00261
900.194	0.001318	0.003873
900.496	-0.00169	0.000381
900.798	-0.00627	-0.00433
901.1	-0.00435	-0.00175
901.402	-0.00326	-0.00097
901.704	-0.01488	-0.00993
902.006	0.002052	0.003935
902.308	0.003145	0.004452
902.61	-0.01002	-0.0084
902.911	-0.01337	-0.01011
903.213	-0.00608	-0.00352
903.514	-0.01021	-0.0064
903.816	-0.01361	-0.01105
904.117	-0.00036	0.001171
904.419	-0.00277	-0.00114
904.72	-0.00258	-7.1e-05
905.022	-0.00154	0.001024
905.323	0.00514	0.005974
905.624	-0.00024	0.001769
905.925	0.003201	0.002991
906.226	-0.00426	-0.00279
906.527	-0.00335	0.002439
906.828	-0.00279	0.000138
907.129	-0.00554	-0.00311
907.43	0.003427	0.003426
907.731	0.001958	0.004123
908.031	0.008078	0.007739
908.332	-0.00282	-0.0015
908.633	-0.00772	-0.00543
908.933	-0.00367	-0.00048
909.234	0.003954	0.005186
909.534	0.002467	0.005065
909.835	-0.01938	-0.01464
910.135	-0.01476	-0.00965
910.435	-0.00356	-0.00111
910.735	0.006007	0.007417
911.036	0.000188	0.002165
911.336	0.002316	0.005676
911.636	0.001375	0.004673
911.936	-0.00115	0.002256
912.236	0.000282	0.00241
912.535	-0.00311	-0.00126
912.835	-0.00077	0.00129
913.135	-0.00478	-0.00224
913.435	-0.00697	-0.00404
913.734	-0.01523	-0.01319
914.034	-0.0029	0.001464
914.333	-0.01011	-0.00741
914.633	-0.00087	0.000467
914.932	-0.00572	-0.00347
915.232	0.00258	0.004517
915.531	-0.00235	0.000184
915.83	0.000207	0.003245
916.129	-0.00429	-0.0028
916.428	0.005668	0.007439
916.727	-0.00716	-0.00107
917.026	-0.00893	-0.00532
917.325	-0.00062	0.001231
917.624	0.001111	0.001937
917.923	-0.00153	0.000102
918.222	-0.00572	-0.00357
918.521	0.003709	0.004557
918.819	-0.00861	-0.0064
919.118	-0.01203	-0.00914
919.416	0.006609	0.007428
919.715	0.002862	0.00263
920.013	-0.00985	-0.00513
920.312	-0.01431	-0.00861
920.61	0.008341	0.008861
920.908	-0.01352	-0.00819
921.206	-0.01371	-0.01116
921.504	-0.00851	-0.00546
921.803	-0.00316	-0.00132
922.101	-0.00064	0.001889
922.398	-0.00247	-0.00016
922.696	0.005272	0.00609
922.994	-0.00582	-0.00348
923.292	-0.00601	-0.00347
923.59	-0.00386	-0.00267
923.887	0.00853	0.009183
924.185	-0.00207	-0.00115
924.483	0.001808	0.003036
924.78	-0.002	-0.00067
925.077	-0.00695	-0.00417
925.375	-0.00676	-0.00468
925.672	-0.00685	-0.0045
925.969	-0.00013	0.00068
926.267	-0.00094	0.000638
926.564	-0.00458	-0.0031
926.861	0.001337	0.003272
927.158	-0.00073	0.000458
927.455	-0.01173	-0.00787
927.752	0.009697	0.009874
928.049	-0.00141	0.001557
928.345	0.001657	0.002088
928.642	-0.00576	-0.00151
928.939	-0.00461	-0.00211
929.236	-0.00909	-0.00768
929.532	0.001111	0.004173
929.829	0.001205	0.003006
930.125	-0.00964	-0.0071
930.421	-0.00043	0.001969
930.718	-0.00324	0.000796
931.014	-0.00128	0.000295
931.31	-0.00375	-0.00192
931.606	-0.00644	-0.00468
931.903	0.00804	0.008924
932.199	-0.00486	-0.00402
932.495	-0.00401	-0.00312
932.79	-0.00185	0.000185
933.086	-0.00467	-0.00375
933.382	0.003201	0.003945
933.678	-0.00183	-0.00182
933.974	0.004143	0.004653
934.269	-0.01134	-0.00585
934.565	-0.00346	-0.00176
934.86	0.005272	0.005524
935.156	0.003145	0.004019
935.451	-0.00356	-0.00166
935.747	0.005912	0.006828
936.042	0.003182	0.004738
936.337	-0.00158	0.00022
936.632	0.003935	0.003148
936.927	0.000621	0.002576
937.222	-0.00066	0.00176
937.517	-0.00723	-0.00375
937.812	0.005762	0.007226
938.107	0.003898	0.005999
938.402	0.005498	0.006822
938.697	0.001243	0.004191
938.991	-0.00459	-0.00073
939.286	-0.0049	-0.00352
939.581	-0.00695	-0.00531
939.875	-0.0036	0.000786
940.17	0.004218	0.004597
940.464	-0.01134	-0.00799
940.758	-0.0119	-0.00677
941.053	-0.0016	-0.00021
941.347	-0.00077	0.001761
941.641	-0.00552	-0.00168
941.935	0.002486	0.002333
942.229	-0.00369	-0.0012
942.523	-0.00122	0.001175
942.817	-0.00424	-0.00331
943.111	-0.00021	0.00302
943.405	-0.00719	-0.00312
943.699	-0.00755	-0.0052
943.993	-0.00264	-0.00021
944.286	-0.00128	0.000603
944.58	-0.01026	-0.00907
944.873	-0.00239	-0.00054
945.167	-0.00599	-0.00333
945.46	-0.00614	-0.00416
945.754	-0.00738	-0.00422
946.047	0.00145	0.001323
946.34	-0.01776	-0.01356
946.633	-0.0022	0.001522
946.926	0.000169	0.001986
947.219	-0.00128	0.00228
947.512	-0.00179	-4.7e-05
947.805	-0.00064	0.00265
948.098	-0.00563	-0.001
948.391	-0.00343	-0.00054
948.684	-0.00972	-0.0052
948.977	-0.00638	-0.00245
949.269	-0.00523	-0.00242
949.562	-0.00996	-0.00878
949.854	-0.00495	-0.00416
950.147	0.007607	0.008847
950.439	0.000885	0.001291
950.732	-0.01169	-0.00917
951.024	0.002354	0.005169
951.316	0.001977	0.003983
951.608	-0.00298	0.000551
951.901	-0.0129	-0.00789
952.193	-0.00237	-9.9e-05
952.485	0.002071	0.003426
952.777	-0.0051	-0.00103
953.069	-0.00252	0.000302
953.36	-0.00926	-0.00582
953.652	-0.00595	-0.00289
953.944	-0.00584	-0.00262
954.236	-0.0007	0.000537
954.527	0.000979	0.002488
954.819	-0.00832	-0.004
955.11	-0.002	0.001935
955.402	-0.00857	-0.0042
955.693	-0.00286	-9.1e-05
955.984	-0.00013	0.002037
956.276	0.005216	0.00704
956.567	-0.00431	-0.00137
956.858	0.004858	0.005578
957.149	-0.00932	-0.00642
957.44	-0.00757	-0.00322
957.731	-0.00872	-0.00625
958.022	0.00241	0.003013
958.313	0.004387	0.005397
958.603	0.003182	0.004002
958.894	-0.00657	-0.00513
959.185	-0.011	-0.0078
959.475	0.000264	0.001932
959.766	-0.00418	-0.00155
960.057	-0.00497	-0.00127
960.347	-0.00603	-0.00459
960.637	-0.00977	-0.00446
960.928	-0.00134	0.000758
961.218	-0.01359	-0.00827
961.508	-0.0068	-0.00498
961.798	0.001695	0.005307
962.088	-0.00222	0.000466
962.378	0.003182	0.005321
962.668	-0.00595	-0.00189
962.958	-0.00324	-0.00033
963.248	0.002862	0.004817
963.538	-0.00597	-0.00278
963.827	0.00258	0.004321
964.117	-0.00898	-0.00533
964.407	-0.00424	-0.00243
964.696	-0.00026	0.002163
964.986	-0.01454	-0.01246
965.275	0.004896	0.006426
965.565	-0.00442	-0.00138
965.854	-0.00932	-0.00545
966.143	-0.0025	-0.00148
966.432	-0.00041	0.002171
966.721	-0.01066	-0.0057
967.011	-0.00348	0.000281
967.3	0.007005	0.005993
967.589	0.006496	0.007779
967.877	-0.00497	-0.00161
968.166	-0.00546	-0.00119
968.455	0.001337	0.003959
968.744	0.003691	0.00596
969.032	0.002034	0.004721
969.321	-0.0049	-0.00146
969.61	-0.00188	0.00118
969.898	-0.00378	-0.0012
970.186	-0.00919	-0.00551
970.475	-0.00077	0.001411
970.763	-0.00196	-0.00115
971.051	-0.011	-0.00675
971.34	0.001921	0.00446
971.628	0.0058	0.007775
971.916	-0.00239	0.000743
972.204	0.002806	0.00619
972.492	-0.00574	-0.00252
972.78	-0.00299	0.001167
973.067	-0.00115	0.002848
973.355	-0.00275	-0.00028
973.643	-0.00781	-0.0031
973.931	-0.00881	-0.00529
974.218	-0.01132	-0.00785
974.506	-0.0045	-0.00219
974.793	0.000452	0.003584
975.081	0.001224	0.003014
975.368	-0.01403	-0.01072
975.655	-0.0019	0.00132
975.943	0.003465	0.005247
976.23	-0.00842	-0.0055
976.517	-0.007	-0.00406
976.804	-0.00322	0.00059
977.091	-0.00599	-0.00292
977.378	0.006327	0.006273
977.665	-0.001	0.001362
977.952	-0.01216	-0.00531
978.238	-0.00043	0.001563
978.525	0.000659	0.002311
978.812	-0.00921	-0.00505
979.098	-0.00834	-0.0051
979.385	-0.00038	0.00188
979.671	-0.00591	-0.00371
979.958	-0.00096	0.00145
980.244	-0.00525	-0.00178
980.53	-0.00341	-0.00169
980.817	-0.00802	-0.00576
981.103	-0.00119	0.001318
981.389	-0.00241	2.81e-05
981.675	0.004783	0.005577
981.961	0.000452	0.004217
982.247	-0.00804	-0.00473
982.533	-0.00911	-0.00584
982.819	0.008116	0.007911
983.104	0.000716	0.001254
983.39	-0.00412	-0.00279
983.676	0.004331	0.004992
983.961	-0.00697	-0.00209
984.247	-0.00791	-0.00437
984.532	0.001054	0.004309
984.818	0.005442	0.006895
985.103	0.000282	0.00423
985.388	-0.00697	-0.00184
985.674	-0.01516	-0.01175
985.959	-0.00653	-0.00235
986.244	-0.00667	-0.00338
986.529	-0.00072	0.002067
986.814	0.002486	0.003047
987.099	-0.01271	-0.00916
987.384	0.002203	0.004587
987.668	-0.00407	-4.4e-06
987.953	-0.00024	0.002504
988.238	-0.00512	-0.0034
988.523	-0.00652	-0.00384
988.807	-0.00153	0.001818
989.092	0.010093	0.01036
989.376	-0.00307	-0.00149
989.66	0.004952	0.005086
989.945	-0.00153	0.002083
990.229	-0.00233	-0.00024
990.513	-0.00072	0.003059
990.797	-0.00256	0.000142
991.082	-0.00141	0.000651
991.366	0.00998	0.009573
991.65	-0.00356	-0.0019
991.933	0.000753	0.003225
992.217	-0.01024	-0.00833
[truncated: 137 more rows]

## Sheet: Panel e
Time (min)	83-1	85-1	85-8-l	85-8-r	85-6-r	85-6-l	89-5	89-2	90-5
0.000667	-7.94756	-1.76149	0.659004	-2.68338	1.98778	-4.65791	-0.77973	-2.88136	0.035467
0.001333	-7.8816	-1.27681	-0.78316	-0.82613	0.746256	-2.09954	-0.35604	-3.22748	1.16977
0.002	-7.24745	-0.60977	-0.2476	-2.97473	1.90063	-2.42324	-0.649	-3.46185	-0.10097
0.002667	-9.00876	-0.96563	0.821989	-2.48464	1.13539	-1.54367	-0.95416	0.188746	0.900326
0.003333	-6.55514	0.176739	1.53777	-2.13045	1.1275	-2.49736	-0.35614	-3.65228	-0.26915
0.004	-6.48555	-0.13697	-0.17365	-1.81062	3.21902	-0.03525	-0.29129	-2.47411	0.102645
0.004667	-6.62412	-0.25409	2.28573	-1.87668	1.45745	-1.21418	-0.5097	-2.99842	-0.06872
0.005333	-6.68427	0.593918	-0.19013	-2.00723	0.480521	0.013472	0.111478	-0.84431	-0.99491
0.006	-7.81442	1.4582	-1.3061	-2.21551	1.49462	0.257483	-0.88516	-0.6304	-0.90061
0.006667	-7.29747	-0.83194	-0.24092	-0.95432	1.66835	-1.40786	0.103751	0.42837	-0.60885
0.007333	-7.12092	0.69157	-0.87755	-1.66506	1.48165	0.078112	-0.71436	-1.56367	0.938382
0.008	-5.93313	1.59529	0.490302	-1.3349	1.59027	0.362807	-1.46112	-3.34059	-0.57602
0.008667	-4.18499	0.250175	-0.37102	-1.66906	-0.59071	0.247496	-0.09303	-1.25014	-0.20521
0.009333	-1.62944	-0.87388	-0.35246	-0.46261	-0.8219	-1.8206	-0.19633	-3.49623	-0.64067
0.01	-1.26743	0.192011	0.916306	-2.12914	-0.54369	-2.34445	-0.2006	-4.44672	-1.11737
0.010667	-1.39289	0.463602	-2.71416	-2.56016	-1.51461	-0.41297	-1.21074	-2.1723	-1.35639
0.011333	-3.94601	0.759935	-0.54001	-0.21201	1.46067	0.144629	-0.81486	-2.58968	-2.22612
0.012	-6.17311	0.44595	-0.70373	-2.23933	-0.09826	-1.32357	-1.07137	-2.07689	-2.80849
0.012667	-8.35004	0.925779	-0.70718	-1.82989	2.25808	0.188226	-0.47738	-4.09574	-0.59958
0.013333	-7.4199	-0.49711	-0.65921	-1.27247	0.338129	0.017608	-0.34482	-0.30665	-0.86526
0.014	-7.69066	-0.95077	-1.28307	-2.09193	-1.23106	-0.03001	-0.56304	-1.63232	0.50025
0.014667	-4.77463	1.41283	-2.30202	-1.77606	1.9217	-0.97452	-0.5289	-2.52445	-0.28813
0.015333	-4.55269	-0.33406	-2.00289	-2.03823	-0.54962	-0.0197	-0.35667	-3.05488	0.200494
0.016	-3.59104	-0.24606	2.32023	-1.23677	-0.81077	0.201591	0.321194	0.277215	-1.34762
0.016667	-3.88382	1.98007	-1.47143	-2.14788	0.683551	-0.45734	-0.15328	1.55343	-0.1059
0.017333	-2.89708	-1.01727	-2.61754	-1.02824	0.278444	-1.48481	-0.21454	-1.0507	-1.71994
0.018	-2.47412	1.0558	-2.68047	-0.88029	-0.53216	-0.52601	-0.23193	-0.99156	-0.86027
0.018667	-1.44133	0.628054	0.112361	-2.31475	1.56296	0.168702	0.061081	-2.25008	-2.15473
0.019333	-1.03799	0.301611	-1.29904	-2.43756	1.18949	-0.60102	-0.49348	-1.0226	-0.97132
0.02	-1.76231	0.436555	-3.66799	-2.47514	-1.20672	-0.71982	-0.32731	-2.44626	-0.28862
0.020667	-1.22401	0.699545	-0.72206	-1.65502	0.88299	0.108602	0.164199	-1.65377	-0.14042
0.021333	-1.67555	0.726146	-2.20539	-0.54683	0.207438	-0.70166	0.064656	-0.99475	-0.79305
0.022	-3.80736	0.989892	-1.80065	-0.63803	1.58788	0.261843	-0.18406	-0.58017	-0.18683
0.022667	-6.18961	1.17286	-2.3389	-2.25808	0.357031	0.275306	-1.0469	-0.83659	0.187908
0.023333	-5.43898	3.00294	-1.68967	-2.53527	-0.36617	0.265832	-0.67293	-3.02942	0.116565
0.024	-6.97277	0.259552	-0.13322	-2.29899	0.327876	-0.93852	-1.29237	-0.65857	-0.13913
0.024667	-6.87995	2.13086	-0.37229	-1.70883	0.841186	-2.41354	-0.36869	-0.00951	-0.74927
0.025333	-7.37108	1.33731	-3.04273	-3.36495	1.22709	-1.56363	-0.1063	-2.73865	-1.00229
0.026	-7.48914	1.52524	-0.78045	-1.81925	0.304721	-1.19842	-0.03309	0.405647	-0.25931
0.026667	-9.19839	-0.72892	-0.61531	-0.49796	1.4389	0.084778	0.125796	-3.90523	-1.36269
0.027333	-10.193	0.155109	-2.85396	-2.97475	1.58092	1.43606	0.68758	-3.07001	-0.64823
0.028	-10.1641	2.33627	-2.34247	-2.07672	1.53155	2.42074	-0.23575	-0.35021	-0.63606
0.028667	-10.2976	2.90822	-1.93836	-2.47875	0.844972	2.96573	0.123893	-1.15058	0.154005
0.029333	-10.4325	0.965923	-2.59096	-1.664	0.764782	3.04077	0.309251	-5.00263	-0.65576
0.03	-9.96238	0.759752	0.334413	-2.18688	1.58178	3.25369	0.29755	-2.74014	1.21462
0.030667	-10.931	2.14588	-1.17772	-1.48253	0.789236	0.602283	-0.49678	-1.85802	0.357866
0.031333	-11.818	1.98868	-0.75586	-3.92935	-0.93933	1.87506	-0.01002	-2.32935	0.391598
0.032	-11.2315	2.53521	-1.67795	-3.4272	0.636636	1.48532	-0.61176	1.20536	0.072516
0.032667	-10.3098	1.33245	0.090134	-4.09259	0.269047	0.735543	-0.69153	-0.55385	-0.33825
0.033333	-10.2868	1.84621	-1.31032	-1.32121	1.73881	2.30073	-0.964	-3.31688	-0.10931
0.034	-9.83826	1.21682	-1.77003	-1.77835	1.40682	2.24761	-1.29799	-0.55621	0.354873
0.034667	-6.51781	1.34137	-1.83697	-2.60652	0.08127	3.3798	0.161444	-3.52039	0.826796
0.035333	-7.03499	0.524864	1.12318	-1.79321	0.333266	3.75876	-0.62757	-3.49034	1.35594
0.036	-9.70567	0.118035	-2.40422	-2.95179	0.908876	3.91805	-0.90673	-1.81155	0.051104
0.036667	-10.1255	1.46488	-2.59316	-3.50107	0.079569	3.73795	-0.61878	-1.56096	-0.23573
0.037333	-8.83751	2.46032	-0.19824	-3.86942	0.339114	3.76303	-1.34716	-2.53508	0.850216
0.038	-9.93867	0.739227	-1.60057	-3.62399	0.503065	1.19784	-1.00705	-2.26387	1.40634
0.038667	-10.4829	2.02998	1.16853	-3.39875	1.49957	-1.49201	-0.69525	-1.01001	0.615952
0.039333	-12.2316	0.479249	-1.58813	-2.77247	2.45472	-3.22753	-0.51141	-3.10932	0.563956
0.04	-11.0989	2.72199	-2.23351	-2.99774	0.797155	-3.00837	-0.66045	-1.46754	-0.85042
0.040667	-8.61048	1.85503	-0.88382	-1.83836	2.05862	-3.8349	-0.97547	-3.53163	-0.55209
0.041333	-8.65555	2.21524	-2.08536	-2.19081	1.11428	-2.97153	-1.03038	0.136766	-0.94196
0.042	-9.33804	1.22727	-1.15963	-1.20251	1.39005	-3.22985	-1.07001	-1.88605	-0.2465
0.042667	-9.80858	2.87858	-0.57413	-1.53112	0.191846	-3.83723	-0.27504	-1.20968	-0.45162
0.043333	-9.47738	1.2644	-2.32182	-1.1323	0.956283	-2.55767	-0.62429	0.591858	-0.13554
0.044	-9.32538	1.72617	-2.26763	-1.70964	0.302429	-2.94198	-0.47878	-3.02781	-0.23316
0.044667	-9.09072	1.2198	-1.8944	0.236885	1.79278	-3.08851	0.228846	0.950712	-0.30458
0.045333	-8.02329	1.89772	-0.62	-0.59044	1.34522	-1.46226	-0.36959	-0.63246	0.162317
0.046	-6.29651	1.19284	-2.05726	1.92664	1.20185	-1.936	0.136678	-0.25211	0.063671
0.046667	-8.0635	2.08533	-2.99031	1.38507	-0.4392	-0.59191	-0.01987	-1.3226	0.002744
0.047333	-8.29843	2.7694	-4.04365	-0.41874	0.803774	-1.98866	-0.37111	-1.35731	-0.31938
0.048	-9.06526	1.24189	-2.57569	0.582069	0.419949	-1.11883	-0.29367	0.455478	0.801816
0.048667	-7.01533	1.05763	-2.21241	-1.62359	0.757761	-1.31929	-0.56257	-1.61208	0.489172
0.049333	-8.74263	0.638661	-1.6232	-0.67604	1.62368	-1.18666	0.071848	-1.18935	0.708312
0.05	-8.80089	0.866415	-2.55812	-0.79178	2.21478	-1.1045	-0.85355	1.44828	-0.5383
0.050667	-8.46846	0.637047	-1.37181	-1.90437	0.330324	-0.43584	-0.62372	2.66294	0.455842
0.051333	-8.03508	0.069994	-3.4589	-1.95495	1.36635	-1.24933	-0.17873	0.288393	-0.2252
0.052	-5.3427	1.38225	-1.51787	-1.39375	2.89775	-0.97769	-0.79751	-0.77699	1.07407
0.052667	-5.15233	-1.16776	-1.10433	-1.95683	1.03327	-1.56804	-0.11718	-1.02208	-0.20212
0.053333	-5.76706	0.122253	-1.89119	0.385187	4.07007	-1.9826	-0.25392	-0.17876	0.164571
0.054	-3.34221	1.00909	-0.37023	1.61354	1.83018	-1.33176	0.480299	-0.78016	-0.36779
0.054667	-1.53287	0.574611	-0.946	0.016239	2.02986	-0.91497	1.74114	0.34821	0.470605
0.055333	-1.95666	-0.77261	-1.847	1.64739	1.49331	-2.5729	3.07398	1.53371	0.507749
0.056	-1.16585	-0.9245	-3.7655	-0.08183	1.384	-0.83422	2.02407	0.109666	0.172662
0.056667	-1.7636	0.099614	-0.14075	-0.28345	1.39505	-1.67452	-0.00231	1.84905	-1.20489
0.057333	-0.20444	-0.28058	-1.2701	1.32869	2.96718	-0.11289	0.121875	-0.12952	-1.50399
0.058	-0.66042	0.2668	-2.73621	0.603403	2.57131	0.597737	0.828543	-0.63741	0.298506
0.058667	0.017256	-0.12628	-2.36666	-2.4145	-1.29484	1.44665	-0.80184	0.199509	-0.79595
0.059333	-0.48307	-0.07661	-6.26052	-0.98623	0.377045	1.5988	-0.36273	0.362778	-0.95613
0.06	-0.93768	-0.19836	-1.84926	-0.08259	0.953919	0.080916	0.088214	-0.05917	-0.94906
0.060667	-0.44161	0.938736	-1.74443	-2.40559	0.60017	1.3036	0.062301	0.105113	-1.02809
0.061333	0.352671	0.29519	-0.03227	1.1292	0.65038	-0.2392	0.940859	0.678215	0.446898
0.062	0.780385	0.153037	-2.13378	-0.11651	0.43695	1.49232	0.106771	-2.09208	-0.02099
0.062667	0.141312	1.39507	-1.10772	-1.1306	1.40581	-0.47676	-0.84123	-0.35638	0.017008
0.063333	0.223418	-0.21367	-3.05026	-0.66582	0.410541	1.75605	-0.43329	1.57685	-0.71521
0.064	-0.15872	1.05823	-3.57658	-2.2174	0.074476	1.39566	-0.27307	-1.5892	-0.56771
0.064667	0.26053	0.19339	1.74818	-0.46318	1.2858	1.54683	-0.36677	0.972213	0.422112
0.065333	-0.7495	-0.10149	-2.48144	0.35983	-0.34829	0.395697	0.963564	1.57721	-1.13161
0.066	-1.51869	-0.12993	-1.85943	2.68995	0.196018	0.987269	0.100309	3.15241	0.598277
0.066667	-3.30075	-1.89051	-2.61016	0.924808	0.836751	0.984428	-0.02489	0.728078	0.896754
0.067333	-3.19866	-0.18626	-1.14845	3.49753	1.29063	0.507148	-0.24673	1.75808	-1.33593
0.068	-4.53284	-0.02482	-2.14043	3.28976	1.08255	1.27866	-0.70277	-0.4886	-1.20094
0.068667	-4.77979	-1.23619	-1.26227	1.35386	1.37285	-1.07228	-0.05704	0.045364	-0.52595
0.069333	-5.82873	0.924701	-0.5604	1.53897	0.906681	1.8568	-0.24433	0.495873	-0.31941
0.07	-5.62836	0.850214	0.009155	3.5575	1.70484	1.6242	-0.56644	0.926335	-0.1068
0.070667	-6.03357	1.33561	-1.48331	2.51363	1.90027	0.653277	-0.44877	0.595562	-0.20662
0.071333	-5.57586	-0.63266	-1.75079	2.74894	0.211232	1.64121	0.159176	1.1039	0.558261
0.072	-7.18469	0.754738	-1.92138	2.2325	0.850006	2.93747	-0.41736	-0.63276	-0.2521
0.072667	-5.63343	0.308963	-4.50636	1.73967	-0.04549	3.9815	-0.37629	2.38712	-0.35943
0.073333	-6.22699	-1.29548	-0.82403	0.223849	1.19634	3.80617	-1.03006	-1.78408	-0.23414
0.074	-6.40026	-1.03234	0.064992	1.29682	1.14982	1.74311	-0.51787	-0.41633	-0.565
0.074667	-5.49271	0.564041	-2.72719	2.32914	0.682671	3.434	-0.7033	-0.93992	1.0692
0.075333	-5.05703	0.134311	-1.87438	2.95195	1.4225	3.38918	-1.01823	-0.96772	-0.95439
0.076	-5.29422	1.49607	-2.57025	2.28299	0.380398	2.81563	-0.71905	-0.1599	-1.12541
0.076667	-5.70644	0.18442	-2.15046	0.666666	-2.16293	3.86098	-1.51127	-1.48478	-0.96304
0.077333	-4.45724	0.750257	-2.99517	0.968592	0.401906	4.62729	-0.95642	0.304252	-0.82479
0.078	-5.50698	1.07167	-1.27276	1.18103	0.627263	3.10008	-0.44229	-1.54955	-0.50754
0.078667	-5.30118	0.233011	-1.8934	2.56942	-0.44046	3.35559	-1.07844	-1.73606	-0.43705
0.079333	-5.89324	0.637622	-2.27832	1.42124	2.65154	3.54173	-0.38662	-0.16431	-1.41011
0.08	-4.08175	-0.21756	-4.48264	1.11486	0.948233	3.23456	-0.14991	1.09766	0.136611
0.080667	-5.08208	0.782261	-3.35421	-0.49225	0.662334	4.17769	-0.89222	-1.62114	0.759221
0.081333	-4.70228	1.87985	-1.10226	0.79577	1.43988	3.80053	-0.26933	-1.98778	0.434099
0.082	-4.87277	0.672661	-0.07003	0.021941	0.832396	5.13087	-0.67386	-0.28589	-0.71077
0.082667	-4.74493	1.33756	-2.87463	1.37644	1.08186	3.25655	-0.76799	1.11164	0.220787
0.083333	-3.97319	0.068356	-3.09106	2.82458	1.20276	3.09057	-1.09664	-1.23246	-0.60019
0.084	-3.8359	0.434546	-0.51814	2.02684	1.29539	3.62341	-0.75178	-1.16964	-0.84877
0.084667	-4.43114	-0.10081	-2.16948	-0.42182	2.12689	0.779984	-1.52329	-0.41315	-0.489
0.085333	-4.21198	0.447416	-2.17857	1.61019	-0.286	2.30167	-1.88159	-0.47604	0.426964
0.086	-4.86033	0.465789	-1.31297	2.29902	1.67346	2.9005	-1.258	0.190284	0.992412
0.086667	-5.31694	1.01852	-1.57924	0.244125	1.31678	4.39289	-1.52501	-2.69214	0.363498
0.087333	-4.10755	1.13223	-0.67077	-0.58562	0.152343	2.82828	-1.72102	-1.33425	0.146885
0.088	-5.25547	0.405518	-2.58429	0.228629	0.661978	2.07493	-1.27748	0.137995	0.026844
0.088667	-9.2163	0.289644	-0.77421	-0.94528	0.808446	1.16665	-0.65403	-0.42807	0.384633
0.089333	-7.12721	0.211873	-0.52837	-1.75378	1.09527	2.3	-1.35709	-3.90297	1.8034
0.09	-3.99149	-0.28157	-0.74301	0.701463	0.894422	3.36686	-1.34245	-1.213	1.36004
0.090667	-2.84153	0.383626	0.084835	-1.16402	2.76264	1.71743	-1.41349	-5.17696	0.597688
0.091333	-3.10559	0.126445	-1.22582	-1.30494	2.00705	2.42431	-0.56481	-1.79416	1.0752
0.092	-2.56494	-0.17161	0.30739	-1.68407	-0.41005	3.31908	-1.88176	-3.32101	1.24487
0.092667	-1.39066	0.223815	-1.09946	-1.85412	1.29908	2.27117	-1.62458	-3.58304	1.74495
0.093333	-1.39092	0.399691	-1.43981	-1.86237	0.359782	3.56288	-0.543	-3.43135	0.465691
0.094	-1.25343	1.01119	-2.68454	-2.7787	0.915256	5.2938	-1.38952	0.699741	0.085378
0.094667	-1.66611	-0.896	-4.04566	-0.55724	0.856313	3.28543	-1.54983	2.89448	0.514519
0.095333	-2.11509	0.583894	-2.45469	-2.48405	0.464102	3.22054	-2.0321	-3.31331	-0.25756
0.096	-1.49613	0.971482	-2.61501	-0.44286	1.19488	3.69743	-1.43202	0.539035	-0.14867
0.096667	-2.71062	1.02555	-3.25912	0.671434	0.056537	2.09692	-1.43459	1.03123	-0.78407
0.097333	-1.44188	-0.27282	-1.16991	-0.3262	1.16972	2.661	-1.13953	2.21177	0.256899
0.098	-2.88131	0.81515	-1.07187	0.130022	2.54486	3.60569	-1.35437	0.088979	0.040702
0.098667	-2.89539	0.88108	0.441697	-0.63585	1.41533	2.68923	-1.74849	-1.85759	0.010545
0.099333	-5.98606	-1.94996	-0.60472	1.22202	0.834904	1.15592	-1.32589	-0.73657	0.291113
0.1	-6.85567	-0.44083	-2.2264	1.09544	0.503241	0.836139	-1.9968	0.630782	-0.12706
0.100667	-7.41975	0.268998	-2.70412	2.12658	1.10998	0.575459	-1.72853	-0.96749	-0.36496
0.101333	-5.5609	-0.00183	-0.34848	1.21641	0.133433	-0.95687	-2.11368	-2.78585	-0.21183
0.102	-7.07748	0.062485	-5.31714	2.45852	0.285644	-0.2673	-1.67202	-1.20576	-0.34827
0.102667	-6.35602	-0.54225	2.8685	0.491504	-0.3383	-0.78164	-0.99368	-1.8648	-0.60051
0.103333	-5.88799	-0.51381	-0.19186	2.96627	1.40356	1.39633	-1.74741	-3.28774	-0.37758
0.104	-5.04577	-1.58628	-1.53765	2.28327	2.21016	0.468005	-1.27518	-0.69774	0.756001
0.104667	-4.81514	-0.73788	-1.60897	0.190366	0.411074	1.20672	-1.48248	-1.00544	-0.44549
0.105333	-5.18793	-0.07585	0.322422	-1.01399	0.125729	1.09142	-1.69365	-1.85738	-1.36578
0.106	-4.42052	-0.62678	-2.90512	1.1652	2.06077	2.42697	-0.98546	-0.739	-0.00268
0.106667	-4.49386	-0.55344	-0.9434	-0.90104	0.187616	2.09948	-1.00648	-1.12571	0.623007
0.107333	-5.64831	0.17961	-2.70185	-2.24543	2.43041	2.65945	-1.66085	-0.87614	-0.99273
0.108	-6.45271	-0.406	-2.49445	0.443963	0.627965	1.63171	-1.39068	-2.37624	0.537361
0.108667	-6.93539	0.438784	-0.79894	-0.58922	0.000506	0.93814	-1.51058	-2.7456	-0.74097
0.109333	-5.2231	1.20039	2.04853	0.13682	-0.07365	0.909012	-1.80561	-1.56813	-1.06168
0.11	-4.77742	0.971523	-0.77537	0.829415	-1.22962	1.31004	-1.90624	-2.41014	-0.02955
0.110667	-6.01134	0.630878	-1.95289	0.987826	0.420168	1.39531	-1.27892	0.66128	-0.73771
0.111333	-6.03834	0.838918	-0.77383	2.41016	0.632173	2.90011	-1.47012	0.613466	-0.35123
0.112	-7.80033	0.341527	1.6728	0.608876	1.54856	1.41707	-1.34591	-1.30092	-0.99121
0.112667	-7.41853	-0.35138	0.018873	2.98987	1.70692	1.76306	-1.57275	-0.8246	0.075744
0.113333	-7.30367	0.464976	2.00439	1.51578	-0.03527	2.15136	-1.93475	-1.52831	-0.21904
0.114	-5.81038	-1.04477	0.086865	0.331544	1.26273	2.11497	-1.97729	0.172169	1.59381
0.114667	-4.73417	-0.14409	2.67135	0.62157	1.01045	0.618375	-1.85029	-3.36183	1.89325
0.115333	-3.25929	-0.34331	0.058009	0.628109	1.63919	0.46945	-2.04887	-0.64346	1.69792
0.116	-4.7891	-0.19205	-1.47604	0.390595	1.74748	-0.06093	-2.37394	-0.75973	1.72608
0.116667	-4.71393	-0.11743	-0.14951	0.641493	1.35248	-0.90484	-1.92948	-0.49888	1.33689
0.117333	-4.052	0.046612	0.521368	1.1215	0.575483	0.088695	-1.69576	-0.13964	1.05712
0.118	-3.01719	0.302963	0.415742	-0.7478	2.21557	0.422065	-1.49222	0.411737	1.41297
0.118667	-4.00556	-1.00292	2.26744	1.02026	1.23393	-0.16256	-1.22617	0.08754	1.35924
0.119333	-3.42426	0.288877	1.91443	-0.02318	2.48121	1.2613	-1.73388	-0.21062	0.518134
0.12	-2.1481	0.210674	3.22548	2.16413	1.43643	0.853411	-1.25329	-1.35178	0.974266
0.120667	-2.40777	-0.31175	-1.06188	2.39564	2.03767	0.481116	-0.80551	-0.79714	0.972866
0.121333	-2.30506	0.669191	0.642393	2.6816	2.94554	2.25485	-1.83204	-0.94934	0.935644
0.122	-3.22391	-0.54561	3.26464	0.767463	2.91967	0.703933	-2.40894	-1.97553	1.21848
0.122667	-4.48525	0.208046	5.56131	2.42089	2.09855	-0.72282	-1.71627	-1.29486	0.936129
0.123333	-3.7044	-0.05904	2.50496	1.28219	0.061961	-0.87442	-2.37237	-1.93415	0.397679
0.124	-2.98151	0.486629	3.15056	2.57203	1.55579	1.34737	-2.1762	-0.71709	0.495763
0.124667	-4.86854	0.884576	2.17122	3.48415	0.477213	0.364484	-2.1308	-2.7837	0.716512
0.125333	-3.69513	-1.96864	2.72151	0.355124	2.14113	0.306538	-1.37746	-1.22345	-0.31366
0.126	-2.7741	0.312148	-0.46674	-0.16447	-0.22937	0.310852	-2.23979	-0.30694	-0.10335
0.126667	-1.69536	-0.99676	0.579205	1.47407	1.27023	-0.36596	-1.94703	-3.58851	0.012365
0.127333	-3.98892	-0.24223	0.676239	1.13596	0.525817	0.09626	-1.3153	-0.41746	-0.32324
0.128	-3.86091	-0.35579	-3.36402	2.82032	-0.33695	0.597582	-1.0361	-1.28347	0.622331
0.128667	-3.71891	0.908062	-2.40854	-0.01145	0.516466	-0.93245	-1.98371	-0.2808	-0.68877
0.129333	-3.05517	0.518275	-2.32563	-0.00353	2.14197	-0.24093	-2.02892	-1.63629	0.864597
0.13	-2.89765	0.584378	-2.23093	-0.03837	0.54973	0.433104	-2.019	-0.3014	0.743438
0.130667	-1.32298	1.10631	-1.81309	-0.58872	1.7899	0.005887	-2.35749	-0.45233	-0.01733
0.131333	-1.82986	0.707079	0.113948	-0.40377	1.36392	0.001349	-1.92605	1.19814	0.541772
0.132	-5.04428	0.515623	-1.60867	-2.23143	1.39655	0.879174	-1.06905	-0.65105	1.34347
0.132667	-7.96834	1.64921	-1.99561	0.165983	0.627187	-0.00868	-1.71209	-0.60276	-0.20635
0.133333	-6.27941	1.02016	-0.69351	-1.84748	-1.65846	0.265915	-1.12184	1.04163	1.39592
0.134	-5.13782	-0.16765	-2.87503	0.06436	0.069882	0.939519	-1.30231	-1.97945	0.744838
0.134667	-6.81202	0.343136	-1.35702	-1.00286	1.76216	-0.49803	-1.33702	1.2089	0.71649
0.135333	-3.50447	-0.65203	-1.53462	-1.90638	-0.05105	1.31411	-1.45174	-0.91466	0.694958
0.136	-3.79641	0.509185	-1.56513	-0.45804	-1.05333	2.12852	-1.32197	-1.83953	1.51037
0.136667	-2.2023	0.800396	-0.28791	0.300615	0.268313	0.137857	-2.20293	0.175438	0.5724
0.137333	-6.15339	1.23269	-0.14622	0.967936	0.008892	0.221818	-1.16013	0.407494	1.03458
0.138	-7.1543	-0.34524	-3.59496	0.859329	0.320088	2.02891	-1.05329	-1.7758	0.930394
0.138667	-9.25618	0.608864	0.838158	1.87449	-0.23981	0.49369	-1.11379	-0.21911	1.72393
0.139333	-9.2204	-2.00249	-1.0748	-0.35341	-0.33589	0.274774	-0.66514	0.28087	0.072859
0.14	-7.96	-0.64645	-0.33655	0.12551	2.60932	-0.56403	-1.17343	-2.82752	0.738711
0.140667	-5.78895	-0.17181	1.10997	0.523545	0.448415	2.28272	-1.68255	-1.89303	0.208916
0.141333	-4.15614	0.405756	-1.1977	-0.41375	0.322005	0.178404	-2.22826	-0.2344	1.43817
0.142	-2.55264	-1.80424	0.34552	-0.06289	1.27086	1.97829	-1.44555	3.28334	0.812764
0.142667	-1.92275	0.115209	-0.76881	0.667297	0.560636	2.08286	-1.47189	-1.55011	1.29125
0.143333	-0.69232	-0.19243	-1.05755	-0.3369	-0.2067	0.373121	-1.42412	-0.84977	0.781464
0.144	-2.11747	-0.09897	-0.6625	1.54575	-0.07747	0.32285	-0.85142	0.781552	1.62786
0.144667	-4.42909	-0.56937	0.154988	0.404333	0.474147	-0.3541	-0.83616	1.08363	1.82729
0.145333	-5.419	0.746991	4.22646	1.69561	-0.51993	-0.04356	-0.52452	2.55968	1.19308
0.146	-6.11787	-0.49253	-0.05566	0.175626	0.1372	0.43053	-0.25405	-2.16812	2.08183
0.146667	-5.77301	-1.27618	-1.35362	1.80257	0.654422	-0.99338	-0.11864	-1.45259	1.77808
0.147333	-7.04065	-0.81047	-2.88143	1.77255	2.12727	0.318614	-1.23191	1.54987	2.67523
0.148	-4.25847	0.370107	-2.85612	-0.93808	1.65399	-0.67761	-1.40744	-1.99176	2.31888
0.148667	-4.77724	-0.70992	-0.47221	-1.19765	1.87883	-1.02766	-1.67686	-1.07986	3.34076
0.149333	-4.24067	-0.73492	2.8243	-1.19757	-0.37503	-1.37951	-1.55947	-2.48366	2.07346
0.15	-4.61066	-0.85488	0.869896	-1.64878	0.896113	0.150469	-1.12537	-0.08928	1.70639
0.150667	-3.15202	-0.18385	-0.05547	-0.57077	0.075222	-1.94981	-1.21803	-0.11145	0.9158
0.151333	-3.13542	-0.67178	1.91465	-0.17642	-0.74935	-2.14645	-0.40853	-3.40221	2.11481
0.152	-1.52748	-0.37595	-2.84139	-1.2605	-0.68986	-0.92589	-1.17227	-0.6977	1.28232
0.152667	-2.8624	-0.03737	2.39292	-1.27329	0.907968	-0.72205	-0.14987	2.5247	1.38627
0.153333	-2.25073	-1.53138	-1.83202	0.15813	0.921724	-1.45731	-0.4105	1.00471	0.302569
0.154	-2.692	0.375577	0.316454	-2.55234	-0.26374	0.093326	-0.1906	2.27278	0.146832
0.154667	-1.64504	-0.76458	-1.70933	-1.28822	0.833817	-1.7769	0.355958	2.00105	0.644376
0.155333	-0.48816	-0.26883	-1.05873	-2.28149	-2.08361	-1.22274	0.370508	0.917836	0.918898
0.156	0.021661	-0.45182	-2.89245	-2.61487	0.672163	-1.93139	-1.40275	1.47478	1.14483
0.156667	-0.27879	0.243435	-1.16673	0.802476	-0.55867	-1.69838	-1.12661	-0.99993	2.4876
0.157333	-0.64838	-0.83752	-1.29749	-0.56696	-0.94434	-1.65732	-1.44864	-3.07657	1.63079
0.158	-0.52157	0.116136	0.251026	1.8214	-0.70592	0.516118	-1.78024	-1.48194	0.971962
0.158667	-1.84443	0.196942	-1.65437	0.049844	-0.41524	-2.11788	-1.32442	-2.0184	1.22168
0.159333	0.208864	-1.10602	-0.11739	0.541433	-0.27175	-0.33928	-2.07104	0.270537	1.93202
0.16	-2.16904	-0.76033	-2.59984	1.58159	0.368248	0.958744	-0.66308	-0.07299	2.50635
0.160667	-0.96026	-1.35333	-1.86621	2.91653	-0.53676	0.024661	-0.62324	-0.74402	3.0818
0.161333	-1.76863	-1.20567	-3.76703	0.471966	0.18784	-1.3344	-0.91702	1.17015	1.76836
0.162	-1.42166	-0.85682	-2.04227	1.09669	-0.72316	-1.80407	-0.65669	2.43772	1.28069
0.162667	-0.84337	0.249056	-0.04098	-0.07725	-0.95112	-2.32638	-1.26486	1.26883	1.44782
0.163333	0.732219	-0.79625	-1.99212	-0.35623	0.908458	0.182176	-1.83309	2.39614	1.49153
0.164	0.339454	-0.52	-0.90379	-1.14252	-1.88275	1.6204	-1.45573	-1.47096	2.01545
0.164667	0.405053	-0.75578	-0.67495	-0.82955	-0.54063	-0.14702	-1.00623	0.548963	2.63883
0.165333	-0.36981	-1.46081	-0.09742	-0.82585	1.96974	-0.37576	-0.83299	1.51618	2.7757
0.166	-1.08999	0.752349	-2.17754	-0.91761	-2.38135	0.311672	-1.38385	-0.29019	3.02892
0.166667	-1.96532	-0.89987	-3.70463	-0.89373	-0.06769	0.424976	-0.9595	0.930176	2.48739
0.167333	-0.93774	-1.4308	-3.56426	1.00338	1.26924	-0.10716	-1.49044	-0.69156	1.92144
0.168	-0.04049	0.721956	0.442805	0.422822	0.433615	-0.16521	-0.28689	0.743837	1.51477
0.168667	-1.74054	-0.68273	-3.38285	0.882801	-0.06858	0.300398	-1.93273	-0.64011	0.345161
0.169333	0.863789	-1.0885	-3.05712	0.358466	0.286153	0.480964	-0.92205	1.73441	1.19264
0.17	-0.60512	-0.57214	-1.27986	1.91822	0.944191	-1.49268	-1.30351	-2.23818	0.631843
0.170667	0.740738	-0.49557	-1.82118	1.42429	1.02039	-1.6036	-1.31539	0.7557	-1.28936
0.171333	-1.70803	-0.72613	-1.58843	-0.20646	0.060774	-2.04746	-1.77365	0.225776	0.17545
0.172	-0.89022	-0.59592	-1.38586	2.64178	1.42561	-0.9301	-0.78708	-0.16964	0.189211
0.172667	-0.93731	0.520807	-0.00778	1.13429	0.042026	-0.78318	-1.11528	-0.60402	0.97727
0.173333	-0.08226	-0.49355	-0.37091	0.853904	0.292502	-0.69791	-0.3994	-0.77212	0.706399
0.174	-0.71767	-0.25788	-1.61623	0.855687	-0.39014	-0.90933	-0.52926	-0.02047	-1.16654
0.174667	-0.31914	-0.25024	-1.28122	0.314572	0.96143	-0.13386	-0.40079	0.093825	0.964704
0.175333	-0.35858	-0.71182	-3.03859	-1.5635	-0.44506	-1.08667	-0.25464	-0.19258	0.034099
0.176	-0.18158	-0.73875	1.73395	-0.06948	0.573329	-0.79571	-0.45134	-1.66555	0.489591
0.176667	-1.48774	-2.65749	-0.31412	-0.87766	0.732827	-1.12242	-0.2508	-0.46853	1.3421
0.177333	0.093573	-0.99324	-0.4462	-2.01028	0.59431	-1.58242	-0.00166	1.55037	0.979928
0.178	-0.2452	-1.0261	0.604204	-0.1882	1.43702	-1.03322	-0.25129	-0.96706	0.90522
0.178667	-0.97789	-0.71079	0.779625	0.625159	2.21266	-0.39973	-0.30828	-4.96596	0.620134
0.179333	-0.83415	-0.44778	-1.865	0.162698	0.801017	-0.402	-0.46058	-1.38179	1.34763
0.18	-1.65565	-0.24338	-1.33365	0.918419	1.56085	-0.93363	-0.6506	-2.36597	1.0442
0.180667	-1.25223	0.55718	-1.85304	0.372873	-1.09638	-0.69478	-0.74173	-1.2983	0.08918
0.181333	-1.34041	-0.54578	-0.52047	0.663722	3.40137	2.158	0.243939	-4.49506	1.10298
0.182	-1.058	0.345661	-0.1308	-1.45186	1.78855	2.37758	-0.17498	0.186931	0.142405
0.182667	-1.22929	-0.07641	-0.39727	-1.49218	1.10883	1.91978	-0.20842	-0.59658	0.062
0.183333	-0.27551	-0.06792	-0.75057	-1.3217	1.59763	0.602248	-0.96262	-0.00419	0.839651
0.184	-1.44353	-0.78823	-2.87426	-0.13722	-0.24228	0.615012	-1.23485	1.2861	0.109221
0.184667	-0.45013	-0.45429	-3.65838	0.752593	0.56975	0.540254	-1.67503	-0.4194	0.225576
0.185333	-0.71187	-0.28745	-1.49561	0.025094	2.25308	0.630856	-0.44632	-0.47182	0.865317
0.186	-3.40065	-0.58686	-2.70787	0.120108	-0.77563	1.05489	-0.42573	-1.19846	0.596027
0.186667	-4.81416	0.499022	-0.98674	-1.80899	0.439673	0.550997	-0.60711	-0.95324	-0.46354
0.187333	-2.60641	0.90918	0.076426	-0.02052	0.74048	0.647273	-0.23889	-2.49077	1.77156
0.188	-2.7787	-0.02547	-1.4407	-1.76226	-0.45532	1.79688	-0.75414	-5.03879	0.880182
0.188667	-3.61359	-0.83001	-0.46734	-1.06176	0.420162	1.12817	-0.68701	0.366347	0.811216
0.189333	-3.30775	-0.39028	0.888916	-0.42395	-0.41503	0.434577	-0.25172	-1.63141	1.40069
0.19	-3.63129	-0.42734	1.93946	0.055945	1.69015	1.43363	-0.25864	-0.67259	-0.06072
0.190667	-3.18536	-0.30171	0.450399	-0.49321	2.00343	1.41847	-0.81356	0.364162	0.77115
0.191333	-1.29057	-0.03655	-4.04469	0.099176	2.66135	0.339315	-1.07416	-1.03159	0.320058
0.192	-2.55209	-1.10308	-0.8755	-0.52978	0.540731	0.405118	-1.46665	-0.96626	0.624491
0.192667	-2.14094	-1.25805	-0.05333	0.20575	1.2224	0.766006	-1.42356	-0.118	-0.22082
0.193333	-2.4362	-0.68041	-2.09235	-0.52492	-0.37484	0.169951	-0.86533	2.75377	0.720638
0.194	-1.68541	-0.73266	-3.66294	0.567992	1.21101	0.240723	-1.23906	0.99653	1.32314
0.194667	-2.9604	-0.0989	-2.65072	-1.68106	-0.47232	-0.22475	-0.93709	-0.16818	0.4641
0.195333	-4.24479	-0.65858	-3.83796	-0.94327	0.534083	1.48134	-1.48827	0.519258	0.728622
0.196	-3.31938	0.031027	-2.80788	-0.9135	2.91445	-0.30468	-0.74675	-0.66658	1.05065
0.196667	-3.16426	0.593667	-1.56258	0.924402	0.236569	0.029475	-1.47373	0.198805	1.47474
0.197333	-3.14821	1.15766	-1.94438	0.352688	2.49713	0.002079	-1.18055	-1.85792	0.088298
0.198	-2.34398	0.660904	-3.74334	-0.62156	0.13562	0.264225	-1.23034	1.08704	0.152918
0.198667	-3.39361	1.30134	-3.27005	-1.5208	3.04655	0.154621	-1.65826	1.09663	0.891215
0.199333	-3.54027	0.386619	-0.05976	1.4064	-0.5079	0.51769	-1.50356	-1.69139	1.62568
0.2	-3.21679	-0.35484	-1.88894	1.58922	-0.16263	0.148891	-1.7274	-2.1857	-0.79341
0.200667	-4.52274	0.498142	-1.6837	1.37452	-0.62509	-0.06651	-0.75521	1.46481	0.10314
0.201333	-2.17299	-0.64561	-0.43388	1.29962	-1.51422	0.929906	-1.94395	0.830601	1.48699
0.202	-2.5376	-1.71341	-1.39267	1.02731	0.670154	-0.24229	-1.47572	-2.06878	0.964074
0.202667	-1.36058	-0.88713	1.05865	-1.37433	-1.15763	0.911406	-1.23423	0.927496	1.14509
0.203333	-3.25577	-1.16407	-2.84642	1.41763	0.567333	1.57945	-1.78508	-0.32444	1.8129
0.204	-1.13914	-0.06162	1.13237	0.419967	1.51647	0.284455	-1.27977	1.1911	1.3183
0.204667	-1.52137	-1.00737	1.02873	0.401577	1.42438	0.507954	-1.19833	0.823638	0.85525
0.205333	-0.84914	0.606881	-1.50153	-0.27225	2.23731	-1.01075	-1.40015	-1.24978	1.49689
0.206	-1.49669	-0.35383	0.147705	2.18325	1.28088	0.988875	-1.59977	0.171953	1.08119
0.206667	-0.91132	0.816881	2.73977	-0.15346	2.04377	0.791572	-1.15393	-0.79749	0.575305
0.207333	-0.93262	0.202084	1.35696	1.89327	0.151541	-0.27487	-1.33362	-3.86949	0.532728
0.208	-0.4307	0.991148	-0.89421	1.18124	0.462109	0.375954	-1.17693	-2.29793	1.41622
0.208667	0.155283	-0.91097	-1.38391	2.15485	-2.61165	0.857085	-1.77227	0.975657	0.336841
0.209333	-0.41472	-0.56509	1.04989	3.35028	0.398631	0.178781	-2.10584	-1.60876	1.13325
0.21	-0.14807	0.654188	-0.33615	0.346434	1.58612	-0.56908	-1.40118	-0.36191	2.39349
0.210667	-0.42406	-0.78942	-2.67467	1.73854	-1.36908	0.221229	-2.10824	-2.13398	1.7208
0.211333	1.41929	-0.72147	-1.54019	1.29306	-0.3589	-0.48996	-1.09556	-3.02883	0.489092
0.212	-0.59681	-1.91969	-2.08857	0.454094	-0.51174	-0.4951	-1.16258	-1.42598	-0.35861
0.212667	0.085646	-0.64336	-0.69739	2.91082	-0.25717	-0.46038	-2.09285	-2.48698	-0.03596
0.213333	-0.88052	0.583185	-2.5432	3.16452	0.974729	0.298277	-1.75238	0.429643	0.984887
0.214	0.26145	-0.4846	-1.14348	1.95884	-1.52648	-0.853	-2.2217	-0.33107	0.675158
0.214667	-0.8401	-0.74705	-0.43293	1.00373	-1.74667	0.016105	-1.7534	-2.50626	0.945711
0.215333	-0.81379	-0.68034	-1.08462	0.739784	-1.26297	-0.86793	-1.69406	-3.22335	-0.07636
0.216	-0.19678	-2.73242	1.9166	1.192	-0.04245	-1.38326	-1.80192	0.722656	-0.01857
0.216667	-0.01709	-1.55157	1.81452	1.27492	-0.60291	-0.37356	-0.96054	-2.66303	0.414196
0.217333	-0.90302	-0.72492	-1.12102	2.94854	-1.06273	-0.62764	-2.51809	0.311882	0.590795
0.218	0.077603	-1.44451	-0.86395	4.38363	-0.29049	0.063627	-2.304	-0.06597	0.548137
0.218667	-0.76181	-0.12413	-1.22676	3.63133	0.787445	-0.51519	-1.20927	0.282205	1.09961
0.219333	0.473831	0.282871	-0.48479	3.30316	-0.72384	-0.15553	-1.58101	-3.03526	0.193098
0.22	-0.58101	-0.94254	-0.33354	3.08434	0.371396	-0.55929	-1.71313	2.07714	0.100753
0.220667	-0.50651	-1.13848	-1.75232	2.55496	-1.18864	-0.89286	-2.27524	-0.06469	1.16927
0.221333	-1.04839	-1.60915	-0.65034	3.73076	-1.9908	-1.20137	-1.35309	-1.29897	-0.86058
0.222	-0.6329	0.094634	-1.33019	4.06204	-0.61511	-0.76952	-1.83723	-1.67715	0.144609
0.222667	-0.11014	-0.07895	1.74386	2.97673	-0.12462	-0.54994	-1.8237	-4.21986	-0.68948
0.223333	0.537011	-0.1414	-1.15253	3.58018	-0.40986	-0.53225	-0.88993	-3.63226	-0.83219
0.224	-0.23114	1.58522	-2.93476	1.69073	-0.8321	-0.41596	-2.49322	-2.68944	0.557913
0.224667	-1.56583	0.039587	0.057091	0.04382	1.6122	-1.63416	-1.98015	0.932006	-0.09773
0.225333	-0.3102	-0.56778	-2.97684	0.642657	0.639331	-1.68044	-1.89218	-1.82904	-0.28746
0.226	-2.62836	-1.07982	0.397897	0.605968	-1.41544	-1.03113	-2.00267	-1.61874	0.675377
0.226667	-3.89359	0.980415	-1.4282	-0.16975	0.445248	-0.20077	-1.63103	1.69629	-0.6125
0.227333	-3.38118	-1.17449	2.43079	-0.9194	0.255455	-0.87656	-0.23622	-1.81462	0.104124
0.228	-3.00111	0.598526	-0.61792	-3.64324	0.088329	-0.50155	-0.69195	-0.87197	-0.20621
0.228667	-5.1	0.406853	2.20912	-1.93115	-1.91112	-1.19714	-1.29737	-2.28295	0.072256
0.229333	-4.40297	-0.40256	-2.07422	-1.65188	-2.06115	-0.80585	-0.47195	0.392181	-0.49733
0.23	-4.04445	-0.2362	-0.95626	-1.51094	-1.58866	1.45384	0.013411	-0.75434	-0.0717
0.230667	-2.61096	-0.18476	0.82488	-3.95961	1.12191	0.846926	1.11931	-1.34001	0.486172
0.231333	-1.60898	-1.38679	1.56286	-2.3726	1.11539	-0.44561	0.480921	0.500737	0.193505
0.232	-1.9446	0.18688	0.059991	-4.48959	0.154201	-0.96561	0.546999	-1.48518	1.40377
0.232667	-2.53715	-0.4083	-1.87504	-3.37905	0.897906	0.104722	0.309724	-1.07161	0.744496
0.233333	-3.11804	0.078205	0.293215	-1.33685	0.3937	-0.24548	0.969289	2.37355	0.006721
0.234	-4.47311	-0.18322	-2.10563	-1.18696	2.34113	-0.01039	0.773622	-0.58167	-0.17541
0.234667	-4.43837	-0.12621	-1.10288	-0.70545	0.856425	-0.04375	0.411976	-2.23155	0.448567
0.235333	-5.65548	-0.42716	0.770217	-0.19637	0.197416	-0.66231	-0.27333	0.613009	1.16361
0.236	-6.01312	0.382102	-0.96941	-0.55449	-0.54729	-0.53014	-0.98676	-1.37099	0.984668
0.236667	-4.76311	-2.00861	2.66015	-1.24433	0.495746	0.442147	-0.62959	-1.58371	-0.17052
0.237333	-5.08785	0.041061	-0.16086	-2.6247	0.970492	0.664771	-0.57341	-1.24884	0.570405
0.238	-4.4854	-1.62168	-2.4751	-0.30467	-0.13765	-0.4345	0.034131	-0.80131	0.852803
0.238667	-5.59743	-1.5086	0.579661	-1.74358	-1.58623	-0.46834	0.302727	0.138157	1.7271
0.239333	-5.20424	-0.66686	0.936644	-0.83843	-1.15493	-0.98735	0.81836	-0.17681	0.834578
0.24	-6.24454	0.284383	-1.50747	-0.45389	-0.56783	0.86438	0.131713	2.15442	1.38418
0.240667	-5.55336	0.765674	-1.315	-1.31532	-1.68939	1.72526	0.093822	-3.04864	1.15791
0.241333	-6.75999	0.160692	0.176152	-0.71682	-0.17248	2.78191	-0.40059	0.569079	0.825556
0.242	-5.82061	-1.08507	-1.00291	-2.53629	-1.32045	1.49118	-0.18421	0.997601	0.227348
0.242667	-6.10306	0.122741	-0.49129	-0.24484	-0.41854	0.34449	-1.18184	-0.49139	1.3153
0.243333	-5.40646	0.884738	0.550141	-2.20332	-0.99551	0.99558	-1.02131	-2.74593	1.03008
0.244	-6.64573	-1.26326	2.19738	-0.74015	-1.22415	-0.27081	-1.21706	0.384863	1.29194
0.244667	-5.52696	1.13413	-0.23609	-2.78323	-0.97484	2.10669	-1.7363	-1.68839	1.34304
0.245333	-5.93817	-1.60678	-1.12917	0.07941	-1.15894	1.71548	-2.26338	-1.35245	1.45926
0.246	-6.33178	-1.35072	-0.77879	0.186024	-0.12391	1.94405	-1.23103	-0.54117	0.975727
0.246667	-6.27069	-0.14475	-2.21704	0.901831	-0.76826	3.10311	-0.82247	-0.56097	0.273838
0.247333	-6.73352	-0.42733	-3.55826	0.233867	0.589597	1.92824	-1.13374	0.761207	1.20843
0.248	-5.56832	-0.96873	-1.64732	1.47201	-1.27547	1.97405	-1.35265	-0.77777	0.329392
0.248667	-6.55534	-0.03999	-0.49656	-0.89832	-2.29073	1.6327	-0.70046	0.286978	1.68646
0.249333	-5.6717	0.195682	1.46894	1.68705	-2.50619	-0.53139	-0.75869	1.01418	0.511722
0.25	-6.19835	1.15805	-0.29904	1.61491	0.932723	0.41134	-0.07836	-1.43922	1.47043
0.250667	-5.39314	0.272598	-2.55524	0.417847	-1.46433	1.81935	0.152634	-3.1236	1.13166
0.251333	-5.91424	-0.58787	0.237494	0.381269	-0.90505	1.52043	-0.42123	-1.36819	0.10096
0.252	-5.28152	-0.33369	1.51043	1.38235	-2.32604	1.37538	-0.14143	0.692788	0.949755
0.252667	-5.59898	-1.65549	-1.0009	0.878139	-0.60295	2.77703	-0.63503	-2.90981	0.209585
0.253333	-6.29552	0.459755	0.04262	1.88661	-0.47511	0.936903	-0.48917	0.377685	0.630594
0.254	-7.54841	-0.11693	-6.50102	1.71156	-0.11406	0.553206	-0.46612	-0.84375	1.38544
0.254667	-6.74011	-0.32217	-1.13567	-0.25801	-0.87149	0.378225	0.636495	-0.9519	1.9694
0.255333	-8.68782	-0.09084	-0.7985	-0.54284	-0.1068	1.57466	0.461801	-0.86565	1.75775
0.256	-6.5433	-1.58805	2.54711	-1.63779	0.068306	2.66192	-0.09885	-1.82633	-0.48417
0.256667	-5.77263	-0.56494	1.66973	0.670156	-1.18912	2.45309	0.122156	-1.36554	0.086842
0.257333	-3.4619	-0.60071	-1.8403	1.22373	-0.40559	3.34223	-0.54108	0.816245	-0.17562
0.258	-3.32422	-0.677	-0.4599	-0.67177	-0.00987	3.37345	0.267518	-1.90122	0.420118
0.258667	-2.94922	-0.65953	-1.21406	0.026015	1.14475	2.35873	-0.09464	1.58509	-0.07189
0.259333	-2.69056	-0.62584	-1.71106	0.79665	1.0353	0.920508	0.225588	-1.17104	1.00523
0.26	-2.24777	-2.00596	-0.81782	0.355773	0.031307	2.29307	0.20901	-1.38653	-0.27359
0.260667	-3.3729	-0.05728	-1.06251	1.26086	-1.52349	1.37913	-0.14823	-0.93415	1.33493
0.261333	-2.2363	-0.14888	-1.29078	0.025767	0.159846	1.24602	0.03953	-2.36527	1.45094
0.262	-3.30081	-0.24315	-2.17255	-0.31484	-0.54033	2.17289	0.922922	-0.98178	-0.19509
0.262667	-3.99403	-1.25977	0.009023	0.297057	0.815451	4.70467	0.013613	-2.27244	-0.14089
0.263333	-1.79378	0.59994	-1.98407	1.31691	0.20282	3.73995	0.177132	-0.85468	-0.34087
0.264	-2.17177	-0.66644	-0.55591	0.894557	0.027771	4.06728	0.54189	0.971847	0.725327
0.264667	-2.73774	-0.0878	-1.34977	0.103779	0.78883	5.12542	0.415134	-2.36674	1.01825
0.265333	-2.60919	0.060366	-1.53192	0.546695	-0.04502	3.48624	0.441008	-0.40753	0.683454
0.266	-2.49735	-0.17649	0.680202	1.46203	1.60311	3.22654	-0.31698	-0.04541	0.296527
0.266667	-4.00568	-0.08822	1.79111	2.09104	0.514084	5.46867	0.793479	-0.84391	1.3817
0.267333	-2.95595	0.97145	0.121486	-0.08689	1.25762	4.14371	-0.04336	-0.30986	1.16671
0.268	-3.11548	1.15608	1.18885	0.767208	0.023279	6.31408	-0.6319	1.7227	1.06605
0.268667	-0.32354	0.455824	-1.14419	1.83513	0.598127	5.47791	-0.37375	-0.84108	1.93321
0.269333	-2.65724	-0.42546	2.3239	0.233829	0.902685	5.37711	0.778574	3.05042	0.15561
0.27	-2.40368	-1.6756	-0.95199	0.039365	-1.41139	6.02615	0.085567	-0.52708	0.331578
0.270667	-2.16878	0.61815	0.337343	2.14258	-0.22717	5.85987	0.227385	-1.84567	0.163685
0.271333	-1.58234	0.223916	-0.7253	0.531031	-0.1172	6.08172	0.210773	1.51068	1.05625
0.272	-1.67705	-1.54105	-1.5062	2.2086	-0.08633	3.85895	0.159243	-0.08383	1.53186
0.272667	-0.60064	0.84989	0.57417	0.802933	0.547912	4.57369	0.184626	0.004335	0.567246
0.273333	0.015777	0.471603	-1.95745	0.868807	-1.18507	3.67105	-0.29098	0.01682	0.679136
0.274	1.29413	-0.33069	0.730289	0.254304	-0.29392	5.13125	0.479454	-1.90162	0.975318
0.274667	0.144266	-0.92714	-1.77866	1.21939	-0.83631	5.69739	-0.18157	-3.47037	1.58502
0.275333	-1.15599	-0.15392	0.048727	1.59274	-0.20203	7.3559	0.656737	-2.96308	2.08703
0.276	-2.11987	0.27022	0.416748	0.184707	-0.87605	6.77503	-0.53534	-1.14626	1.28406
0.276667	-2.03353	0.393501	0.189285	1.20192	-0.87272	5.47011	0.496221	-3.47553	0.238176
0.277333	-1.51353	0.394514	0.981543	1.11888	0.134528	3.23045	-0.30507	-4.51396	1.04266
0.278	-1.17542	0.629381	0.78608	0.343202	0.088997	1.02186	-0.12158	-2.54042	0.986004
0.278667	0.648996	0.059693	0.49301	1.78272	-0.8738	0.493229	-0.25748	-0.23879	0.88848
0.279333	-1.5917	0.752159	0.165516	0.50598	0.52184	0.396311	-0.19342	-2.10425	1.64098
0.28	-0.49046	0.129819	-0.54965	0.815034	-1.10271	0.322995	-0.83227	0.10399	0.346677
0.280667	-1.56647	-0.1358	-0.07318	-0.54598	-0.01812	-0.0852	-0.22979	-1.28384	0.538077
0.281333	-1.8198	-0.06177	-0.86884	-0.43486	0.192531	0.813131	-0.02496	-0.64463	0.251577
0.282	-1.92293	0.632597	-1.03754	1.78637	0.193042	0.209944	-0.78647	0.1192	1.21055
0.282667	-0.6313	0.318282	-0.38577	0.441733	-0.33261	-1.02286	-0.68016	0.57633	0.888961
0.283333	-1.50355	0.719156	1.11156	0.127046	-1.20753	0.87673	-0.23034	-1.71373	1.34704
0.284	-1.40868	-1.43216	0.161312	2.23943	-0.68335	1.32128	-0.9863	1.6589	1.19883
0.284667	-2.23039	-0.80095	0.448888	0.67159	-0.96641	-0.59611	-0.84452	0.191446	0.646377
0.285333	-2.05294	0.950584	1.67058	1.44219	0.327518	-0.34033	-1.34696	-2.83684	-0.13241
0.286	-2.28034	-0.23276	-1.64861	-0.33361	-1.14497	0.692673	-0.20977	0.529673	1.05746
0.286667	-1.65288	0.367851	-0.09575	-0.46328	-0.0699	0.286553	-0.36736	2.83509	1.49738
0.287333	-1.01636	0.340554	-2.33337	0.515358	0.103846	1.73793	0.069082	4.17335	1.10256
0.288	-2.55359	1.07241	-0.75464	0.049592	-1.0323	2.56886	-0.2069	0.021193	1.19512
0.288667	-2.043	-0.60212	2.0652	-1.71541	-0.19171	2.61029	-0.11798	0.233058	0.727014
0.289333	-2.92168	0.276167	-1.63216	-0.89628	-3.15523	2.76193	0.106432	-0.25245	0.178882
0.29	-1.39907	-0.45222	0.02958	-0.77799	0.0497	2.51328	0.751409	-1.42142	0.658746
0.290667	-2.4467	-0.27282	-3.18067	0.149052	-1.32591	2.12036	-0.30914	2.94795	1.32001
0.291333	-1.5469	-0.27649	0.3794	0.185612	-0.30993	1.74197	-0.03774	0.213397	1.15785
0.292	-2.62939	1.07973	-1.1787	-0.81667	-1.62243	2.65191	0.004419	1.83802	0.629083
0.292667	-2.10791	0.082715	3.43155	-0.73173	0.636288	3.18325	0.377983	0.26994	1.02022
0.293333	-1.79067	0.349149	2.8846	-0.31308	0.048568	2.76167	-0.05524	0.364111	1.14603
0.294	1.86417	-0.07625	0.642405	-2.83211	0.285393	1.43183	-0.36327	-1.83576	-0.20046
0.294667	1.02101	-0.72817	-0.55258	0.218329	0.383244	1.98726	0.01994	-0.86884	0.674898
0.295333	-0.00291	0.751746	-0.78168	-1.82015	-1.96099	2.72545	-0.6903	1.09007	2.43763
0.296	-1.50918	0.794544	1.86238	-2.14142	0.038617	2.97204	-0.80762	0.156788	0.938021
0.296667	0.325275	0.30355	-0.38464	0.336273	-0.2644	4.14889	-1.35879	0.227919	0.598024
0.297333	1.2576	-0.02932	0.054227	1.25496	-0.26763	2.6811	0.256669	1.8669	1.84662
0.298	2.33338	-0.12326	-1.39893	5.04988	0.631607	4.03294	-0.4302	2.03187	0.516356
0.298667	2.45466	-0.9408	1.45464	1.41716	-0.32468	3.25977	-0.00687	0.401468	0.020845
0.299333	1.83011	-0.00573	-2.53007	2.21016	-0.95574	3.71799	-0.16071	1.44717	1.27975
0.3	2.29885	-0.06541	0.819952	3.40129	0.056999	3.36862	0.086985	0.307512	1.23861
0.300667	1.38334	-0.25007	1.57511	0.081935	-0.02126	4.35998	0.605668	-1.07714	1.28508
0.301333	0.947288	1.16496	-0.48003	0.272262	-2.55339	2.13846	0.160946	-0.24092	0.591145
0.302	-1.36954	-0.03251	0.941959	1.57932	-2.03688	2.63599	0.777358	1.74554	0.616523
0.302667	0.754363	0.483869	-1.29347	0.250177	-1.95872	3.72793	0.07205	1.67817	0.983057
0.303333	-0.74421	0.338478	-1.11589	0.318638	-1.28386	3.71569	0.513529	1.35761	0.100324
0.304	-1.09557	0.275477	-1.20636	-0.6715	-1.7725	3.85459	1.03825	1.82228	0.509371
0.304667	-1.14537	-0.72082	-2.04214	0.903489	0.052865	3.31344	1.25335	-0.01864	0.223356
0.305333	0.126774	0.341702	2.29596	1.15653	1.53591	3.47109	1.14546	0.083689	-0.39275
0.306	-1.0737	-0.23876	0.651032	2.51636	-0.26864	6.25863	1.86231	1.68594	-0.82851
0.306667	-0.92626	-1.08591	-1.00279	-1.07771	-0.60771	6.41156	1.66254	-0.14422	0.66265
0.307333	-1.1432	-0.16686	-0.63084	-0.59058	-0.93762	6.5879	1.01727	0.850976	-0.16481
0.308	-1.04842	-0.88613	0.005611	0.614397	-1.04157	4.78232	0.824083	-0.20892	1.04017
0.308667	-0.76316	0.448924	-1.14041	2.00052	-0.13662	5.37666	1.01622	2.72806	0.50792
0.309333	-0.70519	0.863285	-2.77349	0.224567	-2.30777	4.35909	1.41155	0.019353	-0.0745
0.31	-0.73296	-0.04362	-2.79359	1.59725	-3.59779	3.16829	1.15766	1.10642	0.270609
0.310667	-1.425	-0.22646	1.12581	2.76928	-2.44069	4.97753	1.35236	0.700493	1.82387
0.311333	-1.06406	0.226757	-0.76154	1.28385	-2.52319	3.90789	1.24265	1.04071	0.424284
0.312	-1.77527	-0.43063	-2.48682	-0.32034	-1.99197	3.30004	-0.09591	0.808023	0.52777
0.312667	-1.58567	-0.55474	-1.39743	0.874354	-1.55526	3.88319	-0.0138	1.06964	-0.1337
0.313333	-2.14974	-0.04008	-1.28806	2.56739	-0.76428	3.62231	0.955631	-1.34126	-0.11274
0.314	-1.57762	0.079768	0.617824	0.854662	-0.66566	2.96031	0.294874	2.86321	1.19733
0.314667	-2.18632	0.111304	1.31483	0.120866	-1.62721	3.85837	0.839127	2.1609	0.305346
0.315333	-0.16805	0.635452	2.68871	2.2586	-1.93135	3.3437	0.838634	-0.41406	0.50422
0.316	-1.47264	-0.36872	-0.13054	2.5999	-1.05689	2.67336	0.143243	1.78695	0.52182
0.316667	0.040332	-1.37845	-1.95606	0.824898	-1.988	2.03669	0.87675	2.42854	1.58567
0.317333	-1.0977	-0.88642	-2.75064	0.428163	-1.38822	2.08912	-0.00079	0.88631	0.978599
0.318	-0.54182	-0.17528	-0.50111	-0.93574	0.161125	3.46869	0.313464	-0.27718	-0.01542
0.318667	-1.26468	-0.70916	-0.65355	-0.5496	-0.81857	4.3113	1.33808	0.791961	1.26363
0.319333	-1.69624	0.140957	-3.05011	-1.88054	1.18191	2.14839	0.577765	0.804828	0.57727
0.32	-3.89897	-1.55395	-2.80909	0.385153	-0.37836	2.64185	-0.44696	0.629019	0.819372
0.320667	-5.13331	0.543703	-1.47764	-1.09568	0.926452	3.47995	-0.185	2.34248	0.17085
0.321333	-5.93783	0.700886	0.599621	-2.23526	0.352175	1.44902	-0.8045	-0.01605	2.18929
0.322	-4.21927	0.797765	-4.06924	-1.32003	-0.41426	2.05142	-1.28833	-1.21972	0.064711
0.322667	-3.71598	0.562603	-1.11282	0.185142	-1.46165	2.18113	-0.40084	0.902102	0.411645
0.323333	-5.8488	-0.28136	2.45876	0.336936	0.054508	3.29264	-0.72487	0.357658	0.876199
0.324	-5.47611	-0.99136	-0.56372	0.551646	0.774861	2.90006	-0.9334	1.48283	1.08965
0.324667	-6.2702	0.231687	0.905967	0.7883	-1.17324	1.93664	-0.8976	1.96141	2.05804
0.325333	-6.7291	-0.87241	-1.95474	-0.22968	-0.05948	3.36232	-1.43915	0.79337	0.808169
0.326	-6.70165	0.360733	-2.5838	1.0098	-1.75262	1.57487	-1.33045	1.16641	0.889842
0.326667	-4.91286	-0.52483	-4.19056	1.69276	-1.801	2.154	-1.36001	0.102058	0.438291
0.327333	-3.91735	-0.41865	-0.95368	-0.0277	-1.32673	2.40549	-1.14178	0.877954	1.35234
0.328	-3.33281	-0.74103	-0.09895	-2.52352	-0.54316	2.23882	-0.8016	-0.1279	1.37993
0.328667	-4.3242	-1.00966	0.810917	-0.622	1.00103	2.56718	-0.75251	1.27701	0.960599
0.329333	-3.74287	-1.0676	1.0453	-0.16472	-0.59484	3.09518	0.022121	-0.18835	1.71762
0.33	-4.53839	-1.01066	-1.37522	0.556894	0.254786	1.84951	-0.69046	0.137792	1.20394
0.330667	-3.80268	-0.47809	-2.45992	0.451538	-0.65784	3.04732	0.202006	1.18174	1.10495
0.331333	-4.02533	-0.76859	0.324635	0.136038	-2.26718	1.78227	-0.40662	2.11169	0.772439
0.332	-3.4717	-0.75891	-2.78186	-0.2584	1.47918	0.015136	-0.84589	-0.85666	1.50631
0.332667	-4.97445	-0.30963	2.91535	1.85366	-3.46236	0.767542	-0.0471	1.41752	-0.00327
0.333333	-5.02933	1.46617	-0.33133	3.21253	-1.04697	1.3385	-1.0439	-0.73524	2.59536
0.334	-3.33044	0.569945	-2.4362	0.748627	-2.10442	0.378183	-0.98024	0.26499	1.7597
0.334667	-3.23389	0.302553	-0.06099	0.635467	-2.17176	-0.56002	-0.24862	1.00223	0.312314
0.335333	-4.21339	-0.03111	0.889467	-1.98417	-1.41029	-1.64441	-0.57555	2.0044	1.24131
0.336	-3.52924	0.782534	-1.51757	-1.72031	-2.64968	-2.36314	-0.28907	-1.68464	0.545586
0.336667	-5.01993	0.778191	-1.91694	-2.16679	-2.54636	-2.82456	-0.21035	0.223891	0.352728
0.337333	-5.6102	0.168895	-0.91566	-0.03896	-2.17983	-1.41767	-0.11533	-1.12765	1.09336
0.338	-6.34927	-0.79454	-1.56381	-0.2787	-0.15222	-1.44196	-0.28264	-1.59332	1.43684
0.338667	-5.35093	-1.16923	-1.4797	-0.51491	-1.78394	-0.58266	0.222904	-1.97369	0.684987
0.339333	-4.84925	-0.70472	-1.68939	-0.04881	-1.78178	0.036521	0.595612	-1.53712	1.71173
0.34	-6.40499	-0.5198	2.86705	-2.29273	-3.85335	-0.19092	-0.51114	-2.06907	1.1783
0.340667	-5.25685	0.315843	1.60906	-0.44646	-0.63783	-2.15234	0.442263	-0.37861	0.831052
0.341333	-5.27447	0.562859	-0.8845	-1.51724	0.897051	0.05707	0.88802	-0.46633	1.59121
0.342	-5.1529	0.98119	0.781918	0.333348	0.569925	-1.93378	0.881148	-1.68287	0.876873
0.342667	-5.0842	-0.12148	-2.57855	-0.58103	0.560398	-0.29999	1.3247	-3.3476	-0.25358
0.343333	-4.21235	0.781026	2.62737	0.228865	0.997192	-0.52492	1.06562	2.7492	0.681946
0.344	-4.35214	0.760018	-0.97706	0.070036	-1.75011	1.13929	1.70014	2.50367	0.540134
0.344667	-3.21984	1.24223	-0.18999	-0.36171	-0.38606	-1.3063	1.11989	-1.79001	-0.35927
0.345333	-3.32608	1.01644	-0.16266	1.49681	1.20653	-0.32429	0.997994	-1.03232	-0.29116
0.346	-3.10125	1.06938	3.11298	1.61139	0.633504	1.93544	1.19746	-1.07897	0.420935
0.346667	-3.43973	1.91623	-1.02669	1.71245	-1.33787	-0.09944	1.08006	-0.60902	0.192461
0.347333	-3.76875	0.132397	-1.39443	3.07289	1.67203	-0.53743	0.463185	0.060365	0.255934
0.348	-4.08409	-0.75197	-3.18522	1.69043	0.05486	-0.13781	1.2164	0.644513	1.01661
0.348667	-3.7725	0.4363	-0.58522	0.843351	-0.08233	-0.62874	1.20304	-2.24324	0.03022
0.349333	-5.41437	-1.73954	0.889318	0.741267	-1.44952	0.071949	0.955242	0.157423	-0.92502
0.35	-5.87019	-0.31963	-2.60431	1.90235	-0.83088	-0.14214	0.344241	-1.61521	0.369023
0.350667	-5.70776	0.763469	-2.50151	0.786297	-1.82408	0.237815	1.11647	-0.54447	1.35823
0.351333	-6.07346	1.13051	-1.05961	1.25548	0.711381	-0.77677	0.02821	-1.21026	-0.07176
0.352	-6.5779	0.096653	2.47088	0.470527	-0.22332	-1.16871	-0.00119	-1.77861	0.236871
0.352667	-7.29095	-2.20187	-0.37482	2.69111	1.89629	0.035041	-0.48499	-1.05833	-0.14707
0.353333	-6.45162	-0.12155	-0.81478	4.00234	0.988291	-0.47675	-0.74721	-1.63399	1.53173
0.354	-7.21894	0.132246	-1.58572	1.25627	-0.33046	0.198299	-0.62936	-0.71924	2.05136
0.354667	-6.58682	1.03784	0.255343	2.16042	-1.22787	0.14667	-0.56551	0.21572	1.00546
0.355333	-7.49769	0.856583	-2.35115	-0.52537	0.169363	0.093043	-0.41082	0.872829	0.808664
0.356	-6.52333	-0.30576	-1.12959	-0.09105	0.389298	-0.72785	-0.32466	3.34975	0.03165
0.356667	-7.16065	-0.05222	-2.35973	-2.02342	0.20802	-1.59347	-0.57714	-2.97892	0.095328
0.357333	-7.34064	0.486237	3.6059	-2.25631	0.144973	-0.67825	-0.78214	-1.29817	-0.54497
0.358	-7.89458	0.501893	-1.24648	-1.64452	0.856276	-0.96984	0.380675	0.046461	0.834869
0.358667	-5.42144	-1.02319	-0.26869	-2.87148	0.410863	-0.79369	-0.72036	-0.50804	0.516467
0.359333	-5.35616	-0.37258	-1.01092	-3.28087	0.333958	-1.17749	-0.95864	0.997567	-0.3664
0.36	-2.93364	0.093789	-2.73284	-2.82233	2.89708	-0.33794	-0.8074	1.40225	0.63029
0.360667	-3.99311	-0.13651	0.116586	-3.52061	1.11065	-0.11439	-0.26555	2.04553	0.218542
0.361333	-6.82151	-0.60302	-2.78168	-1.83943	1.37434	-0.6898	0.37511	-0.19687	0.170936
0.362	-7.88509	1.21847	-0.80673	-3.04589	-1.11882	-0.12596	0.040396	-2.508	-0.01305
0.362667	-7.44659	0.99935	-1.32805	-2.58197	-0.44622	-0.31571	-0.61908	1.01419	1.6361
0.363333	-6.72395	2.58263	0.32413	-1.0794	-0.02654	1.21249	-0.62807	0.224125	0.757102
0.364	-6.53961	1.22972	0.636787	-0.12917	0.170556	1.34342	-0.79722	1.39045	0.695167
0.364667	-5.93487	0.378747	-3.17438	-0.12954	-0.15756	-0.70068	-0.12906	-3.51402	0.274149
0.365333	-5.16791	1.1327	-0.14836	-3.76278	1.74066	-0.32009	-0.12393	-1.10066	1.10646
0.366	-4.70896	1.1828	-1.78504	-2.69511	0.629758	0.655653	-1.23013	1.21022	0.930851
0.366667	-4.27183	1.76665	-0.76079	-2.32161	-0.37634	-0.29997	-1.24505	-1.45344	-0.07015
0.367333	-2.87014	0.53949	0.286221	-0.8319	0.142821	-0.05318	-0.63969	2.28716	0.966544
0.368	-4.58145	1.1845	-1.46514	-0.72824	1.3191	-0.20344	-1.13134	-0.77003	0.337082
0.368667	-5.76164	0.842853	-1.80313	0.143091	-0.01907	-1.09668	-0.63202	-1.98522	0.814447
0.369333	-6.6383	1.71882	-2.35932	1.28003	-0.18903	-1.73351	-1.05562	0.518077	1.22684
0.37	-5.19474	0.197755	-0.86574	3.18461	0.644907	0.111091	-0.57807	0.161119	-0.36234
0.370667	-5.39846	-0.09149	-1.16082	3.00099	-0.97985	-0.70599	-1.31784	-1.68992	-0.38503
0.371333	-5.07076	0.309328	0.607935	2.9429	-0.55813	-0.9386	-1.06515	-0.65979	0.109636
0.372	-3.86612	-0.4348	-0.75268	3.50271	-0.76357	-0.35987	-0.32244	-3.00484	-0.89571
0.372667	-4.97417	-0.40741	-0.23386	0.115414	-1.1305	1.03382	-1.36247	-3.75223	-0.13841
0.373333	-4.79873	1.12126	-0.73567	0.438271	-1.80593	-1.15323	-0.77112	0.697956	-1.36776
0.374	-5.1779	0.731093	-1.73804	0.055735	-1.22835	-1.06228	-0.34836	-0.55564	-0.21166
0.374667	-5.21708	-0.10572	-1.80933	0.713334	0.440537	-2.1465	-1.02948	2.15881	-0.34528
0.375333	-3.88981	0.391894	-1.68878	0.547275	0.552842	-0.51219	-0.90044	-0.29299	0.430549
0.376	-2.72114	0.492543	-1.06785	1.09543	0.549243	-0.27345	-0.85621	-0.56697	0.462019
0.376667	-4.23461	-0.08324	-3.04234	0.792249	-1.08622	-0.51206	-0.07841	-2.00053	0.670975
0.377333	-4.03056	-0.49741	-2.91392	2.85981	-0.96259	0.801574	-0.02043	1.17351	-0.0266
0.378	-3.16577	1.87073	-1.51964	3.92295	-0.75038	-0.73716	-0.11434	1.15131	-0.28114
0.378667	-4.57713	-0.89007	-1.6042	0.816225	-0.29901	-1.32535	-0.79168	-0.39056	0.37156
0.379333	-4.35768	0.358243	-2.37308	0.463717	-1.5068	-0.40981	-0.53556	0.625263	-0.01632
0.38	-3.28233	-0.50844	-2.30989	-3.44396	-1.06056	-0.21401	-0.32312	-0.26928	0.63125
0.380667	-5.35492	1.71856	-1.04721	-2.67922	0.086047	-0.91677	-0.65151	-1.75292	-0.15035
0.381333	-3.99668	0.018285	-2.39082	-5.88024	-0.59388	-0.85086	-0.12222	2.12041	1.15065
0.382	-4.65023	1.28564	-1.2121	-5.66092	0.97563	-1.73345	-0.29788	0.316668	1.39001
0.382667	-4.1861	0.336811	1.78754	-4.14589	0.247008	-0.95232	0.041135	1.3681	0.574179
0.383333	-5.24068	0.977385	-1.14638	-4.65754	0.394343	-2.01467	0.185929	0.31772	0.998933
0.384	-4.30973	1.49804	-2.24728	-3.50969	1.79718	0.146976	-0.44603	-0.59302	1.16175
0.384667	-4.95699	-0.06232	-1.5919	-1.42913	-1.73267	-1.40112	-1.15494	-0.09669	0.025936
0.385333	-4.10704	0.020266	-0.16397	-0.18758	-1.47509	-0.51704	-0.45937	0.703354	0.933294
0.386	-3.31347	-0.23965	0.249656	1.12751	-0.77258	-1.24139	-0.49572	-2.23668	-0.27226
0.386667	-2.71763	1.01899	-1.26132	0.843142	0.677569	-0.89216	-0.78528	1.6932	0.588127
0.387333	-2.57467	1.13972	-0.15931	4.51425	-1.06456	0.787859	-0.03684	-1.37847	0.882496
0.388	-3.74797	1.07703	-2.11594	3.75873	-0.04994	1.6966	-0.51598	0.559755	1.19761
0.388667	-3.45425	-0.36181	-1.92931	2.62565	0.79177	-0.01761	-0.3852	0.511341	1.18415
0.389333	-2.15696	0.093002	-2.34591	0.755688	0.866509	-0.45253	-0.67354	1.27916	0.472593
0.39	-0.92292	1.13871	-0.76017	-0.46776	-0.16169	0.4362	-0.78526	0.549783	0.204047
0.390667	-2.53129	0.415077	-1.3308	1.29283	0.925074	0.104437	-1.07453	-1.6511	0.622462
0.391333	-2.45898	1.0522	-3.03921	0.626803	0.895942	-1.38987	-0.92504	-2.55556	1.93705
0.392	-3.07794	0.202534	-0.05479	-2.096	2.51125	0.088465	0.103351	-0.56435	0.784268
0.392667	-4.28294	0.354279	-0.23569	-1.37191	0.938397	-0.36994	-0.88436	0.429848	1.45292
0.393333	-5.00537	0.782528	-1.91943	0.940667	1.37053	-0.00221	-0.16487	-0.71732	-0.0015
0.394	-5.36435	1.67718	-4.2235	0.174568	1.44685	-0.39639	-0.14242	0.983318	2.01579
0.394667	-5.65826	1.1765	0.514323	3.23377	2.15018	0.109507	0.100192	-0.61001	0.488696
0.395333	-4.90141	-0.44608	-1.4368	2.73671	1.42728	-0.22888	-0.10093	0.807951	0.918077
0.396	-4.1053	0.305228	-0.64932	-0.34676	1.20484	-0.60544	-0.30697	-0.57256	0.333541
0.396667	-3.97995	0.935092	-3.99742	1.02401	1.42092	-0.48836	0.118732	-0.24456	1.01285
0.397333	-4.95686	0.96468	-1.13309	1.7599	0.662798	0.711733	0.471787	-0.44837	0.565265
0.398	-6.46421	0.2644	-1.68679	0.509518	0.29933	-1.45606	0.54531	-0.00833	0.692051
0.398667	-5.4725	0.401693	-1.82545	2.46891	1.18682	-1.89634	0.555626	1.33102	0.300849
0.399333	-5.30535	0.889932	-0.59673	0.269515	0.298998	-2.1281	0.99839	-1.14357	0.231939
0.4	-3.78372	0.610785	0.192703	-0.11293	0.991568	-1.54202	0.604796	-0.02399	0.901841
0.400667	-3.32431	0.727244	0.030919	0.911104	0.429779	-1.75523	0.679349	-0.9291	0.538975
0.401333	-2.54637	0.178291	2.03384	1.57805	0.489541	-0.55079	1.65302	-0.15043	1.30957
0.402	-4.0957	0.345327	-0.8909	-0.04021	2.38407	-2.57262	1.28544	1.60528	0.51613
0.402667	-3.82841	0.067145	-2.0107	-1.28606	0.548537	-3.35561	1.26382	0.219678	0.773158
0.403333	-4.98994	0.126127	0.090005	-0.17978	-0.58557	-3.32745	0.258402	0.114699	1.31114
0.404	-6.02498	0.197469	1.93773	1.2394	0.91058	-2.2321	1.93965	0.551879	0.280232
0.404667	-5.72703	1.27415	1.63768	1.2387	0.448514	-3.5791	0.354362	2.00957	1.31545
0.405333	-4.38222	1.13235	1.3643	1.14532	4.28e-05	-3.98639	0.37997	-0.7536	-0.33979
0.406	-4.05989	0.926721	-3.30619	1.16116	1.65695	-4.07385	0.596132	3.10534	1.15614
0.406667	-3.91145	1.28111	-0.79183	1.12845	-0.63855	-5.63103	0.643435	1.67081	0.034642
0.407333	-5.34386	-0.43644	-2.49723	1.0724	0.797631	-5.52113	0.249745	-0.95255	1.48115
0.408	-6.45224	-0.51986	0.336899	2.12371	-0.1861	-4.30086	0.578558	0.475544	0.580524
0.408667	-6.55359	1.05752	-0.67983	1.29867	-1.41505	-4.07163	0.75617	2.26341	1.3623
0.409333	-6.01793	0.975931	-0.98836	2.55439	-2.11778	-2.71484	1.05344	4.34678	0.92399
0.41	-5.89471	0.544993	-1.84867	1.81574	0.209253	-3.44424	0.190231	0.061125	0.671078
0.410667	-5.79933	-0.7585	-3.36101	1.89765	0.453603	-1.71228	0.964695	2.45449	1.77436
0.411333	-3.62149	-0.0884	-0.16669	2.30151	0.726446	-3.31022	1.0175	2.04569	0.673699
0.412	-4.01923	0.812212	-4.02231	0.279179	-1.77705	-3.92931	0.753837	0.269541	1.49359
0.412667	-3.09961	0.98489	-0.73338	1.83399	-0.60213	-5.1213	-0.18484	1.97673	1.25616
0.413333	-2.53661	0.694155	0.060247	1.23468	-1.63533	-3.75141	-0.11576	1.78041	1.39453
0.414	-4.34933	0.574281	-0.01658	0.942011	-1.9872	-4.25113	0.200064	3.95781	1.02701
0.414667	-7.35979	1.17803	-1.593	3.01938	-1.34026	-3.79484	0.490076	2.32965	0.950406
0.415333	-7.29047	0.320995	-3.62607	3.83205	0.093176	-4.3892	0.482038	2.28123	0.938887
0.416	-8.62285	0.23497	0.504145	3.11906	-1.19508	-3.75766	-0.03548	2.08772	-0.01397
0.416667	-8.9346	0.847034	-2.15456	3.3665	0.103417	-5.74171	0.290844	-0.11623	1.03671
0.417333	-8.57871	-0.76207	-1.23564	2.5884	-0.33426	-2.32646	1.07	0.688679	-0.20669
0.418	-5.98471	-0.40545	1.02335	2.6428	-0.44643	-3.93674	0.732796	-0.22279	0.367483
0.418667	-5.88346	0.835507	-0.56013	2.86934	0.15025	-2.26977	0.852803	5.54422	0.942686
0.419333	-5.00019	-1.48167	-3.44743	0.957753	-0.81179	-1.06138	0.221049	1.24891	0.294877
0.42	-5.36312	0.654261	-1.07657	2.95495	-2.01195	-1.96257	0.625344	3.47662	1.27441
0.420667	-4.68491	-0.46233	-0.54969	2.21346	0.351919	-3.20399	0.077281	1.27607	1.11197
0.421333	-4.43413	0.114776	0.135121	0.445637	-0.26318	-3.98256	0.225604	1.23489	0.526938
0.422	-5.32197	0.161339	-1.38631	1.53525	0.992058	-1.74838	1.60861	4.13548	0.94591
0.422667	-4.90069	1.50121	-0.64211	2.86135	0.337211	-0.86134	0.563608	2.29258	0.84735
0.423333	-5.04038	0.011222	1.17917	4.32772	1.5236	-0.18727	0.546755	0.355079	1.6179
0.424	-5.3335	0.364158	-1.48584	2.35507	2.02374	-1.111	0.686009	0.172835	1.39025
0.424667	-4.91773	0.165594	-1.27714	2.05371	0.550744	-0.28796	1.23164	3.05159	1.75266
0.425333	-3.6068	-0.20291	-0.60494	3.00622	1.19849	0.961048	0.349271	-1.09054	0.865513
0.426	-3.81785	-0.80745	-2.86196	1.8182	-0.91858	-0.1057	0.342018	-0.86799	2.14643
0.426667	-4.4348	-1.63843	0.295543	2.08995	-1.85941	1.80012	0.764351	-1.3577	1.14
0.427333	-4.8243	0.014685	-0.37529	1.23885	0.323325	1.89629	0.08865	0.10639	0.16663
0.428	-4.25753	2.0246	-2.26266	1.68126	-1.31423	2.18439	-0.21309	0.838832	1.37517
0.428667	-4.49459	0.123899	-1.00147	0.935949	1.41125	1.33993	-0.43378	1.35646	-0.8333
0.429333	-5.21938	-1.12212	-0.85236	1.81447	-0.12363	0.410806	-0.46403	2.70488	-0.18498
0.43	-5.29584	-0.36905	-2.52604	2.88054	-0.49103	-0.21592	-0.48338	0.391817	0.021092
0.430667	-4.86299	-0.79334	0.247468	2.45827	-1.32903	-0.00056	-0.12165	-2.29789	0.383405
0.431333	-5.38562	-0.84378	-1.60593	1.63859	0.017588	-0.91207	-0.40814	0.454019	0.112687
0.432	-4.97732	0.478882	-3.36961	-0.04457	0.733133	-0.33582	-1.10177	-0.67187	0.401388
0.432667	-4.81165	-0.59986	2.6786	3.06177	0.469249	-1.30171	-0.46815	0.452394	0.753048
0.433333	-5.7574	0.347478	-1.32004	2.93586	-1.65508	-0.28648	-0.5032	1.50943	0.414397
0.434	-5.94179	0.176218	-3.34615	2.1457	-0.94809	-1.10299	-0.77311	1.71086	0.544582
0.434667	-6.3359	0.091845	-0.01494	2.55536	-0.37239	-0.94279	-0.62671	1.20008	-0.59982
0.435333	-5.81492	-0.47726	-0.43739	3.65052	0.11793	-0.77527	-0.05539	1.98552	0.832915
0.436	-6.22878	-0.68217	1.74702	3.57935	-0.24001	0.044988	0.12283	-1.84413	0.049002
0.436667	-6.67059	-0.524	-3.42983	1.01891	-1.1098	-1.54196	0.811945	-1.45412	1.10207
0.437333	-7.04801	0.055526	-0.96783	2.3757	0.340943	-0.20445	0.845238	0.185578	0.555726
0.438	-5.27477	-0.19475	-1.92587	3.61951	0.603197	0.217374	1.24986	-0.33575	-0.50351
0.438667	-6.61168	-0.80865	-1.18431	3.74741	0.647317	-0.62488	0.865857	-3.25239	0.093341
0.439333	-6.21906	-1.27722	-3.47091	4.69297	0.808096	0.255461	1.26942	-0.47717	-0.43025
0.44	-6.88718	-0.98125	-0.07022	4.64454	1.20981	0.392801	1.30488	-1.10205	0.461391
0.440667	-7.0517	-0.63243	-1.73141	5.10183	1.09397	-0.99567	1.60425	0.386127	-0.26748
0.441333	-7.12509	0.280312	-0.78509	4.16204	1.59974	0.254186	1.74289	-1.88015	0.907632
0.442	-6.51917	0.130113	-1.45475	4.348	2.80669	-0.81898	2.22519	-1.4376	0.27448
0.442667	-5.65061	0.533806	0.119309	2.42779	1.88045	-0.83022	0.589879	-2.5796	1.67727
0.443333	-7.6573	-0.61923	0.560859	1.64866	2.59535	1.25972	1.53828	0.448254	1.0147
0.444	-7.15411	-0.37711	-0.57667	3.14554	0.452247	-0.90956	1.20289	0.278664	1.54305
0.444667	-7.43123	-0.41289	0.392894	3.45573	0.705701	-1.20954	2.14161	-0.49064	1.92102
0.445333	-6.36625	0.01424	1.34983	3.25421	2.46522	-1.04612	1.57471	0.503484	1.17706
0.446	-6.53353	0.49868	0.504661	3.15205	-0.21198	-1.89906	1.37328	1.09328	1.26958
0.446667	-4.00264	-0.65247	-2.53679	1.59685	-1.72832	-1.25907	1.59181	-1.41769	0.644406
0.447333	-5.21711	-0.74243	-2.09572	3.57577	-0.38249	-0.37265	1.42108	-0.96821	0.78822
0.448	-4.76401	-0.81534	-1.02984	3.34605	-0.47698	-0.94376	2.29694	-0.70721	0.30398
0.448667	-4.32501	-0.2441	0.011429	2.66684	0.166371	-0.92021	1.28979	-0.27481	-0.34008
0.449333	-3.30509	1.00583	0.256138	3.2754	-0.25594	-0.87571	1.12356	0.505334	0.488513
0.45	-3.1716	-0.45508	1.48104	0.130604	0.688421	-0.26591	0.355672	-0.42457	0.874409
0.450667	-1.76137	0.054699	-1.75906	-0.96059	0.862139	-1.829	0.342907	-0.03763	0.065913
0.451333	-4.55895	-1.70762	0.701818	0.076931	0.60142	-0.1049	-0.17917	-2.33121	0.43262
0.452	-4.569	-0.80197	-3.13747	0.93023	-1.16025	-0.57448	0.463925	-0.91599	1.24341
0.452667	-5.51383	0.939405	1.76615	1.92652	-0.0227	-0.57713	-0.557	0.810164	1.31082
0.453333	-4.59746	-2.25326	-0.0571	3.58441	0.726198	-2.15814	0.245396	1.91439	0.227434
0.454	-5.08207	-1.3574	0.579634	4.19706	-0.6019	-0.86283	-0.48072	0.372998	0.216557
0.454667	-5.12862	-1.09005	-1.14313	3.81255	-0.85072	-0.54575	-0.20844	0.531146	1.51106
0.455333	-5.65099	0.384135	1.0549	1.63737	-0.8569	-1.11759	0.20194	0.801085	0.969683
0.456	-5.37154	-0.80595	-0.61191	3.0365	0.182181	-2.00689	-0.13344	1.75887	0.741003
0.456667	-4.92317	0.323295	1.113	3.05739	-2.03094	-2.41253	-0.18761	1.24528	0.68726
0.457333	-6.82654	-0.23014	-1.21788	1.25273	-2.30185	-2.72051	0.289805	-0.74747	1.01076
0.458	-5.70049	-0.01627	-2.87688	1.4068	-1.11683	-3.84534	-0.0276	2.17756	0.142305
0.458667	-7.54438	-0.76319	1.74323	0.635498	-1.83144	-3.68171	0.20567	0.892232	1.25783
0.459333	-7.25525	-0.7915	0.260804	1.71965	-1.22066	-3.11131	0.763428	-0.38755	-0.38634
0.46	-7.72956	0.554373	-0.12588	1.74733	-2.21144	-1.92553	0.4318	-1.01696	-0.21929
0.460667	-6.95169	-0.09019	-1.19966	2.92423	0.630622	-4.51442	0.90005	-1.81572	-0.19921
0.461333	-5.59769	0.402488	-2.46554	1.39713	0.353578	-3.26938	0.581124	-1.19366	1.13444
0.462	-6.11789	0.055923	0.119949	0.677801	1.66115	-4.24528	0.782674	-0.35585	1.44437
0.462667	-6.32582	-0.27576	-1.92783	2.5802	1.12908	-3.96369	0.334393	-0.40834	0.606617
0.463333	-5.87937	-0.43576	-1.55228	0.354045	1.19473	-3.8466	0.0185	-0.80986	-0.28511
0.464	-5.64893	0.457024	0.784981	0.442873	1.49188	-2.36332	-0.16777	-0.1699	0.057514
0.464667	-5.24024	0.464211	-2.11397	-0.80455	1.09372	-4.2709	1.38975	-0.56956	0.230473
0.465333	-5.53509	0.737078	1.75447	0.592096	1.29362	-3.41656	0.464246	-1.83303	-0.29465
0.466	-5.26956	-0.17259	0.692343	0.602067	-1.09395	-2.6161	0.686122	1.11951	-0.24397
0.466667	-4.18945	-0.92849	0.971104	-0.15678	-1.17782	-3.33426	0.562299	2.41262	0.869216
0.467333	-5.06668	-0.56826	1.68424	1.72926	0.023678	-3.59693	0.277791	1.42891	0.524727
0.468	-4.73545	-0.08415	2.17942	3.2521	-0.41257	-4.34435	0.615274	0.508552	0.211446
0.468667	-5.48252	-0.66817	-1.16984	2.72311	-0.73248	-3.33061	0.550607	-0.92765	1.48523
0.469333	-5.01922	-0.11064	-1.21983	-0.12538	1.22839	-4.19883	0.015883	-0.48727	0.544142
0.47	-5.71518	0.404562	0.787329	-0.94171	0.262167	-3.94338	-0.25355	0.14302	0.402961
0.470667	-4.36975	-0.79297	-0.90335	-1.28499	-1.33776	-4.24275	0.207649	-1.03117	0.844276
0.471333	-5.41897	-0.65415	-0.88345	-0.36165	-0.70775	-3.63189	-0.18094	-0.5529	-0.60327
0.472	-5.00932	0.526065	1.22746	0.650346	-0.96074	-2.39755	-0.75787	-0.0389	1.3624
0.472667	-4.96982	-0.9298	-0.31055	-0.41716	0.746815	-3.84342	-0.03553	-0.29808	1.05064
0.473333	-4.634	0.387215	1.07755	0.302381	-0.81979	-3.81015	0.20055	-1.31658	0.564939
0.474	-5.0364	-0.52801	-2.26444	1.65736	-0.67081	-4.50315	0.450771	-0.3288	0.079779
0.474667	-5.05967	-0.46713	0.813952	1.97778	-0.57036	-5.03117	0.6347	1.33306	0.966727
0.475333	-3.97957	-0.38839	-0.48686	4.47275	-0.412	-4.69	0.772383	1.99558	1.1015
0.476	-3.95298	-1.01249	-3.05318	-1.27273	-0.32486	-3.23296	0.720982	-0.41973	1.62361
0.476667	-4.18348	1.24982	-0.09401	-0.45391	-2.02924	-3.31108	1.11159	-2.04929	0.644906
0.477333	-4.14746	-0.46059	-0.5014	-0.49047	0.374301	-2.55906	1.41278	-1.29818	1.78866
0.478	-2.78177	-0.0625	0.300597	-0.90369	-2.66062	-3.6281	1.2941	1.84451	1.40042
0.478667	-3.00941	-1.95528	-3.09149	2.18264	-0.45449	-2.81274	1.96754	0.369983	0.764873
0.479333	-0.65615	-0.08105	-0.60268	0.590336	-0.5065	-2.23859	2.32581	0.166267	1.54099
0.48	-3.56925	-0.26848	0.821529	2.74778	-1.3959	-1.88593	1.87356	-0.95931	1.06748
0.480667	-3.29813	0.360117	-0.1886	4.4327	-0.45997	-2.40907	2.1884	0.930227	1.20865
0.481333	-2.22571	-0.26451	-3.45559	4.02455	0.357987	-3.29938	1.39219	-0.94486	-0.09729
0.482	-1.38259	-1.15571	-0.71067	4.18776	0.543708	-3.52798	2.56768	1.0682	2.21066
0.482667	-3.45866	0.320021	-0.61846	5.93143	0.744299	-2.32263	2.8049	2.28864	0.855751
0.483333	-1.72806	-1.96307	-1.88099	4.52482	-0.50173	-2.8311	2.82678	1.61437	0.236395
0.484	-3.75517	-0.06243	0.013585	3.72936	-1.71594	-1.22916	2.94472	1.79934	0.765714
0.484667	-2.95804	-0.658	-0.94675	2.61505	-0.84916	-2.69159	2.23971	1.05496	0.900668
0.485333	-1.10701	-0.55917	-1.88109	4.79209	0.975654	-2.85397	2.20397	2.62907	0.274064
0.486	-1.6317	-0.0262	-1.91138	3.61138	0.011344	-1.43587	3.0255	-1.71685	0.792664
0.486667	-3.66804	-0.26265	0.167934	4.0613	-1.38007	-1.43603	2.3655	0.991923	0.357752
0.487333	-2.64713	0.643128	-1.79063	4.38108	-1.91183	-0.32935	1.78169	2.26167	0.583861
0.488	-3.69492	-0.38187	-0.30196	4.73605	-0.45772	-1.31952	1.64829	0.906238	-0.1694
0.488667	-3.03873	0.026795	0.062215	3.60181	-1.21632	-0.82348	1.26488	-0.59035	0.776026
0.489333	-2.71395	0.279025	-1.43503	1.77468	-1.89048	-0.9951	1.47205	-0.57531	0.035846
0.49	-3.587	0.667762	0.664411	3.47975	0.032002	-1.76046	0.734626	-0.85367	0.249797
0.490667	-2.54598	0.590874	-1.40442	2.27192	-0.12009	-1.37584	0.497934	1.07676	1.30736
0.491333	-3.53209	-1.15795	-1.29745	3.63639	0.62279	-1.60457	0.400407	2.23095	-0.03023
0.492	-3.1118	-0.16948	-1.98772	4.33047	0.718134	-3.30578	1.14034	-2.24536	0.682284
0.492667	-3.3524	-1.27609	-0.66419	2.08645	0.059947	-2.46455	0.797923	0.239699	0.172185
0.493333	-1.80857	-0.7134	-2.21136	1.32165	-0.05473	-2.0672	0.608953	-0.0152	1.26198
0.494	-2.16703	-1.80719	0.027703	2.54349	-2.28853	-1.39048	1.50666	-1.63872	0.242572
0.494667	-0.70728	-0.34678	-2.51441	0.850259	-1.7702	-2.62457	0.927557	2.3371	0.536384
0.495333	-1.45702	-0.84813	1.65596	0.075907	-1.13658	-2.76425	0.784452	1.01412	0.331395
0.496	-2.45334	-2.10887	-1.19252	-0.08098	-0.59658	-3.84083	1.29335	0.242432	1.93452
0.496667	-3.07708	0.420947	0.514456	2.57462	1.82321	-2.42596	0.281439	-0.59776	0.476226
0.497333	-5.3597	0.246126	-1.38802	1.42407	0.165207	-3.31602	0.981183	1.29354	0.228799
0.498	-4.24909	-0.4753	-0.67983	2.89887	0.578806	-3.82403	0.206692	2.90975	1.13036
0.498667	-1.25778	-0.38659	-0.0215	2.29005	0.143909	-2.96167	1.10624	1.53272	-0.59127
0.499333	-1.39811	0.18675	0.322885	3.52505	0.37981	-0.99595	0.381848	2.68796	-0.01651
0.5	-2.40334	0.18193	-1.50393	3.10298	1.46321	-0.54815	0.662037	-1.57642	-1.90045
0.500667	-1.96191	-1.45675	-0.48493	1.98386	0.783214	0.057531	1.18921	-2.33172	-1.32931
0.501333	-2.36761	-1.07545	1.62103	1.72628	-0.8698	1.023	1.59217	-0.23657	-0.07668
0.502	-3.78352	-0.52758	-1.89556	1.69747	0.252646	1.75202	1.43217	2.05784	0.240877
0.502667	-4.50483	-0.33582	0.955661	3.1274	-0.7001	2.59766	0.583168	0.92481	0.106905
0.503333	-4.68914	1.16974	0.198226	2.64244	-0.82048	0.577136	0.256981	2.10729	-0.66559
0.504	-3.26685	-0.05365	-2.23873	2.19116	-1.22414	2.02192	0.946364	-0.68496	-1.58754
0.504667	-2.73172	-0.04472	1.78634	0.020974	-2.75686	2.32774	0.562734	-0.37295	-1.12956
0.505333	-3.2101	-0.97212	2.60922	0.814382	-2.62808	1.21181	1.24101	-0.8436	-0.4026
0.506	-1.8418	-0.12969	-0.59792	2.39795	0.304693	2.53329	2.06386	-0.15039	-0.87796
0.506667	-1.66371	1.00487	0.163598	3.0828	-1.19126	2.28505	1.57494	-2.06324	-0.57357
0.507333	0.432757	-1.14279	-0.8732	1.31176	2.59409	2.66026	0.688344	-0.10614	0.393918
0.508	0.030453	-0.24516	-2.0199	1.25447	1.6892	4.82062	0.709773	-1.3927	-0.80856
0.508667	-1.85075	0.111754	-0.72846	0.853231	-0.55061	6.15184	1.74031	-1.30467	-1.32041
0.509333	-1.8317	-0.45088	-0.72085	1.52323	-0.16293	3.46896	1.12607	-1.91442	0.486121
0.51	-0.59355	-1.1011	-0.44032	0.330308	-0.77261	5.53022	0.711547	0.169913	0.222042
0.510667	-0.73429	-0.75802	-3.18769	2.71029	-0.08131	4.22923	0.822718	-0.02579	-0.65838
0.511333	-0.0318	0.242346	-1.23108	2.22113	-1.65187	3.64261	0.785924	0.397575	-1.36871
0.512	0.207402	-1.82343	-0.47013	0.620317	0.561796	0.654951	-0.05513	0.194913	-0.93761
0.512667	0.562896	-0.85698	-0.50148	0.378361	-0.43461	0.01928	0.581711	0.504425	-1.20722
0.513333	2.75279	-0.40832	-2.89185	-0.45768	-1.65017	0.329576	1.07065	0.154971	-1.80302
0.514	1.94226	-0.88987	0.559344	-2.6227	-2.0782	0.702324	0.93432	-1.52899	-1.87727
0.514667	-1.983	-0.43891	-0.79349	-2.44995	-0.21705	1.39882	0.695601	-0.77387	-2.09844
0.515333	-2.07657	-0.95222	-1.78505	0.786247	-1.23562	-1.19485	1.81575	-1.93805	-1.34901
0.516	-1.829	-0.63352	-0.25262	0.240725	-2.01767	-1.19651	0.801023	-1.80985	-1.43692
0.516667	-2.12811	-0.12295	0.107343	0.570446	-0.79386	-2.4333	0.982039	-0.21301	-1.51675
0.517333	-0.5509	-1.13489	0.388495	1.38781	-0.04207	-2.57697	0.623596	0.023498	-2.09397
0.518	-3.1537	0.147851	-1.72486	-0.0627	0.581025	-2.95016	1.40088	2.30333	-2.67831
0.518667	-4.13263	-0.88277	-3.04511	-1.42182	1.95532	-2.08779	1.83557	-0.17312	-1.72723
0.519333	-2.45674	-1.65374	1.64422	-1.52106	0.876254	-0.08108	1.81159	0.25758	-1.8421
0.52	-2.3912	-0.96697	-0.84287	-1.08454	0.379409	3.39589	2.11851	1.26236	-0.94981
0.520667	-1.17878	-0.92425	-0.55028	-1.40639	-0.18281	2.93238	0.01568	-1.04584	-0.15364
0.521333	-0.65576	-1.05166	-0.68493	-1.45908	-1.57152	0.458924	1.27981	-1.44551	-2.58312
0.522	-0.30854	-1.16237	-0.52502	-2.37308	-0.66802	2.50157	1.16209	-0.66184	-0.81871
0.522667	0.673053	-0.28377	1.33782	-1.30459	-1.82408	1.20728	0.442451	-0.4129	-2.09139
0.523333	2.85459	1.2675	-0.28934	-0.1038	0.474691	1.07304	0.718031	-0.93509	0.297951
0.524	3.89479	1.58569	-1.51511	-1.50627	-0.47944	-1.96412	0.227484	-1.4315	0.148185
0.524667	5.83871	-0.52142	-0.9855	-0.97256	-2.45315	-1.13152	0.46193	0.631394	-1.74723
0.525333	2.79935	-0.09533	-0.74728	-4.01485	1.06934	0.423271	0.498793	-1.12343	-2.68698
0.526	2.86515	-0.40926	-1.07745	-1.623	0.170416	1.5142	1.00811	-3.77142	-1.58071
0.526667	0.142809	0.126179	0.636344	-3.25268	-0.30595	1.13444	0.817953	-2.07216	-2.02061
0.527333	1.25464	-0.21665	0.104298	-2.88983	-0.77209	4.42289	1.48331	-2.43781	-0.61788
0.528	-1.17399	0.088302	-2.42028	-2.42226	0.799497	4.3647	0.174408	-3.99115	-2.55987
0.528667	0.818942	1.23971	0.468214	-2.51506	-1.20755	3.51559	0.080957	-0.7572	-1.9749
0.529333	0.872639	0.780148	-1.52064	-2.22253	0.483769	2.68337	0.391795	-1.30421	-0.28674
0.53	0.218241	-0.95	-1.61989	-0.51498	-0.394	3.62278	0.577706	0.578172	0.614401
0.530667	0.325638	-0.86265	1.04735	-1.14331	0.280728	2.65011	0.595572	1.69888	0.746263
0.531333	-1.5672	-0.08901	-3.36383	-0.16252	-0.72767	2.61279	0.958249	0.322663	-1.10406
0.532	0.942757	0.329485	0.329308	-1.01747	-0.1185	1.99318	-0.01313	1.07387	-0.36405
0.532667	0.289051	-0.39583	-1.11237	-0.99486	0.643263	2.93868	0.895105	-0.07772	-2.19072
0.533333	0.236233	1.38697	-0.11909	-1.33512	-1.75466	3.91357	0.815298	-1.23999	-0.24826
0.534	-1.32043	-0.58867	-2.02621	-2.36562	-1.90545	1.62351	0.691297	-0.79741	-1.42242
0.534667	-2.03844	-0.93076	-2.0248	-2.61678	-1.87064	1.24052	0.638759	-0.59074	-0.69055
0.535333	-2.04374	0.113856	-1.97734	-1.43402	0.195237	-1.20522	0.62308	-0.17036	-1.89318
0.536	-2.33656	-0.50437	0.091049	-2.42347	-1.78904	-0.70911	0.342553	-1.57752	-1.33629
0.536667	-3.7956	0.701657	-1.57015	-2.30337	-3.64314	-1.42666	0.95616	-1.33722	-1.49828
0.537333	-2.83058	-0.70386	-1.42621	-2.11874	-0.30923	-0.95673	-0.01643	0.728386	-1.00621
0.538	-2.93676	-0.37393	-1.75706	-1.05803	-1.22614	-1.26458	-0.44024	0.202348	-1.08132
0.538667	-3.48894	-1.55583	-0.36178	-1.58101	0.336729	-0.47575	0.062592	-0.36669	-1.40317
0.539333	-4.08958	-2.30561	-2.33967	-1.09486	-0.97275	-0.36551	-0.07298	-0.50009	-2.28711
0.54	-3.26689	-0.42991	0.91219	-1.49846	-1.04583	-1.03287	-0.10137	-1.02085	-1.91533
0.540667	-3.1783	0.071356	-2.62542	-1.51015	-0.60448	0.492793	0.364219	-2.53049	-2.41191
0.541333	-1.05326	-1	1.75517	-1.77374	-0.45731	-0.49041	0.071618	0.484503	-2.53769
0.542	-1.21108	0.746503	-0.3439	-1.47075	-2.15831	-0.49099	0.816901	-1.5682	-1.57744
0.542667	-1.09318	-0.23393	-0.98787	-1.46822	-1.08845	-0.93886	0.58818	4.48653	-2.71805
0.543333	-1.43906	-0.64201	-1.51464	-1.85739	-2.12219	-3.46502	-0.34311	-1.67693	-1.67277
0.544	-2.81966	-0.19057	-1.99782	-1.32325	-0.94706	-3.01831	0.130397	3.24265	-1.62239
0.544667	-1.69951	-0.47245	-2.05127	-1.62097	-1.4935	-0.27949	0.11405	0.683944	-1.13916
0.545333	-1.95303	-1.17786	-3.78234	-2.65892	-2.13551	-2.50913	0.27609	0.295096	-1.51277
0.546	-1.71907	0.275792	-0.00789	-1.99492	-2.26511	-1.55488	-0.17796	3.85982	-0.4322
0.546667	-2.1612	-0.38765	-0.51098	0.127698	-0.56367	-2.27374	-0.34199	0.474221	-0.2521
0.547333	-2.18897	-1.33496	0.747814	-1.52305	-0.96757	-1.91332	-0.7642	-0.59828	-0.39867
0.548	-0.99739	-0.32437	0.309446	-1.65999	0.910117	-0.04297	-0.40643	0.760385	0.620796
0.548667	-0.19694	-1.00326	-2.03802	-3.14853	-1.89718	-0.69851	-0.03804	1.25812	0.360459
0.549333	-1.91464	-1.10156	-2.04892	-1.28359	-1.74537	-1.21714	-0.33911	1.08629	0.256247
0.55	-0.23768	-0.7846	0.86933	-2.41381	-0.95792	-1.78551	-0.79596	0.386952	-0.54936
0.550667	-1.16093	0.092034	-0.18421	-3.56842	-1.61656	-1.44786	-0.28151	-0.34474	-0.07877
0.551333	-0.58346	-0.26208	-1.33577	-4.43458	0.176256	-2.52276	-0.4976	0.197556	0.402552
0.552	-1.29883	-0.56817	-3.46881	-5.02669	-1.57861	-4.06007	-0.41806	1.41986	0.311482
0.552667	-0.71718	0.849156	-2.8875	-5.41516	-1.95816	-1.79126	0.316989	-0.75204	-0.2245
0.553333	-0.32604	0.649713	0.659154	-4.8585	0.886754	-1.30643	-0.38958	1.25354	0.198592
0.554	-0.67554	-1.32669	-2.28401	-4.52745	-0.99929	-2.02047	-0.11855	0.96308	-1.59029
0.554667	-1.12949	0.027605	1.11688	-3.67027	-0.70074	-2.12013	-0.98948	0.3716	-0.85014
0.555333	0.015926	-0.30559	-0.24674	-5.15516	-1.35766	-3.55777	0.327149	3.00637	-0.58521
0.556	1.33436	-0.06386	-2.57305	-3.4795	-0.74775	-2.37664	0.465258	0.66774	0.323006
0.556667	-0.26892	-0.51144	-1.75341	-2.02482	-3.90468	-1.94469	0.161303	-0.5176	-0.64204
0.557333	1.09606	1.63774	1.03498	-2.59653	-0.50797	-2.75629	-0.79168	1.41201	-0.7673
0.558	1.398	1.14703	-2.02584	-1.3655	-1.69066	-1.41562	-0.18861	0.493104	-0.53425
0.558667	-0.14459	0.065641	-2.0892	-1.0131	-1.8465	-2.99109	-0.22661	2.58913	0.006552
0.559333	-1.66146	-1.16338	-0.8981	-1.35173	-0.25313	-3.41822	-0.24609	-0.99821	-0.05616
0.56	-1.69661	-0.49561	0.547673	-2.52291	-0.59135	-2.51473	-0.18793	0.547868	1.54114
0.560667	-1.81254	-0.47379	-2.34373	-2.97515	-0.2253	1.7181	-0.0735	-0.09185	0.575194
0.561333	-1.21725	-0.03612	-2.91725	-3.02694	0.657349	0.922032	-1.05694	3.34319	-1.82954
0.562	-2.33991	-0.46759	1.57664	-2.02981	-0.98631	0.37364	0.47119	2.09856	-0.44135
0.562667	-1.56954	0.172403	-2.31512	-4.35809	-2.13328	-2.53039	-0.65169	-1.02436	0.505227
0.563333	-0.52144	-0.69107	-0.04221	-2.25453	-2.94334	-0.85048	-0.2212	1.33933	-0.48977
0.564	-0.76939	-1.40137	-2.64452	-0.47877	-1.01781	-2.63624	-0.81743	0.042829	-1.69457
0.564667	0.18391	-1.85741	-1.26527	-1.45049	-4.26219	-2.25992	-0.68747	1.20527	0.537026
0.565333	-0.90362	-0.56788	-0.77158	-2.04958	-1.93047	-2.25392	-1.33988	0.034864	-0.32776
0.566	-1.68443	0.091121	0.404284	-3.43454	-2.28277	-2.78278	-1.84035	2.25665	-1.68853
0.566667	-3.00652	0.605909	-0.75747	-4.80889	-2.54828	-3.8625	-0.64352	1.30177	-0.66826
0.567333	-3.57905	0.334493	-4.0635	-4.33197	-4.15382	-2.82901	-1.09769	0.401686	-0.79467
0.568	-4.25866	-0.03912	-0.46577	-3.34956	-3.04896	-2.93883	-0.73776	0.159916	0.237391
0.568667	-0.78073	-0.19022	-0.7463	-4.17745	-2.07054	-3.88415	-0.78129	1.78392	-0.51867
0.569333	-1.43338	0.463805	0.031338	-3.14589	-3.88973	-1.63495	0.255916	1.3401	-0.37569
0.57	-2.203	0.794998	-3.05515	-3.05623	-4.48302	-3.42179	-0.81561	0.355721	-0.61737
0.570667	-4.2223	-0.69222	-3.80282	-0.96283	-3.72845	-3.49119	-0.14589	2.30704	-0.56502
0.571333	-4.11228	-0.81579	-1.52635	-1.27251	-1.14679	-0.10061	-0.5117	-0.03294	0.335896
0.572	-4.2306	0.336464	-1.24578	-2.66783	-2.17557	-1.94629	0.536617	-0.6679	-0.24906
0.572667	-3.74416	0.548137	-0.22383	-2.28388	-0.63776	-2.12117	0.272925	-0.90566	0.872586
0.573333	-2.44443	-0.45085	-1.18762	0.726575	-2.7776	-0.62736	-0.20177	1.35067	-0.21224
0.574	-3.23239	0.329351	-2.28543	-0.73074	-0.50996	0.662477	-0.06893	2.016	-1.07445
0.574667	-3.26128	-0.16385	0.447107	-1.39229	-1.30047	-0.64077	-0.05919	0.814762	-1.03101
0.575333	-0.84638	-0.34514	0.240588	-1.90515	-2.09444	-1.83305	-1.2372	-0.67521	-0.54761
0.576	-2.11985	1.1058	-0.60579	0.005341	-2.84692	-1.91068	0.077593	0.705839	0.682123
0.576667	-2.77496	0.206504	-2.07108	0.33882	-1.81425	-1.28397	-0.19023	1.86801	0.035072
0.577333	-3.889	0.265752	0.994324	0.264366	-0.15972	-1.8954	-0.79653	-2.23594	-1.05437
0.578	-5.28606	0.051551	-2.83733	0.224405	-1.04283	-4.63423	-0.9121	-0.77083	-0.75168
0.578667	-4.32435	-0.05401	-2.41641	0.406112	0.686857	-4.05049	-0.36672	-1.95327	-1.14507
0.579333	-4.47211	0.589266	-1.89812	-0.39366	0.089464	-3.02245	0.207316	-0.0587	-0.28618
0.58	-4.65349	1.41226	0.437775	0.452634	-1.56014	-3.20852	0.185815	2.5625	-0.20535
0.580667	-5.06377	-1.47776	1.07252	-2.0038	-0.31041	-2.6613	-0.4246	-4.32909	-0.52862
0.581333	-2.82454	0.470769	-2.76493	-1.6747	-0.7953	-2.75689	0.515195	0.378746	-0.10522
0.582	-2.62543	-0.3336	0.576074	-3.03851	-1.92079	-2.066	-0.15058	-1.17321	-2.12063
0.582667	-2.81029	-0.13326	0.67687	-2.27451	1.3837	-3.07478	0.340832	-1.61778	0.385058
0.583333	-2.939	0.747643	-3.16797	-1.03401	-0.11715	-2.17054	0.303044	0.947288	-0.77695
0.584	-3.74211	0.254385	-5.52471	-2.43211	-1.35541	-2.07157	0.339193	-4.04705	-0.19225
0.584667	-0.99808	-0.65179	-1.64899	-3.40329	-1.20407	-2.90425	0.584654	-0.93421	-0.43359
0.585333	-2.30239	0.043397	-1.77383	-3.78885	-2.5159	-3.15867	-0.15312	-1.39002	-0.73016
0.586	-2.61509	0.794925	-2.00843	-5.01407	-0.20515	-2.85153	0.423959	-2.98834	-1.74539
0.586667	-3.1541	1.35404	-1.49432	-3.89086	-1.35363	-1.20657	0.722145	-0.4286	-0.57072
0.587333	-1.50919	-1.15955	-2.27678	-4.14184	-2.01952	-2.3431	0.407809	-1.75346	-0.50255
0.588	-2.22852	0.017588	1.04102	-4.30371	-0.71623	-3.55917	-0.36185	-1.74333	-0.9081
0.588667	-1.59365	-0.67047	-0.16525	-5.17993	-0.086	-2.08252	-0.05068	-1.72251	-1.55226
0.589333	-1.89957	-1.21922	0.780392	-5.82869	1.03553	-2.66961	-0.70235	-0.99114	-0.19538
0.59	-1.30266	0.144345	-3.27844	-5.07104	0.008677	-2.62173	0.157187	0.342066	-0.66672
0.590667	-2.58969	0.534183	-0.8205	-3.79159	1.22588	-1.15705	-0.32056	2.30848	-0.74189
0.591333	-3.04857	0.227489	-3.86856	-3.90443	-0.34177	-2.52223	0.269202	1.63603	-1.25987
0.592	-3.06909	0.835616	0.977619	-0.4736	-0.69289	0.997635	-0.61281	-1.53504	-1.35977
0.592667	-2.19128	0.320446	-3.34302	-2.26493	-0.48376	1.2652	-1.30178	1.74476	-2.50868
0.593333	-2.89561	-0.27483	-2.91379	-2.67748	-2.10674	2.76366	-0.53526	-0.46529	-0.72038
0.594	-3.00703	0.367672	-5.09312	-0.65436	-1.27643	0.988562	-1.71991	0.212742	-0.62992
0.594667	-3.85783	0.936608	0.209162	-2.52071	-0.91134	1.79472	-2.20273	1.21305	-0.71763
0.595333	-4.41104	-1.05216	0.034326	0.246473	-0.04999	1.90747	-1.10935	-1.59797	-0.69703
0.596	-5.10776	0.183182	-2.4705	2.77181	0.649408	2.52529	-1.0931	-1.01715	-0.65366
0.596667	-6.05828	0.200764	0.516669	1.61007	-0.85298	2.14809	-1.89199	1.57214	-0.88079
0.597333	-5.30105	-0.87538	-0.30266	1.89663	0.226102	0.453924	-1.67125	-0.21441	0.073625
0.598	-5.12155	-0.51915	-1.51442	2.79008	0.334481	2.00774	-1.64705	-1.56766	0.330738
0.598667	-3.35151	0.546085	-0.79152	1.03196	-0.12303	1.1974	-0.97163	-3.36103	0.759676
0.599333	-3.58397	0.651542	-1.19066	2.97652	0.341925	0.042266	-0.90072	-0.28199	-0.34293
0.6	-2.99308	0.010948	-4.31411	1.2023	-0.57223	0.816374	-0.84195	-0.78912	-0.04456
0.600667	-2.57655	0.282758	-1.72179	0.503565	-0.98191	-2.00074	-0.43493	-0.78953	0.688875
0.601333	-1.62797	0.064665	-1.3118	-0.72819	0.020098	-4.31414	0.704363	-0.73044	0.476136
0.602	-2.59678	0.488322	0.974268	0.886258	-0.4945	-4.56967	0.005308	1.05979	0.46872
0.602667	-1.7643	1.11699	-0.42692	-1.93258	-1.31124	-2.61866	0.357135	-4.21322	0.205038
0.603333	-1.48425	-0.26048	-0.64549	-0.16365	-0.53373	-4.95063	0.621235	-1.37329	-0.72134
0.604	0.053651	0.355716	-1.66393	1.0418	-1.67077	-5.91702	0.045732	-2.61939	0.324109
0.604667	-0.14102	-0.73339	-1.65931	1.6526	-1.89029	-4.71375	0.513687	0.193063	-0.80858
0.605333	-1.57309	0.533068	-0.75741	1.85014	-1.24533	-3.25231	1.1456	-0.43426	-0.57009
0.606	-3.69695	0.251031	-3.2166	2.88333	-0.17195	-3.20991	-0.13056	-1.83134	-0.48719
0.606667	-5.31146	0.00787	1.95284	2.19023	-0.33406	-3.72106	-0.36892	0.757928	0.069325
0.607333	-4.79852	-0.17051	-3.16071	2.15649	-1.21536	-0.085	0.155202	1.65313	-0.3516
0.608	-4.26011	-0.79986	-2.07888	0.54464	0.758239	1.09622	-0.50434	1.45964	-0.62071
0.608667	-2.74051	-0.68132	-1.23193	0.433356	0.037268	2.1947	-0.95553	-0.95593	0.9884
0.609333	-3.98974	0.109437	-2.64562	-0.62418	-0.78076	1.80908	-0.14336	-0.31677	-0.60729
0.61	-5.66253	0.24516	0.236843	-0.14218	-1.43291	0.932633	-0.01559	0.334264	-0.33432
0.610667	-7.55648	-0.43025	-3.24423	-1.54443	-0.93314	0.316244	0.436223	1.37251	-0.93207
0.611333	-7.1013	0.764377	0.17128	-2.07232	-2.48288	2.01111	-0.00611	-1.40395	-0.98125
0.612	-5.37528	1.29421	-2.7507	-1.48894	-0.70102	2.10786	0.573943	2.10872	-0.31306
0.612667	-2.96084	-0.00376	-1.71418	-0.71211	-3.04984	-1.20143	0.132128	1.88484	-0.26515
0.613333	-2.46936	-0.91933	-2.04921	-0.93534	-0.6292	-0.3457	-1.19902	-1.11753	-0.17004
0.614	-2.2468	0.126969	0.517307	0.733459	-2.29611	-2.29563	-0.13787	-0.43117	0.382757
0.614667	-0.57941	-0.29166	0.275473	0.78437	-1.14898	-2.97329	-1.01262	-2.87735	-0.20605
0.615333	-0.97874	-0.05683	-0.0191	-0.37395	-1.36506	-2.91174	-0.88385	-1.91658	0.13075
0.616	-1.98668	-0.47336	-3.44979	1.40175	-0.15887	-2.38402	0.002352	-1.23898	0.509737
0.616667	-2.23342	0.121533	-1.68635	0.571397	-1.52072	-1.5318	-0.38017	-0.5389	-0.6245
0.617333	0.535697	0.535148	-4.14036	1.41852	-1.04292	-0.472	-0.19038	1.02263	0.788644
0.618	0.133786	0.95114	0.551525	-0.16763	0.083499	-1.45549	0.2313	-1.26105	1.22828
0.618667	-0.57975	1.25315	-3.38608	1.24648	0.150387	-0.84607	0.144153	-1.96805	0.281273
0.619333	-1.91616	-0.11715	-2.75472	-1.54846	0.486954	-3.74557	0.582717	-3.11501	-0.79596
0.62	0.034126	0.172177	-4.55745	0.44063	-1.15484	-0.71155	0.715282	0.134184	-0.53595
0.620667	1.40021	0.126134	1.23869	-0.6098	-1.03961	-2.73056	0.399096	-0.2056	0.263075
0.621333	2.72371	1.07003	-2.35898	-0.56595	-1.5095	-2.36625	0.47381	-0.05212	-0.23221
0.622	0.257991	0.313391	-2.41573	0.164836	-4.08568	-1.8936	0.785041	-0.37369	0.959458
0.622667	1.42378	1.16842	-1.14948	-2.65168	-2.41511	-0.95876	1.34822	-1.13916	1.45029
0.623333	-1.18198	1.0666	-1.29137	-4.19445	-1.83673	-1.57635	1.40983	-1.21719	-0.80401
0.624	-1.2752	-0.44164	-0.72113	-4.02855	0.649898	-1.92574	1.37383	1.85717	-1.20823
0.624667	-0.35052	-0.1798	1.10372	-4.09721	0.753922	-1.78662	0.619802	1.85913	-0.79546
0.625333	-1.0832	-0.20278	-2.7067	-1.76585	0.512218	-1.67705	-0.0282	-1.59488	-0.55855
0.626	-0.7852	0.064732	-2.62895	-1.97252	-1.20961	-0.09464	1.0852	2.1227	-0.39645
0.626667	-3.13833	1.5568	-0.93091	-2.39432	-0.46199	-0.59823	0.722775	2.10208	-1.6963
0.627333	-2.64316	0.710731	-1.9479	-2.61178	-0.12408	0.267144	0.07691	-2.20829	-1.30301
0.628	-3.33173	-0.12882	1.07671	-2.26335	-1.30767	1.77972	-0.07876	3.12069	-0.66755
0.628667	-3.83663	0.227994	0.68077	0.087015	-2.18282	2.15766	-0.09804	-0.41415	-0.48875
0.629333	-4.05233	1.38626	0.000667	2.16393	1.25037	3.60945	-0.11112	-3.39784	-3.04209
0.63	-4.131	0.394743	0.261593	-1.78688	-2.17369	3.15214	0.769054	-0.03688	-1.98615
0.630667	-5.34034	0.068867	0.482362	-1.47042	-0.59823	4.93682	1.60295	-3.36914	-1.78694
0.631333	-4.23998	0.079917	0.597423	-1.7013	-2.17135	5.30695	1.17066	1.54872	0.972442
0.632	-5.3704	0.65265	-0.95643	-2.4768	-1.13964	3.22365	1.18306	0.353791	-0.0687
0.632667	-5.32933	2.26156	-1.21968	-2.6718	-0.8235	3.64185	-0.08789	3.83851	-2.37456
0.633333	-4.53551	1.95265	0.618813	-2.32219	-0.81419	3.56257	0.901543	0.250506	-1.14072
0.634	-4.48138	-0.43259	-2.49089	-1.52291	-1.21312	4.71713	0.488785	0.084062	-0.54757
0.634667	-5.03933	0.383007	-4.7209	-1.69834	0.668	4.58058	0.581716	-1.10273	2.15367
0.635333	-3.88178	0.585757	-1.59216	-1.94932	-0.67021	3.52802	0.23886	-0.25451	0.117897
0.636	-3.87297	2.38107	-2.63042	-0.32024	-0.79294	3.20645	0.197932	0.807041	-1.01844
0.636667	-3.64699	1.03298	-1.7416	-0.94167	-0.28946	4.35703	0.290603	1.44121	-1.27838
0.637333	-4.22788	2.57524	-2.76854	-0.53927	0.113251	3.29264	0.502977	1.03209	-0.97482
0.638	-3.98392	0.194613	-0.00856	1.07162	-1.30543	1.21346	0.892317	-0.24464	-0.94689
0.638667	-3.39727	-0.04577	0.607593	2.22897	-0.41042	-0.79635	-0.22816	-0.35568	-1.42832
0.639333	-4.27995	1.18936	0.399292	-0.42859	-1.08188	-0.99034	-0.56007	-0.03927	-1.41546
0.64	-3.07991	2.10818	-1.04298	0.976575	-0.31525	-0.11713	-0.48972	-0.52611	0.235629
0.640667	-4.21597	-0.434	-3.61908	0.268666	-2.75232	1.11681	-0.84431	-0.41742	-1.24116
0.641333	-3.73805	1.96593	-0.76176	0.555871	-1.92285	-0.07385	-0.93477	2.41131	-2.61577
0.642	-4.80548	0.370598	-1.60672	0.740587	0.454821	0.473634	-0.24748	2.76968	-1.64451
0.642667	-5.02712	0.857853	-1.35722	0.355652	-1.1109	-0.3816	-1.11265	1.87685	-2.08683
0.643333	-5.66046	1.11404	-1.49717	1.60145	-2.30937	-2.63716	-0.45878	1.57464	-0.48264
0.644	-5.3055	0.903361	-1.13166	0.474146	-0.74953	-2.36505	-0.3083	0.218327	-0.54054
0.644667	-5.73005	1.54292	0.591243	-0.46424	-1.25691	-3.34707	0.562678	-0.72165	-0.48844
0.645333	-4.27646	0.842729	0.932116	-0.27673	-0.80286	-2.53893	-0.10024	1.51521	0.320629
0.646	-4.81312	0.201885	-0.33199	1.32851	-0.17047	-2.05051	0.779027	-1.57668	0.552232
0.646667	-6.34016	0.798097	-0.71703	1.02232	-1.29404	-0.90246	-0.60905	0.614303	0.889861
0.647333	-5.94476	-0.79458	-0.6229	1.84142	-0.92	-2.63994	0.536459	1.17631	-0.45427
0.648	-5.64943	0.172504	-1.54821	2.57642	-0.46547	-2.5291	0.044005	-1.90928	-1.27185
0.648667	-5.58156	1.66701	-1.36728	-0.12296	-0.7749	-1.98344	-0.6265	0.749207	-1.73082
0.649333	-5.0981	0.460051	-0.79727	-2.19167	-2.12051	-2.82713	-0.81597	0.812594	0.876501
0.65	-5.79359	0.263996	-3.09269	0.150744	-0.76814	-3.06537	-0.56968	1.2937	-2.09716
0.650667	-5.79753	1.7411	-2.29854	-0.98782	-1.63693	-2.77072	-1.85105	0.098886	-1.62548
0.651333	-4.8942	0.505137	1.43439	-2.94361	0.269441	-2.25481	-1.50009	1.29378	-1.54918
0.652	-5.57976	-0.8387	-2.70241	-2.19788	0.890172	-0.68296	-1.15437	1.35278	-1.14031
0.652667	-5.55081	0.46947	-0.74745	-2.43151	1.46904	-0.49542	-1.81197	1.61595	-0.14801
0.653333	-5.87886	-0.27168	1.39193	-2.01206	-1.90917	-0.61716	-0.858	-1.87103	-0.0813
0.654	-2.88382	0.320505	-1.05674	-3.02507	-2.20896	-1.88958	-1.5841	-0.32156	-1.13072
0.654667	-0.44968	-0.95371	-0.04374	-3.59571	-0.28349	-0.51737	-0.97409	-0.33102	-0.86916
0.655333	-0.57596	0.373844	-3.5092	-2.26589	-0.80694	-0.93727	-0.54102	1.34349	-0.82629
0.656	-0.13751	0.16366	-1.73297	0.012143	-1.14141	-3.08527	-0.34656	-0.1492	-0.95417
0.656667	-0.17632	-0.23198	-1.30011	-0.73647	0.080272	-1.18528	-0.69748	0.553099	-0.49576
0.657333	-3.97976	-1.1361	-3.82989	-0.98585	-1.92189	-2.0933	-0.02423	1.98904	-2.11721
0.658	-3.53351	-2.22362	-1.40108	-0.44625	1.43891	-1.39254	-1.6985	0.288653	-1.18718
0.658667	-2.76594	1.13007	0.918393	0.059311	-2.86668	-1.56163	-0.9538	0.528594	-2.93659
0.659333	-2.18307	-0.01967	-1.13381	-0.65773	-1.70342	-0.52619	-0.32756	-0.31772	-1.80314
0.66	-0.07498	-0.62901	-0.09934	-1.57229	-1.67262	-1.74489	0.546841	-0.90784	-1.63874
0.660667	-0.34201	-0.4042	1.09526	-3.1024	-1.07648	-3.13285	-0.61694	-1.35204	-1.22527
0.661333	-0.12433	-1.26694	-2.25635	-2.13474	-2.21927	-1.94308	-0.70199	1.50773	-1.21375
0.662	-1.66428	-0.95615	-1.56005	-1.55574	-0.4901	-0.64713	0.702939	0.696671	-1.76057
0.662667	-1.01535	-1.85719	-1.72653	-2.37299	-3.05469	-1.10459	0.855241	-0.41659	-2.19508
0.663333	-2.39838	-1.74559	-1.42321	-1.84762	-0.39169	-0.21521	-0.34289	0.043909	-0.86696
0.664	-1.85005	-0.87246	-2.15159	-0.15816	-0.7111	-1.15563	-0.48849	0.464757	0.086169
0.664667	-3.41535	-0.48851	-2.19441	1.57756	-0.74845	-1.89733	0.924933	0.410394	-1.13975
0.665333	-1.49148	0.121561	-1.98674	1.23816	-0.77133	-0.74492	0.766941	-1.41151	-0.90734
0.666	-2.45787	-0.80247	-2.42147	2.05808	0.501024	-1.44994	1.0338	0.707795	-1.84644
0.666667	-1.61264	-0.53745	-2.52175	1.00603	-2.34271	-1.43981	0.834343	1.29383	-3.028
0.667333	-2.70531	-1.01419	1.08627	1.42384	-0.31872	-2.7356	0.030309	0.273091	-3.08175
0.668	-0.93182	-0.69718	-1.61565	1.07604	-0.01626	-3.93478	0.079903	-0.62404	-1.81173
0.668667	-0.62405	-1.30114	0.828286	2.64104	-1.57146	-1.97938	0.414287	-1.79613	-0.34338
0.669333	-2.49805	-1.06547	-2.09053	-0.10814	-2.82894	-2.88089	0.139065	-1.10518	-1.10396
0.67	-3.6122	-0.72417	-1.66813	-0.79842	-2.05594	-2.6145	-0.23287	-1.71957	-0.10133
0.670667	-4.53447	-0.10847	-1.21566	2.08135	-2.59939	-2.77055	1.1442	0.465705	-1.6053
0.671333	-2.97784	-1.33964	0.29081	1.69658	-1.80835	-2.84893	0.546544	-0.8399	-0.51833
0.672	-1.18415	-1.5195	-1.28926	-1.20951	-1.90134	-3.32337	0.777469	-1.71901	-2.06155
0.672667	0.425364	-1.45613	2.75348	2.53369	-2.75481	-4.38467	0.099116	0.834019	-1.95458
0.673333	0.578114	-1.41141	-1.30083	0.553536	-2.98291	-4.14232	0.571593	-0.93973	-2.88987
0.674	0.377156	0.536322	-3.83902	0.644185	-1.15628	-3.45096	0.642257	0.825195	-1.56352
0.674667	-0.85962	-0.21268	0.852773	1.04843	-0.46883	-1.71554	1.2515	1.57727	-1.11974
0.675333	-1.25742	-0.80738	-2.14356	-0.31793	-1.53208	-1.13009	1.09303	-1.91835	-1.00147
0.676	-2.62099	-0.12017	-3.38104	1.2668	-2.8555	-3.77394	1.9802	-1.26902	-1.71441
0.676667	-1.82035	-0.56946	-1.8058	-0.36057	-1.75497	-3.03662	0.87961	0.16972	-0.51179
0.677333	-0.7683	-0.76462	-1.11808	0.170117	-1.35117	-3.08259	1.79356	-0.33445	-1.43525
0.678	0.417131	-1.38839	-2.11505	-0.79378	-0.85764	-3.7601	0.193193	-1.0989	0.443594
0.678667	2.38461	-1.97738	-3.83828	-0.49418	-1.59345	-3.09376	0.132584	-0.72913	0.060302
0.679333	3.01407	0.153545	-0.54221	-2.60247	-1.36028	-4.9377	-0.05326	-0.07179	0.810586
0.68	2.09029	0.10815	-1.60361	-2.64063	-2.13761	-3.77426	0.268901	-0.20912	-0.4732
0.680667	-1.91379	0.670034	1.02465	-3.36945	-2.52173	-2.57747	-0.09947	2.49034	0.927841
0.681333	-0.60013	-0.68253	-3.08101	-3.37922	-0.86723	-2.83846	-0.45888	-0.28274	0.373629
0.682	-2.44059	0.314419	-3.31674	-5.67753	-1.53988	-2.40036	0.394011	-1.04883	0.302013
0.682667	-2.73347	-0.41003	-0.5782	-4.38839	-1.94371	-2.41733	-0.30728	0.301226	0.580845
0.683333	-1.61864	-0.05844	0.993791	-3.71552	-1.92161	-1.57956	-0.3051	-0.0777	1.35867
0.684	0.513979	-0.97032	0.689519	-2.8805	0.212473	-1.37062	-0.41704	-0.17074	-0.21456
0.684667	1.47132	0.646857	0.217178	-1.30267	-0.71247	-3.04923	-0.64159	0.797608	0.28417
0.685333	2.40758	1.40735	-1.47541	-1.38882	-0.57788	-2.27956	-0.35981	-0.24138	-0.67896
0.686	1.75704	-1.50078	0.611561	0.999645	-0.72682	-4.11876	-0.79515	-0.8601	-1.12905
0.686667	2.35062	-1.06466	0.995932	0.860605	1.54285	-3.77495	-0.28817	-1.58919	-0.4794
0.687333	1.56293	-0.61836	2.12904	0.079628	1.66689	-4.27964	0.707089	0.623663	0.566319
0.688	-0.20349	-0.22204	0.530614	-0.79218	-0.70226	-3.23773	0.226025	1.19713	0.173156
0.688667	1.40703	0.087991	1.92548	-0.13883	-1.88055	-3.08079	1.00967	3.55527	-0.23136
0.689333	2.9782	0.149808	0.667767	1.55001	1.3082	-2.39689	0.792544	0.764854	-0.41101
0.69	2.47959	-0.3941	1.81628	-0.97743	-0.25392	-1.82537	0.346995	-0.55898	0.370818
0.690667	5.06235	0.376313	3.32501	0.175841	0.668207	-0.43979	-0.53885	1.12682	0.445171
0.691333	6.27829	-0.36068	-0.72606	1.36853	-2.1481	-1.3452	0.282928	1.43746	-0.1234
0.692	5.25435	-0.78696	2.21722	-0.78981	1.1228	0.918936	0.133486	1.03655	-0.83154
0.692667	3.60879	0.466564	0.162988	0.016266	-2.72953	0.441702	0.574584	2.7056	0.483085
0.693333	0.81185	-1.27219	1.4098	-0.0149	-1.51352	1.1957	0.42331	-0.43244	-0.40982
0.694	1.20504	0.290089	3.00674	0.166359	-3.18517	0.682259	0.603352	0.415701	-1.73787
0.694667	-2.16812	0.301396	1.24884	1.18979	-2.17528	1.51926	0.635742	1.82338	-0.83239
0.695333	-3.16955	0.77134	3.66955	0.464709	-0.25697	1.16896	0.836414	0.473956	-1.0238
0.696	-2.86301	-0.48972	4.5605	3.50454	-0.29384	-1.14191	-0.4169	2.4065	-1.93161
0.696667	-2.25869	-0.18389	4.29682	0.873994	-1.11615	-0.48184	0.911387	-0.27951	-1.02415
0.697333	-5.2969	0.25278	3.91191	-0.29639	-0.76287	0.370994	0.694223	4.24844	-1.29571
0.698	-5.17185	-0.13272	2.92196	-0.81391	-0.5874	-2.98018	0.56638	3.6554	-0.47273
0.698667	-5.67051	-1.30191	0.515403	-1.78602	-2.73518	-2.96805	0.362709	2.5608	-1.36827
0.699333	-5.40211	-0.503	1.79655	-1.59597	-2.3614	-3.13844	1.84568	1.23594	-0.1471
0.7	-5.05816	0.405842	1.88928	-0.74552	-1.64963	-3.29074	1.35491	2.6284	-0.51137
0.700667	-4.26587	-1.12963	-0.16963	0.171714	-0.8883	-3.19766	1.12906	-0.31471	-0.61241
0.701333	-3.76052	-1.86929	-0.27685	0.909445	-1.64818	-4.40979	0.825611	-0.59896	0.10422
0.702	-4.68426	-1.02783	2.69486	-1.45598	-3.84232	-4.66762	1.23371	0.633521	-0.4111
0.702667	-6.6995	-1.39366	6.1561	-0.50047	-1.68061	-6.01687	0.671222	1.05398	-1.38655
0.703333	-8.14307	-0.55516	2.68846	-1.6142	-1.75655	-4.82048	0.466872	0.11981	-0.68374
0.704	-7.6505	-0.58854	1.47326	-1.81356	-2.79707	-4.34737	0.16875	-0.30379	-1.0217
0.704667	-7.31336	-2.10153	2.46694	-3.18655	-1.61538	-5.71929	-0.65378	0.302795	-1.27823
0.705333	-6.82943	-2.4588	-0.77593	-1.5999	-3.6045	-5.63444	0.679928	0.776973	-1.56579
0.706	-7.73995	-0.54716	2.2926	-2.31111	-2.89616	-5.01553	-0.26098	0.907774	-0.82953
0.706667	-6.78398	-1.52147	1.15249	-2.66082	-1.19796	-5.09494	0.734781	1.97422	-0.63096
0.707333	-6.36969	-1.08594	0.593801	-3.94575	-2.5708	-5.34942	1.02275	-1.63092	-0.32973
0.708	-4.35994	0.217401	-0.83932	-3.38101	-1.78223	-5.65643	0.96988	-0.14621	-1.49563
0.708667	-4.21681	-1.41199	2.23889	-1.55325	-2.35959	-4.05538	0.822753	0.827291	-1.43699
0.709333	-4.4997	-1.78681	0.469213	-2.60733	-1.08568	-6.08357	0.045407	1.96511	-2.06184
0.71	-4.35708	-1.59013	2.07009	0.452644	-3.51029	-5.53838	0.290012	0.933973	0.776774
0.710667	-5.12161	-0.78745	2.28035	0.981758	-3.91696	-4.79254	0.812845	1.23694	-0.2206
0.711333	-4.46168	-1.63859	0.224025	0.670145	-3.39314	-3.25583	0.463703	0.372175	-0.67959
0.712	-3.42291	-1.25706	1.24297	2.41328	-2.6741	-4.67632	0.406141	-1.37289	-0.49262
0.712667	-2.91606	-2.13981	2.16491	0.157144	-2.64313	-5.49297	-0.12929	3.09587	1.70873
0.713333	-3.57477	-0.98466	2.60186	-0.56094	-1.41002	-5.77161	0.29812	1.47662	-0.2146
0.714	-2.80088	-2.2168	-2.8817	-2.90754	-2.0981	-6.70462	0.791979	0.599389	0.742481
0.714667	-2.34613	-1.99895	0.657672	-1.67914	-3.75454	-4.45105	1.26153	0.327997	-0.08395
0.715333	-2.66393	-1.49668	-0.32983	1.65247	-2.14463	-4.48636	0.396331	-2.76531	1.00155
0.716	-3.1996	-1.66535	0.527621	0.594273	-2.18341	-5.71336	0.483746	1.26662	0.981147
0.716667	-4.91499	-1.41005	3.19532	-0.21425	-4.74649	-5.03912	0.299079	3.45553	-1.0275
0.717333	-5.51741	-1.23391	2.79641	0.620648	-2.43764	-5.59476	0.950943	1.96288	0.073392
0.718	-4.60346	-0.21452	2.26324	2.86494	-2.22413	-1.24739	1.42494	-1.1617	-0.35031
0.718667	-6.12301	-1.28187	0.038574	0.632672	-0.90944	-2.35397	0.502663	0.433409	-0.22408
0.719333	-9.34242	-1.734	2.80919	-1.57347	-3.67001	-3.99051	1.17257	-0.22451	-0.40823
0.72	-6.56498	-0.45284	1.27751	-0.95338	-2.75294	-0.029	0.061526	1.40392	0.012809
0.720667	-3.28173	-1.96334	0.095367	-2.72291	-3.78593	-1.92776	0.992959	0.486669	-0.19066
0.721333	-3.05464	-3.25072	3.19993	-0.93326	-4.51492	-1.90253	0.866113	1.21501	-0.60479
0.722	-0.73551	-1.69763	-0.74883	-1.54443	-4.35062	0.026368	1.10923	-0.77873	-2.02606
0.722667	-1.89346	-1.74477	0.79617	-0.4083	-2.25072	-0.22154	1.00116	0.733625	-0.73789
0.723333	-2.14741	-0.45397	2.09477	-1.40948	-1.79302	0.126524	1.70857	0.449907	-1.17199
0.724	-0.51127	-2.11811	1.47783	0.009127	-2.81576	-0.02057	0.589859	-0.45679	-1.63179
0.724667	-1.28694	-1.93269	1.04731	-0.69542	-2.98334	-1.6926	0.439894	-0.14083	-1.45875
0.725333	-4.22903	-0.18144	3.8212	1.29807	-3.63745	-0.0772	1.241	1.11892	-1.34227
0.726	-7.6239	-0.90098	3.31398	0.482797	-4.83143	0.310696	1.137	0.04471	-0.75021
0.726667	-6.4323	-0.09196	4.0054	2.11938	-4.0961	-0.31277	2.13185	0.874893	-2.29822
0.727333	-7.06265	-0.3297	1.2928	1.3756	-5.30833	0.763016	1.25966	-0.41444	-1.77594
0.728	-7.21605	-0.76259	2.89725	1.61431	-3.70174	0.289815	0.304971	0.517631	-1.26155
0.728667	-7.82313	-1.6194	3.52369	1.20554	-4.50269	1.59365	0.854152	-2.87746	-1.54725
0.729333	-7.66252	-1.23026	2.50015	0.186555	-3.69312	0.869088	-0.28953	-1.92906	-1.76767
0.73	-9.21465	-0.38207	1.84289	1.59369	-3.91741	0.185007	1.2214	-0.83804	-1.86471
0.730667	-6.6992	0.321796	2.17937	-0.28547	-3.83275	0.07817	0.426395	1.19053	-0.80822
0.731333	-6.65506	1.04024	1.48984	0.835727	-3.03663	-0.55804	1.13452	-2.5852	-0.54258
0.732	-5.55801	0.523466	1.70433	1.21511	-3.41071	-1.86057	0.851728	2.29454	-0.65735
0.732667	-4.26076	-0.68208	-0.96965	-0.84314	-3.13662	-1.38605	1.39235	0.748161	-1.90557
0.733333	-4.599	-1.00889	0.942279	0.900194	-2.66883	0.638601	0.586108	1.44303	-1.39941
0.734	-3.66757	-0.3252	1.07365	1.1181	-0.79981	2.60738	0.092328	1.06288	-1.79223
0.734667	-4.02088	-0.46466	1.60288	1.26148	0.206593	2.96844	0.551948	-0.26595	-0.9604
0.735333	-2.48036	-1.90457	2.06113	0.371089	-2.59924	2.42392	0.534374	-0.55687	-0.89945
0.736	-3.9477	0.647004	-0.53105	0.527228	-0.95257	0.510792	0.286787	1.07712	-1.57922
0.736667	-1.82469	0.229858	2.55782	1.27592	0.438596	-0.02376	0.428465	-0.52651	-1.01211
0.737333	-1.10752	-0.05198	0.711309	1.37831	-1.73963	0.808877	0.791346	-1.11702	-0.18876
0.738	-1.56566	0.388543	5.04138	0.275881	-2.00354	1.08549	0.745911	0.99634	-1.11216
0.738667	-2.65034	0.408982	3.60149	-0.14086	-1.74115	-0.95284	1.00534	-2.0987	-1.61354
0.739333	-3.11933	0.140808	-0.44756	-0.41646	-0.03134	-1.24801	0.369285	0.203515	-0.17044
0.74	-3.96736	-1.43114	1.17287	0.245683	0.326911	0.115686	0.620626	1.27347	-0.76803
0.740667	-4.17	0.622717	3.30257	1.60066	-0.34511	0.015913	-0.04774	-1.1351	-1.32734
0.741333	-5.51291	-0.26288	0.859439	-0.81202	0.045333	1.14144	-0.1806	2.57041	-0.25476
0.742	-6.31292	0.741046	1.27616	-1.19969	-0.16275	2.41162	0.132416	-1.39717	-0.91715
0.742667	-7.72103	0.857603	2.24857	-1.75088	-1.90954	1.43295	-0.96232	0.394235	-1.64974
0.743333	-5.77583	0.607518	2.05225	-0.88715	-1.07473	1.73259	-0.79831	-2.1981	-1.63546
0.744	-2.57251	-0.37192	3.46046	1.95036	0.143063	1.70825	-0.55671	-0.69152	-1.68914
0.744667	-2.91866	0.895762	2.24082	1.53977	-0.63359	0.619167	-0.36627	0.565415	0.189935
0.745333	-0.78971	0.559951	2.94774	2.10968	0.101261	1.10952	-0.49006	0.173429	-2.04262
0.746	-2.491	0.618132	1.44705	1.06639	-2.83974	1.18067	0.223641	1.45992	-1.63391
0.746667	-2.77249	1.1241	2.73901	-1.88014	-2.83636	3.94641	0.680829	0.974704	-0.87216
0.747333	-4.02037	-0.20454	-0.27077	-1.25775	-0.72275	-0.02423	0.728996	2.0831	-0.45651
0.748	-2.47003	-0.47035	0.337158	-1.1717	-0.24457	2.11041	0.752509	-1.40246	-1.22679
0.748667	-3.41438	-0.73303	1.8958	-1.20261	-1.6594	4.05661	0.041356	-0.77011	-2.56809
0.749333	-2.29518	0.431643	1.03117	-2.12887	-0.93849	2.08987	-0.5454	0.008969	-2.14757
0.75	-2.24531	-0.14475	0.765743	-2.2729	-1.74111	2.53421	0.699913	0.242796	-0.22903
0.750667	-0.22285	0.099502	0.673587	-2.22081	-0.95857	1.2671	0.76806	-1.38417	-1.64545
0.751333	-1.12567	-0.9495	-2.0968	-0.66259	-2.84621	3.57938	0.70883	-2.61358	-1.40815
0.752	-3.62188	-1.16157	1.11787	-0.31329	-3.28935	2.40982	1.22589	0.569133	-1.06987
0.752667	-4.86966	-0.57586	0.113523	0.905942	-2.12936	3.40216	0.778331	2.35203	-1.24952
0.753333	-5.52201	-0.91685	3.44272	1.00402	-2.82857	2.24617	0.691649	-0.4803	-1.92932
0.754	-5.58084	-0.62273	2.1682	2.07308	-2.41049	1.37726	1.10914	-0.36916	-0.37027
0.754667	-4.95445	0.543048	0.522792	1.08997	-3.60827	1.74591	0.604333	0.965711	-0.51048
0.755333	-4.92976	-0.67064	1.63765	-0.24106	0.015839	1.10106	0.869455	-1.12841	0.063119
0.756	-5.0502	0.818778	1.28736	0.061235	0.194648	0.719118	0.992044	-2.90762	-0.61745
0.756667	-1.31705	-0.33586	1.32778	2.51379	1.70527	0.4388	0.657942	-2.55872	-0.93493
0.757333	-1.22315	-1.53803	1.5457	1.47	0.208188	0.501421	0.889494	2.30458	-1.07904
0.758	-0.30565	1.05262	-0.24941	0.686649	1.21714	0.479591	0.560958	-3.91142	-0.40305
0.758667	-0.85189	0.697959	1.46206	0.573181	-0.45072	-0.03534	0.856265	-1.88531	-0.2363
0.759333	0.612777	-0.15377	0.89022	0.359762	0.217598	1.89345	0.527755	2.28429	-0.18512
0.76	1.92452	0.232893	1.53847	-0.71809	1.14237	1.97989	0.491228	-1.51338	-0.27203
0.760667	2.32393	0.775829	2.63995	-0.70638	-0.33606	0.036549	0.755617	1.56949	-1.51853
0.761333	2.56036	-0.03411	1.12596	-0.19872	1.14595	0.280002	0.248781	0.733691	-1.47672
0.762	2.95408	0.806708	4.19413	-1.19296	1.2199	-0.76778	0.294896	-0.09471	-0.50611
0.762667	2.204	-1.05491	1.15631	-1.30032	0.367639	0.245091	1.09559	-1.22492	-0.39235
0.763333	0.92322	-0.83268	1.89234	0.405185	-0.29049	-0.47512	0.878819	-1.97124	0.079772
0.764	-0.08876	-0.86586	2.3709	1.02912	0.915793	0.364344	-0.07493	0.42931	-1.18305
0.764667	-0.31162	-1.40568	-0.26978	1.64365	-0.44027	1.18178	0.195331	-0.41344	-0.24035
0.765333	-2.30974	0.550595	2.84293	1.84236	-0.14903	-0.60814	0.828686	0.003892	1.25254
0.766	-2.10041	-0.08665	-0.20293	-0.15631	0.704019	0.56091	0.354368	-0.3583	0.590356
0.766667	-1.84899	-0.1945	3.55906	-0.14371	1.17868	0.787441	0.219967	1.13264	0.258345
0.767333	-2.22505	-0.65802	0.361505	-1.59363	-0.1152	0.672006	0.479955	0.472279	0.268177
0.768	-1.54036	0.395209	3.90005	-1.67375	1.51765	1.59086	0.612035	-2.76801	0.441415
0.768667	-0.87951	-0.47829	2.19572	0.1218	0.662102	2.05182	0.20363	-0.24485	0.944033
0.769333	1.34091	-0.3476	4.57615	-1.12598	-1.29919	0.376806	0.262604	-0.03362	-0.20676
0.77	0.61458	-1.48296	-0.59118	-0.23326	-0.29387	1.93679	0.215411	1.28943	0.11518
0.770667	0.811015	-0.62232	1.52704	-0.53885	0.471712	1.46013	0.527153	-0.61455	-0.32884
0.771333	0.073714	1.70065	-1.10242	-1.91345	1.12282	0.916919	0.492796	2.28748	0.06027
0.772	-1.10979	0.368116	-0.06834	-1.26526	1.26965	3.51932	0.639325	0.066738	-0.56082
0.772667	-0.61745	-1.13039	-0.24388	-0.27372	-0.45441	3.12719	0.409519	0.280667	0.259385
0.773333	0.422213	-2.30271	-0.999	-0.43172	-0.6823	2.05957	0.74323	0.001157	-0.08668
0.774	1.0312	-1.39666	-2.25205	-2.32402	-1.69805	3.69082	0.799429	0.003907	0.463927
0.774667	2.00595	-0.4117	0.265495	-1.144	-0.41031	1.10032	0.97206	-1.43077	-0.73663
0.775333	1.87966	-1.40514	0.939668	1.82162	-0.44674	2.1578	0.670929	-2.09718	-0.74307
0.776	1.31055	-0.50983	2.12449	0.332287	2.3571	1.13237	0.853048	-1.34838	-0.96398
0.776667	3.05858	-1.24906	2.11974	-0.07529	1.10512	1.98179	-0.0733	-0.41703	-0.65064
0.777333	2.8038	-1.04412	0.902176	-0.16656	-0.176	1.59261	0.639559	-0.01818	-0.56473
0.778	2.88118	0.069719	0.461236	-0.77244	1.30874	1.51202	0.589302	3.58609	-0.51629
0.778667	2.8421	0.606643	1.41467	0.97096	0.895743	-1.42452	0.553079	0.982443	0.434003
0.779333	2.27891	-1.27833	0.840718	-2.09538	1.62783	2.22394	0.61216	1.07052	-0.81695
0.78	2.21478	-0.04151	2.04013	0.124182	-1.94839	1.5513	0.616779	-2.27623	-0.33004
0.780667	2.72483	0.152838	-0.31587	-0.53827	-2.97008	1.51576	1.32142	-0.21869	-0.63802
0.781333	1.14507	-1.47869	1.83011	0.19061	-0.09234	2.04746	2.23789	1.47625	-2.03369
0.782	2.03976	-0.47912	4.01735	1.31097	-0.98489	3.02277	1.56993	-0.83742	-0.50199
0.782667	0.839969	-0.05282	1.847	0.388683	0.345845	2.13099	3.17445	0.937542	-0.19345
0.783333	-1.60052	-0.51104	-2.33059	0.376932	-2.44018	3.96794	2.23528	-1.59107	0.567708
0.784	-3.44377	-0.37333	-2.16496	-0.79738	-1.15789	3.66665	2.9712	-0.56928	0.24633
0.784667	-2.62642	-1.31219	1.06659	0.853094	-1.8261	2.70444	2.35494	-0.96436	-1.57155
0.785333	-6.23675	0.222287	0.005353	2.22058	-0.25261	1.15411	2.56074	0.858558	-0.41738
0.786	-4.43242	0.925662	-1.26588	-0.25625	-0.11823	2.5044	2.17273	-0.26748	-0.62721
0.786667	-1.88125	0.752346	-0.21979	0.926079	-0.17844	3.35087	2.21058	-0.51078	-0.65953
0.787333	-2.16602	1.41374	3.82179	0.003569	-0.35659	2.98952	2.8064	1.67924	-0.16
0.788	-0.01903	0.164736	1.22785	-0.47443	-0.13482	1.74802	1.91435	0.354355	-0.00644
0.788667	1.88728	-0.67119	1.493	1.94983	-2.71392	2.60401	2.33709	1.9773	-0.39941
0.789333	1.85786	0.967202	1.99364	-1.15386	-1.97302	2.80657	2.25309	-0.0113	-0.73247
0.79	1.1821	0.989024	0.522964	-0.78686	-0.13077	2.00691	2.4266	-1.61394	-1.50982
0.790667	0.421096	1.9132	-0.24088	-0.61059	0.486453	2.54926	2.37054	-1.16606	-1.65797
0.791333	-1.16876	0.539471	0.547303	-0.6743	0.106303	1.84919	2.92608	0.295624	-0.3166
0.792	-0.65354	-1.25526	-0.80305	-2.2173	0.703152	3.24817	1.98901	1.31944	-0.88218
0.792667	-1.42614	0.211098	1.12493	-1.02439	0.131278	1.87385	1.89488	-0.00646	-0.97772
0.793333	-0.15378	0.269545	1.27468	-1.88012	0.211229	2.37372	1.37518	-1.15959	-0.7256
0.794	1.26594	1.24501	2.26468	-2.12267	1.25004	2.12584	1.78886	-0.88662	-0.34482
0.794667	2.14545	0.301612	1.30054	-1.1757	0.34505	1.29583	2.90565	0.104986	-2.45075
0.795333	0.900859	-0.37052	-3.02816	-1.21512	-0.45193	1.54872	1.54212	-0.96617	-0.83341
0.796	-0.09082	1.1091	0.689226	-0.6551	0.743625	1.81508	1.73257	-2.27169	-1.69562
0.796667	-2.9885	1.1939	1.0099	1.70853	-0.07445	2.17565	2.26792	-0.51043	-0.31694
0.797333	-1.00923	0.915182	1.39214	0.786001	-0.24454	2.31584	1.94799	0.045854	-0.58351
0.798	-2.28433	1.52817	3.20131	2.09105	-0.02362	1.0081	2.07515	0.565641	-0.10102
0.798667	-3.29915	1.82532	3.65192	2.75786	-0.51128	2.05978	1.93208	-0.49415	-1.40371
0.799333	-2.5285	0.721176	3.18835	0.632637	-1.25126	1.52965	1.73083	-1.82473	-1.99613
0.8	-3.56725	1.56968	4.05811	1.714	-0.69405	2.25744	1.25762	2.20252	-0.93948
0.800667	-3.3087	0.872199	5.2101	0.192315	-0.00081	1.37543	2.73924	-0.23162	1.15281
0.801333	-3.61309	1.49772	3.36889	1.85272	-0.85919	1.72947	1.85576	-0.24442	1.20197
0.802	-1.91952	0.787788	6.42678	-0.28618	1.81899	2.93867	1.60952	-1.11246	0.298078
0.802667	-1.23545	2.23575	5.1688	-1.04405	-0.06359	3.02348	2.0488	-1.38775	-0.29584
0.803333	-0.55591	2.34367	6.30556	0.773683	0.005253	1.27088	0.616306	-2.42735	0.795947
0.804	-0.05296	1.09578	2.85605	-0.59391	0.939381	0.974964	1.60804	0.221637	-0.33692
0.804667	-2.21815	0.352915	3.06729	0.688016	3.61241	1.15438	1.82183	0.20405	0.233874
0.805333	-2.22375	1.58288	5.51656	-0.29461	1.06695	1.668	0.534594	-1.13317	-0.49304
0.806	-1.03741	0.192169	3.85925	-0.06667	-0.00317	0.569898	0.698355	1.13699	0.034589
0.806667	-1.61624	-0.3549	5.26405	-0.40334	0.35464	1.19617	0.569816	-1.05352	-0.52483
0.807333	-1.30092	0.459326	5.11191	-0.1821	1.5893	2.18758	1.20366	-0.11791	-0.71197
0.808	-2.84037	0.154178	4.33289	0.750267	-0.58596	3.11245	0.472291	2.65885	-0.24925
0.808667	-4.18144	1.03544	2.99569	1.10106	-0.75126	2.46207	-0.02903	-0.42103	0.987609
0.809333	-5.92937	1.98513	3.87208	2.2759	-0.4637	0.57579	0.072688	0.180876	0.477772
0.81	-5.74164	1.97796	1.90373	2.33666	0.005013	1.2876	0.535833	-1.41846	0.771614
0.810667	-5.93679	0.197787	2.81002	1.72687	-0.33866	0.864746	0.579749	0.795863	-0.70801
0.811333	-5.53825	0.53922	2.00217	3.02622	0.036725	1.80741	0.129857	-0.99726	-0.24526
0.812	-5.90935	0.619156	1.84985	0.659052	-2.24338	2.40763	0.272272	-0.2312	-0.29284
0.812667	-6.56207	-1.01065	1.81463	0.911012	1.47585	0.942255	0.324057	-0.38422	0.263645
0.813333	-6.78402	-0.52555	0.675309	0.8134	-1.74887	1.31249	-0.04216	-2.98381	1.17755
0.814	-6.90714	1.90463	3.93608	0.699782	-0.73358	1.52887	0.25912	-0.27269	-0.23104
0.814667	-5.13623	1.54076	2.61778	-0.04344	-0.87023	1.30549	-0.03348	-0.68027	0.268353
0.815333	-4.72503	1.22935	-0.03271	-0.52238	-3.71033	0.534235	-0.26702	-0.65367	-0.17769
0.816	-3.8761	1.19073	1.42575	0.575099	-0.01208	1.34007	0.303117	-0.80786	0.103889
0.816667	-4.7306	0.935573	1.59179	0.419198	-0.96417	0.796301	1.02576	-1.00296	0.195451
0.817333	-1.9027	0.838853	5.02793	-1.05623	1.13851	1.24565	2.21742	1.73897	-0.16741
0.818	-2.81713	0.235732	1.5219	-2.01816	-2.75353	1.83698	1.53203	-0.18692	0.229134
0.818667	-2.60392	-0.71566	1.33019	-1.07895	-2.05429	3.10016	1.3381	0.152767	-0.28429
0.819333	-1.77446	1.16665	2.26907	-0.06594	-2.36007	3.80192	1.5477	3.44444	-0.65323
0.82	-1.34366	1.7348	-0.37965	-0.77349	1.0037	1.23739	1.59054	-3.24391	-0.22897
0.820667	-2.04448	0.047418	1.14316	-0.62175	0.660168	1.63461	1.65609	-1.56987	-2.49809
0.821333	-4.20151	0.889838	2.46208	-0.16341	1.81292	1.31977	0.346167	-1.68295	-0.94196
0.822	-5.17944	0.478986	2.69521	0.54253	2.36109	0.417235	1.10896	-1.08335	0.89045
0.822667	-5.97332	0.142602	0.729436	0.456166	2.07488	0.178596	0.936714	-0.43865	0.184965
0.823333	-5.13522	0.64441	3.11615	0.446007	2.14969	1.33026	1.99983	-0.34341	-1.58099
0.824	-6.70265	1.55726	2.45533	0.020129	3.32121	-0.54248	1.46954	0.464756	-0.13549
0.824667	-4.87262	1.33552	-2.1431	-0.86564	2.72018	0.079822	1.27153	1.99205	1.1822
0.825333	-4.85998	0.751987	-0.0068	0.161469	2.7928	-2.32116	1.16936	-0.7855	0.803309
0.826	-3.54784	0.929501	2.17477	0.14837	1.94968	-2.85956	0.963517	-1.85367	-0.22623
0.826667	-4.43438	1.52851	2.45657	-0.19192	1.87075	-2.89773	0.92286	-2.75618	0.238403
0.827333	-3.73409	0.651657	0.711278	-0.67935	1.14308	0.740583	0.55633	-0.34645	0.935636
0.828	-3.92668	1.39564	2.09116	0.329281	-0.68884	-0.79235	0.783439	-3.63958	-0.4609
0.828667	-2.66669	0.677992	1.5729	0.713798	1.9572	-0.03429	0.909805	-1.41882	-1.27071
0.829333	-5.85533	1.27101	3.37303	-0.04682	1.54168	0.708023	1.25286	-1.68143	-2.10532
0.83	-4.48723	0.94623	2.72375	0.324162	0.744005	-0.17164	0.556397	-1.1087	-0.93588
0.830667	-4.16097	0.269633	2.66756	1.37871	1.496	1.66703	0.3633	1.88941	-0.77093
0.831333	-5.46812	2.247	-1.29746	0.403834	-1.05551	1.96817	1.01928	0.548565	-1.36331
0.832	-3.8787	0.936768	2.46351	0.796377	1.38179	1.90239	0.458021	-0.63207	-1.91651
0.832667	-4.65974	1.1865	3.50792	-1.19168	1.56783	1.7798	-0.04157	0.208645	-1.94007
0.833333	-3.69702	1.92747	0.545498	-1.03076	0.375324	1.96117	0.022655	-0.20967	-0.54034
0.834	-5.42691	3.71392	2.91978	-1.63575	1.88036	1.93707	0.259932	-0.66693	-1.2426
0.834667	-4.47307	1.29251	0.417642	-0.93415	3.18788	0.625507	0.341094	0.243643	-0.66278
0.835333	-5.7503	1.18065	2.03803	-0.75688	1.00893	0.941243	1.06544	1.87299	-0.16551
0.836	-4.61162	1.96288	3.29181	-0.95096	0.433866	1.37766	0.564966	-1.56334	-1.06367
0.836667	-5.51364	1.15251	-2.25906	-1.00105	-0.96095	-0.00898	1.04822	0.283838	-0.46568
0.837333	-4.14809	0.671098	2.66272	-0.39824	-1.07465	1.63132	1.55721	-3.21894	-1.85652
0.838	-4.81738	1.78678	-0.68296	-0.76413	0.883162	2.35063	1.01283	1.36206	-0.30844
0.838667	-5.24582	0.992351	2.99133	0.829444	0.042314	1.16574	0.962249	0.807283	-1.36432
0.839333	-6.36798	1.09271	5.62472	0.987131	-0.64732	0.174776	1.66238	-0.60972	-0.65953
0.84	-6.60047	0.990411	0.74736	1.08202	0.418128	1.02975	0.854248	-1.05148	-0.91742
0.840667	-6.27224	0.513332	2.98111	0.903903	0.437809	0.853786	0.835584	2.09225	-1.68958
0.841333	-6.52734	1.30649	5.48049	-0.59503	2.18281	1.04012	1.82066	-0.04173	-0.67639
0.842	-7.01884	1.03518	3.71622	-0.29831	2.93768	0.030297	1.42324	-0.05661	-0.85023
0.842667	-7.44818	2.45588	3.56261	-0.11565	0.77154	0.8967	-0.35762	-0.07465	0.095184
0.843333	-6.7365	0.86127	1.08441	0.92589	0.648974	1.39342	0.687674	-0.44514	-0.98389
0.844	-5.93107	0.587473	1.58573	0.031133	2.20504	1.78696	0.484446	-0.50925	-1.73339
0.844667	-5.18998	1.22267	1.4904	1.02093	1.14807	0.340027	0.230563	-1.1427	-0.06947
0.845333	-6.50757	2.82653	1.75051	1.31477	0.345092	-1.10619	0.344539	-0.44493	0.882808
0.846	-6.34039	0.298519	3.04449	1.71279	1.20084	1.02856	-0.31865	0.96627	0.028819
0.846667	-6.40303	0.342521	-0.73231	0.189049	1.00758	-0.10601	0.29613	1.78424	-0.36864
0.847333	-6.53625	0.736016	1.10504	1.00729	1.51641	0.997747	-0.3619	2.59226	0.917128
0.848	-6.81518	0.873148	2.40443	0.4673	0.873645	0.634098	-1.05258	-1.2758	-1.49453
0.848667	-5.90282	1.28283	3.262	-1.57664	1.73405	0.674942	-0.49346	-1.51173	-1.33288
0.849333	-7.49584	1.09473	4.30052	-0.69875	-0.33727	0.020959	-0.91596	-0.82971	0.19854
0.85	-7.36403	1.9201	-0.00408	0.300514	-0.45786	1.33393	-0.5238	1.86747	-1.17992
0.850667	-8.13748	0.493316	0.742534	0.830427	1.10837	1.55607	0.139185	1.81211	-1.62877
0.851333	-7.51616	-0.49412	0.124439	1.82392	0.211631	0.005346	-0.29557	-0.36685	-0.19047
0.852	-6.89022	1.42576	2.44238	0.659289	1.20819	-0.78391	-0.25383	0.65299	-0.16572
0.852667	-7.29741	-0.23204	2.32741	-1.71504	0.59844	1.07215	0.351915	2.8621	-0.64171
0.853333	-7.28639	1.16305	1.22311	-0.67447	-0.53469	0.873109	-0.74192	1.62603	-1.12017
0.854	-7.02479	0.243579	2.617	-1.55258	1.54938	0.92038	0.012369	0.998502	-1.72234
0.854667	-5.287	-1.81537	1.98292	-1.68202	1.13205	0.242053	-0.48574	2.89741	-0.35254
0.855333	-4.63667	0.505283	-0.96602	-2.07732	1.22677	0.164728	-0.80935	1.12982	0.625615
0.856	-4.08947	-0.35897	2.9372	-1.11237	0.444853	0.799534	-0.57776	2.19853	-0.76443
0.856667	-4.89021	1.41181	0.229665	-2.95915	0.86033	0.302257	-0.89912	0.587897	-1.39142
0.857333	-4.95683	1.10297	2.62349	-1.66168	1.80909	0.435072	-0.84992	0.614531	-0.40726
0.858	-7.52629	-0.19673	2.66364	-0.72752	4.10162	2.06744	-1.57717	0.404887	1.17963
0.858667	-7.89609	0.817996	0.861822	0.970308	3.37708	0.586487	-0.75544	-0.59302	-0.62165
0.859333	-8.23017	1.20184	4.21291	1.44994	0.966423	1.40947	-1.01405	0.913521	-1.09669
0.86	-8.08688	0.761711	3.4254	0.93785	2.93707	0.40621	-0.74356	0.372274	-0.26801
0.860667	-8.57512	1.10004	2.52891	2.10537	0.140057	0.643125	-0.69723	2.21404	-1.00005
0.861333	-7.38857	-1.43505	-0.19357	2.50212	1.52978	2.70735	-0.30999	3.2054	-1.07465
0.862	-8.52009	2.49609	-2.09665	0.282184	2.22024	0.653743	-0.25872	0.423184	-0.4971
0.862667	-7.17558	0.618915	1.96545	0.668816	2.94838	-0.21002	-1.01591	0.511844	-0.26415
0.863333	-6.59254	0.632922	1.57819	1.82877	2.8028	0.874487	0.045766	1.36897	-0.14894
0.864	-6.56915	-0.69737	-0.19284	1.91818	1.45547	0.993128	-0.49922	-1.00123	0.11064
0.864667	-5.87496	0.555363	0.631006	0.133707	0.923166	2.35317	-0.56762	0.316631	-1.26839
0.865333	-4.79182	0.930023	2.44724	0.584173	2.2764	0.493717	-0.47781	0.549966	-0.03466
0.866	-5.41295	0.475926	-2.51614	0.242477	1.1504	0.621991	-0.44696	0.704544	0.409022
0.866667	-5.52561	1.19318	4.20138	-1.33069	2.12747	0.887648	-1.53619	1.24809	-0.40646
0.867333	-5.78899	0.92001	3.85792	-0.20052	2.67342	-0.03417	-0.58468	0.939352	-0.7202
0.868	-5.0271	-0.52611	0.654589	1.99901	1.84144	2.26472	-0.83125	-0.26248	-1.08578
0.868667	-6.2324	0.354348	0.85035	0.280195	0.858146	2.30091	-0.47155	0.024053	-1.04609
0.869333	-6.89138	2.48367	3.14848	-1.39269	1.41435	1.09645	-0.41481	0.717044	0.262996
0.87	-8.15699	1.43609	3.47572	-0.25496	1.65189	1.84405	0.741403	1.31849	0.652348
0.870667	-8.18421	0.099589	1.71543	0.226577	-0.49921	2.45604	-0.79705	0.355561	1.01039
0.871333	-7.19125	1.32592	1.48641	-2.08646	1.91989	1.30952	-0.53771	-2.79757	-0.18386
0.872	-6.46233	0.489696	1.17466	-1.27963	-0.78794	0.788416	-1.63742	1.29307	-0.06472
0.872667	-6.7042	-0.69282	1.82198	-1.53835	-1.53967	0.416012	-0.59218	-0.21921	-1.35236
0.873333	-6.71411	1.19548	0.88159	-0.5776	1.40745	-0.69392	-0.51832	3.18361	-0.59546
0.874	-6.56458	-0.97896	3.30393	2.19785	1.4556	-0.1027	0.073263	-0.55826	-0.08285
0.874667	-6.80793	0.004492	0.868369	4.84353	0.886213	-0.42017	-0.56727	-0.84024	-0.82376
0.875333	-6.5801	-0.63259	2.0768	1.6682	0.396994	-0.22975	-1.1196	-1.35762	-0.33707
0.876	-6.15289	-1.90206	3.30561	-0.70439	0.374286	1.49822	-0.85462	1.03544	-0.26642
0.876667	-5.37055	-0.55037	2.50209	-1.31578	2.21826	0.964242	-1.0077	-0.05614	-0.90487
0.877333	-5.69183	0.765224	-0.80805	-1.25378	1.56507	0.95249	-0.93483	0.612592	-0.92244
0.878	-5.34805	-0.00667	2.31293	1.77103	1.65107	0.869896	0.050395	1.02961	-0.97362
0.878667	-7.17562	1.64958	3.27845	1.27638	-0.06843	0.379385	-0.0775	0.27178	-0.45999
0.879333	-7.03425	0.935943	0.329428	-0.46881	2.04937	0.165812	-0.14704	-0.19011	-0.61846
0.88	-8.00204	-0.28965	2.68335	-0.79556	1.07178	0.336236	0.201899	1.10481	-0.48979
0.880667	-6.81356	0.398453	2.79541	1.59374	0.01535	0.909634	0.274978	-2.80567	-0.08373
0.881333	-6.95792	1.38222	2.39117	0.865207	-0.03568	-0.17923	-0.06303	0.258362	0.23494
0.882	-5.45018	0.352408	1.43468	0.997774	2.24461	0.412231	-0.64598	-1.22526	0.843366
0.882667	-5.6262	0.166117	4.19929	1.03952	3.11394	0.724429	-0.69768	-1.55774	1.22843
0.883333	-3.82856	-0.13762	1.68426	0.763744	2.20668	-0.37217	-1.40015	0.365526	0.437709
0.884	-4.6171	-1.03323	1.5962	-0.56015	1.76135	0.272221	-1.10316	1.02624	0.392577
0.884667	-4.02741	0.574995	0.668195	0.345572	-0.11664	1.43631	-1.19585	-0.05835	0.747642
0.885333	-1.85604	1.15882	3.15564	0.068618	0.816611	1.53535	-1.18071	2.03133	-0.21895
0.886	-2.07627	0.606323	0.558991	-0.67813	3.66157	0.233892	-1.46067	-1.87052	-0.92257
0.886667	-3.91182	0.625024	3.81584	-0.98546	1.88241	3.04036	-0.60452	2.27011	-1.86687
0.887333	-5.78172	-0.15676	3.85476	0.125091	0.197615	0.053309	-0.87229	3.13973	-2.39409
0.888	-6.42275	0.757906	2.53608	-0.43909	-0.10515	1.17073	-0.06817	0.071003	0.314344
0.888667	-6.41479	0.260577	-0.0653	-0.35467	-0.32503	0.753797	0.13887	0.913283	0.174602
0.889333	-7.13277	1.62669	1.25518	-0.14857	-0.90641	-0.69114	-0.56273	2.20744	-1.22279
0.89	-7.35294	0.141915	0.252718	-0.20279	0.934913	0.325745	-0.06924	1.11821	-1.14869
0.890667	-7.5129	0.101911	1.65732	0.428555	1.11881	1.82521	-0.22589	1.97643	-0.43773
0.891333	-6.5493	0.928812	1.88777	1.46086	0.614474	0.438731	-0.00404	2.85723	-0.79817
0.892	-4.83367	0.638004	1.7306	0.140253	-1.53369	0.992179	-0.04548	2.29826	0.102758
0.892667	-6.60542	-1.1167	0.617992	-0.004	-0.23704	-0.11034	0.01811	0.143991	-1.9621
0.893333	-5.09503	1.31241	1.89154	-0.62028	-0.93738	-0.13007	-0.64381	1.79983	-0.673
0.894	-6.67037	0.273881	2.84356	0.217253	-1.31789	0.894686	-0.23247	1.41006	0.65742
0.894667	-6.93643	1.60394	2.3332	-0.7394	0.706134	-0.24849	-0.09611	0.542238	-0.66522
0.895333	-6.54429	0.279596	1.8818	-0.51957	-1.95824	0.302624	0.923921	1.71535	-0.02345
0.896	-5.15863	0.681	1.61435	0.361897	1.89738	-0.28419	0.609946	2.98619	0.114684
0.896667	-5.96142	1.64678	0.284194	-0.37498	1.68652	0.132023	0.239125	1.4043	-1.79801
0.897333	-5.15506	-0.51294	3.3295	-0.3532	1.21351	0.85434	0.210685	3.83059	-0.80965
0.898	-3.49264	0.312034	1.59547	0.189214	-0.05596	3.08013	-0.26078	1.04838	-0.86708
0.898667	-5.02274	1.71887	0.100435	-0.7641	-0.63015	2.32808	0.057998	1.73744	-1.43792
0.899333	-5.33572	1.46686	0.339294	0.497165	-1.17089	1.11451	-0.56921	1.38812	-1.90715
0.9	-4.9187	0.745957	3.43685	-1.01806	0.755786	0.246253	0.958985	0.635074	-1.69283
0.900667	-4.24318	1.23872	1.37474	0.328924	2.19459	0.783548	-0.38524	1.05	-1.68024
0.901333	-2.85284	0.441988	3.07771	-0.10819	2.14132	-0.6135	0.000944	3.35424	-1.64755
0.902	-3.41544	1.87385	3.18759	-0.27203	0.081538	0.289905	0.353185	2.71988	-1.7065
0.902667	-2.52643	0.722461	-0.87397	0.039026	0.641307	-1.46848	-0.40726	1.87216	-2.39191
0.903333	-4.58375	0.394281	0.517426	-1.40258	1.65371	-0.90803	0.133414	1.93291	-0.96988
0.904	-4.61769	0.265111	1.91718	-0.9226	-2.03002	-1.97007	-0.06728	1.13539	-1.25824
0.904667	-5.02497	0.677317	2.31543	0.036188	0.043933	-1.0624	-0.06839	2.31436	-0.38699
0.905333	-7.29784	-0.19139	2.43084	-0.52813	-0.2349	-1.05299	0.137453	2.46981	-1.44006
0.906	-6.23503	0.324645	1.69399	1.40564	1.82593	-1.70466	0.227848	-1.29788	-0.49806
0.906667	-5.59361	-0.44032	4.52433	-0.32289	0.932998	0.156481	-0.23007	2.09504	-0.42968
0.907333	-5.31028	-0.15505	3.97061	0.950422	-0.70599	-0.648	0.093016	2.61109	-0.76975
0.908	-5.4526	-0.97213	2.87269	2.09122	-1.08827	0.431834	0.369385	0.139788	-0.78322
0.908667	-4.54668	-0.73232	1.37179	0.272755	1.06959	-1.37601	0.221562	0.501975	-0.77153
0.909333	-3.76648	-0.13255	3.9433	1.53172	-1.3756	1.03903	0.480032	1.61975	-0.18437
0.91	-3.20561	-0.18046	6.29672	1.31484	0.838809	1.35462	-0.45604	-0.20217	-1.94598
0.910667	-2.7827	0.597657	3.64766	-0.4178	0.378097	1.40454	-0.22377	-0.07949	-0.57347
0.911333	-1.12958	-0.40725	5.29452	1.14333	2.74336	0.852975	0.709149	1.53056	-0.65542
0.912	-1.18399	0.090056	2.29553	-0.08605	1.52849	1.27419	0.878478	0.964802	-0.88541
0.912667	-0.96732	0.399188	5.81611	2.19145	2.04348	1.78813	0.169431	0.637298	-0.56833
0.913333	-1.56702	0.040059	1.72441	1.45287	3.35262	1.18244	-0.07044	-1.06355	-1.07417
0.914	-2.14305	-1.48612	8.80155	0.481831	1.52161	0.415241	0.467605	1.70287	-0.63019
0.914667	-0.58531	0.591318	4.38152	2.41427	1.14853	0.044312	0.068807	0.243681	-0.45795
0.915333	-3.94443	0.052513	4.01011	1.02018	1.83963	-0.13274	0.27747	0.664421	-0.24671
0.916	-6.12993	0.215114	3.77569	-0.91138	0.688017	1.73221	-0.28375	0.541026	-1.34094
0.916667	-5.49374	-0.58001	6.1829	-0.78686	1.46153	-1.08213	-0.67057	-0.58912	-0.19032
0.917333	-3.36624	0.175714	4.8266	-0.04763	2.35649	-1.23606	-0.52627	0.033472	0.272304
0.918	-4.04494	0.536018	4.33223	-1.491	1.81432	0.238968	-0.79743	-0.24019	0.756395
0.918667	-3.2566	0.059967	4.35549	2.14641	0.736597	0.726701	-0.50813	-1.41514	2.14706
0.919333	-3.07672	-0.06012	3.58064	0.228693	2.63412	0.445415	-0.50846	1.06644	2.60399
0.92	-1.16674	-1.58088	3.03935	0.257425	1.27743	1.94358	-0.72197	-0.51263	1.71102
0.920667	-3.17436	0.126825	5.74665	-0.4306	0.252659	-0.78229	-0.69171	1.44825	1.96317
0.921333	-2.26679	0.224371	5.35227	0.163605	0.795951	-0.84137	-0.33771	-2.8008	2.45765
0.922	-2.46693	-1.39005	6.81504	-1.31448	-1.09294	-1.71504	-0.33733	1.31309	2.34461
0.922667	-2.27291	-1.45956	7.9598	-1.32866	1.66739	0.452246	-0.56527	-0.68297	3.35475
0.923333	-4.98623	-0.44583	3.54049	-1.68148	-1.02524	-1.36479	0.081089	1.6684	1.99748
0.924	-6.50917	-1.94462	5.79056	-3.04079	-0.47982	-1.17976	-0.45559	-1.76906	0.221692
0.924667	-6.90632	-0.47991	3.51355	-1.66099	1.26089	-1.25287	-0.05013	0.089605	1.87485
0.925333	-6.52971	-0.26733	6.49985	1.05562	1.58379	-0.85936	-1.1062	1.54417	-0.15908
0.926	-5.91773	0.046872	5.56819	-0.61841	0.573929	0.963015	-1.19881	-0.56206	0.089703
0.926667	-6.13443	-0.52595	6.1472	-0.17727	-0.01442	-0.3047	-0.71155	0.088075	0.332406
0.927333	-3.47109	-0.17262	4.90904	0.347809	2.98832	0.932995	-0.97751	0.15689	-0.29704
0.928	-4.72245	-0.67025	6.58452	1.38146	3.61116	-0.31618	-0.13624	1.79484	-0.11857
0.928667	-2.71969	-0.55349	3.72648	0.999431	1.31121	0.175888	-1.02469	-2.13868	0.041531
0.929333	-3.20413	-1.05555	1.5502	-1.07326	2.70839	-0.23283	-0.8707	0.560724	0.366614
0.93	-3.17808	-1.43263	1.35219	-0.38319	0.354639	0.35198	-0.27688	1.03735	1.46667
0.930667	-2.95884	-1.43554	3.65221	-0.24296	0.557661	0.056199	0.34048	1.62112	-0.62012
0.931333	-2.92166	-0.20644	5.2503	0.48828	0.340702	0.207636	0.536605	2.70199	0.341653
0.932	-3.62446	-0.05798	3.47813	-0.11129	0.63754	-1.37042	0.016316	1.31086	1.87284
0.932667	-2.36466	0.554978	1.26204	-0.58647	0.886063	-0.8383	0.245786	1.05097	0.9068
0.933333	-2.22521	0.083024	0.656259	-0.59783	0.567608	-0.50733	-0.04696	0.134705	1.55168
0.934	-1.5093	-0.77827	3.86535	0.300727	2.01926	0.085448	-0.07579	2.38345	0.691864
0.934667	-4.11269	-0.35186	0.81456	-0.08137	-0.15714	-0.71295	-0.32982	1.43479	-0.67327
0.935333	-5.82507	-0.92547	0.497146	0.332893	-0.46898	-1.45998	-0.26802	-0.93304	1.24874
0.936	-3.635	-1.63153	1.96413	0.423416	1.43121	-0.95207	-0.74387	2.59814	1.13751
0.936667	-2.07766	-0.30817	2.22666	-1.66078	0.432602	-0.3014	-0.88284	0.590505	0.256653
0.937333	-0.30296	-1.16481	3.69503	-1.79698	-0.14873	-1.94532	-0.29203	-2.20813	-0.19974
0.938	-2.09392	-0.52921	4.84063	-0.83178	0.536016	-1.61536	-1.29223	0.003994	2.31209
0.938667	-1.51829	0.300143	4.09145	-0.38932	1.37098	-1.57443	-0.35543	1.87692	0.684587
0.939333	-2.23063	-0.35791	3.80885	-0.09739	1.3458	-0.55128	0.132388	1.49054	-0.21165
0.94	-3.72745	-0.70606	4.46782	-0.89743	0.577502	-0.87661	-0.27472	2.73691	0.253596
0.940667	-5.3947	-0.98318	2.33864	0.011534	0.199869	-0.86526	0.134136	1.82993	1.00318
0.941333	-5.73288	-0.57703	1.51423	0.47189	-1.1014	-0.21501	-0.0503	1.36259	0.496853
0.942	-6.50866	0.101166	2.70264	-0.09455	1.39212	-1.34557	0.686228	0.566301	0.616322
0.942667	-6.71627	-0.60485	2.71222	-0.00852	2.93635	-0.38914	-0.00308	0.150618	-0.17127
0.943333	-4.86231	0.187211	3.66526	-0.12827	3.19743	-0.49521	0.298504	0.411854	-0.04045
0.944	-4.32871	0.995486	3.56529	0.315102	2.17553	0.251537	0.73631	2.84251	-0.84078
0.944667	-3.68913	0.070123	1.98573	-0.22681	1.93954	0.563214	0.266521	2.19541	-1.07024
0.945333	-4.43518	-0.25165	1.18404	-0.25612	1.20824	-0.20136	0.917493	1.94771	0.799244
0.946	-4.09714	-0.29707	3.07032	-0.73841	0.262036	-0.2513	-0.59337	1.90665	0.044965
0.946667	-4.33585	-1.24989	4.73264	1.17592	-0.04945	-0.09183	-0.79955	-0.89955	-0.15854
0.947333	-5.07079	-0.08896	2.52618	0.107168	0.595958	-1.55586	-1.17882	1.91618	-0.27657
0.948	-4.9397	-1.02561	3.21651	0.7358	-0.6369	-0.71525	-0.45149	1.63942	-0.27264
0.948667	-5.58575	0.270184	5.85024	-1.10952	-1.98528	0.171495	-1.59892	1.99871	0.894853
0.949333	-6.01875	0.111675	1.77455	0.362157	0.942656	-0.85335	-1.42971	0.847298	1.51103
0.95	-5.62123	-0.43865	3.08006	-0.33413	-0.14577	0.666316	-0.4996	3.63596	0.823805
0.950667	-4.85306	-1.94354	1.5321	1.18426	2.2285	0.073894	0.209089	0.772148	0.438068
0.951333	-6.29175	-0.52359	-0.17431	-0.64437	0.541198	-0.53044	-0.65512	-0.47476	-0.92325
0.952	-5.64461	-1.28792	-0.0544	0.411446	0.238083	-0.2829	-0.71479	4.67256	-1.04958
0.952667	-3.72408	0.145124	2.87354	-0.03675	2.81598	1.65895	-0.37139	1.24541	-0.09642
0.953333	-4.08764	-0.97627	2.89305	-0.2519	0.80095	0.625505	0.232409	3.2934	-0.75891
0.954	-3.99475	-0.34034	0.216782	-0.20098	1.55356	0.409434	0.307893	2.30335	0.160357
0.954667	-3.15926	-0.76659	0.464676	-0.01791	2.492	0.466385	0.109942	2.62027	0.529994
0.955333	-2.68754	-1.95226	2.15685	-0.20379	1.8037	-0.43694	0.522159	1.26134	0.150276
0.956	-3.3928	-0.7963	2.44773	-0.19326	4.04754	1.0282	0.984226	3.01397	-0.61872
0.956667	-2.83274	-0.45137	1.91802	-0.19233	2.56493	-0.61877	0.7353	-0.39909	-0.31355
0.957333	-0.89498	-0.10945	3.86755	-0.84924	1.01859	-0.31736	0.315407	-1.25944	-1.00329
0.958	-2.05841	0.595862	3.57462	-0.36771	1.89024	-1.03136	-0.05146	1.48003	0.371986
0.958667	-1.40749	-1.41015	4.13565	0.208907	2.96908	-2.15119	0.210387	0.624608	-0.46265
0.959333	-1.35375	-2.23729	3.32949	-0.18266	1.73886	-0.82814	0.464793	0.969993	0.155836
0.96	-1.84879	-0.57304	4.37831	0.369466	2.46424	-0.70674	0.682137	-1.6533	-0.29741
0.960667	-2.34202	0.117503	5.86679	-0.21088	1.25662	-1.52531	0.528217	1.81399	-0.57732
0.961333	-0.59112	0.461409	2.09908	-0.78686	1.62566	-1.18205	0.447659	1.29471	-0.60251
0.962	-0.45139	-0.7522	1.14601	-0.84458	0.126593	-0.071	0.161115	2.21543	0.256127
0.962667	0.082121	-0.93154	-0.67774	-0.14637	0.199089	-0.86759	0.343009	2.41384	-0.41883
0.963333	-1.20217	-0.36815	3.47561	0.908056	0.174481	-2.2351	0.872001	-3.65915	-1.72371
0.964	-3.66139	-0.92603	-0.00817	-0.45031	2.72854	-1.32838	1.39285	3.05927	-0.23114
0.964667	-5.30765	-1.53632	2.32382	0.967981	3.44015	-1.90006	-0.55493	2.73651	-0.13431
0.965333	-6.02351	-0.10248	2.17989	-0.46724	1.90323	-1.17924	1.19106	1.13365	0.16504
0.966	-5.13449	-0.16906	2.04456	-1.09266	1.54593	-0.95972	0.305065	0.465192	0.168495
0.966667	-3.56952	0.345587	3.53971	0.286399	1.55315	-1.38223	-0.19404	3.71276	-0.3724
0.967333	-3.13984	0.487118	1.87209	0.118376	1.73908	-0.89673	0.531455	2.44563	-0.85641
0.968	-2.923	-1.15834	1.09734	-0.08206	1.99734	-1.11092	0.506325	1.86019	-0.39001
0.968667	-1.79625	0.731576	3.26897	0.900521	1.218	-1.46091	0.130386	3.05317	0.232805
0.969333	-2.70174	1.66911	3.42066	-0.41515	-0.44604	-0.92636	0.455986	2.70672	1.0796
0.97	-3.48728	-1.14882	2.75887	0.764662	2.72123	-1.44846	0.174704	5.26237	0.58464
0.970667	-3.50786	-1.14188	1.83079	-0.57958	2.46807	-0.46562	-0.03952	1.59789	-1.1173
0.971333	-1.21917	-0.99731	3.81262	0.714231	2.40885	-1.86709	0.916423	3.4681	-0.17533
0.972	-1.07793	0.020857	4.51689	0.090661	2.44896	-0.05526	1.54797	3.11517	0.435274
0.972667	-1.83456	-1.13944	1.32998	-0.02605	3.24182	1.17555	1.38278	0.646019	-0.92889
0.973333	-2.05607	-1.88769	-1.73648	-1.09969	2.07533	-0.70076	0.88328	4.44706	0.401288
0.974	-1.83423	-0.48921	2.70497	-0.69755	2.52172	0.08246	1.01801	3.15291	0.857365
0.974667	-2.66731	-1.09394	0.684688	0.177052	3.31799	0.998548	0.725467	1.29504	0.20992
0.975333	-3.9666	-0.65895	1.71416	-0.95502	2.68106	1.61541	0.543131	3.42726	1.32163
0.976	-5.81533	-1.62077	3.81613	-0.32092	1.57321	0.678446	1.3011	-0.38893	0.321565
0.976667	-6.52659	-0.8698	1.42208	-0.91314	2.4878	2.07699	0.761662	2.82626	-0.34862
0.977333	-6.93796	-1.16523	4.27934	-0.26128	2.14604	-0.95608	1.44896	2.82178	-0.4278
0.978	-7.37449	-0.618	4.44931	-0.02772	1.9128	-0.47822	0.353163	2.58976	-0.81383
0.978667	-7.80622	-0.18273	1.65295	-0.42199	2.64169	-1.0034	1.82542	1.75553	-0.9149
0.979333	-6.00877	-0.9719	2.2251	-0.39406	1.97511	-0.98409	0.960321	-0.62294	-0.04699
0.98	-5.85924	-1.01027	4.26876	0.979108	2.71894	-2.19235	0.533034	-0.6275	0.458767
0.980667	-5.22589	0.096177	3.30684	-0.23157	3.13575	-0.83692	1.86932	3.4743	-0.89897
0.981333	-5.81615	-1.12213	0.689908	-0.07164	1.60205	-1.50865	1.89451	3.20247	-0.45494
0.982	-5.43805	0.019659	0.605042	0.554855	1.7631	-1.8644	1.85602	2.70926	-0.75575
0.982667	-4.36496	-0.40797	-0.79449	-2.11921	3.10001	-0.85854	2.07593	0.912764	-0.65167
0.983333	-5.2706	-1.24533	0.71331	-0.04603	2.72945	-1.08878	2.33852	2.08161	0.18797
0.984	-5.03155	-0.95007	-4.50061	-0.09173	3.42732	-2.91858	2.29233	-1.75774	-1.22456
0.984667	-5.23293	0.517417	-0.71574	0.137832	3.71134	-0.54135	2.05251	3.57804	-1.41444
0.985333	-4.7633	-0.21815	0.163595	1.22445	3.42232	0.542858	0.330137	2.22551	-1.5052
0.986	-3.65391	-0.82347	3.19442	-1.11448	2.64738	-0.37291	1.20819	1.20434	-1.22815
0.986667	-3.73227	-1.25007	0.539416	-1.15703	1.75054	0.311518	1.44329	0.741007	-0.9187
0.987333	-3.84242	-1.11556	-0.99782	-1.36978	1.4796	-0.95939	1.55718	3.90911	-1.40259
0.988	-4.0351	-0.78147	-1.19599	-2.00078	1.61345	-2.0098	1.16999	1.71838	-1.34622
0.988667	-4.85929	-0.14646	2.01055	-0.97075	2.86883	-0.9937	1.2124	-0.04677	-1.04982
0.989333	-5.6479	-0.69343	2.41004	-1.39187	1.82303	-1.41388	1.16754	1.88982	-1.60205
0.99	-4.40365	-0.90318	0.180136	-2.03023	2.10997	-0.87798	1.37346	0.568213	-0.2378
0.990667	-5.06432	-0.8058	1.77299	-2.7094	2.57875	-0.96359	0.958065	3.07522	-0.32367
0.991333	-4.47439	0.93003	1.03339	-1.31311	4.83848	-0.78783	1.95928	2.30671	-0.01483
0.992	-5.20854	-0.36688	1.45005	-0.91478	1.6185	-0.24016	1.58057	1.97842	0.199806
0.992667	-3.81277	-0.83694	0.31972	-1.44919	2.73409	0.313028	0.681467	2.76323	1.01308
0.993333	-3.91577	0.851542	-2.12052	-2.93945	3.38423	1.73592	0.718132	0.20232	-0.61134
0.994	-2.8993	-0.10647	-0.904	-3.11754	2.99479	1.0768	1.72373	3.75876	-1.27009
0.994667	-1.72871	-0.55964	-0.51927	-2.29766	0.780605	1.2118	1.28147	2.87194	-0.6947
0.995333	0.107921	0.687595	0.794772	-2.1703	3.13362	3.05611	1.7495	1.16453	-1.00764
0.996	0.605265	-0.11491	0.364444	-2.33363	1.82064	2.95834	1.33595	4.6106	0.690113
0.996667	-1.62353	-0.00124	1.82612	-1.08077	3.71881	3.27871	0.886012	0.841227	0.138374
0.997333	-4.21745	0.207466	-0.72393	-1.09319	3.73017	2.36347	0.855625	1.03854	1.11855
0.998	-6.46192	0.193774	0.505236	-0.66663	4.46134	2.66491	1.047	1.21944	-0.31868
0.998667	-6.21292	0.8008	-0.25534	-2.24316	5.06031	2.45508	1.67332	1.76446	-0.58807
0.999333	-8.15988	0.720497	-0.56153	-0.40567	4.89327	1.53477	1.71704	2.07481	0.316932
1	-7.51405	0.399402	-1.61364	0.822038	2.80131	1.88629	1.15618	1.80686	0.179627
1.00067	-8.08781	0.039904	3.76101	0.011943	2.9624	2.02439	1.04845	1.42068	-0.54342
1.00133	-5.81767	-0.00624	1.48355	-1.19634	2.65429	1.5749	1.4169	1.81554	-0.88376
1.002	-4.1342	0.043725	0.252965	-1.42588	4.20807	-0.30267	1.52361	3.76777	-0.40189
1.00267	-3.62698	0.699008	-0.2728	0.274139	4.17609	1.29129	1.49157	3.53096	0.063049
1.00333	-3.02321	-0.5431	-1.37737	0.687565	3.3447	1.48811	1.05903	0.854635	0.765456
1.004	-3.22386	0.583637	0.376803	0.291099	0.684311	1.33873	1.41021	3.57524	-0.83366
1.00467	-4.15651	0.069421	0.21734	-0.4455	3.72843	1.19785	0.981882	2.40217	-0.41748
1.00533	-4.03599	0.124712	0.118271	-0.65053	3.6956	1.885	1.0955	2.12875	-0.52374
1.006	-4.95008	-0.32229	-2.89192	-0.74025	3.69144	0.557067	0.976332	1.72791	0.294697
1.00667	-5.53347	-0.60758	-0.92761	-0.45167	1.9125	2.65753	1.29492	2.11162	-2.25738
1.00733	-3.86608	0.987748	1.52242	-0.30575	1.93039	1.29963	1.0098	1.8985	-1.94678
1.008	-2.21537	-1.43511	-0.75217	-0.84889	1.67767	1.20358	0.898992	1.46227	0.125169
1.00867	-0.64455	-0.34492	4.75404	0.707272	3.26898	1.21288	1.41237	1.70572	-0.94921
1.00933	-1.89861	1.09806	-0.37369	-0.25034	1.16921	1.7088	0.824689	1.50981	-0.49185
1.01	0.272476	0.919453	1.01918	-1.44787	1.05525	0.914928	0.853824	2.13633	0.162892
1.01067	0.703901	0.85627	0.672548	0.433824	2.12462	1.43891	0.568829	2.32017	-0.7018
1.01133	0.927511	-0.71116	-0.0572	0.16488	0.290367	2.39608	0.986715	2.29937	-0.08453
1.012	-1.60254	-0.73239	0.037273	-1.66634	3.02588	1.43711	1.40033	2.05895	-0.41585
1.01267	-3.28468	-1.45995	1.5528	-1.6863	-2.14937	2.04463	1.29696	0.062055	-0.44878
1.01333	-3.36776	-0.69408	3.48886	-2.07032	2.04213	1.83933	1.16659	4.10518	-0.62993
1.014	-2.16119	-0.55665	-0.13688	-0.45234	-0.63821	0.837262	1.31696	0.252434	0.346749
1.01467	-3.03767	0.471698	0.07889	-1.62649	-0.17006	-1.72237	0.867193	1.73179	-0.46473
1.01533	-0.3525	-0.44722	1.18283	-1.31455	0.322862	1.31773	-0.45382	1.6285	-0.17396
1.016	1.63596	0.586058	2.24363	-1.19925	-1.02742	2.14971	0.592492	2.96351	0.995582
1.01667	0.85814	-0.96021	4.38601	-0.43387	-0.86756	2.532	0.285754	1.38779	0.990038
1.01733	1.63693	-0.46049	-0.65181	-1.69277	0.35328	2.82569	0.114727	0.694648	-0.41475
1.018	1.05767	-0.36572	-1.6572	2.02456	-0.87264	1.49941	1.23089	4.09088	-0.28771
1.01867	0.910042	0.538326	3.74488	0.350247	-1.4029	2.33132	0.380397	2.56867	0.880555
1.01933	1.28449	1.07931	3.0034	-2.09335	-1.50119	1.63333	0.222557	1.82536	0.483547
1.02	2.12691	0.444537	0.784114	0.006389	-2.66944	1.96704	0.558956	1.7602	-0.86229
1.02067	1.91389	0.451442	1.67174	-2.01254	1.24909	1.08287	-0.00756	2.62804	0.503978
1.02133	0.938677	0.658621	1.17075	-2.67239	0.340419	1.08984	-0.26166	2.43769	0.548668
1.022	0.240418	-1.09969	3.47835	-1.36119	-0.26345	0.845633	-0.16905	2.0102	0.298884
1.02267	-0.19988	-0.84626	2.98994	0.142475	0.118033	1.09662	0.508059	1.83749	0.290571
1.02333	0.301123	-1.43227	0.760706	-1.94895	-1.16247	0.995307	0.403211	0.919848	-1.48162
1.024	1.03984	-0.514	1.60409	-0.3196	-1.20565	2.39108	-0.49724	1.54112	-0.65497
1.02467	0.803611	0.432515	3.80976	-1.96304	-2.44633	1.25383	0.146879	0.887879	0.351379
1.02533	0.14899	-1.55093	3.51807	-1.99187	-2.71435	1.21677	-0.05692	-0.31186	-0.69594
1.026	-0.50161	0.500497	3.87513	-0.75034	-0.86026	2.30965	-0.08106	2.2875	-0.50131
1.02667	-1.39855	1.22603	6.93506	0.864078	-1.51805	1.73001	-0.4184	1.78765	0.209606
1.02733	-0.52565	0.366291	-0.03462	0.279576	-2.7305	1.2223	-0.10689	3.81639	0.107503
1.028	-0.24356	-1.07174	1.40163	0.754697	-0.93172	1.93829	-0.05778	1.61701	0.623161
1.02867	0.004699	-0.03939	3.61797	-1.85615	-0.62208	0.589581	-0.27846	1.31077	-0.18874
1.02933	-0.29741	0.722023	0.876954	-0.48555	1.14836	1.09085	0.341437	0.839616	0.211871
1.03	-0.11871	0.139361	2.45437	-1.05456	-2.22444	0.707588	-0.76451	1.01134	-1.03687
1.03067	2.30116	-0.05017	5.52189	-1.76134	-0.99551	2.50577	-0.24099	-1.11797	-0.51984
1.03133	2.23173	-2.00986	1.77318	-0.0417	-1.48701	1.89067	-0.76045	2.62051	-0.44263
1.032	2.51092	-2.0985	2.26676	-1.42807	-2.59007	1.85038	-0.39756	3.89955	0.340749
1.03267	2.8992	-0.9081	0.022037	-1.75461	-0.37163	2.14178	0.479277	3.49277	-0.10001
1.03333	4.13905	0.060908	2.15572	-2.79143	-0.45898	0.636165	-0.49565	0.399634	-0.33152
1.034	5.53074	-0.4973	0.649586	-2.50488	-0.35099	1.01406	-0.37967	1.19677	-0.10216
1.03467	4.91681	-0.07908	0.865495	-1.96935	0.544536	1.28405	-0.36405	0.187642	0.457738
1.03533	4.40332	1.06326	1.77564	-0.7922	0.226841	1.03129	-0.32453	0.789216	0.664591
1.036	4.36832	0.176511	2.02263	-0.77587	-2.20799	1.43994	0.050401	2.52165	-0.2407
1.03667	6.03254	1.01634	2.38095	-0.20683	-0.22915	0.67018	-0.20891	1.84328	-0.18388
1.03733	4.638	-0.25058	4.02754	-0.14411	-0.53904	0.651232	-0.39395	3.16365	1.87973
1.038	2.91289	0.1114	6.52677	0.874412	-1.77891	1.51495	-0.09511	1.7405	0.154384
1.03867	1.50558	0.521333	2.33341	1.24814	-2.6052	0.483182	-0.4617	0.062751	0.269049
1.03933	2.00367	-1.12182	5.9397	-1.57921	0.784626	2.71348	-0.39012	0.116072	-0.02536
1.04	1.07293	-0.30538	2.13406	-0.84841	-0.0905	2.75099	-1.4917	1.13878	0.809544
1.04067	0.406551	-0.33513	1.60045	-1.11144	0.077499	2.74289	-0.88315	1.86768	0.683349
1.04133	0.615077	0.171736	1.26324	-1.61516	-1.39436	-0.0191	-1.71827	0.634091	0.711571
1.042	-0.13798	-0.21021	-1.45783	-2.49326	1.54055	0.631734	-1.41725	0.517849	0.575874
1.04267	1.23904	0.54163	0.30966	-1.15645	0.129226	1.4162	-1.72883	3.53967	0.717949
1.04333	-0.18839	-0.27987	-0.80728	0.841775	0.083583	0.941722	-1.30211	0.24776	0.249682
1.044	-0.70762	0.699959	-1.7999	-0.26469	0.237311	1.73872	-1.27935	2.93521	-0.07984
1.04467	-2.87958	-0.45839	-2.50479	2.7602	1.07763	1.12294	-0.72913	4.30747	-0.61505
1.04533	-0.86875	0.614066	0.836409	1.21858	0.29449	0.137713	-1.51834	2.00625	0.435503
1.046	-1.42745	-0.47077	-0.2642	3.89497	0.228486	-0.14969	-0.50712	-0.68246	-0.81927
1.04667	-1.29105	-0.89305	2.19752	2.06445	1.5623	-0.7612	-1.36425	3.94873	0.028531
1.04733	-1.98995	-0.6414	-1.28224	1.4643	-0.0674	-1.70505	-1.27267	1.70537	0.085654
1.048	-0.22644	-0.49362	4.07036	1.39693	0.285837	-2.77176	-1.72716	1.01331	-0.1676
1.04867	-2.30623	0.850005	0.149651	0.336471	0.859594	-0.967	-1.71443	1.13444	-2.003
1.04933	-1.8562	0.925635	1.33254	0.630497	-0.39227	-2.36999	-1.23162	1.51917	-1.72418
1.05	-1.68523	-0.31916	-0.57685	0.330387	0.749247	-0.85154	-2.00196	1.52643	0.947851
1.05067	-2.46719	1.96082	0.856055	-0.34854	1.79234	-1.39258	-1.94685	1.10224	-0.00863
1.05133	-2.41201	-0.57433	3.54278	-0.65119	0.735596	-2.14594	-1.07949	5.70437	-0.1638
1.052	-2.92165	1.4749	1.52867	-1.42568	2.10739	-1.20516	-1.46932	0.430828	-0.24856
1.05267	-1.8965	-0.4195	2.96027	-1.60627	1.46653	-1.75646	-1.98484	2.1443	-1.1511
1.05333	-3.76995	0.819893	0.612382	-1.88037	-0.78922	-0.93856	-1.87141	3.76974	-0.38544
1.054	-2.5752	0.04242	1.29338	-2.72689	0.335919	-0.68474	-1.5062	0.099034	-0.87743
1.05467	-4.64034	0.461837	5.34171	-1.70995	-0.0584	-1.66309	-0.15031	2.31993	-0.96597
1.05533	-4.78345	-0.28908	1.76408	-2.7116	1.4005	-2.22239	-0.61953	0.994185	-3.36328
1.056	-6.50164	1.66265	0.915411	-2.69267	0.982658	-2.9462	-0.73434	1.63678	-0.52151
1.05667	-5.08854	0.248584	3.20167	-2.51067	0.101276	-2.93943	0.898613	0.609714	1.05052
1.05733	-4.01204	-0.35028	0.236189	-1.45953	0.379633	-3.37556	0.928139	4.56485	-0.63428
1.058	-4.26618	0.810398	0.645098	-2.55345	-0.5459	-4.28781	1.0755	0.69024	0.343013
1.05867	-3.85768	0.885101	0.910755	-0.57606	0.206438	-3.3838	1.31292	1.36297	-0.87294
1.05933	-4.0168	0.794648	1.45324	0.073561	-0.52155	-4.02753	0.382065	3.02867	0.032297
1.06	-3.05615	0.127829	0.608135	2.11559	1.42363	-3.89439	0.383102	1.89648	-1.93502
1.06067	-2.93731	0.269244	1.78801	2.21825	0.952897	-5.5153	0.439374	0.281854	-0.08313
1.06133	-1.52367	0.209778	1.86746	-0.20597	0.880157	-4.63935	-0.52918	-2.11621	-0.90272
1.062	-1.29902	0.159	0.100826	0.284014	0.173625	-3.84105	-0.36007	3.23946	-2.09928
1.06267	-1.39624	0.344341	-0.8426	0.245478	1.81861	-2.98404	-0.42581	0.579351	-1.44807
1.06333	-1.51083	-0.91402	1.63945	-1.8346	3.12737	-3.05039	-0.35161	0.329636	-1.44203
1.064	-1.50177	-1.41307	0.798285	-0.66221	2.48961	-1.05747	-0.49104	0.254858	-0.28271
1.06467	-0.28229	-1.00783	0.987046	1.83841	2.05152	-1.04185	-0.39811	0.814902	-0.11861
1.06533	-0.0413	-0.62583	-0.01494	1.94473	1.02193	-0.87335	-0.17124	0.363068	0.698835
1.066	0.765694	-0.4477	1.14029	1.06581	0.215342	-4.04518	-0.75389	0.330679	-0.71057
1.06667	0.924023	1.19272	1.58622	1.36491	-0.21702	-2.83612	-1.02419	2.4048	-0.2992
1.06733	0.635152	-0.76477	-1.34753	2.50448	1.11322	-1.19078	-0.19025	-1.16439	1.16186
1.068	0.659089	-0.35561	3.86967	-0.34784	2.53924	-1.19863	-1.08772	-0.14885	1.2827
1.06867	-0.02032	-0.66451	0.437447	0.175135	2.21857	-1.55595	-1.16864	-1.28418	1.01438
1.06933	-1.20303	0.323098	3.32646	1.57659	3.70608	-0.64473	-0.20655	-2.04873	-1.65406
1.07	0.966549	-0.89246	1.2891	-0.19823	1.92088	-0.23754	-0.51995	-1.13412	-0.44459
1.07067	0.646314	-0.93698	3.46754	1.40282	2.22825	-2.86241	-0.12555	2.1818	-0.21534
1.07133	1.0945	-0.92423	4.35527	0.114455	1.11378	0.091565	-1.15897	1.60206	0.200854
1.072	0.01658	0.207724	3.15275	-1.54307	2.1703	-2.02362	0.210716	1.05476	0.122452
1.07267	1.39763	-1.05152	0.427749	-1.00222	2.29701	-1.29167	-0.65922	-1.33381	-0.66348
1.07333	2.66037	-0.06145	-0.91763	-2.43629	1.28261	-2.00423	-0.82038	1.65155	0.3489
1.074	3.73164	-0.06507	-0.64273	-2.98505	-0.22257	-0.68505	-0.55106	1.4336	0.327314
1.07467	1.65082	-1.16182	1.74939	-1.75392	1.26543	-1.90555	-0.02072	0.494268	0.602777
1.07533	3.3279	-1.38497	-2.70219	-1.14876	2.39953	-1.40755	-0.41169	0.430687	0.061349
1.076	1.6057	-0.59401	3.99175	-0.75097	2.69286	-0.14451	0.497029	0.324189	0.26196
1.07667	3.03304	-0.06505	1.40718	0.69698	2.46405	-1.81397	0.416434	0.787754	0.840284
1.07733	3.00414	-1.13919	2.42178	0.316144	3.50669	-1.21694	0.431242	0.821548	0.456945
1.078	1.3655	-0.94138	1.63001	-0.94822	2.17813	0.196015	-0.54082	-0.18042	-0.13463
1.07867	0.557951	-0.25211	0.534191	0.180485	2.04527	-0.34633	-0.75604	-0.15818	-0.23289
1.07933	0.488212	-0.53323	0.181763	-2.02354	1.4311	1.55	-0.14151	-1.22865	-1.54632
1.08	-0.25456	-1.45862	3.28195	-0.12114	1.09655	1.17131	0.843458	1.9046	-1.09569
1.08067	-0.41309	-2.26263	2.25628	0.39796	1.32287	-0.65897	0.366013	1.81867	-1.00983
1.08133	-1.93624	-0.7677	0.422429	-0.38591	1.83821	1.7165	1.01605	-1.07711	-1.45016
1.082	-3.01685	-1.17088	2.31091	-0.17029	1.3908	1.53895	0.37913	-0.56493	-1.03092
1.08267	-3.31957	-0.66432	0.815805	-0.13237	2.98982	2.13193	-0.3183	0.043864	-2.18814
1.08333	-3.78778	-0.42968	1.40474	-0.60469	0.135056	1.08084	0.367951	2.22625	-1.63065
1.084	-3.6358	-1.74808	0.189022	-1.70199	0.079087	-0.84888	-0.10462	2.64482	-1.5858
1.08467	-2.76403	-0.79116	2.03771	0.046361	2.29139	-1.90286	1.40243	2.53766	-1.01554
1.08533	-2.00859	-0.37795	1.61337	-0.43708	0.778356	0.920435	0.792646	1.62431	-1.03392
1.086	-2.71193	-0.52136	-0.02537	0.27077	0.427886	0.58799	1.0241	0.073985	-0.9587
1.08667	-1.2736	-1.1648	1.78262	-2.3086	0.568509	-0.15885	0.897283	1.05886	-0.77784
1.08733	-2.2834	-1.14061	-2.94529	-1.5762	-0.33787	-1.06412	0.644706	0.661687	-0.70501
1.088	-2.91368	-0.45128	-0.40947	-0.78914	-1.93584	-1.66748	0.395868	-0.37402	-0.30431
1.08867	-2.80431	-2.41932	1.11267	-0.57048	0.484447	-0.3071	0.405475	0.829561	0.345717
1.08933	-3.44196	-0.33795	-1.11966	-0.43726	0.072034	-0.67066	0.531976	-0.08266	-0.15841
1.09	-2.33242	-1.02757	1.2167	-0.19405	0.585441	-1.17512	0.996993	0.609496	-1.96676
1.09067	-3.61879	-1.64324	1.01405	1.03866	1.82237	-0.04766	0.56944	-0.69891	-0.6052
1.09133	-3.82163	-0.96886	2.38927	0.38164	-0.38735	0.023636	0.610976	0.140164	0.15886
1.092	-5.56444	-0.09116	-0.01475	-0.24525	0.697715	-0.66032	0.77083	-1.22466	-1.22974
1.09267	-4.74135	-1.33432	2.60665	-0.6977	-2.09958	0.529271	0.961287	-4.98123	-0.87255
1.09333	-4.64461	-1.56588	-0.12396	-1.01973	-1.55384	-1.04737	1.38708	0.293802	-0.37855
1.094	-4.2468	-1.17871	0.288471	-2.50158	0.451429	0.280065	1.40619	-2.03469	-1.17695
1.09467	-6.06054	-0.27454	-0.39785	-1.1496	0.186502	-0.08921	0.851873	1.94725	-1.1931
1.09533	-5.3945	-0.38547	-0.90773	-0.16994	-0.26963	-0.00237	1.35328	0.455483	-0.32493
1.096	-6.29371	0.184269	1.26706	-2.06021	0.310253	0.41212	0.610394	-1.73703	-0.3238
1.09667	-8.16415	-0.69162	0.359398	-1.37843	1.05489	0.775195	0.649543	1.73021	-0.88427
1.09733	-11.1287	-1.3464	-0.39105	-0.80883	0.304256	0.143175	1.44899	1.60578	-1.87361
1.098	-9.45685	0.286592	-1.85546	0.013589	0.775494	-0.17872	0.628857	1.30865	-1.28969
1.09867	-10.4751	-1.23996	4.2646	-0.29769	0.304005	-0.52748	0.227179	1.48433	-0.55272
1.09933	-6.97707	-0.56019	-1.37841	0.102794	1.23279	0.032131	0.448502	3.14186	0.234876
1.1	-7.90527	-1.21475	-1.16698	0.16749	0.012332	0.254328	1.12834	0.55328	-0.39256
1.10067	-7.24502	0.00219	0.530064	0.07546	-0.29977	-2.64892	0.061425	-0.05807	-0.41786
1.10133	-8.73592	-0.41246	0.08396	-0.58114	0.789139	-1.02836	0.397793	0.634596	0.225467
1.102	-7.89426	-0.21788	-0.84155	-0.10649	-0.85132	0.693226	0.548369	0.738267	-0.48702
1.10267	-7.42899	-1.24452	-0.20659	-0.83778	0.916091	0.06598	-0.03514	2.34191	-1.81333
1.10333	-7.34996	-2.33131	-0.47309	1.24805	0.536801	-0.45666	-0.63384	0.27693	0.169486
1.104	-7.36627	-1.08411	2.10111	0.386042	2.69849	-0.69497	0.213169	-0.23884	-1.2712
1.10467	-7.02119	-2.10776	1.98546	0.609868	1.68565	-0.8113	-0.18792	2.644	-0.38281
1.10533	-6.87871	-0.71711	0.753566	2.92987	0.855825	-0.62149	0.605425	1.96556	-1.3583
1.106	-9.82552	-1.47424	0.491658	2.79503	-0.71059	-0.30614	0.171944	2.96456	-0.25958
1.10667	-10.1291	-0.8059	0.17283	1.77043	0.929504	-1.85667	0.975967	0.055817	-0.65842
1.10733	-11.0996	-1.43464	-1.12004	2.36957	0.519163	-1.23306	0.383369	-1.51123	-0.70331
1.108	-10.704	-0.32736	-0.47087	1.44704	0.286107	-1.83508	1.39773	-0.00677	-1.5924
1.10867	-11.0533	-1.48298	-0.84975	2.63601	-0.21702	-4.0093	1.5817	-0.46582	-3.25259
1.10933	-10.2796	-1.3323	-0.68587	1.66828	-0.05802	-1.89012	1.16165	1.16431	-0.70766
1.11	-11.5939	0.225	-0.33077	2.69101	0.673779	-2.31268	1.25464	0.32113	-0.35541
1.11067	-8.54592	-0.02283	-1.94608	1.98764	1.71157	-2.19123	1.12381	0.672486	-1.37648
1.11133	-9.41982	-1.01779	0.849086	3.74172	1.90998	-2.30946	1.21488	-1.02535	-2.31478
1.112	-6.80305	-1.1473	0.346453	3.84161	1.27778	-0.53628	1.77031	-0.10215	-1.16805
1.11267	-7.58024	-0.34437	1.74099	1.69916	0.762977	-0.17215	1.17741	1.01653	0.307723
1.11333	-8.15388	-0.26842	4.02192	3.01927	-0.91783	-0.76384	1.27105	1.1062	2.75e-05
1.114	-8.50109	-0.15132	2.31412	2.86701	2.70204	1.1502	1.29808	0.217836	-1.88718
1.11467	-9.42921	-0.52243	0.528108	1.1177	0.412589	1.87347	1.47718	2.8911	-1.22418
1.11533	-9.65559	-0.4782	2.74658	2.50741	0.136583	0.032799	1.36469	-0.46974	-2.25717
1.116	-9.69468	-0.442	2.50258	3.57193	-0.36807	-0.08368	0.202061	1.01892	-2.0587
1.11667	-8.23516	0.113305	2.0467	4.4302	0.962969	1.0751	1.48328	0.327461	-1.72767
1.11733	-8.73112	-1.90744	1.28668	3.36941	0.295562	1.50028	0.645728	1.37686	-1.7462
1.118	-8.30159	-0.18477	-0.76222	1.91926	0.732309	0.745279	0.88414	-1.94845	-1.06063
1.11867	-8.93973	-0.15882	1.65217	1.5565	1.99496	1.01926	0.132678	-0.22133	-0.63136
1.11933	-8.17037	-1.4489	3.2129	0.935811	1.17383	0.230405	0.21849	0.609851	-0.49068
1.12	-8.75071	-2.26845	1.77612	0.388765	1.13411	0.21806	0.666486	-0.70437	-1.77291
1.12067	-7.61408	-0.83373	1.21953	2.20678	1.51425	1.24419	1.1068	-0.94166	-3.72656
1.12133	-8.13316	-1.34793	0.416622	2.72884	2.62873	1.71781	1.02563	0.125674	-0.9139
1.122	-7.94199	-0.11905	-2.14974	3.16542	2.41668	1.10251	0.822911	-0.34137	-0.81378
1.12267	-10.5955	-0.09307	0.487019	4.74007	0.834305	1.48999	1.17514	0.707486	0.649092
1.12333	-12.2316	-1.21248	-1.74932	3.98977	2.09537	1.60783	1.54749	-0.75925	-0.83615
1.124	-15.3149	-1.56218	0.294558	1.09115	2.20072	1.47795	0.83139	0.531003	-0.83336
1.12467	-14.43	-0.578	1.01443	2.75966	0.632602	1.85591	1.12145	1.83783	-0.26741
1.12533	-13.7977	1.0967	0.065886	1.06891	2.12238	1.35165	0.469494	0.181966	-2.40779
1.126	-14.1397	1.39441	-0.50703	1.60964	0.266425	1.25619	1.92372	-0.16985	-2.39839
1.12667	-9.95509	0.073943	-0.53781	3.77846	-0.63748	0.480788	1.69802	0.187146	-1.05684
1.12733	-4.91042	-0.03531	0.450154	2.23747	-0.11864	-0.04997	2.21178	-0.16154	-0.57902
1.128	-4.39803	-2.4891	-1.0955	2.71906	0.095593	0.572209	1.95143	-0.06006	-1.10379
1.12867	-4.30234	-0.24245	2.52771	3.06516	0.555477	0.489009	1.41323	-0.29598	0.832922
1.12933	-2.35307	-0.52651	0.345472	4.04707	2.20999	-0.25714	0.397121	-0.7995	-0.32436
1.13	-2.57822	-1.20316	0.8871	2.29849	1.30864	0.575386	2.74042	1.2622	0.428416
1.13067	-2.08583	-0.33098	2.67724	3.70671	1.06981	-0.63508	1.74788	0.396509	-0.93043
1.13133	-3.63578	-1.35522	1.97134	1.68002	-1.08624	1.2534	1.9932	-1.12356	-1.33055
1.132	-2.68472	-1.09223	0.668214	0.75264	0.158022	1.57218	0.849581	-0.12222	0.176219
1.13267	-4.01351	-0.11441	-0.13845	1.4051	1.35764	0.779432	1.16182	1.79939	0.423489
1.13333	-2.30416	-0.90298	0.261792	1.6238	-0.23194	0.057738	1.30374	0.513486	-0.46334
1.134	-2.05343	0.538041	-1.42068	0.785054	2.15819	0.586816	1.93404	1.57868	0.148465
1.13467	-2.59441	-1.07355	1.97264	2.42466	1.53572	1.56352	2.02002	-0.14611	0.917497
1.13533	-4.70415	-0.7494	2.57468	3.12527	3.22464	0.870708	1.73297	-0.84258	0.243727
1.136	-7.32341	-0.74128	0.436326	2.14982	1.16114	0.778689	1.9023	1.26627	-0.74082
1.13667	-7.66667	-0.55243	1.54089	0.548866	2.21799	0.640389	1.34554	2.24968	-0.9421
1.13733	-7.178	0.323444	0.073444	2.70518	1.68133	1.31247	1.70815	-0.63853	0.635819
1.138	-7.87464	-0.56994	-1.34354	0.738961	3.39621	0.391047	0.825014	0.379159	-0.56442
1.13867	-8.66439	-1.50716	1.46395	1.80903	1.37072	0.02751	0.96445	-0.74776	-0.20421
1.13933	-3.91471	-1.63191	3.09335	1.24462	2.14422	0.410895	-0.00108	2.87305	0.942165
1.14	-3.5361	-1.00572	2.0479	0.872459	2.54756	0.169308	-0.18884	-0.94284	0.108893
1.14067	-1.64346	-0.30781	4.1532	-0.29179	1.78004	-0.1012	1.28021	-0.77109	-0.35654
1.14133	-2.1457	-0.39643	3.33057	0.262092	2.08492	0.352063	1.3755	0.910842	-1.15237
1.142	-1.22314	-0.14142	1.13373	-0.73917	1.55313	0.750773	1.33142	0.705267	-2.55397
1.14267	-0.0584	1.55181	1.56234	-0.37616	0.131067	0.689349	1.83841	1.50763	-0.51138
1.14333	-0.81481	0.476804	0.897936	-1.81304	1.39189	1.62434	1.21231	-0.17538	-0.58258
1.144	-0.47323	-0.25358	-0.14536	-2.3352	-0.02205	0.739067	1.02786	1.11219	-0.912
1.14467	-1.85344	1.80689	0.81754	-1.76475	2.14377	0.659669	0.904999	1.61543	-1.16604
1.14533	-1.32563	0.070712	0.810232	-0.01146	0.360527	1.36094	1.29798	0.621537	-1.39773
1.146	-1.97372	0.561514	-0.44844	-2.72164	2.26505	-0.48652	1.96685	1.53368	-0.56317
1.14667	-1.07338	0.179148	1.31044	-1.5348	2.32398	1.23985	1.31676	-0.74084	-0.16547
1.14733	-3.21766	-0.1682	-0.63864	0.169732	1.15229	1.52025	1.37883	-0.84237	-1.19248
1.148	-4.6153	-0.31282	1.2977	-1.63344	1.74958	0.372317	1.99959	-1.21706	-0.89398
1.14867	-3.79423	0.992871	1.00443	-0.98212	2.51628	-0.0819	2.31249	0.621602	-2.03455
1.14933	-3.25031	-0.24323	2.38206	-0.71934	1.33493	0.887186	1.69454	-0.98206	-1.46705
1.15	-3.27106	-0.39775	1.31084	-0.49921	1.33147	-0.17086	2.50946	1.37871	-1.36177
1.15067	-2.36395	0.676772	2.85299	-0.75194	2.66524	0.201842	2.27048	0.463266	-0.47393
1.15133	-4.12022	0.152225	0.515306	0.867162	1.06402	0.969791	2.91555	-0.62545	-1.12856
1.152	-3.59608	1.35467	1.27938	-1.12275	3.57852	1.45189	1.63465	2.29213	-0.20374
1.15267	-5.54081	-1.06075	-0.54742	0.271536	1.29889	0.755456	0.960078	3.74837	-1.3212
1.15333	-6.2569	0.731906	-0.90298	-0.77094	2.44975	0.789478	1.48609	0.143775	-1.3099
1.154	-6.58693	-0.36509	1.89187	0.06169	2.38961	-0.5428	1.41937	0.043939	0.077301
1.15467	-7.19042	0.786093	-1.2761	-0.46835	2.64555	-0.25072	1.47715	-2.21087	-1.21894
1.15533	-6.06093	0.499217	0.507508	-0.18069	2.4421	-0.74382	1.71209	-0.64655	-0.6247
1.156	-5.46853	0.784986	-2.08654	-0.23041	1.52138	-0.04544	0.722797	-0.62675	-0.18614
1.15667	-5.33311	-0.5888	-3.59095	-0.7742	2.05204	0.974007	0.898613	-6.2899	-1.55926
1.15733	-5.03904	0.018775	-0.38444	-0.02389	2.53092	-0.37663	0.80211	2.7875	-0.90433
1.158	-3.55581	-0.19499	-0.91524	-0.61255	1.96177	-0.52223	0.635398	-2.63674	0.414154
1.15867	-2.90998	-0.95717	0.943167	-0.00994	0.98561	-0.29131	1.15563	-0.82969	-0.80934
1.15933	-1.43852	-0.21175	1.27245	1.38115	2.20287	-1.1412	1.35074	2.12021	-0.92493
1.16	-2.66491	-0.80473	3.75259	1.17086	2.92657	-0.19678	0.714758	1.26071	-2.09303
1.16067	-0.8062	-0.64041	1.41373	0.165915	1.88314	0.831435	1.53693	1.32376	-2.75232
1.16133	-3.58265	-1.51944	0.39132	1.44305	1.88638	-0.7127	1.44049	-0.09081	-2.04252
1.162	-1.85473	-1.07047	5.10723	0.181868	2.15344	-0.63523	0.801912	1.80586	0.144751
1.16267	-2.17088	-0.31956	3.22459	0.496162	1.27734	0.91455	1.9165	-0.76251	-1.21749
1.16333	-1.67187	0.191646	4.9599	0.613131	1.4938	-2.02505	1.30821	-0.57055	-1.55845
1.164	-3.65367	-0.89266	-0.06465	-0.54062	3.11212	-0.79137	1.29001	0.449384	-2.145
1.16467	-4.35432	-1.39394	2.74122	0.339101	3.24259	-1.02915	2.41695	0.37875	-0.78137
1.16533	-3.69654	-0.42627	0.165727	0.202202	2.33642	-0.20056	1.64482	1.9835	-0.71969
1.166	-3.2688	-0.36614	1.64028	0.649558	2.20504	-0.70166	1.00659	0.997526	-1.31651
1.16667	-2.15901	-2.64097	-1.88593	-1.84748	0.747485	1.72507	1.38899	-1.76355	-1.39548
1.16733	-2.55786	-0.76883	0.186789	1.02238	1.64494	0.776702	2.20379	0.646129	-2.31835
1.168	-1.9528	-0.4963	-0.25554	0.578948	2.87717	0.166198	1.32737	0.435067	-1.13778
1.16867	-3.99471	-0.69381	0.85017	1.30535	3.16909	0.888436	1.98967	0.79939	-1.31562
1.16933	-3.47899	0.025779	0.820329	1.37748	0.995755	0.975718	1.94842	-0.65308	-2.0873
1.17	-3.71934	-1.77639	4.14945	2.89654	1.93938	-1.10541	1.52865	-0.28322	-2.38778
1.17067	-4.50567	-1.78896	1.85469	0.461957	1.49447	-1.20313	1.2188	-0.41861	-2.3492
1.17133	-4.89202	-0.8124	5.0297	2.18065	3.71539	-0.11685	1.62428	-1.83158	-1.62078
1.172	-2.73931	-1.27416	3.87745	0.638083	2.74211	-0.70077	1.10559	-0.36656	-0.35707
1.17267	-2.97283	-1.27552	0.582821	3.50278	4.58718	-1.54284	0.73751	-0.1276	-0.41811
1.17333	-1.82003	-1.40928	0.351129	3.61393	1.19001	1.15719	0.907446	1.34128	-1.65589
1.174	-1.94211	-0.66617	2.14636	2.56067	1.38995	-0.27898	2.07613	0.870767	-0.7387
1.17467	-1.42595	-0.74844	3.50612	2.23159	1.87238	-0.84393	0.666332	-0.38438	-1.08813
1.17533	-1.61555	-1.88776	6.74239	2.42996	2.83876	-0.79716	1.81989	1.21724	-0.11686
1.176	-0.37766	-1.32691	3.5059	4.29311	1.17899	-0.54204	1.45005	1.43544	0.008956
1.17667	-0.17477	-0.30981	1.05384	4.53761	0.234501	1.27213	0.254799	0.996872	-0.55966
1.17733	-1.72547	1.06819	-0.35493	3.13504	1.17442	1.32489	0.532836	1.04792	-0.15608
1.178	-1.00088	0.829153	-1.82281	3.77682	0.160036	0.742869	1.4409	1.80652	-0.65863
1.17867	-2.79236	-0.0995	3.03727	2.35003	1.89581	0.303615	1.78193	1.86695	-0.9387
1.17933	-0.81173	-0.74937	-0.46257	3.70095	1.13345	-1.45849	2.09364	0.959713	-1.12349
1.18	-0.85478	-0.57111	2.97816	3.09488	1.60285	2.15609	1.82431	0.736922	-0.62812
1.18067	1.28983	0.027183	2.67813	2.20957	0.133207	1.87651	1.70232	1.22008	-0.91858
1.18133	0.05745	-0.11749	-0.11353	2.66748	1.17442	1.4406	1.30028	2.62241	-0.67373
1.182	0.1707	-0.11874	-2.05471	3.35336	1.09393	0.114987	1.92778	2.09182	-1.43098
1.18267	0.364418	-0.03477	2.30045	3.04869	1.27416	1.8071	2.06658	0.513519	-0.91675
1.18333	0.241327	-0.66731	-1.22493	2.61589	-0.0447	-1.25823	1.89805	1.44226	0.643444
1.184	-2.69884	-0.04167	2.72066	2.70447	2.297	1.89945	2.17691	-2.39468	1.23631
1.18467	-2.78182	-1.36983	-0.00381	1.73513	1.39727	1.56419	1.04835	3.22956	0.892755
1.18533	-4.3781	-0.18099	3.09545	0.145985	0.841775	1.18566	1.74486	0.362111	0.413283
1.186	-4.65934	-0.90479	2.14968	-0.36808	0.6607	0.776894	0.952931	2.89715	1.00377
1.18667	-3.52252	-0.7497	0.867187	-1.2296	1.59363	0.257074	1.62281	0.495629	1.47301
1.18733	-1.51352	-0.28974	-0.05944	-0.56046	-1.15223	1.49933	1.60689	2.38552	-0.275
1.188	-0.58516	-1.12818	-1.31899	1.37169	1.4316	1.93266	1.41867	-0.86465	-1.38721
1.18867	-1.39851	1.50345	3.14204	0.010835	0.535136	-0.30938	1.44868	3.78233	-0.85051
1.18933	-1.9479	-0.95449	1.31573	-0.34293	-0.53791	-1.39652	0.241315	1.08283	-1.75738
1.19	-1.20839	-0.63926	1.17744	-1.64114	-0.23579	-0.86523	0.76035	5.58437	-0.86815
1.19067	-2.76903	-0.59223	1.94432	-2.0044	0.788472	-1.43165	0.813188	-1.25045	-1.46933
1.19133	-5.08265	-0.87594	2.63424	-0.55248	0.33864	-0.53709	1.08085	1.6976	-1.26065
1.192	-4.50384	-1.53147	3.15656	2.76762	-0.69917	0.140555	0.909057	1.03858	-1.83924
1.19267	-3.92113	-1.01575	3.06377	0.971228	-0.31773	2.20298	0.866064	2.53269	-1.51328
1.19333	-4.13939	-0.9751	3.58161	-0.86797	0.944692	1.62423	0.721875	0.078363	-0.53731
1.194	-3.55684	-0.10894	1.51817	-0.13652	1.06285	2.21599	1.3373	1.64897	-1.51233
1.19467	-1.74152	-0.39175	2.81835	0.097459	-0.0627	2.60795	1.15718	1.66636	-0.70544
1.19533	-1.47275	-1.64251	0.808859	-3.43897	-0.35837	3.06704	1.2451	-0.24422	-1.48951
1.196	-0.47254	-0.42519	2.41994	-1.49306	0.386647	3.1194	1.3344	1.21372	-1.37407
1.19667	-0.84844	0.092285	2.2825	-0.96652	0.197227	1.9639	2.22241	2.27019	-0.76067
1.19733	-0.15277	0.090492	1.32159	-0.34199	0.465976	1.02117	1.51008	2.59902	-1.90477
1.198	-0.8867	-1.56377	3.02829	1.13988	-1.40296	0.240158	1.05023	0.275419	-0.6556
1.19867	-0.04338	-0.24021	1.26402	1.29291	-0.59762	0.414607	2.52455	-0.77309	-1.14174
1.19933	-0.47852	-0.19863	3.60171	0.8817	-1.24029	-2.00515	2.1574	-0.12699	-0.46746
1.2	-0.45175	-0.042	-0.58108	1.92897	-0.69224	0.232015	1.70646	2.11969	-1.13242
1.20067	0.390463	0.512066	0.38614	1.24859	0.604242	-0.44695	1.47618	0.966483	-1.08981
1.20133	-0.22268	-0.31526	1.76728	2.80838	2.54297	2.98745	0.500884	1.87006	-1.82999
1.202	0.992125	0.164634	1.36891	2.37092	0.615691	1.27461	1.09862	-0.18641	0.443101
1.20267	0.515167	-1.87194	0.268164	1.55041	-0.3581	2.09252	0.908199	1.29009	0.493792
1.20333	-0.93704	-0.16268	2.3204	0.297956	-0.76627	2.76192	1.1249	-0.47508	-0.18816
1.204	-0.46529	-1.067	-1.68578	2.39281	0.349706	2.90902	1.28957	-2.53615	-0.61615
1.20467	1.12381	0.585579	1.54098	0.955036	0.744139	4.23873	1.22166	0.117553	-0.53008
1.20533	1.04609	-0.07539	0.895891	3.4856	-1.99703	2.85421	0.385833	1.90449	-0.26857
1.206	0.086361	-0.54911	0.734793	2.78146	0.746407	2.2044	-0.44411	-1.68764	0.887049
1.20667	-0.77521	0.951826	0.2405	-0.66137	-2.14033	1.97917	0.844785	-0.83684	0.825391
1.20733	1.53708	-1.10493	3.89983	-1.76285	-0.69149	0.611245	0.711919	-0.64874	-0.79457
1.208	1.61491	1.11586	0.623725	-0.75602	-1.88818	0.47091	1.02808	0.136306	0.977194
1.20867	2.58635	0.528792	2.39245	0.934668	0.440804	0.534955	0.980175	2.05121	0.435465
1.20933	0.349879	-1.23467	3.069	2.57457	-1.50855	-0.04941	1.04601	-1.35904	-0.38631
1.21	-1.11433	-1.1935	2.13148	0.596332	-0.54852	1.20699	1.79489	0.17453	-0.34557
1.21067	-1.29038	0.364856	-1.51634	0.462329	-1.66167	0.134983	1.04894	2.92505	0.363024
1.21133	-0.44113	-0.14054	-0.38456	0.896684	-1.07674	-0.62997	1.2691	0.504796	0.933008
1.212	0.941413	-0.64205	0.915871	1.64537	-1.25757	0.825621	0.581217	-0.27957	1.14125
1.21267	-0.66341	-1.50833	1.94535	-0.81639	0.889457	0.720251	1.32992	-0.20594	0.358354
1.21333	-1.45809	-0.38807	1.31942	1.26882	-0.10949	-1.011	0.760981	0.244588	-0.00053
1.214	-1.65446	-0.7206	2.48197	0.065713	-0.72877	-0.18786	0.613511	-0.30423	-0.38205
1.21467	-0.13237	0.123785	2.20496	0.601458	-0.14351	-0.72689	0.736534	-0.76421	-0.15623
1.21533	-1.55465	-0.56033	-0.55504	-0.40028	0.130979	-1.39748	0.884545	-1.18342	-1.15824
1.216	-0.19601	-0.43487	3.14617	-0.55414	-1.1724	0.16709	1.25624	1.03989	-0.76085
1.21667	-0.31798	-0.08704	2.23061	-1.77921	-0.43581	0.266436	1.38827	-0.25154	-0.89204
1.21733	-1.21655	-0.15411	-1.19795	-0.43259	1.77055	1.50852	1.73536	-2.38176	-0.49247
1.218	-0.12988	-0.08042	0.194584	0.215531	0.491148	1.85567	0.944381	-0.94352	-1.77206
1.21867	-0.33421	0.160396	2.00409	1.12465	0.238719	1.74231	0.732136	-2.04607	-2.92261
1.21933	0.461046	0.500792	-1.10088	1.57288	-1.08199	1.39561	0.976796	-0.46244	-2.66465
1.22	0.960428	0.013181	1.66877	0.105897	-1.25085	0.514871	1.33008	-0.7156	-1.54195
1.22067	0.64002	0.243681	-0.04804	2.45499	0.529367	0.593343	1.21629	1.26383	-1.18601
1.22133	-0.0699	-0.23947	0.593944	-0.35688	1.45616	3.52719	1.72467	0.406222	-0.79041
1.222	-0.14829	-0.04874	1.62532	0.307323	2.7168	1.45079	1.36156	-1.62475	-1.97055
1.22267	0.37295	0.888749	2.18897	2.29258	0.277155	1.20444	0.588491	-1.76579	-1.43052
1.22333	-0.21944	-0.86876	-1.42644	2.15927	-1.23936	2.32608	1.66741	-0.61367	-0.93938
1.224	-2.79014	0.450387	1.80094	2.24888	-0.8524	2.64931	1.03105	-1.78844	-1.95298
1.22467	-1.93166	-0.61568	2.49689	1.41937	-0.44044	0.554156	1.23541	0.731855	-0.57754
1.22533	-3.48976	-0.15282	2.91118	1.7734	-0.60274	1.5471	1.36753	-1.80416	-2.42238
1.226	-3.87264	-0.65736	0.344011	-0.20802	-0.54011	2.76804	1.31182	-2.10782	-2.07965
1.22667	-4.97506	0.163686	3.04401	0.265834	0.133841	2.6117	1.08024	1.15558	-1.33609
1.22733	-3.87438	-0.09878	1.40196	1.36018	0.263286	0.484158	0.956527	-3.31445	-1.23472
1.228	-5.25677	0.387006	2.40117	1.30495	0.915646	0.976812	1.33089	-0.48947	-2.28608
1.22867	-4.88111	1.21488	0.035813	0.091076	-0.50251	2.32656	0.698212	-0.38136	-2.51354
1.22933	-5.86663	-1.15505	-0.33601	0.099087	1.8231	3.1788	1.34142	-0.26679	-1.62911
1.23	-4.77975	-1.30903	1.84221	1.07103	1.86062	0.750507	1.30534	0.142079	-0.26289
1.23067	-4.53626	-1.54436	0.084732	0.236192	0.066449	0.409742	0.855091	-1.45678	-2.25002
1.23133	-4.64092	1.13995	1.98656	-0.4115	0.810672	-0.29544	0.603222	-0.5422	-1.85872
1.232	-5.2921	-0.38306	2.70014	-0.23264	2.45016	0.015687	0.775414	-2.2202	-1.35966
1.23267	-4.40371	-0.1081	0.286094	0.66608	1.6543	-0.19852	1.53495	-0.26506	-0.85122
1.23333	-4.76398	0.095937	1.50556	1.29614	0.555465	-2.44115	1.07909	-3.66485	-2.02621
1.234	-4.9319	0.809846	0.854839	-0.3795	1.15082	-1.09102	0.661892	-0.04412	-1.37783
1.23467	-5.60188	0.01719	2.14688	1.38033	0.759653	-2.4177	0.492653	-0.14451	-1.09623
1.23533	-4.22618	-0.66547	3.07367	0.977005	-0.02277	-3.99829	0.629014	-0.57918	-1.03008
1.236	-4.92335	-1.16589	3.82989	2.38885	1.52798	-1.53567	0.241744	-0.44589	-0.81787
1.23667	-3.66599	-1.72503	0.768882	3.92774	1.69392	-2.22772	0.865106	-1.23246	0.058417
1.23733	-3.91764	-0.04359	-0.61942	3.7509	0.876456	-2.48851	1.75494	0.760533	-1.45003
1.238	-3.16988	-1.3655	1.27695	3.9179	2.31897	-3.15653	0.834089	-0.27229	-0.10286
1.23867	-2.29282	-0.77385	-3.23277	2.48741	-0.16649	-2.11735	1.23655	0.607191	-0.58822
1.23933	-1.26721	-0.61259	2.55911	1.99732	1.02134	-1.91571	1.12356	0.983594	0.027091
1.24	-1.07095	-0.38033	0.475191	3.56946	2.14078	-2.46728	1.02917	3.96165	-0.07069
1.24067	-2.40984	-1.74977	0.10191	1.85417	0.88199	-2.44865	0.268917	-0.62149	-0.52633
1.24133	-2.5284	-0.91369	-1.22375	3.38272	0.680568	-3.07356	0.609374	-0.23839	-0.69081
1.242	-3.28939	0.190923	-1.73065	3.66101	1.92409	-2.8895	1.39993	-1.38193	-1.31099
1.24267	-3.11097	-0.20817	-0.40841	4.50189	0.182882	-2.84383	0.543777	0.460705	0.880249
1.24333	-4.53648	-1.17767	0.944321	4.8366	-1.5046	-2.71755	1.00527	-0.57072	-0.1799
1.244	-4.67014	-0.99335	2.11653	3.45777	1.01979	-3.14415	0.323556	-0.32497	0.17363
1.24467	-4.6656	-1.64107	-1.41507	1.24829	-0.11749	-1.92794	0.839469	0.95011	-1.02765
1.24533	-4.54324	-1.79207	3.53331	0.628735	-0.4529	-3.40688	0.36871	0.360631	-1.43411
1.246	-5.66316	-1.08132	-0.55197	2.71299	-0.08964	-2.80141	0.680612	-0.92101	-0.14381
1.24667	-5.38204	-1.14638	-0.01645	2.30156	2.59476	-4.5157	0.856335	-2.1832	-1.20444
1.24733	-5.69885	-1.45478	0.964161	3.69272	-0.46042	-4.0707	0.067157	-0.53037	-1.36894
1.248	-5.49118	-1.68518	-0.01698	3.38089	1.88198	-5.16267	-0.18903	0.292872	-1.50579
1.24867	-5.20374	-1.73376	2.77635	0.968408	-0.90867	-1.43367	0.310385	0.579823	-0.62253
1.24933	-5.47948	-1.95729	4.46686	2.88082	-0.36235	-0.85038	0.668094	-2.01842	-0.69241
1.25	-6.28389	-1.60965	3.08294	3.78261	0.030967	0.656165	1.10063	1.76122	-2.01538
1.25067	-5.94868	-3.01638	2.49301	3.28903	-0.08403	-0.50355	0.431346	2.01609	-0.96713
1.25133	-5.5821	-0.79948	5.55729	4.55301	0.547305	-0.67339	-0.18898	0.245991	-0.00734
1.252	-5.04523	-2.39676	0.17591	3.65594	-0.64632	1.27651	0.843891	2.92736	-0.38887
1.25267	-3.07766	-1.30251	3.74976	4.90394	1.38695	0.393507	0.183289	2.55833	0.018834
1.25333	-1.0511	-1.37903	0.886403	2.80734	-0.50911	0.644997	0.110454	2.40209	1.54142
1.254	1.93268	-1.2538	2.49871	5.24322	2.66029	2.13155	0.502229	1.24971	0.616013
1.25467	2.68038	-1.78219	0.121815	4.09005	1.77919	1.62946	0.414575	-1.06129	0.992095
1.25533	4.48574	-0.82374	1.5752	4.58502	4.11811	1.4806	0.523452	0.472438	1.61491
1.256	4.63641	-0.94407	-1.46989	5.09317	1.89198	1.25662	0.102085	-1.85104	-1.93344
1.25667	4.22452	-0.51428	3.10185	4.44632	-0.0925	2.22409	0.368793	0.750333	-0.47731
1.25733	5.61454	-1.52912	1.4347	6.03084	3.79275	1.16835	0.318824	-0.6339	0.930878
1.258	5.05311	-0.96548	2.08707	4.41308	1.12204	2.00374	0.519172	-1.14856	0.243391
1.25867	6.59937	-0.92048	2.59057	-0.13477	2.77613	0.960715	0.161647	4.14337	-0.35641
1.25933	6.48965	-0.915	3.01073	-0.32834	2.68753	2.02704	0.005398	3.20536	-2.13115
1.26	5.34571	-1.41127	1.57838	0.465485	2.96047	3.29497	0.760763	0.085326	-0.91497
1.26067	5.37617	-0.83447	0.744821	-1.09848	2.07592	2.07292	0.444268	-1.36072	-0.16684
1.26133	3.48131	-0.19564	-0.64171	-1.22489	0.191336	-0.48334	0.265323	-1.68462	-0.29763
1.262	7.06867	-1.9439	-1.54058	-0.46994	0.005425	0.230052	0.599622	-0.94702	0.014115
1.26267	6.17171	0.17247	-0.4458	0.558586	1.02774	-0.56113	-0.24471	0.252416	0.983164
1.26333	5.39736	-0.02665	1.74652	0.533158	0.606707	-0.09468	0.249124	1.64401	1.18844
1.264	6.00009	-1.21147	1.47065	0.62465	2.11958	-0.46581	-0.12605	1.58057	-1.31791
1.26467	1.04012	-0.55478	1.97551	-0.69348	1.87668	-0.12391	-0.72579	0.928949	-0.44134
1.26533	-0.11056	0.315304	1.26408	-0.88562	2.3488	0.690324	-0.71872	-0.3822	-0.74901
1.266	-0.43384	-2.76398	1.49104	0.76162	3.68073	-0.83102	-0.17256	0.124189	-1.20108
1.26667	-0.92352	-1.19992	0.55271	0.895526	2.84272	0.470245	-0.09673	2.77592	-0.79257
1.26733	-1.18109	-1.2948	1.40664	0.966234	2.40817	-0.61758	-0.21802	0.645093	0.121543
1.268	-0.92425	-1.46054	-0.5089	2.33205	-0.35442	0.470967	-0.34387	-1.33279	-0.60228
1.26867	-1.48143	-2.12201	3.18761	1.80541	0.294131	0.698436	0.283156	0.085119	0.03071
1.26933	-1.75198	-1.72054	3.93594	-0.17084	0.331348	0.055818	0.782925	-1.23398	0.148907
1.27	-2.10027	-1.09576	2.03306	4.04228	-0.1606	0.743307	0.113563	-0.15869	-0.42968
1.27067	-1.90227	-0.15398	0.355504	2.49256	-1.59681	-0.09288	-0.2925	-0.69795	0.100234
1.27133	-2.58002	-1.21663	5.0154	4.33176	-1.70724	-0.9005	0.057829	-0.53236	-2.64246
1.272	-3.56926	-0.91584	-0.35759	3.31104	-0.65395	-1.18362	0.672559	-1.50155	-1.29668
1.27267	-2.80944	-1.09006	-1.31429	2.73231	-2.21887	-0.15961	0.472149	-0.49519	-1.50732
1.27333	-4.04295	-2.31107	2.35278	4.0657	-0.53231	0.653742	-0.21158	1.39754	-1.47553
1.274	-4.05985	-1.5465	2.06306	5.09634	0.147999	-0.27198	-0.74903	-1.31835	-1.70884
1.27467	-4.98179	-1.79906	2.45756	3.83571	1.99812	0.58732	-0.04415	-1.73966	-0.59781
1.27533	-4.48825	-2.16509	0.102741	3.48574	-0.79777	2.3939	-0.8104	-3.05652	1.2861
1.276	-3.55937	-2.19161	-0.62221	2.73047	-1.78813	2.03191	-0.86261	0.127438	-0.72689
1.27667	-1.74518	-1.57212	2.14746	3.7062	-0.59994	2.8529	-1.0863	-0.29651	-0.16608
1.27733	-2.55423	-2.43411	-0.87483	3.37891	1.45902	2.68883	-0.35003	0.486943	-0.57751
1.278	-1.05231	-1.14729	1.75903	1.19897	1.04852	1.53185	-0.10159	-1.0674	0.965498
1.27867	-1.0361	-2.29676	2.82519	3.21739	0.415646	0.936008	-0.80853	-1.6553	1.65887
1.27933	-1.79121	-0.27868	-0.26641	3.29467	-0.55209	1.41165	-0.8825	1.54521	0.892708
1.28	-2.03732	-0.09623	-0.16644	3.862	0.979259	1.15464	-0.43808	0.258837	-0.38408
1.28067	-2.24647	0.144525	-1.28644	1.6851	0.310634	1.00615	-0.55908	0.535616	0.257548
1.28133	-3.3916	0.196144	-1.0667	3.27892	-1.62884	-0.16216	-0.85858	0.972169	2.14086
1.282	-2.2171	-2.11312	2.64673	4.92472	-1.42735	0.08281	-0.77573	-0.19405	1.43165
1.28267	-0.71224	-0.51353	4.68715	3.92076	0.307406	2.07487	-1.3377	0.361853	-0.08306
1.28333	-2.18068	-0.32485	0.607919	2.54519	0.137177	-0.27206	-1.22325	-0.0457	-0.33575
1.284	-2.85991	-1.6004	2.18764	2.95524	-1.05141	0.166782	-1.24521	-0.15351	1.2274
1.28467	-5.54753	-0.41648	5.14281	3.01787	-0.6067	0.105653	-1.18358	1.38638	-0.4532
1.28533	-3.20644	-0.78226	0.42294	2.63917	-0.26372	-0.84796	-1.65827	-1.57961	-0.19384
1.286	-5.23815	-1.83005	2.51711	2.64932	-3.60014	-0.74448	-0.65569	3.19886	0.39659
1.28667	-4.62107	-0.59101	3.04116	4.62788	-2.14544	-0.607	-1.01478	-0.5893	0.996045
1.28733	-4.73979	-0.59728	1.04477	4.57163	-1.60313	-1.55152	-0.93218	4.53268	1.101
1.288	-3.32352	0.235582	0.008485	4.31609	-1.02691	-0.11828	-0.47717	0.873322	0.86588
1.28867	-3.11846	-0.34984	1.16815	5.17441	0.167792	-0.97928	-1.09837	-1.6172	0.651872
1.28933	-3.48819	-0.57067	1.11735	5.04315	0.030688	-0.38784	-0.04292	-0.46878	0.610787
1.29	-4.37518	-1.53338	5.59233	4.69184	-1.66856	-0.09097	0.201327	-0.73165	2.71344
1.29067	-2.62998	-0.22962	0.417813	4.21372	-2.52791	-0.55164	1.56689	0.459436	1.1242
1.29133	-1.42882	-0.85554	0.419166	6.14552	-1.59813	0.212197	1.03635	-0.66821	1.01704
1.292	-2.99246	-1.69935	1.79888	4.87774	-1.54873	-2.11923	1.714	0.903501	0.413534
1.29267	-0.44689	-0.52814	3.73734	6.24615	-0.15294	-0.35936	2.16122	1.14912	0.690577
1.29333	-0.55529	-1.56128	2.80615	5.29139	0.927086	-0.59439	2.79364	1.41687	1.15714
1.294	-0.12171	-0.56789	2.23347	4.54296	-0.03008	-1.51508	3.01657	0.965254	1.20642
1.29467	0.003798	-1.26193	1.19348	4.30041	-1.00798	-0.2376	2.7686	0.430645	-0.37575
1.29533	-0.54125	-2.53764	0.925825	3.72351	-1.68996	1.19608	3.02703	2.41458	1.06606
1.296	-2.51944	-1.05953	-0.50479	3.65461	-0.56436	1.29397	1.5038	-0.45605	1.38747
1.29667	-2.60875	-1.94814	0.564224	5.48024	-0.04332	0.315031	1.67179	1.12004	0.768652
1.29733	-3.71483	-1.43569	4.73913	5.34761	-0.23494	1.29272	1.49468	1.59726	0.08297
1.298	-3.53399	-2.17286	1.62899	7.22986	0.462079	-0.74311	2.88416	3.08251	-0.37314
1.29867	-1.9437	-1.59311	1.87344	4.53047	0.518458	-0.37739	1.86662	2.88402	0.242157
1.29933	-2.22285	-1.07135	3.87736	4.06492	-1.49375	0.4176	2.19783	4.64107	0.302112
1.3	-3.13925	-1.46901	0.30881	3.93255	-1.20007	1.70641	0.66907	2.06226	-0.43798
1.30067	-2.50809	-1.82224	3.01629	2.64571	0.043145	0.385944	0.971207	1.84461	-0.0549
1.30133	-2.69674	-0.78994	0.020826	5.52145	0.082832	1.61701	0.552411	1.10862	0.533217
1.302	-3.06978	-0.80178	1.57296	5.29353	1.18099	0.716057	1.87584	0.213565	-0.82533
1.30267	-3.19524	0.309012	-0.5782	4.01219	0.377966	-0.02201	2.68225	0.293921	-1.02421
1.30333	-2.38576	0.373378	0.680808	6.83619	0.759611	2.6435	2.58622	1.17461	0.102154
1.304	-2.15475	0.130037	0.452205	6.366	3.73582	3.32729	1.86436	0.677889	-1.26401
1.30467	-3.08547	0.855871	4.35432	5.68001	3.00385	0.138767	1.30067	-1.30228	-0.67952
1.30533	-0.67612	-0.04715	2.7283	3.582	3.33696	0.813038	2.04937	1.91602	-1.08638
1.306	-0.83073	-1.45519	-2.03977	-0.82962	1.22777	1.03154	1.2492	0.41782	-0.71015
1.30667	-0.19524	-0.48044	-1.23438	0.411896	1.31187	0.309585	0.840226	-1.06278	-0.62611
1.30733	0.350597	-0.77373	2.40826	0.061828	0.064455	0.2728	1.24195	0.57801	-1.14192
1.308	0.073899	-0.04668	-0.01282	1.47801	1.58235	-0.7418	2.85562	0.245646	-0.3994
1.30867	-0.31161	-0.85627	1.72011	0.347846	3.35639	0.073879	1.43652	0.458492	-1.36919
1.30933	-1.7911	-1.20322	2.83441	-0.61571	0.938882	2.34603	1.54182	-0.63007	-1.17071
1.31	-0.4806	-1.51643	2.50561	-0.73296	2.46945	1.28589	1.73749	0.55016	0.941307
1.31067	-0.63293	-0.68126	1.83889	-2.15271	2.24531	1.21322	2.26584	-0.00908	0.615405
1.31133	1.04905	-1.2295	3.78946	-0.80093	-0.60165	2.19722	2.40494	2.86149	-0.91295
1.312	0.220507	-0.45678	-0.6582	-1.10552	0.057974	1.85588	1.1156	-0.63834	-0.34022
1.31267	-1.31619	-1.06086	-1.90867	-2.10075	1.96147	3.04842	1.9329	0.313637	-0.42145
1.31333	-0.62542	-1.67872	1.23761	0.322989	-0.49738	1.24252	1.82072	-2.96719	0.51213
1.314	0.077745	-1.50007	-0.51953	-1.12972	-0.94557	2.8689	1.66201	2.34587	0.774888
1.31467	-0.50526	0.473087	1.34826	1.84022	-1.08965	0.213898	1.53004	2.42115	1.43988
1.31533	0.044455	-1.10511	-1.7506	0.527391	-3.95071	1.04605	1.3952	0.412003	0.357235
1.316	-0.55468	-0.64238	0.541996	0.567914	-0.28473	-0.24243	1.67058	3.17404	-0.65384
1.31667	-3.08781	-1.36199	2.89086	2.26267	-3.02804	1.38821	1.92847	1.53903	0.185167
1.31733	-4.29287	-0.5217	1.62573	1.7976	-2.62967	1.78204	1.33545	1.26597	0.021026
1.318	-4.97925	-2.11678	0.271432	2.42662	-1.72506	1.14038	1.30536	0.917782	0.214235
1.31867	-6.13512	-0.7375	0.970697	2.00095	-1.38128	0.853072	0.809981	-0.26996	-0.05158
1.31933	-4.97413	-0.96674	1.05149	1.26474	-2.38562	1.86148	1.05971	0.487666	-0.22807
1.32	-4.68485	-2.49305	3.95401	-0.0125	-0.79971	1.58642	1.15678	-0.70047	-0.44534
1.32067	-4.95459	-1.10381	2.49711	0.675237	-2.40339	1.40638	1.8668	0.420878	-0.98213
1.32133	-3.20177	-0.41275	1.50372	1.88189	-0.32973	0.56073	2.18642	-1.71462	0.872563
1.322	-3.98004	-1.63493	0.895225	1.09203	-3.25243	1.29548	1.37911	2.08311	1.25663
1.32267	-2.95794	-0.56175	-0.05321	1.52496	-1.56049	1.10551	1.87461	2.72771	1.34745
1.32333	-3.88024	-1.94597	3.67991	0.472897	-1.52985	2.43662	1.54703	0.743557	0.827861
1.324	-2.57148	-0.96431	3.49202	1.42873	-0.36094	1.19146	1.11957	-2.99455	-0.04154
1.32467	-4.15345	-0.92133	2.95577	1.64928	-1.36099	1.03317	0.676516	-0.94864	0.954178
1.32533	-4.54275	-1.67142	3.68871	2.37165	0.673731	3.18979	1.39859	1.5861	0.23224
1.326	-4.88335	0.46287	1.71738	3.68103	-1.6555	1.83128	2.39715	-0.50675	0.255851
1.32667	-3.07466	-2.85939	2.25705	3.15387	-3.10857	3.40105	1.60292	2.9132	0.463355
1.32733	-3.94547	-1.82253	-0.09394	4.66872	-4.13965	2.23555	1.3839	1.8062	1.79818
1.328	-3.71164	-1.39945	3.34396	1.79729	-0.37438	1.15207	1.58307	1.75776	0.940732
1.32867	-3.46919	-0.38997	4.11991	1.39177	0.156487	1.89547	1.97131	2.31349	1.2375
1.32933	-3.7459	-0.92233	2.82276	3.59149	1.38139	3.0998	0.687819	2.48642	1.69129
1.33	-2.63998	-2.01319	1.49749	4.59722	0.035354	2.40281	0.894295	0.658979	1.53096
1.33067	-2.77475	-0.5026	-1.60148	1.51872	1.82354	2.78044	1.33896	0.010926	1.26216
1.33133	-1.20713	-1.29025	4.00196	2.93514	0.166169	2.27877	1.18874	2.65585	1.59957
1.332	-2.38082	-0.75423	2.92334	1.86505	-0.01124	2.25596	1.62108	0.893413	0.99112
1.33267	-1.31425	-0.72074	4.12659	3.22415	1.65729	1.98522	1.07004	1.53429	2.22347
[truncated: 26,501 more rows]

## Sheet: Panel f
100uA	150uA	200uA
1.92605	-3.67668	0.161466
-1.20358	-3.36091	-2.67297
-0.26052	-1.62084	-0.85601
0.797337	-4.42525	-9.62495
0.5951	-1.96809	-0.70554
-1.04813	-1.83821	-1.7441
0.894622	-0.83332	1.34179
0.322497	-1.92841	-2.42454
0.485994	-3.71004	-5.19284

## Sheet: Panel j
Wavelengeth (nm)	Daseline	DBS
315.755	0.001923	0.001972
316.143	0.000262	0.000332
316.531	0.000229	0.000189
316.92	0.001891	0.002043
317.308	0.000343	0.000466
317.696	-0.00256	-0.00262
318.085	-0.00235	-0.00218
318.473	0.001188	0.001277
318.861	0.000368	0.000695
319.249	-0.00129	-0.00089
319.637	-0.00101	-0.00062
320.025	-0.00058	-0.00064
320.413	-0.00304	-0.00288
320.801	-0.0007	-0.00058
321.189	-0.00056	-0.00054
321.577	-0.00264	-0.00246
321.965	-0.00163	-0.00134
322.352	0.001644	0.001622
322.74	-0.00293	-0.00267
323.128	-0.0006	-0.0003
323.515	0.000107	0.000352
323.903	-0.0031	-0.00297
324.29	-0.00033	-1.6e-05
324.678	-0.00193	-0.00179
325.065	-0.0004	1.84e-05
325.453	-0.00131	-0.0012
325.84	0.000483	0.000568
326.227	-0.00137	-0.00119
326.615	0.000608	0.000503
327.002	-0.00037	-0.00026
327.389	-0.00223	-0.0021
327.776	0.003855	0.004197
328.163	-0.00331	-0.00317
328.55	0.000609	0.000597
328.937	-0.00011	3.43e-05
329.324	0.001381	0.001417
329.711	-0.00209	-0.0019
330.098	0.001322	0.001209
330.485	-0.00356	-0.00307
330.871	0.000391	0.000514
331.258	-0.00229	-0.00206
331.645	-0.00106	-0.00099
332.031	-0.00164	-0.00126
332.418	-0.00275	-0.00259
332.804	-0.00336	-0.00292
333.191	1.6e-05	0.00023
333.577	-0.00266	-0.00241
333.964	-0.00226	-0.00204
334.35	0.001569	0.001911
334.736	-0.00302	-0.0028
335.123	-0.00136	-0.00099
335.509	0.002629	0.002705
335.895	-0.00044	-0.00042
336.281	-0.00269	-0.00242
336.667	-0.00113	-0.001
337.053	0.001752	0.00168
337.439	-0.00081	-0.00058
337.825	0.001794	0.002064
338.211	-0.00241	-0.00193
338.597	3.14e-05	0.000139
338.982	0.001118	0.001306
339.368	-0.00455	-0.00455
339.754	0.003255	0.003527
340.14	-0.00052	-0.00022
340.525	-0.00034	-0.00045
340.911	-0.00483	-0.00477
341.296	-0.00341	-0.00311
341.682	-0.0006	-0.00062
342.067	-0.00048	-0.00053
342.453	-0.00221	-0.00216
342.838	-0.00225	-0.00202
343.223	-0.00212	-0.00226
343.608	-0.00275	-0.00264
343.994	0.00091	0.000803
344.379	0.001814	0.001941
344.764	-0.00278	-0.00261
345.149	-0.00021	-6.3e-06
345.534	0.000648	0.000724
345.919	0.000308	0.000616
346.304	-0.00096	-0.00089
346.689	-0.00161	-0.00151
347.074	-0.00384	-0.00356
347.458	0.00026	0.000178
347.843	-0.00077	-0.00065
348.228	-0.0015	-0.00133
348.612	-0.00433	-0.00427
348.997	-0.00154	-0.00163
349.382	-0.00201	-0.00194
349.766	0.00153	0.001681
350.151	-0.00141	-0.00151
350.535	-0.00298	-0.00204
350.919	-0.00219	-0.00118
351.304	0.000127	0.000995
351.688	0.000116	0.000672
352.072	-0.00076	0.000228
352.456	-0.00544	-0.00485
352.841	-0.0045	-0.00352
353.225	-0.00162	-0.00093
353.609	-0.00196	-0.00115
353.993	-0.00209	-0.001
354.377	-0.00729	-0.00644
354.761	-0.00372	-0.00288
355.144	-0.00094	-8.3e-05
355.528	-0.00128	-0.00071
355.912	-0.00183	-0.00097
356.296	-0.00353	-0.00264
356.679	-0.00036	0.000387
357.063	-0.00108	-9.4e-05
357.447	-0.00371	-0.003
357.83	-0.00274	-0.00228
358.214	-0.00238	-0.00172
358.597	-0.00509	-0.00427
358.981	-0.00338	-0.00239
359.364	-0.0017	-0.00102
359.747	-0.00204	-0.00143
360.131	-0.00235	-0.0017
360.514	-0.00328	-0.00254
360.897	-0.00022	0.000554
361.28	-0.00617	-0.00522
361.663	-0.00566	-0.00509
362.046	-0.0032	-0.00224
362.429	-0.00313	-0.00224
362.812	-0.00575	-0.00478
363.195	-0.00546	-0.00477
363.578	-0.0014	-0.0006
363.961	-0.00514	-0.00435
364.344	-0.00146	-0.0007
364.726	-0.00353	-0.00277
365.109	-0.00688	-0.00564
365.492	-0.0037	-0.00266
365.874	-0.0044	-0.0033
366.257	-0.00173	-0.0008
366.639	-0.00246	-0.0018
367.022	-0.00215	-0.00165
367.404	-0.00106	6.33e-06
367.786	-0.00137	-0.00099
368.169	-0.00416	-0.00338
368.551	-0.00387	-0.00327
368.933	-0.00055	0.00021
369.315	-0.00304	-0.00241
369.697	-0.00295	-0.00213
370.08	-0.00279	-0.00177
370.462	-7.2e-05	0.000332
370.844	-0.00319	-0.00255
371.226	-0.00017	0.00027
371.607	-0.0031	-0.00225
371.989	-0.0062	-0.0052
372.371	-0.00261	-0.00185
372.753	-0.00311	-0.00232
373.134	-0.00263	-0.00195
373.516	-0.00092	-0.00022
373.898	-0.00517	-0.00437
374.279	-0.00389	-0.00277
374.661	-0.00506	-0.00437
375.042	-0.00574	-0.00501
375.424	-0.00471	-0.00389
375.805	-0.00095	-0.0001
376.186	0.003204	0.003398
376.568	-0.00248	-0.00172
376.949	-0.00127	-0.00099
377.33	-0.00489	-0.00398
377.711	-0.00245	-0.00191
378.092	0.001949	0.002412
378.474	-0.00422	-0.00302
378.855	-0.0066	-0.00608
379.236	-0.00374	-0.00267
379.616	-0.00543	-0.00462
379.997	-0.0029	-0.00231
380.378	-0.00011	0.000679
380.759	-0.00479	-0.00405
381.14	-0.00363	-0.00265
381.52	-0.00046	0.000197
381.901	-0.00404	-0.00345
382.282	-0.00065	1.63e-05
382.662	-0.00338	-0.0026
383.043	-0.00506	-0.00434
383.423	-0.00596	-0.00496
383.803	-0.00376	-0.00304
384.184	-0.00179	-0.00119
384.564	-0.00449	-0.00346
384.944	-0.00428	-0.00345
385.325	-0.00301	-0.00216
385.705	-0.00515	-0.00413
386.085	0.001948	0.002407
386.465	-0.00521	-0.0042
386.845	-0.00305	-0.00238
387.225	-0.00255	-0.0022
387.605	-0.00211	-0.00134
387.985	0.001267	0.001434
388.365	-0.00155	-0.00048
388.745	-0.00054	-8.2e-05
389.124	-0.00152	-0.00118
389.504	0.00031	0.000918
389.884	-0.00065	0.00027
390.263	-0.00647	-0.00575
390.643	-0.00145	-0.00093
391.022	-0.00446	-0.00391
391.402	-0.00014	0.000357
391.781	-0.0027	-0.00228
392.161	-0.00066	-1.2e-05
392.54	-0.00423	-0.00358
392.919	-0.0036	-0.00282
393.299	-0.00167	-0.00104
393.678	-0.0022	-0.00172
394.057	-0.00355	-0.00277
394.436	-0.00493	-0.00421
394.815	-0.00478	-0.00383
395.194	-0.0029	-0.00222
395.573	-0.00311	-0.00249
395.952	-0.00821	-0.00753
396.331	-0.00011	0.000727
396.71	0.00076	0.001327
397.089	0.00223	0.003261
397.467	-0.00304	-0.00224
397.846	-0.003	-0.0022
398.225	-0.00301	-0.00254
398.603	-0.00455	-0.00366
398.982	-0.0061	-0.00535
399.36	-0.00342	-0.00268
399.739	0.000106	0.000611
400.117	-0.00035	0.000297
400.495	-0.00589	-0.00518
400.874	-0.00319	-0.00282
401.252	-0.00418	-0.00326
401.63	-0.00073	-0.00024
402.008	-0.00363	-0.00248
402.387	-0.0018	-0.00081
402.765	-0.00397	-0.00348
403.143	-0.00465	-0.00391
403.521	-0.00031	0.000255
403.899	-0.00118	-0.00081
404.276	-0.00147	-0.00111
404.654	-0.00197	-0.0013
405.032	-0.00069	-0.00017
405.41	-0.00189	-0.00134
405.788	-0.00674	-0.00592
406.165	-0.00621	-0.00527
406.543	-0.00409	-0.00351
406.92	-0.00159	-0.00083
407.298	0.000106	0.000814
407.675	-0.00144	-0.00081
408.053	0.006015	0.006477
408.43	0.001618	0.001915
408.808	-0.00362	-0.00288
409.185	0.000138	0.000578
409.562	-0.0002	0.000289
409.939	-0.00259	-0.00188
410.316	0.000528	0.000755
410.693	0.001394	0.001715
411.071	-0.00105	-0.00076
411.448	-0.00209	-0.00165
411.824	-0.00028	0.000267
412.201	-0.0033	-0.00279
412.578	-0.0026	-0.00227
412.955	-0.00324	-0.00229
413.332	-0.00046	0.000254
413.709	-0.00053	0.000121
414.085	0.002122	0.00197
414.462	-0.00144	-0.0009
414.838	-0.00287	-0.00207
415.215	0.001378	0.001848
415.591	-0.00257	-0.00215
415.968	-0.00375	-0.00309
416.344	-0.00141	-0.00079
416.721	-0.00222	-0.00177
417.097	-0.00492	-0.00443
417.473	-0.00225	-0.00213
417.849	-0.00218	-0.00174
418.225	-0.00077	-0.00023
418.602	-0.00028	0.000116
418.978	0.000355	0.000986
419.354	-0.00167	-0.00147
419.73	-0.00399	-0.00402
420.106	0.000595	0.00123
420.481	0.000554	0.001259
420.857	-0.00114	-0.00099
421.233	-0.00069	-3.4e-05
421.609	-0.00505	-0.00447
421.984	-0.00064	-0.00018
422.36	-0.00389	-0.00351
422.736	-0.00117	-0.00046
423.111	-0.00497	-0.00457
423.487	-0.00303	-0.00256
423.862	-0.00225	-0.00148
424.238	-0.00526	-0.00468
424.613	-0.00236	-0.00205
424.988	-0.00255	-0.0021
425.363	0.001055	0.000824
425.739	-0.00027	0.000361
426.114	0.000891	0.001227
426.489	-0.00062	-0.00021
426.864	-0.0051	-0.00417
427.239	0.000674	0.001284
427.614	-0.00601	-0.00497
427.989	0.000899	0.001017
428.364	0.00105	0.001352
428.739	-0.00134	-0.00111
429.113	-0.00469	-0.00459
429.488	0.000701	0.001103
429.863	-0.00247	-0.00203
430.238	-0.00184	-0.00153
430.612	-0.0015	-0.00112
430.987	-0.0027	-0.00194
431.361	-0.0014	-0.00122
431.736	-0.00256	-0.0021
432.11	-0.00333	-0.00319
432.484	0.00146	0.001542
432.859	-2.8e-05	0.000241
433.233	0.002312	0.00281
433.607	-0.00225	-0.00179
433.981	-0.00136	-0.00127
434.356	-0.0012	-0.00109
434.73	-0.0048	-0.00438
435.104	-0.00107	-0.00063
435.478	0.00115	0.001692
435.852	-0.00403	-0.00376
436.225	-0.00234	-0.00199
436.599	-0.00239	-0.00228
436.973	-0.00174	-0.0016
437.347	-0.00528	-0.00494
437.721	2.92e-05	-0.0004
438.094	-0.00291	-0.00286
438.468	0.001175	0.001135
438.841	0.000569	0.000636
439.215	-0.00184	-0.00143
439.588	0.002672	0.002572
439.962	0.002733	0.002553
440.335	-0.00205	-0.00203
440.708	-0.00456	-0.00431
441.082	-0.00026	0.000125
441.455	-0.00057	-0.00018
441.828	-0.00202	-0.00169
442.201	-0.00146	-0.00106
442.574	-0.00216	-0.00197
442.947	-0.00171	-0.00171
443.32	-0.00121	-0.00093
443.693	-0.00226	-0.00183
444.066	-0.00376	-0.00355
444.439	0.001648	0.001738
444.812	0.001094	0.001235
445.184	-0.00152	-0.00088
445.557	-0.00119	-0.00124
445.93	-0.00049	-0.00038
446.302	-0.00273	-0.00215
446.675	-0.00263	-0.0023
447.048	-0.00028	-5.1e-05
447.42	-0.00178	-0.00154
447.792	0.000738	0.000831
448.165	-0.00351	-0.0036
448.537	0.000344	0.000488
448.909	0.000212	9.07e-05
449.282	-0.00217	-0.0021
449.654	-0.00085	-0.00057
450.026	-0.00897	-0.00884
450.398	0.000336	0.000601
450.77	-0.00452	-0.00459
451.142	0.001815	0.001677
451.514	0.000978	0.001179
451.886	-0.00156	-0.00154
452.258	-0.0047	-0.00462
452.629	-0.00066	-0.00067
453.001	0.000199	0.000184
453.373	-0.00099	-0.00098
453.744	3.58e-05	3.16e-05
454.116	0.002099	0.002152
454.488	0.001366	0.001632
454.859	-0.0018	-0.00157
455.231	-0.00047	-3.3e-05
455.602	-0.00362	-0.00356
455.973	-0.00133	-0.00111
456.345	-0.00207	-0.00202
456.716	-0.0047	-0.00443
457.087	-0.00047	-0.00043
457.458	-0.00136	-0.00149
457.829	-0.00144	-0.00172
458.201	-0.00159	-0.00167
458.572	-0.00262	-0.00244
458.943	-0.00408	-0.0041
459.314	-0.0044	-0.00461
459.684	0.001278	0.001246
460.055	-0.0011	-0.00112
460.426	-0.00286	-0.00274
460.797	0.005043	0.004925
461.167	-0.00257	-0.00244
461.538	-0.00382	-0.00378
461.909	-0.00226	-0.00211
462.279	-0.00184	-0.00171
462.65	0.003653	0.003438
463.02	0.000451	1.58e-05
463.391	-0.00199	-0.00179
463.761	-0.00166	-0.00143
464.131	-0.00093	-0.00084
464.502	0.000764	0.000886
464.872	-0.00564	-0.0055
465.242	-0.00022	-0.00029
465.612	-0.0023	-0.00202
465.982	-0.00493	-0.00476
466.352	-0.00033	-0.00052
466.722	-0.00161	-0.00156
467.092	-0.00161	-0.00147
467.462	-0.00232	-0.00252
467.832	-0.00067	-0.00067
468.202	-0.0043	-0.00437
468.571	-0.00232	-0.0024
468.941	-0.00113	-0.00132
469.311	-0.00236	-0.00221
469.68	-0.00534	-0.00526
470.05	0.001429	0.001288
470.419	-0.00153	-0.00158
470.789	0.001703	0.001704
471.158	-0.00123	-0.00132
471.527	-0.00029	-0.00048
471.897	-0.0045	-0.00467
472.266	-0.00257	-0.00273
472.635	-0.00102	-0.00099
473.004	0.003901	0.003647
473.373	-0.00073	-0.00078
473.742	0.001109	0.00121
474.111	0.00104	0.001216
474.48	0.000318	0.000171
474.849	-0.00036	-0.00077
475.218	-0.00073	-0.00039
475.587	-0.00455	-0.00471
475.956	-0.00518	-0.00527
476.325	-0.00395	-0.00404
476.693	-0.00147	-0.00144
477.062	-4.4e-05	0.000278
477.43	-0.00475	-0.00458
477.799	-0.00041	-0.00036
478.167	-0.0041	-0.00432
478.536	-0.00172	-0.0018
478.904	-0.00125	-0.00134
479.273	-0.001	-0.00134
479.641	-0.00259	-0.00256
480.009	-0.00308	-0.00313
480.377	-0.00439	-0.00431
480.745	-0.00307	-0.00298
481.114	-0.00314	-0.003
481.482	0.000312	7.64e-05
481.85	0.000366	2.64e-05
482.218	-0.00012	-0.0004
482.585	-0.00471	-0.00485
482.953	0.002453	0.002249
483.321	0.001237	0.001067
483.689	0.001458	0.001668
484.057	-0.00089	-0.001
484.424	-0.00103	-0.00139
484.792	0.001362	0.001357
485.159	0.000251	-0.00021
485.527	-0.00157	-0.0015
485.894	0.00278	0.002322
486.262	0.00297	0.003201
486.629	-0.00155	-0.00178
486.996	0.003162	0.003199
487.364	0.001012	0.000783
487.731	0.000142	-9.5e-05
488.098	-0.00349	-0.00375
488.465	0.004544	0.004312
488.832	0.00222	0.002183
489.199	0.000713	0.000514
489.566	0.002729	0.002529
489.933	0.002078	0.001801
490.3	0.003197	0.003123
490.667	0.00597	0.005829
491.034	0.001479	0.001195
491.401	0.001185	0.001272
491.767	-5.2e-05	0.000158
492.134	0.003187	0.002904
492.5	0.003656	0.00355
492.867	0.005448	0.005317
493.234	0.002776	0.002646
493.6	0.004196	0.004133
493.966	0.007218	0.007202
494.333	0.007163	0.006904
494.699	0.006572	0.006293
495.065	0.005777	0.005563
495.431	0.012269	0.011843
495.798	0.016624	0.016567
496.164	0.029721	0.029627
496.53	0.044365	0.044273
496.896	0.056637	0.057332
497.262	0.072095	0.072112
497.628	0.094762	0.094779
497.994	0.113033	0.112768
498.359	0.131357	0.131161
498.725	0.150909	0.15115
499.091	0.181024	0.180141
499.457	0.203816	0.203975
499.822	0.218402	0.219091
500.188	0.253413	0.254772
500.553	0.27461	0.275327
500.919	0.301648	0.302823
501.284	0.329126	0.330698
501.65	0.3484	0.349346
502.015	0.374596	0.375638
502.38	0.400704	0.402115
502.745	0.420014	0.421016
503.111	0.439172	0.441723
503.476	0.466279	0.469288
503.841	0.482772	0.484753
504.206	0.497522	0.499797
504.571	0.502732	0.505438
504.936	0.512323	0.514506
505.301	0.526853	0.529791
505.665	0.534586	0.538173
506.03	0.544483	0.548395
506.395	0.548739	0.55251
506.76	0.552315	0.55782
507.124	0.565368	0.568077
507.489	0.573569	0.576742
507.854	0.569532	0.573041
508.218	0.567795	0.570936
508.582	0.579017	0.583587
508.947	0.586995	0.590498
509.311	0.585825	0.589877
509.676	0.590429	0.594022
510.04	0.58974	0.593105
510.404	0.581869	0.585829
510.768	0.586215	0.589491
511.132	0.579523	0.583091
511.496	0.586266	0.589909
511.86	0.582167	0.584943
512.224	0.577721	0.582119
512.588	0.573163	0.576681
512.952	0.573107	0.576763
513.316	0.564794	0.568937
513.68	0.559722	0.563454
514.043	0.554324	0.557506
514.407	0.548951	0.55327
514.771	0.54153	0.545586
515.134	0.533135	0.535763
515.498	0.527436	0.531063
515.861	0.520796	0.524457
516.225	0.510809	0.514382
516.588	0.505774	0.509385
516.951	0.494241	0.49774
517.315	0.495369	0.497705
517.678	0.483103	0.486452
518.041	0.473038	0.477072
518.404	0.471077	0.47469
518.767	0.458062	0.461639
519.13	0.450926	0.454746
519.493	0.449997	0.454094
519.856	0.436122	0.439971
520.219	0.429968	0.434513
520.582	0.42665	0.42993
520.945	0.419445	0.423178
521.307	0.410028	0.414227
521.67	0.410707	0.414215
522.033	0.396333	0.398882
522.395	0.391927	0.395014
522.758	0.387302	0.390216
523.12	0.380722	0.383829
523.483	0.374482	0.377721
523.845	0.36874	0.371518
524.208	0.362239	0.365852
524.57	0.354662	0.358794
524.932	0.353616	0.35744
525.294	0.345911	0.348907
525.656	0.344129	0.347756
526.019	0.341454	0.345651
526.381	0.335968	0.339676
526.743	0.329798	0.33271
527.105	0.32924	0.332477
527.466	0.326312	0.330817
527.828	0.324123	0.327167
528.19	0.319731	0.322979
528.552	0.316943	0.320507
528.914	0.311761	0.315179
529.275	0.308794	0.311601
529.637	0.30589	0.309013
529.998	0.304075	0.307242
530.36	0.301521	0.304159
530.721	0.299831	0.302771
531.083	0.297297	0.300198
531.444	0.294078	0.297369
531.805	0.290331	0.293549
532.167	0.291942	0.293468
532.528	0.29048	0.29324
532.889	0.285483	0.288499
533.25	0.28441	0.288056
533.611	0.281547	0.284757
533.972	0.284331	0.287197
534.333	0.279873	0.28325
534.694	0.28203	0.284174
535.055	0.27984	0.282308
535.416	0.277425	0.280104
535.777	0.281654	0.284452
536.137	0.277057	0.280222
536.498	0.274873	0.276723
536.859	0.275688	0.278419
537.219	0.277686	0.279641
537.58	0.275813	0.279263
537.94	0.273316	0.275512
538.301	0.279666	0.282018
538.661	0.2733	0.276517
539.021	0.277625	0.280371
539.382	0.271153	0.274285
539.742	0.273026	0.275928
540.102	0.271241	0.273608
540.462	0.269376	0.273045
540.822	0.26691	0.26955
541.182	0.269543	0.272601
541.542	0.258594	0.261017
541.902	0.256915	0.260065
542.262	0.248004	0.250037
542.622	0.235654	0.238681
542.982	0.217326	0.219837
543.341	0.210691	0.212978
543.701	0.200233	0.202421
544.061	0.187296	0.189012
544.42	0.174642	0.176404
544.78	0.161696	0.16352
545.139	0.145529	0.148051
545.499	0.136422	0.138252
545.858	0.118384	0.119561
546.217	0.104443	0.105325
546.577	0.09756	0.09869
546.936	0.081254	0.081548
547.295	0.068408	0.069214
547.654	0.057496	0.057764
548.013	0.048013	0.048034
548.372	0.03736	0.037375
548.731	0.029666	0.029976
549.09	0.024237	0.024726
549.449	0.017417	0.017162
549.808	0.010854	0.010826
550.167	0.003959	0.00394
550.525	0.005877	0.005552
550.884	0.004035	0.003824
551.243	0.005486	0.005325
551.601	0.002395	0.001951
551.96	0.000851	0.000536
552.318	0.000352	0.000157
552.677	0.001406	0.001522
553.035	0.004038	0.003962
553.394	0.001636	0.001373
553.752	0.002716	0.002206
554.11	0.004407	0.004205
554.468	-0.0005	-0.00056
554.826	0.002863	0.002642
555.184	0.002258	0.002073
555.543	0.000615	0.000614
555.901	0.003247	0.002823
556.258	0.004654	0.00419
556.616	-0.00115	-0.00136
556.974	0.000656	0.00059
557.332	0.00209	0.001866
557.69	0.001073	0.000959
558.047	-0.00082	-0.00106
558.405	0.004478	0.004456
558.763	0.00303	0.002798
559.12	-0.00074	-0.00088
559.478	0.000546	0.000324
559.835	0.002566	0.002467
560.193	0.002911	0.00271
560.55	0.001072	0.001074
560.907	-0.00296	-0.00303
561.264	0.005097	0.004674
561.622	0.002654	0.002458
561.979	0.001984	0.00192
562.336	0.003672	0.003332
562.693	0.003652	0.003398
563.05	0.004003	0.00349
563.407	0.002023	0.001867
563.764	0.006919	0.006622
564.121	0.012844	0.012139
564.477	-0.00172	-0.00164
564.834	0.00431	0.004243
565.191	0.004354	0.004318
565.547	0.003611	0.003929
565.904	0.008167	0.008154
566.261	0.006252	0.006208
566.617	0.005018	0.004564
566.973	0.00642	0.006213
567.33	0.006927	0.006782
567.686	0.007489	0.007051
568.043	0.008424	0.00812
568.399	0.007873	0.008024
568.755	0.012777	0.011986
569.111	0.015442	0.015353
569.467	0.024329	0.024166
569.823	0.037169	0.036887
570.179	0.058191	0.057778
570.535	0.07651	0.076241
570.891	0.107427	0.107457
571.247	0.138785	0.138512
571.603	0.175972	0.174998
571.958	0.214264	0.213566
572.314	0.251921	0.251323
572.67	0.294973	0.2944
573.025	0.341956	0.341691
573.381	0.38445	0.383584
573.736	0.431139	0.430176
574.092	0.478938	0.478977
574.447	0.526038	0.525331
574.803	0.571851	0.571022
575.158	0.61842	0.618877
575.513	0.660457	0.659107
575.868	0.701205	0.700962
576.223	0.74911	0.748227
576.579	0.787957	0.786687
576.934	0.822079	0.821062
577.289	0.852289	0.853238
577.643	0.878796	0.879165
577.998	0.898273	0.898694
578.353	0.921494	0.922132
578.708	0.926038	0.924334
579.063	0.936199	0.936447
579.417	0.949921	0.951122
579.772	0.95729	0.957262
580.127	0.963266	0.962704
580.481	0.968645	0.969125
580.836	0.977862	0.977223
581.19	0.981871	0.981271
581.544	0.992119	0.991004
581.899	0.993056	0.99306
582.253	0.988213	0.98755
582.607	1	1
582.962	0.995367	0.99681
583.316	0.996277	0.994773
583.67	0.996038	0.9964
584.024	0.997859	0.997261
584.378	0.991932	0.993714
584.732	0.997989	0.999553
585.086	0.989854	0.991107
585.439	0.992093	0.993292
585.793	0.983977	0.985096
586.147	0.985919	0.986733
586.501	0.984336	0.984359
586.854	0.981846	0.982358
587.208	0.976851	0.978498
587.561	0.978012	0.977358
587.915	0.966323	0.967081
588.268	0.968577	0.969489
588.622	0.965765	0.965571
588.975	0.967116	0.968346
589.328	0.958581	0.958389
589.681	0.95754	0.959787
590.035	0.952386	0.952833
590.388	0.957128	0.956781
590.741	0.945243	0.945736
591.094	0.945768	0.946555
591.447	0.944686	0.944012
591.8	0.946237	0.947539
592.153	0.932259	0.932434
592.505	0.937276	0.937323
592.858	0.935416	0.935869
593.211	0.925427	0.925859
593.564	0.921151	0.922351
593.916	0.9193	0.919267
594.269	0.919161	0.918938
594.621	0.912669	0.912446
594.974	0.905602	0.90819
595.326	0.903453	0.902904
595.679	0.901049	0.901018
596.031	0.897596	0.896577
596.383	0.896932	0.896863
596.735	0.887669	0.88766
597.088	0.885034	0.886909
597.44	0.88577	0.884865
597.792	0.874659	0.875223
598.144	0.873196	0.874296
598.496	0.86561	0.865274
598.848	0.863932	0.863929
599.199	0.85778	0.857438
599.551	0.851526	0.852093
599.903	0.846338	0.846818
600.255	0.838094	0.838325
600.606	0.835	0.835415
600.958	0.834797	0.835631
601.31	0.826016	0.825804
601.661	0.823714	0.823572
602.013	0.815272	0.815482
602.364	0.813076	0.813002
602.715	0.804813	0.805311
603.067	0.798508	0.799237
603.418	0.793942	0.793587
603.769	0.785996	0.786425
604.12	0.782232	0.781929
604.471	0.777403	0.777102
604.822	0.767708	0.767614
605.173	0.765711	0.766357
605.524	0.759673	0.759283
605.875	0.749178	0.749311
606.226	0.740652	0.740379
606.577	0.740186	0.740212
606.928	0.733347	0.735316
607.278	0.73007	0.729484
607.629	0.720984	0.721807
607.979	0.713624	0.714941
608.33	0.70813	0.708013
608.681	0.708983	0.709295
609.031	0.696613	0.6972
609.381	0.690536	0.690492
609.732	0.687269	0.687453
610.082	0.677785	0.679041
610.432	0.67646	0.676654
610.782	0.669747	0.670175
611.133	0.660873	0.66187
611.483	0.657116	0.657339
611.833	0.647113	0.647993
612.183	0.646528	0.646338
612.533	0.635376	0.635188
612.882	0.63442	0.635727
613.232	0.630165	0.630767
613.582	0.623757	0.623529
613.932	0.618518	0.61921
614.281	0.613326	0.614559
614.631	0.604105	0.604086
614.981	0.602229	0.602898
615.33	0.5929	0.593003
615.68	0.591293	0.591857
616.029	0.583121	0.584617
616.378	0.573885	0.573557
616.728	0.573142	0.572194
617.077	0.571564	0.571552
617.426	0.562796	0.562908
617.775	0.558092	0.557859
618.124	0.555176	0.554074
618.474	0.54393	0.543378
618.823	0.545755	0.546538
619.172	0.539326	0.539678
619.52	0.534506	0.533387
619.869	0.524141	0.524921
620.218	0.518267	0.517867
620.567	0.516463	0.517167
620.916	0.511523	0.51167
621.264	0.509075	0.509116
621.613	0.500231	0.50041
621.961	0.505473	0.505876
622.31	0.493618	0.493918
622.658	0.490695	0.491275
623.007	0.484878	0.485215
623.355	0.485689	0.485564
623.703	0.477355	0.478025
624.052	0.47503	0.474451
624.4	0.465812	0.465682
624.748	0.463995	0.462993
625.096	0.460462	0.460282
625.444	0.456637	0.457224
625.792	0.450317	0.449577
626.14	0.444929	0.445604
626.488	0.439725	0.439326
626.836	0.43519	0.435698
627.183	0.433144	0.433274
627.531	0.429867	0.42938
627.879	0.419405	0.420066
628.227	0.417225	0.417343
628.574	0.416822	0.416782
628.922	0.408434	0.407457
629.269	0.405464	0.404968
629.617	0.405165	0.404752
629.964	0.395253	0.394832
630.311	0.395819	0.3947
630.658	0.38735	0.38686
631.006	0.385595	0.386002
631.353	0.376875	0.376046
631.7	0.374594	0.374295
632.047	0.370056	0.369244
632.394	0.367005	0.367616
632.741	0.361274	0.36048
633.088	0.360221	0.359781
633.435	0.352918	0.3522
633.782	0.355158	0.355347
634.128	0.343179	0.343053
634.475	0.343321	0.342979
634.822	0.336816	0.337541
635.168	0.33493	0.334576
635.515	0.33444	0.334175
635.861	0.330503	0.330128
636.208	0.325932	0.325174
636.554	0.324545	0.324316
636.901	0.322327	0.3221
637.247	0.320297	0.319968
637.593	0.30874	0.308971
637.939	0.307374	0.306857
638.285	0.303605	0.302859
638.631	0.302462	0.302736
638.978	0.299117	0.299154
639.324	0.295904	0.295826
639.669	0.293132	0.292399
640.015	0.291306	0.29035
640.361	0.284239	0.284021
640.707	0.278242	0.278585
641.053	0.280314	0.279793
641.398	0.278514	0.278767
641.744	0.273748	0.273608
642.09	0.272633	0.271684
642.435	0.266732	0.265742
642.781	0.265697	0.265144
643.126	0.262725	0.263069
643.471	0.261627	0.261426
643.817	0.2574	0.256025
644.162	0.256648	0.255981
644.507	0.252228	0.25204
644.852	0.248536	0.248604
645.197	0.246666	0.245421
645.542	0.248387	0.248227
645.887	0.238799	0.238251
646.232	0.237099	0.23698
646.577	0.233397	0.233276
646.922	0.234341	0.233491
647.267	0.229574	0.229801
647.612	0.232959	0.233332
647.956	0.223225	0.222764
648.301	0.222698	0.221926
648.646	0.222339	0.222267
648.99	0.221898	0.221503
649.335	0.217038	0.217143
649.679	0.220558	0.219279
650.023	0.212869	0.212618
650.368	0.214629	0.213964
650.712	0.211102	0.210006
651.056	0.205382	0.20495
651.4	0.20477	0.204881
651.745	0.201633	0.201321
652.089	0.201584	0.201368
652.433	0.200491	0.199706
652.777	0.197275	0.197094
653.121	0.192371	0.192678
653.464	0.191474	0.191726
653.808	0.18969	0.188317
654.152	0.187466	0.186991
654.496	0.186631	0.18636
654.839	0.181163	0.180864
655.183	0.178309	0.177991
655.527	0.178032	0.177327
655.87	0.17689	0.176298
656.213	0.174935	0.174117
656.557	0.174736	0.174068
656.9	0.174776	0.174401
657.244	0.173445	0.173269
657.587	0.16662	0.166591
657.93	0.168235	0.16757
658.273	0.159102	0.159567
658.616	0.161951	0.162123
658.959	0.160006	0.159917
659.302	0.159797	0.159519
659.645	0.15779	0.157095
659.988	0.159191	0.158378
660.331	0.154203	0.15444
660.674	0.152287	0.152118
661.016	0.151961	0.152324
661.359	0.150329	0.149616
661.702	0.147894	0.147486
662.044	0.146817	0.146458
662.387	0.14657	0.145959
662.729	0.146687	0.14602
663.072	0.139948	0.14035
663.414	0.142265	0.141948
663.756	0.141705	0.141374
664.099	0.137057	0.136809
664.441	0.141128	0.141072
664.783	0.136892	0.136205
665.125	0.133646	0.133512
665.467	0.132088	0.132157
665.809	0.129573	0.129348
666.151	0.132647	0.132485
666.493	0.128214	0.12713
666.835	0.129426	0.12938
667.176	0.121906	0.121456
667.518	0.126189	0.126026
667.86	0.12336	0.123045
668.202	0.121663	0.121398
668.543	0.120985	0.120823
668.885	0.122759	0.122343
669.226	0.117141	0.117034
669.568	0.117434	0.117267
669.909	0.115576	0.115356
670.25	0.113891	0.113824
670.591	0.115938	0.115246
670.933	0.113554	0.11367
671.274	0.110391	0.110187
671.615	0.111758	0.111527
671.956	0.112065	0.11177
672.297	0.108095	0.107815
672.638	0.107344	0.106881
672.979	0.106176	0.106115
673.32	0.108235	0.10811
673.661	0.103258	0.102959
674.001	0.106115	0.105133
674.342	0.106407	0.105803
674.683	0.102056	0.102104
675.023	0.103071	0.103131
675.364	0.099694	0.099218
675.704	0.099621	0.099165
676.045	0.101619	0.101109
676.385	0.094038	0.093455
676.725	0.095465	0.095336
677.066	0.096795	0.096329
677.406	0.093852	0.093109
677.746	0.093812	0.093497
678.086	0.091851	0.091807
678.426	0.091282	0.091058
678.766	0.088407	0.088245
679.106	0.090389	0.09022
679.446	0.089425	0.08945
679.786	0.093133	0.0926
680.126	0.085383	0.085101
680.465	0.085728	0.085816
680.805	0.086579	0.08625
681.145	0.087618	0.086943
681.484	0.085879	0.085544
681.824	0.086492	0.086063
682.163	0.081652	0.08053
682.503	0.087061	0.086329
682.842	0.083201	0.082575
683.182	0.082779	0.082597
683.521	0.076934	0.076603
683.86	0.08054	0.079877
684.199	0.077325	0.077335
684.538	0.079646	0.079328
684.877	0.080154	0.080318
685.216	0.078315	0.077964
685.555	0.075015	0.074999
685.894	0.076652	0.076217
686.233	0.075307	0.074855
686.572	0.072763	0.072591
686.911	0.078871	0.079121
687.249	0.075183	0.074346
687.588	0.073801	0.073242
687.927	0.071678	0.071163
688.265	0.071885	0.071465
688.604	0.072702	0.072377
688.942	0.064998	0.065136
689.281	0.068951	0.068174
689.619	0.070812	0.071229
689.957	0.071159	0.070804
690.295	0.069761	0.06893
690.634	0.068918	0.068146
690.972	0.06982	0.069522
691.31	0.065526	0.065409
691.648	0.06822	0.067249
691.986	0.064496	0.064229
692.324	0.061854	0.061603
692.662	0.063798	0.063369
692.999	0.06349	0.063198
693.337	0.065709	0.065656
693.675	0.066801	0.066287
694.012	0.062037	0.061286
694.35	0.063413	0.063048
694.688	0.059916	0.05944
695.025	0.061934	0.061173
695.362	0.059825	0.059438
695.7	0.057072	0.056525
696.037	0.064725	0.064692
696.374	0.062422	0.061632
696.712	0.058639	0.05812
697.049	0.055988	0.055847
697.386	0.057069	0.056892
697.723	0.057834	0.057439
698.06	0.056637	0.056456
698.397	0.053646	0.053344
698.734	0.054109	0.053675
699.071	0.058546	0.058417
699.408	0.053706	0.053638
699.744	0.053809	0.053668
700.081	0.053315	0.053116
700.418	0.051372	0.0508
700.754	0.055005	0.054637
701.091	0.052581	0.052512
701.427	0.053856	0.053203
701.764	0.050799	0.050708
702.1	0.050421	0.049725
702.436	0.050329	0.049727
702.773	0.049251	0.04924
703.109	0.050161	0.049832
703.445	0.047847	0.047576
703.781	0.049421	0.049011
704.117	0.047888	0.047732
704.453	0.045676	0.045443
704.789	0.04554	0.045103
705.125	0.046908	0.046687
705.461	0.046021	0.045614
705.797	0.043168	0.043077
706.133	0.042537	0.042054
706.468	0.041827	0.04138
706.804	0.039755	0.039553
707.14	0.037351	0.036862
707.475	0.032333	0.032223
707.811	0.03228	0.032085
708.146	0.031739	0.031405
708.481	0.028204	0.028173
708.817	0.030821	0.030678
709.152	0.02787	0.027638
709.487	0.023451	0.022995
709.822	0.021956	0.021506
710.157	0.020779	0.019986
710.493	0.016186	0.01585
710.828	0.016759	0.016734
711.162	0.014896	0.01447
711.497	0.012353	0.011613
711.832	0.014807	0.014415
712.167	0.0099	0.009547
712.502	0.008178	0.007823
712.836	0.004519	0.00433
713.171	0.0021	0.001969
713.506	0.009631	0.009357
713.84	0.00285	0.00267
714.175	0.001448	0.001191
714.509	0.002837	0.002383
714.843	0.003325	0.002807
715.178	0.004103	0.00387
715.512	0.004847	0.00424
715.846	-0.00033	-0.00061
716.18	0.0065	0.006094
716.514	0.002823	0.00262
716.849	0.003445	0.002965
717.183	-0.00013	-0.00027
717.516	0.004579	0.004653
717.85	0.000194	-0.00025
718.184	0.001261	0.00082
718.518	0.00382	0.003232
718.852	0.002101	0.001628
719.185	0.002319	0.00167
719.519	-0.00195	-0.00225
719.853	0.003504	0.002923
720.186	-5.2e-05	-0.00026
720.52	8.93e-05	-0.00027
720.853	0.000696	0.000395
721.186	0.001172	0.000563
721.52	0.000928	0.000604
721.853	0.000157	-0.00055
722.186	-0.00021	-0.00061
722.519	0.000142	-0.00025
722.852	0.00195	0.00178
723.185	0.002821	0.002393
723.518	-0.00289	-0.00331
723.851	0.00347	0.00298
724.184	-0.00033	-0.00054
724.517	-0.00243	-0.00263
724.85	-0.00042	-0.00069
725.182	-0.00016	-0.00051
725.515	0.00104	0.000569
725.848	-0.00103	-0.00108
726.18	0.003482	0.003221
726.513	-0.00068	-0.00109
726.845	0.002194	0.001898
727.178	-0.00474	-0.00497
727.51	-0.00029	-0.00038
727.842	0.002526	0.002029
728.175	0.000623	0.000255
728.507	-0.00081	-0.00077
728.839	0.001562	0.000926
729.171	-0.00357	-0.00386
729.503	0.002165	0.001686
729.835	0.00029	-0.00029
730.167	-0.00011	-0.00057
730.499	0.00326	0.003222
730.831	-0.00089	-0.00146
731.162	-0.00073	-0.00108
731.494	0.004034	0.003358
731.826	-0.00168	-0.00202
732.157	-1.7e-05	-0.00034
732.489	-0.00079	-0.00117
732.82	-0.00035	-0.0006
733.152	-0.00141	-0.00206
733.483	0.00185	0.001824
733.814	-0.00334	-0.00374
734.146	0.002434	0.002154
734.477	0.00661	0.005786
734.808	0.001681	0.001317
735.139	0.00105	0.000687
735.47	-6.5e-05	-0.00037
735.801	0.000305	6.91e-05
736.132	-0.00063	-0.00066
736.463	0.002402	0.001743
736.794	0.000128	-0.00018
737.125	0.002152	0.002097
737.455	-0.00337	-0.00375
737.786	0.002228	0.002221
738.117	-0.00037	-0.00048
738.447	0.001129	0.000767
738.778	0.001415	0.00107
739.108	0.00025	-6.4e-05
739.439	-0.00265	-0.00253
739.769	0.002135	0.001676
740.099	0.001083	0.000548
740.43	-0.00153	-0.00179
740.76	5.68e-05	-2.9e-05
741.09	-0.00229	-0.00257
741.42	1.27e-05	-2.5e-05
741.75	0.002461	0.001901
742.08	-0.00156	-0.00173
742.41	0.001896	0.001509
742.74	0.002549	0.002077
743.07	-0.00117	-0.00145
743.4	0.001136	0.000483
743.729	0.000473	0.000102
744.059	0.003295	0.003174
744.389	0.002507	0.002288
744.718	0.003084	0.00291
745.048	-0.00217	-0.00214
745.377	-0.00224	-0.00286
745.707	0.000834	0.000858
746.036	-8.3e-06	-1.8e-05
746.365	-0.00115	-0.00154
746.694	-0.00134	-0.00127
747.024	-0.0027	-0.00305
747.353	0.00099	0.000991
747.682	-0.00161	-0.00171
748.011	0.00115	0.000849
748.34	0.000924	0.000587
748.669	0.001282	0.00089
748.998	0.002029	0.001598
749.326	0.000786	0.000249
749.655	0.000294	0.000154
749.984	0.000477	0.00015
750.312	0.001784	0.001506
750.641	0.001075	0.000871
750.97	0.002758	0.002619
751.298	-0.00022	-0.00032
751.626	0.00041	0.000303
751.955	5.01e-05	-0.00017
752.283	0.002647	0.002711
752.611	-0.00374	-0.00397
752.94	-0.00083	-0.00099
753.268	0.000705	0.000293
753.596	0.002185	0.001754
753.924	-0.0015	-0.00165
754.252	0.001307	0.001071
754.58	-0.00128	-0.0015
754.908	-0.00375	-0.00397
755.236	0.000378	1.84e-05
755.563	-0.00098	-0.00128
755.891	0.00537	0.004936
756.219	0.004203	0.004047
756.546	0.003245	0.003086
756.874	0.001023	0.000615
757.201	0.000613	0.000403
757.529	0.00219	0.001655
757.856	0.002192	0.001827
758.184	0.004243	0.00387
758.511	-0.00171	-0.00181
758.838	0.002298	0.002005
759.165	0.000797	0.000604
759.492	0.000451	0.000405
759.82	0.000943	0.000655
760.147	0.003031	0.002596
760.474	0.000672	0.000316
760.8	0.000562	7.22e-05
761.127	0.001572	0.001249
761.454	0.002365	0.00193
761.781	0.00213	0.001856
762.108	0.001804	0.001678
762.434	0.000981	0.00104
762.761	0.001724	0.001754
763.087	0.002772	0.002582
763.414	-0.00049	-0.00045
763.74	-0.00109	-0.00119
764.067	0.001245	0.00086
764.393	0.004313	0.004152
764.719	0.002692	0.00235
765.045	0.002778	0.002528
765.372	0.000979	0.000718
765.698	0.001933	0.001856
766.024	0.001898	0.001654
766.35	0.003192	0.002632
766.676	0.002578	0.002234
767.002	0.002327	0.002017
767.327	-0.00013	-0.00014
767.653	-0.00485	-0.00488
767.979	0.003072	0.002694
768.305	-0.00187	-0.00204
768.63	-5.6e-05	-0.00028
768.956	-0.00179	-0.00196
769.281	0.000357	0.000179
769.607	-0.00201	-0.002
769.932	0.001357	0.000839
770.257	0.002283	0.001903
770.583	0.001281	0.001141
770.908	0.00071	0.000376
771.233	0.003231	0.002987
771.558	0.000307	0.000159
771.883	0.002474	0.002331
772.208	0.000749	0.000344
772.533	-0.00091	-0.00137
772.858	0.00056	0.000425
773.183	-0.00153	-0.00185
773.508	-0.00051	-0.00063
773.833	-0.00152	-0.002
774.157	0.000302	0.000137
774.482	-0.00089	-0.00107
774.806	-0.00202	-0.00224
775.131	-0.00064	-0.00105
775.455	0.00035	-0.00014
775.78	0.002805	0.002477
776.104	0.001278	0.001185
776.429	-0.00094	-0.00134
776.753	0.001486	0.00127
777.077	0.002097	0.001669
777.401	0.00119	0.001467
777.725	0.000366	-1.7e-05
778.049	-0.00417	-0.00421
778.373	0.001907	0.001581
778.697	-0.00145	-0.0018
779.021	0.000729	0.000274
779.345	-8.4e-05	-0.00053
779.669	0.002349	0.001589
779.992	-0.00044	-0.00073
780.316	0.001789	0.001461
780.64	0.000441	1.48e-05
780.963	-0.00393	-0.00416
781.287	-0.00106	-0.00128
781.61	0.002542	0.002245
781.933	-0.00039	-0.00067
782.257	0.002168	0.00171
782.58	-0.00116	-0.0013
782.903	-0.0052	-0.00522
783.226	0.001164	0.001016
783.549	0.000922	0.000666
783.873	-0.00269	-0.0033
784.196	0.000443	0.000196
784.518	0.001473	0.00128
784.841	0.001488	0.001266
785.164	0.002174	0.001736
785.487	0.000992	0.000635
785.81	0.00135	0.001086
786.132	0.000251	1.53e-05
786.455	-0.00236	-0.00264
786.778	0.000207	-0.00017
787.1	0.000109	-9.7e-05
787.422	-0.00049	-0.0007
787.745	-0.00035	-0.00072
788.067	0.001112	0.000634
788.389	-0.00043	-0.00056
788.712	3.31e-06	0
789.034	0.002544	0.002305
789.356	-0.00088	-0.00088
789.678	-0.00055	-0.00111
790	0.001023	0.00075
790.322	0.00302	0.0026
790.644	-0.00125	-0.00157
790.966	-0.00233	-0.00248
791.288	-0.00078	-0.00114
791.609	3.86e-05	-0.00028
791.931	0.000981	0.00077
792.253	-0.00271	-0.00315
792.574	0.001731	0.001198
792.896	-0.00092	-0.00112
793.217	-0.0006	-0.0009
793.539	-0.00286	-0.00318
793.86	-0.00233	-0.00276
794.181	-8e-05	-5.5e-05
794.503	-0.00267	-0.00263
794.824	0.000709	0.000526
795.145	-0.00247	-0.00282
795.466	-0.00366	-0.00418
795.787	-0.00135	-0.00161
796.108	0.00113	0.000723
796.429	-0.00054	-0.00058
796.75	-0.00192	-0.00216
797.07	-8e-05	-0.00054
797.391	-0.00125	-0.00139
797.712	0.002581	0.002178
798.033	-0.00011	-6e-05
798.353	-0.00427	-0.00457
798.674	0.000189	6.69e-05
798.994	-0.00072	-0.00099
799.315	0.002872	0.002606
799.635	0.000989	0.000791
799.955	0.000996	0.000621
800.276	-0.00485	-0.00527
800.596	-0.00048	-0.00067
800.916	0.000248	5.27e-05
801.236	-0.00208	-0.00243
801.556	0.000821	0.000498
801.876	0.002472	0.002507
802.196	0.001703	0.00118
802.516	-0.00029	-0.00054
802.836	0.002163	0.001777
803.155	0.000323	0.000148
803.475	-1.7e-06	-0.00038
803.795	0.00114	0.000765
804.114	-0.00104	-0.00147
804.434	-0.00466	-0.00476
804.753	-0.00298	-0.00323
805.073	-0.00061	-0.00112
805.392	-0.00022	-0.00034
805.711	0.000733	0.000364
806.031	0.001208	0.001135
806.35	3.09e-05	0.000103
806.669	-0.0038	-0.00384
806.988	-0.00054	-0.00115
807.307	0.001666	0.001429
807.626	0.001903	0.001425
807.945	0.001504	0.001438
808.264	0.0006	0.000451
808.583	-0.00154	-0.00187
808.902	-0.00106	-0.00151
809.22	-0.00088	-0.00077
809.539	0.001107	0.000682
809.858	0.000691	0.000106
810.176	-0.00131	-0.00161
810.495	-0.0033	-0.0033
810.813	-0.0026	-0.00281
811.131	-0.00034	-0.00023
811.45	0.000425	2.48e-05
811.768	-0.00102	-0.00115
812.086	-0.00201	-0.00246
812.404	-0.00498	-0.00501
812.722	0.000342	5.11e-05
813.041	0.001113	0.000743
813.359	-0.00096	-0.00111
813.676	-0.0033	-0.00366
813.994	-0.00112	-0.00133
814.312	0.001469	0.001277
814.63	0.000267	0.000262
814.948	0.002241	0.002066
815.265	-0.00133	-0.00149
815.583	-0.00145	-0.00165
815.9	0.001271	0.001051
816.218	-0.00124	-0.00175
816.535	-0.00048	-0.00063
816.853	-0.00443	-0.00455
817.17	-0.00108	-0.00114
817.487	-0.00032	-0.0006
817.805	0.002737	0.002309
818.122	0.001034	0.000899
818.439	-0.00219	-0.00254
818.756	-0.00152	-0.00163
819.073	-0.00135	-0.00155
819.39	-0.00209	-0.00244
819.707	0.000897	0.000771
820.024	0.001822	0.001453
820.34	-0.00207	-0.00253
820.657	-0.00215	-0.00271
820.974	-0.00248	-0.00266
821.29	-0.0008	-0.00099
821.607	-5.6e-05	-0.00056
821.923	0.001254	0.001086
822.24	-0.00112	-0.00124
822.556	0.001352	0.000887
822.873	-0.00036	-0.00061
823.189	-0.00273	-0.00292
823.505	-5.6e-05	-0.00059
823.821	0.001115	0.000548
824.137	0.001811	0.001654
824.453	-0.00069	-0.00075
824.769	0.000287	0.000271
825.085	-0.00053	-0.00075
825.401	-0.00255	-0.00289
825.717	-0.00292	-0.0034
826.033	-0.0007	-0.00102
826.349	-0.00286	-0.00277
826.664	-0.0018	-0.00195
826.98	-0.00106	-0.00103
827.295	-0.00111	-0.00103
827.611	0.002696	0.002364
827.926	-0.00236	-0.00269
828.242	-0.00063	-0.00069
828.557	0.001242	0.000994
828.872	-0.00222	-0.00247
829.188	-0.00244	-0.00238
829.503	0.003935	0.003718
829.818	-0.00136	-0.00142
830.133	0.0034	0.00343
830.448	-0.00119	-0.00139
830.763	-0.00089	-0.00098
831.078	-0.0019	-0.00249
831.392	-0.00189	-0.00242
831.707	-0.00177	-0.00189
832.022	-0.00281	-0.00293
832.337	-0.00203	-0.0021
832.651	0.003024	0.002526
832.966	-0.00372	-0.00384
833.28	-0.00178	-0.00164
833.595	-0.00241	-0.00251
833.909	0.001124	0.000963
834.223	-0.00068	-0.00095
834.538	0.00117	0.000869
834.852	0.000854	0.000617
835.166	-0.00436	-0.00447
835.48	-0.0017	-0.00188
835.794	0.002864	0.002507
836.108	-0.001	-0.00108
836.422	0.001478	0.001323
836.736	0.001069	0.000859
837.05	-0.00091	-0.00121
837.364	0.001676	0.00117
837.677	0.000756	0.000474
837.991	-0.00225	-0.00246
838.305	-0.00179	-0.00209
838.618	0.001428	0.001149
838.932	0.003085	0.00283
839.245	-0.00363	-0.00369
839.558	-0.00054	-0.00098
839.872	-0.00019	-0.00053
840.185	0.001028	0.000527
840.498	-0.00077	-0.00111
840.811	-0.00195	-0.00196
841.124	0.00091	0.000861
841.438	0.000397	-3.3e-05
841.751	0.002374	0.002143
842.063	0.001225	0.000679
842.376	-0.00146	-0.00194
842.689	0.00139	0.001149
843.002	-0.00085	-0.00121
843.315	-0.00251	-0.00294
843.627	0.001598	0.0012
843.94	0.001872	0.001638
844.252	-4.5e-05	-0.00023
844.565	0.001295	0.000838
844.877	-0.00075	-0.00086
845.19	-0.00072	-0.00134
845.502	-0.00063	-0.00062
845.814	-0.00212	-0.00249
846.126	-0.0013	-0.0018
846.439	-0.00197	-0.00242
846.751	-3.4e-05	-0.00017
847.063	4.52e-05	-0.00048
847.375	-0.00046	-0.00073
847.687	0.004197	0.003885
847.998	-0.00123	-0.00144
848.31	-0.00126	-0.00132
848.622	0.002497	0.002134
848.934	-0.00182	-0.00196
849.245	-0.00251	-0.00277
849.557	-0.00117	-0.00141
849.868	-0.00023	-0.00035
850.18	0.001696	0.001552
850.491	-0.0004	-0.00035
850.803	-0.00054	-0.00042
851.114	-0.00124	-0.00138
851.425	0.003717	0.003523
851.736	-0.00287	-0.00307
852.048	-0.00018	-0.0005
852.359	-0.00137	-0.00138
852.67	-0.00086	-0.00119
852.981	0.001285	0.001257
853.292	-0.00237	-0.00264
853.602	-0.00038	-0.00052
853.913	-0.00261	-0.00314
854.224	-0.00117	-0.00122
854.535	-0.00109	-0.00127
854.845	0.000954	0.000647
855.156	0.002796	0.002437
855.466	0.002051	0.001879
855.777	0.000424	0.000286
856.087	0.00033	3.58e-05
856.398	-0.00338	-0.00345
856.708	0.000159	-3.8e-05
857.018	0.000369	-6.3e-05
857.328	-0.00457	-0.0045
857.638	-0.00071	-0.00069
857.948	-0.00151	-0.00182
858.258	-0.00423	-0.00467
858.568	0.002102	0.00169
858.878	-0.00218	-0.00239
859.188	0.001159	0.000755
859.498	-0.00351	-0.00379
859.808	-0.00227	-0.0023
860.117	0.00058	0.000323
860.427	-0.00323	-0.00325
860.737	-0.00118	-0.00152
861.046	-0.00025	-0.00029
861.355	0.001577	0.001298
861.665	-0.00382	-0.00381
861.974	-0.00294	-0.00324
862.283	0.003981	0.003728
862.593	-0.00382	-0.00385
862.902	-0.0013	-0.00185
863.211	-0.00564	-0.0056
863.52	0.000405	0.000154
863.829	0.000381	-2.8e-05
864.138	0.002615	0.002161
864.447	-7.7e-05	-0.0004
864.756	0.001154	0.000775
865.064	0.000321	0.000193
865.373	0.000743	0.000259
865.682	-0.00155	-0.0016
865.99	0.001042	0.000886
866.299	0.00229	0.001436
866.607	0.002359	0.002062
866.916	0.000154	-0.0002
867.224	-0.00085	-0.00116
867.532	0.000563	0.000261
867.841	-0.00329	-0.00367
868.149	0.001024	0.000983
868.457	0.001706	0.001473
868.765	-0.00037	-0.00055
869.073	0.00197	0.001342
869.381	-0.00455	-0.00473
869.689	-0.00362	-0.00351
869.997	0.000613	0.000257
870.305	-0.00034	-0.00061
870.613	0.00474	0.004299
870.92	0.000857	0.000462
871.228	0.002833	0.002554
871.535	0.000381	0.000128
871.843	0.002544	0.002355
872.15	-0.00036	-0.00076
872.458	-0.00115	-0.00137
872.765	-0.00222	-0.00245
873.072	0.001832	0.001692
873.38	-0.00101	-0.00099
873.687	0.000596	0.000246
873.994	-8.3e-05	-0.00032
874.301	0.001324	0.001038
874.608	0.000342	0.000172
874.915	-0.0002	-0.00017
875.222	0.00101	0.000828
875.529	0.001248	0.000727
875.836	0.002772	0.00241
876.142	-0.00014	-0.00059
876.449	-0.00152	-0.00171
876.756	0.002816	0.002702
877.062	0.002425	0.00215
877.369	-0.00222	-0.00262
877.675	0.002239	0.001749
877.981	-0.00113	-0.00137
878.288	0.002791	0.002394
878.594	-0.00307	-0.00327
878.9	-0.00193	-0.00233
879.206	-0.00164	-0.00189
879.513	0.000839	0.000561
879.819	0.00338	0.003009
880.125	-0.00226	-0.00259
880.431	-0.00031	-0.00063
880.736	0.000167	-0.00016
881.042	0.001791	0.001453
881.348	-0.00297	-0.00323
881.654	-0.00035	-0.00048
881.959	-0.00059	-0.00082
882.265	0.004103	0.003355
882.57	0.001543	0.001202
882.876	0.001808	0.001523
883.181	0.001407	0.000938
883.487	0.001072	0.000971
883.792	0.002365	0.001929
884.097	0.000699	-2e-05
884.402	0.000181	-0.00029
884.708	-0.00197	-0.00205
885.013	0.002597	0.002223
885.318	0.001362	0.001101
885.623	0.001967	0.001732
885.928	0.002916	0.00261
886.232	-0.00137	-0.00151
886.537	-0.00286	-0.00299
886.842	-7.5e-05	-0.00034
887.147	0.000714	0.000505
887.451	0.00118	0.001027
887.756	-0.00267	-0.00262
888.06	-0.00265	-0.00284
888.365	0.003507	0.003184
888.669	-0.00167	-0.0019
888.974	0.000726	0.000308
889.278	0.001878	0.001308
889.582	-0.00208	-0.00218
889.886	0.002041	0.002032
890.19	-0.00142	-0.00167
890.494	-0.0022	-0.00261
890.798	-0.00299	-0.00319
891.102	-0.00341	-0.00352
891.406	-0.00134	-0.00167
891.71	0.000556	0.00028
892.014	-0.00177	-0.00218
892.317	0.000736	0.000618
892.621	-0.00095	-0.00132
892.925	0.002085	0.001613
893.228	0.00159	0.001131
893.532	0.001065	0.000802
893.835	0.00149	0.001168
894.139	0.000973	0.000796
894.442	0.00077	0.000299
894.745	4.46e-05	-0.00039
895.048	0.000571	0.00021
895.351	-0.00068	-0.00098
895.655	-0.00013	-0.00052
895.958	-0.00025	-0.00041
896.26	-0.00041	-0.00083
896.563	-8.3e-05	-0.00013
896.866	0.000758	0.000459
897.169	0.000334	-3.7e-05
897.472	0.003843	0.003573
897.774	-2.8e-05	-7.8e-05
898.077	0.003333	0.002929
898.38	-0.00049	-0.00061
898.682	-5.8e-05	-0.0003
898.985	0.000812	0.000449
899.287	0.000899	0.00074
899.589	0.000398	0.000207
899.892	0.001658	0.000959
900.194	-0.00074	-0.00081
900.496	0.003501	0.00305
900.798	-0.00286	-0.00285
901.1	-0.00313	-0.00334
901.402	0.001504	0.001221
901.704	0.001412	0.000818
902.006	-0.00155	-0.0021
902.308	-0.0008	-0.00119
902.61	-0.00331	-0.00357
902.911	0.000474	0.000289
903.213	0.004606	0.004329
903.514	-0.00121	-0.00136
903.816	0.004989	0.004701
904.117	0.002191	0.001976
904.419	0.001963	0.001761
904.72	0.002524	0.002048
905.022	0.001454	0.00104
905.323	-0.00249	-0.00273
905.624	0.001397	0.001196
905.925	0.00058	0.000391
906.226	0.000203	-0.0001
906.527	0.001062	0.000817
906.828	0.002424	0.002296
907.129	-0.00132	-0.00165
907.43	0.004767	0.004214
907.731	-0.00045	-0.00078
908.031	0.001922	0.001204
908.332	-0.00185	-0.00232
908.633	-0.00012	-0.00034
908.933	0.000677	2.06e-05
909.234	0.000801	0.000852
909.534	0.00223	0.001823
909.835	0.001963	0.001474
910.135	-0.00457	-0.00514
910.435	-0.00201	-0.00211
910.735	0.002489	0.002161
911.036	0.001595	0.001311
911.336	0.002288	0.001785
911.636	0.001675	0.001299
911.936	-0.00064	-0.00087
912.236	0.003105	0.002889
912.535	0.000864	0.000653
912.835	-0.00239	-0.00274
913.135	-0.00258	-0.00264
913.435	-0.00211	-0.00205
913.734	-0.00133	-0.00161
914.034	-0.0004	-0.00045
914.333	0.000729	0.000345
914.633	-0.00203	-0.00231
914.932	0.00214	0.0019
915.232	0.003067	0.002798
915.531	-0.00394	-0.00421
915.83	0.001187	0.001006
916.129	-0.00013	-0.00023
916.428	-0.00037	-0.00062
916.727	0.000494	0.000117
917.026	0.002418	0.002001
917.325	0.001665	0.001228
917.624	0.001514	0.001028
917.923	-2.9e-05	-0.00027
918.222	0.002324	0.001791
918.521	0.001559	0.001392
918.819	-0.00233	-0.0026
919.118	0.001642	0.001265
919.416	-0.00178	-0.00209
919.715	-0.00214	-0.00251
920.013	-0.0022	-0.0024
920.312	-0.00121	-0.00167
920.61	-0.00141	-0.00174
920.908	-0.00337	-0.00349
921.206	0.001206	0.000863
921.504	-0.00069	-0.00066
921.803	0.001627	0.001387
922.101	0.002241	0.00179
922.398	0.000835	0.000551
922.696	-0.0044	-0.00465
922.994	-0.00055	-0.00073
923.292	0.000833	0.000557
923.59	-0.00023	-0.00048
923.887	-0.00106	-0.00132
924.185	-0.00232	-0.00234
924.483	0.000125	-0.0001
924.78	0.00368	0.003512
925.077	-0.00151	-0.00184
925.375	-8.3e-06	-0.00016
925.672	9.81e-05	-4.4e-05
925.969	0.000917	0.000674
926.267	0.002503	0.002074
926.564	0.001085	0.000903
926.861	-0.00099	-0.00139
927.158	0.000353	0.000125
927.455	0.001334	0.001175
927.752	-0.00219	-0.00257
928.049	0.002195	0.001741
928.345	0.002295	0.001968
928.642	0.001019	0.00062
928.939	0.004377	0.003981
929.236	-0.00058	-0.00092
929.532	-0.00487	-0.00531
929.829	-0.00512	-0.00544
930.125	0.004298	0.004009
930.421	-7.7e-06	-0.00037
930.718	-0.00068	-0.00087
931.014	-0.00062	-0.00086
931.31	-8e-05	-0.0005
931.606	0.000973	0.000621
931.903	0.000351	0.000242
932.199	-0.00086	-0.00138
932.495	-0.00176	-0.0022
932.79	-0.0016	-0.00162
933.086	0.000674	0.000267
933.382	-0.00039	-0.00051
933.678	-0.00109	-0.00121
933.974	0.002366	0.002045
934.269	-0.00099	-0.00132
934.565	0.000968	0.000646
934.86	0.000603	0.000196
935.156	0.000398	0
935.451	0.001329	0
935.747	0.004434	0
936.042	0.000144	0
936.337	-0.00205	0
936.632	-0.00096	0
936.927	-0.00097	0
937.222	0.00125	0
937.517	0.001188	0
937.812	-0.00016	0
938.107	-0.0031	0
938.402	0.002913	0
938.697	-1.9e-05	0
938.991	0.00298	0
939.286	-0.00559	0
939.581	0.00187	0
939.875	-0.00011	0
940.17	-0.00014	0
940.464	0.00078	0
940.758	0.004599	0
941.053	-0.00335	0
941.347	0.00059	0
941.641	0.001827	0
941.935	0.00051	0
942.229	0.000121	0
942.523	-0.00322	0
942.817	-0.00231	0
943.111	-0.00307	0
943.405	-0.00265	0
943.699	0.001221	0
943.993	-0.00238	0
944.286	0.000487	0
944.58	-8.7e-05	0
944.873	-0.00027	0
945.167	-0.00148	0
945.46	-0.00351	0
945.754	0.001222	0
946.047	0.002891	0
946.34	-0.00109	0
946.633	-0.0002	0
946.926	0.000466	0
947.219	-0.00164	0
947.512	0.00357	0
947.805	-0.0032	0
948.098	0.001933	0
948.391	-0.00013	0
948.684	-0.00251	0
948.977	-0.00109	0
949.269	0.002914	0
949.562	0.002558	0
949.854	-0.00346	0
950.147	-0.00041	0
950.439	0.001494	0
950.732	0.00294	0
951.024	-0.00033	0
951.316	-0.0063	0
951.608	-0.00148	0
951.901	-0.00012	0
952.193	-0.00061	0
952.485	0.002022	0
952.777	0.000284	0
953.069	-0.00252	0
953.36	0.001828	0
953.652	8.43e-05	0
953.944	0.000994	0
954.236	-0.00264	0
954.527	-0.00186	0
954.819	-0.00143	0
955.11	0.001218	0
955.402	-0.00255	0
955.693	-0.00119	0
955.984	-0.00172	0
956.276	-7.7e-05	0
956.567	-0.00284	0
956.858	0.001593	0
957.149	-0.00037	0
957.44	-0.0014	0
957.731	0.002156	0
958.022	-0.00102	0
958.313	0.002173	0
958.603	0.001453	0
958.894	-0.00154	0
959.185	0.002686	0
959.475	-0.00248	0
959.766	-0.00172	0
960.057	0.002875	0
960.347	0.001026	0
960.637	-0.00077	0
960.928	0.001775	0
961.218	-0.00029	0
961.508	0.000819	0
961.798	0.000939	0
962.088	0.0021	0
962.378	0.00235	0
962.668	0.000439	0
962.958	-0.00165	0
963.248	-0.00081	0
963.538	-0.00117	0
963.827	-0.0024	0
964.117	-0.00166	0
964.407	0.00033	0
964.696	-7.1e-05	0
964.986	-0.00219	0
965.275	0.002206	0
965.565	-0.00274	0
965.854	0.001632	0
966.143	0.001653	0
966.432	-0.00074	0
966.721	0.001242	0
967.011	-0.00141	0
967.3	0.001866	0
967.589	-0.00227	0
967.877	-0.00055	0
968.166	0.000276	0
968.455	0	0
968.744	0	0
969.032	0	0
969.321	0	0
969.61	0	0
969.898	0	0
970.186	0	0
970.475	0	0
970.763	0	0
971.051	0	0
971.34	0	0
971.628	0	0
971.916	0	0
972.204	0	0
972.492	0	0
972.78	0	0
973.067	0	0
973.355	0	0
973.643	0	0
973.931	0	0
974.218	0	0
974.506	0	0
974.793	0	0
975.081	0	0
975.368	0	0
975.655	0	0
975.943	0	0
976.23	0	0
976.517	0	0
976.804	0	0
977.091	0	0
977.378	0	0
977.665	0	0
977.952	0	0
978.238	0	0
978.525	0	0
978.812	0	0
979.098	0	0
979.385	0	0
979.671	0	0
979.958	0	0
980.244	0	0
980.53	0	0
980.817	0	0
981.103	0	0
981.389	0	0
981.675	0	0
981.961	0	0
982.247	0	0
982.533	0	0
982.819	0	0
983.104	0	0
983.39	0	0
983.676	0	0
983.961	0	0
984.247	0	0
984.532	0	0
984.818	0	0
985.103	0	0
985.388	0	0
985.674	0	0
985.959	0	0
986.244	0	0
986.529	0	0
986.814	0	0
987.099	0	0
987.384	0	0
987.668	0	0
987.953	0	0
988.238	0	0
988.523	0	0
988.807	0	0
989.092	0	0
989.376	0	0
989.66	0	0
989.945	0	0
990.229	0	0
990.513	0	0
990.797	0	0
991.082	0	0
991.366	0	0
991.65	0	0
991.933	0	0
992.217	0	0
[truncated: 137 more rows]

## Sheet: Panel k
Time (min)	84-3-l	84-3-r	84-4-l	84-4-r	84-7-l	84-7-r	84-10-l	84-10-r	86-2-l	86-2-r	82-2-l	82-2-r	90-2-r
0.000667	0.064458	0.949201	-2.44504	-1.5109	0.722559	1.02975	-1.4607	-1.31738	3.1682	-0.65415	0.805081	-1.97483	0.8927
0.001333	0.790143	0.240599	-2.39231	-0.91845	1.09965	0.15271	-0.24501	1.66254	4.0141	-3.90259	-0.55557	-3.37623	0.907362
0.002	-0.03159	1.85034	-2.52069	-0.48863	0.594508	0.903619	-1.64061	2.15642	4.77847	-0.99838	0.649283	-3.4306	0.59414
0.002667	-0.18608	-0.08374	-2.30956	-0.7383	0.323771	0.2317	-3.34612	-1.03076	4.35384	-0.36032	0.387015	-3.08501	0.603624
0.003333	-0.02107	0.956516	-1.20151	-1.16208	1.46497	1.64455	-3.20021	-1.15815	4.61335	0.154403	1.06316	-3.57409	0.308612
0.004	0.503492	1.78239	-3.10021	-0.33174	0.199663	0.233619	-3.40922	-2.52611	2.02065	-1.14297	1.10206	-3.10973	0.717573
0.004667	-0.08606	0.351625	-2.78849	-1.33722	0.392417	1.27996	-4.00748	-1.01083	0.167239	-0.09537	-0.23794	-3.02058	0.848531
0.005333	-0.25862	0.322316	-2.43776	-0.37169	1.35977	1.61817	-2.78909	-2.45099	0.943057	0.919226	-0.0072	-4.18786	0.580898
0.006	-0.39632	0.690924	-2.56254	-0.49406	-0.37436	-0.20214	-3.14639	-0.42359	-3.46566	-0.1812	-0.11518	-3.43735	0.740523
0.006667	-0.04846	-1.12043	-2.5864	-1.11687	0.09865	0.213985	-2.79603	-1.01228	-1.5274	1.86003	0.168927	-2.93535	1.00311
0.007333	-0.5514	-0.45905	-2.24355	-0.34641	0.514733	1.16475	-2.51861	-1.01811	-2.42867	2.22554	0.261541	-2.08264	0.66537
0.008	-0.48406	-0.6034	-3.16208	-1.13006	1.02768	1.66784	-2.88428	-0.94644	-2.29799	0.88963	0.942168	-3.01081	0.522319
0.008667	-0.29729	1.23081	-1.99283	-0.52888	0.907172	1.51715	-1.75721	0.069924	-0.60193	-1.06545	0.069936	-3.2945	0.922981
0.009333	-0.77353	1.55948	-2.34813	-1.01847	1.16148	0.169501	-2.29179	-0.33253	-0.59389	-0.39497	0.888417	-1.8162	0.220399
0.01	-0.69174	0.97633	-2.18691	-1.07025	0.852253	1.80192	-1.87801	-0.16318	0.084106	-2.85056	0.028353	-2.18881	0.753745
0.010667	0.037236	0.767262	-1.73454	-1.00478	0.827957	-0.5341	-1.22522	-0.77661	-1.05441	-2.99105	-0.04425	-2.28138	0.779804
0.011333	-0.17319	1.07603	-1.67335	-1.58728	1.97639	1.98914	-1.70064	-0.92737	0.487968	-4.79117	0.048418	-3.54046	0.811466
0.012	-0.18331	2.38566	-1.32358	-1.77358	0.415099	2.16492	-1.42639	-0.73387	0.959207	-5.933	0.662284	-3.13499	0.470941
0.012667	-0.66065	2.04839	-2.99181	-1.86212	0.945703	-0.16737	-2.17657	-1.14079	-1.09253	-4.76243	0.244603	-3.6569	0.099914
0.013333	-0.41521	3.28888	-2.72853	0.039669	0.614398	2.34843	-3.33969	-1.9382	-2.34842	-4.80269	0.025712	-3.62496	0.89713
0.014	-0.2415	5.80368	-2.4183	-0.44461	0.584606	0.532694	-3.46318	-1.00722	-2.01185	-5.24267	0.528419	-2.90989	0.086028
0.014667	-0.91647	2.94023	-2.18149	-0.71302	-0.04595	3.73358	-3.20559	-2.82225	-2.43394	-4.61619	0.324089	-4.29157	0.338241
0.015333	-0.60439	5.34935	-2.03874	0.660274	0.895869	1.82506	-2.76903	-0.84001	-0.52314	-3.75912	0.727449	-4.39812	0.371558
0.016	-0.60242	8.11588	-2.64118	-0.49562	2.18742	4.11353	-1.6555	-0.39489	-0.60338	-3.74464	0.481103	-4.3908	0.765477
0.016667	-0.10896	5.93059	-3.1286	0.280115	1.88451	0.520222	-0.18065	-0.84144	1.51802	-3.26447	1.74924	-4.41482	0.477518
0.017333	-0.73526	9.86937	-2.86229	1.5419	0.970093	1.89229	1.86447	0.097759	2.31837	-3.20899	0.601682	-4.19467	0.577584
0.018	-0.52531	6.55294	-2.28383	1.64328	0.37053	0.689185	3.19983	0.010967	-0.42446	-2.46694	0.160742	-3.20051	0.287732
0.018667	0.27556	6.04842	-2.1945	4.33776	0.27302	1.47248	2.4107	-0.91689	0.676245	-1.74634	0.790242	-2.7624	0.122771
0.019333	0.108593	4.06983	-2.4065	2.98069	0.495831	1.78372	3.13429	-1.40299	-0.28312	-2.2128	0.866749	-3.16399	0.893702
0.02	-0.03268	4.79966	-2.63887	3.99548	0.182903	-0.18149	2.98907	-1.87164	0.019728	-1.76553	0.71779	-3.87842	0.638005
0.020667	-0.6901	3.92004	-1.69222	3.11221	0.057476	1.43141	3.17533	-0.79925	1.11472	-2.06916	1.38529	-4.73422	-0.0281
0.021333	-1.14179	5.36747	-2.4933	1.00579	-0.1546	1.54771	3.73545	-1.57012	0.076244	-1.61695	0.715335	-4.97227	0.261229
0.022	-0.83929	7.40438	-2.84522	-1.10523	-0.02337	0.560597	3.69418	-1.19219	-0.57941	-2.47209	0.719271	-4.03275	0.307866
0.022667	-0.14122	5.5932	-2.74446	-0.66228	0.523874	-0.83676	3.90986	-0.52503	0.699276	-2.02442	1.1884	-3.86496	0.186347
0.023333	0.030262	4.5549	-2.27609	-0.89744	1.00458	0.751166	3.78628	-1.60637	0.896731	-2.2916	0.688997	-4.18133	0.629372
0.024	-0.26193	5.5621	-2.59199	-0.00628	-0.21255	-0.61792	4.19425	-3.64598	-0.31737	-2.00992	1.08864	-4.37392	-0.16555
0.024667	0.00063	6.48928	-3.67522	-0.93153	0.072276	0.831653	4.06004	-1.42916	0.068775	-2.06674	1.20519	-4.5162	0.147337
0.025333	0.040489	6.3072	-3.72623	1.13688	-0.43594	1.71157	3.87161	-1.18224	0.940251	-1.69935	1.22715	-4.13658	0.302845
0.026	0.312251	4.1347	-3.55738	2.13544	0.265083	2.8409	1.70572	0.241654	0.099247	-2.37253	0.79632	-4.21647	-0.02486
0.026667	-0.19433	6.7067	-3.13967	1.89753	0.874088	-0.47894	-0.37311	-0.58161	0.633164	-2.86666	0.880402	-4.4719	-0.11876
0.027333	-0.48519	4.77165	-3.36569	2.22614	1.25634	-0.37222	-2.40432	-1.54346	0.492069	-2.67342	2.04786	-3.96793	0.176326
0.028	0.003065	4.20592	-3.32792	2.73337	0.912127	0.761894	-0.81807	0.310712	-0.89297	-2.03825	1.61891	-3.19306	-0.08743
0.028667	0.017213	4.71887	-3.12628	1.52063	0.21747	0.69337	-1.02876	0.66139	-2.38403	-1.71303	0.73593	-3.91854	0.722266
0.029333	0.005606	4.79654	-2.67289	1.92893	0.520831	-0.166	-1.41744	1.19904	-1.38985	-1.70119	0.987844	-3.94843	0.410269
0.03	-0.50952	5.27907	-2.61213	1.87385	0.765729	-0.91918	-1.57842	0.387407	-1.03912	-2.34121	0.513844	-4.37845	0.113162
0.030667	-0.26955	5.65365	-3.33413	2.64878	1.24671	1.19212	-1.9243	-0.66461	-1.19037	-2.19424	1.63407	-4.12272	0.634031
0.031333	-0.15303	7.14461	-2.96328	1.29214	1.00219	0.804967	-3.69038	1.43343	0.469591	-2.00588	1.74378	-4.11423	0.417306
0.032	-0.45433	5.91151	-2.69912	2.11443	1.03232	2.13273	-4.86521	1.62423	-0.7597	-1.48048	1.56519	-3.50425	0.222787
0.032667	0.137361	4.67985	-3.1137	2.56796	0.674462	0.38192	-5.0113	2.41146	0.132021	-2.08652	1.07215	-3.93751	0.29831
0.033333	0.311194	4.68538	-2.78594	1.74439	0.135362	0.692029	-1.68932	0.715475	1.2654	-2.08249	1.70037	-2.83838	0.416623
0.034	0.635831	4.05366	-2.312	1.95899	1.53223	1.11175	-0.21737	2.11899	-1.04605	-1.87065	2.06732	-2.8544	0.528287
0.034667	0.223332	4.34739	-2.44333	1.43187	1.41622	-0.41839	1.50881	1.23457	0.982529	-2.46916	1.40991	-3.16172	-0.07685
0.035333	0.44851	2.72907	-1.8715	1.29078	0.555636	-1.16428	2.30437	1.57481	2.02711	-2.27615	1.78439	-2.22711	-0.00461
0.036	0.769823	2.27775	-2.13633	2.28835	0.6786	-0.68613	3.75947	3.10832	0.735236	-2.20397	1.88165	-1.65188	0.331945
0.036667	0.288739	3.17665	-2.80128	2.22841	1.10011	-0.08458	3.29088	4.88234	1.93898	-2.53222	1.72819	-2.15497	0.32347
0.037333	0.463692	2.39003	-2.54258	3.03219	0.61104	-0.14079	5.46547	4.88817	-0.53389	-1.77839	2.72574	-1.82916	0.509453
0.038	-0.33304	3.0116	-2.98066	1.86757	0.969149	0.617908	6.06561	5.27814	-1.39999	-2.72642	2.09934	-3.00005	0.189329
0.038667	-0.15741	0.807054	-2.43552	1.7206	0.228216	3.00965	4.07069	3.27014	2.46973	-1.83283	1.25957	-1.70821	0.223351
0.039333	0.146976	3.34765	-2.37577	1.95901	2.41145	2.04561	3.78063	2.31023	1.0525	-2.26192	1.24741	-2.63837	0.485156
0.04	0.23483	1.84401	-2.44755	2.39147	1.37076	-1.36944	4.07992	3.74797	-1.02281	-2.14178	1.41623	-2.92522	0.369294
0.040667	-0.53329	0.521543	-2.585	1.49667	1.29954	0.068712	3.00407	2.82157	0.963623	-2.05206	0.679639	-2.04033	0.180755
0.041333	-0.37178	3.08049	-2.67742	0.817876	1.59349	0.864058	6.07482	2.80473	1.2829	-2.19303	0.931666	-1.8766	0.600243
0.042	-0.34699	2.33341	-2.40192	1.0783	0.927476	2.87656	4.79328	2.85065	1.22152	-3.42649	1.00087	-1.23179	0.751587
0.042667	-0.44238	6.97319	-2.85041	0.86333	1.15587	0.932735	4.18044	3.75155	0.243767	-3.24802	0.194176	-1.39359	0.372637
0.043333	-0.13599	6.78513	-1.96889	2.30877	0.744737	1.0229	5.39453	2.40309	0.225057	-2.86033	0.935558	-2.25588	0.489058
0.044	-0.56704	4.30546	-2.18114	1.36007	1.22513	2.0553	3.12277	3.48562	1.58995	-2.92733	2.26355	-2.65467	0.369733
0.044667	-0.63783	3.86422	-2.23237	1.52352	1.00183	0.226624	5.42043	2.59699	1.62848	-2.48166	0.397886	-1.8728	0.26049
0.045333	-0.43663	4.86804	-1.81619	1.81806	0.769245	0.184438	4.952	2.17876	2.82942	-4.06806	1.14351	-2.7081	0.319813
0.046	-0.53494	5.46033	-2.38968	0.823315	0.258187	2.24454	4.65591	2.37077	4.12413	-2.16476	1.71211	-2.25435	0.474995
0.046667	-0.54081	4.11243	-2.20826	0.280378	0.756559	1.35137	5.5364	2.76959	1.68662	-2.79421	2.39605	-1.7963	0.427622
0.047333	-0.72933	3.42239	-1.4422	1.18718	0.606954	-0.52016	4.00989	3.20397	0.775476	-2.85055	2.44868	-3.1552	0.649759
0.048	-0.13695	5.10066	-1.74505	1.70401	0.222056	-0.27178	3.51678	1.4859	0.535556	-2.10851	2.39825	-3.65608	0.318376
0.048667	-1.34425	4.78059	-1.65724	1.3913	0.837376	1.2578	5.66681	1.36376	2.32862	-4.37401	1.8565	-2.09862	1.01173
0.049333	-1.01247	4.46143	-2.12319	1.22029	0.151834	2.24516	3.6188	1.18982	1.1265	-4.07671	1.17059	-2.42807	1.38372
0.05	-0.799	3.40879	-1.81636	1.27368	0.933805	0.590395	4.72887	2.04483	-1.15265	-5.41982	1.37674	-3.01136	1.00839
0.050667	-0.63364	2.41559	-1.05702	0.686683	0.476092	-0.89101	5.26473	1.73825	-1.59416	-6.15653	1.04357	-3.47758	0.441192
0.051333	-0.06768	2.81797	-2.28921	1.07646	0.096261	0.652133	3.93263	2.56574	-3.9859	-5.32329	1.67729	-3.1591	0.597178
0.052	-1.17509	3.25909	-1.98837	0.278624	0.148062	0.604843	4.1181	1.92597	-4.45966	-3.2919	1.30377	-4.25499	1.26865
0.052667	-1.09582	3.67725	-1.72282	0.901376	0.500161	1.63692	2.99836	2.66951	-1.94513	-2.92015	0.63953	-2.2612	0.977197
0.053333	-1.44354	3.21388	-1.42242	1.78445	0.517694	1.15289	4.83949	1.7661	-3.10051	-1.4519	1.1353	-1.60166	0.867451
0.054	-1.0184	4.97295	-1.94732	1.7317	0.712861	2.10697	5.71526	3.12101	-3.47026	-0.18712	0.950404	-1.92986	1.07442
0.054667	-1.19369	5.34837	-2.00215	1.00737	0.236485	1.60398	2.55378	1.04569	-1.60205	-0.93551	0.969557	-0.59952	0.17334
0.055333	-0.72464	3.60333	-2.22453	1.64523	0.422988	0.767082	2.25399	1.81796	-1.01296	-1.72012	0.847231	-1.1	0.151597
0.056	-1.81119	6.28935	-1.71184	1.23636	0.947017	-0.01781	1.79902	5.3972	1.93019	-1.41034	0.405116	-1.8973	0.704765
0.056667	-1.41817	6.47957	-2.43069	1.08248	0.409458	-0.64416	2.56731	1.47779	2.60055	-2.56101	1.01831	-1.64344	1.00581
0.057333	-1.82411	5.98194	-2.6467	1.90783	-0.20259	2.75269	1.6893	0.824347	1.70125	-1.04906	1.11195	-1.09868	0.87462
0.058	-1.2815	7.60061	-2.107	1.7339	-0.11473	1.59421	4.31923	0.229347	1.65424	-1.00194	1.49571	-2.41118	0.447303
0.058667	-1.41436	7.11361	-1.62385	1.48373	-0.63424	0.24235	4.1672	0.333049	0.113468	0.236203	0.465241	-2.99154	0.784671
0.059333	-1.83805	7.07726	-1.60323	1.92361	-0.06348	0.581361	4.45523	0.101506	-0.5958	0.922193	0.11576	-1.66046	0.471579
0.06	-0.76613	7.51649	-2.45987	1.86631	0.404182	-1.95256	4.822	0.526251	0.263697	0.836308	0.564077	-2.76801	0.329137
0.060667	-0.61945	3.63754	-1.86982	1.64057	1.00069	2.55944	6.23775	-1.59452	-3.58767	1.29145	1.06753	-3.54937	0.524856
0.061333	-1.03459	1.96631	-1.79636	1.19425	-0.42005	1.88032	7.71725	-1.91229	-3.95361	0.910998	1.09276	-2.57471	0.718835
0.062	-1.10837	1.54418	-2.54953	2.66624	0.367219	1.04107	7.01546	-2.43418	-2.45994	1.02179	1.13943	-2.6718	0.672898
0.062667	-0.53752	3.10848	-2.65928	2.15241	1.13411	3.19687	9.23083	-1.9075	-2.81887	0.376834	0.919749	-2.22021	0.842248
0.063333	-1.42772	3.16486	-2.49018	2.16562	0.441065	1.58085	7.81459	-1.92875	-2.95027	0.289915	1.17537	-2.54637	0.83378
0.064	-0.78825	2.92494	-1.83276	1.87731	1.22035	0.572056	8.39553	-2.76255	-0.641	-0.64837	1.18207	-2.11998	0.785598
0.064667	-0.82049	3.54312	-2.07412	1.70216	0.961282	2.07323	7.64768	-1.08136	-1.15326	-0.10044	0.702641	-2.44591	0.478392
0.065333	-1.18096	6.09793	-3.06712	0.883874	0.969994	1.0016	6.78293	-1.21664	0.184619	-1.88622	0.922222	-2.12965	0.462342
0.066	-1.0952	4.97525	-2.52301	0.894734	0.45991	1.73522	4.53507	-0.50805	3.1242	-1.08068	0.537754	-2.56815	0.444864
0.066667	-1.43878	7.64812	-2.79826	0.862015	0.316105	1.38754	2.87502	-1.52888	1.20981	-2.50271	0.394595	-1.06142	0.485248
0.067333	-0.65273	9.28908	-2.97484	1.55311	0.376651	3.86196	0.432078	-0.96267	2.50461	-1.9613	-0.82116	-3.26788	0.067054
0.068	-1.65525	7.13623	-2.49661	0.140614	1.33612	0.413106	-0.63104	-0.30234	2.67195	-3.34218	-0.32236	-4.55614	0.661741
0.068667	-0.73518	3.80025	-2.4807	1.04184	0.268406	2.61279	-0.20205	1.2789	3.78858	-4.96764	-0.36813	-2.55003	0.581045
0.069333	-1.44224	4.37367	-2.00351	0.890143	1.54244	0.971444	-0.42514	-0.07821	4.78183	-6.17673	-0.52334	-3.21944	-0.0867
0.07	-0.48559	5.33591	-2.39745	1.32802	1.36466	0.249093	-1.21005	0.923239	2.81108	-6.17295	-0.78156	-3.46958	0.214193
0.070667	-1.00005	6.56709	-2.32227	1.43407	0.276934	2.82267	-1.92143	2.03781	3.19666	-4.99363	-0.99239	-2.52288	0.051041
0.071333	-0.81648	5.3349	-2.77304	2.73888	0.52325	-0.19009	-1.60162	1.42043	2.64447	-5.57048	-0.34227	-3.25907	0.216195
0.072	-0.68421	9.58533	-2.15988	1.68314	1.33072	0.946313	-2.19	0.842167	1.74756	-5.4024	-0.46775	-4.39054	0.081861
0.072667	-0.84865	7.14765	-1.81771	0.28992	0.672051	1.51763	-1.88547	0.240646	2.72572	-5.58374	0.955821	-4.34801	-0.22959
0.073333	-1.54334	4.56681	-2.25087	2.08952	0.757174	-0.08789	-2.78258	0.197836	3.11091	-4.08008	-0.52465	-3.99307	0.410519
0.074	-1.04942	2.9578	-2.5152	0.962926	1.56294	1.38812	-2.49324	0.870286	4.16453	-3.48918	0.556362	-4.6335	0.460857
0.074667	-0.50333	2.3631	-2.24126	-0.51821	0.917608	0.768949	-1.53976	0.274372	2.44978	-3.97921	0.476568	-4.87487	0.465886
0.075333	-1.35272	1.37577	-1.89904	0.433572	0.588161	0.45501	-2.2869	0.573081	2.15126	-2.60041	0.686376	-3.59115	0.540485
0.076	-0.2148	0.628123	-2.82575	0.793541	-0.16661	2.54014	-2.01743	0.826426	1.33993	-0.87213	0.435437	-4.34049	0.304941
0.076667	-0.3461	1.06685	-2.08038	0.647599	1.05898	0.459115	-3.32185	0.865053	0.878947	-0.38663	0.611016	-3.75585	-0.14381
0.077333	-0.71372	0.169371	-1.83935	0.377846	-0.45981	1.06058	-1.41565	0.398165	1.33875	-0.20815	0.738669	-3.08731	-0.23974
0.078	-0.90684	0.687978	-1.9862	0.998977	1.66517	-0.26457	-1.91622	0.045265	1.56465	-0.94477	0.436621	-3.22902	-0.16987
0.078667	-1.16004	0.758343	-2.79811	0.321567	0.59204	2.1142	-1.07854	0.640531	0.098629	-2.91461	1.28268	-3.98971	-0.0671
0.079333	-0.73893	1.42056	-2.28276	0.6016	0.970689	0.932333	0.161169	0.291481	0.144481	-3.09741	0.446898	-2.94438	-0.51578
0.08	-1.01981	0.761027	-1.7416	0.278993	0.943483	2.08203	0.118756	1.08331	2.00806	-2.69728	-0.39834	-3.28078	0.022526
0.080667	-1.13698	0.451862	-2.26013	0.617638	0.32253	2.41039	-2.09017	0.647483	1.63397	-1.63905	-0.37455	-1.78087	0.117501
0.081333	-0.31056	0.864019	-1.53547	-0.31819	0.260493	1.28313	-0.17653	1.99439	0.952876	-1.71498	0.390305	-2.63314	-0.41871
0.082	-0.65198	0.351612	-1.97046	0.364095	-0.04033	3.07675	0.137869	1.38357	1.44508	-2.92196	-0.35053	-2.60544	-0.60516
0.082667	-0.96507	1.42371	-1.69085	0.394955	1.07885	0.359659	0.403824	1.37899	1.07863	-3.00139	0.185473	-2.11461	-0.71582
0.083333	-0.65505	1.62854	-2.30767	0.388187	1.01796	3.70719	0.991668	-1.4464	1.29646	-1.07166	0.316346	-1.86109	-0.63698
0.084	-0.23594	6.05443	-1.54488	0.616946	0.755024	2.64751	-0.57365	0.768273	1.24683	-1.8726	-0.67598	-0.75518	-0.99993
0.084667	-0.45664	4.29431	-2.00643	0.707978	0.312528	1.84585	-2.35747	1.1884	0.953641	-1.74986	0.129984	-1.22472	-0.90006
0.085333	-0.65002	3.29833	-2.01972	0.815202	-0.18367	1.2491	-2.78199	-0.92824	0.862005	-1.53679	-0.34411	-1.42227	-0.90285
0.086	-0.6042	2.95919	-2.2314	0.24888	0.374935	0.135057	-2.85148	-0.7067	-0.40637	-2.48396	-1.39203	-1.43825	-1.12683
0.086667	-0.61239	3.89892	-2.01191	0.082526	-0.3174	1.74424	-2.77761	-0.25992	0.9586	-3.21601	-0.86531	-1.75644	-1.1011
0.087333	0.008574	3.77463	-1.79743	-0.57999	-0.16289	2.488	-3.17037	0.888931	0.475995	-4.35058	-0.59428	-1.13996	-0.91279
0.088	-0.62141	4.92198	-1.79952	1.19029	-1.24633	3.25882	-3.29685	-0.69366	1.28028	-3.80459	-1.21123	-1.24912	-0.87162
0.088667	-0.49479	4.87164	-2.24182	-0.29585	0.195495	3.07807	-4.0886	-1.3866	-0.02009	-4.13214	-0.81071	-1.73254	-0.43319
0.089333	-0.08686	4.50319	-1.62612	0.181718	0.02389	1.12887	-4.07717	-1.52924	0.617594	-3.62954	-0.86666	-1.56327	0.106367
0.09	-0.45165	4.4033	-1.53938	0.140739	0.081345	1.72337	-2.32073	-2.18341	1.06799	-2.49831	-0.97088	-1.74948	0.255043
0.090667	-0.35857	1.96712	-2.5195	0.542407	0.565492	0.018626	-2.1234	-2.40671	2.49397	-1.11985	0.235461	-1.03724	-0.31668
0.091333	0.133292	0.366104	-2.39856	0.10733	-0.28461	1.54231	-1.54817	-2.58825	0.295073	-1.3504	0.544707	-1.58374	0.581637
0.092	-0.64126	1.77866	-2.57141	1.26283	-0.53777	1.67718	-2.36293	-3.49371	-0.99806	-0.71307	0.255768	-1.47224	0.944996
0.092667	-0.77827	-0.02054	-1.98284	0.881082	-0.46003	0.484343	-2.39753	-3.46639	1.37993	-0.60818	-0.07114	-1.43391	0.724571
0.093333	-0.04197	1.60043	-1.82544	0.562944	-0.93803	1.13529	-2.10746	-2.76713	0.652006	-1.74897	-0.31232	-1.08942	0.575546
0.094	-0.62713	0.235226	-2.52061	-0.27584	-1.06689	0.072138	-1.13183	-0.61199	1.0448	-1.91076	-0.217	-1.4378	1.24441
0.094667	0.307195	0.331905	-3.03671	0.295133	-0.32183	2.8429	-2.07387	-1.87487	-0.16616	0.337025	-0.25504	-0.95928	0.697457
0.095333	0.055126	-0.51923	-2.86501	0.679547	-0.86063	0.605636	-1.88275	-2.55071	-1.04148	0.392595	-0.17201	-1.38585	0.816263
0.096	-0.27485	0.405959	-2.50321	1.68634	-0.46207	1.25663	-2.12906	-0.76339	0.031329	-0.36395	-0.72975	-1.13105	0.482985
0.096667	0.136977	2.50191	-2.7605	0.090929	0.269914	1.12511	-2.56461	-0.80231	0.670869	-0.14206	0.088903	-0.85759	0.951171
0.097333	0.368443	3.02265	-2.41257	0.660414	-1.3251	0.365702	-2.22693	-0.28028	-0.04722	-0.8321	-0.47234	-0.91168	1.02281
0.098	-0.42748	2.67589	-4.53761	0.485759	-1.22243	0.472495	-2.55983	-1.27126	-1.41432	-0.51763	-0.08734	-0.8172	1.46018
0.098667	-0.11285	2.40655	-2.87353	0.064556	-0.75592	5.65528	-2.80043	-0.24704	0.821648	-0.0345	-0.78577	-1.07523	1.43664
0.099333	-0.70435	3.27576	-2.27745	0.986756	-1.59933	0.471334	-1.56516	-0.50608	-0.08012	0.098848	-0.33757	-0.72985	0.965514
0.1	0.462691	1.64318	-2.48582	0.693923	0.944236	2.50645	-3.02862	-0.91998	-0.07082	0.093082	-0.80463	-0.74766	0.848329
0.100667	0.324777	1.26052	-2.12381	-0.02389	-0.66697	2.175	-1.10547	-2.13221	-0.08323	0.199062	-0.27573	-1.31184	1.30901
0.101333	0.90295	2.73672	-3.07442	-0.83658	0.044285	1.52828	-2.36486	-1.62743	1.66807	-1.01597	-0.4551	-0.46932	0.770127
0.102	1.03189	4.35521	-1.87014	-0.78927	0.372974	3.05141	-1.97526	-2.00615	0.880394	-1.46358	-0.52032	-0.68086	0.659662
0.102667	-0.18623	3.55011	-2.97379	0.08028	0.403646	2.63977	-1.62056	-1.20683	-1.01322	-1.58131	-0.66916	-0.52319	1.00755
0.103333	0.71268	4.3682	-2.29824	0.374273	0.666105	0.319103	-1.97228	-0.85368	-0.39506	-1.6326	-0.23815	-0.0081	0.884156
0.104	0.762969	3.99017	-2.71972	-0.11853	0.822273	1.65976	-2.17949	-0.58744	-0.56875	-1.47544	-0.27455	-1.02567	1.4734
0.104667	1.15945	3.9438	-3.04065	0.475386	1.02601	0.762267	-3.07798	-0.00572	-0.08133	-0.76155	-0.45898	-1.28994	0.783151
0.105333	0.629381	4.37559	-2.532	0.19078	0.778469	1.52597	-2.12791	-1.09338	0.736321	-0.7296	-0.52454	-1.01049	0.691687
0.106	1.48689	6.93009	-3.12112	1.02622	1.31689	0.692029	-2.11361	-0.7549	0.39721	-0.32438	-0.12378	-0.80357	1.29515
0.106667	0.559765	6.74065	-2.21795	0.169038	-0.20761	1.40535	-2.71635	-0.20855	-1.30558	-0.40379	-0.8232	-0.39003	0.939668
0.107333	1.03842	5.72891	-2.48447	-0.08782	0.271688	-0.68654	-2.43366	1.47396	0.055847	-0.6587	0.242685	-0.64654	0.415957
0.108	1.22028	6.20824	-2.25732	0.866227	0.620044	0.456708	-2.0571	3.50611	0.348641	-0.42482	-0.38016	-1.10515	0.637965
0.108667	1.2465	6.18891	-2.08627	0.473646	1.02203	-1.40243	-1.80007	0.485619	0.657353	-0.86091	-0.28417	-0.79925	0.836111
0.109333	1.13806	3.2201	-0.94468	1.60089	0.828398	0.459224	-1.43632	0.216665	-1.59915	-0.96943	-0.03956	-0.84025	0.415657
0.11	1.12092	5.24764	-2.58926	1.67589	0.683806	-0.27529	-1.40068	0.132226	-1.79158	-2.93645	-0.22987	-1.28906	0.486789
0.110667	0.865561	4.61512	-1.74224	1.09233	1.38056	-0.63798	-1.95564	-1.05905	-2.80917	-1.55118	-0.42336	-0.98849	1.13128
0.111333	1.1978	1.62372	-2.15789	1.3542	1.35162	0.341208	-2.46788	-1.85842	-1.65518	-1.93121	-0.51322	-0.70682	0.791382
0.112	0.76605	1.17399	-2.51633	1.19245	1.01654	0.107944	-3.25772	-0.79684	-2.8524	-1.13198	-0.76935	-0.73979	0.893829
0.112667	1.2608	2.1319	-3.68442	2.01335	0.598724	1.39938	-3.70071	0.10294	-1.3347	-1.06639	-1.22475	-0.48953	0.703746
0.113333	1.15393	0.432738	-2.47058	1.2712	1.49505	-0.30198	-3.1376	-1.18193	1.23358	-0.42002	0.361023	-1.14745	0.408037
0.114	0.543784	3.653	-3.17997	1.1505	0.526411	0.0557	-3.58251	-1.7787	0.535756	-0.86548	0.552474	-0.8732	-0.12788
0.114667	0.982731	1.96653	-2.62769	1.4712	1.29598	0.003464	-4.03454	-1.29302	2.78052	-1.00823	-0.11867	-1.31009	0.122993
0.115333	0.412352	3.30912	-2.55331	2.00876	0.922831	1.09208	-3.49887	1.81885	5.30712	-2.06025	0.485966	-1.12952	0.135561
0.116	1.02108	2.2947	-3.10503	1.19406	0.403414	0.959248	-2.79107	1.29993	0.274743	-1.18097	0.830836	-0.92768	0.032062
0.116667	1.3302	0.82249	-2.49292	0.81431	1.05264	-0.32066	-2.2283	-0.43763	1.54426	-1.71318	0.338417	-1.49762	0.726965
0.117333	1.29157	-0.25918	-2.50833	0.288458	1.15379	-0.14637	-1.73143	0.528988	1.7676	-1.92264	0.933157	-2.10276	0.747697
0.118	1.18514	1.78748	-2.11217	0.826276	1.55403	1.68247	-1.82391	0.678142	-0.86127	-2.60205	0.867361	-1.7925	0.003461
0.118667	1.3057	-1.27875	-2.8127	0.504014	1.34569	1.13138	-1.69818	0.493994	-0.87366	-1.69823	0.837395	-2.35694	0.126268
0.119333	1.3317	-3.86874	-1.50304	1.36802	2.4043	0.192936	-1.30412	1.72646	-3.12638	-1.64576	0.312289	-2.1485	0.545192
0.12	1.07705	-6.20913	-1.11371	0.661924	2.41442	3.90155	-0.57806	0.977223	-2.25234	-2.14403	0.352108	-1.76477	0.756145
0.120667	0.711128	-3.68362	-2.0737	1.1715	0.463207	1.35845	-0.62053	1.99024	-2.51312	-2.21269	1.33881	-1.08792	1.0488
0.121333	1.0447	-4.6524	-0.45315	1.48198	1.51713	1.64918	-1.21711	1.45648	-2.07122	-2.13375	1.27519	-1.47569	0.618846
0.122	0.580111	-2.39022	-1.48186	0.297439	0.915363	1.21001	-2.03444	0.231301	-0.76823	-1.11919	1.60523	-1.85817	0.444844
0.122667	0.786843	0.075697	-1.63489	1.01932	2.16886	1.12139	-2.03954	-0.2084	-2.42106	-1.23614	0.584978	-1.16156	0.079575
0.123333	1.43676	-1.07041	-1.90032	0.55058	1.35066	-0.07805	-1.17361	0.271484	-3.88317	-2.86787	0.054361	-1.78912	0.247302
0.124	0.806054	-0.73489	-1.61232	0.623902	0.891465	2.19809	-1.66932	0.099819	-2.76655	-1.86326	-0.40381	-1.33019	0.311924
0.124667	0.728657	-2.12078	-0.75788	0.380476	1.67538	1.63487	-1.86999	0.709785	-2.20494	-1.53919	-0.02	-1.07343	0.315978
0.125333	1.18023	-4.48686	-0.03726	0.346761	0.543268	3.03547	-2.12549	2.09352	-1.47775	-1.36389	0.406332	-1.99624	-0.0206
0.126	1.53141	-2.87426	-0.57454	-0.00597	1.0315	1.36725	-2.00178	1.22768	-1.93851	-1.59941	-1.16711	-2.56871	-0.06809
0.126667	1.40578	-2.57536	-0.67959	0.419443	0.750113	2.1364	-2.30409	1.21554	-2.10363	-1.09176	-0.68334	-1.69989	0.071157
0.127333	0.574636	-2.46431	-0.26321	1.03591	1.27594	1.53667	-1.34746	1.1519	-3.72754	-1.99291	-0.06856	-2.50068	-0.06104
0.128	0.299173	-1.85574	-0.0634	0.60433	1.93147	0.062664	-0.85913	-0.80462	-1.35863	-1.5032	-1.06488	-1.8244	-0.05549
0.128667	0.785014	-1.47621	-1.42173	1.24606	1.58736	1.92582	-0.42699	-0.03606	-0.72338	-1.75537	-0.21995	-2.14302	0.278242
0.129333	1.19787	-1.3062	-1.44425	1.18382	1.00815	1.03455	1.49729	1.2769	-2.17043	-2.17519	-1.54992	-1.51334	0.272113
0.13	1.06881	-1.76961	-0.72612	0.478941	0.754217	0.721349	0.382753	0.90547	-1.26518	-2.11663	-0.58581	-2.18642	0.737656
0.130667	0.458276	-1.42161	-1.27531	0.360885	0.658808	1.51127	-0.11977	1.13412	-1.31832	-1.67006	-1.27561	-1.37725	0.587994
0.131333	0.456704	-1.50691	-1.35585	0.978424	0.889132	2.71013	-0.66733	0.447381	-1.92807	-2.55117	-0.78961	-1.81697	0.220527
0.132	0.311067	-3.22905	-1.63528	0.912702	0.339504	0.446684	-1.10365	0.802222	-2.53854	-2.27096	-0.33036	-2.01595	0.139691
0.132667	0.305643	-2.85834	-1.81008	1.12803	1.72637	0.569573	-1.55048	0.746883	-0.70541	-3.92185	-0.07987	-1.15963	-0.38237
0.133333	-0.03715	-2.2797	-1.74914	0.661763	2.05761	2.70808	-2.14816	0.525152	-1.51254	-4.59526	-0.82292	-1.36499	-0.0265
0.134	0.371675	-0.41907	-3.38611	-0.18256	1.77119	1.69227	-2.74988	0.13084	-1.92844	-4.7017	-0.71544	-1.34855	-0.07409
0.134667	1.05046	-2.36681	-0.80941	0.240088	0.866998	3.34299	-2.19877	1.78423	-1.60253	-5.64293	-1.00217	-1.63791	0.400218
0.135333	0.91472	-1.06502	-0.83292	0.266726	1.10094	2.49829	-2.71241	-0.86082	-2.57237	-6.16966	-1.39249	-0.94532	0.454993
0.136	0.453361	-2.48592	-1.58692	0.95113	0.418679	0.293864	-2.33359	-1.07993	-1.79389	-5.30162	0.021677	-0.97083	0.448579
0.136667	0.127324	-2.00736	-0.47032	0.787756	0.167241	-0.2025	-1.9871	-2.57342	-0.21266	-5.98397	-0.23208	-0.74424	0.67346
0.137333	0.578538	-4.34975	-0.46923	0.770848	0.370434	1.59934	-1.98794	-1.12305	-1.0692	-5.71063	0.010905	-1.13488	0.990677
0.138	0.696289	-4.24886	0.061046	-0.11424	-0.324	1.23815	-1.11267	-0.78243	-2.44569	-4.35076	-0.6049	-1.31877	0.977412
0.138667	-0.01092	-2.20312	0.116116	0.40573	0.047231	-1.15159	-1.21287	0.46338	-2.10008	-4.41037	-0.1237	-1.1328	1.17679
0.139333	-0.17727	-1.05226	-0.09243	0.22964	0.346563	0.559008	-1.20866	1.775	-2.65041	-4.14251	0.08271	-0.75604	0.468425
0.14	-0.3141	-0.9738	-0.24231	0.244354	0.603643	-0.12533	-1.61325	4.16337	-1.41796	-4.0742	-0.59784	-1.30413	0.226005
0.140667	-0.02843	-1.86028	-0.32934	0.46355	0.20701	1.9544	-1.16635	2.38317	-1.27435	-6.005	-1.28532	-0.93148	0.51378
0.141333	0.130417	-2.98314	-0.15085	-0.45782	0.178883	-0.17823	-0.97342	3.05597	-1.7134	-4.10552	-0.48604	-1.82373	0.381095
0.142	0.567263	-1.92848	-0.83953	0.088365	0.317647	0.834023	-1.0252	3.3233	-1.60855	-4.53847	-0.17815	-1.2926	0.470774
0.142667	0.686006	-1.82182	-0.82471	-0.83632	-0.57112	-2.81106	-0.68646	1.37121	-1.53906	-5.12025	-1.10438	-1.24341	0.602627
0.143333	0.921502	-3.17279	-0.054	-0.02152	-0.28654	1.47862	-0.99666	0.562214	-1.05663	-3.35933	-0.35523	-0.81055	1.0781
0.144	0.397074	-4.13205	-0.07308	-1.07056	0.141466	2.33891	-2.29186	-0.47186	-2.51339	-3.70129	-1.8059	-1.26347	0.449423
0.144667	-0.12101	-3.85778	-0.34953	-0.85748	0.933962	-1.00346	-1.44999	-0.19057	-1.99062	-4.48162	-0.55898	-1.28106	0.970642
0.145333	0.277076	-4.25987	-0.6609	-0.66892	0.432687	0.573374	-2.10791	1.11987	-1.43836	-4.28328	-0.32507	-1.15368	0.932618
0.146	-0.2164	-1.588	-0.34856	-0.71312	-0.188	-0.37494	-2.3875	1.82645	-0.17849	-3.77781	-0.52855	-1.11684	0.633534
0.146667	0.439835	-4.47991	0.858621	0.072357	0.085689	1.09548	-2.67478	2.04467	-2.08101	-3.9855	-0.5136	-1.38475	0.496326
0.147333	0.583272	-1.28273	0.709193	0.521427	0.283392	-0.10326	-2.76762	2.32854	-2.61896	-3.22757	-0.05786	-0.60705	0.768122
0.148	-0.10914	-2.57482	1.13219	-0.6917	-0.10368	-0.50623	-3.03377	1.52937	-1.55165	-4.13099	-0.92398	-0.52065	0.382564
0.148667	0.238845	-1.31501	0.700646	-0.39174	-0.60767	1.37887	-0.92386	2.86128	-1.49285	-3.14273	-0.53413	-0.31139	0.205531
0.149333	0.256242	-1.04256	3.00893	0.376373	0.156768	1.71717	-2.14249	3.75195	-1.2467	-3.57422	-1.17116	-1.14296	0.225307
0.15	0.302518	-3.02733	2.78106	-0.32558	-0.53091	0.972086	-0.88285	4.96519	-3.01204	-3.13481	-1.16161	-0.98545	1.07573
0.150667	0.117051	-2.80489	3.09261	0.524036	-0.17023	0.712258	-0.50116	4.70922	-1.94859	-3.78727	-0.81532	-0.59692	0.594345
0.151333	0.723876	-0.29069	3.25091	0.526966	-0.41424	0.272062	-0.2718	3.72698	-2.62773	-3.46721	-0.0466	0.217633	1.11254
0.152	0.573669	-3.48234	3.18758	0.805512	-0.26054	-0.5808	-0.84154	2.88384	-1.90159	-4.29639	-0.39962	-0.6998	1.1503
0.152667	0.462741	0.109192	3.38773	0.395009	-0.87191	-2.07528	-0.52178	2.07868	-1.53357	-3.31241	-1.03038	0.177677	0.655294
0.153333	-0.10906	-0.53187	3.73638	1.08056	-0.0073	0.882915	-1.04302	1.78848	-2.50563	-3.27715	-0.70646	-0.86638	0.671371
0.154	0.581071	0.517183	4.16029	0.76631	0.273372	1.45262	-0.67748	3.12523	-2.14855	-3.10407	-0.8429	-0.56112	1.42
0.154667	0.379948	0.164767	4.37092	0.367201	-0.10908	0.790852	-0.50929	2.3777	-3.33002	-3.67847	-0.57675	-0.34554	0.637025
0.155333	0.268674	0.257177	4.24954	0.174865	-0.42062	1.02327	-0.11211	0.52384	-2.6434	-3.50053	-1.56823	0.193961	0.939339
0.156	0.214723	-1.04131	4.20042	0.133929	-0.0928	-0.03491	-0.88438	1.68392	-0.50157	-2.87843	-0.98423	-0.74738	0.881181
0.156667	-0.70098	-1.25392	4.8922	1.67437	-0.29066	-0.49054	-0.63508	0.534164	-0.89665	-3.1482	-0.64465	-0.61532	0.665006
0.157333	0.187335	-0.46773	4.84558	0.081977	0.175544	-1.78889	-0.93851	1.64149	-0.57006	-3.70363	-0.99673	-1.15988	1.3617
0.158	0.614221	-0.31947	4.54505	1.17103	0.152908	-1.18674	-0.14769	3.42036	0.456071	-3.38854	-0.96403	-0.39456	1.14535
0.158667	0.227096	0.211442	4.51417	0.14697	-0.12246	1.09393	-0.97235	5.08674	-3.00037	-3.43501	-0.86763	-0.3066	0.813779
0.159333	0.727699	-0.30104	2.6018	0.383498	1.23119	-0.59633	-0.31416	1.33265	-1.14179	-3.38587	-1.39632	-1.19745	0.311104
0.16	0.296935	1.01939	1.19743	-0.12863	0.5396	-0.78511	-1.18581	0.418403	-3.74749	-3.64615	-0.523	-0.59247	0.442758
0.160667	-0.00914	1.07623	0.029672	0.403889	0.763412	-0.75348	-2.30929	2.14265	-2.19503	-3.85268	-0.29185	-0.51324	0.664526
0.161333	0.233531	-1.96488	-0.29488	1.3438	0.646024	-0.49185	-0.94342	1.19368	-1.78725	-3.8288	-0.38093	-0.2568	0.803876
0.162	-0.20799	-4.4956	-0.904	0.935793	0.229289	0.281174	-2.52284	1.17717	-3.33249	-3.39938	-0.25296	-0.62624	0.642872
0.162667	-0.83341	-5.05483	-0.54007	0.454687	-0.10885	0.121182	-2.81659	-0.68625	-0.63186	-3.13299	-0.79823	-0.82669	0.568521
0.163333	-0.83663	-4.80152	-0.30175	0.916327	0.425297	-0.56803	-3.53756	0.096897	0.062588	-3.20948	-0.96919	-0.63393	0.964997
0.164	-0.55243	-3.73037	-0.18498	0.214163	0.587602	-0.67591	-2.90065	-0.12533	2.5342	-3.45598	-1.23109	-0.95321	0.526072
0.164667	-1.15353	-2.3066	-0.34073	0.732159	-0.01787	1.1044	-1.50202	0.843007	1.18767	-3.75509	-0.59714	-1.07925	0.672194
0.165333	0.071695	-0.14116	-1.65184	-0.09738	-0.21746	-0.68249	-2.09365	0.408612	1.92379	-4.10259	-0.43599	-0.55958	0.92559
0.166	-0.19881	1.31432	-1.33169	0.977531	0.067029	-0.13445	-2.39503	0.487649	0.641186	-3.55699	-0.96849	-0.74456	0.34526
0.166667	-1.44388	-0.55748	-1.32047	0.761241	0.066156	0.375568	-0.74722	0.045174	0.400852	-3.30709	-0.91417	-0.79162	0.604273
0.167333	-0.78633	-2.24997	-1.14383	0.852279	-1.46292	1.01312	-0.91245	0.97989	2.50758	-3.85623	-1.46385	-0.5019	0.801588
0.168	-0.48482	-3.01682	-0.83293	0.436394	-0.67601	0.302107	-0.64049	0.557507	1.94615	-3.46816	-0.20317	-0.24385	0.616076
0.168667	0.190398	-2.7244	-1.22197	1.33431	-0.89127	-0.40567	-0.28958	-0.59462	3.55877	-4.0321	-1.25865	0.432199	0.747983
0.169333	-0.50889	-2.70581	-1.2378	0.91609	-1.53422	0.791266	0.718044	-1.04755	1.46689	-4.2681	-0.68518	0.386176	0.512183
0.17	0.119425	-2.41563	-1.21013	0.503066	0.349149	-1.47214	-0.12462	-0.05109	0.149	-3.25407	-0.74946	-0.41548	0.892559
0.170667	0.122959	-0.8166	-0.9377	0.289825	-0.19727	-0.98149	-0.34784	1.34231	2.50178	-2.92359	-1.54563	-0.45514	0.577147
0.171333	0.684492	-1.74877	-1.40581	0.59544	-0.18642	-0.77571	-0.43226	-1.94844	0.39253	-3.72562	-1.19075	-0.34855	0.657803
0.172	0.110904	-2.44417	-0.89911	0.721451	-0.24088	1.23175	0.461322	0.716184	1.66399	-4.39924	-0.61245	-0.46023	0.053302
0.172667	-0.24929	-1.73222	-0.57224	1.28134	-0.38734	0.706359	0.739647	-2.28806	1.01623	-3.39661	-0.59019	0.066227	0.340931
0.173333	0.125481	-2.61755	-0.79262	0.919668	0.280928	-0.99116	0.978166	-2.25486	0.476457	-3.60024	-1.28181	-0.10657	0.513772
0.174	0.335947	-1.27486	-0.68044	1.23836	-0.8311	0.730853	0.875127	-0.15118	0.832825	-3.74181	-0.98772	0.113322	0.946755
0.174667	0.569858	-3.60599	0.179084	1.07735	-0.49152	1.66267	1.54289	0.25904	0.680557	-3.77593	-1.48187	0.292691	0.00033
0.175333	0.415824	-5.56952	-0.66315	-0.19472	-0.11916	-0.44208	1.91832	-0.85048	-0.02148	-2.96999	-1.11335	0.955876	0.300029
0.176	-0.46155	-4.08656	-1.79723	0.444223	-0.92909	-0.31647	1.48609	-1.03244	0.498978	-3.2088	-0.55694	-0.15009	0.482121
0.176667	0.243159	-3.29672	-1.50833	1.01095	-0.69579	-0.92588	2.52826	-1.91628	2.66218	-3.61468	-0.34715	0.067201	0.52635
0.177333	-0.36592	1.21244	-0.53638	0.007095	0.252452	0.567108	1.74136	-0.93514	1.02716	-3.27381	-0.59545	-0.89627	1.01895
0.178	0.087733	-3.52664	-1.25132	1.40209	-0.476	1.73806	1.65425	-0.70588	2.58661	-3.67066	-0.51406	-0.42526	0.448522
0.178667	0.649027	1.39398	-0.67149	0.66306	-0.59197	0.209602	1.75063	-1.25801	0.61834	-4.29222	-1.13017	-1.05485	0.658841
0.179333	0.948879	1.29811	-0.5326	-0.05484	0.603464	0.421022	2.14668	-2.71339	1.11141	-3.7232	-1.20759	-1.00488	0.760202
0.18	-0.01721	-2.36593	-0.54559	0.961624	0.496677	0.532022	1.55453	-0.75763	0.126793	-4.11854	-0.6521	-0.75323	0.818096
0.180667	0.515886	1.86402	-0.3207	0.735054	0.778807	0.992757	2.74256	0.906491	1.40252	-3.43465	-0.7775	-0.7855	0.521072
0.181333	0.323391	1.3861	-1.17616	0.581138	-0.90203	1.45819	2.35248	3.49773	-2.09881	-3.52208	-1.19898	-1.04677	0.645412
0.182	0.614115	0.042136	-1.89289	-0.30237	-0.34162	0.164407	0.996925	5.38006	-0.66709	-3.001	-1.69119	-1.105	0.077276
0.182667	-0.16922	0.143866	-1.22714	1.01214	0.107868	2.90522	2.59273	6.79868	-0.96498	-3.75737	-0.64341	-0.61234	0.89015
0.183333	0.391364	-3.20727	-0.97865	-0.56449	0.727516	0.13266	1.48643	4.60074	-3.40167	-3.91572	-0.84112	-0.60552	0.467893
0.184	0.450855	-3.01198	-1.75868	-0.11658	0.39248	3.98004	0.765579	3.986	-1.36404	-5.17359	-0.27068	-0.17344	0.782385
0.184667	-0.14691	-4.00742	-0.55793	0.637445	0.787153	2.28597	1.37099	2.02891	-0.99333	-5.01196	0.037774	0.050307	0.571914
0.185333	0.127137	-3.77374	-0.20726	0.908334	-0.39563	3.45431	1.68294	0.961065	-0.75847	-5.18669	-1.1512	-0.34209	1.30477
0.186	0.426273	-2.8203	-0.47868	0.580628	-0.19401	1.92161	1.40045	1.69363	0.367014	-5.57169	-0.92221	-0.64308	0.946969
0.186667	0.45385	-0.15431	-0.79193	0.770569	0.436356	1.39629	0.665778	1.50655	0.191091	-5.74076	-0.44693	-0.21418	0.615605
0.187333	-0.2976	0.167195	-0.22367	0.030681	-1.00352	2.41032	-0.06882	1.56096	3.35283	-4.39255	-0.53505	-0.32061	0.80668
0.188	-0.2152	-0.38222	-0.1454	0.439237	0.056103	2.9985	0.561444	0.692528	2.02992	-4.87967	-0.20761	0.395572	0.807518
0.188667	-0.01168	-0.51973	0.897289	0.488067	0.508357	2.86084	0.212509	-0.39822	0.254507	-5.69953	0.343109	0.252089	0.820618
0.189333	-0.11677	-0.21288	0.884969	0.624569	-1.58984	4.02358	0.463115	4.25202	2.76478	-4.80795	-0.29636	0.366523	0.740051
0.19	-0.59307	-0.79128	0.721078	0.832988	-1.08873	2.66422	0.566843	5.38903	0.363142	-4.98241	0.238364	0.449395	1.29547
0.190667	-0.12185	-1.42005	0.808636	0.141387	-1.22991	2.91804	0.721051	4.99532	-0.27356	-3.78386	-1.38359	0.070841	0.944128
0.191333	-0.36311	-0.9365	-0.11006	1.05806	-0.61509	2.58476	0.863943	6.81293	-0.47479	-3.75904	-0.85826	0.637421	1.11895
0.192	-0.03109	-1.35629	-0.02844	0.598079	-1.00579	4.02886	0.754787	6.12598	-1.11355	-5.80877	-0.48615	-0.11597	0.795004
0.192667	-0.11104	-1.48771	-0.03452	-0.1387	-0.18019	3.18452	-0.06047	2.41037	-0.52493	-4.44685	-0.36797	-0.32192	0.926502
0.193333	-0.0045	-0.33547	0.077666	0.538623	-0.85403	4.50047	0.497864	0.419143	0.021239	-5.14443	-1.39054	-0.19227	0.65696
0.194	-0.50255	-2.22421	-0.00916	0.378083	-0.52269	2.11311	0.841539	-1.42116	1.50257	-4.80408	-0.50561	0.25865	0.540968
0.194667	0.641717	-1.21065	0.603704	0.303391	-0.50448	4.06668	1.44193	-0.94995	3.72111	-4.29565	-1.31405	0.411139	0.763253
0.195333	0.527281	-4.05679	0.094581	0.310149	-0.17778	2.57657	0.327053	1.57111	1.90584	-3.88356	-1.57426	0.588841	0.971502
0.196	-0.19822	-5.73302	0.316999	0.07803	-0.74654	3.05663	0.639879	0.650021	4.17225	-2.45596	-0.98983	-0.50813	0.613701
0.196667	0.251366	-5.94294	-0.66938	0.630848	-0.07043	-1.74225	0.298968	2.38413	2.28224	-2.87295	-0.15077	0.256861	0.956606
0.197333	0.34346	-2.51858	-0.11831	-0.46473	-1.43321	-1.40166	0.559211	4.52274	2.48601	1.13375	-0.19883	-0.64035	0.74891
0.198	0.008945	-3.17654	-0.89512	-1.55231	-0.55952	-0.47462	-0.19091	6.62136	2.71604	0.521267	-0.46957	0.363005	0.927326
0.198667	0.031455	-2.85668	-0.74667	-1.00855	-1.09385	4.2377	-2.31551	6.53526	3.5527	0.292928	-0.49643	0.660892	0.391116
0.199333	0.542722	-4.79793	-0.55257	-1.91016	-0.60738	3.83479	-3.74358	4.15392	1.90903	-0.65762	-1.27328	0.661772	0.453766
0.2	0.79304	-1.7058	-0.25123	0.704007	-0.03794	1.80067	-2.77768	2.6375	0.992612	0.281327	-0.8841	0.54238	0.833482
0.200667	0.465745	-3.17271	-0.59433	-0.44256	-1.34166	2.72353	-3.79894	2.20032	2.01491	-1.33711	-0.66108	0.85373	0.467792
0.201333	-0.05835	-2.28282	-1.0804	-0.46509	-0.79255	1.12059	-3.75658	1.15137	0.186929	-0.3132	-1.00111	0.548738	0.326625
0.202	0.331627	-0.7442	-0.28929	0.62935	0.076058	-2.09298	-3.51914	0.874971	-0.59073	-0.43968	-0.12566	1.17913	0.365865
0.202667	0.934671	-0.96036	-0.73819	-0.96509	-0.03056	-0.12823	-2.33455	0.518668	2.10207	-0.04229	-0.96821	0.170232	0.266653
0.203333	-0.28273	-1.54805	-0.74049	-0.50712	0.161667	1.51463	-0.13729	-0.64063	1.29299	1.50507	-0.44594	-0.08958	0.409496
0.204	0.789388	-0.07296	-0.66331	-0.78673	0.614459	-1.46917	-1.18299	-0.71932	-0.06353	1.27986	-1.30909	0.121589	0.23586
0.204667	0.562905	-1.12309	-0.45368	-0.11181	0.023143	2.34492	-0.96975	-0.58872	2.16821	3.938	0.011877	0.960953	0.227212
0.205333	0.659262	1.25373	-0.53614	-0.6933	-0.06052	1.6903	0.316551	-0.38187	-1.50007	3.33876	0.355323	-0.04479	-0.04237
0.206	0.677687	0.982689	0.065976	-1.03974	-0.05128	0.491285	0.919819	0.737838	1.18878	0.765281	-0.72403	0.902626	0.002834
0.206667	1.2007	1.6229	-0.05557	-1.12254	-0.31711	1.82374	-0.92833	0.080122	2.52739	-0.23145	-0.6655	0.284152	0.241197
0.207333	1.00815	0.66728	0.405668	-0.49188	-0.53946	-1.237	-0.34551	0.551983	2.69468	0.556418	-0.65265	1.16661	0.103049
0.208	1.26813	-0.32433	0.929073	-1.6993	-0.65412	0.045279	-0.23025	-0.74303	5.42396	-1.30154	-0.00935	0.467754	-0.00676
0.208667	0.741747	-3.68669	0.516201	-0.55123	-0.62827	1.78903	-0.49283	-0.7977	5.85254	-1.1114	-0.73112	1.09214	0.570218
0.209333	0.665587	-5.38744	-0.58412	-0.34419	-0.46292	0.503394	-0.28208	-1.56311	3.20319	-2.30435	0.025163	0.852626	-0.38452
0.21	0.508846	-6.02354	-0.09764	0.132238	0.059209	0.083955	-0.26829	-2.21144	2.74848	-0.10091	-0.0822	0.81103	0.049015
0.210667	0.442213	-8.332	-0.78944	0.516196	-0.36338	-0.00537	-0.04299	-2.22191	2.46541	0.066752	0.222902	-0.23218	0.308356
0.211333	-0.17781	-7.33705	-0.1349	-0.91479	-1.42595	1.6205	-0.39881	-2.57937	0.144535	-0.11645	-0.05111	0.305324	0.050491
0.212	0.181503	-7.21308	-0.3003	-0.49224	-0.41692	0.603379	0.424753	-2.60595	-1.68735	-0.49596	-0.4629	0.198541	0.17706
0.212667	-0.21959	-6.05938	-0.05652	0.035499	-0.4113	1.63207	1.40132	-1.93751	0.017735	-0.37238	-0.41002	0.373142	0.105374
0.213333	-0.53319	-3.75129	-0.52933	0.179946	-0.56062	1.12566	0.445372	-2.1726	-1.05502	1.0192	0.259495	0.698379	-0.0191
0.214	-0.28319	-2.5328	-0.26421	0.645684	-0.7308	-0.40654	0.963875	-2.77172	1.43445	2.63381	-0.45588	-0.33856	0.430474
0.214667	-0.47946	-1.89579	-2.14813	-0.49646	-0.91961	0.89958	1.01596	-2.70091	2.85036	3.28957	-0.1897	0.244853	0.613764
0.215333	-0.73065	-2.25841	-1.15666	0.211379	-0.86684	-0.97064	1.51802	-1.84709	-0.02812	3.56122	-0.83192	-1.10418	0.343871
0.216	-0.9339	-2.54173	-0.54889	-0.25885	0.040448	0.345597	0.502671	-1.79026	3.74757	6.20927	-1.03473	-1.25945	0.06464
0.216667	-0.26189	-3.48641	-0.84622	0.612217	-0.69399	0.713234	0.526561	-2.01445	2.23033	3.82831	-1.24378	-0.67125	0.205808
0.217333	-0.25167	-3.82195	-0.85657	-0.06495	-0.38712	0.758823	0.732313	-2.94068	2.57186	0.512268	-0.84641	-1.07391	-0.07171
0.218	-0.72456	-3.24665	-1.22566	0.759907	-2.04041	0.831451	0.22503	-3.96709	-0.47085	0.085585	-0.50998	-1.46805	-0.18216
0.218667	-1.01255	-4.36726	-0.67224	-0.301	-0.96867	-0.48721	0.595399	-4.91676	2.34237	1.95621	0.170266	-1.16106	0.475763
0.219333	-0.80896	-2.89723	-0.97928	-0.52233	-1.06449	0.515057	0.191492	-2.94827	0.198312	0.804699	0.050445	-0.57956	-0.05995
0.22	-0.75188	-2.36609	-1.39498	-0.60549	0.125522	0.887259	0.261754	-3.03795	1.12314	2.52807	0.082445	-0.33917	0.090741
0.220667	-0.35515	-1.28169	-1.37922	-1.04594	-0.52807	-0.02364	0.976395	-1.63356	-0.66031	2.9718	-1.23368	-1.06914	0.173655
0.221333	-0.60221	-4.73416	-1.32498	-0.52687	-0.19172	1.26522	0.733932	-3.46446	-0.25331	5.57862	-0.66625	-0.59388	0.278026
0.222	-0.86773	-6.07129	-1.23134	-0.41771	0.709506	-0.75206	0.773931	-2.45492	1.39759	3.04367	0.047729	-0.83018	0.054187
0.222667	-0.55231	-4.00455	-0.61588	-0.60289	-0.62599	-1.00767	-0.68127	-3.68574	0.929416	-0.45825	0.244235	-0.3728	0.961977
0.223333	-0.54062	-4.49196	-0.61999	-0.50871	-0.20021	-0.03421	-2.49712	-4.56013	1.9236	-0.41616	-0.46519	-0.19633	0.799102
0.224	-0.26237	-1.42458	-1.34592	-0.46187	0.61362	-0.1078	-2.15371	-4.6003	1.66695	0.213653	0.237726	0.736427	0.705369
0.224667	-0.47207	-4.18092	-0.9664	-0.11728	-0.27137	0.319183	-1.75595	-3.99233	0.916169	-0.0832	-0.87131	0.315903	0.407996
0.225333	-0.64305	0.393365	-1.18598	-0.78193	0.977783	0.11452	-1.6895	-1.99495	-0.19896	0.778428	-1.12125	0.777409	0.751051
0.226	-0.83818	-2.31229	-0.58783	0.132649	-0.20529	-0.8808	-1.26806	-2.75113	1.2851	2.93584	0.846418	0.755664	0.912696
0.226667	-0.77497	-2.07169	0.20018	-0.40276	0.663684	0.024957	-0.89267	-3.14452	1.06219	3.54217	0.200145	1.218	0.69691
0.227333	-0.33244	-5.11822	-0.45637	-0.41029	-0.26939	1.12272	-1.92515	-3.61048	1.28957	2.7795	-0.006	0.775743	0.698004
0.228	-0.86206	-3.87878	-0.6949	-0.79056	0.52036	-0.4409	-1.84823	-4.01847	-0.53951	0.759541	-0.52211	0.263525	0.666099
0.228667	-0.81927	-2.33861	-0.43633	-0.4456	0.01165	-0.14717	-1.22257	-4.49619	1.74079	-1.27464	-0.27686	0.822846	1.47375
0.229333	-0.7825	-0.97493	-0.18381	0.613458	0.239586	0.332776	-0.86867	-4.22219	1.24476	-1.75733	-0.4462	-0.7085	0.465534
0.23	-0.58855	-1.8912	-1.21185	1.13297	-1.45718	0.528305	-1.31163	-3.05362	-0.65513	-2.36466	0.41987	-1.09845	0.858418
0.230667	-0.39432	-0.62529	-0.8371	0.231642	0.012243	-1.51419	-0.08385	-5.21704	-0.24049	-4.55939	-0.97545	-1.24216	0.392595
0.231333	-0.71106	-0.20029	-0.47395	0.804012	-0.65268	-2.11059	-0.01971	-4.70687	0.841017	-5.69552	-0.01388	-0.66027	1.09701
0.232	-0.65057	-1.2071	-0.10805	0.344766	-0.21661	-0.06024	-1.01932	-5.1636	-0.34761	-4.71664	-0.98047	-0.65561	1.80629
0.232667	-0.57987	-0.03405	-0.21053	0.349832	0.263986	0.108638	-0.3515	-5.66762	1.61621	-2.28064	-0.76289	-0.36338	1.60297
0.233333	-0.79093	-0.38649	-0.1931	-0.35392	-0.13198	0.696687	-0.10907	-4.62562	1.47598	-3.34115	-0.31237	0.086881	1.29139
0.234	-0.74444	-1.09775	-0.79969	-0.07186	0.865696	-1.46712	-0.07254	-5.29637	2.34924	-1.24136	-0.5497	-0.0274	1.21736
0.234667	-0.69629	-0.50601	-0.60931	-0.70564	-0.12991	-1.55792	0.16123	-2.85418	0.648616	-0.01924	-0.08873	0.042034	1.09191
0.235333	-0.8911	-0.72948	-1.20298	-0.28341	0.660718	-0.32689	0.360106	-4.44081	-0.47967	-0.18598	-0.43749	0.429552	1.37296
0.236	-0.61494	-2.89029	-1.62207	0.155586	0.430804	-2.53902	0.514687	-4.50628	-0.28579	2.11259	-0.04388	0.400465	1.04611
0.236667	-0.52669	-5.61149	-1.25039	0.903976	0.002182	0.333112	-0.65253	-2.86846	-1.68743	0.964307	0.168011	0.771076	0.794653
0.237333	-0.59234	-6.11666	-0.94343	0.389067	0.47598	0.490298	-1.53308	-2.50696	1.12139	-0.30023	-0.15088	0.1416	1.33443
0.238	-0.54056	-5.17808	-0.68259	0.352159	-0.14501	-0.88181	-1.97002	-0.74586	2.00085	-2.39689	0.414792	0.90786	0.632489
0.238667	0.325857	-2.76638	-0.99666	0.779616	0.136237	-1.27475	-1.31925	-1.54728	0.885913	-3.25266	-0.21879	0.939405	0.262964
0.239333	-0.55951	-4.53104	-1.28968	-0.92832	-0.77053	0.18857	-1.82207	-2.58863	0.494428	-2.30293	0.37511	1.53936	0.071134
0.24	-0.39041	-5.08832	-1.97524	-0.83526	0.294346	1.06298	-0.36482	-2.601	0.75165	-3.22795	0.405331	1.02852	0.160764
0.240667	-0.28449	-2.5709	-1.06381	-1.59274	0.08216	0.194112	-1.48573	-4.08144	0.505095	-3.32472	0.073041	0.776884	0.752994
0.241333	-0.55757	-3.44833	-2.18391	-1.26801	-0.72921	-1.21026	-2.45296	-2.7523	0.631378	-4.49712	-0.89172	0.42146	-0.09549
0.242	-0.26738	-5.70751	-1.53898	-1.27012	0.058234	0.169803	-2.55053	-3.58135	-1.50311	-4.72107	0.555156	1.10321	0.560195
0.242667	0.378496	-6.04689	-0.69003	-0.44117	0.917943	-0.23925	-2.64459	-3.45938	0.288965	-4.8455	0.938638	0.001981	0.508363
0.243333	0.063722	-2.30611	-0.55076	-0.16739	1.47388	-1.21792	-2.08898	-4.52531	0.562994	-4.96729	1.31982	-0.52176	0.673539
0.244	0.464062	-1.3616	-0.16964	-0.83837	0.910504	-1.49415	-2.48574	-3.77941	-2.19328	-4.87586	0.134591	-0.0931	0.499547
0.244667	0.810811	-1.69087	-0.04204	-0.80911	1.56025	-1.33814	-2.52733	-3.05552	-0.32529	-3.78664	0.334436	-0.34586	0.350646
0.245333	0.228552	-3.9241	-1.70084	0.584955	1.92969	0.928848	-3.01294	-4.42542	1.04282	-3.50075	0.270354	-0.35547	0.492836
0.246	0.527244	-2.96775	-0.9817	0.262426	0.827834	-0.8229	-2.62436	-3.54528	0.817241	-4.23559	0.460723	-0.31405	0.708861
0.246667	0.150711	-1.60791	-1.64171	-0.60234	-0.31468	-0.00616	-2.75754	-2.87903	0.839132	-4.36883	-0.10518	-0.16857	0.370862
0.247333	0.04641	-0.65055	-0.79809	-1.13938	0.823752	-1.28243	-2.03039	-2.90583	-0.41684	-4.67248	0.413146	-0.75858	0.292253
0.248	0.159395	1.3704	-0.72507	0.027158	0.074462	0.390339	-0.98056	-3.15131	1.17508	-3.29333	-0.17165	-0.61989	0.09335
0.248667	0.178114	3.66763	-0.67943	0.298016	0.594911	0.004948	-1.72423	-3.03825	2.28435	-2.78459	0.781112	-0.45064	0.885857
0.249333	0.565376	-1.17846	-0.58322	0.589765	0.934944	-1.67438	-2.2795	0.152821	1.76177	-2.9716	0.645755	-0.84722	0.397212
0.25	-0.2031	-2.58219	-0.90299	1.02077	0.671075	-0.4184	-2.84768	-0.28072	1.40175	-2.98279	1.12722	-0.19164	0.545668
0.250667	1.10241	-3.52827	-0.35336	-0.79967	-0.28346	-1.22115	-2.4229	1.66832	1.22014	-2.99426	0.05092	-0.30635	0.27418
0.251333	0.922268	-3.44625	0.334791	-0.28811	-0.52631	-1.06013	-1.45913	0.908671	2.96818	-3.7171	-0.45606	0.004204	0.442017
0.252	1.42775	-1.72714	-0.48557	-1.41966	-0.10828	-0.24864	-1.81427	2.55984	3.12347	-2.4319	-0.52565	-0.16392	-0.24773
0.252667	0.106878	-0.72084	-0.47574	-1.14672	-0.20724	-1.03824	-0.88935	8.44864	2.05104	-3.49126	-0.34079	-0.61919	0.366758
0.253333	0.389211	1.03109	-0.34274	-0.02516	0.457025	-0.98315	-2.25369	13.4029	3.97368	-2.58043	-0.75714	-0.91804	-0.09105
0.254	1.55375	3.49851	-0.92389	-0.36497	0.056349	-3.437	-1.6872	10.153	3.10341	-3.33874	-0.71483	-0.66901	0.179154
0.254667	0.984104	1.98565	-0.84519	-1.27535	0.157929	-2.22688	-1.67235	6.71439	2.98014	-2.93076	-1.19914	-0.31931	0.343433
0.255333	0.973849	3.13331	-0.4977	-0.34694	0.5036	-1.72215	-0.91087	3.40971	1.70124	-3.10096	-1.77192	-0.77002	0.986086
0.256	0.950933	5.34831	-0.33124	-0.78232	0.952493	0.283572	-0.72942	2.85863	1.75196	-4.36972	-0.60802	-1.16582	0.727131
0.256667	1.35475	6.81745	-0.36814	-0.01197	-0.19666	-1.67196	-1.29892	6.44811	-1.74244	-2.44599	-0.63791	-0.74948	0.951949
0.257333	0.178417	10.0412	-0.2753	0.026453	-0.65092	-1.18568	-1.11175	4.75517	1.88078	-2.41977	-0.8386	-1.03593	0.782746
0.258	0.341406	5.80369	-0.8129	-0.21567	-0.60885	-1.33472	-1.47536	4.50469	-1.11303	-2.02432	-0.77556	-0.89201	1.20172
0.258667	0.503751	0.652377	-0.6287	-1.13108	0.667168	-0.94757	-1.01454	4.4178	-0.17427	-2.56021	-0.84739	-0.85821	0.739983
0.259333	0.050736	-0.23255	-0.34509	-0.79611	0.037878	-1.73293	-1.3088	3.65386	-0.51423	-2.99999	-1.2278	-1.14194	0.700287
0.26	0.360389	-0.0043	-0.9732	-0.49708	-0.40977	-1.22555	-1.49879	3.71794	-0.72797	-2.63271	-0.14756	-0.13495	0.384724
0.260667	-0.11535	2.27652	-1.61655	-0.00993	-0.61997	-1.7239	-0.43557	3.03323	-1.15328	-3.28943	-0.51126	-0.85665	0.531676
0.261333	0.555772	3.82809	-1.08899	-0.51525	-0.50964	-1.56659	-1.24217	1.13501	-3.0219	-3.35883	-0.39611	-1.00081	0.689626
0.262	-0.28631	4.50745	-0.92599	-0.88822	-1.14976	-2.90796	-1.03521	-0.35766	-0.05729	-3.17546	-0.25993	-0.69334	0.514777
0.262667	0.653199	7.22573	-1.25382	-0.44976	-0.30046	-0.72696	-0.86061	-1.76841	-0.76289	-0.84828	-0.74863	-0.79428	0.481072
0.263333	0.55215	6.21066	-0.77972	-1.06726	-0.06852	-1.35292	-0.28038	-0.58566	-0.40617	-0.37571	-1.05856	-0.21587	0.641859
0.264	-0.00614	6.50699	-0.06105	0.36967	0.775549	-0.82502	-1.40185	-1.61379	0.559106	0.722653	-1.0229	-0.76818	0.37864
0.264667	0.690083	7.43474	0.892282	-0.55517	0.213425	-2.70612	-0.45038	-3.90477	2.21934	3.30053	-0.48169	-0.7377	-0.03208
0.265333	-0.87037	5.60724	0.905904	-0.41118	0.182049	-0.80262	-0.71666	-4.44712	1.84107	3.34163	-0.05115	-0.45257	0.150243
0.266	-1.0494	5.30173	0.174472	-0.06167	0.198415	-2.44118	-0.54311	-3.13145	3.63614	4.77885	-0.58178	-0.56148	-0.16828
0.266667	-0.85078	7.69007	0.321628	0.305811	0.399469	-2.34341	-0.33914	-3.95832	-0.14018	3.79485	-0.52094	-1.115	0.377498
0.267333	-0.36208	8.77061	0.61872	-0.63751	0.779533	-0.61974	0.118329	-0.41153	-1.18796	5.14323	-0.32274	-0.85847	0.333625
0.268	-0.95752	10.1226	0.085621	-0.23631	0.322649	0.35719	-0.76122	-0.15159	3.16645	9.17123	-1.04129	-0.75149	0.019973
0.268667	-0.78063	6.21397	0.357436	-0.38502	0.019791	-1.26309	-0.70939	-0.94716	0.353529	8.19356	-0.19839	-0.62939	-0.21628
0.269333	-1.28714	4.5541	-0.90163	-0.34281	0.967176	0.391473	-0.96706	-1.16271	2.67922	8.50916	-0.6841	-0.60465	-0.30077
0.27	0.117898	3.61571	-0.43206	-0.29056	-0.28861	0.880441	-0.93134	-1.43316	3.53332	8.93052	-0.51227	-1.13524	0.757863
0.270667	-0.52355	2.4773	-1.05164	0.138492	-0.35929	0.182803	-0.88592	-4.15868	2.37797	8.02952	-0.09385	-1.09082	0.22355
0.271333	-0.25503	4.05081	-0.629	-0.35049	-0.301	-1.11557	-1.04231	-1.9401	2.93196	6.03697	-0.25846	-0.52852	0.560906
0.272	-0.09219	6.15923	-1.49858	0.351744	0.446819	-2.61116	-0.57543	-0.79154	0.972307	5.79865	-0.95537	0.268518	0.326879
0.272667	-0.40033	8.51497	-0.75243	-0.51966	-0.08557	-1.57262	-0.5185	-1.57138	0.257875	3.8907	-1.02032	0.256765	-0.02077
0.273333	-0.38434	10.0335	-0.96095	-0.28177	-0.32181	0.971695	-0.64569	-1.70779	-1.31181	2.4692	-0.45038	0.428655	-0.20274
0.274	-0.72676	8.22908	-1.13695	0.256942	0.771069	-0.67604	-1.76969	-2.38345	-2.15449	1.67851	-1.61958	2.57197	-0.00561
0.274667	-0.61455	9.87292	-0.30836	-0.30549	-0.06565	-1.2588	-2.64798	0.08498	-1.01157	1.70228	-1.01188	1.155	0.277998
0.275333	-0.37278	7.99626	-0.48993	-0.11744	-0.39275	-0.32275	-2.58348	2.31217	-3.58998	1.61192	-0.97093	0.390509	-0.05167
0.276	-1.03415	4.66952	-0.33954	-0.45088	0.882584	-2.0649	-3.88046	4.68061	-1.69492	3.96246	0.05142	1.15417	-0.01415
0.276667	-0.04827	2.98255	-0.37472	0.04924	0.322884	-1.82847	-3.44648	3.90713	-1.43703	5.95696	-1.04738	1.10183	0.289006
0.277333	-0.57673	3.95893	-0.78892	0.124233	0.473092	1.7866	-1.99994	1.87847	-0.86171	6.52448	-0.92806	0.977294	0.444509
0.278	-0.02297	1.27258	-0.71211	-0.99915	1.21667	0.360972	-1.74863	0.114383	-1.68636	6.60042	-0.63686	0.906094	-0.35538
0.278667	-0.14957	-1.04611	-0.33914	-0.45406	-0.12275	-0.6193	-0.72674	-0.19429	-0.97849	8.48802	-0.91808	1.22018	0.085429
0.279333	-0.27379	-3.09085	-1.00647	0.198749	-0.31155	-1.46764	-1.30271	-0.00867	-1.79239	7.34197	-0.40788	1.11087	0.054764
0.28	-0.09736	-6.16407	-0.97671	-0.0336	0.690371	-1.23211	-1.82719	1.53567	-3.94577	8.2875	-0.14176	1.40233	0.116458
0.280667	-0.2316	-5.58417	-0.90553	-0.87806	0.698064	1.12309	-1.14334	-0.39946	-2.98876	8.60049	-1.11595	2.01728	0.634517
0.281333	-0.29698	-4.09457	-0.59988	-0.57589	0.503983	0.476927	-1.1645	-1.4169	-4.32139	8.02073	-0.57378	1.38433	0.918706
0.282	-0.721	-5.11693	-1.02074	-0.02299	0.642807	1.18331	-1.41241	-2.15754	-3.06683	9.06399	-0.5843	1.49953	0.73488
0.282667	-0.65675	-3.9697	-0.85718	0.174393	-0.71657	-1.27972	-0.20599	1.45601	-0.70662	7.23274	-0.44191	1.06636	0.653244
0.283333	-0.82302	-3.75119	-0.50638	0.174762	-0.00219	-0.09396	-0.01465	3.32484	-1.25534	7.28713	-0.69248	2.16762	0.884983
0.284	0.004553	-1.91434	-0.77754	-1.32446	0.393809	-0.05356	0.440953	2.40688	-2.4951	4.57374	-0.23315	1.67112	0.088261
0.284667	-0.60215	-1.53258	-1.00375	0.141753	-0.67524	0.808431	-0.54975	2.94599	-1.30543	2.58377	-0.85061	1.65061	0.579228
0.285333	-0.05997	-0.17519	-0.99418	-0.74415	-0.25221	2.63246	-0.37477	-0.52031	-3.08418	1.9251	-0.4757	1.29617	0.393547
0.286	-0.3004	2.10131	-0.98629	-0.28856	-0.31711	-0.33114	-0.36274	-1.61915	-1.77098	-0.67691	-1.02267	0.971994	0.316369
0.286667	0.136394	-0.71067	-0.76371	-1.42967	-0.41325	1.52038	0.498965	0.917821	-0.45775	-2.17434	-0.15346	1.77421	0.115869
0.287333	-0.26298	-1.10119	-0.8673	0.065718	0.31722	-0.24543	0.34237	0.536461	2.95695	-3.32164	-1.48453	1.60765	-0.08315
0.288	-0.04346	-0.46979	-0.63	-0.21093	-0.53592	0.160725	0.338823	2.14438	2.83185	-3.23521	-0.45772	1.40668	-0.10836
0.288667	0.337465	-0.81489	-0.59395	-0.46306	-0.3029	0.428967	-2.26092	0.629794	1.90703	-4.03484	-0.55647	1.42829	-0.11273
0.289333	-0.38905	-0.9631	-1.35876	-1.06683	-0.6819	-1.39157	-3.42842	3.23934	1.72742	-8.27702	0.040289	1.16473	0.765192
0.29	-0.15534	-1.34379	-1.28786	0.159875	0.676631	-1.20599	-3.21665	4.11389	-1.77706	-4.58758	-0.65569	1.78389	-0.37257
0.290667	0.283461	0.607799	-0.45893	-0.12956	-0.15846	-0.34774	-2.17106	1.83735	-0.25072	-8.145	-0.71592	1.93538	0.597293
0.291333	-0.03926	0.662418	-0.65361	0.089775	-0.28894	0.826776	-1.9111	3.04558	0.741634	-11.3973	-1.68804	1.23133	-0.49085
0.292	-0.22757	-0.09062	-0.90401	-0.57569	0.547572	2.42546	-1.4155	0.610749	-2.17173	-2.78833	-0.1338	1.47777	-0.3519
0.292667	-0.00802	-1.16665	-0.54924	-0.3985	-1.02171	2.1658	-0.92382	1.74773	0.885838	0.066087	-0.01995	1.28766	-0.13918
0.293333	-0.34957	-1.30083	-1.00193	0.212289	-0.2972	1.25374	-1.11207	2.6025	-2.44141	1.79978	-0.59853	1.26364	-0.13422
0.294	0.260086	-0.32427	-1.03249	0.218425	-0.05487	-1.07431	-1.54599	3.99036	-2.01807	2.27037	-0.40911	0.786397	-0.31632
0.294667	-0.08982	-1.11494	-1.00735	-0.2201	0.594569	1.01205	-1.48213	4.65501	-1.64366	3.17164	-0.70611	0.836115	-0.70403
0.295333	0.316066	-2.4619	-1.50807	-0.60441	0.163676	1.02666	-1.8125	5.58354	-0.97583	2.47075	-1.11203	0.297505	-0.50756
0.296	0.229311	-2.05157	-0.33169	-0.1329	-0.47466	0.16488	-2.61421	3.51495	-0.72796	2.52535	-0.71151	1.01123	-0.10072
0.296667	0.084965	-3.39497	-0.8313	-0.2047	1.26666	0.971632	-2.03558	3.16626	0.972769	3.63463	-0.9967	0.770941	-0.87401
0.297333	0.021096	-3.85421	-1.07371	-0.0687	0.180973	-1.57425	-1.33389	10.5579	0.620739	3.96288	-0.75774	1.4579	-0.12468
0.298	0.034852	-6.7363	-1.42007	-0.0666	0.716475	1.3061	-0.7177	10.742	0.980978	5.0678	-0.28537	0.640891	-0.32264
0.298667	-0.26774	-5.90683	-0.79141	-0.33854	0.35663	-0.35433	-0.95429	9.75094	2.95795	3.95929	-1.0966	0.694275	0.130644
0.299333	-0.37275	-6.04805	-1.02048	0.155824	-0.31456	2.50005	-1.33564	8.53883	0.002813	4.91948	-0.57977	0.836125	0.254416
0.3	0.171472	-2.31402	-0.95023	-0.75435	0.616607	1.022	-1.127	9.56856	-1.1696	2.31312	0.337115	-0.79651	-0.26722
0.300667	0.751468	-2.72664	-1.1021	0.406683	0.471523	1.19545	-1.05048	8.94184	1.24925	1.42318	-0.20214	-1.03946	-0.50223
0.301333	0.024661	-2.35335	-1.09903	-0.66851	1.32384	0.755291	-0.80768	10.8924	-1.48482	-1.56105	-1.44283	-1.02418	-0.61639
0.302	-0.51531	-2.51176	-1.05592	0.063533	1.04029	2.10756	-0.56595	8.64554	-2.08728	-1.71754	-1.20983	-1.29282	-0.18339
0.302667	0.00991	-2.1911	-1.61537	-0.81808	0.083655	2.21506	-0.99793	7.11894	0.690736	-2.74087	-0.83229	-1.53397	-0.17812
0.303333	0.307149	-2.85368	-1.34924	-0.08605	-0.65656	-0.41243	-1.29572	8.58714	0.83525	-2.0629	-0.5603	-1.48945	0.176616
0.304	-0.08368	-4.26455	-1.34589	-0.19139	-1.19712	0.826763	-0.6812	9.28367	-0.07202	-1.58957	-0.71267	-1.33984	0.117228
0.304667	-0.05853	-2.87982	-1.33965	0.209622	0.057855	-1.37492	-0.60731	8.45036	0.501296	-1.50876	-1.05121	-1.92338	0.164965
0.305333	-0.50639	-2.6405	-1.56317	-0.5959	-0.05927	-1.00222	-1.83115	10.3836	0.500891	2.22475	-0.26674	-1.44899	-0.11886
0.306	-1.00267	-2.67683	-0.8187	-0.36325	-0.32393	1.84716	-1.33692	9.79681	1.62917	3.18121	-0.80856	-1.00692	0.095101
0.306667	-0.75832	-0.55306	-1.02558	-0.13116	0.651339	-1.05557	-1.37952	8.40561	1.241	4.44063	0.002869	-1.55655	0.007396
0.307333	-0.12309	0.695042	-0.81971	-0.96631	-0.07247	1.95765	-1.57289	5.93676	0.973831	4.82813	-0.7225	-1.0721	0.204615
0.308	0.021821	2.25247	-0.97771	-0.9981	0.521158	0.860399	-1.57438	4.0602	1.35397	4.22924	-1.21667	-2.33359	0.710059
0.308667	-0.01774	0.998321	-1.14015	-1.68332	-0.32436	0.817045	-1.70859	8.35045	-0.35618	4.62843	-0.59082	-1.62481	0.817559
0.309333	-0.58829	2.05567	-1.27398	-0.82077	0.540009	1.57426	-2.59473	10.0582	2.72158	4.73064	-0.62848	-1.78639	0.792302
0.31	0.249341	2.5651	-1.05789	-2.07266	1.16709	1.63806	-2.60761	9.46953	1.2555	4.69037	-0.95541	-1.07441	0.648634
0.310667	1.19364	1.02255	-1.1442	-1.19615	0.896177	-1.64411	-1.03745	7.87314	0.254428	4.69879	-0.36732	-2.10518	0.452495
0.311333	0.858507	-0.06365	-1.25678	-0.79426	0.097049	-0.96807	0.572258	3.14892	0.213879	5.16734	-0.98004	-1.80086	0.955586
0.312	1.093	2.57725	-2.02224	-1.43949	1.51616	-1.8629	-0.60528	1.58302	-0.24326	5.31942	-1.68322	-1.58234	0.581072
0.312667	1.53718	1.39815	-0.72099	-0.31452	0.779216	0.374685	0.686954	1.2196	-0.81467	3.60625	-1.67304	-1.17271	1.17193
0.313333	0.760017	5.8905	-1.35741	-0.41433	-0.69497	-1.80072	0.766596	3.15638	-0.17541	4.1132	-0.68892	-1.3848	0.739812
0.314	1.08259	3.81467	-0.71061	-1.22163	0.418848	-0.6139	1.53892	6.31815	-0.88286	4.50139	-1.35685	-1.26559	0.449792
0.314667	0.9249	4.21102	-0.91745	-0.49978	0.007499	-1.99208	1.03675	8.35558	-5.18637	3.17027	-0.64451	-0.89352	0.394194
0.315333	0.455171	4.49247	-0.39722	-0.41346	0.490647	-0.58744	0.82688	7.0144	0.229604	3.74851	-0.7285	-2.32554	0.280432
0.316	1.16515	3.52066	-0.34245	-0.19338	1.25008	-1.29208	0.485869	7.84542	-0.65037	4.71546	-0.92774	-2.05602	0.585104
0.316667	0.686125	4.53902	-0.89162	0.648073	0.903756	1.17976	0.997499	8.15812	-2.21765	6.40443	-0.29336	-0.61911	0.090707
0.317333	0.87322	5.86569	-0.33437	-0.01968	0.179169	-1.46794	0.902012	3.71841	-3.50509	6.07883	-1.12236	-1.42176	0.52125
0.318	0.44942	6.6432	-0.49	-0.44483	-0.68041	-1.03418	1.00342	2.20442	-0.21337	5.29835	-1.87033	-1.49422	1.18446
0.318667	0.436487	7.54828	-0.63566	-0.23001	-0.07552	1.61531	1.33264	4.9624	-3.85237	5.23638	-0.94627	-1.59357	0.113255
0.319333	0.989562	7.49478	-0.93661	-0.70534	-0.16732	-0.17404	1.58226	2.30251	-3.17583	5.93289	-0.40513	-1.74405	0.093383
0.32	0.545792	7.63568	-0.38113	-0.27073	-0.36833	0.684962	1.45096	-0.15493	-2.04183	5.99849	-1.04259	-1.31021	0.429219
0.320667	0.665488	5.77453	-0.96158	-0.35636	1.36219	-1.22629	0.980298	2.77086	-1.06989	5.0277	-0.6353	-1.36244	0.306772
0.321333	0.560821	3.25276	-0.21008	-0.12634	0.716966	-2.51935	-0.57423	3.14157	0.84607	5.7823	-0.13648	-1.80061	-0.01923
0.322	-0.86836	1.14144	-0.59525	-0.03908	0.017157	-0.21788	0.82505	5.3995	-0.76744	5.23123	-0.2852	-1.08685	0.281599
0.322667	-0.0011	-1.15459	-0.96943	0.196457	1.12727	-0.96178	-1.81912	5.05156	-1.10641	5.86002	-0.52717	-1.15036	0.328402
0.323333	0.004962	-2.13339	-0.90403	-0.22262	-0.24654	-0.57311	-0.0564	2.00061	-2.80851	5.70894	-0.38707	-0.74731	0.221444
0.324	-0.35978	-3.21995	-1.90166	-0.54919	1.25119	-1.68167	1.61807	0.689017	-0.32665	5.82783	-1.12948	-0.57237	0.551035
0.324667	-0.48049	-4.91949	-0.61823	-0.58285	0.209307	-0.47898	1.44733	3.82101	-3.17653	5.2237	-0.77196	-0.888	0.717203
0.325333	-0.17752	-3.09899	-0.48388	-0.75632	1.24808	1.30358	0.816621	5.01894	-2.31922	5.69853	-0.58384	-0.67845	0.716221
0.326	-0.68755	-2.69058	-0.39855	-0.08944	0.478921	-0.10628	1.96456	3.31663	-1.47786	6.39845	-0.02023	-0.77418	0.729639
0.326667	-0.9783	-2.19163	0.278148	-0.25723	-0.2697	1.78768	1.13473	7.93863	-1.58011	4.33123	-0.76244	-0.7279	0.171616
0.327333	-0.66445	-0.29913	-0.28889	-0.90092	0.1399	0.825003	1.49179	4.49323	-0.64954	6.45882	-0.23406	-0.41088	0.178794
0.328	-0.40725	-0.36393	-0.02595	-0.77497	0.709444	-1.00817	2.26692	5.87989	0.424709	5.47653	-1.05879	-0.59763	0.587984
0.328667	-0.95744	-0.81405	-1.17499	-1.16128	0.913342	0.329498	1.02107	12.6584	0.460509	5.7857	-0.03748	-1.40217	0.455313
0.329333	-0.42111	1.41206	-0.80007	-0.25565	0.881745	-0.59719	1.3038	4.88303	-1.18075	3.83908	-0.83053	-1.31451	0.149108
0.33	-0.6774	1.21552	-0.03736	0.639047	0.371937	0.000389	1.20314	3.11148	-2.22595	6.23092	-0.57281	-1.41019	1.16561
0.330667	-0.38016	4.63617	-0.3365	0.031593	0.597729	0.248542	0.766772	4.36863	-0.55477	5.91093	0.093427	-1.50213	0.850765
0.331333	0.034654	5.77488	0.048894	-0.03826	0.809997	1.13531	1.92884	4.35512	-0.74709	5.67819	-0.01192	-0.56663	0.372862
0.332	-0.25632	2.95377	0.121266	-0.8787	-0.20342	0.616057	2.32999	2.97913	-1.89701	5.79686	-0.80575	-1.11587	0.456991
0.332667	-0.12014	1.46651	-0.46242	0.10743	0.755814	0.692989	1.18749	6.31677	-1.87698	6.20362	-0.83778	-0.59508	0.879421
0.333333	-0.08908	-1.64261	-0.55733	0.599385	-0.24882	-0.75884	2.01271	9.27941	-2.71994	6.16137	-0.33319	-0.21941	0.973459
0.334	0.083056	-1.10572	-1.82178	1.04508	0.628102	-0.80781	1.77013	9.56714	-0.78246	4.84824	-1.00601	-0.36887	0.761781
0.334667	-0.15721	-2.71026	-1.13583	0.779403	1.07117	-0.26959	0.616692	5.60893	0.629039	5.88477	-0.4281	-0.46033	0.598753
0.335333	-0.44791	-1.402	-1.79435	0.562525	0.221818	0.683933	1.05829	8.25555	0.434703	4.70333	-0.82186	-0.60554	0.584739
0.336	0.043038	-2.08047	-1.86417	0.505655	0.00885	0.241623	1.42948	8.19339	-1.23607	2.61258	0.281481	-1.65488	0.436622
0.336667	-0.49281	-0.76886	-1.23846	-0.47235	0.694963	0.940788	1.24359	7.35545	1.01816	0.659148	-0.58546	-1.13799	0.308386
0.337333	-0.11076	-0.36383	0.183501	-0.4846	-0.21806	0.112596	-0.02521	7.26811	-0.39038	-0.33474	-0.00204	-1.41499	-0.05989
0.338	-0.90806	0.04384	-0.12847	0.691552	0.646188	-0.21022	-1.04563	7.43961	1.80462	-1.30722	-0.33605	-1.30578	0.378893
0.338667	-0.29658	1.57629	0.180588	0.645587	0.041354	-1.32804	-1.76655	8.05448	-0.0949	-0.93799	0.263322	-1.46424	0.235089
0.339333	-0.33557	3.13762	0.561805	0.314587	1.06402	-1.61567	-1.84954	5.38036	-1.33599	-1.55785	0.92289	-1.41458	0.213646
0.34	-0.37153	3.68148	-0.03749	0.473746	0.355686	-1.68936	-0.38106	6.96085	0.251708	-3.3478	1.29547	-1.52563	0.733079
0.340667	-0.51875	5.36047	0.808398	-0.43568	0.436223	-0.21844	-1.58855	8.68127	-0.23004	-2.02572	1.92437	-1.45303	0.535428
0.341333	-0.94919	4.00576	-0.02193	0.446083	0.547581	-0.82239	-0.24845	11.0331	-0.09707	-3.71213	0.959332	-0.88084	0.42829
0.342	-0.78566	6.328	0.961153	-0.26364	0.742762	0.126602	-0.36388	7.66376	-2.28261	-3.55897	1.35257	-1.52406	0.362402
0.342667	-1.03772	6.08663	0.109853	-0.02623	0.461046	-1.58976	0.457304	10.6959	0.121021	-4.73253	1.02211	-0.74275	0.453246
0.343333	-0.59305	2.13111	0.345662	0.955654	0.196937	0.849948	1.65569	14.5217	-1.1479	-4.12437	1.61646	-0.8071	0.696643
0.344	-0.88182	3.15267	0.029926	0.39732	0.026847	0.471631	0.332348	13.2501	1.29836	-4.40328	1.09342	-0.3929	1.20219
0.344667	-0.26512	1.66142	0.355498	0.650917	0.253958	0.785422	0.867743	13.5167	-0.79439	-3.92325	1.78576	-0.94513	1.4405
0.345333	-0.59376	0.649276	-0.36924	-0.15027	-0.82453	2.6012	1.20531	10.3321	-0.44982	-5.50565	0.507641	-1.57808	0.937561
0.346	-0.77383	-0.97063	-0.1971	0.372007	-0.61519	0.593411	0.372296	12.1729	-0.67686	-4.51541	0.487255	-0.69311	0.6695
0.346667	-0.47179	-2.69719	-0.3224	0.413789	0.412744	0.160563	2.53268	8.69537	-2.25374	-3.00231	0.161043	-0.89779	1.05262
0.347333	-1.31795	-3.67038	-1.73657	0.390626	-0.08363	1.96647	0.828209	9.52808	-4.21308	-3.28072	0.679556	-0.5275	1.5996
0.348	-0.7803	-3.45948	-1.04447	0.558674	-0.30294	0.689215	2.13115	10.9951	-1.54497	-2.08822	-0.20593	-1.21592	1.46558
0.348667	-0.85389	-2.13224	-1.5728	1.11983	-0.09358	-1.23198	2.97395	9.22795	-1.35726	-2.57946	-0.28533	-1.08993	0.635171
0.349333	-1.24124	-1.53903	-0.69757	0.485281	-0.53436	0.043487	1.65895	10.8872	-1.77665	-4.8348	-0.22963	-1.69927	0.599795
0.35	-0.58955	-2.3242	-0.98196	0.445045	-1.05984	-0.64759	2.55456	10.274	-1.39872	-5.94454	0.116582	-1.27333	0.39716
0.350667	-0.82267	-3.35498	-1.6404	-0.27538	0.226711	-0.02556	4.08321	7.41625	-3.05435	-5.56738	-1.55309	-1.34266	1.03194
0.351333	-0.66477	-4.04372	-1.02395	0.084821	-1.14761	-1.21803	1.85099	5.87621	-2.47818	-5.84659	-0.24828	-0.63471	0.869851
0.352	-0.51372	-2.18804	-1.12053	-0.2728	-0.47955	1.0583	4.16566	4.0396	-0.98439	-5.40853	-0.15373	-0.78382	0.940056
0.352667	0.032402	-2.2704	-1.83212	-0.71308	-1.04725	0.617339	4.2288	3.10209	-0.21202	-6.4843	0.329332	-0.83284	0.624109
0.353333	-0.48158	-2.1591	-1.04093	-1.20814	-0.3341	-3.22211	3.26282	0.098544	-0.19996	-5.28185	0.038316	-0.22753	0.789948
0.354	-0.76802	2.27367	-1.3855	-1.40523	0.036646	-3.64288	5.29465	-0.48409	-0.64948	-5.31535	0.162842	-0.8124	0.519917
0.354667	-0.61559	3.35791	-1.02306	-1.51946	-0.37577	-0.21099	3.60607	0.271401	-0.97152	-5.45455	-0.12819	-0.28231	0.73216
0.355333	0.041549	-0.50258	-1.16432	-0.28763	-0.68607	-0.71776	3.81952	0.076367	0.286152	-5.12245	0.284077	-0.37306	0.562974
0.356	-0.53176	-2.26992	-1.22288	-0.83099	-0.58269	1.78456	3.54528	3.16425	0.463345	-4.67054	-0.40031	-0.61964	0.227149
0.356667	-0.97405	-2.95967	-1.27735	-0.62495	-0.21484	0.266258	3.42385	2.7589	0.216359	-5.30067	-0.18629	-1.12517	0.749778
0.357333	-0.42323	-2.52311	-1.0654	-1.20444	0.587053	1.96321	2.46566	2.17856	1.72145	-6.01802	-0.09511	-1.65107	0.664744
0.358	-0.35695	-3.869	-0.57325	0.660832	-0.4726	0.502752	2.60612	-0.87555	2.44872	-5.02718	0.664973	-1.51569	0.603356
0.358667	-0.23312	-3.59508	-1.59729	-0.18666	0.333965	1.18909	1.37267	-2.25514	0.494084	-5.41305	0.084306	-1.51231	0.262846
0.359333	-0.52144	-3.37922	-1.81925	-0.94143	0.10902	3.16765	1.58895	2.60995	2.10543	-3.64962	0.667258	-1.21214	0.465139
0.36	-0.5121	-3.76398	-1.23444	0.354268	-0.37091	2.08425	1.13465	0.900946	-1.50962	-3.24548	0.145867	-1.14753	0.532255
0.360667	-0.72347	-3.93289	-1.58606	-0.52072	-0.22434	0.735793	0.206651	-0.02193	-3.31442	-3.91282	0.362373	-0.61211	0.422958
0.361333	-0.30827	-3.67921	-1.22534	0.140741	0.377275	0.995326	1.01395	4.05023	-2.33624	-3.27443	0.207898	-1.05511	-0.09987
0.362	-0.43494	-2.7966	-1.0886	-0.5596	0.089885	1.25723	1.3133	4.51123	-2.01931	-3.65572	0.450308	-0.60476	-0.19264
0.362667	-0.33457	-3.2505	-0.81076	-0.95667	-0.81038	0.270396	0.190949	3.96823	-2.11944	-1.79013	0.469138	-0.72541	0.015536
0.363333	-0.48686	-2.21273	-1.13886	-0.54227	-0.39149	0.144424	2.20168	4.25892	-2.84866	-0.50867	0.479026	-1.37482	-0.18341
0.364	-0.24323	-3.27899	-0.74692	-0.03817	0.616566	1.0233	1.13872	4.56997	-1.31829	-2.18032	0.042271	-1.46197	-0.59289
0.364667	-0.16848	-3.81433	-0.33201	-0.07601	-0.63073	-0.84207	2.02352	6.38643	-0.2667	-0.25903	-0.1169	-0.86258	-0.07911
0.365333	-0.62695	-2.25959	-0.25326	0.102754	-0.80071	0.984627	2.47953	7.70224	-0.0446	-0.3079	-0.54348	-0.5004	0.26453
0.366	0.247284	-1.01621	0.429265	-0.08379	-0.89078	-1.04043	1.73123	11.9744	-1.24688	-1.00907	-0.20829	-1.30746	-0.07231
0.366667	0.222604	-1.15063	1.51217	-0.33616	-0.21575	-2.42535	2.25272	12.5002	-0.77877	-1.76058	-0.00108	-1.39442	-0.45601
0.367333	-0.20793	-2.33268	1.8277	-0.01553	0.431875	-0.51672	1.7232	8.77023	-1.89972	-2.94855	-1.11054	-0.53331	-0.33161
0.368	-0.08916	-2.52446	2.38036	-0.14977	-0.57299	-0.70678	1.42046	10.6014	1.47377	-4.70479	-0.11634	-0.54356	-0.94191
0.368667	0.357639	-2.63772	3.27223	0.411185	-0.18209	0.397912	2.40005	8.43478	-1.81863	-5.46891	-0.77316	-0.88669	-0.3741
0.369333	-0.26244	-2.33116	3.10811	-0.39779	0.634242	0.71916	2.72698	7.41986	0.249263	-6.42809	-0.93828	-0.1217	-0.10941
0.37	-0.174	-3.81286	2.03102	-0.038	0.129342	0.676843	1.63917	7.76043	0.199168	-5.05912	-0.16837	-0.74759	-0.24065
0.370667	0.362288	-2.93947	1.00365	-0.26278	-0.11003	0.814428	1.27545	7.52162	-1.3617	-3.09883	-0.94567	-0.72924	0.0309
0.371333	0.828377	-1.47635	0.746702	0.304077	0.376105	-0.04427	-0.30451	9.60893	1.65589	-4.03049	0.304718	-0.98572	-0.46889
0.372	0.187869	-1.79029	0.634823	-0.17819	-0.10976	1.28802	-0.59407	9.62799	2.25533	-6.00136	0.435709	-1.52663	-0.19681
0.372667	0.647411	-3.32121	0.952309	0.010414	-0.75545	-1.0246	-2.82617	10.8221	3.40881	-4.8975	-0.53655	-0.61063	0.028238
0.373333	0.500397	-1.86496	0.253141	-0.40757	-1.08381	-1.02495	-0.84364	10.2541	3.7808	-5.07647	-0.50607	-1.07416	-0.53012
0.374	0.371451	-2.76882	-0.03242	0.297868	0.262469	-2.08019	-1.49721	9.44757	4.06985	-5.19309	-0.5922	-1.56856	-0.0038
0.374667	1.21477	-3.61092	-0.16224	0.131983	-0.45904	-0.90113	-1.28071	10.7047	4.56089	-6.20342	0.291986	-1.31821	-0.28858
0.375333	0.023421	-2.70411	-0.06285	0.36295	0.017005	-2.75072	-0.44286	10.9014	4.31343	-3.56801	-1.07671	-1.30111	0.200704
0.376	0.644597	-2.97897	0.288552	-0.30931	-1.73178	-1.77148	-0.33948	11.5878	1.79682	-4.24275	-0.7439	-0.76867	0.51245
0.376667	0.649548	-1.38784	0.681171	-0.50884	-0.6999	0.390035	-0.12399	13.3603	2.81991	-5.64625	-0.21335	-0.42096	-0.84141
0.377333	-0.39728	-0.896	3.17324	0.341663	0.239262	0.396455	-1.70674	13.0818	-0.24584	-5.23281	-0.13499	-0.96601	-0.06793
0.378	0.508528	0.273731	6.09581	-0.33386	-0.84274	-1.17608	-1.35887	13.3913	-0.86711	-4.61265	0.101167	-0.8177	-0.32272
0.378667	-0.09719	-1.01951	4.44341	-0.59303	-0.2497	-2.28217	-0.38977	10.5423	1.06843	-4.32912	-0.32976	-0.76607	0.196809
0.379333	0.041788	-2.90219	3.02811	0.157674	-0.12727	-3.05062	-0.54519	5.31554	1.98808	-2.46376	0.131266	-0.78059	-0.31851
0.38	0.109975	-1.97465	3.0819	-0.52746	0.075855	-0.7454	0.432796	5.12195	1.51502	-2.93604	0.033946	0.447296	0.094823
0.380667	0.446713	-2.43286	1.89979	0.2222	-1.10206	-1.51495	-0.82755	3.71986	-0.14738	-3.20319	-0.20566	0.232942	-0.16697
0.381333	0.277682	-3.11033	1.55353	0.072712	-0.62398	-0.04677	-0.37176	5.96327	1.54562	-2.22621	-0.28979	-0.27659	-0.06595
0.382	0.613305	-3.12185	2.12023	0.582814	-0.38483	-0.78254	-0.32827	7.77212	-0.99382	-1.77662	0.076955	0.239478	-0.37013
0.382667	0.55165	-3.02167	1.08204	0.462948	-0.65677	0.969584	0.615358	6.55782	-2.49703	-1.88044	0.312626	0.526458	0.535703
0.383333	0.301763	-4.24107	-0.05297	-0.65841	-0.71886	1.64021	0.647505	8.76329	-1.94011	-3.59566	-0.61137	-0.09062	-0.14902
0.384	0.412163	-6.65052	-0.0641	0.06553	-0.52016	0.122421	0.390745	10.4635	-2.64379	-0.80961	0.291745	-0.34848	-0.49721
0.384667	0.862691	-9.63102	-0.26531	0.780482	-0.03052	0.154642	-0.04414	7.17534	-2.35921	-0.39287	0.011074	-0.00066	0.212325
0.385333	-0.6361	-7.29608	-0.80213	-0.0371	-0.61382	-0.30455	0.2281	10.3945	-2.00619	-1.11598	-0.00677	-0.77507	0.102367
0.386	-0.22348	-6.59218	0.179865	0.356403	-0.91373	-2.86302	0.175876	9.19389	-3.71987	-1.70383	-0.07493	-0.72223	-0.20934
0.386667	0.02709	-6.6404	-0.53099	0.61916	-0.35342	0.910861	0.204453	10.8954	-3.18118	-1.27765	-0.09565	-0.60626	-0.24235
0.387333	-0.32105	-4.03707	0.49326	0.073374	-1.18918	-2.8857	0.065819	13.6979	-3.62247	-1.73625	-0.28096	0.494193	-0.42495
0.388	0.342016	-4.52956	0.556279	-0.09899	-0.17974	-0.43331	0.563584	13.3821	-0.58942	-0.81542	-0.88911	1.16305	-0.23704
0.388667	0.450949	-5.11924	1.29154	-0.22491	-0.16134	-0.30706	0.601698	14.9867	-2.42513	0.898913	0.35322	1.16715	-0.25522
0.389333	-0.26041	-5.08196	0.41308	-1.43037	-0.95986	-0.77499	0.301335	11.9354	-2.79602	1.03412	-0.35755	0.382338	-0.17298
0.39	0.614559	-4.7247	0.465698	-1.49711	-0.60237	-0.12438	0.377607	14.9391	1.29693	-0.19771	-0.40583	0.515945	-0.45627
0.390667	0.330374	-6.32623	-0.23812	-1.57557	-1.3794	-1.20126	-0.43762	12.9096	-1.54237	-0.37646	-0.92223	-0.14169	-0.47021
0.391333	0.505438	-5.98801	0.459574	-1.03607	-0.31086	0.666538	-1.62777	9.07645	-2.29427	-0.74214	-0.44451	-0.32207	-0.05063
0.392	0.443782	-5.87269	0.627416	-1.03293	-1.05549	0.513998	-0.6025	8.48773	-1.52388	0.563503	0.023135	0.102746	-0.36991
0.392667	0.028754	-4.61041	0.633545	-0.82385	-0.29001	-3.12842	0.133601	6.68638	-2.12057	-0.51073	-0.18459	0.170337	0.217849
0.393333	0.311874	-4.52134	0.393509	-0.55654	0.234602	-2.63701	0.335779	2.77503	-2.53322	2.61454	-0.24156	0.706418	-0.35721
0.394	0.574671	-5.53153	0.879294	-0.50292	0.70535	-2.71815	-0.02884	9.48624	-1.48621	3.67676	-0.69864	0.143564	-0.54433
0.394667	0.585487	-4.68589	0.849819	-0.51419	-0.25748	1.13732	0.308865	9.8218	-1.89591	0.944541	-1.21347	0.013536	-0.88699
0.395333	0.606454	-4.69272	0.833566	0.141304	-0.33572	0.125726	0.044264	3.92389	-3.54884	1.60626	-0.00388	1.23711	-0.93593
0.396	0.932585	-5.09162	0.546532	-0.99643	-0.64696	-2.55783	-0.55531	0.736226	-2.9386	0.797706	-0.70172	0.68721	-0.72405
0.396667	0.712291	-6.49784	0.275971	-0.78649	-1.00086	-0.73503	-0.38731	-0.96447	-3.011	0.718003	-0.4406	0.594059	-0.7551
0.397333	0.953986	-6.63912	0.893831	-0.32224	-0.94448	-2.87327	-0.40425	2.72901	-4.52038	0.377029	-0.82418	0.049937	-1.43609
0.398	0.516431	-6.70536	0.26869	-0.68877	-0.3937	-2.26058	-0.19095	7.73487	-3.46937	0.112064	-0.89955	0.468018	-2.09436
0.398667	0.672428	-5.64483	0.340263	-0.29952	-1.5263	-1.24795	0.750123	5.20565	-4.1398	2.01869	-0.52253	0.502417	-1.04289
0.399333	0.293301	-6.44615	1.18059	0.156479	-1.10827	-1.97122	-1.01615	3.66139	-3.95796	4.07256	-0.56662	0.058473	-1.10559
0.4	0.202616	-4.6367	1.06598	-0.6319	-1.28739	-0.97047	-3.76309	4.6087	-4.08844	5.1503	0.21793	1.10118	-1.07324
0.400667	0.289977	-3.37222	0.029227	0.493332	-1.22365	-0.31113	-4.72845	3.93381	-5.23677	7.16094	-1.0154	-0.12089	-0.93192
0.401333	0.965457	-3.15746	1.13906	-0.44826	-1.99831	-2.11717	-2.22063	4.8591	-2.61701	4.44174	-1.19007	0.901405	-0.69601
0.402	0.566818	-5.17045	0.851169	-0.27655	-1.50376	-1.38108	-1.8373	3.53263	-3.59271	4.10847	-0.37006	-0.13129	-0.78447
0.402667	0.45829	-4.28566	1.10005	-0.38551	-2.25105	0.006567	-3.11721	2.61405	-1.19212	4.48144	-0.8978	1.5657	-0.76001
0.403333	0.866264	-5.80857	1.80662	-0.60714	-1.62595	-2.8563	-3.40934	0.498774	-3.85157	2.64099	0.123776	1.52028	-0.6346
0.404	0.455738	-3.92999	1.99639	-0.16818	-2.65666	-0.77883	-3.56291	2.16662	-1.10578	2.38235	-0.34484	1.25638	-0.93618
0.404667	0.584567	-3.16752	2.15923	-0.22026	-2.27879	0.440968	-3.02719	2.54167	2.93427	1.99781	0.251005	1.46446	-0.90153
0.405333	0.763426	-4.26729	2.30495	0.018394	-1.9225	-1.56879	-2.84457	6.96815	1.28723	1.15653	-0.34998	1.68481	-1.09508
0.406	0.582554	-2.69945	2.4386	0.326232	-1.79703	-1.48996	-2.66406	6.53236	0.286695	0.086093	0.380925	1.48202	-1.08628
0.406667	0.924383	-4.49058	2.29994	0.744529	-2.66772	-1.90596	-2.16974	5.24888	-0.84642	0.109184	-0.05013	0.997078	-0.6756
0.407333	0.715319	-4.73398	2.17426	-0.28682	-0.79877	-1.52062	-1.11149	4.33384	1.86184	0.293954	0.694452	0.875089	-0.92997
0.408	0.564039	-1.8875	1.60204	-0.11787	-0.62485	-1.7454	-1.10017	3.0058	5.69751	-0.65088	-0.01038	0.434507	-1.09172
0.408667	1.2505	-4.88424	2.40988	-0.13136	-0.18719	-2.01214	-0.06037	4.89325	4.16705	-1.24877	-0.27961	1.45262	-0.58238
0.409333	0.706055	-10.748	3.62448	-0.24046	0.112388	-0.32145	-1.33085	5.05817	3.51799	-2.2596	0.831926	1.03476	-0.3435
0.41	0.343991	-9.46676	4.26763	0.290728	-0.70633	-1.45705	-1.23133	7.7045	3.48414	-4.13265	-0.22516	1.32995	-0.63675
0.410667	0.804923	-7.26257	4.74447	0.264461	-1.22164	-0.01283	-1.50385	6.39512	4.38106	-4.81977	0.175461	0.631382	-1.04251
0.411333	0.603023	-5.60812	5.96333	-0.12452	-1.34201	-0.64546	-1.44641	3.92024	5.20321	-5.15927	0.324489	1.25122	-0.40846
0.412	-0.13096	-3.78524	5.53402	-0.67396	0.255051	-0.50556	-1.1702	1.95717	5.40657	-4.02688	0.340283	0.074447	-0.83126
0.412667	0.794386	-4.3666	6.29452	-0.39628	0.956816	-2.14837	-1.0554	1.44365	5.53653	-5.46318	-0.15482	0.811627	-0.23833
0.413333	0.302803	-6.14455	6.8626	-0.50254	0.17108	-0.47231	-1.0963	0.908432	2.59887	-5.41563	0.725989	0.004122	-0.30849
0.414	0.465644	-5.97361	6.81428	0.537543	1.21627	0.241095	-2.05657	1.74071	4.43656	-5.88413	0.232263	0.26405	-0.33865
0.414667	0.12486	-5.49459	5.75656	-0.08831	0.048539	-0.97814	-2.59979	0.966835	5.92004	-6.07098	0.335237	0.346209	-0.83285
0.415333	0.099778	-5.11999	5.97138	0.455966	-0.1389	-0.54933	-3.74521	-0.8969	4.63401	-5.38159	0.451608	0.435011	-0.78264
0.416	1.15678	-6.57241	4.93546	-0.58797	-0.40928	-0.32072	-4.35018	-0.90317	3.32192	-5.93209	-0.70726	1.44232	-0.23068
0.416667	0.271594	-7.0279	3.76814	-1.57558	-0.24415	0.660425	-4.88238	1.3907	2.42386	-5.74029	-0.16335	0.545025	-0.49512
0.417333	-0.18118	-9.24187	4.41645	-0.63173	-0.80551	-2.25876	-5.29303	3.02194	2.33223	-4.95059	0.310237	1.66697	-1.01769
0.418	-0.80742	-7.05993	4.27625	-0.31525	-0.09985	-1.03777	-5.10529	1.65732	0.40239	-4.99304	-0.7948	1.72622	-0.64908
0.418667	-0.44801	-6.27816	5.50504	-0.87546	0.270806	-0.8028	-5.31666	1.92161	0.179278	-3.07616	-0.15036	2.42088	-0.22748
0.419333	-1.3686	-6.41445	5.09958	-1.46411	0.49879	-1.31619	-4.71764	2.88742	0.995715	-2.16652	0.21361	1.29833	-0.68598
0.42	-0.80817	-4.61713	5.88802	-0.61122	-0.45675	-1.55039	-4.86578	2.51949	-0.6135	-2.61435	-0.14224	1.11755	-0.35828
0.420667	-0.77501	-4.76251	5.51677	-0.06658	-0.00352	-1.1618	-4.63521	0.58843	-2.37067	-2.78081	-0.00272	0.422378	-0.55472
0.421333	-0.86517	-3.81981	6.56793	0.420932	0.086575	0.816128	-4.55595	2.38496	-1.53921	-4.49487	-0.34769	-0.4876	-0.27153
0.422	-0.86969	-5.89449	6.63581	-0.35288	0.514622	0.618313	-4.58016	1.08742	-1.06144	-4.15256	-0.15701	0.224569	-0.52049
0.422667	-0.49936	-3.31492	7.21309	-0.6373	0.385824	0.811878	-5.16122	-0.38745	-0.64665	-3.26855	0.105336	1.17191	-0.41295
0.423333	-0.92572	-3.10076	7.06459	-0.73863	0.058123	-0.80032	-4.56334	1.11643	-3.04953	-4.64101	0.131035	0.609757	0.45069
0.424	-1.21201	-3.87159	7.44518	-0.27137	0.158847	1.38183	-4.65014	1.50327	-4.28179	-2.75751	-0.06694	0.953047	0.125623
0.424667	-0.52152	-3.38409	6.69765	-0.16517	1.3982	-0.87261	-4.42872	1.61895	-2.51758	-2.63064	0.367408	0.558791	-0.78143
0.425333	-0.71177	-3.61433	6.21366	-0.43622	0.865247	-0.19425	-4.397	-1.02385	-0.86822	-3.66599	-0.081	0.222766	-0.29471
0.426	-1.26188	-7.14477	6.55089	0.500019	0.950288	0.822478	-5.46238	-2.5024	-0.21278	-2.58414	0.155248	1.0103	-0.13217
0.426667	-0.4567	-8.66602	6.32243	-0.04125	0.433882	-0.91223	-3.99625	-2.16184	-2.01121	-1.47078	-0.19848	0.254245	-0.52679
0.427333	-0.56824	-7.74212	6.06635	0.161203	-0.10775	1.3213	-6.33122	-0.94797	-2.70166	-1.66054	0.08331	1.05343	-0.9604
0.428	-0.63189	-7.17618	4.34209	0.467843	-0.04438	0.087109	-5.84829	-0.82504	-3.27924	-0.69879	-0.28953	-0.35867	0.033113
0.428667	-1.37214	-5.62598	2.28211	0.119461	0.903023	3.82186	-3.17147	-1.57384	-2.17673	-0.61208	-1.32727	1.47515	0.007306
0.429333	-0.47043	-4.99592	1.77196	-0.27135	0.32092	0.414524	-1.38633	-1.58426	0.970397	-1.68293	-0.19333	0.025332	0.177444
0.43	-0.76354	-5.38064	1.32438	-0.36257	0.236328	-1.06096	-0.52045	-0.54979	1.3297	-2.73438	-0.55344	0.517489	-0.1395
0.430667	-0.52113	-5.58597	1.94089	-0.53643	0.343855	1.17515	-1.59078	-1.3135	0.250089	-2.56388	-0.11415	0.070803	0.18225
0.431333	-0.76263	-5.94879	1.75985	-0.23471	-0.64681	-0.61859	-2.13352	1.76569	1.78351	-3.45452	-0.43488	0.22787	0.01112
0.432	-0.50911	-8.05951	1.43084	-0.84895	0.011312	-0.05488	-1.09403	3.05914	1.17197	-5.39178	-1.35006	-0.02277	0.392416
0.432667	-0.38758	-7.2047	1.99885	0.866517	-0.47653	-0.76862	-2.1822	0.212054	1.79767	-4.26843	-1.23732	0.918151	-0.2259
0.433333	-0.58383	-7.28339	2.40858	-0.70784	-0.3067	1.38348	-1.61379	1.23245	0.209187	-4.73158	-0.40777	0.334863	0.353503
0.434	0.388487	-7.3475	2.66935	0.17156	0.538931	1.74041	-3.20368	3.59833	-2.27662	-3.85908	-1.10196	0.641997	0.046202
0.434667	-0.09759	-4.70383	2.29976	0.191597	0.572422	2.17704	-1.76686	4.54422	-1.01424	-3.36107	-0.74859	0.357616	0.283759
0.435333	-0.01354	-6.87923	1.83096	-0.5563	0.473551	-0.27531	-2.39631	2.28648	-1.14301	-2.87942	-0.76852	0.317054	-0.13477
0.436	0.542188	-4.33458	1.31817	0.047118	0.56585	-0.48504	-2.58884	2.80992	-0.90225	-3.31395	-0.52815	-0.41766	-0.59933
0.436667	0.239309	-4.55354	1.14047	-0.63112	-0.30329	-0.51106	-2.56454	3.65457	-1.49275	-1.26889	-0.17475	0.764331	-0.43379
0.437333	0.027157	-4.04385	1.58335	0.12433	0.234369	-1.83511	-3.07598	2.96683	-1.35245	0.577013	-0.66091	0.071996	-0.30645
0.438	-0.0254	-6.49312	1.73098	0.346922	-1.27624	-0.00566	-1.26856	3.17999	-1.62077	-0.29057	-0.5536	0.111481	-1.10086
0.438667	-0.88543	-6.73505	1.41735	0.259845	-0.89815	-1.55905	-1.79317	5.62974	-1.73456	0.451733	-0.9742	-0.38625	-0.58845
0.439333	0.426349	-6.44142	1.66055	-0.16701	-0.55763	0.355927	-0.59299	9.22515	-3.04736	-0.91648	-0.85152	0.762412	-1.38028
0.44	-0.05966	-5.82472	0.707123	-0.5022	0.400404	0.437254	0.999526	10.1533	-2.717	-1.85415	-0.5711	0.205854	-0.01036
0.440667	-0.26817	-5.25582	0.754144	-0.11775	-0.13649	2.13335	-0.46141	8.80469	-5.26515	-3.42121	-0.20658	0.469208	-0.4435
0.441333	0.012259	-3.47946	0.706106	0.662704	-0.29562	0.799846	-0.27934	4.7346	-4.23163	-3.53567	-0.30379	-0.44523	0.110527
0.442	-0.39462	-5.80117	1.17977	0.156874	0.547072	-1.43698	-0.0832	3.76641	-3.8284	-4.84036	-0.21215	0.530254	0.762627
0.442667	-0.29012	-5.79167	2.26911	-0.19754	1.07294	-0.78722	-1.33128	3.6022	-3.64285	-3.56921	-0.95188	0.544025	0.405387
0.443333	0.500763	-8.21811	1.28295	-0.38942	0.650767	-1.86648	-0.75973	2.83678	-4.63801	-3.31978	-0.41975	0.281873	0.400277
0.444	0.452939	-7.04593	1.4012	0.460402	0.343665	0.219271	-2.68745	2.45636	-0.78459	-3.39107	-0.43267	0.179184	0.648458
0.444667	-0.33836	-7.52966	0.74568	0.37243	0.162846	2.82105	-2.92763	-1.78372	-2.06378	-2.17414	-0.34964	0.460951	0.381392
0.445333	1.20838	-4.75051	1.31999	-0.11261	0.018552	-0.52265	-3.07349	-1.54653	-3.88861	-1.87515	-0.6896	1.18834	0.164789
0.446	0.350007	-7.41499	1.79504	0.058992	-0.14539	-1.56537	-2.48891	-2.55152	-1.14056	-1.89395	0.112131	1.0177	0.501161
0.446667	0.823586	-4.37514	1.49007	-0.55698	0.095723	0.465184	-2.27871	-1.2119	-6.01029	-4.06003	-0.34444	-0.11612	-0.08432
0.447333	0.533576	-7.14528	1.95051	0.289929	0.315871	-0.84044	-1.95394	-1.53993	-3.82731	-3.15461	-0.02984	0.855955	-0.03295
0.448	0.737862	-4.90724	2.42338	-0.82492	-0.02865	-0.5328	-1.04848	-2.83895	-1.25073	-1.31351	-0.81745	1.66117	-0.00083
0.448667	0.72074	-2.9655	2.30726	0.221735	-0.91747	0.216286	-1.73592	-2.82578	-1.7608	-1.27879	-0.34681	0.113445	-0.05021
0.449333	0.449909	-5.94253	1.77737	-1.31299	-0.0088	0.788576	0.024865	-3.46588	-2.84634	-0.55818	-0.93146	0.862412	-0.18793
0.45	0.902052	-4.89488	1.94642	-1.07512	-0.14896	0.202305	-0.75194	-3.42413	-2.30182	0.296516	-0.08722	0.840718	0.354132
0.450667	1.1913	-7.33652	1.66341	-0.7255	0.543562	-0.78913	0.170247	-1.29085	0.599972	-0.42187	-0.48834	1.43256	-0.13092
0.451333	0.354906	-7.53393	2.14593	-0.4571	0.11133	-0.70609	-0.85304	-1.48647	0.750223	0.517203	-0.31545	0.503763	0.036986
0.452	0.425698	-7.27802	1.27422	-0.21967	-0.0954	1.71534	-1.60977	-1.21493	3.11386	0.367267	-0.11523	1.30163	0.025978
0.452667	0.118425	-7.34668	1.59234	-0.29964	-0.85862	-0.68488	1.44026	-0.3655	0.977135	0.044323	0.1324	1.18041	0.280248
0.453333	-0.35121	-5.8876	2.20498	-1.98192	0.13896	-0.34259	3.34998	-0.4886	2.67169	-1.33504	-0.47917	1.2799	-0.02267
0.454	-0.60251	-4.07716	3.19856	0.000526	-0.04245	-0.41615	2.87177	-1.63137	5.01628	-2.06415	-0.2913	0.959311	0.322386
0.454667	0.008898	-5.58702	4.3597	-0.07004	-0.02341	-0.54858	0.353939	-0.15208	3.02421	-2.75182	-0.33164	0.888502	-0.30182
0.455333	0.138769	-4.70303	4.65554	-0.56726	0.513161	-1.11384	0.888135	-2.91005	-0.07304	0.999598	-0.56872	1.53057	0.383406
0.456	-0.24601	-4.84954	5.45935	-0.06353	-0.21577	1.38241	3.38125	0.352887	0.070931	0.21382	-0.77379	0.539126	-0.41741
0.456667	-0.79936	-5.15992	4.62379	-0.25659	1.22148	2.42292	3.36588	0.786569	-3.48163	-0.17789	-0.58701	0.272834	0.183895
0.457333	-0.80024	-5.45191	4.83826	0.378491	0.4758	1.41822	1.44571	1.25334	-4.04922	1.03392	-0.31383	0.121875	0.197005
0.458	-0.92069	-6.13324	5.11688	-0.34534	1.4053	1.75456	-0.08881	-0.45962	-0.40125	-1.54599	-1.49317	-0.68471	0.724379
0.458667	-0.93127	-6.79818	5.92107	0.56063	0.233092	0.924466	1.91513	0.785707	-1.16703	-1.75164	-0.04718	0.230004	0.39213
0.459333	-0.63324	-8.193	4.97717	-0.66833	0.200222	1.41879	1.44667	0.740667	-4.83601	-2.87753	-0.21351	-0.01827	0.681015
0.46	-1.22024	-9.51677	4.42345	0.322805	0.407451	-2.46253	-0.28925	1.18982	-2.35653	-2.49741	-0.86045	-0.19027	0.762821
0.460667	-0.28555	-5.74343	5.12871	-0.02846	0.100232	-0.19354	1.32655	-1.16639	1.36948	-3.71635	0.537874	-0.56231	0.657991
0.461333	-0.94915	-5.42012	4.49803	-0.14575	-0.65067	1.44655	1.56897	-1.22061	-0.29184	-3.56569	0.487987	-0.00612	0.62377
0.462	-0.82003	-3.327	5.54885	-0.83196	-0.69951	2.36475	0.155699	-1.58305	-0.86225	-3.68441	0.114785	-0.20179	0.946875
0.462667	-0.98317	-6.02265	5.62502	-0.05519	0.574039	3.916	-0.12511	3.87934	-2.91229	-4.2276	-0.41613	-0.28185	1.03663
0.463333	-1.73405	-6.24014	5.37452	-0.11243	-0.09481	3.36142	-0.67467	1.62853	-1.62107	-4.56203	0.54037	0.210536	0.685798
0.464	-1.13044	-3.70609	5.57543	0.513697	0.231252	1.88462	-0.45208	1.18748	-1.65868	-4.53911	0.286245	-0.34918	1.17347
0.464667	-1.65132	-4.31388	6.1986	-0.17512	0.258377	0.532869	-0.95454	-2.18114	-0.35627	-4.13207	-0.07447	-0.39807	0.461849
0.465333	-1.48187	-4.22433	5.77446	0.417743	-0.27303	-0.14925	0.022144	0.58462	-1.604	-5.03059	0.246667	-0.04805	0.769179
0.466	-1.15431	-8.33924	5.30349	-0.60266	-0.2066	0.347287	-0.46401	0.956091	-1.35412	-3.61868	0.494822	0.425987	0.791073
0.466667	-0.72983	-7.1791	6.2496	0.432377	0.35931	-0.26951	0.155106	0.547186	-0.00892	-4.27987	0.626081	0.101286	0.819032
0.467333	-1.01625	-7.42176	5.95764	0.149935	0.289092	-0.54291	-0.31452	-2.47077	0.834526	-4.27712	1.3495	0.353662	0.369191
0.468	-0.96341	-6.34226	6.33591	0.885738	0.110466	1.486	-0.50031	-1.40645	1.32037	-4.42223	-0.20964	0.435965	0.084353
0.468667	-0.16119	-5.67598	6.17416	0.210782	0.434783	2.61843	0.245272	-2.99814	2.81318	-4.17676	0.730007	-0.00185	0.276189
0.469333	-0.68368	-3.37729	5.45765	0.664847	-0.58189	2.17591	1.43694	-2.14471	2.95665	-4.02575	0.507234	-0.23381	0.547195
0.47	-0.58421	-3.82113	5.95719	0.353687	0.365279	2.03469	1.06043	-2.2716	3.08475	-2.51309	0.799966	-0.11727	0.814737
0.470667	-0.66761	-5.00874	6.65558	0.154932	0.366106	-0.27724	0.531806	-2.3508	0.702912	-3.53022	1.59064	0.244966	0.798455
0.471333	0.260448	-4.44128	6.65179	0.645864	0.134821	0.500748	0.550877	-0.67849	-0.56259	1.34963	1.05995	0.156558	0.525163
0.472	-0.11285	-4.11911	7.17744	-0.16905	-0.24687	1.24995	0.357958	-0.86861	1.67566	1.60142	0.561962	0.429346	0.60125
0.472667	-0.81719	-4.51932	6.98467	0.338521	0.392514	0.174671	0.603015	-0.52806	-2.16333	2.59885	2.30802	0.848129	0.195073
0.473333	-0.67814	-4.80081	7.69399	0.257628	0.17377	-2.79106	1.10475	1.65073	-5.1161	4.60485	0.329382	0.244538	0.540923
0.474	-0.59928	-3.34216	7.78594	-0.21236	-1.1505	0.316105	1.36722	0.430229	-0.60821	1.69091	0.665255	0.89283	0.466776
0.474667	-0.98203	-2.82769	6.81963	0.00864	-1.00336	-0.33945	0.960797	0.270167	-2.37845	2.53987	0.74088	0.490621	0.175641
0.475333	-1.62876	-2.45014	7.50072	0.43113	-2.13253	1.53491	0.084977	2.34705	-3.78196	0.718337	1.24851	0.108837	-0.18726
0.476	-0.63151	-2.26126	7.2355	-0.30808	-0.96083	0.762823	0.526838	1.27618	-2.60306	-0.2469	0.622648	0.428341	-0.07912
0.476667	-0.76934	-2.89062	6.29519	0.557142	0.388508	1.10298	0.540889	2.82427	-3.94583	-2.56054	0.614167	1.10338	-0.24017
0.477333	-0.61916	-3.35726	6.49768	0.102673	0.196022	-2.4345	0.700724	0.872499	-3.28933	-4.26792	0.057918	0.363318	0.311875
0.478	-0.95641	-4.09371	6.34052	-0.37235	0.124792	1.12406	0.538454	-0.32235	-2.61767	-3.63556	0.491187	1.00942	-0.33587
0.478667	-0.09894	-3.60435	6.86145	0.360695	-1.12039	-0.13812	0.718637	-1.63734	-3.72664	1.45185	0.326501	0.40767	-0.39762
0.479333	-0.01838	-3.21017	6.45818	-0.66312	0.133377	1.22311	0.083631	0.811632	-3.20097	0.680317	0.937088	0.050527	-0.55058
0.48	-0.52486	-4.33211	4.96019	-0.86421	-1.03751	-0.34478	0.23404	-1.24196	-3.9336	0.759902	0.024945	0.222613	-0.36299
0.480667	-0.10313	-3.64366	4.25159	-0.6446	0.185806	1.84118	0.483174	0.27383	-2.96366	4.06395	0.502373	0.141234	-0.09251
0.481333	-0.18311	-3.05716	3.44547	-0.58061	-2.21502	0.287902	0.86075	-1.01202	-3.23474	4.36729	-0.06298	-0.22303	-0.44925
0.482	0.22443	-4.26366	3.32804	0.122673	-1.33468	1.53803	0.390336	-1.44204	-5.50458	2.75076	0.184393	0.165092	-0.55516
0.482667	0.158983	-5.04444	3.24015	-0.41003	-1.72348	1.64315	0.333636	-1.00916	-4.96262	5.94383	1.65339	0.122643	0.01789
0.483333	0.106912	-4.23777	3.39198	-0.74565	-0.63377	0.004214	-0.08943	-2.73993	-5.43897	5.85049	0.190381	0.741009	-0.01986
0.484	-0.44092	-5.3183	2.92264	-0.07143	-0.90756	0.408477	0.066936	-2.95729	-5.12727	7.02471	0.183623	0.595578	0.264348
0.484667	-0.22877	-4.36329	2.54053	0.403348	-0.70407	0.089303	-0.01381	-2.91415	-5.08553	8.35644	0.428589	0.706972	0.35142
0.485333	-0.66471	-4.38338	2.29233	-0.31065	-0.95924	0.352188	0.380385	-3.63474	-5.04949	7.15187	-0.25404	0.790242	0.165914
0.486	-0.80152	-5.94037	2.06359	-0.4211	-1.5689	3.05812	0.057408	-2.75168	-5.81785	5.62338	1.15422	0.959874	0.056433
0.486667	-0.71683	-5.21836	2.31735	-0.33861	-1.64676	0.511276	-0.61597	-4.00992	-4.10444	5.07081	0.347357	0.68056	0.140085
0.487333	-0.3515	-5.43168	2.03025	-0.0421	-2.44857	-0.60486	0.114824	-4.16145	-3.85865	5.48341	0.249744	0.393588	-0.15138
0.488	-0.58037	-4.98943	0.956405	-0.47351	-1.7351	2.8292	-0.3292	-2.58964	-4.07439	3.98791	0.84539	-0.26271	-0.2286
0.488667	-0.49982	-5.21197	1.59817	0.094181	-2.45399	0.853725	0.01036	-3.84774	-3.32763	3.35744	1.28565	-0.38305	0.165684
0.489333	0.014201	-5.09657	1.80291	1.13383	-1.50949	1.7696	-0.38264	-4.41403	-3.33991	5.66752	1.68795	-0.20469	0.435561
0.49	0.028672	-4.77881	2.85839	0.429536	-1.04265	1.15529	0.482462	-2.69721	-4.90429	5.88844	0.943818	-0.24541	0.906263
0.490667	0.304201	-5.31375	2.01617	-0.44992	-1.80534	0.489702	-0.20611	-2.6101	-5.82509	5.83033	0.709393	0.124867	0.546589
0.491333	0.369026	-7.1645	3.26005	-0.36027	-0.19321	1.42894	-0.4924	-4.2405	-4.64516	7.40153	1.37443	0.291385	0.79189
0.492	-0.57863	-7.30308	3.3921	-0.31188	-0.12232	0.563081	-0.68842	-2.95937	-4.63641	8.07418	1.30604	-0.18865	0.784222
0.492667	-0.27591	-8.07507	3.00193	0.053016	-0.12531	-0.00112	0.162458	-1.59057	-4.92578	8.97997	0.645479	0.116158	0.902007
0.493333	-0.34417	-8.67161	1.57227	0.120718	-0.07737	1.7377	-0.86788	-1.96699	-5.67589	10.8312	1.08054	-0.45177	0.871424
0.494	-0.31864	-10.1325	1.96371	-0.52041	-0.15574	1.00676	-1.2327	-0.31904	-3.26139	9.20504	1.06286	0.486559	0.488638
0.494667	-0.33805	-11.0639	1.64785	0.047953	0.137703	-0.12923	-0.74655	-1.36121	-2.16203	9.64552	0.876979	-0.58714	0.065321
0.495333	-0.48792	-10.8182	1.57466	0.224142	-0.12617	-0.08025	-1.85925	-0.93411	-0.08924	9.81723	1.03968	-1.16226	0.868637
0.496	0.177597	-7.41434	2.1123	0.613788	0.25598	-0.63813	-1.57935	-1.6832	0.781124	6.52324	0.758511	-0.96729	0.98759
0.496667	-0.76373	-7.77933	1.78756	0.574833	0.161343	-0.34588	-0.54935	-1.19183	-1.7405	5.35819	0.458775	-0.57833	0.634124
0.497333	-0.72439	-7.78956	1.93683	-0.38266	-0.45786	0.51741	-0.58062	-1.85843	-1.01764	6.18723	1.59514	-1.1527	1.06375
0.498	-0.3786	-5.68383	1.62132	0.344284	0.657784	0.398801	-0.44144	-1.91844	0.968207	6.42492	1.24655	-1.1113	0.452047
0.498667	-0.52893	-5.9951	1.24974	-0.13833	-0.43104	2.21719	-0.7777	-2.56875	1.19074	6.081	1.15381	-0.53567	0.198976
0.499333	-0.45353	-6.18773	1.02006	0.669243	0.901536	-1.06488	-0.80759	-2.16662	2.14685	6.05095	0.002624	-1.407	-0.08997
0.5	-0.63191	-6.33653	1.84932	0.584476	0.609882	2.05448	-1.21693	-0.84836	1.46474	6.25553	0.084087	-0.55713	0.009262
0.500667	-0.42213	-5.62282	0.946743	-0.27299	0.349739	1.73014	-0.63204	-1.77577	3.56935	7.48201	0.795301	-0.60136	0.686623
0.501333	0.123929	-5.53656	1.88561	-0.00892	-0.29816	-0.97126	-1.80484	-1.38253	7.00908	7.52193	0.860645	-0.24408	0.249935
0.502	-0.50385	-7.37248	1.96034	0.522775	-1.14525	1.60115	-2.28383	-1.06996	6.76779	7.79837	0.839049	-1.0635	-0.06264
0.502667	0.080994	-6.76552	1.89625	-0.59256	-0.16893	-0.74452	-2.10178	0.407731	2.86977	7.0856	-0.01831	-1.0697	0.212144
0.503333	0.613267	-6.5187	1.2027	0.807412	-0.0302	0.029046	-3.13831	-0.62209	5.04918	8.30497	1.47154	-0.63771	0.557034
0.504	0.541549	-6.67839	1.38464	0.975702	-0.08949	1.16786	-3.36608	0.427656	3.86172	7.82519	0.64061	-0.88278	0.605677
0.504667	0.602894	-7.38896	1.21044	0.669374	0.022129	0.158344	-3.24305	1.46638	5.55907	6.86769	0.306623	-1.07477	0.40957
0.505333	1.11432	-7.09746	1.07962	0.082027	0.128373	1.48108	-2.20189	0.151114	5.16765	8.30274	-0.62816	-0.42471	0.071952
0.506	0.417421	-4.77451	1.45116	0.580451	0.284006	2.69389	-1.07394	0.399444	6.30419	6.92251	1.11465	-0.55754	0.971637
0.506667	0.301819	-4.83956	1.04936	-0.17076	-0.33696	0.889905	-1.18602	1.42833	6.29571	6.81227	0.587518	-1.02641	0.152672
0.507333	0.205694	-5.30641	1.17447	0.209325	-0.23108	-0.39714	-1.3364	0.691701	4.15211	7.98389	1.2893	-2.13471	-0.22481
0.508	0.556723	-3.82723	0.100665	0.905173	-0.44007	-1.20491	-0.63887	-0.38738	4.8452	6.74835	0.737664	-1.0351	0.329947
0.508667	0.067591	-4.28884	0.716065	0.588332	0.565153	1.69691	-0.45935	6.43206	2.53191	9.51277	0.612298	-1.35692	0.381557
0.509333	1.2341	-5.93076	0.019062	0.419153	0.080294	-0.67962	0.764211	3.09674	0.844195	6.41184	-0.15357	-0.47337	0.451524
0.51	0.717528	-9.42999	0.124712	0.481146	0.135084	0.135283	0.856142	-0.41728	0.358486	4.19117	1.09802	-0.98315	0.375979
0.510667	1.13664	-12.3976	0.389806	0.531226	0.635709	-0.01171	0.313811	0.571382	1.46555	1.53562	0.451046	-1.0184	0.428539
0.511333	0.060547	-12.3729	0.974753	-0.27706	0.019505	1.82833	0.080711	1.5568	-1.91501	-0.11425	0.894214	-1.13424	0.523169
0.512	0.544924	-11.4919	1.37779	-0.82972	-0.25253	2.94703	-0.34352	-0.35479	-2.8649	-0.10387	0.70068	-1.29022	-0.18216
0.512667	0.907285	-9.44511	0.60361	-0.32879	0.446447	2.3196	-1.41095	-4.2943	-1.10539	0.624892	0.221605	-0.80749	0.440619
0.513333	0.070901	-9.36976	0.724944	-0.45941	0.119066	1.04968	-1.63088	-2.61066	-3.99631	0.11332	0.393914	-0.18384	0.302799
0.514	0.589082	-9.15276	1.02033	-0.86746	0.992748	-0.03424	-2.09204	-1.61162	-4.02122	0.075193	0.894478	-1.40929	0.416193
0.514667	0.186192	-7.06421	0.033437	-0.81835	0.172911	3.56361	-1.76051	-1.93059	-2.60696	-1.29081	1.08569	-1.11528	0.564077
0.515333	0.732492	-7.52544	-0.09886	-0.11797	0.519129	-0.72377	-0.32484	-1.71943	-0.14216	-2.99946	-0.06006	-0.39624	0.136373
0.516	0.658427	-7.41738	-0.33825	-0.20739	0.897334	-1.21246	-0.51709	-3.10641	-0.1556	0.620685	-0.5998	-0.47182	0.784583
0.516667	0.322515	-7.37508	-1.02386	1.06091	0.821504	0.206292	-0.7158	-1.56669	1.62233	-1.30156	0.225102	-0.64302	0.538545
0.517333	0.306378	-7.99409	0.146729	0.956408	-0.00725	0.225459	0.533312	-3.7077	-0.87765	3.63163	0.408858	-1.02707	-0.0077
0.518	0.600015	-8.52538	0.133492	-0.25997	-1.4712	1.96308	0.138214	-0.05349	2.27105	2.73718	0.095002	-0.36656	-0.02866
0.518667	0.277796	-8.06906	0.415806	0.897304	-0.11006	-0.48748	0.693855	1.53207	-0.83393	3.30781	0.273405	-0.13465	0.362268
0.519333	0.502632	-8.70805	0.269791	0.636633	1.69728	-0.1733	1.75961	-1.86938	-1.52383	4.9672	0.017827	-0.55607	0.763507
0.52	1.08562	-8.17996	-0.07549	-0.09331	0.353733	-0.46443	0.381441	-1.83472	-0.31199	3.35916	0.682526	-0.47284	0.623171
0.520667	0.301031	-7.43834	0.909428	0.782382	0.22388	1.97596	1.60642	-3.01615	-1.48092	1.57081	0.115764	-0.34052	-0.24556
0.521333	0.420717	-7.99255	1.03514	0.547902	0.467938	0.837722	2.16616	-1.19604	-3.39078	-0.04445	0.65483	-0.0419	0.599209
0.522	0.790539	-8.54971	1.34876	0.404647	1.75045	0.358643	0.299981	-1.73592	-2.99988	-0.25774	1.14147	-0.68387	0.077554
0.522667	0.65791	-9.19467	-0.28887	0.927911	0.149607	1.30297	0.973157	-0.69793	-2.79863	-2.19521	-0.2466	-0.69226	0.405635
0.523333	0.611798	-6.71945	0.400875	0.284616	1.26328	0.672017	1.041	1.75867	-4.1979	-2.0958	0.165707	0.533464	0.635971
0.524	1.02778	-6.47887	0.465833	0.561707	0.962883	2.19608	1.09375	3.33158	-3.32704	-2.3375	0.636807	1.07912	0.665489
0.524667	0.285306	-7.5872	0.040944	0.345073	0.751327	1.01253	1.30919	1.64668	-2.12046	-1.05462	1.5168	0.093007	0.438782
0.525333	0.980975	-6.12454	1.11754	0.593622	0.457956	0.457273	1.03661	0.331733	-1.08961	-1.8908	0.083044	0.10677	0.481204
0.526	0.807078	-4.64422	0.891164	0.493252	1.31128	1.04441	1.21502	4.51666	-0.10866	-2.83995	0.111842	0.496284	0.177917
0.526667	0.30135	-6.05094	0.206782	0.98804	0.831443	1.36715	2.68215	3.99246	-1.65212	-2.69749	0.15767	0.293128	0.551325
0.527333	0.420584	-5.72434	1.06549	-0.13293	0.654992	0.283665	2.08831	0.8956	-1.74798	-2.86129	0.793642	1.20261	0.830808
0.528	-0.15874	-5.01217	0.68525	0.607087	2.20841	3.63874	3.09537	4.87478	0.053068	-1.79626	0.20369	0.992538	0.50474
0.528667	0.476438	-5.05319	0.033857	0.627471	0.875589	-1.53487	3.6401	3.97501	-0.97896	-2.36253	0.724282	1.29576	0.93894
0.529333	-0.70495	-7.78812	0.475195	0.390168	0.148681	0.860182	2.03812	2.20341	-1.85894	-1.93445	0.457334	1.39724	1.3951
0.53	-0.4234	-7.95974	0.671347	-0.13291	0.463391	3.07335	3.13096	1.59287	-0.56869	-2.51877	1.21845	0.639392	0.629806
0.530667	-0.14856	-10.4922	0.076341	0.572277	1.21074	0.118145	1.58333	-0.61745	1.35603	-2.16046	1.19205	0.336126	0.632581
0.531333	-0.39863	-8.81483	0.387466	0.666572	1.7073	0.799528	0.633686	-1.87794	0.177707	-3.29697	0.870809	-0.72483	0.459208
0.532	0.128229	-8.77727	0.142413	0.289022	0.987258	2.62842	0.674747	-3.61173	-0.26293	-1.48858	0.309265	-1.0081	0.117973
0.532667	0.187556	-8.763	0.578948	0.595634	1.37366	1.22166	1.12671	-4.55456	-0.45316	-3.34922	-0.1907	0.471952	-0.19933
0.533333	0.215749	-8.89839	0.00298	0.136813	1.603	2.18014	0.447766	-2.64209	-0.55132	-2.16299	0.77778	0.956344	-0.29543
0.534	-0.02638	-8.51159	0.167221	0.285582	1.92267	-0.47334	2.71709	-1.17829	-1.33464	-1.89606	0.745794	1.49848	-0.26968
0.534667	0.321274	-7.56048	0.080502	-0.18847	0.954912	1.62716	1.82084	1.32708	-2.81364	-2.10795	0.618527	1.07356	-0.03439
0.535333	0.193507	-8.39442	-0.67012	0.239774	0.190928	2.62777	1.24681	-1.03154	-2.64668	0.615841	0.193183	-0.17991	0.519826
0.536	-0.11051	-8.25835	-0.93997	-0.0611	1.66244	0.170723	2.06669	-1.80689	-1.81551	0.137257	0.966529	-0.6465	0.313402
0.536667	-0.1912	-7.91477	-0.31414	-0.40102	0.109744	-1.62944	2.70863	0.811647	-0.13979	4.18902	0.666188	-0.22398	-0.0776
0.537333	-0.43778	-9.74714	-0.52057	-0.54183	0.456752	-0.73851	1.89312	-1.23072	-1.29429	1.09059	0.70948	0.39954	0.056234
0.538	-0.10106	-9.91654	-0.34081	-0.05647	-0.21768	2.16471	1.8617	-1.59626	0.763584	2.88187	0.753083	0.871292	0.00477
0.538667	0.10128	-8.90636	-0.31501	-0.06102	0.132966	-0.20797	2.22676	-2.37916	-0.19494	4.34906	0.029593	0.764984	-0.48425
0.539333	-0.00135	-8.76148	-0.43028	0.421758	-0.58528	0.040053	3.35617	-5.76912	0.046051	1.8294	0.694627	1.60346	-0.28934
0.54	0.011315	-6.69341	0.652572	0.463016	0.143544	-1.36957	2.32043	-4.375	-2.04087	3.87663	0.392512	1.42112	-0.37026
0.540667	0.369358	-6.3617	-0.16678	0.200631	0.83318	1.25239	3.80403	-4.34611	-1.02506	3.80552	0.629454	0.071404	-0.51377
0.541333	0.478867	-5.67563	-0.45394	0.721255	0.238147	0.970412	3.22933	-4.92048	-2.64026	3.33628	0.784324	-0.34696	-0.31872
0.542	0.026803	-8.19047	0.685436	0.451621	0.512475	2.28024	2.37053	-3.21061	-3.08707	3.50313	-0.12462	-0.51097	-0.65743
0.542667	-0.02559	-6.13884	-0.11903	0.016708	0.495051	2.17865	4.38263	0.154612	-1.13362	3.90133	0.304054	-0.99532	-0.13513
0.543333	0.346715	-5.72035	0.227081	-0.4423	-0.48036	2.94286	4.13019	-0.98009	-2.89726	2.50621	0.363642	-1.00048	-0.17967
0.544	-0.03777	-6.93322	-0.52216	-0.1932	-0.566	0.300019	2.22316	0.744098	-3.38178	2.85135	1.26804	-0.02657	-0.76942
0.544667	-0.77706	-7.47932	0.004822	-0.57018	0.147874	2.68698	2.721	2.39941	-2.03803	2.53084	0.394169	-0.84664	-0.59109
0.545333	-0.14918	-11.0292	-0.65308	-0.00046	0.441198	0.698365	1.56149	-0.68558	-2.0889	3.53195	0.277214	-0.45118	-0.80488
0.546	0.056115	-10.1794	-0.57545	-0.078	0.159379	2.29005	1.65498	1.43271	-2.81186	1.50773	0.100473	-0.25208	-0.69097
0.546667	-0.3619	-9.54105	-0.51546	-0.41931	-1.06169	3.39656	1.39037	0.294382	0.684493	3.11452	0.671444	-0.91689	-1.07785
0.547333	0.628099	-9.92425	-0.84385	-0.31058	-0.36523	1.3424	1.79129	0.688513	-3.66656	3.31418	0.254471	-0.28087	-0.9152
0.548	-0.17979	-8.31408	0.563732	-1.68618	-0.62066	1.81766	1.52272	-1.02076	-3.47145	3.25633	0.700684	-0.66613	-0.42853
0.548667	0.460336	-8.39434	-0.39707	-0.50004	0.629833	1.00221	0.433342	-3.64709	-2.09678	1.75402	0.380803	-0.19739	-0.74478
0.549333	-0.44003	-8.15358	-0.56175	-1.2274	-0.21706	0.56981	-0.38591	-3.28237	-0.67434	2.84426	0.419186	-0.63762	-0.34881
0.55	-0.01187	-8.38979	-0.88535	-0.18083	0.296717	2.90375	0.157848	-2.12634	-2.01271	3.20726	0.568814	-1.18813	0.040297
0.550667	-0.37026	-8.13158	-0.45048	-0.84036	-0.05939	-0.19836	-0.31285	-1.06998	-0.52144	2.90338	0.798691	-1.00762	-0.33902
0.551333	0.052315	-7.39923	-0.24099	-0.01491	-0.11658	-1.33046	-0.94149	-1.83875	-1.97093	1.76371	0.636746	-1.36405	0.341174
0.552	-0.06488	-8.42296	0.341763	-0.26085	-0.39776	0.761957	-0.90543	-2.14439	-1.63173	3.09615	0.103666	-0.54147	0.483494
0.552667	-0.18276	-8.49703	-0.51098	0.192743	-0.15074	-0.16249	-0.98199	-2.19684	-1.34242	2.44152	0.412237	-0.65135	0.32343
0.553333	-0.47833	-9.20238	-0.80243	0.103745	-0.07131	-0.11809	-0.67519	-1.40984	-2.92524	3.51697	0.018967	-0.79342	0.220396
0.554	-0.74977	-10.5549	-0.23103	-0.16094	0.325129	0.952981	-1.27695	-1.75225	-0.39954	2.8068	1.14231	-0.81366	0.034611
0.554667	-0.4419	-9.51015	-1.17382	-0.18845	0.376723	0.081164	0.509039	-3.43558	-2.6358	2.84758	-0.27972	-0.75288	0.047868
0.555333	-0.70966	-8.59086	0.129253	0.2746	0.618956	-0.65513	-0.2951	-2.73361	-1.02519	1.97871	-0.74069	-0.34517	-0.6896
0.556	-0.07728	-8.30809	-0.71939	-0.70018	1.09654	0.990172	-0.42202	-2.79301	-1.26396	2.94128	0.93512	-0.84463	-0.38998
0.556667	-0.56437	-7.03526	-1.15897	0.082043	0.700517	0.115068	0.858731	-3.96723	-2.11493	3.01562	0.621376	-1.20454	-0.3088
0.557333	-0.84495	-7.7234	-0.83598	-0.20873	-0.03514	-0.12811	1.36543	-3.67896	0.502022	2.98672	0.073159	-0.73577	-0.16313
0.558	-0.35146	-9.26413	-0.92237	0.387697	0.255637	-0.06124	0.019852	-5.06658	2.55747	4.1493	0.306225	-0.7077	-0.42052
0.558667	-0.57743	-6.40468	-1.58709	0.567773	0.067593	1.9158	0.849775	-3.66515	1.133	4.67085	-0.26601	-0.26297	0.212052
0.559333	-0.29691	-5.75363	-0.63175	-0.30312	0.744707	-1.15618	0.783481	-3.61673	-1.9222	2.34151	-0.72458	-0.55914	0.107076
0.56	-0.47046	-5.15119	-0.32666	0.72049	-0.06968	-1.66498	2.01042	-2.97	-2.75493	2.2038	-0.20713	-0.72894	-0.04904
0.560667	-0.58213	-3.76456	-0.65124	-0.27211	-0.30781	-0.36447	1.54897	-3.08048	-4.55454	1.78662	0.722779	-1.06739	0.304975
0.561333	-0.32338	-1.51452	-0.8453	-0.49374	0.552599	-1.31854	1.94731	-4.01089	-4.79078	-0.84974	-0.6649	-0.51616	-0.22235
0.562	-0.70442	-4.03879	-0.80951	-0.82847	0.332571	2.53252	1.2147	-6.10112	-4.73574	-1.60759	-0.35996	-0.51471	-0.27308
0.562667	-0.4029	-3.30934	-0.26032	-0.44202	-0.34766	-0.46223	1.62556	-4.027	-1.94017	-6.24703	-0.28335	-0.98072	-0.10003
0.563333	0.323703	-2.26111	-0.18295	0.224289	1.22157	-0.8692	1.36893	-3.86825	-3.62907	-5.22694	0.068164	-0.41877	-0.13165
0.564	0.329223	-1.00765	-0.86032	0.176584	0.398374	-2.6229	2.60759	-4.05911	-3.51388	-4.99237	-0.18732	-0.73711	-0.25893
0.564667	-0.29775	0.501289	-1.1461	0.185611	-0.59832	0.025068	1.54464	-4.81106	-3.09419	-4.06777	0.221542	-1.12105	-0.27968
0.565333	-0.10632	0.227179	-0.71455	0.454201	0.357518	-0.86581	1.61103	-4.55726	-0.73614	-3.48597	0.014849	-0.68656	0.028912
0.566	0.049311	3.4015	-0.98766	-0.05358	-0.38436	0.999916	3.10547	-3.17358	-2.59169	-3.51307	-0.16112	-1.42718	0.257488
0.566667	-0.46226	4.21729	-0.28714	-0.78516	-0.62938	0.859304	3.00179	-4.06166	-2.75521	-4.02307	-0.12472	-1.21718	-0.04821
0.567333	-0.16301	-3.68584	-1.00783	-0.27039	0.07266	-0.01845	2.23939	-3.36597	-1.81078	-3.81221	0.575019	-0.73481	0.222902
0.568	-0.35024	-4.57535	-1.04426	0.668954	0.295963	-0.78624	4.05854	-5.29162	-0.40379	-4.44931	0.898826	-0.9331	0.583338
0.568667	-0.87908	-0.96252	-0.95276	0.58796	0.678484	0.736479	3.8119	-3.78836	-1.15213	-3.99566	0.65425	-0.73028	0.187726
0.569333	-0.60448	-2.85675	-0.45147	0.207847	0.437163	1.05714	2.69793	-0.58341	-0.53009	-4.46065	0.684304	-1.51931	-0.06718
0.57	-0.39727	-6.13163	-1.1505	0.059774	0.93252	-1.122	2.83449	-2.40142	-1.06359	-4.21369	0.003485	-1.17474	0.378376
0.570667	-0.9339	-4.10296	-0.60128	0.342811	0.225353	1.31112	3.52792	-3.68663	-3.95464	-3.33744	-0.37943	-1.10766	-0.1641
0.571333	-0.96135	-3.83829	-0.7524	-0.06459	0.237645	0.187206	4.37695	-5.61863	-2.0462	-2.23238	-0.23557	-0.91827	-0.02496
0.572	-0.75145	-1.28432	-1.30455	-0.10604	0.574302	-0.94666	4.98418	-5.98848	-2.17984	-2.99584	0.118327	-0.39819	0.127536
0.572667	-1.10007	-3.67308	-0.82841	0.509652	-0.68247	1.03094	4.38661	-0.99842	-3.45748	-2.42537	-0.77455	-1.00706	0.241506
0.573333	-1.38876	-3.56059	-0.70418	-0.06603	0.391529	-0.28086	5.0466	-0.8031	-1.64817	-3.26098	0.685486	-1.17227	-0.61292
0.574	-1.02384	-0.90523	-0.80563	0.158479	-0.55166	1.33334	5.53577	-0.6195	-3.52226	-2.64428	0.599579	-0.81951	-0.05447
0.574667	-0.89766	-2.32529	-1.98662	0.252128	0.126042	0.839838	3.66907	1.76787	-4.10943	-1.41257	0.63602	-1.07287	-0.16734
0.575333	0.0374	-0.84621	-1.24931	0.891615	-0.04032	1.98348	4.28894	-1.84401	-0.87515	-2.49675	0.028217	-0.81092	0.098226
0.576	-0.4013	-1.56208	-1.51141	0.377978	-0.07116	0.073402	4.10268	-2.23362	-0.90475	0.079647	-0.29864	-0.96241	0.43744
0.576667	-1.01727	-1.18761	-1.55155	0.354022	-0.82912	-0.05329	4.37671	1.80757	-2.17615	2.17916	0.190055	-1.02114	0.531921
0.577333	-0.65469	-2.87259	-1.91667	0.740831	0.171066	-3.18972	5.65952	0.88184	-0.2837	0.801387	0.987522	-0.8997	0.708315
0.578	-0.00808	-0.40979	-1.82809	0.515728	-0.65091	0.607677	5.50883	-0.48709	-2.08364	3.35218	-0.84519	-1.05311	0.04256
0.578667	-0.72012	4.7187	-1.80834	0.395301	-0.3639	0.863039	5.69705	-1.75696	-1.49968	4.06615	-0.25442	-1.53612	0.987411
0.579333	-0.52502	2.54902	-0.33779	0.102029	0.163332	0.084232	5.49627	-1.53876	2.39049	0.905952	-0.02977	-1.2019	0.923477
0.58	-0.11492	3.0717	-1.96094	0.145347	1.03613	1.51673	5.06905	-2.98721	3.01834	-0.0615	-0.5728	-1.01802	0.473249
0.580667	-0.30164	1.23847	-1.45449	0.091508	0.155491	-0.35553	5.23629	-3.59345	3.09919	-1.89161	-0.14773	-0.60092	0.494204
0.581333	-0.27248	-2.55678	-1.14408	0.185691	0.607706	-0.01432	5.35384	-5.02476	2.01118	-1.65511	0.106657	-1.44851	-0.35625
0.582	-0.11455	-0.3061	-0.86345	0.315775	0.129613	-1.67333	5.08067	-4.55871	2.67126	-2.53856	-0.15348	-0.86833	0.296994
0.582667	-0.682	1.57566	-2.08595	-0.31804	0.695694	0.591092	4.78234	-6.14999	3.52913	-1.67119	-0.14538	-1.22409	0.769197
0.583333	-0.34347	5.28469	-1.5575	0.254116	-0.31517	1.29292	4.71819	-6.18678	4.25481	-4.05887	-1.12443	-0.66221	-0.13828
0.584	-0.11837	2.08878	-1.54828	-0.41599	-0.17269	-0.22256	4.85145	-7.08594	4.08769	-2.70525	-0.72675	-0.81229	0.887963
0.584667	-0.71657	5.10176	-1.77606	0.083158	-0.08904	-0.82369	4.69789	-5.35639	3.76574	-3.63524	-0.11046	-1.21142	0.076385
0.585333	-0.14317	4.02867	-1.54105	-0.21813	-0.3639	-1.80311	4.84738	-4.58079	2.50443	-3.66066	-0.58603	-0.2555	0.029525
0.586	-0.03504	6.04051	-1.59299	-0.41508	0.136281	-0.46137	3.74305	-3.11005	6.37173	-3.42613	0.476328	-1.08497	0.024209
0.586667	-0.55076	4.40376	-0.72235	0.223716	-0.31729	0.202079	4.44762	-2.48628	3.48407	-4.24935	-0.28032	-1.07655	0.439824
0.587333	-0.1997	0.506669	-1.30534	-0.00408	-0.41165	-0.72559	4.34744	-5.86736	5.79589	-3.48222	0.371597	-1.13194	-0.16079
0.588	-0.05807	0.638205	-0.75617	-0.21546	-0.05794	1.53664	3.78291	-5.16006	2.06615	-4.0349	0.300564	-0.7424	0.448112
0.588667	0.400903	0.649012	-1.93379	-0.06212	0.258367	1.99122	4.4663	-4.62617	2.70512	-5.55206	-0.26187	-0.99655	0.444623
0.589333	-0.1245	3.80842	-1.71148	0.11294	0.192644	-0.30375	4.58948	-5.65758	1.76016	-5.92913	-0.07076	-1.3487	0.898174
0.59	-0.6679	6.02384	-1.30887	-0.51536	-0.61451	1.51321	1.76352	-2.35763	1.9007	-5.33322	0.483399	-1.12914	0.748102
0.590667	-0.09935	5.79533	-0.59016	0.673362	0.107037	-0.3144	1.86419	-3.44464	0.932918	-5.4187	-0.19205	-0.55391	0.576456
0.591333	0.402197	6.17772	-0.78483	-0.30445	0.107818	-1.83069	-1.17019	-3.82532	4.45347	-4.67937	-0.16476	-1.32039	0.719216
0.592	0.644771	3.66935	-1.31031	-0.3745	-0.14495	1.88609	-2.45035	-2.6785	3.34514	-3.63425	0.087562	-1.10376	0.182207
0.592667	0.470763	3.27361	-1.2194	-0.50954	-0.33896	-0.82517	-2.0747	-4.08998	5.01769	-2.47932	-0.18027	-1.25363	0.450122
0.593333	-0.10649	4.54875	-0.39167	-1.35615	-0.04376	-0.0353	-1.88279	-5.23613	3.43136	-3.97367	-0.62655	-0.65469	0.218655
0.594	-0.86414	2.72326	-1.70985	-1.00222	0.3131	0.405308	-0.96504	-5.06373	4.05111	-2.26923	-0.2406	-1.34384	-0.04152
0.594667	-0.44702	-3.17807	-1.25206	-1.32735	-1.07092	-1.20677	-0.68792	-3.91461	3.29762	-3.33781	0.424865	-1.0888	-0.19196
0.595333	-0.01443	-3.19268	-1.09824	-0.45802	-0.34201	0.300696	-0.50003	-3.80467	-0.34292	-2.92579	0.304073	-1.73882	-0.03607
0.596	-0.53597	-2.44268	-0.86216	-0.34784	-0.20384	-0.74156	2.2286	-5.87053	2.26187	-2.57897	0.471659	-1.4293	0.142034
0.596667	-0.11959	-2.00216	-1.65127	0.601298	-0.41188	1.96002	2.09944	-3.79886	0.788925	-3.93006	0.832334	-0.54883	0.088846
0.597333	-0.24806	-2.95204	-2.31572	-0.55057	-0.36131	2.24948	1.41088	-3.80819	1.22323	-0.95617	0.552264	-1.10337	-0.09705
0.598	-0.50864	0.31225	-1.46116	-0.42979	-0.14281	0.199934	0.84046	-0.30422	0.817873	-2.81817	0.012293	-0.99264	-0.34277
0.598667	-0.09619	-0.28521	-1.36698	-0.43453	0.29907	-0.09221	1.55143	2.3579	-1.5445	-0.34123	-0.82082	-1.56837	-0.04845
0.599333	-0.20916	2.02618	-1.52526	-0.31948	-0.43819	1.16047	0.470158	1.90264	-3.68103	0.977749	0.186474	-0.66091	-0.14184
0.6	-0.6924	4.32958	-1.40967	-0.01015	-0.51277	0.058565	1.06926	2.15199	-1.03879	0.68516	-0.79185	-0.89879	0.258923
0.600667	-0.20305	3.23233	-1.12343	-0.36082	-0.819	0.17166	1.87199	1.42178	-4.26092	-0.39759	0.465236	-0.60762	0.409057
0.601333	-0.42586	6.58918	-0.93772	0.070178	-0.19784	1.01807	1.50269	2.99064	-3.80406	1.10337	0.214674	-1.32573	0.13428
0.602	-0.70771	4.94846	-0.81409	-0.30229	-0.1398	-0.09366	3.42454	5.1716	-0.02806	0.50494	-0.26502	-1.50373	-0.04605
0.602667	-0.26981	-1.87445	-0.10995	-0.35181	-0.49556	0.941803	5.18105	4.96585	-3.23213	1.19378	0.131457	-1.43598	0.191807
0.603333	-0.27645	-4.91316	0.389356	-0.56029	1.1867	0.090943	4.6208	5.30435	-1.79156	1.99276	0.271945	-1.1496	0.223715
0.604	-0.71959	-6.07709	0.520388	0.729381	0.534406	-1.19455	6.18022	3.02	-0.79215	0.744923	-0.59919	-1.32135	0.320537
0.604667	-0.73218	-6.75298	-0.42588	0.112049	0.316924	-2.25446	5.67748	2.39433	-2.17779	0.860381	0.036002	-0.43253	-0.00444
0.605333	-0.28199	-6.76962	-0.42674	0.124701	-0.00768	-1.82506	4.56877	-0.68101	-1.5631	2.78847	-0.22321	-1.06472	0.286033
0.606	-0.14344	-6.41377	0.278616	-0.0374	-0.28264	-0.63377	6.47163	-0.91273	-3.84467	1.36799	0.214412	-1.28013	-0.14935
0.606667	-0.86615	-6.6085	0.141934	0.721015	-1.0276	-0.71869	3.93667	1.74806	-3.48759	2.11611	0.540703	-0.65511	0.014708
0.607333	-0.48232	-6.85468	-0.33225	0.575847	-1.1835	-0.82243	4.899	1.00384	-4.11395	3.03429	1.28638	-0.83849	-0.05912
0.608	-0.71417	-3.74869	-0.51208	0.601973	-0.77635	-0.92839	5.84979	-0.28963	-4.53618	1.93535	-0.38348	-0.98296	-0.30829
0.608667	-0.9764	-5.17493	-0.50728	-0.28696	-1.05727	0.148818	7.71097	0.737693	-3.25719	0.968314	-0.13884	-0.77371	-0.10016
0.609333	-0.76867	-3.38598	-0.46826	-0.14684	-0.99718	0.702331	7.73222	0.265729	-4.90266	1.52858	-0.75416	-0.35491	0.12355
0.61	-0.79729	-4.09292	-1.12002	-0.36284	-0.16417	-1.98952	5.09506	0.700659	-1.00649	2.6256	-0.16829	-0.72738	0.006675
0.610667	-1.00149	-5.64898	-0.50813	0.138635	0.282584	-1.01026	3.50841	-0.03455	0.296401	1.8981	-0.09889	-0.53163	0.159684
0.611333	-0.6491	-5.3254	-1.18483	-0.28471	0.55455	-1.29092	5.24573	-1.84334	-0.28099	2.01351	-0.07243	-0.7772	-0.39431
0.612	-0.5187	-5.93326	-1.26184	0.302948	-0.20809	-1.35676	5.65832	-0.40082	-0.90918	0.843369	-0.3143	-0.82668	-0.27622
0.612667	-0.90201	-7.11165	-1.23793	-0.52767	-1.1961	-0.93473	4.8205	-1.49159	-3.65583	2.09382	0.140575	-0.25621	-0.27827
0.613333	-0.79445	-6.57074	-0.47362	0.361229	-0.57415	-1.68629	5.75364	0.5866	-0.94256	2.62497	-0.489	-1.50382	0.291089
0.614	-0.76326	-7.16274	-1.18914	0.198645	-0.77151	-1.68269	5.79998	0.223736	-0.92858	2.21809	0.119356	-1.19537	-0.13691
0.614667	-0.33051	-7.67285	-1.9555	0.331818	-0.26376	-2.17074	4.66147	-2.43768	-1.50173	1.9493	0.236427	-0.43222	-0.60066
0.615333	-0.94329	-5.60078	-2.36567	0.626955	0.012003	-0.3801	3.73431	-1.09686	-3.87315	4.60965	0.517097	-1.56702	-0.04194
0.616	-1.66623	-5.26917	-1.65036	0.748896	0.614323	0.119789	0.390902	-3.494	-4.12216	4.6863	0.123785	-0.35134	0.087114
0.616667	-1.02446	-4.08827	-1.39775	0.544144	-0.38998	0.412623	0.352359	-1.18737	-2.34104	3.91274	0.443132	-0.71024	0.415327
0.617333	-0.89988	-2.0478	-1.36923	0.560406	-0.90689	-0.6956	-1.26548	-0.02951	-4.62131	7.29622	-0.55393	-0.59609	-0.3737
0.618	-1.04777	-5.18905	-1.93321	-0.42243	-0.05801	1.39993	-1.25331	-0.78979	-1.15106	3.91067	1.07422	-0.75887	-0.23226
0.618667	-1.05331	-5.50682	-1.80446	-0.6012	-0.90962	-0.99119	-0.98955	-2.94542	-0.88118	3.80296	-0.83272	-1.31993	-0.15898
0.619333	-1.11573	-5.02801	-1.2562	0.113205	-0.51991	-0.14595	0.163308	1.20971	-2.07395	5.56329	0.006188	-0.88796	0.002654
0.62	-0.83425	-6.1395	-0.82343	-0.05989	-0.56925	0.178743	-0.72814	1.21612	-3.57993	5.67291	0.105305	-0.36864	0.141485
0.620667	-0.92194	-3.89139	-0.2094	-0.15608	-0.77498	-1.49514	-1.7803	-0.78007	-1.41164	6.18408	0.444185	-1.40568	-0.01049
0.621333	-0.89666	-0.04456	-1.02961	-0.19634	0.63912	0.137151	-0.12971	-0.77821	-4.42065	6.10369	-0.16525	-0.7146	-0.46361
0.622	-1.56816	-2.18626	-0.47449	0.167342	-1.25535	-0.19047	-0.22258	-1.41846	-2.94802	8.55769	-0.34093	-0.98859	-0.68562
0.622667	-1.06496	-0.29963	-1.18336	0.108963	-1.34911	0.190476	-0.79453	-2.22582	-1.27013	8.80418	-0.66212	-1.00604	-0.991
0.623333	-0.55763	-1.6595	-0.65419	-0.21457	-0.28337	-0.8407	-0.52326	-1.38326	-2.98048	5.15125	0.209822	-0.74047	-0.60366
0.624	-1.10967	-3.83603	-0.09115	0.056798	-1.15155	2.73233	-1.14168	-1.53022	-2.571	4.7978	-0.13519	-0.32409	-0.48036
0.624667	-1.51017	-5.60257	0.021618	0.732807	-0.68749	0.599566	-0.60922	-0.9553	-1.99417	5.18114	-0.36844	-0.64735	-0.24997
0.625333	-1.68409	-6.00633	-0.1959	-0.19501	-0.90195	2.0881	-1.36926	-0.65538	-0.74604	6.33769	-1.38085	-1.32769	-0.65595
0.626	-1.24045	-1.0504	-0.68976	-0.25441	-0.0536	-0.66405	-1.13962	0.775746	-0.81917	8.86882	-0.13356	-1.23209	-0.96517
0.626667	-1.39069	0.4179	-0.73545	-0.89305	0.0048	-0.41748	-0.68207	-2.01544	-3.21121	8.52534	-0.96894	-0.25745	0.07174
0.627333	-1.45099	3.78674	-0.20602	-0.31863	-1.15015	-1.74845	-1.86498	-2.92706	-1.99743	9.83452	-0.47569	0.186495	-0.36807
0.628	-1.04765	4.8118	-0.76848	-0.12499	-0.46389	-0.78513	0.446333	-0.49343	-3.72567	10.1853	-1.07733	-0.82257	-0.73808
0.628667	-1.28129	2.67288	-0.26011	0.14634	-0.22913	-4.00465	-1.75946	-0.38341	-4.11075	8.05359	-0.93469	-1.52663	-0.1823
0.629333	-1.28067	2.43705	-0.75458	0.192863	-1.22232	-2.33276	-0.00095	0.392861	-1.2131	5.78911	-0.38872	-0.94566	-0.57525
0.63	-1.66771	-2.09113	-0.76964	-0.05218	-0.71111	-0.30079	0.824774	5.16735	0.255213	5.59917	-0.82437	-1.02873	-0.64658
0.630667	-1.21752	-0.36705	-0.36701	-0.38583	-1.42525	-1.07154	0.633514	6.33254	-1.15867	4.54604	-0.72142	-1.1221	-0.66629
0.631333	-0.89877	1.16493	-0.54704	-0.02687	-0.08916	0.464951	-0.03781	8.45173	-1.28882	6.89988	-0.25239	-0.89872	-0.8943
0.632	-0.99102	0.174486	-0.34118	0.243625	0.118377	-1.49028	2.57774	9.35988	-0.84642	6.19814	-0.39694	-1.37635	-0.54401
0.632667	-1.33043	-0.58496	0.203462	0.41356	-0.1171	0.759874	3.1257	5.16901	-2.82552	5.86592	-1.07228	-1.17458	-1.03647
0.633333	-1.12451	-0.56646	0.163336	-0.51969	-0.38553	0.498034	3.17036	1.55864	-5.76251	7.25195	-0.45238	-0.73068	0.21831
0.634	-1.19669	-1.96052	-0.06768	0.031069	-0.56426	-0.90421	2.12601	0.732073	-2.0716	8.3435	-1.06662	-1.09967	-0.23128
0.634667	-1.59315	-1.95202	-0.70121	0.203276	-0.34761	-0.33997	1.84666	-0.47995	-2.06438	6.0545	-0.36567	-0.52393	-0.26013
0.635333	-1.35227	-2.11182	-0.41586	0.110792	-0.51644	-1.71988	1.85187	0.707772	-1.89462	3.14194	-0.45053	-0.80748	-0.16593
0.636	-0.66738	1.07692	-0.52656	-0.66014	-0.01657	-2.30521	1.54328	0.240214	-2.22021	4.05104	-0.35896	-0.71876	-0.34586
0.636667	-0.86663	3.25819	-0.77296	0.691098	0.451241	-0.20701	1.97213	1.95067	-2.98997	1.35752	-0.92599	-1.03685	-0.1409
0.637333	-0.58487	4.13512	-0.50008	0.295839	0.433466	0.057933	1.19088	2.16117	-0.96952	0.210964	-0.65731	-0.8253	-1.09453
0.638	-1.19473	5.86943	-1.01312	-1.46016	-0.43149	0.62117	-0.85605	2.89194	0.875715	-1.63874	-0.31641	-0.97717	-1.06849
0.638667	-0.79258	4.90979	-0.66909	-0.5101	-1.58561	-1.22244	0.035945	1.92312	0.595459	-2.81123	-0.24098	-1.19965	-1.03874
0.639333	-0.94062	2.64719	-0.57102	-0.34925	-1.91884	-0.63426	0.056717	1.22554	2.65052	-4.52262	-0.41568	-1.21722	-0.88837
0.64	-0.42607	2.16885	-0.44364	-0.48479	-1.42975	-0.466	-0.35558	1.64428	3.30148	-3.25584	-1.02222	-0.59944	-0.72005
0.640667	-0.29606	2.85847	-0.25933	-0.35456	-1.12411	0.490856	0.389713	0.713032	3.06188	-4.00122	-0.36485	-0.55225	-0.9506
0.641333	-0.62658	5.06646	-0.80648	0.25672	-0.34346	0.460011	2.28811	1.11562	5.00663	-5.62754	-0.14804	-0.74557	-1.225
0.642	-0.71211	8.52709	-0.86782	0.138159	-1.07974	-0.48285	2.00547	1.09387	3.19894	-4.71172	-0.0382	-1.25001	-0.70011
0.642667	-0.23027	6.90672	-0.0498	-0.72642	0.733829	-1.79305	3.9254	0.61387	1.36843	-5.27555	-0.08299	-0.91615	-0.96584
0.643333	-0.06964	5.68046	0.321551	-0.38529	-0.04899	0.114192	3.32141	0.268228	1.29112	-4.0991	0.131537	-1.06074	-0.27595
0.644	0.406945	3.60535	-0.69708	-0.15521	-0.11186	-2.83712	4.20545	0.564842	0.833171	-1.74009	-0.27062	-1.31169	-0.32901
0.644667	0.446474	2.78984	-0.28764	-0.18935	-0.63169	-2.26125	6.17631	0.601761	1.29263	-2.67487	-0.75058	-1.27606	-0.20997
0.645333	1.1288	1.26473	-0.93895	0.385796	-1.70359	-1.15495	3.90491	3.51811	-0.934	1.44889	-1.34016	-1.5615	0.040129
0.646	1.34786	1.40099	-0.51274	-0.33321	-1.04578	0.08737	6.33224	4.14088	-4.55417	1.0029	-0.7087	-1.31018	-0.04375
0.646667	1.1864	-0.48825	-0.90643	-0.33547	-1.02487	-1.28137	4.95861	4.23113	-0.43391	2.75926	-0.82529	-1.07513	0.232677
0.647333	0.941902	-0.50414	-0.7579	0.282045	0.097742	0.397847	2.62908	3.2514	-0.45264	5.23968	-0.36091	-1.46572	-0.02326
0.648	0.987879	-3.1488	-0.82661	-0.36097	-1.38621	-1.824	2.84583	4.46844	-0.34181	2.19052	-0.53259	-1.66828	0.358659
0.648667	0.973893	-1.14837	-0.51602	0.49337	-1.61376	-0.73369	3.80919	8.56403	0.549773	0.410591	-0.79917	-1.62414	0.106683
0.649333	0.920358	1.48316	-0.41679	0.567302	-0.87801	0.341529	4.36806	6.46993	-0.25798	-0.25904	-0.08529	-1.63796	-0.13348
0.65	1.29525	1.4398	-0.57992	0.164496	-0.76234	-0.39414	3.27551	5.08446	-2.40149	-0.14245	-0.97816	-1.57585	-0.29618
0.650667	1.32351	3.15627	-1.37502	0.069379	-0.46499	-3.13794	2.8216	1.03789	-2.46135	-0.07835	-0.55541	-1.67367	-0.24638
0.651333	1.17402	3.52152	-1.01865	0.393573	-1.37337	-2.63733	2.46539	-2.59171	-4.79934	-1.00075	-0.04841	-1.14811	-0.83312
0.652	1.61794	2.70887	-0.64458	-0.90345	-0.90882	-2.37132	1.37035	-2.95766	-5.15976	2.53813	0.590902	-1.15262	-0.25234
0.652667	1.68512	1.30381	-0.8552	0.266274	-1.48139	-2.71906	0.16156	-1.4948	-2.47126	3.6884	-0.31044	-1.53266	-0.31379
0.653333	1.68513	0.793007	0.616546	0.499483	-1.81628	-1.83736	-0.64932	0.143575	-3.08506	5.94139	-0.78347	-1.13299	-0.54102
0.654	1.67817	-1.27158	0.363574	0.088927	-1.66735	-0.70425	-0.47807	2.15068	-2.07431	6.19746	-0.45936	-1.73248	-0.62056
0.654667	1.76085	-4.15089	1.18175	-0.80719	-1.36559	-0.06049	1.09158	-0.21513	-5.568	7.12052	-0.61958	-1.50824	-0.62546
0.655333	1.77245	-2.89316	0.224441	0.456811	-0.51958	-0.56222	0.223696	1.92204	-1.48463	8.29162	-0.96827	-0.7589	-0.28654
0.656	1.39191	-6.10019	-0.38934	0.371507	-1.29404	-1.18561	0.599097	1.69465	-1.39454	8.68058	-1.05912	-1.47102	-0.20154
0.656667	2.16104	-4.57828	-0.08936	0.04815	-1.1751	-1.32491	-0.2295	0.950049	-1.63057	9.05905	0.121211	-0.56894	-0.50586
0.657333	1.86866	-4.16669	0.46743	0.935348	-1.64696	-0.49978	1.10453	-1.07209	-5.36227	9.29592	0.221046	-1.01908	-0.43678
0.658	1.58253	-4.43512	-0.83597	0.701374	-0.29784	-1.36362	1.26743	-1.46463	-1.51516	10.155	-0.69776	-1.34107	-0.42114
0.658667	1.88521	-1.48471	-0.19196	-0.08465	-0.19142	-1.2685	0.36502	0.833252	-2.70861	10.9367	-0.92024	-0.72371	-0.6265
0.659333	1.52894	-2.56613	-1.17424	0.455346	-1.28993	-1.14484	2.42839	1.4626	-2.53464	10.6085	-0.12181	-0.89651	-0.11402
0.66	1.05835	-3.08109	-0.9877	0.923876	-0.07645	-1.23573	0.168641	-0.1118	-1.91799	9.96717	-0.46277	-1.36751	-0.25717
0.660667	1.07988	-1.40731	-0.76213	0.730489	0.500322	-1.58482	1.98742	3.44969	-0.99155	10.2373	-0.90451	-1.71042	-0.61197
0.661333	1.70362	-3.5711	-1.37118	0.780811	-0.05342	1.80797	2.33081	4.11701	-0.95466	10.2698	-1.43312	-0.85375	0.021395
0.662	0.813876	-4.20393	-1.21144	-0.15187	-0.14046	-0.54366	1.06134	2.06544	-2.99799	10.2647	-0.95664	-0.81114	-0.19911
0.662667	1.12655	-4.60894	-1.07829	0.213719	-0.53024	-0.86314	2.00059	2.08467	-4.00213	11.6596	-0.80481	-1.02828	-0.0136
0.663333	-0.04401	-1.79696	-0.82137	0.651227	-0.2326	-0.72888	3.42594	0.496305	-2.20792	12.3394	-0.99553	-0.68135	-0.66474
0.664	0.266191	3.22932	-0.89354	0.088824	0.0039	0.48885	1.27116	-0.18358	-0.9406	12.476	-0.10313	-0.83476	-0.0975
0.664667	-0.48805	3.62602	-1.28105	-0.02147	0.815522	-2.06419	2.13998	-0.43285	-3.05687	12.5343	-0.47082	-1.19208	-0.40575
0.665333	-0.60662	5.6794	-0.68094	0.397561	0.792655	-1.87947	2.04774	-1.63785	-1.75131	10.9923	-1.80715	-1.14387	-0.17697
0.666	-0.368	4.47701	-0.33189	0.329649	0.537175	-1.43238	1.01801	-2.58103	-3.61319	11.0736	-0.80123	-1.63688	-0.2298
0.666667	-0.60269	6.11036	0.360183	-0.09193	0.028699	-0.68331	0.174118	-2.32539	-0.88725	7.44247	-0.923	-1.05832	-0.29203
0.667333	-0.44751	3.94219	-0.62042	0.219677	-0.50737	-1.21968	0.584728	-2.46869	-1.5444	5.69737	-0.83746	-1.66222	-0.07026
0.668	-0.57771	0.987347	0.412218	0.036913	-0.01241	0.493614	2.57875	-3.10026	-1.55562	2.36983	0.085056	-0.78003	-0.58182
0.668667	-0.23293	-2.67174	0.930123	0.148532	-0.7505	0.089494	1.00865	-1.8752	-2.88003	1.01633	-1.30252	-0.99971	-0.79786
0.669333	0.205691	-2.02225	0.720396	0.666369	-0.17927	1.25513	3.43623	-3.02471	-3.38353	2.9708	-0.77325	-1.48453	-0.1029
0.67	-0.65039	1.51266	1.2968	0.187782	-0.36659	-0.19813	2.92	-2.72897	-2.34871	3.146	-0.59696	-1.24444	-0.34146
0.670667	-0.37774	6.80525	0.666574	0.023296	-1.00566	-1.19943	2.51617	-1.45986	-0.83708	2.78614	-0.04456	-1.27651	-0.41784
0.671333	-0.33921	7.83045	0.740043	-0.04929	-1.10241	-1.05555	3.24763	0.388652	-3.32133	5.72975	-1.20729	-0.61817	-0.68066
0.672	0.006762	11.7658	0.224275	0.03776	-1.10706	1.85455	1.81271	-2.11478	-5.13381	5.35488	-0.22737	-1.05172	-0.06376
0.672667	0.255151	12.5016	-1.0047	0.38386	0.035877	-0.71799	0.999859	-0.99028	-4.08386	2.63074	0.231901	-1.19351	-0.46501
0.673333	0.226692	6.8852	-0.6959	0.603341	0.874153	-1.15876	2.24547	0.010858	-2.44179	4.23641	-0.77772	-1.07302	-0.19831
0.674	-0.05982	1.21847	-1.09499	-0.07015	0.619956	-0.36091	0.257297	-0.77766	-2.37938	4.76546	-0.65412	-1.54665	-1.00299
0.674667	0.353405	-0.43211	-0.71341	-0.1035	0.19582	0.294906	-0.28681	0.092206	-2.40056	3.31988	-1.1953	-0.92398	-0.6216
0.675333	0.578404	1.02911	-0.79552	-0.02693	-0.71973	0.098721	-1.14339	-0.04571	-1.65003	3.18703	-0.6135	-1.11446	-0.58126
0.676	-0.09222	2.97436	-0.66312	0.359419	-0.16385	1.37048	-1.00625	-0.21058	-4.09915	3.95021	-0.78456	-1.28437	-0.38147
0.676667	-0.42461	3.42048	-1.7248	0.676656	-0.09895	-0.48353	-0.73638	-1.19981	-3.17582	3.9085	-0.17373	-1.27458	-0.94363
0.677333	-0.42358	7.41298	-1.65217	0.230446	0.13526	0.984164	-0.21807	1.46888	-1.6368	3.61451	-0.48174	-1.15976	-0.73833
0.678	-0.57916	7.58942	-1.59342	-0.75524	0.132192	1.6588	-0.27124	-1.34263	-0.08827	4.18691	-0.69027	-1.8202	-0.18722
0.678667	0.187819	7.64321	-1.33477	0.674594	0.809299	-1.54238	-0.66832	-0.97746	2.16927	3.85078	-0.74268	-1.40687	-0.95171
0.679333	-0.00603	4.76036	-1.50363	-0.03217	-0.1217	0.909221	1.98904	-2.2373	3.58452	4.9729	-1.02399	-1.09312	-0.53613
0.68	-0.11915	4.16798	-1.41459	0.170257	0.576942	0.63049	4.68219	-1.14975	6.85348	3.78471	-0.83741	-0.64562	-0.4994
0.680667	-0.05206	0.56855	-0.78218	0.295688	0.149407	0.007991	5.40311	-2.90263	5.31152	4.34736	-0.55059	-0.42133	-0.66092
0.681333	-0.24969	1.51957	-1.32598	-0.06242	0.500191	-1.33813	6.37944	-3.88898	2.63881	3.36595	-0.83874	0.005827	-0.10811
[truncated: 27,478 more rows]

## Sheet: Panel i
100uA	150uA	200uA
0.147526	-0.84686	-0.18389
[truncated: 12 more rows]
