# Supplementary material for: Differential synaptic depression mediates the therapeutic effect of deep brain stimulation
Source: Nat Neurosci. 2025 Oct 16;28(12):2575–87. doi: 10.1038/s41593-025-02088-w (PMC12672378; doi:10.1038/s41593-025-02088-w)
Supplement: Supplementary file 23 — Statistical source data. [file 41593_2025_2088_MOESM23_ESM.xlsx]

## Sheet: Panel d
Wavelengeth (nm)	Daseline	DBS
315.755	0.004111	0.00109192
316.143	0.007102	0.00345774
316.531	-0.01277	-0.0143474
316.92	-0.01895	-0.0213908
317.308	-0.03325	-0.0336331
317.696	-0.01065	-0.0136883
318.085	-0.01574	-0.0192021
318.473	-2.3e-05	-0.00130834
318.861	-0.03311	-0.0343807
319.249	-0.02753	-0.0297721
319.637	-0.02167	-0.0224778
320.025	-0.03045	-0.0323886
320.413	-0.00697	-0.00935509
320.801	-0.01642	-0.0181199
321.189	-0.01979	-0.0216908
321.577	-0.02687	-0.0284685
321.965	-0.04409	-0.0448375
322.352	-0.02213	-0.0232648
322.74	-0.02265	-0.0243272
323.128	-0.0306	-0.0324379
323.515	-0.03773	-0.0380008
323.903	-0.02902	-0.031105
324.29	0.001433	-0.00207071
324.678	-0.01347	-0.017579
325.065	0.004933	0.00402338
325.453	-0.00209	-0.00494314
325.84	-0.0223	-0.0236435
326.227	-0.02694	-0.0281932
326.615	-0.02401	-0.024032
327.002	-0.04301	-0.0431209
327.389	-0.01086	-0.0109585
327.776	-0.01405	-0.0158526
328.163	-0.00759	-0.00917311
328.55	-0.02287	-0.0235008
328.937	-0.02794	-0.0276914
329.324	-0.02162	-0.0235796
329.711	-0.01417	-0.0161723
330.098	-0.01228	-0.0134129
330.485	-0.03188	-0.0334757
330.871	-0.01354	-0.0154689
331.258	-0.01031	-0.0131178
331.645	-0.02638	-0.0285719
332.031	-0.02202	-0.0241746
332.418	-0.03275	-0.0345086
332.804	-0.02479	-0.0268111
333.191	-0.00983	-0.0114406
333.577	-0.02471	-0.0249322
333.964	-0.01624	-0.018479
334.35	-0.00792	-0.0085337
334.736	0.010831	0.00774672
335.123	-0.0263	-0.0284145
335.509	-0.00615	-0.0107028
335.895	-0.02559	-0.0278685
336.281	-0.02642	-0.0267717
336.667	-0.04052	-0.0404453
337.053	-0.00343	-0.00599572
337.439	-0.02196	-0.023914
337.825	-0.00469	-0.00743194
338.211	-0.04312	-0.0447391
338.597	-0.00692	-0.00921737
338.982	-0.04301	-0.0438046
339.368	0.004084	0.00133785
339.754	-0.01604	-0.0176232
340.14	-0.01876	-0.0210564
340.525	0.003012	0.00122964
340.911	0.001362	8.36159e-05
341.296	-0.00902	-0.00994531
341.682	-0.03683	-0.0380844
342.067	-0.03056	-0.0316312
342.453	-0.02264	-0.0236484
342.838	-0.02082	-0.0239436
343.223	-0.03005	-0.0308541
343.608	-0.01661	-0.0181544
343.994	-0.01709	-0.0177855
344.379	-0.02943	-0.0300769
344.764	-0.01133	-0.0139933
345.149	-0.01049	-0.0120652
345.534	-0.00028	-0.00131817
345.919	-0.06405	-0.0654955
346.304	-0.03506	-0.0367367
346.689	-0.03538	-0.0355857
347.074	-0.031	-0.0313804
347.458	-0.00458	-0.00706796
347.843	-0.01281	-0.0165952
348.228	-0.0223	-0.0244501
348.612	0.005689	0.00288719
348.997	-0.01045	-0.0123259
349.382	-0.04525	-0.0450933
349.766	-0.00205	-0.00421029
350.151	-0.00525	-0.00816481
350.535	-0.04999	-0.0481232
350.919	-0.05482	-0.0533368
351.304	-0.04322	-0.0435194
351.688	-0.03834	-0.0394222
352.072	-0.01374	-0.0152082
352.456	-0.036	-0.0365792
352.841	-0.05926	-0.0583538
353.225	-0.04338	-0.043357
353.609	-0.05933	-0.0588161
353.993	-0.02882	-0.0272783
354.377	-0.03814	-0.0388467
354.761	-0.0666	-0.0653676
355.144	-0.04803	-0.0473362
355.528	-0.02498	-0.0237714
355.912	-0.05406	-0.0551469
356.296	-0.0387	-0.0392255
356.679	-0.059	-0.05888
357.063	-0.05014	-0.0504742
357.447	-0.05226	-0.0520482
357.83	-0.03671	-0.0362054
358.214	-0.04382	-0.0452458
358.597	-0.05642	-0.057129
358.981	-0.06341	-0.0622001
359.364	-0.06578	-0.0645364
359.747	-0.03258	-0.0352513
360.131	-0.05781	-0.0580783
360.514	-0.06953	-0.0682351
360.897	-0.03652	-0.0382762
361.28	-0.03546	-0.0358956
361.663	-0.08943	-0.0874667
362.046	-0.06315	-0.0629083
362.429	-0.05301	-0.0531597
362.812	-0.03549	-0.0363284
363.195	-0.03658	-0.0382024
363.578	-0.04247	-0.0435538
363.961	-0.00128	-0.00220352
364.344	-0.02907	-0.0308738
364.726	-0.05168	-0.0529335
365.109	-0.05639	-0.0568142
365.492	-0.08136	-0.0808462
365.874	-0.03494	-0.0349266
366.257	-0.02908	-0.0290981
366.639	-0.08009	-0.0784756
367.022	-0.02008	-0.0223647
367.404	-0.01768	-0.0194234
367.786	-0.0214	-0.0203727
368.169	-0.02834	-0.029649
368.551	-0.01973	-0.0222811
368.933	-0.03998	-0.0411733
369.315	-0.02633	-0.0277111
369.697	-0.04108	-0.0405731
370.08	-0.05082	-0.0511431
370.462	-0.01786	-0.0188283
370.844	-0.01746	-0.0200628
371.226	-0.01367	-0.0148688
371.607	-0.0728	-0.0709108
371.989	-0.00281	-0.00743685
372.371	-0.03561	-0.0377893
372.753	-0.02794	-0.0284293
373.134	-0.04808	-0.0476804
373.516	-0.01594	-0.0179675
373.898	-0.03353	-0.0332691
374.279	-0.0198	-0.0229549
374.661	-0.02978	-0.0322264
375.042	-0.00803	-0.00971906
375.424	-0.01368	-0.0163837
375.805	-0.02914	-0.028931
376.186	-0.04252	-0.0423685
376.568	-0.03411	-0.0326494
376.949	-0.00873	-0.00993056
377.33	-0.03613	-0.0377008
377.711	-0.04787	-0.0481379
378.092	-0.06179	-0.0625542
378.474	-0.05058	-0.0500414
378.855	-0.007	-0.00775655
379.236	-0.02293	-0.0245633
379.616	-0.0082	-0.0104224
379.997	-0.03076	-0.0317739
380.378	-0.02064	-0.0231123
380.759	-0.02145	-0.0229205
381.14	-0.04888	-0.0486937
381.52	-0.01022	-0.0119619
381.901	-0.02813	-0.0282866
382.282	0.000265	-0.00370859
382.662	-0.04217	-0.0433964
383.043	-0.04586	-0.0452851
383.423	-0.02492	-0.0258077
383.803	-0.02187	-0.0239878
384.184	-0.01548	-0.0151786
384.564	-0.04831	-0.0493282
384.944	-0.01877	-0.0202989
385.325	-0.01955	-0.0207366
385.705	-0.0037	-0.0057006
386.085	-0.05083	-0.051871
386.465	-0.01757	-0.0195611
386.845	-0.02702	-0.0298999
387.225	-0.04945	-0.0508726
387.605	-0.03157	-0.0325658
387.985	-0.05198	-0.0523482
388.365	-0.02879	-0.0295113
388.745	-0.04807	-0.0499873
389.124	-0.03188	-0.0329937
389.504	-0.02751	-0.0277997
389.884	-0.03918	-0.039614
390.263	-0.01676	-0.017269
390.643	-0.01128	-0.0147507
391.022	-0.03702	-0.0376565
391.402	-0.04444	-0.045841
391.781	0.017463	0.0143228
392.161	-0.01132	-0.0133981
392.54	-0.03091	-0.0300524
392.919	-0.03822	-0.0380253
393.299	-0.02044	-0.0211597
393.678	-0.01103	-0.0119078
394.057	-0.02806	-0.026693
394.436	-0.02975	-0.0295802
394.815	-0.04244	-0.0438096
395.194	-0.01894	-0.0215531
395.573	-0.04684	-0.0457377
395.952	-0.0246	-0.0276865
396.331	-0.02748	-0.0294178
396.71	-0.04605	-0.0469919
397.089	-0.01399	-0.0145835
397.467	-0.03166	-0.0318476
397.846	-0.00447	-0.00526285
398.225	-0.01304	-0.0148147
398.603	-0.02571	-0.0257241
398.982	-0.03454	-0.0368794
399.36	-0.01517	-0.0144262
399.739	-0.0164	-0.0191233
400.117	-0.0465	-0.045954
400.495	-0.01554	-0.016
400.874	-0.00259	-0.00420536
401.252	-0.03624	-0.0367662
401.63	-0.00493	-0.00595146
402.008	-0.03078	-0.0316115
402.387	-0.04976	-0.0506414
402.765	-0.01076	-0.0120701
403.143	-0.02322	-0.0219367
403.521	-0.05241	-0.0523727
403.899	-0.02695	-0.0294572
404.276	-0.02852	-0.0300769
404.654	0.01433	0.0112635
405.032	-0.00166	-0.00394469
405.41	-0.0222	-0.0233188
405.788	-0.02733	-0.0284293
406.165	-0.01448	-0.0154394
406.543	-0.0384	-0.0387582
406.92	-0.03297	-0.0331658
407.298	-0.04699	-0.0481133
407.675	-0.04747	-0.0458459
408.053	-0.01173	-0.0105405
408.43	-0.0042	-0.00700402
408.808	-0.02871	-0.0302393
409.185	-0.01649	-0.017392
409.562	-0.01298	-0.0140327
409.939	-0.02413	-0.0228763
410.316	-0.03566	-0.0356398
410.693	-0.00675	-0.00700894
411.071	-0.04386	-0.0430177
411.448	-0.03058	-0.0312673
411.824	-0.04902	-0.0474198
412.201	-0.00444	-0.00470213
412.578	-0.02746	-0.0290539
412.955	-0.03551	-0.03412
413.332	2.88e-06	-0.00059023
413.709	-0.03407	-0.0341004
414.085	0.004016	0.000545959
414.462	0.012408	0.0114209
414.838	-0.03577	-0.0365153
415.215	-0.00265	-0.00328559
415.591	-0.01989	-0.019325
415.968	-0.00778	-0.0102896
416.344	-0.02961	-0.0298605
416.721	-0.00448	-0.00816972
417.097	-0.03478	-0.0365056
417.473	-0.00154	-0.00226253
417.849	-0.00769	-0.00934525
418.225	-0.00127	-0.00359547
418.602	-0.03364	-0.0335838
418.978	-0.00606	-0.00764835
419.354	0.009472	0.0070237
419.73	-0.01773	-0.0193889
420.106	-0.01312	-0.0151147
420.481	-0.00904	-0.0100093
420.857	0.00076	-0.00157886
421.233	-0.0157	-0.0182675
421.609	-0.02237	-0.0237616
421.984	-0.01554	-0.0178937
422.36	-0.01252	-0.0140868
422.736	-0.03052	-0.0306377
423.111	-0.0748	-0.0733947
423.487	-0.02663	-0.0280899
423.862	-0.03969	-0.0404601
424.238	-0.04062	-0.0419947
424.613	-0.0198	-0.021622
424.988	-0.02609	-0.0266832
425.363	-0.03369	-0.0338937
425.739	0.006444	0.00542517
426.114	-0.00289	-0.0029413
426.489	-0.00514	-0.00892718
426.864	-0.00873	-0.00925181
427.239	-0.02511	-0.0249616
427.614	-0.00447	-0.00796806
427.989	-0.01058	-0.0117406
428.364	-0.04705	-0.0477838
428.739	-0.0215	-0.0222663
429.113	-0.02628	-0.0258765
429.488	-0.04334	-0.0451572
429.863	-0.04782	-0.0467263
430.238	-0.01735	-0.0197874
430.612	0.002593	0.00177068
430.987	-0.04832	-0.0477001
431.361	-0.02227	-0.0239681
431.736	-0.03786	-0.0381237
432.11	-0.00546	-0.00648758
432.484	-0.00524	-0.00929114
432.859	-0.01101	-0.0126751
433.233	-0.00808	-0.00966005
433.607	0.004298	0.00227237
433.981	0.016781	0.0149573
434.356	-0.01294	-0.0170822
434.73	-0.00418	-0.00599081
435.104	-0.01705	-0.0182085
435.478	0.001575	-0.00039348
435.852	-0.01951	-0.0199103
436.225	-0.03249	-0.034066
436.599	-0.03271	-0.0334806
436.973	-0.03551	-0.0352562
437.347	-0.03729	-0.0379811
437.721	-0.01333	-0.0154295
438.094	-0.00845	-0.00751064
438.468	0.006847	0.00480543
438.841	-0.01713	-0.0177461
439.215	-0.00487	-0.00632526
439.588	-0.03142	-0.0325903
439.962	-0.01112	-0.012139
440.335	-0.0186	-0.0199004
440.708	-0.02457	-0.024578
441.082	-0.03854	-0.0385713
441.455	0.016867	0.0144261
441.828	-0.01012	-0.0109339
442.201	-0.00831	-0.0113225
442.574	-0.03786	-0.0377302
442.947	-0.0005	-0.00174608
443.32	-0.01929	-0.022409
443.693	-0.00217	-0.00331019
444.066	-0.04258	-0.0440899
444.439	-0.01344	-0.0162509
444.812	-0.00928	-0.0132113
445.184	0.003473	0.00244944
445.557	0.014161	0.0119914
445.93	-0.04581	-0.043057
446.302	0.01295	0.00955183
446.675	-0.04059	-0.0405781
447.048	-0.01502	-0.0153656
447.42	-0.00033	-0.00245436
447.792	0.015767	0.0117799
448.165	-0.00629	-0.00667448
448.537	-0.01672	-0.0193987
448.909	-0.01511	-0.0173281
449.282	-0.01052	-0.0130391
449.654	-0.02659	-0.0273029
450.026	-0.01175	-0.012139
450.398	-0.03227	-0.0329985
450.77	0.031904	0.0272881
451.142	-0.01022	-0.0122177
451.514	-0.04871	-0.0511775
451.886	-0.02291	-0.0240616
452.258	-0.01426	-0.015587
452.629	-0.00514	-0.00806152
453.001	0.007338	0.00594653
453.373	-0.01219	-0.014795
453.744	0.008593	0.00460377
454.116	-0.02521	-0.0254633
454.488	0.003829	0.00145097
454.859	-0.00829	-0.0109389
455.231	-0.00596	-0.00950265
455.602	0.011178	0.00958134
455.973	-0.01039	-0.0120259
456.345	-0.03009	-0.0305245
456.716	-0.0152	-0.0159558
457.087	0.01324	0.010024
457.458	-0.01605	-0.0166247
457.829	-0.00459	-0.00488412
458.201	-0.05579	-0.0547385
458.572	-0.01831	-0.0194725
458.943	0.023116	0.0198808
459.314	0.003714	0.00249371
459.684	-0.00814	-0.00998466
460.055	-0.01131	-0.0128473
460.426	-0.00306	-0.00600064
460.797	-0.01865	-0.0201759
461.167	0.010281	0.00830252
461.538	0.002651	-9.8367e-05
461.909	-0.0099	-0.0111208
462.279	0.000586	-0.00033937
462.65	-0.01512	-0.0171018
463.02	0.00688	0.0046136
463.391	-0.02163	-0.0218876
463.761	-0.01271	-0.0116717
464.131	0.001945	-0.00057055
464.502	0.012212	0.0112241
464.872	0.006651	0.00615803
465.242	-0.00793	-0.0100486
465.612	-0.01139	-0.0135555
465.982	-0.00154	-0.00310853
466.352	0.012586	0.0102011
466.722	-0.00632	-0.00713682
467.092	-0.00854	-0.0100289
467.462	0.021406	0.0175346
467.832	0.014105	0.0117455
468.202	-0.02263	-0.0236681
468.571	-0.02504	-0.026993
468.941	-0.03502	-0.0360038
469.311	0.021704	0.0179331
469.68	0.009217	0.00768278
470.05	0.002006	-0.00034922
470.419	-0.00944	-0.012321
470.789	0.02668	0.0220794
471.158	-0.0058	-0.00662529
471.527	-0.01114	-0.0138507
471.897	-0.02661	-0.0274062
472.266	0.014625	0.0141654
472.635	0.016834	0.0131276
473.004	0.022697	0.0192561
473.373	0.023249	0.0202153
473.742	-0.00705	-0.00868617
474.111	-0.00406	-0.00543993
474.48	0.005207	0.00382172
474.849	-0.0234	-0.0240123
475.218	0.007259	0.00494315
475.587	-0.00834	-0.00932558
475.956	0.005653	0.00399879
476.325	0.000756	-0.00157394
476.693	0.01555	0.0136342
477.062	0.010195	0.00770246
477.43	-0.00032	8.85343e-05
477.799	0.01126	0.008696
478.167	0.020015	0.018179
478.536	0.020202	0.0152328
478.904	-0.00046	-0.00313312
479.273	-0.00142	-0.0041906
479.641	0.010043	0.00887799
480.009	-0.00338	-0.00527269
480.377	-0.01045	-0.0114651
480.745	0.014997	0.0145147
481.114	0.013044	0.0117209
481.482	-0.0071	-0.00799757
481.85	-0.00637	-0.00645314
482.218	0.007732	0.00815004
482.585	-0.00291	-0.0045349
482.953	0.003099	0.0011657
483.321	-0.00214	-0.00478576
483.689	0.016419	0.0137818
484.057	-0.03383	-0.0360874
484.424	0.02384	0.0211842
484.792	-0.01156	-0.0128817
485.159	-0.00248	-0.00416601
485.527	0.002865	-0.00049186
485.894	0.013182	0.010629
486.262	-0.00485	-0.00765819
486.629	0.032178	0.0285522
486.996	0.007414	0.00308393
487.364	0.012277	0.00922229
487.731	-0.02335	-0.024396
488.098	0.00586	0.00280849
488.465	-0.01793	-0.0195463
488.832	0.020059	0.0173969
489.199	0.010982	0.00834187
489.566	-0.00077	-0.00306425
489.933	0.005155	0.00364957
490.3	-0.0018	-0.00459393
490.667	0.035473	0.031159
491.034	0.037646	0.0320936
491.401	-0.00394	-0.00707288
491.767	0.001342	-0.00024101
492.134	-0.01343	-0.0129161
492.5	0.032879	0.0304754
492.867	0.013773	0.0103339
493.234	0.027733	0.0251682
493.6	-0.00831	-0.012198
493.966	-0.0028	-0.0049038
494.333	-0.01326	-0.012685
494.699	0.029303	0.0262602
495.065	0.024385	0.0220892
495.431	0.020141	0.017151
495.798	0.044615	0.0409076
496.164	0.089484	0.0867781
496.53	0.068577	0.0651512
496.896	0.081883	0.0755047
497.262	0.11767	0.107003
497.628	0.190089	0.179562
497.994	0.218991	0.205969
498.359	0.169343	0.163252
498.725	0.177681	0.168446
499.091	0.222461	0.20833
499.457	0.168133	0.161973
499.822	0.23448	0.217061
500.188	0.32732	0.307198
500.553	0.275456	0.256419
500.919	0.284248	0.265745
501.284	0.248729	0.223607
501.65	0.31166	0.291188
502.015	0.411307	0.378822
502.38	0.417902	0.384272
502.745	0.395596	0.367578
503.111	0.501327	0.462088
503.476	0.453725	0.40973
503.841	0.414337	0.373712
504.206	0.393817	0.347771
504.571	0.398217	0.352862
504.936	0.46246	0.414167
505.301	0.49045	0.440019
505.665	0.502824	0.449846
506.03	0.469093	0.414708
506.395	0.530008	0.466122
506.76	0.547326	0.482668
507.124	0.581892	0.512897
507.489	0.688415	0.612635
507.854	0.662916	0.581831
508.218	0.662599	0.577163
508.582	0.728947	0.641473
508.947	0.761885	0.671215
509.311	0.861581	0.76245
509.676	0.796039	0.694913
510.04	0.898631	0.789398
510.404	0.966704	0.857845
510.768	0.983493	0.861254
511.132	0.971471	0.850241
511.496	0.975392	0.847423
511.86	1.07287	0.93847
512.224	1.03393	0.899427
512.588	1.14345	0.996243
512.952	1.17003	1.01948
513.316	1.1959	1.04445
513.68	1.22032	1.0603
514.043	1.28269	1.11494
514.407	1.27186	1.10331
514.771	1.33966	1.1617
515.134	1.40184	1.22386
515.498	1.45558	1.26889
515.861	1.46523	1.27515
516.225	1.48588	1.28838
516.588	1.5028	1.30435
516.951	1.54934	1.34677
517.315	1.57142	1.36558
517.678	1.63643	1.42387
518.041	1.64929	1.43186
518.404	1.65986	1.44288
518.767	1.67206	1.44908
519.13	1.71296	1.49101
519.493	1.74468	1.51328
519.856	1.74031	1.51035
520.219	1.81217	1.57884
520.582	1.81227	1.57343
520.945	1.83198	1.58511
521.307	1.81719	1.57299
521.67	1.85409	1.60797
522.033	1.81447	1.56511
522.395	1.85019	1.60081
522.758	1.84764	1.60347
523.12	1.84056	1.59138
523.483	1.87097	1.6191
523.845	1.88644	1.62822
524.208	1.87213	1.62623
524.57	1.84963	1.60086
524.932	1.8607	1.61019
525.294	1.82921	1.58381
525.656	1.86085	1.61149
526.019	1.84765	1.6016
526.381	1.81625	1.57158
526.743	1.83734	1.59114
527.105	1.84307	1.59158
527.466	1.8393	1.59559
527.828	1.80603	1.56345
528.19	1.77683	1.53262
528.552	1.76092	1.52811
528.914	1.73834	1.50068
529.275	1.74054	1.50689
529.637	1.72889	1.49591
529.998	1.71614	1.48734
530.36	1.71366	1.48366
530.721	1.66869	1.44054
531.083	1.68762	1.46401
531.444	1.62016	1.39889
531.805	1.62535	1.4086
532.167	1.6121	1.39795
532.528	1.60364	1.38729
532.889	1.58073	1.37325
533.25	1.56687	1.3559
533.611	1.54455	1.34281
533.972	1.5026	1.3005
534.333	1.50517	1.30546
534.694	1.45686	1.26102
535.055	1.47555	1.28004
535.416	1.43164	1.24422
535.777	1.41601	1.22684
536.137	1.37027	1.18842
536.498	1.38093	1.20053
536.859	1.38896	1.20739
537.219	1.36653	1.18559
537.58	1.34558	1.16665
537.94	1.30617	1.13349
538.301	1.27069	1.10412
538.661	1.28603	1.11398
539.021	1.26363	1.09891
539.382	1.22724	1.06491
539.742	1.2032	1.04102
540.102	1.20419	1.04617
540.462	1.16956	1.01338
540.822	1.15905	1.00397
541.182	1.12769	0.980745
541.542	1.12125	0.981635
541.902	1.09802	0.953629
542.262	1.01388	0.876993
542.622	1.03145	0.900317
542.982	0.953439	0.829686
543.341	0.891388	0.774672
543.701	0.8434	0.735486
544.061	0.796352	0.695464
544.42	0.73112	0.634075
544.78	0.706902	0.616664
545.139	0.635075	0.552418
545.499	0.568174	0.493951
545.858	0.495262	0.429852
546.217	0.447139	0.386697
546.577	0.435686	0.384424
546.936	0.343315	0.297661
547.295	0.27278	0.234866
547.654	0.215569	0.183123
548.013	0.184211	0.158992
548.372	0.141109	0.120775
548.731	0.1094	0.0914015
549.09	0.072753	0.0602818
549.449	0.037829	0.0285621
549.808	0.021671	0.0161279
550.167	0.00759	0.00316755
550.525	0.026552	0.0219072
550.884	0.019084	0.0167231
551.243	0.014451	0.0110126
551.601	0.005646	0.00291178
551.96	0.014828	0.0106388
552.318	-0.01139	-0.0139245
552.677	0.039219	0.0353447
553.035	-0.00637	-0.00883864
553.394	0.008649	0.00690565
553.752	0.012811	0.0104323
554.11	0.010824	0.00910916
554.468	0.008673	0.0084304
554.826	0.02962	0.0256011
555.184	0.018871	0.0150655
555.543	0.008972	0.00591702
555.901	0.005718	0.000870584
556.258	8.78e-05	-0.00204612
556.616	0.026389	0.0240271
556.974	-0.02241	-0.0229303
557.332	0.017416	0.0160591
557.69	0.026967	0.0248092
558.047	0.026491	0.0232107
558.405	0.019004	0.019273
558.763	-0.00403	-0.00478
559.12	0.005237	0.004005
559.478	0.022414	0.019962
559.835	-0.00085	-0.00201
560.193	-0.00374	-0.00546
560.55	0.011771	0.009689
560.907	-0.02524	-0.02871
561.264	0.011583	0.008705
561.622	0.007284	0.005052
561.979	-0.00124	-0.00277
562.336	0.016107	0.015252
562.693	0.0073	0.005079
563.05	-0.01109	-0.01407
563.407	-0.00239	-0.00473
563.764	0.01144	0.01062
564.121	0.018323	0.016967
564.477	-0.02273	-0.02689
564.834	-0.00834	-0.01049
565.191	-0.01395	-0.01598
565.547	0.02126	0.019994
565.904	0.00059	-0.00241
566.261	0.002066	0.000421
566.617	-0.00171	-0.00284
566.973	0.001427	-0.00113
567.33	-0.01386	-0.0168
567.686	0.010349	0.008084
568.043	-0.00723	-0.00807
568.399	0.016176	0.014973
568.755	0.012112	0.011378
569.111	0.012521	0.010184
569.467	-0.00462	-0.00786
569.823	0.04307	0.040513
570.179	0.045762	0.043687
570.535	0.046513	0.042813
570.891	0.099178	0.094837
571.247	0.130576	0.125509
571.603	0.163867	0.158654
571.958	0.217256	0.213156
572.314	0.233666	0.229587
572.67	0.271245	0.267348
573.025	0.335944	0.332565
573.381	0.376476	0.369489
573.736	0.427276	0.418702
574.092	0.451212	0.442464
574.447	0.538406	0.530769
574.803	0.568126	0.560631
575.158	0.617733	0.611049
575.513	0.655404	0.6441
575.868	0.703986	0.694655
576.223	0.708137	0.701128
576.579	0.784641	0.777002
576.934	0.814301	0.802085
577.289	0.854034	0.84654
577.643	0.883338	0.871913
577.998	0.909468	0.895011
578.353	0.906578	0.896301
578.708	0.933239	0.928573
579.063	0.92232	0.915816
579.417	0.946754	0.937398
579.772	0.95165	0.941656
580.127	0.960535	0.951455
580.481	0.952757	0.948835
580.836	0.963664	0.955829
581.19	0.96438	0.956534
581.544	0.954519	0.945782
581.899	0.944466	0.939656
582.253	0.955364	0.950498
582.607	0.971401	0.970218
582.962	0.904504	0.893101
583.316	0.914267	0.909142
583.67	0.894661	0.885575
584.024	1	1
584.378	0.945724	0.947872
584.732	0.927864	0.922952
585.086	0.936735	0.931757
585.439	0.914835	0.9073
585.793	0.901214	0.898901
586.147	0.9287	0.926773
586.501	0.913496	0.908695
586.854	0.911626	0.907453
587.208	0.909525	0.908068
587.561	0.907738	0.907642
587.915	0.868165	0.867476
588.268	0.927669	0.925478
588.622	0.878294	0.876155
588.975	0.867936	0.865997
589.328	0.859584	0.856582
589.681	0.867638	0.866518
590.035	0.847537	0.84472
590.388	0.849344	0.846867
590.741	0.86024	0.858424
591.094	0.844395	0.843035
591.447	0.836394	0.839672
591.8	0.851143	0.853545
592.153	0.835461	0.832636
592.505	0.837027	0.839357
592.858	0.872268	0.870939
593.211	0.799095	0.797964
593.564	0.781427	0.779266
593.916	0.829641	0.834562
594.269	0.783205	0.780002
594.621	0.797715	0.79917
594.974	0.759522	0.759351
595.326	0.801016	0.801312
595.679	0.78584	0.783439
596.031	0.789453	0.79307
596.383	0.788796	0.792533
596.735	0.771273	0.773161
597.088	0.754445	0.756898
597.44	0.767677	0.767877
597.792	0.756188	0.756409
598.144	0.740054	0.740089
598.496	0.739032	0.744473
598.848	0.726944	0.72901
599.199	0.726846	0.729474
599.551	0.704159	0.70098
599.903	0.715452	0.719195
600.255	0.719151	0.725958
600.606	0.697093	0.699917
600.958	0.723579	0.72991
601.31	0.685213	0.684597
601.661	0.670667	0.674714
602.013	0.675754	0.674672
602.364	0.662397	0.663851
602.715	0.644898	0.646663
603.067	0.695291	0.696833
603.418	0.694877	0.694255
603.769	0.649352	0.650657
604.12	0.652004	0.654588
604.471	0.63026	0.633179
604.822	0.617756	0.620017
605.173	0.628518	0.630979
605.524	0.602733	0.602681
605.875	0.595667	0.597197
606.226	0.586833	0.585008
606.577	0.610061	0.617738
606.928	0.594664	0.594755
607.278	0.609472	0.609412
607.629	0.574252	0.577056
607.979	0.606474	0.608407
608.33	0.569886	0.570351
608.681	0.549172	0.552031
609.031	0.559492	0.562867
609.381	0.527614	0.529501
609.732	0.563328	0.563994
610.082	0.540546	0.544563
610.432	0.543179	0.547421
610.782	0.520344	0.520717
611.133	0.539955	0.538627
611.483	0.521989	0.52347
611.833	0.519784	0.521801
612.183	0.476491	0.47582
612.533	0.480872	0.485882
612.882	0.478955	0.483314
613.232	0.490401	0.493024
613.582	0.486218	0.485646
613.932	0.481952	0.484677
614.281	0.48287	0.48654
614.631	0.479034	0.479383
614.981	0.457611	0.462931
615.33	0.465727	0.470068
615.68	0.456775	0.458647
616.029	0.44468	0.443164
616.378	0.470342	0.471404
616.728	0.452593	0.453732
617.077	0.445551	0.44979
617.426	0.435035	0.434375
617.775	0.450834	0.45169
618.124	0.420977	0.42166
618.474	0.434979	0.440338
618.823	0.449168	0.452842
619.172	0.427287	0.427391
619.52	0.414493	0.416486
619.869	0.424096	0.425939
620.218	0.401331	0.405055
620.567	0.39316	0.393961
620.916	0.391518	0.393361
621.264	0.400908	0.403182
621.613	0.389668	0.391898
621.961	0.403301	0.406766
622.31	0.401632	0.402361
622.658	0.389181	0.387925
623.007	0.363737	0.362521
623.355	0.351604	0.354801
623.703	0.392384	0.395635
624.052	0.375301	0.377378
624.4	0.35409	0.355532
624.748	0.37648	0.377526
625.096	0.350572	0.352159
625.444	0.346533	0.348285
625.792	0.367106	0.37071
626.14	0.350837	0.351453
626.488	0.296162	0.29552
626.836	0.332795	0.333686
627.183	0.339044	0.342717
627.531	0.350372	0.352459
627.879	0.327319	0.328334
628.227	0.284112	0.286199
628.574	0.314337	0.315129
628.922	0.30079	0.301156
629.269	0.293686	0.293167
629.617	0.305012	0.306798
629.964	0.317499	0.319018
630.311	0.325001	0.328528
630.658	0.309599	0.31204
631.006	0.315599	0.318234
631.353	0.280343	0.282899
631.7	0.260396	0.260917
632.047	0.2698	0.271395
632.394	0.28516	0.28651
632.741	0.268558	0.272332
633.088	0.265815	0.268806
633.435	0.301213	0.301861
633.782	0.245449	0.248344
634.128	0.269207	0.27351
634.475	0.288202	0.291825
634.822	0.242144	0.242691
635.168	0.236927	0.239286
635.515	0.202132	0.202336
635.861	0.237086	0.236918
636.208	0.238233	0.237544
636.554	0.226433	0.227729
636.901	0.244133	0.246096
637.247	0.198954	0.201815
637.593	0.227403	0.227813
637.939	0.218926	0.216166
638.285	0.223951	0.223403
638.631	0.232768	0.235949
638.978	0.234863	0.23707
639.324	0.244474	0.246307
639.669	0.208895	0.209335
640.015	0.189514	0.189915
640.361	0.211306	0.213393
640.707	0.208838	0.21104
641.053	0.175364	0.176785
641.398	0.205454	0.206846
641.744	0.178483	0.179337
642.09	0.187965	0.186931
642.435	0.164867	0.168027
642.781	0.185563	0.187689
643.126	0.201323	0.201552
643.471	0.160832	0.160691
643.817	0.190331	0.193031
644.162	0.155265	0.155249
644.507	0.153947	0.155991
644.852	0.176806	0.178016
645.197	0.178742	0.180295
645.542	0.153962	0.152723
645.887	0.164662	0.162622
646.232	0.143501	0.143481
646.577	0.182492	0.184653
646.922	0.158381	0.158075
647.267	0.126743	0.124498
647.612	0.186138	0.188268
647.956	0.158513	0.160749
648.301	0.163721	0.163422
648.646	0.1519	0.152218
648.99	0.149063	0.148228
649.335	0.133754	0.130924
649.679	0.127672	0.128619
650.023	0.134206	0.135666
650.368	0.126298	0.125814
650.712	0.133034	0.130314
651.056	0.137799	0.135618
651.4	0.150929	0.15196
651.745	0.119709	0.120377
652.089	0.125087	0.123035
652.433	0.116628	0.115409
652.777	0.121722	0.123124
653.121	0.143622	0.143034
653.464	0.145855	0.147028
653.808	0.115611	0.113999
654.152	0.110642	0.110783
654.496	0.120723	0.121935
654.839	0.118953	0.118719
655.183	0.111752	0.11252
655.527	0.120241	0.120309
655.87	0.113014	0.113957
656.213	0.103921	0.102989
656.557	0.145172	0.145692
656.9	0.123999	0.121514
657.244	0.12675	0.123745
657.587	0.125567	0.123377
657.93	0.116652	0.119062
658.273	0.12193	0.120551
658.616	0.102445	0.099705
658.959	0.108402	0.105389
659.302	0.098315	0.098747
659.645	0.106603	0.107052
659.988	0.111783	0.110083
660.331	0.110288	0.109541
660.674	0.079046	0.078427
661.016	0.111342	0.111257
661.359	0.113319	0.114357
661.702	0.084737	0.084695
662.044	0.119004	0.119672
662.387	0.110458	0.109909
662.729	0.09761	0.09721
663.072	0.082976	0.081774
663.414	0.092989	0.092726
663.756	0.079421	0.079985
664.099	0.059311	0.058323
664.441	0.088753	0.090147
664.783	0.077297	0.077722
665.125	0.077883	0.077159
665.467	0.106626	0.106868
665.809	0.050192	0.051113
666.151	0.074656	0.073748
666.493	0.091719	0.094142
666.835	0.07945	0.080553
667.176	0.114596	0.116935
667.518	0.09892	0.098931
667.86	0.083431	0.08449
668.202	0.085248	0.084464
668.543	0.089131	0.0895
668.885	0.0573	0.057686
669.226	0.086172	0.084132
669.568	0.066852	0.065717
669.909	0.06534	0.064054
670.25	0.072541	0.071806
670.591	0.066142	0.063765
670.933	0.066495	0.063744
671.274	0.07205	0.068707
671.615	0.078482	0.079006
671.956	0.060463	0.057797
672.297	0.067076	0.066075
672.638	0.093867	0.094526
672.979	0.087379	0.085158
673.32	0.050384	0.046613
673.661	0.054076	0.05136
674.001	0.060223	0.058228
674.342	0.054032	0.052565
674.683	0.046906	0.04505
675.023	0.072728	0.070738
675.364	0.050204	0.049966
675.704	0.052639	0.050944
676.045	0.063311	0.061323
676.385	0.034221	0.030477
676.725	0.062372	0.060581
677.066	0.057065	0.05626
677.406	0.059556	0.05907
677.746	0.033636	0.03264
678.086	0.044971	0.043482
678.426	0.059121	0.058049
678.766	0.068967	0.068259
679.106	0.053081	0.052455
679.446	0.06238	0.063281
679.786	0.034301	0.033398
680.126	0.043514	0.042029
680.465	0.061978	0.061865
680.805	0.043901	0.043324
681.145	0.054685	0.051455
681.484	0.035813	0.033951
681.824	0.067157	0.068728
682.163	0.066961	0.063133
682.503	0.07185	0.072438
682.842	0.065416	0.066259
683.182	0.048561	0.045908
683.521	0.033145	0.033103
683.86	0.047302	0.048334
684.199	0.054682	0.053839
684.538	0.023594	0.022225
684.877	0.070901	0.069791
685.216	0.050528	0.049623
685.555	0.041125	0.040277
685.894	0.025442	0.023351
686.233	0.02056	0.019088
686.572	0.051335	0.04935
686.911	0.034332	0.032409
687.249	0.063452	0.062823
687.588	0.025659	0.026025
687.927	0.061648	0.06196
688.265	0.057266	0.057523
688.604	0.032179	0.030198
688.942	0.051998	0.049176
689.281	0.033917	0.032835
689.619	0.022248	0.022562
689.957	0.046217	0.044224
690.295	0.081814	0.083374
690.634	0.007587	0.007047
690.972	0.042562	0.040424
691.31	0.060633	0.063965
691.648	0.031599	0.028893
691.986	0.024671	0.023888
692.324	0.037527	0.037024
692.662	0.038273	0.037493
692.999	0.048359	0.046787
693.337	0.045273	0.044729
693.675	0.027714	0.025562
694.012	0.005017	0.002526
694.35	-0.00924	-0.0104
694.688	0.04595	0.045066
695.025	0.016372	0.013678
695.362	0.020232	0.019357
695.7	0.03326	0.030367
696.037	0.052529	0.051823
696.374	0.036635	0.034577
696.712	0.043903	0.043861
697.049	0.058161	0.055923
697.386	0.041937	0.041603
697.723	0.041566	0.042292
698.06	0.04283	0.04105
698.397	0.055517	0.05536
698.734	0.063184	0.062865
699.071	0.054217	0.051581
699.408	0.051348	0.052371
699.744	0.054996	0.054781
700.081	0.043237	0.044992
700.418	0.038733	0.036256
700.754	0.016601	0.016662
701.091	0.058631	0.05986
701.427	0.049088	0.048402
701.764	0.015118	0.013262
702.1	-0.003	-0.00518
702.436	0.019548	0.018683
702.773	0.048279	0.045587
703.109	0.029639	0.029993
703.445	0.051986	0.05106
703.781	0.029964	0.029135
704.117	0.060403	0.060128
704.453	0.041283	0.041087
704.789	0.028069	0.027077
705.125	0.029645	0.028556
705.461	0.01521	0.014026
705.797	0.035422	0.034261
706.133	0.021774	0.021715
706.468	0.018124	0.019373
706.804	0.023544	0.021372
707.14	0.003554	0.004194
707.475	0.024562	0.024093
707.811	-0.00137	-0.00374
708.146	0.015035	0.014925
708.481	0.019456	0.017173
708.817	0.037501	0.036556
709.152	0.020378	0.018183
709.487	0.006863	0.004931
709.822	-0.0057	-0.0088
710.157	0.022173	0.021693
710.493	0.022933	0.01963
710.828	0.033062	0.032819
711.162	0.019846	0.017273
711.497	-0.0007	-0.00263
711.832	0.004026	0.000868
712.167	0.004253	0.002379
712.502	-0.01394	-0.01714
712.836	-0.0271	-0.02842
713.171	-0.00736	-0.01104
713.506	0.006301	0.006784
713.84	-0.00092	-0.00233
714.175	0.03064	0.029288
714.509	-0.0173	-0.02047
714.843	0.007476	0.00531
715.178	-0.01455	-0.01569
715.512	-0.00843	-0.01027
715.846	-0.00184	-0.00408
716.18	-0.01827	-0.01935
716.514	-0.04686	-0.04767
716.849	-0.01258	-0.01549
717.183	-0.01067	-0.01413
717.516	-0.02431	-0.02744
717.85	0.010459	0.009431
718.184	-0.00695	-0.00908
718.518	-0.01487	-0.01703
718.852	0.020323	0.018073
719.185	0.030527	0.028909
719.519	0.018467	0.016425
719.853	-0.00974	-0.01203
720.186	0.020654	0.022172
720.52	-0.02245	-0.02479
720.853	-0.01222	-0.01346
721.186	-0.03658	-0.03895
721.52	-0.0098	-0.01167
721.853	-0.02045	-0.01977
722.186	-0.00987	-0.01123
722.519	-0.04466	-0.04648
722.852	-0.00492	-0.0071
723.185	0.028882	0.028272
723.518	-0.00406	-0.00643
723.851	-0.00065	-0.00237
724.184	0.004822	0.002805
724.517	-0.01004	-0.01235
724.85	-0.00524	-0.00749
725.182	-0.01207	-0.01372
725.515	-0.01833	-0.01979
725.848	-0.01042	-0.01219
726.18	-0.01405	-0.01553
726.513	-0.03149	-0.03318
726.845	0.003247	0.000853
727.178	0.004392	-0.0001
727.51	-0.02923	-0.03024
727.842	0.013855	0.012026
728.175	-0.01611	-0.01891
728.507	-0.02298	-0.02564
728.839	-0.00292	-0.00516
729.171	0.011568	0.009868
729.503	0.014294	0.012641
729.835	0.003195	0.000758
730.167	0.015469	0.013252
730.499	-0.00829	-0.01229
730.831	-0.05533	-0.05744
731.162	-0.02176	-0.02474
731.494	-0.0154	-0.01862
731.826	-0.0199	-0.02227
732.157	0.006897	0.003263
732.489	0.025977	0.024662
732.82	0.027442	0.025862
733.152	-0.02742	-0.03042
733.483	-0.0036	-0.00522
733.814	0.004118	0.002021
734.146	-0.02686	-0.028
734.477	0.01083	0.009694
734.808	0.009583	0.007194
735.139	0.002089	0.000474
735.47	0.024425	0.021457
735.801	-0.00277	-0.00524
736.132	-0.02029	-0.02301
736.463	0.004435	0.002768
736.794	-0.01672	-0.01839
737.125	-0.00637	-0.00855
737.455	-0.01864	-0.0201
737.786	-0.00799	-0.00999
738.117	-0.00372	-0.00431
738.447	-0.01553	-0.01611
738.778	0.001355	-0.00038
739.108	-0.01459	-0.01543
739.439	-0.03118	-0.0346
739.769	-0.01098	-0.01309
740.099	-0.01327	-0.01725
740.43	0.005434	0.003147
740.76	-0.02104	-0.0237
741.09	0.005475	0.004747
741.42	-0.00643	-0.00767
741.75	-0.00322	-0.00652
742.08	-0.00567	-0.00764
742.41	-0.02029	-0.02291
742.74	0.019724	0.019383
743.07	-0.00237	-0.00356
743.4	0.011181	0.009936
743.729	0.021702	0.020609
744.059	-0.0184	-0.01989
744.389	0.010225	0.00971
744.718	0.01638	0.014178
745.048	-0.00662	-0.00937
745.377	0.009652	0.007205
745.707	-0.00225	-0.00519
746.036	-0.01038	-0.01426
746.365	-0.02018	-0.02142
746.694	-0.01082	-0.01238
747.024	0.012271	0.011094
747.353	0.00105	0.000726
747.682	0.001078	-0.00022
748.011	-0.0097	-0.00927
748.34	-0.01392	-0.01671
748.669	-0.00618	-0.00872
748.998	0.01055	0.008694
749.326	-0.03608	-0.03691
749.655	0.009297	0.0075
749.984	0.013102	0.013089
750.312	0.024958	0.023951
750.641	-0.03686	-0.03907
750.97	-0.00149	-0.00295
751.298	0.011283	0.010931
751.626	0.006949	0.006715
751.955	0.00728	0.004652
752.283	-0.01044	-0.01252
752.611	0.008081	0.005558
752.94	-0.00899	-0.00955
753.268	0.010102	0.008015
753.596	-0.00789	-0.00792
753.924	0.00932	0.007694
754.252	-0.00087	-0.00243
754.58	-0.00465	-0.00636
754.908	-0.02709	-0.02868
755.236	-0.01511	-0.01553
755.563	-0.01987	-0.02144
755.891	0.006796	0.006921
756.219	-0.00975	-0.00902
756.546	-0.00788	-0.0103
756.874	-0.05459	-0.05635
757.201	-0.00469	-0.00617
757.529	-0.00877	-0.00965
757.856	-0.0004	-0.00161
758.184	0.020572	0.018225
758.511	-0.00111	-0.0018
758.838	-0.00661	-0.00936
759.165	0.005086	0.003473
759.492	0.019138	0.018052
759.82	0.000494	-0.00176
760.147	0.034604	0.035072
760.474	-0.02107	-0.02446
760.8	-0.0284	-0.03178
761.127	0.005156	0.002195
761.454	-0.03439	-0.03724
761.781	-0.00516	-0.00705
762.108	0.016356	0.015299
762.434	0.009441	0.008684
762.761	0.010507	0.008531
763.087	-0.00819	-0.00922
763.414	0.008578	0.008057
763.74	-0.00491	-0.00709
764.067	0.003148	0.002447
764.393	-0.02449	-0.02662
764.719	-0.00646	-0.00702
765.045	0.007702	0.0055
765.372	-0.00672	-0.00907
765.698	-0.00722	-0.00867
766.024	-0.02598	-0.02882
766.35	-0.02186	-0.0246
766.676	0.000939	-9.5e-05
767.002	-0.02598	-0.02655
767.327	0.004148	0.004016
767.653	0.008606	0.007936
767.979	0.000612	-0.00122
768.305	-0.03729	-0.03886
768.63	-0.02667	-0.02942
768.956	-0.02196	-0.02618
769.281	0.010166	0.006789
769.607	-0.01858	-0.01883
769.932	0.015452	0.015641
770.257	0.000189	-0.00043
770.583	-0.03465	-0.03584
770.908	-0.03104	-0.03281
771.233	-0.00668	-0.01057
771.558	-0.00308	-0.00371
771.883	-0.00777	-0.01165
772.208	-0.02592	-0.02829
772.533	-0.0117	-0.01266
772.858	-0.01239	-0.0173
773.183	-0.02677	-0.02906
773.508	-0.00442	-0.00663
773.833	0.00775	0.007994
774.157	-0.00788	-0.01049
774.482	-0.00682	-0.00923
774.806	-0.01836	-0.01827
775.131	-0.03275	-0.03572
775.455	0.008035	0.009321
775.78	-0.01406	-0.0166
776.104	-0.00753	-0.00875
776.429	-0.00432	-0.00604
776.753	-0.00946	-0.01039
777.077	0.001204	0.000442
777.401	-0.01062	-0.01394
777.725	0.027265	0.027051
778.049	-0.02686	-0.02977
778.373	-0.03429	-0.03757
778.697	0.021711	0.020362
779.021	-0.01113	-0.01365
779.345	0.000799	6.32e-05
779.669	-0.01736	-0.01898
779.992	0.000305	-0.00038
780.316	-0.0303	-0.03209
780.64	-0.01058	-0.01221
780.963	-0.03045	-0.03267
781.287	-0.01244	-0.01614
781.61	-0.00889	-0.00996
781.933	-0.00962	-0.01128
782.257	-0.01887	-0.02224
782.58	-0.01818	-0.0205
782.903	-0.00482	-0.00628
783.226	0.002333	-0.00104
783.549	-0.01039	-0.01442
783.873	-0.05787	-0.06
784.196	-0.0137	-0.01769
784.518	-0.0345	-0.03799
784.841	-0.00492	-0.008
785.164	-0.01012	-0.01276
785.487	0.004374	0.004221
785.81	-0.01179	-0.01343
786.132	0.01531	0.013447
786.455	0.009428	0.00641
786.778	-0.00174	-0.00566
787.1	0.019442	0.018231
787.422	0.005008	0.004173
787.745	0.001843	-0.00102
788.067	-0.03151	-0.03492
788.389	-0.0125	-0.01609
788.712	0.00739	0.005115
789.034	0.000138	-0.00138
789.356	-0.02829	-0.02977
789.678	-0.01398	-0.01797
790	0.000288	-0.00229
790.322	-0.00383	-0.00623
790.644	0.00218	-0.00123
790.966	-0.00835	-0.01236
791.288	-0.00482	-0.00791
791.609	-0.02287	-0.02739
791.931	0.019411	0.018373
792.253	-0.03703	-0.04276
792.574	-0.02947	-0.03299
792.896	-0.0231	-0.02554
793.217	-0.00579	-0.008
793.539	0.012179	0.010363
793.86	-0.00532	-0.00663
794.181	-0.03405	-0.03536
794.503	-0.02917	-0.03118
794.824	-0.01948	-0.02068
795.145	-0.02792	-0.03019
795.466	-0.00967	-0.01165
795.787	-0.01389	-0.01568
796.108	-0.01596	-0.01866
796.429	-0.01103	-0.01393
796.75	0.020444	0.02043
797.07	-0.02494	-0.0281
797.391	-0.00456	-0.00663
797.712	0.011907	0.009942
798.033	-0.02336	-0.02689
798.353	-0.00332	-0.00368
798.674	0.002704	0.001179
798.994	-0.01352	-0.01457
799.315	-0.01391	-0.01662
799.635	6.05e-05	-0.00204
799.955	-0.00982	-0.01149
800.276	-0.023	-0.02562
800.596	-0.01032	-0.01237
800.916	-0.02175	-0.02472
801.236	-0.01324	-0.015
801.556	-0.02134	-0.02556
801.876	-0.008	-0.01174
802.196	-0.00964	-0.0108
802.516	-0.00503	-0.00694
802.836	0.003942	-0.00023
803.155	-0.00156	-0.00286
803.475	-0.01616	-0.02005
803.795	-0.01437	-0.01568
804.114	-0.01349	-0.01628
804.434	-0.02636	-0.0286
804.753	-0.01691	-0.01819
805.073	0.011858	0.010215
805.392	-0.0024	-0.00417
805.711	-0.00874	-0.01115
806.031	-0.01583	-0.01837
806.35	-0.01596	-0.01699
806.669	-0.02891	-0.03477
806.988	-0.03067	-0.03355
807.307	-0.00983	-0.01272
807.626	-0.03598	-0.03806
807.945	-0.02055	-0.02235
808.264	-0.01448	-0.01668
808.583	0.006553	0.004442
808.902	-0.02605	-0.02695
809.22	-0.0225	-0.02595
809.539	0.019156	0.019978
809.858	0.019257	0.018925
810.176	-0.01347	-0.01529
810.495	-0.00249	-0.00293
810.813	-0.00665	-0.00808
811.131	-0.0109	-0.01106
811.45	0.001981	0.000863
811.768	-0.02097	-0.02569
812.086	-0.00074	-0.00205
812.404	-0.00564	-0.00876
812.722	-0.00427	-0.0064
813.041	0.0029	0.001353
813.359	-0.00942	-0.0097
813.676	0.014946	0.014199
813.994	-0.00109	-0.00387
814.312	-0.00331	-0.00587
814.63	-0.01638	-0.01746
814.948	-0.02536	-0.02899
815.265	-0.02567	-0.02765
815.583	-0.01534	-0.01762
815.9	-0.01304	-0.01513
816.218	-0.02537	-0.02881
816.535	-0.00388	-0.00498
816.853	-0.00971	-0.01301
817.17	0.019334	0.018352
817.487	-0.03646	-0.03696
817.805	-0.00608	-0.00787
818.122	-0.01299	-0.01536
818.439	-0.0025	-0.00272
818.756	-0.04193	-0.04288
819.073	-0.01761	-0.01917
819.39	0.004452	0.003
819.707	-0.00783	-0.00936
820.024	-0.01123	-0.01399
820.34	0.001178	-0.00201
820.657	-0.03535	-0.0398
820.974	0.013604	0.011836
821.29	-0.0069	-0.01148
821.607	-0.01615	-0.01743
821.923	-0.02197	-0.02496
822.24	-0.01311	-0.01496
822.556	-0.01023	-0.0116
822.873	-0.00482	-0.00562
823.189	-0.01095	-0.01383
823.505	0.007372	0.006642
823.821	0.002927	0.002095
824.137	-0.01473	-0.01675
824.453	-0.01601	-0.01848
824.769	0.02323	0.022457
825.085	0.016788	0.015657
825.401	-0.02383	-0.02708
825.717	-0.02843	-0.03235
826.033	0.014503	0.014126
826.349	-0.02637	-0.02868
826.664	-0.02067	-0.02394
826.98	-0.01218	-0.01397
827.295	0.013979	0.011815
827.611	-0.01644	-0.01856
827.926	-0.00424	-0.00475
828.242	-0.00031	-0.00287
828.557	-0.01982	-0.02304
828.872	-0.00204	-0.00601
829.188	0.002325	0.002016
829.503	-0.00617	-0.0093
829.818	0.000962	-0.00205
830.133	-0.02226	-0.02283
830.448	0.013325	0.01261
830.763	0.013909	0.013357
831.078	0.024251	0.024788
831.392	0.027105	0.024709
831.707	-0.00055	-0.00339
832.022	0.007968	0.006415
832.337	0.008059	0.006442
832.651	-0.00877	-0.00939
832.966	0.006377	0.005121
833.28	0.014015	0.01472
833.595	0.005967	0.004484
833.909	0.00126	-0.00135
834.223	0.034486	0.033172
834.538	0.007333	0.002774
834.852	-0.00081	-0.00112
835.166	-0.00115	-0.00375
835.48	-0.02845	-0.03229
835.794	-0.01948	-0.02095
836.108	-0.01016	-0.01085
836.422	0.00742	0.007226
836.736	0.015439	0.013141
837.05	0.004104	0.001689
837.364	-0.00599	-0.00563
837.677	0.001362	0.001332
837.991	0.003773	0.000416
838.305	-0.01827	-0.01927
838.618	0.009358	0.008773
838.932	0.024703	0.025509
839.245	0.022778	0.024099
839.558	0.020701	0.020641
839.872	-0.00171	-0.00282
840.185	-0.02437	-0.02832
840.498	0.0261	0.027209
840.811	-0.00509	-0.00909
841.124	-0.00622	-0.00925
841.438	0.016097	0.015057
841.751	0.00488	0.003147
842.063	-0.00757	-0.01109
842.376	-0.02776	-0.0297
842.689	0.008657	0.006052
843.002	0.035966	0.035324
843.315	-0.00165	-0.00145
843.627	-0.00581	-0.00676
843.94	-0.01623	-0.01707
844.252	-0.02293	-0.02449
844.565	-0.00884	-0.00883
844.877	0.002707	0.000832
845.19	0.005963	0.004673
845.502	0.002239	3.16e-05
845.814	-0.03856	-0.04257
846.126	0.012585	0.01251
846.439	-0.0025	-0.00226
846.751	0.016475	0.015399
847.063	-0.01058	-0.01277
847.375	0.011807	0.011578
847.687	0.009218	0.009068
847.998	0.016854	0.01432
848.31	0.001558	0.000411
848.622	0.008994	0.005931
848.934	0.01466	0.013773
849.245	-0.01789	-0.02062
849.557	0.002246	0.001068
849.868	-0.02898	-0.03026
850.18	0.01839	0.019757
850.491	0.007076	0.005815
850.803	-0.00552	-0.00627
851.114	-0.00304	-0.00609
851.425	-0.03864	-0.04114
851.736	0.013067	0.011299
852.048	-0.01537	-0.01965
852.359	-0.01311	-0.01315
852.67	-0.03854	-0.04066
852.981	-0.01585	-0.02011
853.292	-0.00897	-0.01087
853.602	0.007729	0.006073
853.913	-0.02151	-0.02426
854.224	0.000515	0.000189
854.535	-0.00712	-0.00822
854.845	-0.00161	-0.00312
855.156	0.006314	0.00511
855.466	0.008311	0.008157
855.777	-0.01819	-0.02288
856.087	0.022032	0.022657
856.398	-0.0004	-0.00231
856.708	0.030021	0.030909
857.018	0.018388	0.018431
857.328	-0.01182	-0.01343
857.638	-0.01091	-0.01196
857.948	-0.00702	-0.0081
858.258	-0.02002	-0.022
858.568	-0.01132	-0.01147
858.878	-0.01629	-0.0188
859.188	-0.01871	-0.02108
859.498	0.002338	-0.00038
859.808	-0.00908	-0.01028
860.117	-0.02465	-0.02779
860.427	-0.0255	-0.02493
860.737	-0.032	-0.03543
861.046	-0.01646	-0.0187
861.355	-0.01429	-0.01491
861.665	-0.00534	-0.00475
861.974	-0.01986	-0.02125
862.283	-0.00754	-0.01074
862.593	-0.00183	-0.00553
862.902	0.025214	0.026377
863.211	0.027326	0.025877
863.52	0.000534	-0.0012
863.829	0.006842	0.004147
864.138	-0.0113	-0.01303
864.447	-0.01299	-0.01453
864.756	-0.00869	-0.01153
865.064	0.014481	0.012652
865.373	-0.00688	-0.00916
865.682	-0.02877	-0.02983
865.99	-0.01302	-0.01431
866.299	-0.01319	-0.01639
866.607	0.008835	0.006094
866.916	0.012569	0.009678
867.224	0.008628	0.006079
867.532	-0.01256	-0.01483
867.841	-0.01969	-0.02205
868.149	0.01909	0.018241
868.457	0.000945	-0.0005
868.765	0.00637	0.006721
869.073	0.006935	0.004552
869.381	-0.0161	-0.01793
869.689	-0.00353	-0.00703
869.997	-0.00777	-0.01053
870.305	0.000215	-0.00014
870.613	0.002197	-0.00153
870.92	0.000429	-0.00143
871.228	-0.01733	-0.01875
871.535	-0.03154	-0.03439
871.843	-0.00279	-0.00411
872.15	-0.02678	-0.02988
872.458	0.005289	0.001984
872.765	-0.04418	-0.04772
873.072	-0.00772	-0.00928
873.38	-0.02335	-0.02572
873.687	0.016804	0.015857
873.994	-0.00399	-0.00732
874.301	0.012387	0.011005
874.608	-0.02019	-0.02409
874.915	-0.00019	-0.00284
875.222	0.01348	0.010952
875.529	0.011758	0.010684
875.836	0.005371	0.003473
876.142	0.014619	0.012641
876.449	0.006674	0.004668
876.756	0.001169	-0.00021
877.062	0.002573	0.001905
877.369	0.009332	0.007436
877.675	0.02104	0.019441
877.981	-0.01933	-0.02223
878.288	0.005953	0.005131
878.594	-0.00106	-0.00285
878.9	-0.0174	-0.01941
879.206	0.008583	0.007457
879.513	0.015113	0.013515
879.819	-0.01141	-0.01559
880.125	-0.01299	-0.01553
880.431	0.016094	0.013473
880.736	-0.01813	-0.01848
881.042	-0.00683	-0.0071
881.348	0.001384	-0.00108
881.654	0.003378	0.001216
881.959	0.006788	0.004768
882.265	0.013332	0.012494
882.57	0.004782	0.003189
882.876	-0.0002	-0.00501
883.181	0.025324	0.024751
883.487	-0.02208	-0.02565
883.792	0.004125	0.004126
884.097	0.025534	0.024425
884.402	0.012284	0.011205
884.708	-0.0033	-0.00518
885.013	-0.03146	-0.03282
885.318	-0.00626	-0.00799
885.623	-0.01053	-0.01327
885.928	0.000559	-0.00042
886.232	-0.00447	-0.00754
886.537	0.000691	-0.00025
886.842	-0.00252	-0.00213
887.147	0.001905	-0.00072
887.451	-0.00312	-0.00551
887.756	-0.01966	-0.02367
888.06	-0.00381	-0.00431
888.365	0.012949	0.01202
888.669	0.001823	-4.7e-05
888.974	-0.00756	-0.00878
889.278	0.018012	0.016189
889.582	0.003457	0.004205
889.886	-0.01279	-0.01383
890.19	0.021138	0.021751
890.494	0.022912	0.020525
890.798	-0.00125	-0.00319
891.102	0.018689	0.017836
891.406	-0.01182	-0.01333
891.71	-0.00373	-0.00656
892.014	0.005797	0.002126
892.317	-0.01119	-0.01517
892.621	-0.00182	-0.00487
892.925	-0.01059	-0.01272
893.228	-0.0048	-0.00732
893.532	-0.023	-0.0274
893.835	0.037792	0.033335
894.139	-0.02261	-0.02499
894.442	-0.00287	-0.00685
894.745	-0.02466	-0.0284
895.048	0.01672	0.012931
895.351	-0.01537	-0.01707
895.655	0.006292	0.005931
895.958	0.023254	0.023204
896.26	0.000327	-0.00103
896.563	-0.01397	-0.01713
896.866	-0.00302	-0.006
897.169	0.033656	0.03103
897.472	0.003754	0.000326
897.774	-0.00413	-0.0074
898.077	-0.03679	-0.04088
898.38	-0.0028	-0.00448
898.682	-0.03084	-0.03364
898.985	-0.00841	-0.00999
899.287	0.028378	0.025362
899.589	-0.00084	-0.00153
899.892	0.025712	0.025809
900.194	0.009274	0.007284
900.496	-0.005	-0.00609
900.798	-0.00665	-0.00635
901.1	-0.00285	-0.00467
901.402	0.036421	0.037519
901.704	-0.01514	-0.01715
902.006	0.027315	0.02572
902.308	-0.02199	-0.022
902.61	-0.00306	-0.00521
902.911	-0.00748	-0.00874
903.213	-0.00096	-0.00395
903.514	0.000351	0.000474
903.816	-0.01741	-0.01757
904.117	-0.01622	-0.01879
904.419	-0.01582	-0.01841
904.72	-0.0194	-0.02286
905.022	-0.00012	-0.00104
905.323	-0.02416	-0.02732
905.624	-0.02415	-0.02739
905.925	-0.01972	-0.02191
906.226	-0.00649	-0.00979
906.527	0.016588	0.012989
906.828	-0.01632	-0.01878
907.129	0.010511	0.006605
907.43	-0.00248	-0.00399
907.731	0.011492	0.008452
908.031	-0.00763	-0.01015
908.332	-0.00675	-0.00848
908.633	-0.00575	-0.00702
908.933	0.000606	-0.00062
909.234	0.008218	0.005305
909.534	-0.00745	-0.00822
909.835	-0.01843	-0.02146
910.135	-0.01469	-0.01518
910.435	0.011561	0.008742
910.735	-0.01983	-0.02022
911.036	-0.01803	-0.02103
911.336	-0.02701	-0.02998
911.636	-0.03018	-0.03218
911.936	0.000652	-0.00051
912.236	-0.0197	-0.02208
912.535	-0.02519	-0.02891
912.835	-0.02082	-0.02271
913.135	-0.01695	-0.01809
913.435	-0.00044	-0.00427
913.734	0.010876	0.005652
914.034	0.00834	0.007142
914.333	-0.01748	-0.01951
914.633	0.007637	0.002884
914.932	0.004213	0.000158
915.232	0.019889	0.018431
915.531	-0.01826	-0.02026
915.83	-0.02028	-0.02345
916.129	0.00291	0.000726
916.428	0.012307	0.01071
916.727	0.004387	0.002726
917.026	-0.04416	-0.04701
917.325	-0.00624	-0.0086
917.624	0.004154	0.001679
917.923	0.002742	0.001668
918.222	0.002171	0.000605
918.521	-0.02081	-0.02292
918.819	-0.00906	-0.01252
919.118	6.77e-05	-0.00213
919.416	-0.02663	-0.03084
919.715	0.002544	0.000258
920.013	-0.00078	-0.00228
920.312	-0.00332	-0.0051
920.61	0.022952	0.02213
920.908	0.018336	0.016499
921.206	-0.02715	-0.0285
921.504	-0.00469	-0.00648
921.803	-0.00451	-0.00858
922.101	-0.00943	-0.01033
922.398	-0.00316	-0.0046
922.696	-0.00861	-0.01159
922.994	0.003978	0.001826
923.292	-0.05652	-0.05762
923.59	0.012566	0.00972
923.887	0.005814	0.004905
924.185	-0.01151	-0.01506
924.483	0.009542	0.007773
924.78	-0.02681	-0.03028
925.077	-0.00748	-0.00984
925.375	0.019347	0.016552
925.672	-0.02521	-0.02703
925.969	0.013799	0.012941
926.267	-0.02603	-0.02832
926.564	-0.00968	-0.01337
926.861	-0.01699	-0.01956
927.158	-0.02179	-0.02406
927.455	0.030249	0.027677
927.752	-0.03337	-0.03607
928.049	0.007099	0.004673
928.345	0.000619	-0.00011
928.642	-0.03509	-0.038
928.939	-0.00614	-0.00717
929.236	0.00093	0.000626
929.532	0.005456	0.0042
929.829	-0.00345	-0.00345
930.125	-0.00319	-0.00532
930.421	0.005773	0.003905
930.718	-0.0006	-0.00119
931.014	0.024539	0.022993
931.31	-0.00299	-0.00431
931.606	-0.01347	-0.01595
931.903	0.028562	0.027188
932.199	-0.00583	-0.00857
932.495	-0.01813	-0.0226
932.79	-0.02687	-0.02788
933.086	0.028271	0.023857
933.382	-0.0044	-0.00668
933.678	0.028712	0.029277
933.974	-0.02716	-0.03167
934.269	0.015283	0.013441
934.565	0.01222	0.010573
934.86	0.013981	0.012115
935.156	-0.01879	-0.01984
935.451	-0.00684	-0.01031
935.747	0.013321	0.011305
936.042	0.002592	0.000479
936.337	0.022474	0.021157
936.632	0.004554	0.001563
936.927	-0.00504	-0.0074
937.222	-0.01379	-0.01665
937.517	0.013073	0.011805
937.812	0.005404	0.003479
938.107	0.004609	0.003305
938.402	-0.01324	-0.01473
938.697	0.014747	0.01501
938.991	-0.01508	-0.01656
939.286	0.020291	0.013926
939.581	-0.02482	-0.02778
939.875	0.000109	-0.00075
940.17	0.008016	0.005437
940.464	0.01033	0.009236
940.758	0.014019	0.012099
941.053	0.01121	0.008752
941.347	-0.02102	-0.02431
941.641	0.000596	-0.00207
941.935	-0.00057	-0.00356
942.229	-0.01769	-0.02068
942.523	0.011629	0.010084
942.817	0.012114	0.01351
943.111	0.001053	-0.00124
943.405	-0.02324	-0.02765
943.699	0.0011	0.000363
943.993	-0.02369	-0.02569
944.286	0.006042	0.003821
944.58	0.004877	0.003473
944.873	-0.04146	-0.04381
945.167	-0.00112	-0.00161
945.46	-0.00661	-0.00947
945.754	-0.01835	-0.02042
946.047	-0.01518	-0.0154
946.34	-0.0207	-0.02206
946.633	0.001983	0.000747
946.926	-0.01136	-0.01401
947.219	-0.0078	-0.0106
947.512	-0.00857	-0.00979
947.805	-0.01765	-0.01893
948.098	-0.02203	-0.02334
948.391	0.000464	-0.00099
948.684	0.010278	0.008805
948.977	0.008842	0.006226
949.269	-0.00161	-0.00234
949.562	0.016203	0.015157
949.854	-0.01237	-0.01404
950.147	-0.03575	-0.03819
950.439	-0.00305	-0.00596
950.732	0.018683	0.019262
951.024	-0.00449	-0.00485
951.316	-0.00215	-0.00396
951.608	0.005302	0.00311
951.901	-0.00057	-0.0028
952.193	-0.03344	-0.03441
952.485	-0.0127	-0.01315
952.777	-0.01167	-0.01227
953.069	-0.03514	-0.03593
953.36	-0.01733	-0.02182
953.652	-0.01433	-0.01476
953.944	0.017482	0.018052
954.236	0.001866	0.000142
954.527	-0.00507	-0.00545
954.819	-0.0208	-0.02097
955.11	-0.0242	-0.02671
955.402	-0.02573	-0.02667
955.693	-0.00017	-0.00203
955.984	-0.00939	-0.01135
956.276	-0.00282	-0.00383
956.567	0.015643	0.014868
956.858	0.010128	0.007394
957.149	0.001156	-0.00017
957.44	0.034359	0.034266
957.731	-0.02202	-0.0242
958.022	0.008821	0.006489
958.313	0.005426	0.003226
958.603	-0.01319	-0.0166
958.894	0.007316	0.006531
959.185	-0.01113	-0.01202
959.475	-0.02415	-0.02612
959.766	-0.00714	-0.00818
960.057	-0.02234	-0.02304
960.347	0.001996	-0.00013
960.637	-0.0047	-0.00572
960.928	-0.00721	-0.00646
961.218	-0.01114	-0.01398
961.508	0.002173	0.001295
961.798	0.011647	0.011931
962.088	-0.01302	-0.01291
962.378	-0.00982	-0.01109
962.668	-0.00168	-0.0023
962.958	0.023439	0.020678
963.248	0.022395	0.020388
963.538	0.020002	0.018978
963.827	-0.02466	-0.02737
964.117	0.03225	0.029461
964.407	0.010889	0.010263
964.696	0.008827	0.007031
964.986	-0.00764	-0.00963
965.275	0.010745	0.009515
965.565	-0.02468	-0.02675
965.854	-0.01915	-0.02035
966.143	-0.01525	-0.01801
966.432	-0.01525	-0.01825
966.721	0.000835	-0.00231
967.011	-0.00672	-0.00715
967.3	-0.01561	-0.01903
967.589	0.013642	0.012536
967.877	-0.01263	-0.01441
968.166	-0.02021	-0.02254
968.455	0.032854	0.030114
968.744	-0.00829	-0.01109
969.032	0.000946	0.000279
969.321	-0.01118	-0.01318
969.61	0.000481	-0.00089
969.898	-0.01215	-0.01291
970.186	-0.0075	-0.00874
970.475	0.004541	0.003273
970.763	-0.00197	-0.0035
971.051	0.016478	0.015125
971.34	0.011944	0.010641
971.628	-0.00091	-0.00419
971.916	-0.01431	-0.01786
972.204	-0.00238	-0.00307
972.492	0.001803	-0.00105
972.78	0.008121	0.007636
973.067	0.022565	0.021157
973.355	0.008602	0.005147
973.643	-0.01061	-0.0126
973.931	0.030005	0.030719
974.218	-0.00566	-0.00732
974.506	-0.00856	-0.0103
974.793	-0.03511	-0.03899
975.081	-0.02305	-0.02687
975.368	-0.0181	-0.02154
975.655	0.012484	0.012062
975.943	-0.02676	-0.02772
976.23	-0.00053	-0.00086
976.517	-0.00703	-0.00899
976.804	-0.00304	-0.00744
977.091	0.001882	-0.00091
977.378	-0.00526	-0.00793
977.665	-0.0038	-0.00834
977.952	0.002174	0.000747
978.238	-0.02082	-0.02333
978.525	-0.02794	-0.03215
978.812	-0.00381	-0.00695
979.098	-0.02596	-0.02887
979.385	0.016784	0.016973
979.671	-0.017	-0.01778
979.958	-0.01487	-0.01875
980.244	-0.02472	-0.02636
980.53	-0.00458	-0.00712
980.817	-0.01354	-0.01558
981.103	0.044996	0.043324
981.389	-0.02698	-0.03013
981.675	-0.02578	-0.02732
981.961	-0.01578	-0.01566
982.247	-0.02172	-0.02188
982.533	-0.00455	-0.00607
982.819	-0.01984	-0.02175
983.104	0.002168	-0.00016
983.39	-0.0044	-0.00834
983.676	0.002039	0.0022
983.961	-0.02504	-0.02702
984.247	0.016953	0.016446
984.532	-0.02234	-0.02562
984.818	-0.03305	-0.03528
985.103	-0.01373	-0.01565
985.388	0.008762	0.006147
985.674	-0.01485	-0.02029
985.959	-0.02822	-0.03062
986.244	-0.00705	-0.01079
986.529	0.020012	0.017404
986.814	-0.02021	-0.02181
987.099	-0.04045	-0.04157
987.384	0.011967	0.008778
987.668	0.008488	0.005594
987.953	0.003505	0.002958
988.238	-0.04136	-0.04592
988.523	-0.01328	-0.01343
988.807	-0.01227	-0.01446
989.092	-0.01216	-0.01463
989.376	0.000976	0.000158
989.66	-0.00129	-0.00273
989.945	-0.00469	-0.00449
990.229	0.017956	0.017757
990.513	-0.00651	-0.00775
990.797	0.004583	0.002705
991.082	-0.01659	-0.0169
991.366	-0.0181	-0.02265
991.65	0.002063	-0.00044
991.933	-0.00547	-0.00594
992.217	-0.01086	-0.01367
[truncated: 137 more rows]

## Sheet: Panel e
Time (min)	vc7-6	vc7-7	vc7-10	vc9-1	vc9-2	vc9-3	vc7-6	vc7-7	vc7-10	vc9-1	vc9-2	vc9-3	vc34-3	vc34-4
0.000667	-0.92926	-0.71909	-2.24082	-1.49747	0.099653	-3.03886	1.44819	1.11413	1.82155	2.92393	0.051502	1.11306	12.7215	1.66709
0.001333	-0.03572	0.520133	0.013819	-0.62309	-0.52408	-2.87169	0.728232	2.93834	0.290064	1.98084	0.420721	-0.27286	12.0778	2.67373
0.002	-0.63077	-0.40427	-0.87939	-2.23001	-1.07937	-3.75989	2.06608	2.06237	-2.20356	2.43073	0.455351	0.32964	10.1788	1.97528
0.002667	0.224545	0.587702	-1.35579	-1.4638	-1.26548	-3.90669	0.699509	-0.26973	-3.47498	0.815162	-0.49333	-0.97543	9.87726	3.18658
0.003333	-0.70904	0.058495	-3.16856	-1.37049	-0.68397	-3.59348	1.24105	0.78256	-4.41149	1.96982	0.501015	0.009297	7.84963	3.18612
0.004	-0.708	0.828612	-2.02199	-0.62735	-0.77837	-3.33723	1.68358	1.31709	-4.27267	2.38297	0.960355	0.704116	8.89184	3.00127
0.004667	-0.60576	0.103174	-0.51855	-0.12727	-0.1403	-2.65134	2.56057	1.0114	-4.65627	2.79858	1.07857	1.98118	6.82158	3.61632
0.005333	-0.7217	-0.27304	-0.08885	-1.27823	-0.79038	-2.13076	1.41823	0.837191	-2.43098	4.05722	-1.28916	1.48374	7.38352	2.04665
0.006	-1.05013	-0.0631	-0.33725	-1.14903	1.8035	-0.46405	1.34545	0.683098	-0.51	4.73691	0.0077	3.26881	5.55159	4.47725
0.006667	-1.10897	-0.59453	-0.47883	-0.1603	2.5107	-2.16864	0.468522	1.67745	-0.51615	3.6381	-0.331	2.79053	4.808	1.20353
0.007333	-1.024	0.401099	-2.46934	0.158263	2.1357	-2.51419	2.6524	1.82195	-1.64843	3.65874	-0.22204	2.11224	2.76394	1.56054
0.008	-1.24252	-1.09528	-2.55754	0.712361	-0.14592	-0.25663	2.78824	1.49041	-1.77728	2.11888	0.996383	2.36152	3.74277	0.072669
0.008667	-1.47119	-1.32615	-1.23554	-0.87065	-1.4258	-2.78283	2.76323	0.333898	-1.11145	3.4522	1.55809	1.53157	3.72333	0.106572
0.009333	-0.48538	-0.53886	-2.23731	-1.33818	-1.33597	-0.5145	2.3215	-1.89291	-1.45613	2.46452	0.811271	1.39899	4.4942	0.371349
0.01	-1.19208	-0.91403	0.622244	-1.42138	-1.11439	-1.445	1.61498	-1.24823	-1.38884	3.77901	1.7986	1.59094	4.87535	1.31174
0.010667	-0.66951	-1.25775	0.012177	-0.08155	-0.474	-1.5635	2.16813	0.280896	-2.18383	5.31301	1.11915	1.2791	5.426	-1.04728
0.011333	-0.476	-0.79315	1.64487	0.845495	-1.01034	-1.73239	1.46783	2.29291	-2.74194	3.75065	0.872412	0.458636	5.10832	-0.55881
0.012	0.220647	-0.75574	0.449601	0.977117	-0.01356	-1.20597	0.370814	0.934564	-0.60871	3.7021	0.771668	1.6759	5.80024	-0.08659
0.012667	0.184194	-1.32778	0.648294	1.39913	-0.73216	-1.07012	0.732254	1.08473	1.03605	3.66058	0.536405	2.49063	4.45871	0.207916
0.013333	-0.60541	-0.13027	0.16819	-0.51573	-0.08103	-0.28716	-0.04211	0.408111	1.84245	2.74628	0.383442	3.06435	5.53872	0.581158
0.014	-0.57736	-1.16092	1.64755	-1.46363	-2.21514	-1.66559	0.468826	1.30409	1.62775	4.68117	1.02948	1.91918	4.873	1.16048
0.014667	-0.25206	-0.71701	-0.49248	-1.06162	-2.25166	-2.14587	0.764239	1.05774	2.00744	4.27356	0.69049	2.70189	5.83631	0.330067
0.015333	0.118933	-0.48985	2.37692	-1.52577	-0.89652	-0.17031	0.686519	0.089706	1.86302	4.5564	1.18598	0.510361	5.42105	2.35926
0.016	-0.63432	-0.28932	0.733647	-0.2697	-0.62306	-1.40068	0.87385	1.53055	1.50708	6.71993	2.1326	0.295836	7.44354	2.38002
0.016667	-0.901	-1.51211	1.01967	-0.43133	-0.23096	1.12965	0.674709	2.53864	2.37581	3.81995	1.16002	3.04871	6.68529	3.38636
0.017333	-0.64675	-1.37184	0.810759	-0.06804	0.709459	0.86186	1.11689	2.35045	3.05743	4.8414	1.38296	1.37454	7.84335	3.1754
0.018	-0.16671	-1.41288	1.63622	-2.15731	1.12953	-0.71205	0.859381	2.74943	1.26716	5.25232	0.705337	3.17197	7.69266	3.83472
0.018667	-0.68642	-0.53366	-1.4204	-2.67141	0.527183	-0.48079	-0.3064	1.19128	-0.85818	3.32935	0.603503	1.99799	6.83623	4.32484
0.019333	0.057109	-0.67174	-0.48842	-1.86493	-0.78825	-0.61011	-0.33577	3.89064	0.012069	2.42384	1.07211	2.58417	3.76724	5.80397
0.02	-1.26882	-0.09037	-0.18221	-1.43553	-0.37506	-1.3247	0.710422	3.00558	0.935916	0.705302	0.241163	1.4463	4.12698	5.54236
0.020667	0.24868	-1.4396	-0.67996	-1.68345	0.194213	-0.06726	0.038444	1.84422	0.370259	5.27992	1.16174	1.27058	5.17304	5.53271
0.021333	0.126248	-0.61492	-0.98616	-2.21689	-0.66824	-0.30519	1.14186	1.55336	1.41389	4.48668	0.928126	0.012767	4.58551	5.05839
0.022	-0.22577	-1.43448	-0.58674	-2.8113	-0.22554	-1.62215	1.17545	2.90446	0.549247	4.1301	-0.03353	1.27811	7.43141	5.69363
0.022667	0.622619	0.297098	-1.03633	-2.08406	-0.06689	-1.64096	1.00849	2.3191	0.611306	2.62731	-0.03001	0.93182	8.31115	4.83899
0.023333	0.575091	-0.8079	-1.14883	-0.51752	0.36862	-1.50785	-0.13816	2.4014	-2.09072	2.81883	-0.15519	0.086999	8.85379	4.56944
0.024	0.656948	-1.99909	-0.29543	-2.40493	-0.38795	-1.97159	2.33451	1.60381	-1.88452	2.50331	0.306505	1.12167	12.618	1.23657
0.024667	-0.05043	-1.30353	0.725695	-3.63647	-1.2403	-1.68244	1.37552	2.50965	-1.80872	1.61485	1.45063	0.663174	9.38037	7.02291
0.025333	-0.57737	-0.61524	0.539721	-2.51534	-2.0198	-2.93034	1.61293	4.19588	-0.45014	1.2212	-0.16661	1.3101	10.4762	5.96211
0.026	0.134442	-1.75641	0.977774	-2.6308	-1.92114	-2.79979	1.16951	2.57893	0.00193	1.38029	0.730236	1.1612	8.30155	5.51215
0.026667	0.048697	-1.40756	2.27453	-2.32425	-0.90775	-1.96938	0.461081	1.48484	0.81807	1.21303	0.50726	1.77323	7.06309	6.20961
0.027333	0.667898	-1.11427	0.278956	-2.49537	-1.06329	-2.07873	0.5424	2.19659	1.11376	1.04753	1.07318	1.47598	7.15095	4.06311
0.028	-0.35044	-1.25697	-0.74214	-2.34071	-0.99704	-3.17907	1.97392	0.585339	0.373516	1.86766	0.91378	2.00736	12.083	4.73154
0.028667	-0.26482	-1.53567	-3.39746	-2.83568	-0.44406	-2.58731	1.38135	2.44329	0.135236	1.91064	1.22178	0.353177	10.9419	4.19345
0.029333	-0.45635	-0.98626	-1.99665	-2.7154	-1.21634	-2.92615	1.57824	2.34686	-0.72192	1.76071	2.69259	2.27937	10.5066	1.82357
0.03	-0.48456	-0.58276	-1.62219	-1.48352	-0.36766	-2.22916	2.31205	3.2362	-0.22255	2.31621	0.770644	0.778421	8.78	3.83984
0.030667	-1.23431	-1.84657	-0.92267	-1.09472	-0.36724	-2.24398	0.919577	1.99781	-0.00306	2.87063	3.37057	1.9492	8.21621	4.70493
0.031333	0.494705	-0.46974	-1.16095	-1.45127	-0.74822	-2.51845	1.94121	4.10908	-0.3143	2.17733	-0.01668	0.567434	4.99723	3.2314
0.032	0.041096	-0.79231	-0.69205	-0.54745	-0.83356	-4.19044	1.83015	3.54232	-0.14222	2.96687	1.0423	1.66359	5.5797	3.09659
0.032667	0.224396	-0.29169	0.0142	-1.00519	-0.69648	-3.62464	0.711814	1.80489	-1.57426	1.9784	1.88974	-0.28437	3.35847	5.7599
0.033333	1.84155	-1.56237	0.724075	-1.29746	-1.09319	-2.99022	1.23949	2.31605	-1.35337	1.95464	1.49483	-0.34198	5.04228	7.70406
0.034	0.109066	-0.28425	2.17295	-0.31963	-1.59382	-1.37432	2.50506	3.01436	-1.81433	2.37666	1.34154	0.282519	3.88293	6.39875
0.034667	1.69723	-1.4353	2.93577	-1.64907	-0.42795	-1.62667	1.56037	2.29014	-0.95391	2.53723	1.69854	-0.52323	4.55879	3.09696
0.035333	1.14754	-1.87067	1.85923	-0.87786	-1.58938	-1.97002	1.22889	2.21571	-3.21027	2.77234	0.92898	-0.66553	3.81739	3.643
0.036	1.08561	-1.28001	1.61778	0.074824	-1.16802	-1.56776	1.07247	2.78064	-1.57624	3.55796	1.68023	0.779002	4.59068	3.39722
0.036667	1.0077	-0.92324	2.12535	0.237971	-2.43488	-1.78825	0.794175	1.37154	-1.61792	2.47198	1.22446	0.782751	4.80877	3.40766
0.037333	1.65737	-1.60435	2.01219	0.63076	-2.16141	-3.79753	0.885617	0.501205	-1.60147	2.39562	1.57897	1.69162	3.80005	3.96409
0.038	-0.13836	-1.55275	2.46647	-0.10946	-1.48134	-5.40081	0.60394	2.03493	-2.75771	2.1639	1.97223	1.58272	5.11714	5.41585
0.038667	1.42253	-1.56869	0.468674	-0.12303	-2.16163	-4.50311	0.465331	0.915529	-1.7741	0.799896	2.51503	1.47939	4.47061	3.8597
0.039333	0.639164	-1.16679	0.40359	-0.91127	-1.32247	-3.10187	1.29329	1.361	-0.87447	2.65046	1.03071	-0.51732	5.3966	4.86668
0.04	0.843284	-1.0881	0.007889	-0.83252	-2.24842	-2.64664	1.47763	2.6844	0.081229	2.05561	2.43444	1.6377	5.85114	3.36054
0.040667	0.449082	-2.0968	0.117613	-1.50824	-1.3552	-3.11833	1.89016	1.28126	2.46199	0.092448	1.39484	2.64004	5.09415	5.06863
0.041333	0.309309	-1.24423	1.5917	-1.27888	-1.45142	-1.25818	0.803463	0.424729	2.08334	1.65037	-1.24589	0.795758	5.79576	3.58696
0.042	1.23264	-1.81035	0.059294	-2.12152	-1.26609	-1.98766	1.89631	-0.07916	1.63038	2.16558	0.301887	1.5905	5.16681	4.54157
0.042667	0.070065	-1.72565	-0.40754	-1.4989	-0.46293	-1.62936	0.436326	0.713598	2.18491	2.18141	1.25038	1.71553	6.06416	2.27417
0.043333	-0.25502	-1.46629	0.221941	-1.87706	-0.68728	-3.60038	0.160304	0.896003	2.09588	0.863257	-0.64012	1.25941	4.68135	4.35094
0.044	0.811647	-1.53875	-0.05005	-1.28419	-1.22846	-3.53384	-0.54944	0.288166	4.15021	2.57065	0.112238	1.38275	6.35783	0.75719
0.044667	0.854846	-2.89613	-0.63275	-1.58721	-1.18251	-2.71925	-1.01199	-1.60158	2.56598	0.953006	0.709343	0.899542	5.52305	0.82619
0.045333	1.10336	-2.23119	0.115279	-1.75331	-0.27535	-3.33145	0.822189	-2.19933	3.74613	3.27925	1.06847	1.19629	5.61711	0.766493
0.046	1.45319	-1.43915	-0.10684	-1.65858	-1.3638	-3.76436	1.75337	-0.74033	2.31247	4.20198	0.372392	0.832745	6.52794	1.06908
0.046667	1.1462	-0.92388	-0.18308	-0.79577	-1.34911	-2.90051	1.49779	-0.06267	2.31879	1.10278	-0.0878	0.846874	6.65652	2.9372
0.047333	1.16881	-1.98055	-0.3526	-0.45988	-1.9164	-1.39003	1.27224	-0.16756	3.3076	2.68966	-0.0088	-0.8634	6.24962	2.86551
0.048	0.741124	-1.18456	1.20146	-1.24838	-0.64186	-2.04319	2.12393	0.069604	3.36691	2.9173	0.762453	-0.0801	5.31703	5.7389
0.048667	0.42364	-0.89071	1.40563	-1.56279	-0.27561	-4.60993	1.9838	-1.18798	3.42993	2.67372	-0.44809	-0.11644	5.74998	5.50695
0.049333	0.946163	-2.13728	-1.32989	-0.90718	-0.57926	-4.17819	0.498491	-1.615	3.36568	3.98848	-0.36594	-0.3495	5.65286	1.95852
0.05	0.656416	-2.11842	0.388125	-0.22672	-1.06756	-2.89327	1.31488	-0.88233	2.78816	4.46386	1.3986	1.27068	5.24332	2.54971
0.050667	0.167938	-1.64814	2.02886	0.822979	-1.19626	-2.54573	1.63555	-0.05674	2.8615	2.80172	0.475571	1.36922	4.6233	2.88687
0.051333	-0.05795	-2.24242	1.69339	-0.2282	-1.10885	-2.68165	0.816586	0.586436	2.81065	1.9142	1.11248	1.32462	4.75788	1.28827
0.052	-0.89754	-1.53963	3.24931	-0.45118	-0.63477	-1.42544	0.540013	0.709335	3.73057	4.61754	0.433809	2.09486	4.92641	0.162573
0.052667	-0.55919	-1.85295	1.88929	0.985234	-2.24953	-2.52627	1.54264	0.143446	4.27854	3.70327	-0.18193	0.895717	4.23362	1.95253
0.053333	-0.21705	-2.08794	3.05892	0.284762	-1.98521	-3.82839	1.39364	0.782721	5.38577	1.30521	1.68861	-0.32261	1.87302	5.29554
0.054	0.040485	-1.54654	2.03546	0.596538	-2.01653	-5.61687	1.44019	0.940949	5.9433	3.31052	-0.17504	-0.11499	3.02278	4.73213
0.054667	0.37382	-2.33933	3.70693	1.32187	-1.82451	-3.91695	1.1899	1.71057	7.6524	2.70236	1.01012	-0.21494	2.31709	4.35703
0.055333	-0.93204	-1.67497	1.85489	1.56243	-2.42267	0.317235	0.470332	1.66611	6.68695	4.28577	1.65451	-0.3062	3.67761	3.41384
0.056	-0.96825	-1.80512	-1.26471	1.69233	-2.4774	1.75297	1.33254	0.874185	7.66956	1.77771	0.141726	0.321053	3.57106	3.82184
0.056667	-0.08729	-1.59403	0.625494	1.24158	-2.19303	2.46052	1.64772	1.19208	6.00781	2.24222	0.972657	0.377531	2.65251	2.94576
0.057333	-0.94808	-2.25588	2.36464	1.52476	-1.8345	0.960116	1.72499	0.97846	1.87195	1.38134	1.91237	1.21108	2.56847	3.34959
0.058	-0.13523	-2.01508	-0.741	1.30449	-1.02725	1.22536	1.30034	5.08288	0.532644	2.20147	0.705829	0.631312	3.5178	2.24095
0.058667	0.177057	-1.20604	0.600962	1.28631	-0.69331	0.695138	1.70558	0.842179	-1.53246	2.22945	1.72485	-0.10279	3.12561	1.93109
0.059333	-0.31069	-1.70214	0.143559	0.512672	-1.24278	0.97579	2.37196	0.195508	-1.77769	2.21438	0.93568	0.214367	3.91936	2.23297
0.06	-0.6879	-2.29743	1.10992	0.880375	-2.1653	-0.2673	2.20424	1.48924	-1.83148	1.56603	-0.36116	-0.66069	2.37346	1.52883
0.060667	0.049148	-1.42467	1.60051	1.24738	-0.66288	-3.17551	1.76255	0.503473	-1.1201	2.69941	1.33476	0.746492	3.96921	1.56829
0.061333	0.533849	-2.22394	0.684208	-0.10759	-1.63341	-1.57385	1.84696	0.048128	-1.65313	1.54083	1.056	1.37681	1.73252	0.949502
0.062	0.369264	-1.12793	0.279657	-0.74084	-0.96972	-3.13148	3.22046	-1.60872	-1.88397	2.03376	1.89404	0.57222	2.43261	1.0775
0.062667	0.911295	-1.8065	-0.35272	0.576445	-1.24803	-1.09296	1.18154	0.284648	-2.17217	2.2716	2.0557	-1.15876	0.471714	1.0881
0.063333	-0.27967	-1.94625	2.86914	-0.64298	-1.14599	-0.84475	1.47218	-0.57173	-1.95301	1.69015	1.10292	-1.58859	3.65337	0.828892
0.064	0.361053	-2.01127	0.055587	-0.73663	-2.00734	-2.90625	2.23744	0.855627	-1.5531	1.76981	0.846465	-0.85523	2.39398	0.98888
0.064667	-0.16592	-1.43369	2.52696	0.258448	-2.01765	-2.3353	2.30523	-0.31282	-1.7862	2.4149	0.564071	1.80399	3.33182	1.54087
0.065333	0.295932	-1.78637	1.13158	-0.34511	-1.01762	-2.64826	2.62334	0.09545	-0.33884	2.14751	0.357856	1.4965	1.68974	0.989473
0.066	0.255597	-0.31394	2.98557	0.700542	-1.46531	-2.58575	2.06784	-0.21474	-2.12838	1.17145	-0.61026	0.59271	2.41523	1.94038
0.066667	1.52655	-1.04409	1.65799	-0.24241	-1.07054	-2.61185	2.48558	-0.84161	-1.67943	0.94514	-0.07238	0.43458	2.36403	0.503135
0.067333	0.548407	-1.47931	2.06314	0.348643	-0.62186	-2.80325	2.70503	0.811227	-1.81344	2.90503	-0.09372	0.175955	1.67153	0.086807
0.068	0.124896	-1.26505	2.99669	-1.17685	-1.12462	-1.59892	2.50131	0.895202	-1.5183	1.4209	0.818999	1.54692	1.36318	-3.27791
0.068667	0.285023	-0.27302	2.58508	0.910099	-0.89481	-0.87123	2.80764	0.468258	-2.49437	1.86545	-0.13534	0.929567	2.30368	-3.7879
0.069333	0.191174	-0.78722	0.546095	-0.23123	-0.90547	-0.02442	1.56251	0.825518	-3.19171	2.17458	-0.36437	0.281441	2.71732	-3.01551
0.07	-0.07285	-0.94508	-0.00331	-1.51639	-0.25551	-2.73144	3.3837	0.245104	-2.57896	1.99063	0.606946	-0.82388	3.42883	-0.22627
0.070667	0.616799	-0.56725	-0.61137	-0.30161	-0.83627	-1.84162	3.28562	0.056746	-2.47368	0.046634	0.194779	0.352187	5.10588	1.27688
0.071333	0.46099	-0.74743	-1.22044	-1.32486	-0.48142	-2.54289	2.46097	1.76797	-3.07367	2.40531	-0.05863	-1.24085	6.01694	1.22723
0.072	0.886734	-1.18165	-0.82533	-2.20086	0.47103	-2.79892	2.02002	1.88723	-3.05354	2.27969	-0.34941	0.632725	9.87261	0.136496
0.072667	0.070536	-0.38401	0.693851	-3.04387	-0.38172	-0.65425	1.93378	0.481587	-2.98995	0.118571	0.303832	0.617413	14.6478	2.34022
0.073333	1.07712	-1.07382	-1.0109	-3.15595	-0.33825	-2.20482	1.74592	-0.18792	-2.0543	2.47187	0.731155	-0.62018	13.1354	-0.54474
0.074	0.623172	-1.14607	2.09486	-2.93949	0.262715	-0.42163	1.05163	1.12211	-2.20077	2.06557	0.081141	-0.38236	14.696	-1.24486
0.074667	-0.22025	-0.45297	1.64203	-2.37628	0.267859	-0.49892	1.84233	0.486815	-2.25919	1.36516	0.615886	-0.00084	14.2921	-3.48844
0.075333	0.196984	-1.34783	0.855058	-3.58559	-0.09288	-2.21395	2.21231	0.772377	-1.55589	0.255126	0.862401	-0.40075	12.1338	-3.57323
0.076	0.235193	-0.3302	2.20712	-3.07291	-0.46462	-2.70866	1.86661	0.462871	-1.27177	1.48076	0.30657	0.087382	9.78339	-2.69474
0.076667	0.751619	-0.84437	-0.28821	-2.87796	-0.4753	-3.22879	1.34737	0.756019	0.123768	0.841959	-0.20974	-0.20304	8.55812	-2.93909
0.077333	-0.51892	-0.74118	0.596285	-2.84887	-0.2786	-4.19152	2.85727	1.04599	-0.49197	1.46272	0.463999	0.246952	8.55745	-2.48831
0.078	-0.00674	-0.18884	1.4361	-2.30982	-0.55689	-2.60875	3.23279	1.03719	0.442193	0.996373	-0.62224	-0.44614	12.7566	-0.46467
0.078667	0.181017	-0.69001	2.46034	-3.32709	-0.99221	-1.88719	3.17353	2.04555	0.518956	2.56519	0.929065	-0.80649	13.8526	-0.32062
0.079333	-0.95427	-1.52251	2.43517	-3.9873	-0.78421	-0.37994	4.05002	1.57137	1.34126	1.56844	-0.41916	-1.02403	15.0564	-0.21388
0.08	-1.05109	-1.47803	0.982682	-2.35261	-1.5156	-1.40474	3.33827	2.80788	0.373395	1.66816	-1.27723	-0.72019	15.1055	-1.36259
0.080667	-0.22541	-0.90228	0.311792	-2.2401	-0.31661	0.310301	1.89933	3.83718	-0.13407	1.94096	0.749035	0.270908	15.4321	0.619136
0.081333	-1.45677	-2.35307	-0.37668	-1.51242	-1.24991	-0.27918	2.70417	4.09728	-1.49122	2.3729	1.88976	0.844791	14.3506	-2.58169
0.082	-0.86783	-1.72359	3.25058	-0.5008	-0.24418	0.397935	2.98923	2.34479	-1.04974	3.08954	-0.20464	-0.60726	13.9834	-1.12017
0.082667	-1.1524	-1.11914	2.06861	-2.82772	-0.85591	1.04823	2.47675	3.48524	-2.59571	2.54962	0.341667	0.021692	13.1413	-0.20328
0.083333	-1.35116	-1.33181	1.30371	-1.84004	-0.09517	-1.15548	3.33104	2.50393	-2.60054	2.03837	0.13222	0.102489	14.3684	1.18211
0.084	-0.78081	-1.30787	1.04341	-2.7928	-0.53056	-1.23101	3.02729	1.85987	-2.94755	2.08209	1.44238	0.367811	10.8402	4.53699
0.084667	-0.55863	-1.75706	0.193511	-1.83081	-0.88432	0.157575	2.00331	2.58494	-3.1953	2.13654	0.677344	-0.5688	8.67333	6.10023
0.085333	0.090154	-2.24828	1.47419	-1.45625	-0.71331	-1.5654	2.98121	1.96619	-3.29606	2.44665	1.34544	0.57948	6.01681	1.51358
0.086	-0.8484	-1.38018	-1.44058	-1.12319	-0.50716	-1.99771	2.74629	2.60841	-3.06778	2.30851	0.96437	-0.04701	6.75229	1.20606
0.086667	-0.83619	-2.44625	-0.65718	-1.08574	-0.50743	-2.20358	2.20805	3.22738	-3.70745	2.26742	1.71587	0.10578	5.58955	-1.26774
0.087333	-0.6623	-1.15229	-2.38762	-2.72691	-1.40132	-2.99685	3.2894	2.88661	-2.83258	2.59217	0.619355	0.974058	6.81952	-1.48721
0.088	-1.22879	-1.78712	0.254736	-2.48958	-1.72936	-3.6701	2.66196	2.37882	-3.60117	0.671336	-0.27548	0.5302	6.42243	0.151763
0.088667	-0.3296	-0.79095	-1.66339	-2.73062	-1.44314	-2.91213	2.39181	0.668191	-3.81563	0.946646	0.84971	1.84602	6.24318	-0.92227
0.089333	0.266	-1.34852	0.99539	-1.35314	-1.31866	-2.58661	2.60299	0.934028	-4.06074	0.892474	-0.11126	0.965139	5.33057	-0.396
0.09	-0.33287	-1.68607	-0.59193	-0.77073	-1.23788	-1.84245	2.29461	2.45563	-3.62482	1.78793	1.12544	0.220337	5.39617	1.61939
0.090667	-0.88951	-1.71545	0.710935	-1.30735	-0.87527	-2.05022	1.7389	1.83983	-2.83733	1.84627	0.979712	-0.15808	4.44571	-1.19304
0.091333	0.057827	-1.99354	0.402557	-1.59331	-0.7085	0.101148	1.77109	1.0516	-3.87652	1.45506	-0.1476	-0.5601	4.17674	1.81678
0.092	0.847544	-1.81524	1.1952	-0.3834	0.129939	-0.85901	2.68674	2.62225	-4.2491	2.21619	1.29813	-0.58536	4.38969	0.234262
0.092667	-0.23618	-1.32683	3.95977	0.067721	-1.2235	-0.34768	1.92851	3.02467	-3.86941	1.03796	1.02984	-0.01353	4.72938	0.160601
0.093333	-0.03898	-2.15714	0.026814	0.543302	-0.88424	-0.41734	2.63026	3.23201	-3.54497	1.32736	0.116728	-1.09228	3.26105	3.08273
0.094	-0.5974	-2.5885	2.07384	-0.82078	-0.08018	-0.87094	2.62472	1.31023	-3.97396	2.13278	0.435535	-0.21034	4.2676	2.85985
0.094667	-0.20489	-1.28964	2.28078	-0.95532	0.356429	-0.17472	2.15238	3.51448	-3.0932	1.86565	1.74669	-0.87179	4.21626	5.3708
0.095333	-0.14019	-1.11893	1.89933	-0.10554	-0.2949	0.554885	1.02805	1.71069	-2.56557	2.07508	0.612465	0.042576	3.37606	5.64897
0.096	0.279958	-1.28045	1.86751	0.654479	0.38482	-1.16809	2.99942	1.76738	-3.17879	0.472862	-0.9255	1.1728	3.36547	4.59371
0.096667	0.643059	-1.69976	1.06629	-0.29645	-0.09701	-0.46244	1.99941	1.53366	-2.25166	1.38794	1.17837	0.341466	3.51494	4.48452
0.097333	1.37899	-1.18405	1.63882	-1.21576	0.068482	-0.38824	2.44818	1.31309	-2.65495	1.607	1.18195	2.05598	4.01206	1.12332
0.098	1.09112	-1.98063	1.6625	-0.85143	0.254782	-0.16992	1.71459	2.99523	-1.55302	0.708958	0.036723	1.82415	3.18302	2.06315
0.098667	0.267489	-2.19233	0.888007	0.160557	1.05269	1.2257	1.83095	1.392	-1.38652	-0.16256	1.32371	1.16818	3.76541	1.87306
0.099333	-0.86701	-1.42338	2.11713	0.720501	1.98959	-2.92753	1.18522	0.810602	-0.94919	0.586268	0.129763	1.53635	2.85864	2.69203
0.1	-0.10476	-2.03579	2.26989	-0.70401	2.69857	0.802168	2.38996	1.7997	-0.59593	0.171553	-0.24342	0.754599	3.66981	-1.45766
0.100667	-1.14878	-1.38701	3.26603	-1.13916	1.88827	-0.04023	1.9708	2.37196	-0.14653	0.328301	0.148892	-0.13823	2.83695	-0.08863
0.101333	-0.30772	-1.97259	1.2632	-0.03595	2.0378	-2.00239	2.3165	3.05893	-0.92131	0.413336	-0.87539	-0.1945	3.24837	2.03672
0.102	-0.16337	-0.64503	0.079456	-0.21815	1.14451	-2.83344	2.32859	3.30034	1.3736	0.646149	-0.12867	-1.12181	3.12741	1.26518
0.102667	-0.04753	-1.21353	2.23692	-0.92388	0.110817	-1.69552	1.95865	2.50291	0.023665	0.07616	0.237816	-0.46253	4.37565	1.9639
0.103333	0.463621	-1.40026	1.38045	0.552658	-1.47937	-1.52289	2.24609	1.41101	0.231214	0.389442	0.723333	-1.00518	6.87116	1.96983
0.104	1.24162	-1.41932	2.30549	0.034552	-1.66757	-1.16282	1.93582	1.70671	0.216338	0.595228	-0.07416	0.553211	12.207	1.72852
0.104667	0.087623	-1.84434	3.43639	0.643704	-1.0009	-2.69654	2.68095	1.61129	0.541624	1.46196	-0.8939	-0.06843	11.9312	2.0024
0.105333	0.39644	-1.30176	2.12771	1.04765	-0.73877	-0.13725	1.87047	2.20517	1.41443	-0.52439	-0.01651	-0.27784	13.5565	3.37652
0.106	1.37936	-2.2588	1.4508	0.254686	-0.54214	-1.61522	1.74106	1.92809	1.02308	0.738533	-1.04965	-0.32314	10.7718	6.27528
0.106667	1.15766	-1.34906	1.52106	1.05186	-1.38416	-1.6782	2.33524	2.42718	2.89901	1.22929	0.737518	0.511845	12.3032	5.15476
0.107333	-0.07946	-1.57028	1.47374	-0.64434	-0.35505	-1.25528	3.21856	2.44261	2.58435	1.21466	0.894097	0.083567	10.2189	6.81527
0.108	-0.28835	-1.31554	1.57272	-0.835	-0.78857	-2.24766	1.93791	1.245	4.00422	3.45736	0.715226	-1.07343	9.55339	5.86213
0.108667	-0.48773	-2.02987	1.74729	-1.40532	-0.69165	-2.35291	2.79797	2.36799	2.73644	1.12054	-0.77565	-0.14321	10.0873	6.32132
0.109333	-1.02286	-0.31425	3.13147	-1.1295	0.256116	-2.51796	2.90276	-0.34644	3.57349	1.06199	-1.79128	-1.71714	10.7915	1.70804
0.11	-0.43015	-1.69059	2.77852	-0.89948	-0.85564	-1.42068	2.21959	-0.82988	4.05888	1.12664	0.851635	-0.52458	9.52402	1.45007
0.110667	-0.11865	-1.139	0.883432	-0.95274	-0.79288	-1.18152	1.95617	-0.40801	3.93106	1.42806	0.480233	0.197487	9.88631	1.31756
0.111333	0.416404	-1.85593	-1.75056	-0.62215	-0.2605	-1.42961	1.63425	0.177957	3.39915	1.00934	0.570891	0.228829	8.84116	2.12337
0.112	-0.54324	-1.30661	-0.23823	-2.12571	-0.6897	0.013584	3.33738	-0.77315	4.25048	0.870354	0.581284	-1.13092	10.0623	0.54295
0.112667	0.078269	-1.00122	-1.00991	-0.71004	-0.10259	-1.84864	2.98906	-1.37983	5.29915	0.737547	-0.42739	-0.38256	9.27893	1.28228
0.113333	-0.69951	-1.59806	0.495633	-1.56014	-0.42592	-1.79533	2.84794	-0.4684	4.91233	1.28211	-0.39011	0.08436	10.0638	1.52218
0.114	-0.56708	-1.76018	-1.25472	-1.61763	-1.17543	-0.81367	1.79748	-1.00593	2.65448	1.83131	0.234899	0.55403	9.81795	1.94471
0.114667	-1.19661	-0.41725	-0.53827	-0.52338	-0.82843	-2.28604	1.9567	0.151378	5.30695	-0.02205	0.0189	-0.20724	8.65195	4.00187
0.115333	-0.57376	-1.19865	-0.66955	-0.48263	-0.97168	-0.61057	0.870263	1.43177	4.27648	0.319899	0.796943	-0.05456	8.34042	5.66186
0.116	-1.07106	-1.35037	1.55268	0.424429	-1.19503	-1.1814	0.549598	-0.81853	6.14978	0.632936	0.214961	-0.75232	4.4058	2.40007
0.116667	-0.13994	-2.66915	0.963667	0.26305	-1.75052	-2.60576	1.63237	-0.09733	6.48677	2.26928	0.38293	0.838824	4.11012	4.42475
0.117333	-0.1014	-0.9776	-1.15325	0.525341	-1.50317	-1.73862	1.22065	-0.65033	7.7524	0.91142	0.865277	-1.24837	7.51219	4.15414
0.118	0.045725	-1.24623	0.86912	2.26252	-1.5467	-2.27995	1.43015	1.74613	7.45968	1.23757	1.19141	0.213603	12.1217	5.03684
0.118667	-0.05681	-2.50762	-0.42798	1.24518	-2.16819	-1.77247	1.52517	2.24614	8.35909	1.11814	0.549784	-0.7223	14.6926	3.93682
0.119333	0.363036	-1.3768	0.211444	0.63616	-1.43244	-2.53107	1.44635	1.11273	6.99206	1.41608	-0.54393	-0.10885	13.0422	2.65271
0.12	-0.20207	-1.39814	-1.13136	0.624921	-1.77484	-2.5602	0.9664	2.19947	6.29327	0.226978	0.175252	0.287122	11.965	-1.06969
0.120667	0.306599	-1.08273	0.105879	0.986961	-1.94071	-1.22196	2.34545	1.66455	5.02776	0.497796	0.910042	-0.83632	9.95204	0.959231
0.121333	-0.26351	-1.14003	1.1034	0.156506	-0.98292	-2.35209	2.11116	2.42344	7.01886	1.56907	0.69891	-0.60833	9.42647	0.108999
0.122	-0.04233	-1.2738	0.827091	0.729022	-1.5756	-4.04541	2.24386	1.99139	5.38489	2.48963	1.38421	-1.7251	7.01279	1.47936
0.122667	0.072422	-1.47557	0.953885	0.951163	-1.97687	-3.82521	2.76534	1.73042	5.7593	1.25494	-0.72544	0.141787	8.64987	-0.99852
0.123333	0.038952	-1.55203	1.29892	0.83909	-2.60511	-2.71947	2.15049	1.32398	6.22254	0.865668	0.81221	0.029885	7.35345	1.73275
0.124	0.87919	-0.58467	0.145416	1.58133	-2.05995	-3.3502	1.72157	1.25707	7.96273	0.929285	1.14967	-1.0139	8.48394	0.639717
0.124667	-0.63266	-0.89521	1.27153	0.355701	-1.04641	-2.94337	1.87455	1.38843	7.85506	0.372659	1.46176	-0.22766	12.5054	2.35374
0.125333	-0.13145	-0.31946	0.455119	0.750974	-1.47018	-0.76541	2.0114	2.30727	7.25113	0.919958	0.135792	-0.551	11.589	3.94166
0.126	0.946447	-0.31062	0.939159	0.60382	-2.57679	-0.63592	2.08049	2.14231	6.17473	2.62744	-0.24838	-0.01723	10.5037	4.38405
0.126667	-0.53382	-1.32347	0.604782	0.78581	-3.09912	-2.62463	2.97226	0.477487	6.15841	0.524478	-1.20262	-0.10666	12.1046	1.66069
0.127333	0.668993	-1.61693	0.661755	1.49108	-2.40144	-2.13021	1.36734	1.18396	6.51588	1.80435	1.16335	-0.93055	9.35199	1.55803
0.128	-0.89165	-1.54502	-0.47148	-0.16208	-1.62237	-1.13463	2.03936	0.971438	7.63087	2.24938	1.60344	0.858891	8.59683	2.18004
0.128667	-0.04242	-1.31521	0.172409	-0.04138	-1.82044	-1.31894	2.08705	1.3768	7.23763	-0.10259	1.02056	1.07002	7.29987	2.1845
0.129333	0.745342	-1.86355	0.864614	-0.04151	-2.49397	-3.69473	1.8505	1.2322	7.57432	-0.1139	1.26363	1.21532	6.80717	0.564121
0.13	-0.08309	-1.76031	0.342374	0.013882	-2.33935	-3.02184	1.07734	1.09335	7.60568	2.58847	1.53068	-0.6052	3.65644	0.04352
0.130667	0.179443	-0.92624	-0.95952	0.067745	-2.71546	-2.01839	1.66416	0.674949	7.71988	-0.00445	0.75785	-0.89925	5.35278	-0.84033
0.131333	0.300271	-1.55302	-0.33123	0.602625	-1.90567	-2.53713	2.1874	1.04565	8.15822	0.622604	0.884466	-1.77259	5.66777	-1.09161
0.132	-0.39798	-1.13529	0.097853	1.12264	-0.67155	-2.1426	1.81521	1.23429	7.48906	1.08972	0.475425	0.336406	6.91233	-2.31777
0.132667	0.584144	-1.21543	-0.16332	0.421059	-0.94153	-3.29192	2.98914	-0.07174	6.83388	0.542697	0.313646	-0.2334	5.3412	-1.08126
0.133333	-0.07135	-1.13545	-0.01954	0.688611	-2.29034	-3.76513	2.6652	-0.60515	6.22838	1.0171	0.072651	-0.93882	6.42781	-1.38126
0.134	-1.13973	-1.00349	1.61708	1.41451	-2.4944	-2.51503	3.01069	0.399752	4.32444	1.76384	0.466043	-0.70772	6.15193	-0.65906
0.134667	0.744908	-0.9832	1.53724	0.748154	-2.30907	-1.62192	1.91246	-0.34148	4.96091	1.93085	1.11212	0.363871	4.86691	-0.76529
0.135333	0.527633	-0.94234	-0.96148	0.392106	-2.44846	-1.66596	2.01245	0.611982	5.25895	3.69989	1.60675	-0.10487	5.43572	-0.59366
0.136	1.08782	-0.89731	0.50858	0.378622	-2.47282	-2.17681	1.85586	1.04625	5.40512	2.62356	0.96217	0.109836	5.66969	-1.48737
0.136667	0.815978	-0.48186	0.411403	-0.59315	-2.57235	-1.22117	1.16843	0.181673	4.97728	1.16979	1.25667	0.481508	5.66208	-1.49897
0.137333	1.10109	-0.45798	0.837796	1.12333	-2.88195	-0.90788	1.87442	0.681996	4.13333	1.67596	2.08353	-1.51421	7.33181	-1.10698
0.138	0.492	-0.76571	-0.81421	0.008535	-3.00803	-1.51282	2.54667	1.15569	4.10485	0.536329	2.11337	-0.20824	6.12546	0.64291
0.138667	1.23141	-1.15589	-0.92145	0.901136	-3.4389	-1.93413	2.13238	1.00945	3.73454	1.16224	1.03494	-0.29478	7.38345	2.73892
0.139333	1.74097	-0.18184	0.204741	0.0902	-2.73317	-1.44188	2.23675	2.20528	4.00873	2.2814	0.569569	-1.63536	4.44933	2.5883
0.14	1.22421	-0.9189	-0.07752	0.225559	-2.9875	-2.72848	2.41039	1.49141	3.68183	-0.09076	0.945686	0.081457	3.84611	4.79457
0.140667	-0.12906	-0.23452	-1.38917	-0.76958	-2.69101	-2.25264	2.69041	1.97614	4.02621	0.801157	1.56978	-0.66296	4.81248	5.88265
0.141333	0.069827	-1.08213	-0.73639	-0.18253	-2.0438	-0.81298	2.49166	1.0933	4.6182	1.52817	1.61571	0.552846	5.37152	4.74056
0.142	-0.27641	-0.81342	0.237921	0.557689	-2.46361	0.211162	2.28984	0.459002	5.44653	1.11759	2.62895	0.140104	4.12697	6.70322
0.142667	-0.57357	-1.51695	1.40243	0.188393	-2.04545	-0.54688	2.76567	2.1065	4.29483	2.02482	1.39233	-0.08802	3.8437	4.59707
0.143333	-0.15056	-1.63274	0.16057	0.692731	-1.24627	-0.98714	1.72946	0.322655	3.76628	3.27991	2.11747	-0.42469	2.63859	6.9369
0.144	-0.45833	-1.66873	-0.2824	0.660917	-1.48579	-1.62807	1.92617	1.75636	5.0591	1.64201	1.53055	-0.65151	2.66823	5.09064
0.144667	-0.40749	-1.01255	1.96503	0.204044	-0.96711	-2.0236	3.01484	1.94047	5.25532	0.903234	2.78226	0.593018	4.10998	5.89722
0.145333	0.620641	-2.23268	1.03825	1.03218	-0.84353	-1.31978	3.10522	1.35476	4.78297	1.46968	0.526328	1.19794	7.82132	2.29722
0.146	0.17617	-0.82382	1.27585	1.08637	-1.59982	-0.9985	1.75898	1.29992	4.42918	1.01913	1.34992	-1.01866	7.34097	1.18114
0.146667	-1.0256	-0.9026	1.4522	0.969789	-1.07392	-0.10792	1.37877	1.57089	6.2139	1.67348	0.296862	0.685889	9.21945	-0.4202
0.147333	-0.37879	-1.44275	0.904119	0.701472	-0.71563	-2.45216	1.61379	1.52592	5.28987	0.551671	-0.11849	0.108638	7.43853	-1.71264
0.148	0.477252	-1.38007	-0.48441	0.496064	-1.15151	-4.1498	1.85442	1.34711	2.38294	1.62772	-0.7693	-0.46804	9.27376	-1.95915
0.148667	-0.12938	-1.32523	-0.71061	0.885351	-0.97367	-5.55459	0.998899	0.402995	3.64146	2.68111	0.101208	-0.45502	7.71417	-0.27426
0.149333	-0.08293	-0.57576	-0.77906	1.92582	-0.56556	-2.11771	1.76738	1.52034	2.02379	0.952076	0.166813	-0.55109	4.93944	-1.35462
0.15	0.819236	-0.67298	1.32907	-0.25672	-1.02167	-2.39327	1.87197	1.91535	1.4201	0.626941	0.98493	0.118878	0.855567	0.447797
0.150667	0.383607	-1.18214	0.675995	-1.33266	-1.15284	-3.57185	1.77689	1.76183	2.08371	-0.16669	1.50324	0.010683	1.53332	-0.34704
0.151333	-0.56166	-1.05091	1.23996	-1.08813	-1.48668	-3.79586	1.23308	-0.13596	1.73435	-0.63228	1.19747	0.346317	5.5252	1.87423
0.152	0.249952	-1.82852	1.09965	-1.17344	-1.52547	-2.70154	1.61057	1.06184	1.17387	0.371495	0.24657	-0.36139	4.90641	0.84713
0.152667	-0.42529	-1.28403	-0.72431	-0.72244	-1.5835	-1.78593	1.61946	1.83281	1.86361	0.536348	0.598697	-1.00781	4.52838	-0.48994
0.153333	-0.63579	-1.72749	0.252558	-0.85475	-0.95968	-2.83593	1.65202	2.07596	2.83962	1.45683	1.04957	-1.18839	-0.58427	1.52738
0.154	0.032616	-1.22668	-0.97225	-1.12476	-1.07396	-2.24318	1.8293	2.49604	1.85796	0.551218	0.155057	-1.16353	-0.36024	-0.7039
0.154667	-0.89362	-0.75517	-0.10335	-1.81597	-0.93831	-2.28204	2.29403	1.08759	-0.20674	0.46802	-0.12689	-0.32494	-0.84358	1.67172
0.155333	-0.97382	-0.80912	2.28375	-1.62581	-1.19479	-0.97691	1.18574	1.44595	0.740505	0.328197	2.05184	-0.83062	0.570087	3.03067
0.156	-0.48637	-1.37397	-0.26365	-1.53752	-0.92325	-1.47141	0.91246	0.798091	-0.08965	-0.89842	0.189896	0.345449	1.05084	2.50026
0.156667	0.099152	-0.18853	0.584779	-2.49784	-0.51426	-1.5536	1.37914	1.78755	-0.5109	1.38891	-1.1816	-1.09001	0.531414	5.05971
0.157333	-0.59854	-1.11616	1.36638	-1.34946	-0.29621	-2.07236	1.31304	2.19041	-1.49413	0.586738	-0.23366	0.659072	-0.28962	1.84086
0.158	-0.58102	-0.05494	2.21507	-0.73185	-1.49428	-2.38722	1.90969	3.09558	-0.48522	1.42484	0.311725	-0.06059	-0.87811	3.24888
0.158667	-0.85059	-0.41797	1.96573	-2.09441	-1.41461	-2.84295	2.36796	2.69175	-1.63516	0.355212	0.440609	0.494408	-1.6064	3.93405
0.159333	0.254217	-1.14889	1.08436	-1.37604	-1.42382	-2.55054	1.23212	1.14587	-1.55136	2.20101	-0.29093	-0.38343	-1.50326	3.87735
0.16	-0.30573	-0.71999	2.80477	-1.02168	-1.51529	-1.66883	1.48122	0.796427	-1.34451	1.50701	0.160642	1.28972	-0.79304	3.30861
0.160667	-0.30842	-0.46104	3.26345	-0.64979	-1.34646	-1.2391	1.48043	0.694747	-1.18721	1.25723	-0.55573	-0.96999	0.034549	5.5495
0.161333	0.209321	-0.41619	1.21999	-1.14913	-0.96268	-1.99944	0.905153	1.46495	-2.48356	1.09825	0.303458	0.102212	3.89866	2.1843
0.162	-0.17498	-0.81866	2.57807	-1.1227	-0.75251	0.331464	0.803306	0.130634	-0.58641	0.985703	0.509518	-0.01213	8.09367	3.54657
0.162667	-0.12362	-0.16281	1.81977	-1.1724	0.189116	0.047693	2.26983	0.828536	0.180187	1.17395	0.130693	0.292176	8.23627	0.84026
0.163333	-0.56564	-0.7261	2.36648	-1.40224	1.02927	-0.94903	2.13514	0.403243	1.82881	1.47521	0.491057	-0.38936	8.95112	2.55972
0.164	-0.21102	-0.77803	1.1447	-1.89175	1.0373	0.292695	2.24702	-1.29686	1.59193	1.66898	1.11341	0.323798	8.43413	1.51501
0.164667	-0.04528	-0.8849	2.73302	-1.099	0.64155	-0.67467	1.613	0.019441	2.58063	1.1901	1.24013	-0.7459	7.46751	1.87355
0.165333	-0.50884	-0.19278	1.95705	-3.32213	0.463825	1.55242	1.50862	-0.4144	1.85224	1.24796	1.81073	-0.59464	9.41119	0.686628
0.166	-0.14289	-1.22701	0.851266	-2.08512	-0.05288	0.333802	1.69198	0.960836	2.41385	0.850626	1.14728	-0.54982	9.75349	1.28407
0.166667	0.127636	-1.25205	-0.28776	-1.51647	-0.64764	-0.18229	2.02378	0.582624	2.14864	0.040465	1.4692	-0.93105	8.54084	1.5054
0.167333	0.302663	-0.52812	-0.02542	-2.28947	-0.55883	-1.02165	1.65731	0.553358	2.15706	0.840904	0.571297	-0.11849	10.4355	4.12305
0.168	0.506315	0.440646	0.132742	-0.908	-0.59413	-0.61127	1.4252	-0.4844	3.68235	1.83594	0.708414	0.417791	9.07855	5.47382
0.168667	0.532502	-0.64504	-0.42947	-1.24425	-1.01755	0.185882	1.85913	-0.60797	3.73276	1.7431	1.17392	1.58887	7.79571	5.6734
0.169333	0.768066	-1.3203	-0.38181	-1.26948	0.016963	1.68728	2.16399	1.42837	5.85004	2.47319	0.55152	-1.14905	7.38648	2.56715
0.17	-0.51946	-0.18313	0.22128	-2.12452	-0.72046	-0.28828	2.51985	1.51667	4.57352	2.28568	2.4634	-1.14869	6.38889	1.62739
0.170667	0.910975	-1.24366	-0.37495	-0.93371	-0.99962	-0.13416	2.21088	-0.09519	1.87405	1.12733	0.25245	-0.71143	2.38559	-1.64953
0.171333	0.898695	-0.66395	-0.34852	-0.79569	-0.6494	-0.69902	2.12374	-0.26254	2.03371	2.34752	1.74224	-0.68047	0.720443	-0.20885
0.172	-0.14974	-1.12143	-0.92704	-1.35143	-1.2309	0.766478	1.59191	0.875892	0.828327	1.45331	1.61491	-1.81273	-0.46593	-0.72781
0.172667	0.421653	-1.60712	0.651718	-0.05519	-1.8878	-0.09979	1.43799	1.21124	1.82435	0.686749	1.05704	-0.52329	-1.04962	-0.8156
0.173333	-0.92552	-1.86408	1.17813	-0.29457	-1.6584	0.611363	2.01766	0.490613	1.65986	3.03873	2.32088	0.636002	-2.39606	-2.10086
0.174	-0.47222	-2.18151	-1.20282	-0.81628	-1.29433	2.13978	1.61978	2.00038	3.28799	1.4787	1.03595	-0.80417	0.314592	-1.03979
0.174667	0.506279	-0.5834	-0.13874	-0.70038	-0.72487	-0.0579	1.9893	2.33945	2.18287	-0.51787	1.80587	-0.62542	-0.17611	0.170192
0.175333	0.494272	-1.54516	-0.18379	-0.958	-0.83134	0.645116	2.19439	1.08238	4.65698	1.37339	0.987063	-0.20305	1.76004	5.90343
0.176	-0.14827	-1.07217	0.237168	-0.89078	-0.60117	1.39615	1.75437	1.075	2.97904	1.7562	1.15526	0.814282	2.6876	4.28353
0.176667	1.16383	-1.36942	-2.36885	-1.46548	-1.91058	0.019957	1.52229	1.21158	3.07879	1.6546	1.85712	0.159252	2.52046	2.35633
0.177333	1.03002	-1.08392	0.68501	-1.03755	-1.79503	-0.26775	1.5048	1.28075	3.25534	1.0133	1.26395	-1.15858	0.716408	2.3394
0.178	1.32873	-1.25557	0.339747	-1.19022	-1.32294	2.97365	0.912107	-1.05339	2.72917	0.978777	0.736645	0.341379	0.799606	2.60799
0.178667	0.571687	-1.34169	3.07278	-0.25707	-1.7249	4.18683	1.72666	0.527693	4.00064	1.7002	0.206853	1.48822	0.298445	2.40912
0.179333	1.1346	-0.95416	1.70292	-1.15412	-1.5885	3.83671	1.88044	-0.33016	3.09217	0.536247	-0.25537	-0.14787	1.31175	0.366077
0.18	0.490877	-1.23537	2.12071	-1.15852	-1.08499	1.27928	2.10385	-0.6587	3.17757	-0.40334	1.77127	1.09684	2.14633	0.170597
0.180667	1.64429	-1.42699	-0.55274	-1.62808	-0.50026	2.69373	1.60713	0.868289	1.8954	0.025013	1.2843	-0.60118	2.26331	1.38404
0.181333	1.85478	-1.48025	2.30145	-1.08414	-0.93871	2.66163	3.0169	2.1618	1.01984	-0.06024	2.04188	-0.87237	2.06697	-1.27779
0.182	1.20346	-1.16173	2.38671	-0.62748	-0.92683	0.731501	1.64477	1.33651	0.227079	-0.3906	2.37339	-0.09302	4.74295	2.95494
0.182667	0.497165	-0.74158	3.59087	0.112849	0.13718	0.836728	2.91129	0.71051	-1.18592	-0.24441	1.81318	-0.66044	2.02171	0.547554
0.183333	0.962426	-0.79264	2.23786	0.228518	0.963951	-0.07909	1.81167	0.355422	-1.02135	-0.2321	0.546217	0.153398	1.33397	5.31709
0.184	-0.17212	-1.23078	1.33591	0.267438	1.26879	1.58672	2.17146	0.759436	-0.48388	-0.10122	1.71444	0.617443	1.07703	2.97924
0.184667	0.303674	-0.84249	1.70308	0.903094	1.46218	-0.59167	2.65644	0.858948	0.295509	-0.64346	2.2566	-0.76999	1.01819	4.46081
0.185333	0.255958	-0.93245	0.791863	0.966898	0.866445	0.285596	2.29068	1.58109	-0.09768	-0.40027	1.7946	-1.03196	-2.0869	3.87717
0.186	0.231385	-1.00051	2.07612	0.540215	0.2667	1.65836	1.32329	1.56022	0.04123	0.815093	1.52579	-1.89942	-0.46709	2.81748
0.186667	0.658372	-1.45893	3.8541	0.805087	0.718083	0.221704	1.52915	2.32454	-0.57297	-0.13567	2.26201	-1.18695	-1.4532	3.04934
0.187333	0.662296	-0.94973	1.07499	0.348583	0.844581	1.36802	1.45404	2.63528	-0.42651	0.393555	2.2055	-2.03822	1.30466	-0.34743
0.188	0.931405	-1.42254	2.38043	0.863182	0.259149	1.2521	0.528589	0.917233	0.052165	-0.17778	1.56228	-2.10153	0.278313	4.62707
0.188667	-0.07905	-1.10052	1.7966	-0.16241	-0.52381	1.93603	1.1182	1.98594	0.327039	-0.21647	0.160061	0.190714	2.18295	4.58781
0.189333	-0.10908	-2.24305	1.98666	-0.06507	1.02538	1.38756	1.51711	0.601219	2.09394	-0.88838	2.29573	-0.05194	1.31989	1.64627
0.19	0.186289	-0.74894	0.867978	0.325175	0.397571	1.28371	1.70835	-0.26845	0.47527	0.21046	1.00387	-1.00192	0.837151	3.52209
0.190667	-0.06155	-1.27186	1.2147	0.082932	-0.90391	1.11116	0.040674	2.1993	1.46449	1.2576	-0.26506	-1.71783	1.24773	3.08366
0.191333	0.098024	-0.7514	2.55351	0.323754	-0.65392	-1.78306	1.76266	2.04245	2.32733	2.32477	1.507	-0.64794	1.22181	4.6109
0.192	0.094932	-1.7138	0.601032	0.454213	-0.01674	-1.10571	1.56397	0.095935	0.104881	1.97687	0.360635	-0.72959	1.28067	2.32803
0.192667	-1.14307	-0.29061	1.99223	-0.99314	0.595916	-0.31751	2.14178	0.702667	-1.68331	1.5942	2.70335	-0.89775	1.03756	3.09434
0.193333	-0.5881	-0.87903	1.10024	-0.85972	-0.17015	-1.99259	2.25804	1.70569	-1.74746	0.611854	1.95221	-0.03226	-0.20993	0.510703
0.194	-0.30636	-1.8736	1.47718	-2.03184	-0.99049	-0.20356	2.1328	3.03234	-2.24349	2.24956	0.010544	-0.7691	1.05564	-0.45535
0.194667	-0.00208	-1.15277	1.83661	-1.30145	-0.8955	-0.2667	1.22362	2.03342	-1.92991	0.832022	1.59563	-0.1305	0.839408	0.617769
0.195333	0.122755	-1.45522	-0.7955	-0.24308	-0.49702	-1.43405	1.58911	1.77009	-2.49394	0.899175	1.9436	-0.64093	2.5438	-1.8558
0.196	0.001659	-1.35488	1.29504	-0.36491	-1.10061	-0.63139	1.84488	0.632903	-2.39509	2.13507	2.79145	-0.62098	3.30677	-0.98483
0.196667	-0.43447	-1.56302	2.04033	-1.06577	-1.06839	1.10654	1.83732	1.8796	-3.40806	-1.17813	1.02674	-0.09525	4.12378	-1.7178
0.197333	-0.30168	-1.10588	2.19285	-1.55725	-0.16616	0.369721	1.42343	1.71324	-2.09346	-0.036	2.03374	-1.25199	2.57832	0.57598
0.198	-0.12007	-2.40081	1.01613	-0.99979	-0.70007	-0.45676	1.6602	1.15588	-3.0263	1.80013	2.13024	0.15578	3.03465	-0.36106
0.198667	-0.34886	-0.7194	0.784811	-1.12535	0.107824	0.262171	1.66712	2.7057	-2.849	-0.01538	2.11176	0.038427	0.889377	4.1352
0.199333	0.401968	-0.62058	-1.91528	-1.41711	0.614251	0.774011	0.667524	2.09965	-3.01658	0.863157	0.94148	-1.06238	2.2164	1.15482
0.2	-0.94046	-0.92793	0.850133	-2.12679	-0.04883	0.183102	0.628488	1.79684	-3.60287	0.303696	2.4034	-0.42352	2.18065	-0.27787
0.200667	-0.57152	-0.87114	-1.89928	-1.79869	0.247225	1.24608	0.585415	0.420299	-4.47851	-0.01675	0.966237	0.341812	3.1344	-0.45373
0.201333	-0.85995	-0.44994	-0.402	-1.75292	-0.20148	1.64095	1.30004	-0.05856	-3.85979	0.764633	0.903633	-0.21913	1.87488	-0.47783
0.202	-0.0873	-1.54085	-0.61111	-1.24865	-0.08563	1.42531	1.09208	-1.78661	-4.76052	0.167835	2.01282	1.06833	5.62101	0.528571
0.202667	-1.04005	-0.79755	-1.08058	-2.0281	-0.28084	0.157917	1.81024	-0.11901	-4.32391	2.38348	0.687927	-0.15812	5.37725	1.86966
0.203333	0.004065	-1.77312	-0.38379	-1.57325	-0.72077	-0.64914	1.98162	-1.32403	-5.22602	1.89414	1.03169	-0.71	7.13483	4.55313
0.204	-0.43096	-1.6373	-0.38454	-1.88684	-1.38406	-0.85211	1.84022	-0.42059	-3.72969	0.466122	-0.33453	0.490836	6.42062	1.89489
0.204667	0.540788	-0.24355	-0.09607	-2.01002	-1.4651	-0.08449	1.82394	-1.15154	-4.07557	0.455132	1.79283	0.04684	8.03566	3.11051
0.205333	0.428469	-1.86308	0.251157	-2.40064	-1.16003	-0.87249	0.849137	1.08429	-2.96236	0.650872	1.22159	1.25895	6.5992	2.48997
0.206	-0.40624	-0.81934	1.85944	-2.45276	-1.20368	0.667269	1.46798	0.057995	-3.69435	0.852782	1.5514	-1.18878	8.95113	3.79509
0.206667	-0.56004	-1.32127	-1.57767	-2.23802	-0.96852	0.115559	0.896983	0.915776	-1.27468	1.60368	0.730818	-0.2934	6.90805	2.68326
0.207333	0.158221	-1.04723	-0.44798	-2.62525	-1.34374	1.67757	0.27227	-2.37181	-1.19665	0.998974	1.74296	1.87657	6.41811	0.330608
0.208	0.688135	-0.50502	0.34871	-2.80171	-1.77732	-0.04918	0.962483	-1.5874	1.31436	1.51456	1.53388	0.12181	6.89737	-0.23882
0.208667	0.606959	-0.83065	0.630896	-2.526	-1.2509	-0.01729	-0.12143	-0.96133	0.989458	0.32689	1.99292	-1.9177	8.30375	1.38445
0.209333	0.78577	-0.89414	0.173166	-1.94711	-2.24541	0.52238	0.759863	-0.34053	2.6668	0.642009	0.886085	0.352727	8.80902	-1.40784
0.21	0.854162	-0.51571	2.11211	-2.11352	-3.02663	-0.74516	1.0515	-0.58151	2.46015	0.319737	-0.34266	-1.7052	6.41867	-0.82963
0.210667	0.35336	-0.52776	-0.51638	-1.50692	-2.27654	-0.72099	0.809478	-0.90326	1.63581	2.15089	1.76257	0.080251	1.77061	-0.47828
0.211333	0.330622	-0.77585	0.852243	-0.86392	-2.17451	-0.8255	2.63111	-2.45324	2.62862	0.780593	1.96377	-0.959	5.75742	-0.83811
0.212	0.001147	-1.01701	-0.74347	-2.51496	-2.86455	-0.46222	0.994287	-1.57087	2.12786	1.59525	2.04377	-0.11933	5.53582	0.287587
0.212667	0.267524	-1.54223	0.339749	-1.52943	-0.39296	-1.01789	1.04346	-2.41988	0.89677	1.25119	1.36285	0.392363	4.93284	-1.18884
0.213333	-0.00965	-1.49574	1.08813	-1.63937	-0.57537	-0.99269	-0.2496	-1.3957	0.578646	2.00742	0.808449	-0.98894	3.96571	-0.47438
0.214	-0.2016	-0.73806	-0.24147	-0.64343	-0.84948	-2.40458	0.696301	0.195724	-0.95829	1.43281	1.44013	-1.38072	4.20417	0.502833
0.214667	0.312453	-0.69072	-1.39361	-0.3826	0.290246	-0.87355	1.39204	-1.11904	-0.77883	1.86631	2.15246	-2.1523	4.70185	0.62795
0.215333	0.434679	-1.06769	0.680099	-0.00011	-0.26745	-1.33626	0.190476	-2.00188	-1.4075	1.60354	1.88291	-1.7807	4.62137	2.58581
0.216	-0.62651	-0.78559	0.33251	-0.91467	0.463236	-1.70389	1.73037	0.067068	0.406579	3.35134	0.947024	-1.53439	4.03563	0.948891
0.216667	0.099829	-0.00613	0.683039	-0.0273	0.094771	-2.23957	2.02081	-2.47533	0.359696	3.57772	1.86094	-1.28699	3.49405	5.64541
0.217333	-0.18627	-0.39447	-1.1577	-1.16285	-0.7753	-0.10535	1.51734	-2.60636	1.60326	3.40089	0.414913	0.189152	4.20078	3.22482
0.218	-0.40873	0.048429	0.642881	-1.14871	0.158468	-0.30873	2.33818	-1.19652	1.17027	3.78537	1.78297	-0.90339	5.47201	2.86589
0.218667	-0.7453	-0.63895	-0.04374	-0.30046	-1.00887	-0.2046	1.70514	-2.67608	0.807665	3.10293	1.71765	-0.80797	5.8616	1.14273
0.219333	0.751837	-1.15917	0.229365	0.149048	-1.29804	0.973014	0.679494	-0.66613	0.204138	3.18255	1.33223	-0.02502	5.01566	2.22809
0.22	-0.02028	0.007546	2.96547	-0.53285	-1.67588	-1.67463	1.43783	-0.60803	-0.07114	4.87848	1.57529	0.116333	6.25256	3.08216
0.220667	0.625836	-0.45917	2.08991	0.844821	-1.23127	-2.35411	1.57103	-0.04583	0.547986	1.99893	1.06591	0.116736	5.05404	3.12267
0.221333	1.35683	-0.36199	0.392084	0.071177	-0.57176	-0.98381	1.58686	-1.43826	0.19716	2.78337	0.320249	1.00227	3.84805	2.86008
0.222	-0.09269	0.21094	0.416378	-0.06476	-0.74309	-1.82591	1.6962	-1.41053	-1.4919	1.60401	1.68906	-1.05958	3.1337	3.0211
0.222667	0.779011	-0.42381	0.696707	-0.40192	-0.56013	-1.58484	1.14805	-1.969	-1.34142	2.95657	0.723191	0.360202	2.26703	1.58085
0.223333	1.56882	-0.08351	0.626015	-0.02471	-1.25766	-0.55284	1.8931	-0.71021	-1.20509	5.11657	2.18908	0.344895	0.625045	1.19701
0.224	0.657392	-0.9737	-0.09516	-0.77476	-0.41669	-0.87835	1.01457	-1.64391	0.404648	1.62221	0.465524	-0.42221	1.72387	-2.28041
0.224667	0.887624	0.017437	0.160374	-0.14846	-1.36154	-0.86156	1.44855	-2.22397	-0.9774	2.46634	0.835588	-0.62123	0.848586	-1.69713
0.225333	0.818459	-0.29526	0.440493	-0.38806	-0.04361	-1.20066	1.70468	-3.85499	1.79024	2.80062	0.949855	-0.47531	0.690395	-3.1643
0.226	0.590421	-0.13728	0.191164	-0.112	-0.27503	-0.00307	2.35126	-0.57979	-0.85622	1.25829	-0.32327	-0.30066	0.053541	-0.07936
0.226667	2.14979	0.236246	1.4695	-0.04961	-0.81189	-0.42579	1.52144	-0.94698	0.946053	-0.17414	1.14245	-0.74575	1.49109	1.23178
0.227333	2.33419	0.197861	0.282684	-0.03121	-0.73573	0.401856	1.52543	0.095631	2.0481	0.438271	-0.47185	-1.65543	0.792791	2.08523
0.228	2.25079	0.736959	-1.731	0.099766	-1.1515	-0.57296	1.39634	0.498858	1.03261	2.20922	0.62891	0.014708	0.663264	2.90116
0.228667	1.89855	-0.16119	-2.11327	0.366348	-1.28264	-0.84076	1.96861	1.09038	-0.21841	0.322386	0.333242	0.540537	-0.12574	2.76912
0.229333	0.360187	-0.58785	-1.41	-0.37587	-0.40992	-0.55052	0.582284	0.812286	-1.75664	0.113946	0.339306	-0.5253	0.799296	4.29322
0.23	1.01241	-0.24688	-1.49188	-1.10727	-0.98699	-0.49913	1.18819	1.04477	-1.08019	1.79213	1.21009	-0.40664	0.439208	2.50886
0.230667	0.801791	-0.18915	0.470137	-0.89449	-1.66916	1.16178	0.506919	2.21819	-0.27142	1.85695	0.403925	-0.69919	0.379118	2.31388
0.231333	-0.63372	-1.38373	-0.75766	-0.07769	-1.78873	0.715093	0.725622	2.54233	1.58042	0.512579	1.13331	-1.34857	1.44612	2.04133
0.232	0.016164	-0.48618	0.036705	0.78254	-1.04859	1.61891	-0.22857	2.252	1.03922	-1.26539	-0.16015	0.510377	1.96595	2.53472
0.232667	-0.06468	0.496262	-2.10894	0.369421	-2.172	1.00349	0.683557	1.52196	0.930948	0.122302	-0.93728	-0.18267	2.62129	3.07169
0.233333	-0.24365	-0.16953	-1.19974	-0.24955	-1.48431	-0.16203	0.596692	1.90684	1.33123	-2.57905	0.036394	-0.79914	1.85091	2.29626
0.234	-0.7567	-1.11331	-2.25166	0.002769	-1.87277	-1.10399	-0.23058	0.656732	0.012717	-0.49083	1.26233	-0.4896	1.5791	0.759416
0.234667	-0.29776	-1.94774	-1.72607	1.19985	-1.24666	-0.72155	-0.27538	1.23946	1.0714	-0.43108	-0.50715	0.514793	0.359434	-2.01713
0.235333	-0.17875	-0.96888	-0.34197	1.18276	-0.88217	-2.57272	0.240717	0.441997	2.09228	0.166993	-0.22409	-0.69179	-0.24358	-1.0847
0.236	-0.3126	-0.35957	-2.01774	0.441943	-0.66809	0.736039	0.030682	0.889639	2.1233	-0.53098	0.926506	0.92296	1.77873	-1.96549
0.236667	0.540472	-0.01085	-1.20132	-0.09545	-0.55422	0.581948	0.708007	1.22508	1.94405	1.03326	-0.72703	-1.73801	-1.06112	-1.92392
0.237333	1.41558	-0.53115	-0.57882	0.07278	-0.14251	0.102077	1.19341	-0.51883	2.51137	-2.03167	-1.20188	-1.60605	-2.45032	-0.80768
0.238	1.4884	-0.84733	-0.78931	-0.46188	0.444021	-0.11343	1.57167	-0.08176	3.22377	-0.56782	-1.64793	0.290799	-1.58931	-1.33539
0.238667	1.5629	-0.40116	0.109019	-0.09716	-0.23356	-0.43341	1.48939	0.121817	2.60258	-0.70475	-0.77803	-0.94776	-2.10915	-0.29549
0.239333	1.428	0.688367	1.65596	0.114319	-0.17012	-1.95751	1.82476	1.78123	3.67792	0.803195	-0.12051	-1.31224	-2.27646	0.634547
0.24	0.240271	0.315228	0.432992	0.254086	1.38627	-0.06711	2.54351	-0.05643	5.47053	0.186077	0.346794	-0.25679	-2.56699	0.08604
0.240667	1.20512	-0.56797	1.21785	-0.5418	-0.27158	-0.00483	1.06454	1.04365	3.96357	1.10279	1.07028	-0.28915	-1.86193	0.139176
0.241333	1.08904	0.379129	0.973375	0.82545	-0.68801	0.711091	0.995317	3.62884	3.61788	-0.51803	0.439442	0.030444	-1.16897	-0.92416
0.242	0.858448	-0.60365	-0.29862	0.33789	-0.74319	-0.29533	0.669901	2.77539	1.86678	0.718256	1.69493	-1.04833	-1.65695	-1.70053
0.242667	1.03544	-0.59637	0.47514	0.691935	-0.20691	1.48979	0.674504	3.32837	-0.12403	0.505916	1.25434	-0.02604	-2.76157	-1.56231
0.243333	-0.34597	-0.87501	2.11702	1.28308	-0.62108	-0.30998	0.858535	2.52221	0.028513	1.05349	1.1199	-0.95555	-1.649	-0.29468
0.244	-0.62763	-0.55341	-0.89777	-0.63099	-0.99375	0.14124	-0.21299	2.21741	-0.4575	-0.21076	1.34454	0.950427	-1.35741	0.082542
0.244667	-0.25993	-0.47365	0.20493	-0.75981	-0.2726	0.026124	0.610319	1.20364	0.098036	0.46441	1.44805	-1.06255	-0.05954	0.149491
0.245333	1.07543	-0.49338	-1.85557	0.240376	0.440523	-0.92764	0.963934	2.10087	-0.48955	-0.30669	1.14631	0.339012	-0.54007	-0.15897
0.246	0.411941	-0.04623	1.94265	-1.25636	-0.06751	-1.43592	0.988619	3.39294	1.32134	-0.25721	0.685232	0.273219	0.292641	-0.8612
0.246667	0.941883	0.372192	-0.69633	-0.89719	0.644839	-0.3128	0.2458	1.93678	2.03466	1.28383	1.35897	0.222218	-0.06064	0.366217
0.247333	-0.33194	-0.29057	0.230705	-1.20493	1.02145	-1.52992	1.20785	1.04751	2.99376	-1.45972	2.12423	0.600757	1.231	1.50667
0.248	-1.12041	1.11777	-0.20265	0.594238	1.1105	-4.18561	1.70831	2.62637	3.08697	-1.14104	1.142	0.607449	1.8137	0.483377
0.248667	0.175609	-1.01249	-0.31005	-0.54307	1.40897	-3.52127	0.982325	3.26318	2.76721	-0.48607	1.13169	-0.90765	2.98382	1.27395
0.249333	0.516217	-0.32991	0.651682	0.114001	1.23671	-3.01842	0.16182	2.21983	4.19608	-0.48463	1.81417	0.11694	1.63147	-0.96121
0.25	-0.12315	-0.21688	2.56045	-0.20629	1.21127	-3.60555	0.597992	2.02572	5.28969	2.82324	1.6572	0.978161	2.35046	1.28987
0.250667	-0.47363	-0.87612	2.71319	-1.16799	1.70872	-1.5388	-0.47655	2.76841	5.99293	-0.04454	1.98094	-0.27317	2.88815	-0.89764
0.251333	0.095376	-0.38887	1.36647	-0.17004	1.91542	-2.13188	0.326869	2.71529	5.25349	1.98644	2.23655	-0.88919	1.98218	-1.06318
0.252	-0.56964	-0.16278	0.555939	-1.50242	1.59387	-2.27966	-0.05407	1.69098	6.24711	3.12594	2.07365	-1.4222	1.48428	1.27685
0.252667	-0.80845	-1.18249	1.26873	-1.98912	1.75951	-2.28978	0.421938	0.083855	4.92447	1.11907	3.13683	0.158482	0.613958	3.13168
0.253333	0.336707	-0.90147	3.72702	-1.96793	1.87484	-0.07231	0.265111	-0.55275	5.95945	-0.34162	1.32765	-0.88609	-0.136	5.16987
0.254	-0.44399	0.435419	1.66224	-1.46996	2.35796	1.15204	0.920135	0.444209	6.54056	0.663929	1.40408	-0.39602	0.742636	8.0015
0.254667	0.246613	-0.96291	3.81107	-1.21627	1.58724	0.400294	0.592822	0.877302	7.21415	-0.97111	1.92267	-1.77898	1.27531	2.87969
0.255333	-0.43822	-0.53842	1.87669	-1.4368	-0.09414	-1.31069	0.243252	-0.58801	6.82637	-0.30498	2.75669	-0.88577	3.02377	1.00507
0.256	0.168728	-1.0135	1.59519	-0.97917	0.391803	0.441642	0.86128	-0.72189	6.7951	0.244614	0.915705	-0.92354	5.10167	-1.04571
0.256667	-0.31392	-1.08401	0.280341	-1.56644	1.11015	-1.04148	1.70204	0.037977	6.90249	1.98961	0.143086	-0.37154	4.04129	-1.13113
0.257333	-0.37118	-0.91424	0.794519	-2.25328	0.98502	-0.70207	0.938489	0.178753	8.34003	0.587065	1.17998	-0.53484	4.82947	-0.38343
0.258	0.406953	-0.87025	-1.02742	-1.06522	1.16843	-2.35638	0.580639	-0.60165	8.22229	0.447224	2.63569	0.466257	5.98065	-0.43198
0.258667	0.042855	0.230194	0.298957	-0.88493	1.47371	0.118637	0.342814	-1.25651	9.20432	1.62962	2.31839	-0.83589	3.22881	-0.04708
0.259333	0.159837	-1.69539	-0.81006	-1.20928	0.687064	-0.3352	-0.46995	-2.01892	8.43658	3.73665	1.40437	-0.71229	1.40494	0.433727
0.26	0.223127	-0.4034	-1.25058	-2.13531	0.819239	-0.00946	0.508242	-2.75056	6.29683	3.60791	2.30272	-0.30551	0.707971	1.41834
0.260667	-0.08876	-0.85693	0.183132	-2.07307	-0.28771	-0.06726	-0.53324	-2.54857	3.00068	1.753	1.69503	-1.8426	1.11008	0.785694
0.261333	-0.84356	-0.82738	-0.27548	-2.93164	-0.06862	-1.21283	0.29014	-2.06756	2.04703	1.27329	0.240801	-0.0589	1.96351	-0.58117
0.262	-0.49989	-0.78831	-1.0277	-2.05306	0.140866	-1.95024	0.423793	-2.67016	1.52371	1.97396	1.8419	1.84157	3.16571	2.69719
0.262667	-0.67331	-1.03786	0.378201	-0.82544	0.580555	-0.71207	0.537555	-2.56647	2.34994	0.928826	0.011095	-0.28186	1.99282	3.02776
0.263333	-0.55309	-1.26058	1.1004	-0.24562	0.203138	0.110012	0.196514	-3.42865	2.98196	-0.17113	1.14513	-0.18259	1.29366	5.28138
0.264	-0.38347	-0.53708	-0.56581	-0.60314	0.411408	-0.12153	0.84135	-2.14495	2.13168	1.62677	1.55005	-0.73247	0.693449	2.83386
0.264667	0.578615	-0.66962	0.792591	-0.74517	1.82808	0.621507	0.894115	-0.45738	2.87465	1.92045	1.11371	-0.66743	0.664106	2.58469
0.265333	-0.56912	-0.47211	-0.10681	-0.65121	0.884516	-0.2643	1.16125	1.28677	2.08049	1.56305	-0.15521	-0.58167	0.78229	0.81604
0.266	-0.94475	-0.45302	1.27055	-0.8975	-0.31106	-0.54812	0.260345	0.054582	2.43052	1.55945	2.08124	0.350606	2.39525	0.515215
0.266667	-0.85644	-1.20002	2.4051	-1.20549	-0.80607	-0.12743	1.10931	1.61925	2.16228	0.999549	-0.53754	1.47514	5.19936	-0.61402
0.267333	-0.30321	-0.37351	-2.15518	-0.78267	-1.32307	0.478701	1.55142	2.62257	1.16715	1.77714	0.354564	1.30922	6.84188	-1.26597
0.268	0.347812	-0.8517	1.608	-1.23083	-1.14883	-1.11984	0.122341	1.69167	3.54802	0.689824	0.614975	-0.6387	7.40822	-2.52231
0.268667	-0.07755	-0.55163	0.686816	-1.32599	-0.82013	-0.09134	-1.08975	1.69148	2.95232	1.51352	1.37045	0.019934	7.87935	-0.8873
0.269333	0.138075	-0.84303	-0.59285	-0.73898	0.716076	-1.89251	-0.04544	1.52906	2.44721	1.88155	0.605523	0.687335	8.67837	-0.80068
0.27	0.172745	-1.25717	0.334964	-0.74603	-1.14569	0.157671	-0.00677	2.1912	2.34451	-0.27836	0.318056	-0.38193	8.04724	-0.35478
0.270667	-1.1538	-0.95338	-0.85353	-0.32444	1.43371	-1.14369	0.859428	1.4016	1.99276	1.71434	0.324378	-1.08856	6.97317	0.24537
0.271333	-0.18298	-1.21071	-0.46494	-1.62849	1.82402	-1.23565	0.347522	1.84526	2.76856	2.01232	0.778947	0.204238	6.2163	-0.62776
0.272	-0.25355	-1.8721	0.240915	-1.38611	3.08311	0.100879	1.15287	2.30796	2.60214	0.682279	-0.00627	0.498353	5.19653	-1.97532
0.272667	0.045331	-1.08231	1.55426	-2.29654	1.87951	-0.02761	1.83425	2.02887	1.99446	0.267262	1.29069	0.135938	2.3519	-1.11539
0.273333	-0.39555	-1.49398	0.153995	-1.10651	1.27549	-0.38565	1.71313	2.31527	1.42705	1.58279	-0.68766	0.444518	1.57772	-2.51953
0.274	-0.96471	-0.75215	0.928115	-1.19894	0.990583	-0.5084	0.646959	2.37155	3.50889	1.03921	0.224207	-0.45832	-1.21527	0.642642
0.274667	-0.80668	-0.71906	-0.57447	-1.48638	0.640312	1.17644	1.74219	1.86568	1.06697	1.33962	0.568269	0.443857	-1.9206	-1.44784
0.275333	-0.34507	-0.69224	0.578423	-1.11809	0.543575	1.20387	1.19207	2.98876	3.22693	0.267324	-0.1728	0.507331	-4.07195	0.267871
0.276	-0.67242	-0.47378	0.858318	-0.86837	-0.35317	-0.4779	0.153884	1.64131	1.66867	0.669093	0.292103	-0.49577	-3.22293	-0.67267
0.276667	0.406606	-0.60674	1.5755	-0.91982	-0.91483	-0.05999	0.860148	0.199858	4.23836	1.62001	1.2226	0.148464	-2.40156	-1.23498
0.277333	-0.82177	-0.13464	0.000554	-1.02285	-0.44494	1.00601	0.941179	-0.06348	4.33263	1.08146	1.9558	0.583019	-1.8417	0.900849
0.278	-0.04426	-0.22942	1.06002	-0.8734	0.232316	-1.04142	0.265979	0.376914	2.51453	1.75837	0.060925	-0.72243	-2.95609	-0.00229
0.278667	0.532745	-1.32227	-0.08582	-0.70489	-0.75558	-0.80356	1.15829	-0.49678	3.7173	-0.78739	1.4464	0.627426	-2.52638	2.8357
0.279333	0.516827	-1.13122	1.26582	-0.4164	0.764236	-0.5418	1.24212	0.877075	1.53771	-1.00095	1.97819	-0.83144	-2.61295	5.95751
0.28	0.518001	-0.87395	1.43271	0.058786	0.540242	-2.01014	0.4705	0.62418	-1.50551	0.638801	0.614097	0.229525	-3.17042	5.36912
0.280667	-0.96633	-0.77612	1.30798	-1.50928	-0.61347	-0.74594	1.00595	2.27561	-1.67844	-0.58766	1.64476	1.28537	-2.90952	5.3156
0.281333	-0.89158	-1.32426	1.63575	-0.5844	-1.26336	-0.90108	1.83874	1.77251	-1.38271	-0.44203	1.78992	0.366595	-3.67484	3.17246
0.282	-0.65232	-1.29427	3.22098	-1.55451	-0.48245	-1.17011	1.45951	1.9945	-0.70686	0.678845	1.57437	0.442361	-3.26953	3.65932
0.282667	-0.67889	-0.89472	0.818889	-2.46185	-1.0068	-1.05147	1.1567	1.61646	0.025141	0.769574	0.915745	-0.36502	-4.0807	1.09524
0.283333	0.335216	-1.55636	1.49819	-2.02736	-0.47903	1.07218	0.710205	1.8743	-0.09976	2.02837	1.57357	0.321487	-3.96653	0.600074
0.284	-0.89893	-0.5791	0.063924	-1.81153	-0.63412	0.674337	1.20748	1.24884	0.605423	0.479051	1.01866	-0.55768	-3.29399	0.534936
0.284667	0.610135	-1.84794	2.44759	-1.06916	-0.70215	0.22573	0.579551	0.797851	-0.35911	1.18591	1.29865	-1.00491	-2.64482	0.568689
0.285333	-0.15435	0.116673	-0.58232	-0.18419	0.003199	-1.22076	0.165901	0.767851	0.422622	1.86762	1.18894	-0.23122	-2.74879	-0.45681
0.286	1.00297	-1.39377	-1.25812	-0.36725	-0.537	-0.29446	1.33179	0.984833	0.048773	1.3846	0.627235	-1.57397	-2.52074	0.075987
0.286667	0.400294	-0.78832	-1.03425	0.78437	-0.35744	-1.39837	0.575554	0.60809	-1.44953	3.03902	-0.12125	-1.23194	-2.31461	-1.56581
0.287333	0.303198	-0.54288	-0.99863	0.329597	-1.47096	-0.93848	0.152237	-1.61423	-0.05629	2.21489	0.624109	0.312234	-3.10335	-2.00763
0.288	-0.64551	-0.46666	-2.01407	-0.13277	-0.75421	-0.05312	1.16278	-1.41961	-1.79658	2.91132	0.784724	-1.25506	-1.99926	-2.91002
0.288667	-0.48905	-1.99393	-1.56828	-2.50347	-0.83845	-0.67662	0.107979	-1.65396	-2.41155	-0.12851	-0.79412	0.219062	-2.70852	-1.13241
0.289333	-0.50103	-1.16148	-0.32079	-1.85305	-0.77345	-1.14759	0.1396	-1.62799	-2.58145	1.50944	0.683193	-1.00248	-2.73477	-1.10323
0.29	-0.31323	-1.56157	-0.54785	-1.04028	-0.79186	-0.60769	0.136908	-1.08535	-1.93318	2.74753	-0.49371	0.579007	-2.92727	1.05646
0.290667	-0.34219	-0.56115	-0.12191	-0.22566	-2.24344	0.207141	0.831608	-3.04541	-2.14433	1.9164	1.55111	-0.77365	-2.8188	-0.04686
0.291333	0.284047	-0.98613	-0.36458	0.563097	-1.82875	2.43874	0.677029	-2.05512	-2.06294	1.22923	-0.09815	-1.40643	-3.29955	-0.05939
0.292	-0.6235	-1.09149	-0.23208	-0.54415	-2.31645	0.831667	0.010444	-0.74335	-0.15266	2.23699	1.62949	-0.35891	-2.01567	-1.1645
0.292667	-0.17108	-1.00563	-0.03448	-0.65815	-2.11122	-1.56349	0.634808	-1.00402	-0.43019	2.2117	-0.71068	1.31282	-2.81672	-0.12535
0.293333	-0.60122	-0.50118	-0.99538	-0.70817	-1.91966	-1.162	0.680216	0.55513	-0.12154	0.077952	1.73041	-0.36332	-2.80486	-2.70156
0.294	0.154433	-0.63638	0.739752	-0.69012	-1.94453	-0.24146	0.907523	-1.05392	-0.65578	-0.12489	1.36516	1.31511	-3.08985	-0.90576
0.294667	-0.72485	-0.37073	-0.094	-0.08638	-3.70147	-0.55476	0.426563	-0.33578	-2.13978	-0.94422	0.145276	0.210757	-1.35417	-1.95758
0.295333	-1.26985	0.327953	0.8263	-1.57716	-3.27615	0.601977	0.283695	-0.30541	-2.21627	-1.26336	0.415808	-0.97591	-3.4302	-2.52008
0.296	-0.58351	-1.32411	0.408575	-0.39292	-2.3525	0.002418	0.354386	0.129838	-3.02246	-0.66895	0.00199	0.619982	-2.67977	2.3061
0.296667	-0.30513	-1.77658	-1.38325	-0.63166	-2.11298	-0.07784	-0.103	1.40065	-3.85531	0.082549	0.578654	0.652567	-4.0881	4.44645
0.297333	0.074429	-0.7841	-0.43467	0.253979	-1.75071	0.661393	0.301734	0.792629	-3.6678	-0.23729	1.4067	1.09637	-2.37785	-0.06125
0.298	-0.38196	-1.73626	-2.85465	0.335502	-1.91904	-0.63713	0.684382	0.918065	-3.99053	0.801773	0.082806	0.996116	-3.93814	-2.44882
0.298667	-0.26205	-0.86263	0.609774	-0.47381	-1.03109	0.931935	-0.13877	1.01403	-3.98034	-0.24808	1.11929	0.500346	-4.25533	-2.21254
0.299333	0.145577	0.462144	0.0798	-0.42442	0.352761	1.81794	-0.37288	1.14355	-4.60202	-0.03216	0.872571	-0.45049	-4.05671	-2.04251
0.3	0.944584	-0.59515	-0.62527	-0.52305	-0.21978	1.4162	-0.61197	0.804266	-3.03157	1.19939	0.637062	1.72066	-2.84069	-1.78625
0.300667	0.049023	-0.70304	-0.61939	-0.49581	-0.83834	1.7035	0.843902	-0.19328	-3.55659	0.401103	0.709611	1.38413	-2.70348	-1.71282
0.301333	0.466988	-1.18041	1.04053	-1.13172	-0.74818	2.79358	-0.62266	0.4797	-4.48032	-0.31079	-0.2574	2.08427	-1.63944	-1.37925
0.302	-0.25256	-0.59611	0.794516	0.027977	-0.1812	1.61022	-0.31244	1.52142	-4.55935	0.769719	0.289936	3.30076	-1.72266	-2.26563
0.302667	0.067126	-0.56262	-1.42711	-0.24485	-0.21482	2.46551	-0.23857	1.34876	-5.17433	-0.77512	0.271266	2.72145	-0.36624	-1.99662
0.303333	-0.56117	-0.89595	-0.92756	-0.03261	-1.21838	2.37801	-0.57671	1.73667	-4.69678	-0.06425	0.110441	3.63	-1.34149	-1.71539
0.304	-0.29826	-0.33163	-1.17803	0.236157	-0.54422	2.76908	0.068992	1.1678	-3.99917	2.36716	1.78415	1.85319	-1.87613	-1.79254
0.304667	-0.33288	-1.26563	-1.97425	0.350318	-0.67364	2.60348	-1.26176	1.60046	-3.02211	1.02639	0.407782	1.72432	-2.75928	-0.45416
0.305333	0.105662	-1.191	0.092927	-0.40967	-0.77341	1.8335	-1.1451	0.851249	-3.84995	0.946228	0.644306	1.95104	-0.57919	-2.09901
0.306	0.74079	-1.11537	-0.41078	-0.31458	-0.73508	1.61457	-0.14871	1.48559	-2.78816	1.77682	1.5523	1.7153	-4.34845	-0.2516
0.306667	-0.48189	-1.4976	-0.51493	0.152309	-0.74395	1.55887	-0.93369	3.31318	-4.03765	-0.38379	0.228176	0.514173	-2.55004	-2.96962
0.307333	0.194054	-0.76462	-0.04965	-0.25834	-2.06998	0.532212	-0.32918	2.43595	-2.91748	1.75959	0.047309	0.424748	-2.47603	-1.53
0.308	-0.18671	-1.41313	-1.57143	-0.89767	-1.23198	1.24612	-1.33311	2.38763	-1.7461	1.3418	-0.48011	-0.43345	0.160574	-1.89637
0.308667	-0.90179	-1.8802	-1.15111	-0.63712	-1.61678	-1.01543	-0.80779	1.93346	-2.53702	2.57613	0.406707	0.57661	-1.75481	0.113814
0.309333	0.482045	-1.38517	-1.61328	-0.87285	-0.95961	-0.50418	-1.56893	1.56493	-2.44162	1.59516	0.669373	0.778134	-0.00479	2.99939
0.31	0.451596	-1.07621	0.721312	0.040461	0.419955	1.56664	-1.09039	3.29922	-3.33645	0.136905	-2.35936	0.266854	-2.78741	-0.4304
0.310667	-0.19333	-0.98829	0.186277	-0.13592	0.170467	-0.99675	-1.06626	3.44765	-4.74775	0.452416	1.1017	0.054771	-1.3171	1.96752
0.311333	-0.50667	-1.43645	-0.73187	-0.86251	-0.7657	2.09965	-0.41433	3.18817	-5.71641	2.0573	0.515308	-1.23488	-2.05891	-0.24928
0.312	-0.33727	-0.91622	-1.52613	-0.67628	-0.31083	1.43703	-0.24033	4.31548	-5.19288	1.85237	0.310313	-1.10254	-3.12275	-0.08632
0.312667	-0.37756	0.407859	-0.18113	0.11347	0.796169	2.04737	-0.67832	4.01792	-5.40498	1.44495	0.018053	-1.0964	-2.88455	0.367505
0.313333	0.053436	-0.31697	-1.24305	-0.06743	0.622629	1.29171	-0.46917	2.81247	-4.82851	0.260916	-2.15966	-0.69154	-2.42541	2.07407
0.314	-1.0641	-0.57777	-0.71575	-0.96268	1.23707	1.86871	-0.2209	1.99401	-5.44533	1.72898	-1.15673	-2.73038	-1.3219	3.34555
0.314667	-0.67201	-0.33914	-0.82687	-0.48106	1.6268	0.393719	0.235949	1.31696	-5.23343	1.18186	-1.13278	-0.83181	-2.17391	0.988239
0.315333	-1.27127	-0.23572	0.428324	0.476979	1.20912	0.133385	0.198878	1.96724	-4.03849	0.845111	0.248878	-0.36825	-3.46989	3.57513
0.316	-0.84306	0.134651	-0.45413	0.009176	1.86207	-0.65147	0.547615	2.84434	-2.98368	-0.64187	-1.40951	-1.46954	-4.24562	0.05251
0.316667	-0.23423	1.03239	0.462777	0.438696	1.83434	-0.59871	0.596248	2.69841	-2.47491	0.979273	-0.11579	0.647292	-4.45055	-0.21955
0.317333	-0.46481	1.15517	1.38742	-0.58322	0.968613	-0.43683	0.606581	2.61782	-1.60665	2.87722	0.209342	-0.0509	-3.84896	0.178392
0.318	-0.20526	1.97753	-0.02365	-0.02029	0.410175	0.606789	1.46249	3.52398	-1.84168	0.161662	0.768022	-0.36548	-4.68115	-0.49847
0.318667	-0.47715	1.02686	1.38845	-0.3805	-0.12203	2.50961	1.29903	3.31739	-2.86329	2.44108	0.607619	0.131892	-3.90572	-1.61183
0.319333	0.306107	-0.8851	-1.74299	-0.0249	0.091631	0.977686	0.584446	1.90882	-2.90121	1.83923	-1.03426	-1.36509	-3.19417	-0.74292
0.32	-1.27473	-0.64352	0.237595	0.175899	-0.19655	-0.13918	-0.27329	1.81619	-1.48512	1.96	0.525451	-1.28034	-2.54702	-1.62403
0.320667	0.109264	-0.74525	-0.77264	-0.48395	0.041115	-0.12136	0.404993	2.27572	-1.78257	3.05898	-0.97471	-0.75743	-2.71534	-0.6929
0.321333	-0.67062	-0.95873	0.312686	-0.60883	0.119492	-0.23548	-0.40337	1.76645	-2.19973	1.69898	-0.18834	0.393481	-3.39355	-1.01198
0.322	-0.58196	-0.70205	-2.81724	-0.99505	-0.04011	0.040306	-0.50192	2.15251	-0.8613	0.5828	0.257035	-0.52467	-2.65773	-1.23951
0.322667	-0.41235	-0.64461	1.00715	0.058323	-0.00325	-0.81737	-0.55154	1.3968	-2.8481	1.62092	0.778178	-0.04204	-1.26017	-0.79442
0.323333	-0.06009	-0.38822	-0.86188	0.743522	0.342248	0.414026	-1.49429	2.87929	-0.75749	1.88606	1.95775	1.42178	0.002622	-1.69627
0.324	-0.25379	0.842341	-0.3376	1.13758	-0.54486	1.12648	-0.70769	2.25584	-2.09891	0.661925	0.670687	-0.08987	0.174239	-2.93794
0.324667	-0.37461	-0.77577	3.35692	1.19051	-1.30715	0.88836	-0.19641	0.872767	-0.9585	-0.49749	-0.21186	-0.19402	0.006662	-3.06917
0.325333	-0.06101	-0.54542	0.87014	-0.18748	-0.87777	-0.46454	0.48202	0.495317	-0.07018	1.14054	-0.45922	-0.07144	1.22708	-3.3437
0.326	-0.91616	-1.1044	1.0967	0.678447	-0.88832	-0.34942	0.193775	0.338565	-0.43701	0.088459	-0.02689	1.77001	-0.88163	-0.5336
0.326667	-0.83398	-1.21979	3.39947	1.4881	-1.96951	0.447547	-0.37931	-0.45896	-0.91041	0.96028	-0.10423	-0.28537	0.453075	-1.5031
0.327333	-1.32632	-0.75032	-0.09612	0.755908	-2.25019	0.815528	-0.85492	-0.49716	-1.95447	0.963377	0.104345	-0.01161	0.204793	-0.58799
0.328	-1.00074	-1.29941	-0.17377	0.487059	-2.08564	0.198585	-0.96128	-0.10933	-2.93742	2.85216	-0.09933	-0.90016	2.25643	-2.27345
0.328667	-1.57334	-0.08323	0.352858	-1.60533	-2.36343	-2.57509	-0.03404	-1.32913	-2.48451	1.9612	0.115744	-0.89567	1.98681	-2.27204
0.329333	-1.05742	0.40326	0.355017	-0.00655	-2.93715	-0.57863	-1.19201	-1.89812	-2.46621	2.15968	0.334013	-0.44227	0.609726	-0.00118
0.33	-1.02676	-0.11693	1.17347	-0.17487	-2.4944	-1.72814	-0.63772	-2.09786	-2.22132	1.16471	-0.04386	0.077626	0.630034	2.54034
0.330667	-1.17192	0.021701	-0.72886	-1.11687	-2.16564	0.020076	-0.44031	-0.7445	-3.04485	-0.55491	0.192634	-0.95617	-0.46467	-1.1445
0.331333	-0.24123	-0.69468	0.495383	0.560693	-2.57103	-0.88507	0.160636	-2.07571	-3.27127	0.036358	0.217205	-1.19442	-1.06696	-0.09663
0.332	-0.38026	-0.6362	-0.45242	0.420094	-2.134	0.066096	-0.58572	-2.39569	-2.46048	-0.28194	0.281508	-0.52765	-1.70367	1.24462
0.332667	-0.0876	-0.53437	0.336793	0.901194	-2.01232	0.16042	-1.23541	-1.29896	-3.51073	-0.15158	-0.90767	0.530306	-0.44565	3.61459
0.333333	-0.96114	-0.5913	0.122009	0.244039	-0.86705	-0.22497	-0.32803	-1.5301	-2.67315	0.41941	0.478001	1.02032	-0.8577	-1.5047
0.334	-1.10181	0.395578	0.672759	0.66027	-0.90304	-1.61258	0.634406	-0.2983	-3.48382	1.34022	-0.06656	-0.32447	-1.09553	1.19779
0.334667	-0.15675	-0.12425	0.328261	-0.07219	-0.45283	-0.24788	-1.36643	-1.93311	-2.24582	0.912529	-0.98008	0.438413	-2.7687	-0.16348
0.335333	-1.35869	0.781658	-0.40665	-1.081	-0.13638	0.763323	-0.39788	-1.24571	-2.20726	-0.47441	0.576404	-0.76026	-3.13558	1.68465
0.336	-0.00441	-0.25575	1.38578	-0.96502	-0.86435	0.679802	-0.75582	-1.63225	-2.15525	-0.53094	0.645576	0.075721	-2.09986	2.42536
0.336667	-0.26404	0.990513	0.981441	-0.95718	-1.40493	1.25539	-0.05369	-1.45569	0.735281	-0.95847	0.762836	-0.70701	-2.98722	0.360417
0.337333	-0.32006	-0.12137	0.389991	-0.9649	-1.21648	1.16617	-0.89344	-1.47615	-0.06627	-0.66425	-0.15694	0.29661	-2.79477	-1.47941
0.338	-0.27746	0.010985	0.498484	1.08288	-1.25245	-0.01868	-0.8088	-1.33569	1.36824	1.19858	-0.88802	2.1932	-2.99466	2.66745
0.338667	-0.24153	0.106582	2.25606	0.899964	-1.62957	-0.59213	-0.18351	-1.11091	1.10082	-0.95757	-0.26937	1.88739	-2.5355	0.927962
0.339333	-0.28929	0.042599	-0.56373	1.8069	-0.87192	0.284492	-0.17184	-0.82915	0.176559	-0.61127	0.336736	1.43311	-2.44941	3.12664
0.34	-0.50655	0.088771	1.59901	1.39742	-0.90862	0.271439	0.689882	-0.25966	2.01755	0.613979	-0.20211	2.15539	-3.02861	0.161464
0.340667	-0.59721	0.619988	0.398001	0.421911	-0.37786	-3.08366	0.100435	0.148988	-0.01245	-0.29639	-1.50274	0.948889	-4.1552	2.03456
0.341333	-1.1154	0.50997	-0.44663	-0.65451	-0.31703	-1.72929	-0.52184	0.101257	0.517153	-0.21094	-0.54067	2.21022	-4.49091	1.48644
0.342	-1.14458	-0.07604	0.624244	1.14126	-0.91101	-0.22531	-0.14324	-0.40678	-0.05209	-0.14685	-0.02275	2.10486	-4.63364	-1.7983
0.342667	-0.61918	0.014602	-1.06632	0.025036	0.241558	-1.86122	-0.33081	-0.22505	0.004548	-1.39428	-1.09158	1.60769	-3.86275	-0.29333
0.343333	-1.21314	0.076633	0.302932	-1.06065	0.525785	-0.83613	0.216073	1.46101	1.15804	0.242573	-0.57802	2.84331	-3.58404	-0.42683
0.344	-0.50237	0.942822	1.17978	-1.01873	0.753489	-1.12922	-0.56962	1.49142	2.30726	0.442847	-0.03264	-0.12628	-3.97285	1.89673
0.344667	-1.43267	1.41499	1.33897	-0.31691	1.1072	-1.64399	0.215756	2.66296	1.69964	-0.32321	-0.14539	2.47814	-2.85701	1.1463
0.345333	-0.65793	0.541892	1.84708	0.804739	1.62492	-0.16245	0.503323	0.674476	2.63641	-2.74461	-0.76074	1.84251	-2.52184	-0.9726
0.346	-0.27102	-0.45199	1.46725	0.245874	0.55319	-0.43344	-0.46978	1.99686	1.48004	0.059536	1.40298	1.68239	-3.3587	1.80945
0.346667	-1.38737	0.726163	1.51442	1.33635	1.62132	-1.30043	0.205319	0.789973	1.57027	0.220035	-1.52569	1.2614	-2.7662	-2.26919
0.347333	-0.46139	-0.33354	-0.31046	1.15289	1.04787	-0.66767	0.817249	3.20481	2.18362	-1.16563	-0.58595	1.57568	-2.7129	-0.48469
0.348	-0.2745	0.139843	-1.20063	-0.00998	-0.79882	0.675327	-0.80443	2.09874	1.68347	-0.07182	1.29845	1.6186	-2.50109	0.779899
0.348667	-1.25955	0.803157	1.24351	0.521274	0.263928	-0.39048	-0.40263	3.97334	2.88634	0.494185	-0.91453	-0.48126	-2.89685	3.49891
0.349333	-1.10806	0.976747	-0.17738	0.915138	0.946858	-0.74046	-0.02448	4.10337	1.93026	1.10123	-0.85282	1.31641	-1.31578	1.54734
0.35	0.065357	-0.06988	0.529171	1.75217	-0.12984	-0.00251	-0.04965	1.32714	1.97919	-0.26435	-0.2376	0.659571	-1.99907	-0.77633
0.350667	-0.98867	-0.56803	1.06824	1.64791	-0.25695	0.739751	0.418797	0.71296	0.485194	-0.07084	-0.68352	1.13524	-3.04192	-2.72419
0.351333	-0.74305	-0.31638	2.60437	0.07105	-1.01578	1.49664	-0.02174	-0.03219	0.039256	0.766342	-0.39964	1.24116	-1.91362	-1.75972
0.352	-1.35166	-0.90762	-0.06318	1.20073	-0.73388	0.605618	1.45323	-0.1354	1.09051	-0.26893	-1.68208	0.655594	-2.49132	-0.95299
0.352667	-1.35422	0.201123	1.35461	0.034108	-0.5424	-0.17336	0.558832	-0.71108	0.511869	0.934989	0.528224	0.29205	-1.7638	-0.94529
0.353333	0.132584	0.011275	-1.94327	-0.27947	-2.83123	-1.46073	0.483207	-0.70486	0.484985	0.351162	-0.91393	0.612463	-2.80132	-0.47763
0.354	-0.12935	-0.3644	-2.23795	0.230385	-1.18864	-1.13764	1.19855	0.006587	0.359059	-1.08678	0.214585	0.695687	-2.37999	-1.21114
0.354667	0.386854	0.400627	-2.19543	0.137759	-0.23241	0.512815	-0.26588	-1.17448	0.848498	-0.43604	-0.83359	0.656064	-3.17124	0.053119
0.355333	-0.05882	0.867988	0.317317	0.632842	-0.2507	1.54343	0.126618	-2.40242	-0.30462	-0.52053	-1.60436	0.021248	-2.06426	-1.12703
0.356	-0.38913	-0.56501	-2.14683	-0.0698	-1.04061	0.416032	-0.20121	-1.30176	0.571296	-0.59952	-0.04371	1.18916	-2.98917	-2.70772
0.356667	0.011598	-0.28427	-1.8921	-0.53359	-1.66259	0.020588	-0.34065	-2.34195	0.237544	0.223302	0.212055	0.978331	-1.16909	-0.18825
0.357333	-0.9132	-0.51192	-1.51895	-1.65996	-1.52158	0.044669	-0.80059	-1.98581	-0.3822	-0.66347	-0.69288	-0.60478	0.585264	-0.38449
0.358	0.363497	0.294316	-0.83404	-0.83065	-2.49515	-2.59471	-0.2568	-2.04714	-1.13063	-1.34933	-0.7303	0.973391	1.88182	-0.85444
0.358667	-1.05074	-0.49812	-2.01739	-1.9655	-2.35025	-1.58471	-1.51795	-3.1954	-0.23331	-0.10913	0.4882	0.701091	3.10806	2.00005
0.359333	-0.12308	-0.11716	-1.495	-0.91228	-0.66383	1.01551	-1.62728	-2.51806	0.614199	1.42716	0.644217	0.479298	0.768875	3.53853
0.36	-0.91558	-0.70991	0.192604	-1.05208	-1.39142	0.760862	-0.8893	-1.76971	0.666389	-0.75535	-0.56853	0.861047	-0.59082	4.3674
0.360667	-0.51615	0.506753	-0.46316	-1.03494	-0.83915	-1.05564	-1.21092	-2.27281	1.3842	-0.97958	-0.06055	0.218828	-1.5818	6.03382
0.361333	-0.4724	0.166058	0.386207	-1.78665	-1.23307	-0.61246	-1.78207	-0.70468	1.3717	-0.62371	0.136738	-0.00543	-0.32254	6.31575
0.362	-0.68174	-0.16316	0.894478	-1.58079	-2.28534	0.526981	-1.20045	-1.59926	0.213256	-0.56813	-1.77505	1.01812	-2.47326	6.99751
0.362667	-0.18004	-0.41547	0.161933	-2.2181	-1.98395	1.70073	-1.07854	-1.12807	0.671479	0.800788	-0.06891	0.921696	-1.65921	2.14657
0.363333	-0.53756	0.426672	-0.23416	-1.51615	-2.5892	2.67129	-0.10596	-1.55085	1.78703	0.767689	-0.2703	1.52174	-0.6613	2.74874
0.364	-0.49876	-0.51963	-1.20076	-2.56598	-1.66615	1.94362	-0.36179	-0.35432	2.79774	-0.44854	-1.00907	1.09041	-1.23829	0.470368
0.364667	-0.94979	0.541935	-1.72811	-1.25409	-1.59796	3.41028	-1.09399	0.322028	1.75726	0.570482	-0.26165	1.84774	2.14715	1.90498
0.365333	-0.54352	0.116466	-0.53961	-1.05329	-1.50844	1.44615	-0.69456	0.724163	1.24999	-0.74151	-0.23222	-0.00539	4.84129	2.14414
0.366	-1.50049	-0.80374	-1.17996	-0.40595	-1.44302	1.98423	-0.92167	1.76754	0.388052	1.11552	0.765768	0.36699	4.02436	2.70631
0.366667	-0.24661	-0.33983	-2.11342	-0.94697	-2.09929	1.17478	-0.46482	1.09837	1.59233	1.81053	0.942832	-0.2039	2.45756	1.10917
0.367333	0.384204	-0.16115	-0.99532	-2.01279	-1.9916	3.3697	-1.45391	1.68518	1.67791	0.341833	1.49071	0.780037	2.62912	0.050027
0.368	-1.15348	-0.2579	-0.84528	-1.83629	-1.33815	2.08801	0.493061	1.07795	0.847778	0.579353	0.541792	0.708182	6.76257	-1.96814
0.368667	-0.45069	0.485606	-1.31141	-0.75557	-0.21549	-0.68965	-0.12857	0.910116	2.12739	0.060037	-0.31106	1.96332	6.86674	-1.67548
0.369333	0.641992	-0.33163	-0.91756	-1.62832	-3.44035	1.31426	0.066901	1.76728	1.4578	-1.11829	-0.67565	-1.08932	5.51292	-1.9766
0.37	0.210471	-0.6302	-0.55209	-1.98002	-2.70294	-0.07462	0.655791	1.34309	1.89121	0.195845	-0.76442	0.057946	6.60172	-1.30537
0.370667	0.025986	-0.42217	-1.09797	-2.19786	-1.7438	0.501576	1.34304	-0.15994	2.85379	-1.56202	-0.71969	1.49053	5.39921	-0.22674
0.371333	-0.85215	0.030573	-0.28859	-0.91263	-2.06942	0.524021	0.297557	0.626573	3.35037	-0.45441	0.198967	-0.35107	3.24583	1.66478
0.372	-0.19315	-0.58656	2.27694	-1.33516	-2.11534	0.163105	0.471333	-0.24631	2.65884	2.15632	-0.7205	0.84765	0.409814	2.5089
0.372667	-1.16447	-0.67182	0.94538	-0.95732	-1.84582	0.74399	0.130024	0.472365	1.18918	-0.56009	0.952024	0.902324	0.814649	1.90388
0.373333	-0.83619	0.515615	1.72239	-1.07651	-2.31442	0.710416	-0.15449	-0.28368	-0.16656	0.810131	2.00701	0.382769	-0.49737	4.41936
0.374	-0.44816	-0.56287	2.0752	-0.59867	-2.39569	0.382537	-0.24163	-0.03501	0.705919	-1.09048	0.826684	0.742919	1.94632	2.45619
0.374667	-0.23398	-1.59099	2.11103	0.692734	-2.77792	-1.17263	-0.04896	-0.77519	-2.10313	-0.76369	0.898017	1.37619	3.43674	1.85011
0.375333	-1.02412	-0.37624	-0.32598	0.113274	-2.31412	-0.54877	0.126209	-0.80382	-1.11836	-0.04111	0.820393	-0.03678	3.81782	1.58692
0.376	0.079751	-0.37052	-0.79905	0.148137	-1.28441	-0.11896	-0.28353	-0.36928	-1.76675	-0.16379	-0.13272	-1.19931	0.724406	0.896605
0.376667	-0.10334	0.059646	0.10168	0.008166	-1.72189	-0.75187	-0.66132	0.97	-2.37348	-0.2512	0.88563	-0.99194	-0.69231	3.71102
0.377333	-0.73888	0.233671	-1.14428	-0.35741	-0.42347	-0.01056	-0.61446	0.785354	-2.55955	-1.48385	-0.04206	0.275624	-1.85498	2.6168
0.378	-0.01357	0.097903	0.904607	-1.19063	0.227119	-0.22793	-0.18842	1.08036	-2.36055	-0.70006	1.3303	0.727432	-2.6664	1.89781
0.378667	-0.06938	0.019326	0.437603	-0.27854	-0.43138	0.159613	-1.44481	1.40253	-1.75124	-0.15316	-0.65106	-0.887	-2.18936	0.971491
0.379333	-0.43476	0.15723	0.078264	-0.51635	-0.69728	0.499398	0.525805	1.84043	-1.37093	-0.46993	1.00894	-0.20273	-2.4932	1.98727
0.38	-0.26647	0.75748	0.023387	0.138374	-0.16985	-0.61395	-0.02642	1.72807	-2.86335	-0.04411	-0.12149	0.053484	-2.96441	3.05811
0.380667	-0.30144	-0.24986	0.280601	-0.98921	-1.31902	0.02277	-0.83579	0.926215	-2.43927	-1.05595	0.426824	-0.75033	-3.47324	3.31026
0.381333	-0.63823	0.873014	0.391444	-0.85248	0.550429	-0.25628	-1.21944	-0.07303	-2.64589	-0.88244	-0.99187	0.278667	-2.87679	3.28391
0.382	0.416062	0.434541	-0.47043	-0.71118	0.44291	-0.83921	-1.89726	1.31496	-1.33316	-0.61108	-0.08446	0.794072	-1.80073	2.34048
0.382667	-0.46087	0.095034	-2.87012	-0.7967	0.09224	1.99094	-0.53101	0.606468	-1.00251	-0.15579	1.25142	0.595442	-3.17276	0.963916
0.383333	-0.49878	0.612561	-0.88246	-0.00748	-0.01358	0.838435	-0.77184	-0.17389	-1.27349	0.801565	0.172927	0.942121	-2.54056	2.6105
0.384	-0.2161	0.908681	-2.20305	-0.37321	0.155612	0.663557	-0.15532	-0.86983	-0.88002	-0.74936	0.763391	0.964758	-3.41537	3.19255
0.384667	-0.93696	0.191698	-1.1444	-0.04893	-0.1789	0.258984	-0.66576	-0.28761	-0.75018	-0.34104	1.99128	-0.16159	-3.74198	3.80934
0.385333	-0.80569	0.387401	-1.41098	-0.97176	0.200999	1.82284	-0.6072	-0.51536	-2.41247	-0.03536	-0.22604	-0.64443	-4.08191	3.37095
0.386	-0.69276	1.07053	-1.89444	0.078229	-0.30606	1.67167	-1.13015	-1.51993	-1.94676	0.617959	1.05776	0.47026	-4.1553	1.753
0.386667	-0.98826	0.728025	-1.00512	-0.45272	0.094779	1.46372	-0.7627	-1.29707	-1.05887	-0.96694	-0.57795	0.339684	-4.27524	2.33087
0.387333	-1.21894	0.477948	-0.72788	-0.23873	-0.55778	0.313548	-0.54775	-2.22727	0.042442	-0.66912	-1.09527	0.501487	-3.44787	2.64815
0.388	-1.59506	1.10833	-0.31448	-0.35551	-1.06624	2.05369	-0.63573	-1.63527	-0.75137	0.399482	-0.11226	-1.15283	-3.86689	-0.33864
0.388667	0.155118	0.403436	-1.55172	-0.87201	-1.28416	1.0771	-0.34493	-1.66455	-0.58919	0.448869	-0.49887	0.132553	-4.13737	-0.97107
0.389333	-0.1408	0.800855	-0.57413	-0.69827	-1.74685	2.41129	-0.03409	-2.2983	-0.68318	0.823958	-0.59007	0.515718	-3.91218	-0.29392
0.39	-0.2439	0.760438	-1.43901	-0.27435	0.407276	1.102	0.440745	-2.02338	-0.68738	-0.04341	-0.4789	-0.34555	-3.87361	0.783864
0.390667	-1.14841	0.231023	-2.72382	-0.47341	0.510833	2.01853	-0.38685	-2.38529	-0.33265	-1.82945	-0.67316	-0.00801	-3.48203	2.77456
0.391333	-0.23056	0.02305	-0.7784	-0.03186	0.493165	0.390118	-0.11341	-2.82541	-1.3164	-0.68778	0.431424	-0.42063	-3.79963	4.84652
0.392	-0.90364	0.741214	-0.08419	-0.93366	-0.00405	0.191903	-0.07829	-2.38775	-2.35131	-1.09095	0.398217	1.38599	-4.11035	4.9641
0.392667	0.528717	1.29299	-2.02943	-1.12183	0.372816	-1.31616	-0.11263	-2.5396	-4.13183	0.293978	0.745026	0.943302	-4.03518	4.15725
0.393333	-0.95016	1.82434	-2.31674	-0.95007	0.572445	0.441503	-0.5726	-0.62439	-2.15066	1.48734	-0.77657	0.214177	-3.83173	3.59989
0.394	-0.18335	1.36272	-0.48173	-0.52819	-0.47335	0.737857	-0.10224	-1.06273	-3.27124	-0.3599	1.20891	1.05116	-3.89519	3.07797
0.394667	-0.17205	0.237915	0.455324	-0.61423	-1.05453	-0.04605	-0.11196	-0.77268	-1.75143	1.366	-1.08485	1.05792	-3.34431	-0.5728
0.395333	-0.75985	1.00047	0.328948	-0.13051	-0.50941	-0.88099	0.319984	-0.49617	-2.64693	-1.10985	-0.28649	0.792915	-3.86734	0.050451
0.396	-0.3263	0.25814	-0.29733	-0.93955	-0.86606	-0.25297	0.691183	-1.73841	-2.82666	0.794034	0.743586	0.236334	-3.68251	-0.38053
0.396667	-1.16261	-0.23349	-0.74449	-0.71884	-1.25256	-0.27782	1.79939	-0.93637	-1.13465	-0.43759	0.151829	0.555877	-3.64577	2.2077
0.397333	-0.78053	0.310298	-0.4809	-0.33251	-1.13008	1.92639	1.59868	-2.21463	-0.97026	-0.26182	0.883679	-0.38755	-3.36322	1.51374
0.398	-0.2408	-0.69657	-2.29237	-2.24084	-1.03743	-0.76815	0.403098	-1.56697	-0.30055	0.536208	0.276318	0.749005	-4.10484	1.58416
0.398667	-1.13983	0.494617	-2.19194	-1.68016	-0.08058	-0.34892	-0.49561	-0.14494	0.256489	-0.87182	1.20793	0.185873	-3.81851	-0.56751
0.399333	-1.11009	0.514624	-2.64236	-1.00501	0.514076	-0.16197	0.761197	-0.51204	-0.44549	2.1906	-0.52836	0.318529	-3.18221	0.46943
0.4	-0.10748	-0.65396	-3.38256	-1.2962	0.123513	0.277696	-0.9171	-0.80283	0.194168	0.020527	1.25299	0.007609	-4.16676	-0.91812
0.400667	-0.5837	-0.27363	-2.3824	-1.20676	0.297958	-0.95639	-0.12293	-1.84051	0.051783	-0.41913	-0.51337	-0.19636	-2.86273	-0.34722
0.401333	-0.57175	-0.18296	-0.57723	-0.15847	-0.44214	-1.35943	-0.31499	-2.20372	1.19438	0.705185	-0.28209	0.458773	-2.32488	-1.14813
0.402	-0.86659	-0.06618	-0.71567	0.544312	-1.55201	-1.08653	-0.76965	-0.29874	-0.163	-0.04451	-1.83878	-0.6574	-2.60027	-1.07259
0.402667	-0.05816	-1.02306	-0.37367	-0.08478	-0.27701	-2.56596	-0.14133	-0.63262	-0.37874	0.62821	0.708968	0.030655	-3.24712	-0.52662
0.403333	-0.42789	-1.21179	0.732045	0.19062	0.39667	-0.93043	0.380936	-1.30109	-1.18879	0.190012	0.467213	-1.13992	-4.38712	0.237928
0.404	-0.69822	-1.0185	-1.89052	0.37755	0.674944	-1.73225	0.445641	-1.88	-1.4586	-0.95667	-0.52792	0.036203	-3.21437	1.55341
0.404667	-0.22798	-0.0295	-0.73357	-0.09301	-0.26922	0.16075	0.001755	-2.04803	-2.69506	0.10279	0.490294	0.226268	-4.78904	1.13235
0.405333	-1.25792	-0.10521	-2.02039	0.404026	-0.09802	0.895396	-1.22676	-1.95173	-2.07143	-1.96641	0.614286	-0.08285	-3.2195	0.291529
0.406	-1.21029	-0.2488	-2.56228	-0.1905	0.443808	-1.02313	-0.095	-2.12902	-1.28463	-0.55902	-0.15251	0.128542	-2.67586	1.64253
0.406667	-0.14136	-0.24969	-0.00031	-0.2253	0.367749	-0.36099	-0.79381	-0.91638	-0.84307	-0.88499	-0.70898	-2.09144	-2.86877	0.46527
0.407333	-0.66682	0.373787	-0.0473	0.188422	-0.15316	-1.39944	-0.84408	-2.5291	-1.3897	-0.01961	0.452778	-2.2985	-2.55664	0.082398
0.408	-0.49079	-0.79277	0.362622	-0.47774	-1.27803	-0.59763	-0.77872	-0.37589	-0.78791	-0.08128	-0.14557	-0.59472	-3.67162	-0.7532
0.408667	0.429393	-0.54604	-3.06251	0.291805	-1.8314	-0.69882	-0.53662	0.177474	-0.65868	-1.68262	1.11216	-0.90645	-2.63328	-1.38364
0.409333	-0.20679	-0.16786	-0.50462	0.824856	-0.97715	-1.11674	-0.36315	0.419206	-1.99197	0.638736	0.830117	-0.40688	-2.69945	-2.01709
0.41	0.576454	-0.33603	-0.52185	0.490137	0.12012	-2.51181	0.819826	-0.72613	-3.05909	-2.11468	-0.27731	2.96102	-0.92001	-2.75561
0.410667	0.881214	-0.96277	-1.43794	0.937818	0.19351	-0.91323	0.098827	-1.04887	-1.5873	-1.24327	-0.73495	1.09759	0.2178	-0.65414
0.411333	-0.19212	-0.38337	-0.20969	0.607972	-0.85904	-0.36779	-0.31158	0.251415	-2.72839	-0.1046	-1.20518	-0.04931	0.486859	-0.83103
0.412	-0.18229	-0.20529	-0.54564	0.078352	-1.25888	-1.50118	-0.40416	0.551935	-2.84519	-0.39851	-0.00625	-0.08089	3.11826	0.514865
0.412667	-1.02226	-0.1747	-1.00073	0.506315	-0.93293	-0.53592	-0.82029	0.64625	-2.58943	0.046597	-1.65823	-0.78016	5.23714	0.425915
0.413333	0.513245	-0.61108	-0.75689	0.049536	-2.38293	0.044309	-0.72944	0.991461	-2.35567	-1.5391	0.905784	-1.08388	6.75087	2.09804
0.414	0.028592	-1.13757	0.149074	-0.53504	-1.63787	-2.90936	0.547568	1.17794	-1.15008	-0.91645	0.298266	-0.54322	6.06448	1.87452
0.414667	0.517388	-1.00627	-0.37037	-0.43206	-1.29106	-2.23181	-0.15343	1.95516	-2.76846	-2.53217	-0.66981	-0.65518	7.14122	-2.26204
0.415333	-0.17186	-0.3616	0.250109	-0.04992	-0.74909	-1.00139	0.604444	1.81605	-1.92524	0.320365	-0.45631	-0.54419	4.65314	-1.49438
0.416	-0.29373	-1.66922	-0.42349	-0.5186	-1.12683	-0.91606	0.733299	0.624065	-1.46115	-0.59552	0.079827	0.20995	6.71725	-1.79386
0.416667	-0.15022	0.330844	-1.26516	-0.43686	-1.70782	-1.36592	0.586026	1.7828	-1.05148	-2.88629	-0.18587	2.04283	8.907	-0.41338
0.417333	0.062352	-0.45363	1.88957	-0.55745	-1.53496	-1.35654	1.20712	0.043939	-0.3203	-1.20066	-0.40717	1.11123	8.20239	-2.23674
0.418	0.312388	-0.40453	0.948433	-0.19403	-2.55501	-1.16393	0.108535	1.70313	-0.92677	-1.39739	0.032476	0.338298	9.54045	-1.17073
0.418667	-0.8081	-0.55647	-0.46618	-0.54611	-2.57598	-0.96696	-1.28817	1.25698	-0.29574	-0.21963	0.407255	0.302829	8.11197	-3.7062
0.419333	0.71491	-0.44399	2.01166	-0.64302	-2.2928	-2.30023	-0.28217	1.29812	-0.00644	-1.00806	-1.11787	-0.64438	6.8407	-3.81801
0.42	-0.95367	0.784812	0.172967	-1.59856	-1.69626	-3.23385	-1.24849	0.488802	-0.25673	-0.02464	0.027055	1.24153	7.9251	-4.3522
0.420667	-0.61437	-0.74399	-0.11167	-1.80271	-2.06289	-2.1414	-0.82924	0.185189	0.606772	-1.29052	-0.65512	0.339935	8.55809	-1.51351
0.421333	-0.49857	0.097085	2.50224	-0.69319	-1.19135	-1.42855	-0.63007	0.92427	1.86016	-1.01497	0.398331	-0.28975	9.70031	-3.51183
0.422	-0.36233	0.029148	1.10275	-0.73158	-1.22927	-3.10731	-1.50799	2.79487	1.29494	-1.02124	0.337664	-0.23663	8.91028	-1.26993
0.422667	-0.12048	0.449626	-1.69473	-0.87506	-1.07397	-3.41242	-1.79438	0.352867	0.526279	-1.6369	0.756517	0.276642	7.90619	-3.1995
0.423333	-0.80404	-0.77868	-0.59042	-1.12271	-0.77959	-2.98591	-0.32056	-0.76668	-0.57508	-1.51522	-1.11145	0.562233	9.30805	-3.03709
0.424	0.304518	-0.10374	-1.28408	-0.51983	-0.81085	-1.81749	-0.30606	0.243995	-0.17927	-0.69237	0.507778	-0.17377	7.48811	-1.7216
0.424667	-0.32077	-0.82378	0.373824	0.300172	-1.30423	-0.88082	-0.30854	0.427113	-0.9089	-1.25879	-0.63467	0.677937	7.46529	-2.80081
0.425333	-0.66939	0.339778	-1.52849	0.594302	-0.97487	-0.79702	-0.18018	-0.02749	-1.86255	-0.94354	-0.74043	0.678454	3.45145	-1.30214
0.426	-0.22443	0.240114	0.74805	-0.69384	0.534293	0.009375	0.543319	0.539338	-1.13133	-0.08274	-0.79413	-0.02849	1.53391	-1.87214
0.426667	0.547591	-0.72412	-2.01412	0.074517	0.0105	-0.57434	-0.45524	0.296408	0.046545	0.123057	0.190647	-0.02102	2.30032	-1.80754
0.427333	-0.83014	-0.23676	-1.90351	0.244872	-0.22365	-2.60588	0.111768	-0.69283	0.665889	0.197231	0.03695	0.187141	2.35893	2.33295
0.428	-0.77049	-0.19699	-1.15287	-1.27573	0.388471	0.576897	0.648507	-2.143	-1.52412	-1.11052	0.257458	-0.30217	1.05013	2.26664
0.428667	0.107854	-0.83401	-1.18475	-1.17534	-0.32464	0.392869	0.436115	-1.17684	0.585122	-0.00133	-1.03522	-0.20279	1.92621	5.02261
0.429333	-0.62784	-0.61613	-1.03233	-0.57685	-1.21027	-0.0599	-0.12823	0.396608	0.148938	-1.22581	-1.47676	0.330355	0.833426	5.25927
0.43	0.585174	-0.69292	-0.83884	-0.27611	-1.30858	-0.44536	-0.33495	0.446862	0.724386	-0.95917	1.2338	1.0277	0.738888	3.47846
0.430667	0.922937	-0.36102	-2.15066	-2.08671	-1.09874	-0.55086	0.020234	-0.28205	0.918711	-0.28287	-0.01357	0.071189	-0.63397	4.35501
0.431333	0.806795	-1.09596	-0.53067	-2.06105	-0.09001	0.205712	-0.25964	1.37597	1.29923	-1.1855	0.103555	1.26998	0.215497	3.78843
0.432	0.527118	-0.75092	-0.71637	-1.64304	-0.20561	0.101971	0.107058	-0.19033	1.5098	0.69036	0.375345	-0.50097	0.618703	2.7607
0.432667	0.797081	-0.4368	-1.86631	-1.13031	-0.61546	-0.36013	0.956702	-0.02986	1.88668	-1.47862	-0.08287	1.30254	-0.98245	4.08079
0.433333	1.13824	0.023004	-0.90553	-0.75045	-0.3183	-0.87867	-0.29508	0.627956	2.69399	-2.12021	-0.47445	1.92133	3.80233	0.733121
0.434	1.45749	-0.76107	-1.22159	-0.57096	-0.67437	0.10015	0.048065	-0.37921	2.99862	-1.7742	-0.23204	0.559668	2.56316	0.206358
0.434667	0.805852	-0.61759	-1.57943	-0.98922	0.507115	0.316642	-0.17888	0.168649	1.00848	-0.7972	-0.50993	0.128744	1.14328	-2.19275
0.435333	0.005196	-0.25851	-2.23112	-1.01282	-0.80456	0.363931	0.035236	2.92617	1.4819	-1.59595	-0.28722	1.0856	0.590668	-1.17623
0.436	0.111136	-0.25539	-1.6045	-0.58051	-0.48232	0.703874	0.155298	3.18639	0.059171	-1.30036	-0.9167	0.722241	-1.15283	-1.29028
0.436667	-0.75577	-0.22952	-0.93779	-0.96575	0.25087	-0.25	0.244028	2.6022	-0.2129	0.770731	-1.00044	-0.17481	-2.9953	-3.69245
0.437333	0.804574	0.661012	-1.09702	-0.85897	0.784979	-2.21692	-0.63572	0.405165	-1.37258	-1.94126	0.826649	-1.75051	-2.4782	-3.34891
0.438	0.129213	0.071563	-2.27657	0.493111	1.58351	-0.18487	-0.05131	1.31449	-1.16513	-2.58237	1.0463	-0.71166	-3.78356	-1.33034
0.438667	-0.26519	0.369058	-1.22526	-0.8247	-0.06162	-0.57318	-0.3016	1.56129	-0.41271	-1.41982	0.17197	-0.55277	-2.67686	-2.28969
0.439333	-0.2663	0.669686	-1.66075	-0.3964	0.288234	-2.39419	-0.70465	1.64825	-0.41261	-1.65024	1.19355	-0.63383	-1.16917	-0.55678
0.44	0.807679	-0.90653	-2.79675	-0.17092	-0.07196	-1.06816	-0.49001	2.31703	-0.11933	0.512503	-0.05167	-0.6563	-0.74381	-1.59653
0.440667	0.441627	0.004357	-2.29912	0.607489	0.551358	-1.90119	-0.16356	1.62651	0.044151	-2.38991	-0.94629	-0.46769	0.19427	-4.04165
0.441333	-0.3164	0.609526	-0.71576	-0.08764	-0.03238	-0.67136	0.239768	1.09724	-0.56711	-1.40222	-1.33593	0.181017	1.69914	-4.04902
0.442	0.4265	0.62099	-1.46224	-0.81276	-0.65858	-1.03631	0.274761	1.35448	-0.17656	-0.09519	-0.8232	0.21041	2.96599	-4.12606
0.442667	-0.83335	-0.34585	-0.97392	-0.14478	1.35936	-1.35646	-0.07111	1.64781	-0.69603	-1.32502	-0.09907	-0.85495	4.11876	-1.58964
0.443333	0.952901	-0.01978	-0.81633	1.04337	0.895121	-3.85673	0.219062	1.79749	-0.6446	-1.05732	-1.17393	-0.98565	1.56673	-1.59471
0.444	0.889151	-0.10962	-0.44344	1.05932	1.42227	-3.3721	-0.71777	3.24058	-0.49768	-1.34876	0.36597	0.021337	-0.09832	-1.30262
0.444667	0.775223	0.883462	-0.84837	-0.78279	0.974615	-2.50039	-0.68262	1.54542	-0.623	-2.03702	0.155632	-0.26766	-0.00972	-0.25445
0.445333	0.065356	0.902399	-1.52724	-0.04349	-0.14569	-0.81365	-0.10325	2.43965	0.94069	-0.56453	-0.21939	-0.75	0.061309	-0.03274
0.446	-0.24012	0.664577	-1.4062	-0.16934	-0.26939	-1.61476	0.681136	1.34535	-0.06797	-0.31707	-1.23258	-0.93846	-0.50798	-0.71018
0.446667	0.744952	-0.56338	-0.36863	0.356935	0.317402	-0.12511	0.28034	0.619615	0.481897	-0.858	0.830431	-0.32615	-0.67491	-0.22174
0.447333	0.563276	0.495129	-1.19322	1.05681	0.052025	-2.65472	0.941791	1.09361	1.53148	-0.22224	-0.52552	-0.77557	-0.74243	0.788858
0.448	-0.09934	-0.00474	-0.72746	-0.62979	-0.83536	-1.22085	0.094806	-0.04197	0.933345	0.052887	-0.90473	-0.76213	-0.83855	-0.92943
0.448667	0.657148	0.347748	-2.65186	0.392519	-0.26653	-1.76864	0.554246	-0.25891	2.37951	1.07055	-0.64301	-1.394	-1.53663	-0.13303
0.449333	1.68764	-0.29836	-0.16013	0.872568	-1.18813	-2.48053	0.416647	1.24402	2.24694	-0.62758	-0.39356	-0.62898	-2.43372	-1.19878
0.45	0.488108	0.444506	-1.63664	0.392324	-0.89332	-0.98385	0.550335	0.544147	0.511502	-0.83974	-1.48713	-2.16009	-1.94485	-1.34025
0.450667	-0.07597	-0.01219	0.632605	0.364258	-1.3897	-1.25592	0.955228	1.19003	-0.2282	-2.16191	-1.24453	-0.66109	-0.85378	-0.27956
0.451333	0.490277	0.701315	2.49138	-0.44957	-0.67204	-2.41559	0.255844	1.6561	-1.15845	-1.6951	-1.90205	0.433116	-2.98119	-2.1852
0.452	-0.07915	-0.33852	-0.79792	-1.05679	-0.59146	-2.10296	-0.15313	2.33784	-2.27401	-0.61307	-1.49901	-0.0279	-3.39131	-1.48357
0.452667	0.036458	-0.22591	-1.08775	-1.14417	-0.46566	-2.07267	0.899328	1.09333	-1.19705	-0.3554	-0.58893	-1.03863	-2.9002	0.029187
0.453333	-0.25512	0.073691	-1.93254	-1.16551	-0.50954	-1.92782	0.481204	0.851805	-1.46294	-2.6702	-1.58754	-0.73745	-0.35162	2.34701
0.454	1.14164	-0.22213	-2.02764	-0.88084	0.246471	-2.52347	0.402669	1.84419	-1.38954	-0.05421	0.04898	0.028812	0.686685	4.72617
0.454667	0.466389	-0.32583	-0.15303	-1.61514	0.575663	-2.44896	0.213004	0.684563	-0.10112	-1.10835	-0.38624	-1.23154	1.03027	4.32542
0.455333	-0.40277	-0.07413	1.60424	-0.42757	-0.10061	-2.17612	2.21729	0.192421	-1.49442	-0.80664	-0.22005	-0.62541	0.05776	3.47656
0.456	-0.62675	0.220623	0.837099	-0.41217	-0.56952	-1.39273	0.121145	0.403294	-1.13176	-1.7144	0.008914	-0.7824	-0.34518	1.43199
0.456667	0.072733	0.507167	0.421439	-0.72581	0.168664	-2.88837	0.803001	1.32131	-2.52477	-0.62537	-0.12176	-0.67309	2.05127	1.94726
0.457333	0.296272	0.222516	-0.76879	-2.50919	0.187065	-3.25217	1.83282	-0.11888	-2.36869	-0.86498	0.339019	-0.41134	6.9707	1.83964
0.458	0.207188	-0.07681	-2.97326	-0.89692	0.204718	-2.98058	0.860444	0.149338	-2.02762	0.009869	-0.19895	-1.39382	8.92021	1.22526
0.458667	0.641386	0.603753	-1.41369	-0.78254	-0.67985	-2.77127	-0.07829	2.35681	-1.72322	-0.19775	-1.78571	-1.10763	5.9623	2.90898
0.459333	-0.23734	-0.41979	-1.25446	-1.81412	0.074302	-1.83784	0.020545	0.924421	-2.13495	-0.46707	-0.97299	-0.33781	4.13441	2.11275
0.46	-0.16824	-0.72457	-1.47868	-0.66898	-0.54718	-1.73703	-0.04336	0.771011	-2.62881	-0.45042	0.147535	0.294963	0.464623	3.77181
0.460667	0.233018	0.860402	-1.77132	0.18122	1.03108	-2.52367	0.032842	2.16371	-2.27938	-1.67666	0.035945	-0.76706	-0.9325	4.24061
0.461333	1.6985	-0.67542	-1.80389	-0.80292	0.628076	-3.15097	-0.86349	0.712102	-2.89014	-1.3222	-0.22063	-0.55257	-0.74797	3.86853
0.462	2.20564	-0.09218	-2.56371	-1.02271	0.109324	-3.13424	-0.79159	2.50351	-2.00251	0.253755	-1.71504	0.118125	-0.86018	2.35224
0.462667	0.461677	-1.24532	-2.04426	-0.36654	0.601194	-2.36148	0.172821	1.01748	-2.25282	0.680129	-0.62921	-0.11062	-1.65512	0.425925
0.463333	-0.55587	-0.10142	-0.78953	0.348689	0.9961	-0.247	0.053152	1.96887	-1.04674	-1.47437	-1.68685	0.321133	-3.06046	-2.50196
0.464	-0.13229	0.06852	-2.11486	1.0551	0.008869	0.330122	-0.44781	1.08005	-2.0128	0.382086	-1.01162	-0.45153	-0.78418	-4.07682
0.464667	0.040056	-0.27594	0.772905	-1.23594	0.959287	-2.97826	-0.43378	1.23595	0.506396	0.471257	0.389576	1.16789	-1.09599	-5.60371
0.465333	-0.18227	0.228409	-0.89432	-1.03324	0.744017	-1.77684	0.522513	3.07657	1.98382	0.343617	0.409397	0.529326	-1.043	-4.66749
0.466	0.321044	0.173766	-1.51906	0.575456	0.708075	-1.73555	0.008582	1.14242	2.11293	-0.47638	-0.6092	-0.89972	-2.19378	-3.24966
0.466667	0.22892	0.652608	-0.71914	-0.2897	-0.10149	-2.68419	0.106715	2.09885	1.96414	-0.80345	0.488574	-1.17109	-1.94524	-3.04267
0.467333	-0.43655	0.466004	-0.04675	0.234468	0.600881	-0.82758	0.039452	1.2761	1.96784	-0.32146	-0.31952	-0.37157	-2.11637	-0.62087
0.468	0.24507	0.191135	-2.35559	-0.13719	0.323596	-0.33883	-0.14962	-0.24099	3.26347	-0.80292	-2.42232	-0.34379	-0.86008	-1.15991
0.468667	-0.02799	-0.48435	-0.93252	-0.30623	-0.48654	-3.0394	-1.42641	-1.76751	2.86077	-0.00882	-0.37326	0.374359	-1.50757	0.107002
0.469333	-0.44734	0.311563	-2.25691	0.466906	-0.66771	-1.23798	-0.01562	0.1164	3.82163	-0.11271	0.563343	-0.25083	-1.75145	-0.20641
0.47	-0.2913	-0.13609	-1.54186	0.082099	0.379543	0.379656	-0.45474	-0.33589	3.15948	1.10352	-0.60107	-1.20966	-2.49435	2.8133
0.470667	-0.23789	0.595413	-2.19427	-0.71804	1.22354	-0.86726	0.032761	-1.13434	2.78393	-0.48322	0.25818	-1.13489	-1.77137	2.55496
0.471333	0.494033	-0.44836	-1.51684	-0.63004	1.43469	-2.23375	-0.05612	-0.64949	3.92721	1.75208	0.371855	-0.27399	-2.263	2.70744
0.472	1.46268	-0.35454	-0.44959	-0.22589	0.92516	-0.3522	-0.42272	-0.58934	4.09971	0.479629	-0.45517	-1.96558	-1.84556	1.24158
0.472667	0.058038	0.500404	-1.42555	0.233652	0.070692	-0.02773	0.453803	0.797546	4.49664	0.723847	1.13989	-0.35611	-2.75253	1.12742
0.473333	1.13756	-0.23633	-3.25662	0.152896	0.630638	-0.18534	-1.3096	0.216297	4.42869	0.009125	0.104302	-1.18061	-0.84364	-0.09094
0.474	1.72316	0.179614	-1.92503	-0.39314	0.211205	-0.54646	-1.05921	0.139167	4.37183	0.186511	1.2176	-0.46914	-1.63886	1.92825
0.474667	0.843977	-0.27408	-1.32103	0.302032	0.107438	0.564039	-0.80525	-0.53816	3.21536	0.147064	-0.07219	-0.76452	-3.35404	0.944045
0.475333	1.6804	0.385412	-2.67438	-0.75412	-0.6243	-0.19365	-0.78959	-0.60597	5.06693	0.66456	-0.44463	-0.16685	-3.35393	2.34367
0.476	0.620084	-0.10759	-0.55063	1.1577	-0.26941	-0.21489	-1.52308	0.293144	4.96982	-0.11771	-0.90164	-1.19357	-0.86899	2.7346
0.476667	1.482	0.282783	-2.45497	0.998513	-0.83584	-0.40238	-0.42464	-0.49266	5.59028	1.34533	-1.184	-0.34357	-0.10429	1.66498
0.477333	0.318932	-0.65106	-1.42678	1.77085	-0.65489	-0.97575	0.572451	-0.28247	4.8278	0.226249	-1.72997	-0.38606	2.46289	-0.16152
0.478	0.434667	0.560536	-3.16231	-0.0656	-1.5404	-1.15483	-0.5624	0.223946	1.90611	-0.48867	-0.20296	-0.25389	1.67333	0.289984
0.478667	-0.15031	1.17074	-1.13026	-0.79879	-0.91895	0.787461	-0.3053	0.219781	0.365898	0.939821	-0.52871	0.266721	-0.20683	2.08505
0.479333	0.593521	0.559704	-1.42486	-0.51025	-1.04372	-0.15725	-0.09061	0.501688	-0.24669	1.8762	-0.28868	0.020708	0.39572	3.74685
0.48	0.669645	1.40745	-0.74702	-0.42217	-0.39256	0.045525	-0.25412	0.541341	0.266509	0.626631	-0.14664	-0.48051	-0.09112	5.06667
0.480667	0.121659	0.876258	-1.0709	-0.29726	-0.76683	-0.46861	-1.50105	1.65227	-0.48895	-0.32043	-0.33205	0.690192	-1.59755	4.85046
0.481333	-0.4113	0.146464	-3.07497	-0.06186	-0.93403	-1.12639	-0.46344	-0.10793	-0.85258	-1.13032	-0.28975	0.046699	-0.41903	3.19946
0.482	1.15299	0.658159	-0.82335	-0.99846	-0.87952	-1.41382	-1.01482	1.29214	-1.19906	-0.2892	0.175887	0.289223	-0.38978	1.23708
0.482667	1.03375	-0.04219	-1.32776	-0.70328	-0.31695	0.375745	-1.3934	1.02675	-0.38109	-0.42006	-0.35336	1.00654	-0.86351	-1.98412
0.483333	0.016828	1.40159	-1.28481	0.349049	0.442599	0.049376	-0.46827	0.439082	-0.55871	0.182567	-1.32038	1.56526	-1.76222	-4.52444
0.484	0.055648	0.71512	-0.69335	-0.4147	0.458654	-1.1849	-0.43635	0.70705	-0.54251	-1.76766	-1.19651	1.63267	-1.28614	-4.45547
0.484667	-0.2154	0.565301	-1.55883	-0.79467	1.00414	-0.79628	-0.84443	0.80634	0.640504	-2.61103	0.105827	1.05113	-0.5897	-3.87664
0.485333	-0.56043	0.796176	-0.58572	-1.36385	1.02894	0.706058	-1.13092	-0.68089	-0.16773	-0.27408	-0.14401	0.420095	-1.10501	-3.70807
0.486	-0.29197	0.758289	-2.16762	-0.14434	0.437555	-0.77766	-1.12721	-1.14454	-0.13385	0.339299	-1.36183	1.55219	-1.64795	-3.8662
0.486667	-0.72735	0.60761	-3.07229	-0.3601	2.04661	0.569923	-0.36553	-1.12045	-1.15611	-0.44604	-0.32643	0.609504	-0.29615	-5.8901
0.487333	-0.04992	0.899714	-1.86114	0.140776	1.31358	-0.74403	0.043453	-0.75264	-0.3631	1.23152	-1.02484	2.96163	-0.08701	-4.49775
0.488	0.303003	0.92494	-2.01982	-0.21265	1.24657	1.03313	-0.7822	-0.38415	-1.32343	1.26887	-1.95896	1.02845	0.84162	-4.67371
0.488667	0.849229	0.844366	-2.04392	-0.61369	2.37002	-0.5011	-0.89444	0.588885	-1.82535	-1.47014	0.538521	-0.41239	-0.06523	-2.91407
0.489333	0.772955	0.871649	-2.44337	-1.71257	1.30056	-0.05178	-0.43847	1.55766	-2.34108	-1.86892	-0.05318	0.326962	1.40055	-1.37543
0.49	-0.13918	1.33149	-1.48049	-1.30703	0.360267	0.416252	-0.53044	0.999347	-2.78699	-0.53919	-0.97909	0.284072	1.5753	-3.52686
0.490667	0.100046	1.47663	-2.00472	-1.74882	-0.15583	-1.88487	-0.86695	-0.73643	-3.81294	-0.23188	0.607116	1.13379	1.80721	-3.28577
0.491333	0.039429	0.063953	-2.3304	-3.14141	0.666213	-0.34871	-0.39179	-0.20361	-3.77153	-0.6099	0.131077	-0.6381	1.4645	-4.21929
0.492	0.759913	0.836966	-2.45891	-1.46978	-0.00047	-2.38774	-0.21486	-0.97112	-3.18839	-1.49274	0.943577	0.206751	1.04135	-0.10253
0.492667	0.602366	1.27396	-2.21392	-1.78784	-0.44717	-0.54445	-1.50398	-0.5312	-3.90712	-0.54234	0.036932	-0.405	2.21401	-3.03576
0.493333	0.036829	0.412018	-1.25891	-0.54503	-0.50257	-1.30991	-0.45865	0.288309	-4.29453	-1.82673	1.59915	0.411371	2.60641	-0.15619
0.494	-0.11271	1.25695	-1.54361	0.7127	0.377267	-0.50702	-1.07331	-0.22058	-4.09784	-1.59585	0.609459	1.27472	1.82943	-2.0124
0.494667	-0.26885	1.48537	-2.18716	0.442128	-0.08889	1.50593	-1.30747	-0.70289	-4.35864	-1.65076	0.834749	0.3907	2.39088	-1.06815
0.495333	-0.64683	0.132046	-1.09552	-0.76084	-0.10154	0.599066	-1.52223	-0.45783	-5.08608	-2.29326	1.02685	1.29742	2.27229	-1.78736
0.496	-0.19056	0.876974	-1.29121	-0.98275	-0.24921	0.726161	-2.30493	-1.83356	-4.87045	-2.02996	0.103349	3.37243	1.15924	-2.19884
0.496667	0.408399	0.334303	-1.14119	-1.21996	0.334856	1.25921	-1.22758	-1.77211	-4.73758	-1.82626	1.45279	3.11182	3.03114	-1.21369
0.497333	-0.03437	1.55447	-0.18936	-0.08036	0.514989	1.51351	-0.63506	-2.26061	-4.96199	0.340323	-0.43533	1.44415	1.39732	-0.38028
0.498	-0.55053	0.678145	-3.56808	0.545992	-0.58817	0.709056	-1.33064	-2.63682	-4.78512	-0.90184	1.44333	1.67935	1.38116	2.18192
0.498667	0.02984	0.956129	-1.95949	0.222005	-0.80993	1.63071	-1.36873	-0.6948	-4.408	-2.8042	1.82186	1.10132	3.04284	3.61181
0.499333	0.137004	0.044413	-3.05452	-1.33202	-0.39016	0.629055	0.163639	-0.94508	-3.40619	-2.22995	0.685104	2.78616	4.48173	3.01796
0.5	-0.36923	-0.02931	-3.1249	-1.19805	0.008822	-0.18261	-0.0281	-0.9354	-3.80857	-0.86631	1.05367	2.14853	5.46974	3.14749
0.500667	0.982127	1.28971	-0.77212	-0.8776	-0.32595	0.589068	-0.17958	-2.9121	-2.77599	-1.40566	1.13902	0.563776	3.90059	1.27036
0.501333	0.869217	-0.00071	-1.90955	-1.24772	-1.17411	1.05823	-1.47119	-1.32196	-2.64556	-1.37463	1.82165	0.50294	2.80566	2.03805
0.502	0.239208	0.377172	-1.98519	-0.5542	-0.56915	0.730541	-1.51452	-1.85441	-2.37656	-3.00139	0.808418	0.615234	2.05088	-2.15714
0.502667	-0.40582	1.26683	-0.6945	-1.38286	-0.08745	0.386757	-0.79634	-0.90154	-4.03232	-1.81246	-0.50517	0.493001	0.10047	-2.57419
0.503333	-0.54311	0.790471	-2.21192	-0.80958	0.508802	-0.32542	-0.68616	-0.03495	-3.6695	-0.33757	0.773735	0.138571	-0.59717	-2.49881
0.504	0.17026	0.52275	-1.4568	0.10173	0.841878	0.316733	-1.18983	-0.30045	-4.15962	-1.31274	-0.93619	-1.14852	0.244506	-0.87992
0.504667	-0.27868	-0.60253	0.007446	-0.60918	0.838148	-0.61936	-0.20089	0.10161	-2.54789	-1.227	0.090945	-1.46485	0.14596	-2.64279
0.505333	-0.56071	0.210581	0.350567	-0.2582	0.25498	-0.32655	-0.59498	-0.21719	-3.28696	-0.28954	1.08283	-0.88366	0.805851	-3.69916
0.506	-0.23019	0.836176	-1.24846	-0.2948	0.318945	-0.45996	-0.17856	-0.67132	-2.9917	-0.65246	-0.60433	1.12528	0.492491	-3.1284
0.506667	1.04049	0.759214	-1.53145	0.679525	-0.03391	-0.47219	-0.68652	0.723644	-1.69388	-1.00752	-0.3689	0.423318	-0.19992	-1.6603
0.507333	-0.07621	0.582802	-2.09499	-0.51883	0.234969	-0.52252	-1.55412	1.30909	-2.2783	-0.60709	0.046967	-0.44752	-0.07807	-1.9748
0.508	0.402366	0.313946	-3.08928	0.089479	-0.1199	-1.32694	-0.48984	0.947254	-2.35688	-1.24471	-0.25726	-0.34843	1.43859	0.777447
0.508667	0.413716	0.229205	-2.73689	0.48427	-0.26895	-0.93609	-0.67204	1.19977	-2.04362	-1.45634	-0.03056	-0.98704	0.117665	-2.04025
0.509333	-0.08263	0.503273	-1.64416	1.13068	-0.61001	-1.40666	-0.08164	0.821552	-2.2206	-2.57632	-0.31716	-1.49859	0.212261	0.927199
0.51	0.094946	1.29561	-0.87244	1.57402	-0.38051	-0.58207	0.382913	1.10508	-2.70816	-2.31855	0.632916	-1.88269	0.279567	-1.22331
0.510667	0.023414	0.341665	-2.76763	0.477461	-0.32435	-0.47679	0.909741	0.505101	-1.93257	-1.309	0.630352	-0.34861	0.278778	0.384165
0.511333	-0.44334	0.451533	-0.53544	-0.27468	-0.15465	0.922063	0.072861	1.51896	-1.34758	-1.20441	-0.85943	-0.22698	-1.27352	-1.47889
0.512	-0.04693	0.265084	-0.37165	-1.49672	0.255119	0.243107	-0.22301	2.2306	-1.77135	-1.03668	0.621253	0.081391	-1.01411	-0.34489
0.512667	0.293079	0.594231	-1.17091	-0.27132	-0.49018	-1.01669	-0.01586	1.28351	-0.80812	-1.5515	0.387216	0.522532	-1.78852	0.315045
0.513333	-0.30862	0.168011	0.952461	0.10014	0.431	-1.13744	0.231156	2.53242	-1.85937	-1.52285	0.922818	0.258779	-1.15654	-0.39593
0.514	-0.1221	1.31555	-0.99964	-0.75956	-0.47728	-1.28601	0.627814	3.08211	-1.12697	-1.80291	-0.41571	0.401549	-1.48599	-3.31048
0.514667	0.905786	0.329278	-0.89776	-0.92258	-0.9298	-2.12267	-0.09992	2.3017	-1.03926	-0.21845	-0.34333	0.416209	-1.30338	-5.84918
0.515333	0.259169	1.477	0.066334	-0.90371	-1.28752	-0.70926	-0.11769	1.08128	-0.7975	-0.3203	-1.90712	0.117709	-2.42435	-5.95457
0.516	-0.59295	1.20231	-0.05757	-1.6563	-1.18522	-1.3331	-0.29661	2.1769	-0.87482	-1.14613	-0.48055	1.53195	-2.12655	-4.32229
0.516667	0.719964	0.171488	-0.13952	-1.79433	-0.61586	-0.14213	-0.16951	3.03003	-1.00077	-1.3069	-0.68603	0.913665	-3.78405	-4.46949
0.517333	0.293947	0.539913	-1.39633	-0.88944	0.025986	-1.70714	0.047235	2.87145	0.295516	-1.2865	-0.88105	-0.88195	-5.85929	-2.12064
0.518	-0.93778	1.00137	0.145412	-0.0793	-0.33295	-1.07703	1.02026	1.04266	-0.56128	-0.12423	0.482234	-1.05078	-6.15719	-4.42847
0.518667	-1.11875	-0.401	-0.13885	0.059417	0.003611	-1.40847	0.539292	1.0505	0.042215	-1.0799	-0.57051	0.774792	-6.1302	-2.22406
0.519333	-0.91696	1.33389	-1.44933	0.189656	0.593272	0.202953	-0.23923	2.91687	-0.804	-0.84501	-1.12612	-0.0531	-6.529	-3.9427
0.52	0.345684	0.484841	-0.31489	0.98274	0.495847	-0.22831	-0.28526	1.75359	-1.50077	-1.23062	-0.96525	1.07387	-6.99411	-3.96231
0.520667	0.649732	-0.78535	1.54931	0.364595	0.141874	-0.0606	0.225358	-0.51852	-1.83532	-1.63258	-0.4141	1.09913	-6.10831	-5.41792
0.521333	-0.13751	-0.06903	1.90505	-0.48171	-0.16368	-0.55166	-0.21514	1.05583	-2.15872	-1.23038	-0.71264	1.4922	-5.34001	-3.46425
0.522	0.57148	0.675461	0.726976	-0.56825	-0.44831	-0.04481	-0.66864	1.04112	-2.1849	-0.80427	-0.54686	1.22784	-7.00801	-4.29909
0.522667	1.93754	1.00974	2.05343	-1.06448	-0.57197	0.437238	0.00803	1.166	-3.46482	-2.0457	-1.26562	0.350827	-6.90746	-2.33408
0.523333	0.103698	0.594081	0.749818	-0.3852	-0.02189	-0.13607	0.068872	1.39238	-4.41227	-1.41331	0.078409	2.06324	-7.20337	-3.75372
0.524	0.828139	0.532952	1.2453	0.024527	-1.36072	0.544628	-0.91742	1.21905	-3.94243	-1.32322	-0.30532	-0.20943	-4.30829	1.02268
0.524667	0.716844	0.49441	4.56734	0.047174	-0.60426	0.086407	-0.94436	1.7968	-4.0427	-2.17575	-0.96356	-1.5197	-5.03543	-1.31635
0.525333	1.46519	0.707756	3.03858	-0.58411	-0.86677	-0.5455	-0.14632	0.723585	-4.49049	-3.56098	0.484667	-1.01624	-2.39728	0.005895
0.526	1.06533	0.639427	1.46918	1.2088	-0.87833	-0.48087	-0.61173	1.05591	-3.28824	-1.86341	-0.24164	0.402369	-2.47754	-0.25102
0.526667	-0.04558	0.311346	3.52527	0.959529	-0.71475	0.873279	0.328251	-1.48279	-3.0641	-3.04057	0.8347	-0.43098	-3.66777	1.21402
0.527333	2.30706	2.00946	1.95075	-1.0576	-1.00017	0.286909	1.533	0.016816	-3.82215	0.26913	1.1093	0.04504	-5.8265	2.14569
0.528	1.15722	0.968846	2.06185	-0.0186	-1.41078	-1.36945	1.04196	0.826376	-4.59209	-0.4884	0.705417	0.177182	-6.14207	-0.48268
0.528667	0.400494	-0.02821	0.946138	-0.23345	-1.08948	-0.20175	-0.84186	-2.12423	-5.4671	0.192752	-0.39716	-0.48071	-5.62589	-2.20408
0.529333	1.22581	0.153732	-1.9979	-0.03045	-1.29258	-0.81098	0.19396	-0.88982	-4.63593	-1.11655	0.138566	0.022345	-5.3766	-1.72431
0.53	0.123454	1.53048	1.34554	-1.1013	-1.66635	0.037908	-0.2475	-1.3087	-4.28164	-0.57852	2.03153	0.434662	-5.82898	-2.03769
0.530667	1.45935	0.957476	0.891954	-0.71205	-1.54023	-0.26546	-0.75386	-0.77305	-2.26974	-0.28223	0.326679	-0.60431	-6.42681	-1.09158
0.531333	-0.05001	-0.26112	0.602782	-1.2436	-0.72854	-1.1197	-0.52049	-0.3256	-1.61762	0.364402	-0.11567	-1.51823	-6.34175	-1.18495
0.532	0.032019	1.4444	-0.43969	-0.99549	-0.58952	-0.0672	0.012476	-0.26295	-2.79439	-0.62117	-0.0267	0.391667	-6.19143	3.50036
0.532667	0.970345	1.04267	-0.63866	-0.43568	-0.85491	-0.1144	-0.24288	-0.22919	-2.8122	0.8483	-1.03489	-1.19685	-6.46181	0.190213
0.533333	0.293532	0.816234	-1.84083	-0.32958	-1.05411	-1.90745	-1.11447	-0.02549	-3.55414	0.1116	0.729554	-2.225	-5.32162	3.86619
0.534	1.06594	0.982435	0.982102	-0.78866	-0.43871	-2.67205	-0.71936	0.879871	-3.17712	-0.80098	0.930132	-0.74396	-5.5546	1.17528
0.534667	-0.20785	0.725476	0.447062	-0.13778	-0.8076	-1.21429	-1.10827	0.685648	-3.80759	-0.38103	-1.07533	0.976149	-4.42022	3.42446
0.535333	0.751647	1.24283	-0.28418	0.621732	-1.07952	-1.20765	-1.42352	0.177656	-3.71258	-0.55705	-0.87703	1.23974	-5.38205	1.76771
0.536	0.960804	0.097386	0.217399	0.898836	-1.61674	-0.15686	-0.17404	0.14786	-2.29462	1.33814	-0.67299	0.532343	-4.66438	0.493562
0.536667	0.076109	0.424166	0.056018	1.01446	-1.17151	-0.96463	-0.05484	-0.0292	-2.43649	0.994163	0.518211	1.37282	-5.22503	-0.3902
0.537333	0.281703	0.664044	-2.53926	0.284417	-1.37569	0.893811	-1.09089	0.198798	-3.27065	-0.82817	-2.01975	0.943063	-5.21495	0.858526
0.538	0.16225	0.421573	-1.79857	-0.42889	-1.2712	0.268268	-0.05738	0.329274	-2.93263	0.00707	-0.77032	1.72969	-4.10782	-1.53389
0.538667	-0.3167	0.172087	0.073413	-0.73156	-2.21583	-1.29593	-0.19787	0.741531	-3.063	0.624064	-0.58318	1.88158	-4.68143	-2.27705
0.539333	-0.28307	0.199891	-2.01631	-0.2126	-3.1758	-1.24832	-0.11007	-0.1548	-2.9316	-2.04615	0.019082	1.70222	-3.07908	-1.4095
0.54	0.571857	0.447839	-1.99885	-0.45237	-2.51547	-2.24059	0.131518	1.02754	-3.02898	-1.49594	-0.58395	1.21249	-4.40684	-1.44454
0.540667	-0.39675	0.878113	-1.60544	0.146115	-0.82058	-2.43051	0.305042	-0.48235	-3.23119	-1.52963	-0.12271	1.62609	-2.46983	0.316965
0.541333	-0.3584	0.215531	-2.10927	-0.89056	-1.82688	-2.54517	0.271814	-0.28679	-3.73882	-1.4208	0.038302	1.59695	-2.9284	-0.16976
0.542	-0.40093	0.131634	-2.24006	-0.66231	-2.9026	-2.77269	0.956401	-0.27656	-4.30666	-0.86006	0.208488	1.5369	-3.15963	-0.35054
0.542667	-1.13636	0.898986	-1.26843	0.731624	-1.86589	-2.10777	0.172877	0.196186	-3.84341	-1.99479	0.103032	1.60274	-4.30572	-1.72621
0.543333	-0.75492	0.075205	-2.02179	-0.75472	-1.55637	-1.68343	0.458583	-1.0076	-2.52226	-0.3119	0.202218	1.79119	-4.62577	-0.10532
0.544	-0.55449	0.270946	-1.44537	-0.5842	-1.67512	0.445381	1.28093	-1.09546	-2.68215	-0.15213	-0.90909	1.92489	-4.53876	-1.11227
0.544667	-0.51509	1.28439	-1.79745	-0.42031	-1.91345	-1.33799	2.01245	-0.02091	-1.97559	-1.10837	-2.0261	2.30981	-4.61871	-2.06867
0.545333	-0.20218	0.72578	-0.52432	-1.75353	-2.70848	-1.91893	1.39458	-1.50695	-1.74303	1.75942	-1.48317	3.38592	-5.14958	-3.19746
0.546	-0.53825	0.66837	-1.12431	-0.16901	-2.65095	-1.40398	0.249075	0.622841	-1.92007	0.999219	-1.03237	2.29991	-4.60096	-3.22982
0.546667	0.430796	1.16512	-0.67935	-0.18229	-1.94504	-0.08144	0.25837	-0.50944	-3.78436	1.3219	0.013531	1.2573	-4.83456	-2.74146
0.547333	0.329759	1.80278	-0.2027	0.139654	-0.82634	-1.42977	0.009615	0.261564	-2.56794	-1.60246	0.042936	1.78917	-4.29305	2.83052
0.548	-0.75975	1.07531	-1.94248	-0.70102	-0.50471	0.663174	1.29284	-0.68241	-2.73965	-1.96184	-0.20965	1.33193	-5.40243	0.692344
0.548667	0.053566	0.472276	-0.71953	-1.45233	-0.89625	-0.02589	1.72972	-0.37418	-3.13007	-0.72542	-0.44069	1.3376	-4.76118	0.743227
0.549333	-0.5421	1.02645	-1.39605	-1.16069	-1.07906	1.69426	-0.4527	-0.95219	-3.10959	-0.01887	-1.81343	0.582131	-3.73903	0.64292
0.55	0.518954	1.60867	0.03976	-0.95155	-2.13028	-0.11808	-0.80022	-0.23077	-2.64517	0.178122	-1.8203	1.11726	-3.20503	-0.09924
0.550667	-0.76615	0.884325	-0.04012	-0.05291	-2.06194	1.02355	0.521774	-0.07129	-2.21733	-0.64506	-2.43991	2.79473	-4.00503	2.84944
0.551333	-0.8473	1.26459	0.472466	0.496099	-0.78045	0.054044	0.226348	0.18012	-1.81061	0.618489	0.188857	1.80744	-3.6229	1.46596
0.552	0.357574	0.574929	-0.28912	0.56854	-0.10081	-0.15077	-0.13405	-0.80775	-2.58491	-2.30445	0.407214	2.39909	-3.3894	5.64937
0.552667	-0.30348	1.01261	-0.32782	0.514395	0.546171	-1.24443	0.997208	-0.51055	-1.92971	-0.47084	-0.81129	2.47633	-3.40434	3.38286
0.553333	-0.36963	1.09762	-0.99127	0.300481	1.14239	-2.69461	0.564683	-1.12203	-2.75847	-0.93287	-0.4012	3.03769	-2.61434	4.79999
0.554	-0.17944	0.871787	-1.03272	-0.2624	-0.84845	-2.61108	0.886291	-1.25323	-2.31462	-0.54297	0.590882	2.95905	-2.17547	2.13524
0.554667	0.346551	0.851744	-1.80376	-0.9335	-2.39971	-3.2578	0.179133	-1.24763	-1.69733	-0.11926	-0.13238	2.6042	-1.958	3.70625
0.555333	-0.60818	0.266655	-1.28615	-0.54712	-0.93314	-1.51406	0.480385	-1.44611	-1.28578	-0.8814	-0.01763	2.22867	-3.37081	2.96904
0.556	0.535186	0.261352	-0.8485	-1.01347	-1.37939	-0.1391	0.973722	-0.91404	-0.94323	-0.74569	-0.86837	1.40355	-3.91897	3.93835
0.556667	0.311874	0.889162	-0.81206	0.014076	-0.72838	-1.11217	1.22991	-2.01018	-0.49206	0.203094	1.07856	3.2569	-2.40838	2.85927
0.557333	-0.03789	0.826241	-1.03591	-0.45608	-1.58167	-0.06427	-0.04144	-0.4609	-0.33154	-1.00558	-0.59711	4.00677	-4.29887	0.104813
0.558	0.349565	-0.45882	-1.19869	0.345582	-1.50718	-0.48617	1.27573	0.664427	0.426427	-1.64107	0.324638	2.261	-3.65199	-1.66613
0.558667	1.33611	0.149586	0.605716	0.619531	-0.97226	0.116017	0.895544	-0.71435	-0.1194	-0.60823	-0.27836	2.11837	-2.98314	-2.18636
0.559333	-0.18469	0.837856	-0.14007	-0.49773	-1.50105	-0.49646	1.14654	0.612921	0.862082	-1.49547	-1.93126	2.79354	-3.31211	-2.30076
0.56	-1.07456	-0.39768	-0.65746	-0.13197	-2.13792	-0.29034	0.057049	0.208644	0.246861	-2.47927	-2.69069	2.13475	-3.43046	-1.27821
0.560667	-0.13105	0.711024	1.06437	1.87627	-2.62243	1.07301	0.041534	1.52344	0.136135	-2.48733	-0.19771	2.44254	-2.94105	-2.03488
0.561333	-1.32293	-0.82433	-0.28035	0.409456	-1.78113	0.306925	0.013686	1.24565	0.320242	-2.06514	-0.05031	1.80547	-2.91312	0.484572
0.562	-0.03751	0.571019	0.492422	-0.32529	-0.89605	-1.55062	-0.16602	0.862892	-0.41467	-0.78364	-0.86406	2.92367	-3.57654	1.94245
0.562667	-0.06768	0.397875	1.26278	1.09165	0.441556	-1.31377	0.41314	0.698009	3.39157	-0.74922	0.909106	2.45698	-2.38353	4.77224
0.563333	-0.20781	0.397332	1.16469	0.030153	0.473765	-0.66149	0.825353	0.701933	3.25093	-1.37709	-1.1254	0.929537	-3.27805	3.94506
0.564	0.317861	-0.58952	1.5805	1.02834	-0.31786	-0.82725	0.705242	0.925752	3.22784	-0.17518	-1.51954	0.271336	-2.85383	1.96068
0.564667	-0.8942	0.47049	-0.54202	1.71103	-0.70505	-1.31169	-0.42712	0.37427	1.96199	-1.85223	-1.38256	0.289691	-2.7081	0.501714
0.565333	-0.42711	0.292963	0.886611	0.922327	-1.45924	-0.98137	0.333323	-0.29148	1.4637	-1.77644	-0.15477	-0.65309	-3.31227	-1.00598
0.566	-0.30059	0.235066	2.11626	0.986666	-0.22034	-2.30508	1.73452	0.913669	0.443736	-2.26651	2.02321	-0.64434	-2.22152	-3.15682
0.566667	0.776963	0.40594	1.21731	0.011062	-1.17774	-2.67452	-0.65825	0.422617	0.813469	-3.23439	0.655294	-0.73433	-3.8472	-2.95987
0.567333	0.212963	0.310548	1.66502	0.810248	0.613926	-0.9139	0.762405	0.329848	-0.16649	-2.0404	-1.1688	0.129747	-3.24226	-3.51516
0.568	-0.83595	0.669119	1.77805	1.17361	0.747639	-0.15038	0.758796	0.595368	-0.25273	-0.24489	0.207933	-0.16894	-3.21678	-3.78014
0.568667	-0.65628	0.94554	0.586884	1.39695	0.630445	0.915899	0.471805	-0.65287	-0.38598	-0.48717	0.501261	0.020577	-2.83689	-3.1503
0.569333	-0.15981	-0.70977	2.28199	1.48477	1.39096	-0.27656	1.5825	0.200533	-1.93989	-1.23376	-0.78677	0.740141	-2.52395	-2.98749
0.57	-0.24638	1.35019	-0.42876	0.535989	0.905958	1.63756	0.309955	-1.88517	-2.69732	-0.95206	-1.15689	-0.7536	-2.72881	-3.4213
0.570667	-0.5127	0.641637	-0.69811	1.33927	0.214821	2.11497	0.041373	-0.98828	-2.05567	-2.54809	-0.54722	0.213134	-3.40933	-3.87789
0.571333	0.70138	-0.078	0.174697	0.279998	2.11878	0.806714	0.8202	0.155951	-1.90099	-0.77258	-0.60409	-2.80644	-2.51498	-2.90131
0.572	-0.25846	0.683743	0.089368	0.327936	0.40579	1.43316	0.450812	-0.09341	-1.31377	-0.22003	-0.57573	-0.61496	-2.93741	-2.33016
0.572667	-0.44979	0.553196	-0.83266	0.254708	0.028088	1.51436	0.85565	-0.74783	-1.99555	-2.25649	0.281205	-0.97619	-3.1776	-2.15545
0.573333	0.192709	1.16531	-0.35073	1.9448	0.669936	-0.0663	0.141605	0.644589	-1.80961	-1.57661	-1.85449	-1.42194	-3.97868	-0.41209
0.574	0.056432	1.37924	0.335655	0.736846	1.69794	-0.5427	0.250181	-0.79216	-0.1119	-0.53418	-1.32987	-1.45995	-3.93761	-0.60229
0.574667	-0.76211	0.54665	-0.51753	3.18815	0.95667	-0.50648	0.672144	-0.51563	-1.16975	-0.57556	0.504408	-1.3534	-3.49889	0.45852
0.575333	-0.15001	1.61754	-1.38318	2.46605	0.96532	-0.04304	1.02485	-1.1935	-1.08733	-1.41691	0.426541	-0.79001	-3.16643	1.21786
0.576	0.254266	0.440946	-0.46632	0.138216	1.85964	-0.9288	1.02606	0.305735	-1.11484	-1.04551	0.490434	-1.21047	-3.56346	-0.09567
0.576667	-0.4448	0.599597	-0.63256	0.605134	1.83567	-0.55132	1.23538	0.185313	-0.28063	-1.16753	0.163391	-1.3249	-4.42878	0.307047
0.577333	-0.83159	1.42403	-0.8885	1.13002	2.21663	0.856927	0.697565	0.578388	0.366799	-0.83625	-1.14846	-1.39	-3.13852	1.09661
0.578	-0.09341	0.122961	-2.49105	-0.50134	2.40684	-1.00055	-0.11123	0.756534	0.708956	-0.58043	-0.88098	-1.95451	-3.17634	0.420897
0.578667	-0.60791	0.358969	-1.09069	-0.39661	2.59223	-1.36546	-1.47968	-0.23353	2.67498	0.0569	-0.60942	-1.92346	-2.74376	1.62357
0.579333	-0.30241	0.897887	0.068182	0.210464	2.52975	-1.42827	-0.37186	-0.72519	2.40019	0.264257	-1.31042	-2.87314	-3.11895	0.799264
0.58	-0.74824	1.3234	-1.17569	-0.10259	1.59728	-1.60551	-0.16294	1.23704	1.73596	1.08801	-1.04649	-1.04558	-3.61725	1.68015
0.580667	-0.22038	1.43376	-1.64895	0.366635	0.686393	-2.06624	0.062438	0.22143	3.17115	0.890654	-0.55228	-0.52574	-3.36305	1.46983
0.581333	-0.78008	0.453559	-1.56785	-0.37106	1.808	-1.20106	-0.72497	1.83	3.86025	1.64187	-1.0244	-1.69055	-2.82423	-0.03993
0.582	-0.55395	0.650518	-1.34579	-0.55449	0.472206	-0.48635	-1.44414	0.166675	2.32483	1.16619	-0.62567	-2.00617	-3.4261	-2.01705
0.582667	-0.48659	0.653833	-0.25166	-0.9381	1.03291	-1.80143	-1.35355	-1.08731	2.43614	-0.5247	-1.09135	-0.95222	-3.36052	-3.60672
0.583333	0.105682	0.128442	-1.49288	0.7263	0.6412	-1.87759	0.042966	-0.29091	1.24436	1.7529	0.866437	-1.17786	-2.79044	-2.58855
0.584	-0.85241	0.468375	-0.59215	-0.34931	0.227929	-2.13276	-1.02375	0.827604	-0.21887	0.033351	0.112611	-1.39107	-0.91853	-0.99174
0.584667	0.326817	1.14156	-1.74749	1.36517	1.53766	-0.75029	-1.51617	1.57104	-1.39525	-0.28302	-0.34584	-1.75895	-0.99206	1.57204
0.585333	-1.01715	0.822923	-1.94705	0.128574	1.00354	-0.92192	-1.714	1.92919	-2.0917	1.07462	-0.56402	-2.78454	-0.19186	2.33277
0.586	-0.37322	1.47589	0.829172	0.041666	1.95074	1.03069	-0.86568	1.37895	-1.40615	-0.48011	-0.32316	-0.87617	-3.11589	3.66369
0.586667	-0.37394	1.56408	-1.4362	-0.19158	1.35257	-0.34673	-2.00527	0.730717	-1.32268	-1.65227	-1.27498	-1.73208	-1.46683	1.92569
0.587333	1.05413	-0.89442	-0.39145	0.419098	0.523061	-0.81694	-0.00391	2.06641	0.264354	0.504794	-0.50036	-1.08764	-3.42409	0.727911
0.588	-0.34285	0.958068	-0.21339	0.910378	-0.84919	-0.25188	-0.46649	2.01292	0.046582	-1.12969	-0.61289	-1.4067	-3.39493	0.917033
0.588667	0.718348	0.650708	-1.43595	-0.47452	-0.1549	-1.29627	0.086695	-0.13663	-0.99356	-0.39219	-0.03528	-0.76259	-3.98846	-0.15902
0.589333	0.016996	0.577627	-3.21867	0.196608	-0.2237	-0.67047	0.392979	-0.19179	0.664966	-0.93517	-0.42955	-1.25528	-4.77487	-1.46259
0.59	0.002866	1.38995	-1.91125	-0.56414	-0.41007	-0.78143	-0.48464	1.2546	-1.69842	0.224166	-0.03054	-1.14455	-3.99986	1.55595
0.590667	0.008435	1.33108	-2.73381	0.451183	0.128221	-0.77932	-0.38189	0.246785	-0.56112	-1.57496	-0.42655	0.088944	-3.84326	-0.04788
0.591333	-0.16125	1.10418	-1.71908	0.474248	-0.44708	-0.26831	-0.59934	-0.51586	-1.36705	-1.72962	0.56562	-0.75569	-3.13831	-1.321
0.592	0.81841	0.945512	-1.64076	0.174196	-0.07752	-1.92993	-0.36087	-0.54143	-0.7012	-1.51836	0.715578	-1.0796	-3.59585	-2.28051
0.592667	0.214118	1.58265	0.234743	-0.42443	0.480539	0.690442	0.283137	-1.52229	-0.94658	-1.12895	1.09083	0.40836	-3.27116	-1.5951
0.593333	0.161417	1.17488	-1.80351	0.622125	-0.51218	0.395271	-0.69005	-2.76021	-0.33574	-0.67132	-0.32354	-0.67043	-3.26116	-2.8051
0.594	0.322015	1.14595	-2.35772	0.902797	0.140736	0.671827	-0.09006	-1.77689	1.02589	-3.21057	1.44447	-0.47848	-2.36566	-3.52502
0.594667	-0.22616	0.347583	-0.93257	-0.56081	-0.468	-0.00287	-1.6442	0.469468	0.535627	-1.28838	2.09218	-0.68461	-2.93939	-3.10621
0.595333	-0.76158	1.47268	-1.75673	0.809213	-0.16695	-1.68813	0.069039	-0.26707	-0.56218	-0.25143	1.1162	-1.38057	-3.81991	-0.39794
0.596	0.012686	0.221688	-0.82646	0.12407	-0.29657	-0.23178	0.065953	0.361387	-0.7299	1.14066	1.93352	0.027891	-2.67407	-1.05445
0.596667	-0.04038	0.850627	-1.5468	0.826172	-1.63029	-1.05876	-0.63455	-2.61289	0.149093	1.15031	0.050467	-1.32616	-4.65271	1.83912
0.597333	-0.12005	0.748017	-1.13958	0.376487	-1.01201	-0.60956	-0.51725	-2.1547	-1.49574	0.870637	-0.02262	-0.99257	-3.5582	-0.50456
0.598	-0.67245	1.67789	0.306224	0.214199	-1.94211	-0.1754	-0.37364	0.352952	-0.81605	0.816527	0.150586	0.437189	-3.3431	1.085
0.598667	0.311596	1.34261	0.824625	0.56348	-1.72095	0.121467	-0.88744	-1.0909	-0.9251	0.062063	-0.19395	0.101967	-3.5328	0.1891
0.599333	0.086373	1.9181	-1.76964	0.838275	-0.59772	-0.40415	-0.44879	0.543486	-0.73665	2.24261	1.12097	0.660876	-4.01861	2.70945
0.6	-0.09736	0.999434	2.07116	-0.46454	0.23105	-0.68869	-0.99392	0.812581	-0.33299	1.41047	1.32066	1.64396	-3.57722	0.73091
0.600667	-0.14198	1.46719	-0.57215	-1.20315	-0.11559	-0.37618	-0.51481	0.521629	-1.38814	0.735004	0.074588	-0.62554	-4.80561	-0.13517
0.601333	0.235412	1.16073	-1.35472	-1.05381	0.787342	-0.65345	-1.19882	0.618545	-2.23614	0.665419	-0.31027	0.054858	-3.56794	-0.46973
0.602	0.464915	1.62343	-0.02027	-1.96624	-0.06183	0.092788	-0.80737	0.012551	-2.48639	-0.00644	-0.22236	0.482408	-3.18386	0.562866
0.602667	0.774198	0.912601	-1.28118	-1.12691	-0.54764	-1.77743	0.664929	0.103506	-2.04843	0.004076	-0.873	-1.24939	-2.29673	-1.87957
0.603333	0.611954	1.44477	-1.35828	-0.61459	-1.63679	-2.93995	-0.43962	-1.90005	-1.10605	-1.57798	-1.05527	0.849299	-3.29942	-3.47622
0.604	0.343784	1.34508	-0.4515	-0.08539	-0.86827	-1.21296	-0.82769	-0.51804	-0.21399	-0.31909	-1.14948	0.008377	-2.28184	-2.82787
0.604667	0.501686	0.432322	-0.66655	-0.30476	-0.84655	-1.28473	-0.60257	-0.53998	-0.76425	-0.95252	-1.16251	-1.35556	-3.75433	1.6104
0.605333	0.451519	-0.52494	-2.25534	0.515441	-0.14892	-0.09274	0.083717	-1.38686	-0.24045	-0.54291	-0.88872	0.46928	-2.61757	-1.44868
0.606	-0.16306	0.781329	0.405839	0.436151	0.243148	0.53136	-0.62912	-0.99547	-0.46598	0.799182	-0.48337	0.444019	-2.45824	-3.45026
0.606667	-0.19131	0.946215	-0.61649	0.785235	0.586368	0.758575	-0.45115	0.946686	-0.02459	-0.03243	0.108531	-0.38045	-1.88776	-3.54401
0.607333	0.406084	0.817544	-1.08167	0.176917	-0.35626	1.17889	1.01229	-0.14764	-0.21995	0.183545	-0.21916	0.428935	-2.14363	-1.66909
0.608	0.703611	1.06864	-1.66487	-0.27626	-0.61638	0.792053	-0.84537	1.13082	-0.7341	-0.93379	-0.33654	0.133982	-1.81629	-1.31009
0.608667	0.636823	2.05341	-0.37848	0.424935	0.287238	0.783115	-1.41919	1.03117	0.603048	-1.18083	0.465489	-0.38867	-1.4045	-0.00953
0.609333	0.910086	0.818637	-2.06199	-0.19868	0.404684	2.15576	0.016756	1.26443	0.490149	0.368721	0.109142	0.035041	-1.92834	-1.93878
0.61	0.856214	0.653563	-1.81931	0.625452	-0.7514	2.16424	-0.64356	1.06675	0.764644	1.32241	0.30129	-0.58766	-1.3444	0.761434
0.610667	0.981197	0.283454	-2.20222	0.486096	-0.05222	1.51165	-1.25483	0.945706	1.55891	0.773064	-1.71616	-0.78918	-2.28931	-0.71038
0.611333	1.33059	0.770301	-0.75927	-0.24463	0.367983	2.98843	0.131414	2.32929	-0.16305	-0.21306	-1.25112	-0.68507	-2.39034	3.03156
0.612	1.36676	1.06136	-1.65062	-0.05612	-1.05361	1.73596	-0.69762	2.39834	-1.19362	1.37313	-0.13707	-1.319	-2.77429	2.79276
0.612667	1.69036	0.095102	-1.57924	1.92386	0.771082	2.53339	-1.2116	1.35755	-2.17757	0.793686	-1.34998	-1.51796	-1.89149	0.665138
0.613333	0.686913	0.606456	-0.86627	0.551773	0.089394	1.50649	-1.19264	1.74014	-2.15414	-0.27175	-0.46124	-1.24253	-0.86233	-0.44031
0.614	1.35399	1.46376	-0.37442	0.258452	0.307181	0.41272	-1.35202	1.2042	-3.14752	-0.05196	-0.87907	-0.83942	-2.55696	0.071834
0.614667	0.293792	0.101569	0.05396	0.582673	0.759713	-2.16918	-1.89613	0.876583	-2.54519	0.836527	-1.09899	-0.17352	-0.77024	0.721969
0.615333	1.65676	1.20704	1.28672	-0.95699	0.405433	-0.47865	-1.32494	0.038625	-2.31752	0.7419	-0.47612	0.521313	-1.43077	1.39164
0.616	1.38806	0.594006	-0.64212	-0.25475	-0.62604	1.25679	-1.69832	-0.65174	-1.41368	0.909377	1.08283	1.03181	-1.23187	1.42307
0.616667	1.34644	0.38912	-0.53507	-0.11733	-1.9308	0.063016	-1.21714	1.78158	-1.01125	0.609098	-2.02531	-0.80737	-0.7473	-0.61785
0.617333	0.971352	0.357346	-0.69773	0.319411	-1.0231	-0.84035	-0.50694	1.55478	0.058054	0.552117	-1.11929	-0.69229	-1.88806	-5.73529
0.618	2.13081	-0.59947	1.25485	-0.55455	-0.65916	0.542105	-0.93654	2.03249	-0.77032	0.860637	-1.66992	-2.16265	-1.6047	-2.19224
0.618667	0.893095	-0.18158	2.04096	1.2974	-0.31852	-0.21897	-0.75906	1.05239	-1.77864	-0.01995	-0.43238	0.325348	-0.78872	-3.73459
0.619333	0.62299	0.423265	1.45972	0.608311	-0.30298	0.606763	-2.20117	1.16366	-3.31285	0.601256	-1.72639	-0.33043	-2.03794	-2.07492
0.62	2.72526	1.40619	0.848586	-0.75638	-1.55872	1.39	-1.81962	1.74277	-2.50558	-0.7002	-0.30687	-0.53578	-1.36127	-0.6041
0.620667	1.33204	0.812509	1.15061	-0.05526	-2.12973	-0.93106	-0.78743	1.27135	-2.59555	0.622078	1.54473	-0.66178	-2.03571	-3.21167
0.621333	0.819455	0.474687	0.538402	-0.70678	-2.48009	-0.9777	-1.59601	1.21106	-1.2358	-0.11215	0.156749	-0.43019	-2.16975	-4.38633
0.622	1.46606	1.09356	0.48268	0.578527	-2.32994	-1.50874	-1.5284	-0.06998	-2.62977	0.480272	-0.74433	0.477438	-0.96572	-5.76771
0.622667	1.31207	1.30507	0.707072	0.11527	-1.55657	1.30445	-1.12996	0.494086	-2.62301	0.21132	-0.65016	0.428535	-2.12184	-5.50544
0.623333	2.10859	0.551841	0.298366	-1.64366	-0.91417	-1.18122	-1.71688	1.12277	-3.22368	-0.42933	-1.14787	-0.96498	-1.50045	-6.24656
0.624	1.96772	0.863215	0.306988	-0.33885	-0.65389	-1.11894	-1.10414	-0.96432	-2.7866	-0.15371	-1.16224	-0.78766	-2.62608	-6.3817
0.624667	1.26318	0.895634	0.42135	-0.51793	-1.31036	-0.46639	-0.16899	0.805211	-4.34779	0.773055	-0.64358	0.044819	-1.57566	-6.46502
0.625333	1.72425	0.587677	0.772276	0.130339	-1.52181	-1.01456	-0.32971	-0.40945	-4.19036	1.07981	0.109504	0.117195	-2.17644	-7.65799
0.626	2.0855	1.01602	-0.49164	-0.09335	-1.34724	0.440928	-0.56246	0.848034	-2.9621	1.43143	0.229055	-2.05154	-1.34402	-6.12884
0.626667	1.15112	0.789669	-0.72721	-0.07267	-1.68822	1.29365	-1.23267	-0.00476	-2.10298	1.43527	0.35895	-0.93533	-2.27843	-7.84768
0.627333	1.43818	0.757905	-1.49669	-0.11787	-1.10438	-0.10494	-0.61931	-0.86406	-2.36989	0.216971	0.317909	-0.44608	-1.81942	-6.22074
0.628	0.516766	0.202609	-3.47709	-0.29122	-0.62347	0.381907	-0.97976	-1.75396	-1.73114	0.893318	-0.60747	-0.70228	-2.79895	-6.715
0.628667	1.80242	0.652084	-2.07006	0.709207	-1.22157	-0.16337	-0.76141	0.199537	-2.34262	1.19572	0.638957	-1.44337	-2.21304	-8.57944
0.629333	2.07084	1.04142	0.955853	-0.06364	-1.2525	-1.25719	-1.66657	0.080359	-2.03224	1.09862	1.62213	-0.46922	-4.13713	-5.64923
0.63	1.36472	-0.14855	-1.10257	-0.84081	-0.88579	-0.03959	-0.70207	0.72911	-2.41916	0.492071	0.285087	-0.72552	-3.44109	-3.63861
0.630667	0.729582	0.688818	-0.38864	-0.47989	0.230251	1.37999	-0.77582	-0.72835	-1.76545	-0.21123	0.563697	-0.98015	-3.07652	-6.03893
0.631333	1.71898	0.558205	-2.17772	0.43237	0.856288	0.757739	-0.9597	-1.12831	-2.81092	2.16992	1.2636	0.084538	-1.72212	-5.38754
0.632	0.637214	0.563442	-1.50175	-0.03009	-0.94584	-0.61586	-1.55639	-0.06182	-1.34051	-1.1659	1.58578	-1.54934	-1.37456	-4.32132
0.632667	1.10037	0.613878	-2.64524	1.03785	-0.65355	1.66697	-1.51902	0.750355	-0.42162	1.81145	0.318665	-0.87914	-2.5282	-6.73398
0.633333	0.132617	1.24442	-1.90911	1.69816	-0.70799	-0.37652	-1.25174	-0.69603	-0.18726	1.06537	2.0532	-1.50546	-1.60338	-4.89575
0.634	0.995491	0.324989	-1.72053	1.18888	-0.50955	-0.83304	-1.9423	-0.07469	1.67389	2.97639	1.59848	-1.17631	-1.39392	-5.16316
0.634667	-0.20824	0.179224	-1.74452	-0.0614	-0.23818	0.274073	-1.06745	-0.50046	1.11705	0.94583	2.05911	1.40534	-1.63298	-6.59972
0.635333	-0.17604	1.50396	-1.1001	0.411093	-0.11237	0.170711	-1.27773	0.517182	1.26555	4.1801	2.2717	-0.58969	-2.2809	-5.79387
0.636	0.048897	0.928143	-1.31862	1.77658	-0.41518	-0.78269	-0.65081	2.05625	-0.70439	-0.68304	1.07118	0.410921	-1.51717	-4.73616
0.636667	0.092086	-0.04361	-2.43847	1.46239	-0.66055	-1.03665	-1.0173	1.34139	-1.37408	1.61907	1.06344	-0.77893	-1.70555	-3.73364
0.637333	0.031971	1.25015	-1.06605	1.40231	-0.48372	0.384765	-1.00958	-0.1184	-0.54617	1.34393	2.32278	-0.18889	-1.16101	-4.96433
0.638	0.724435	1.88428	-2.03355	1.44159	-0.26634	2.52321	-1.00587	0.432063	-1.21306	0.835982	0.364902	-1.60767	-1.81234	-5.6531
0.638667	-0.71407	1.16679	-0.52432	0.533899	0.098253	2.41446	-0.59908	0.567883	-0.52676	2.39514	0.714647	-1.34507	-0.84907	-5.09717
0.639333	-0.29111	0.515445	-0.94087	1.25604	-0.19376	1.76781	-1.23967	-0.00587	0.828266	1.24708	0.881431	-2.22881	-1.77704	-3.08632
0.64	0.166781	0.547698	-0.18006	1.57666	0.292496	0.830049	-0.37983	-0.4903	-0.33709	0.502134	1.89638	-3.00694	-1.95086	-7.13622
0.640667	0.261746	1.74654	0.051136	1.7103	-0.01532	1.03385	-0.76129	-0.87033	1.38542	0.04463	0.419353	-0.01987	-2.94841	-2.33123
0.641333	0.304076	-0.04114	0.889695	1.11217	-1.2936	0.025809	-0.03962	-0.57976	0.810717	0.013099	0.433965	-0.72988	-2.0091	-6.47961
0.642	0.019754	0.238089	-0.0166	1.03676	0.178204	0.507128	0.133612	-0.31743	1.21177	-0.69232	0.031737	-0.66404	-3.11397	-6.13949
0.642667	-0.87068	0.685419	-0.77366	1.22054	0.558156	1.66862	0.225647	-1.25153	0.772156	-2.04135	0.324802	-1.24548	-3.22821	-3.42883
0.643333	-0.05049	1.72827	-0.84193	2.26651	0.924208	1.20186	0.634617	-1.23234	1.31513	-1.54108	-0.25151	-1.21452	-1.05601	0.054878
0.644	0.403721	1.25801	-1.84335	0.819359	0.235915	0.937261	-1.05812	0.226953	0.58833	-0.84731	0.341505	-0.36563	-1.49423	-6.74293
0.644667	0.00574	1.02116	-0.96044	1.16701	0.166173	1.64852	-0.11585	1.07928	2.35316	0.020223	-0.97977	-0.73435	1.75723	-5.35592
0.645333	0.742752	1.20556	-0.62908	2.27641	-0.56683	-0.76998	-1.12304	0.793769	0.717176	-0.23165	-0.08493	-1.00341	1.59888	-2.91491
0.646	-0.99196	0.294192	-0.50977	0.623263	-0.38646	-0.10804	-2.08728	0.380005	-0.4558	0.640116	0.338106	-0.41808	2.77403	-2.61905
0.646667	1.09476	0.918185	-0.06123	1.27195	-0.90582	0.871647	-0.17203	-1.06288	-1.69391	-0.6468	1.41579	-0.2726	2.22502	-3.71306
0.647333	-0.25981	0.824072	-1.67982	1.41314	-0.85161	0.634192	-0.46829	-0.57358	-2.33886	0.066699	1.19648	-1.70285	4.3769	-6.23109
0.648	0.010601	0.875797	-0.74187	2.13253	-0.14081	0.549775	-0.73969	-0.09245	-1.59209	-0.7817	1.83255	-1.44786	3.68247	-8.32741
0.648667	0.315939	0.535574	0.897037	1.86488	-0.19257	0.243193	-1.2731	-0.24666	-1.30299	-1.09594	-0.53862	0.096804	0.668682	-5.10565
0.649333	-0.82105	0.919243	-0.63308	1.35693	-0.41425	0.763624	-1.28736	-0.34806	-1.43829	-0.09084	1.96719	-0.19134	0.281782	-2.76214
0.65	0.943084	0.988703	-0.66531	0.35901	-0.58601	0.765165	-0.21982	-1.26215	-0.85829	-0.81266	0.78957	0.838417	-1.6742	-5.28912
0.650667	-0.57194	1.43862	1.39186	0.464428	-0.98739	0.188921	-1.57034	-0.24843	0.034569	0.043081	0.66893	2.02573	-1.48016	-4.42226
0.651333	-0.23711	0.378152	-2.85867	2.06894	-0.51569	0.259292	-0.85154	-0.80946	-1.08574	-0.90744	1.91157	3.67014	-3.54047	-5.06881
0.652	0.543201	0.520422	-0.95402	1.50882	-1.85482	-0.42549	-0.03392	0.488742	-1.11941	0.795984	1.98464	2.99554	-3.20222	-9.07344
0.652667	0.665294	-0.44059	0.08455	1.50928	-1.47843	0.274452	-0.63375	0.350847	-1.60119	0.38509	0.211996	2.65004	-2.91676	-11.5937
0.653333	-0.27861	-0.07094	-0.14152	1.95692	-1.23915	0.600207	0.054716	0.565268	-0.50811	-1.08721	0.883847	2.46764	-1.80064	-11.3175
0.654	0.985399	-0.37092	-0.16465	1.6377	-1.88555	-0.91645	0.838262	0.40983	-0.97526	-0.20222	1.53597	2.33636	-2.47556	-7.55952
0.654667	-0.4014	1.23401	0.269205	-0.89907	-1.86892	0.363856	0.006038	0.616408	-0.34673	-0.67643	0.522508	2.24992	-1.43357	-5.05968
0.655333	0.013021	0.865097	-1.0037	1.92051	-1.46691	-1.38997	-0.07269	-0.66128	-0.93398	-0.9984	0.488806	2.51016	-1.39516	-2.02978
0.656	0.129499	0.528917	-3.38899	1.0585	-0.632	0.192917	-0.34	1.27698	1.50457	0.08851	2.10477	2.34589	-1.40567	-1.40128
0.656667	0.700111	0.931021	-0.99075	-0.06724	-1.83508	0.438061	0.061064	1.48901	1.71289	1.11161	1.06228	1.86644	-2.30033	3.8899
0.657333	0.267939	1.49212	-1.61108	0.201609	-0.85047	0.471406	0.013798	-0.02621	-0.35842	0.46019	2.33097	1.26125	-1.943	-1.38832
0.658	0.160677	0.685824	-2.19716	0.205886	-0.87765	0.789258	-0.26729	-1.8519	-0.37725	-1.77628	-0.20593	2.12469	-1.12544	-6.58683
0.658667	-0.26112	0.770376	-1.83174	0.361624	-1.12133	0.917772	-0.39978	0.13241	-0.49586	-1.7216	0.428384	1.42663	-2.949	-7.16313
0.659333	-0.25348	0.81144	-1.56029	0.388773	0.193201	-0.22808	-1.18177	-1.44535	-0.73894	0.058603	0.097074	2.51403	-1.69252	-4.03281
0.66	-0.29402	0.325473	-2.94724	0.769971	0.441328	1.55453	-0.0989	0.041112	-0.62315	-2.37893	0.027428	2.38371	-1.38701	-1.4926
0.660667	-0.34657	1.66623	-2.4693	0.155922	0.639131	-0.3217	-0.44814	0.791351	0.082286	-1.27233	0.595942	1.58489	-2.60216	-3.84121
0.661333	-1.12143	1.23789	-0.12103	0.320574	1.20726	0.343617	-0.10851	0.712537	-0.13322	-0.73817	-0.10637	1.03307	-1.95089	-2.35492
0.662	-0.02134	1.28748	-1.54014	0.114955	1.31237	0.858774	0.071339	1.47728	-0.00417	-0.97777	0.64622	0.185419	-2.1242	-1.87394
0.662667	0.361112	1.45806	-1.71208	-0.29959	1.09439	2.2307	-0.4598	1.26861	-1.07217	-1.48201	0.699951	0.459472	-2.1388	-6.06557
0.663333	0.5235	1.05059	-3.13004	1.44564	0.286373	1.81445	-2.08063	0.517171	-0.19431	-2.71547	2.24691	1.04908	-1.0059	-6.2645
0.664	0.230386	1.8472	-1.91351	1.2377	0.817144	1.80732	-1.3774	-1.1262	-0.14944	-0.94968	0.549091	0.358202	-2.85008	-5.54965
0.664667	0.716162	0.534593	-2.21909	1.02499	0.895849	0.825062	-1.45171	-2.41182	-0.17934	-1.62637	1.23787	1.2225	-1.81751	-7.76523
0.665333	-0.04139	1.75538	-1.37053	0.405106	0.378431	1.58622	-1.85945	-1.52385	-0.86541	-1.88883	-0.19367	-0.7326	-1.28658	-7.13713
0.666	-0.40647	1.44926	-2.06872	0.319375	1.24174	0.890255	-1.08177	-0.15051	-1.61959	-1.50061	-1.18014	0.05848	-1.63278	-4.41616
0.666667	0.254357	1.72521	-2.2675	0.917625	1.83398	-0.28089	-1.74321	-0.81795	-1.93599	-1.9307	0.091037	-0.27285	-1.15287	-5.7151
0.667333	-0.059	1.1082	-1.96853	0.509596	1.72879	-0.82286	-0.33513	0.394214	-1.3596	0.562258	-0.55265	0.430736	-2.01423	-4.8349
0.668	0.214064	0.848944	0.819412	1.58422	1.3665	1.69631	-1.92276	-0.34628	-1.53915	-1.42229	-1.19684	-0.34876	-1.45582	-6.7584
0.668667	0.134303	1.08609	-1.63527	1.28398	0.075452	-0.57823	-1.28594	-0.6422	-1.49847	-1.77005	-1.75157	-0.25316	-1.9533	-10.6838
0.669333	0.490833	1.75546	-2.37585	-0.23052	-0.22062	-0.56149	-2.3287	-0.38143	-1.77842	-1.29179	1.67162	0.203022	-3.13014	-13.1105
0.67	-0.23157	1.22867	-2.53042	-0.06308	0.466829	0.793553	-0.98354	-0.89353	-2.08206	-1.16575	-1.1354	0.513971	-1.70392	-11.773
0.670667	-1.22222	1.58902	-2.38982	-0.09035	-0.46598	0.24492	-1.16559	-0.24589	-1.23719	-1.34648	-0.22351	-0.1875	-2.6221	-9.26397
0.671333	-0.11545	1.2758	-1.25306	1.61341	-0.92665	-0.16239	-1.11075	-1.55687	-2.08045	-1.85099	-0.53275	0.000703	-1.85228	-5.68507
0.672	0.417997	0.394856	-1.75665	0.827092	-0.76645	-1.6286	-1.926	-2.04517	-0.32709	-2.00509	-0.8461	-0.26491	-0.99237	-5.64258
0.672667	0.67001	0.690637	-1.89909	1.43162	-0.6266	-1.28261	-1.53176	-1.78935	-0.74246	-1.67006	2.00186	0.879317	-0.43145	-4.5395
0.673333	0.085851	0.124161	-1.67968	1.7363	0.179681	-3.72751	-1.86785	-3.39338	-0.47973	-2.46301	-1.39199	0.375145	-0.06609	-1.9027
0.674	-0.50283	0.704527	-2.12974	0.435369	0.1859	-1.48572	-1.55356	-2.87368	-1.16408	-0.17694	0.15865	-1.74474	-0.46745	0.238914
0.674667	0.214211	0.585333	0.203319	0.540496	-0.08016	-2.51656	-0.31614	-3.42022	0.048227	1.75086	1.79405	-0.87337	-1.63366	-0.68963
0.675333	0.514003	1.40215	-0.80312	1.38701	0.333712	-1.78017	-1.00553	-2.89481	-0.33083	2.53986	0.891933	0.024943	-0.46306	2.03481
0.676	0.139278	0.116113	-0.68451	0.93293	-0.45354	-3.25891	-0.87884	-2.02903	-1.3225	0.170111	0.169492	-1.14404	0.437457	1.37754
0.676667	0.065647	0.272606	-0.13753	1.25286	-0.10042	-2.53144	-1.25719	-2.08791	-0.57406	1.80456	0.29653	-0.98803	-1.5184	-1.96016
0.677333	0.514244	0.252564	0.538106	1.66338	-0.19897	0.416264	-0.22094	-2.27923	-0.10028	0.499863	0.878301	-1.18107	-0.9564	-7.08398
0.678	0.618136	0.621839	-0.79217	2.06578	-0.41414	-0.44268	-0.79627	-2.31401	-0.17265	1.15819	1.9802	-0.78583	-2.13566	-5.48064
0.678667	0.760234	0.708885	-0.15448	0.740703	-0.25611	-1.29138	-1.21191	-1.06223	0.266847	0.283928	0.509426	-1.24728	-2.31415	-4.69638
0.679333	0.431332	0.463416	-0.46385	0.258372	-0.42794	-0.09469	-1.02836	-2.04745	0.645653	-1.35347	0.839395	-1.27561	-1.79622	-6.06515
0.68	0.983772	-0.19626	-0.58459	0.769137	-0.11693	0.497527	0.102194	0.034601	1.27336	-1.15998	0.028378	-1.66121	-0.53225	-3.89501
0.680667	-0.27661	0.776841	-2.19349	-0.08493	0.017725	0.141281	-1.52978	-0.29664	2.92039	-1.37272	-0.35541	-0.60682	-1.04901	-1.6467
0.681333	1.82648	0.246483	-1.79478	-0.04094	0.516487	1.45024	-1.0956	0.737179	2.83326	-2.53595	0.133647	-0.63747	-0.03537	-6.87422
0.682	1.17821	-0.33088	1.12846	0.224296	-0.92447	0.794261	-1.44448	0.447531	2.40206	-2.00099	-1.12911	-1.39617	-0.62057	-10.8751
0.682667	0.767878	0.588538	-1.30345	1.05972	-0.76331	0.982109	-0.51321	-1.22609	1.6091	0.046129	-0.72338	-0.52868	-1.27208	-11.8155
0.683333	0.949126	0.913566	-1.64617	0.274985	-0.68592	0.446268	-1.04262	-0.75912	4.54748	-1.93147	-1.17995	-1.28299	-2.41274	-9.69554
0.684	0.47345	1.06295	0.906606	-1.12093	-0.19192	-1.07816	-1.41042	0.373604	2.27174	-1.24623	-1.12519	-1.62928	-2.52711	-8.00593
0.684667	0.78655	0.301851	-3.02577	1.27664	-0.55469	-1.22084	-0.58676	-0.45053	3.74772	-3.31235	0.108527	-2.31529	-2.9268	-4.81234
0.685333	0.333942	-0.31194	-1.33444	1.44955	-0.99768	1.77366	-0.01981	1.10671	4.69786	-1.89603	-0.20567	-0.16135	-2.72007	-4.83529
0.686	1.28033	0.29359	-0.53226	1.22453	-0.79517	4.54756	-0.21115	-0.76442	3.32893	-1.70411	-1.0731	0.160099	-2.93019	-3.21249
0.686667	0.585268	-0.3434	-0.85345	0.255813	-1.818	3.34362	-0.25694	0.84411	2.74696	-3.30369	0.071786	-0.80487	-3.04372	0.009671
0.687333	0.600182	-0.22237	-1.20092	0.58172	-1.70825	2.46773	-0.39177	-0.35361	2.88018	-1.27697	0.600944	-1.95294	-3.35959	2.55701
0.688	0.449177	0.343108	0.447096	0.535852	-0.72531	2.1881	-0.87468	0.095428	2.55708	-1.92753	-2.0231	-0.13945	-1.09541	4.49118
0.688667	0.517055	-0.50848	0.78462	1.47036	-0.3068	-0.1882	-0.53624	-0.30276	1.94153	-3.17863	-1.20386	-2.13569	-2.40611	0.680282
0.689333	0.393747	0.696165	0.83182	0.458508	-1.38034	-0.59926	-1.3859	-1.1602	2.06127	-0.88291	-0.28423	-1.13074	-1.04566	-1.8978
0.69	-0.62441	1.37679	0.038251	-0.07656	-1.79758	0.151188	-1.34377	0.145381	0.723836	-1.18175	-1.20179	-2.41309	-1.68022	0.226902
0.690667	-0.40361	-0.03252	-0.30083	0.08407	-2.09887	0.321317	-1.39674	0.959826	2.19069	-2.37175	-0.79672	-1.86756	-2.03896	-1.27017
0.691333	0.920755	0.294415	-0.81765	0.379311	-0.22174	0.982759	-1.33086	0.386638	1.17835	-2.46487	-0.71027	-0.48371	-3.40575	0.009979
0.692	0.173365	-0.02616	-0.76186	-0.2294	-0.89147	1.00131	-0.66161	0.146942	2.9474	-2.12092	-0.71035	-1.31128	-2.62587	-0.67023
0.692667	-0.37546	0.001656	-2.56138	1.2318	-0.44806	-0.39165	-1.37838	0.592973	3.89453	-1.96608	-0.13226	-1.13711	-2.74022	-0.2858
0.693333	0.517349	0.109165	-1.8913	0.503049	-0.12193	1.17998	0.343106	0.628459	4.08429	-0.76655	-0.62364	-0.99692	-2.63197	-2.93951
0.694	0.213501	0.164119	-0.53411	2.00682	-0.05882	0.350832	-0.78262	-0.47492	5.505	-2.33376	-0.78124	-0.71378	-2.1139	-3.31422
0.694667	0.096732	0.770175	-0.21141	0.428815	-0.43295	0.945355	0.076649	-0.53644	5.25983	-1.8113	-0.51234	-1.24689	-3.13888	-0.2178
0.695333	0.7133	0.192883	-0.59999	1.02812	0.069499	1.59343	0.770552	-1.31567	5.26878	-1.46143	0.268125	-0.02415	-3.34775	0.09245
0.696	-0.70456	-0.48912	0.651095	0.68279	-0.06172	1.83729	0.117353	-0.00212	4.92512	-0.28276	0.809458	-0.46124	-3.39587	2.00035
0.696667	0.368213	-0.15334	-0.76697	-0.06188	-0.56927	0.185619	-0.76276	0.363871	3.56134	1.27272	-0.58458	0.300291	-4.13065	-1.12538
0.697333	-0.121	-0.29015	0.54058	-0.29598	-0.91706	1.04274	-0.65611	0.732042	2.01421	1.95743	-0.26647	-1.30548	-4.98459	-0.44587
0.698	1.05089	0.635147	-2.15476	0.047617	-1.17378	1.95988	-2.22699	0.288342	2.05731	1.22246	-0.17868	0.506904	-3.50705	-0.63489
0.698667	1.29775	0.788259	-1.39871	0.179075	-1.11885	0.395689	-1.55637	0.857184	1.85457	-0.91022	-0.55706	0.457788	-4.972	-0.82409
0.699333	0.361951	0.938708	-0.65899	0.189015	-0.87188	0.464374	-0.4386	-0.56559	1.52386	-1.97438	0.835173	-0.25223	-3.44752	1.13536
0.7	0.000349	0.366397	-0.18908	0.210314	-1.24649	0.228946	-0.7083	-1.97951	1.10805	-1.48552	-0.07845	-1.03282	-3.67426	0.632678
0.700667	1.12656	0.587719	-1.13704	0.055356	-1.4678	1.77065	-1.79327	-2.28368	0.480415	1.75758	0.322803	-1.07257	-1.29911	0.080618
0.701333	-0.22249	1.12744	-1.06931	-0.33272	-1.1503	1.33343	-2.0183	0.217076	0.799953	1.16329	1.46614	-0.61653	-1.90895	-0.02621
0.702	-0.28623	1.00376	1.1215	1.21062	-0.62944	1.97406	-1.80192	0.18415	-0.15058	0.572319	-0.95775	-1.72946	-1.34664	-1.99009
0.702667	0.11194	1.33876	2.54883	1.03787	-0.19185	1.84147	-2.0495	-0.07514	0.761576	-0.46604	-0.0716	0.337886	-1.17971	-2.29609
0.703333	1.14203	1.27333	-1.3255	1.42144	-0.92197	1.83619	-2.62305	0.160497	-0.28717	0.15967	-0.25053	-1.92933	-0.48722	-2.00277
0.704	0.794488	1.13718	-1.22608	0.097388	-1.20552	0.774009	-1.19876	-1.40035	0.342736	-1.19563	-0.33419	-0.064	-1.68628	-2.79553
0.704667	0.241782	0.257155	-1.14418	0.117722	-0.61175	2.39738	-2.71512	-1.52574	-0.19218	-0.18072	-0.24019	-0.33546	-1.83842	1.04644
0.705333	-0.9872	0.483878	-0.5181	0.094654	-0.45895	1.10052	-1.13076	-1.9444	0.120793	-2.10271	-2.82957	-1.14055	-3.91422	0.445026
0.706	-0.21286	0.470194	-0.16637	1.01265	-1.39411	1.958	-1.1171	-1.47306	-0.83852	-2.28308	-1.2668	0.022746	-2.1504	1.3057
0.706667	0.274008	0.467323	-1.4537	0.889595	-1.20623	2.23596	-1.36004	-1.1578	-0.41198	-1.29091	-0.24696	1.0173	-1.79971	2.27795
0.707333	0.670991	0.144731	-1.65583	0.525313	-0.10897	2.12717	-1.65262	0.255945	-0.20675	-3.04382	-1.20525	1.01271	-2.23406	-0.13944
0.708	0.516762	0.782018	-3.27395	0.902677	0.63627	1.86128	-1.58146	-1.32654	-0.85734	-1.90454	-1.20682	1.51038	-3.15848	-1.16571
0.708667	0.86228	1.29583	-1.74107	0.606173	-1.04196	0.934693	-1.15775	-1.03993	-0.64564	-1.76437	-1.40602	0.81093	-2.28614	-1.75797
0.709333	-0.14855	0.538409	-1.15364	-0.0251	-1.71519	2.18296	-0.73833	-1.3983	-0.4864	-1.41636	0.178513	0.567548	-2.70416	-1.79564
0.71	0.786101	1.12194	-3.50507	1.37129	-1.76454	2.83039	-0.48207	-0.16182	-0.46784	-2.49711	-0.64428	-0.42524	-2.15068	-1.09387
0.710667	0.574134	1.95296	-2.69867	1.99182	0.801478	1.62509	-0.49549	-0.3963	0.148109	-2.11032	-1.12438	-0.31865	-2.07965	-1.0684
0.711333	-0.44058	1.11968	-1.54462	1.53957	0.683368	1.60075	-0.19519	1.56377	1.08841	-2.54784	0.207725	-0.97964	-2.1412	0.175768
0.712	1.24305	1.07242	-0.8699	1.6198	0.937631	0.641552	-1.80403	-0.96113	1.63848	-3.086	-0.31511	0.255644	-1.86215	1.35553
0.712667	1.07437	1.5992	-0.75411	2.66318	-0.04413	0.442667	-1.36669	-0.30596	2.29743	-2.23833	-1.64045	-0.67241	-2.42851	1.63655
0.713333	1.89175	0.231189	-1.42417	1.95633	0.693515	1.16884	-0.76404	-1.38245	3.54205	-1.20108	-1.21822	-1.50836	-1.18575	0.028808
0.714	1.20422	1.0839	0.069107	1.69538	1.93777	0.80954	-1.20488	-0.45987	1.79176	-0.86388	-1.60948	-1.63947	-1.2077	0.156804
0.714667	1.19147	0.786075	-0.04161	2.85306	2.41404	-0.54922	-0.52417	-0.51435	1.49639	-3.51516	-1.07159	-0.39526	-2.33417	0.187495
0.715333	0.456568	1.12017	2.03065	1.42136	1.1449	0.247209	-0.64389	-1.554	2.73203	-2.01171	-1.38898	0.67613	-1.38005	-0.30936
0.716	1.26222	1.01305	-0.21699	1.48606	0.272907	-0.29368	-1.28946	-0.15083	4.62389	-1.57817	-0.55228	-1.64064	-2.02151	-0.65901
0.716667	1.35793	0.974356	-0.86912	1.03631	1.53124	-0.15332	-2.03543	0.210759	3.61422	-0.8823	-0.66355	-0.35086	-2.31031	-2.38265
0.717333	1.98314	1.04452	-0.84625	1.23826	0.88226	0.772426	-2.4092	-1.93968	4.55078	-0.55011	-0.07012	0.050979	-1.33798	-3.6694
0.718	1.4324	1.2705	0.200207	1.26649	0.905371	2.7169	-1.73901	-1.55958	6.4592	-1.5035	-0.36299	0.36071	-2.14381	-2.97131
0.718667	0.154928	0.861051	-1.97081	1.70672	0.777754	2.6416	-1.6629	-0.52392	5.49044	0.740245	-0.28047	-0.61867	-0.77423	-2.32798
0.719333	0.793069	0.848383	-0.02133	2.99388	1.07931	2.10266	-1.91542	-0.04596	6.95096	2.08273	-0.67778	-0.33323	-0.77756	-1.6455
0.72	0.744045	1.19766	-2.58503	2.00896	0.867598	3.61328	-1.93817	-0.29334	4.50451	1.22675	0.371	-0.20707	-2.04161	0.327388
0.720667	1.75023	1.7913	1.14973	1.6744	0.486647	2.97611	-2.18061	-0.85641	5.09862	1.78649	-1.44997	0.778843	-1.26165	-2.5009
0.721333	0.197114	0.644719	0.522028	2.47496	0.373304	3.4208	-1.69227	0.168149	4.84749	0.367023	-0.26296	0.649471	-1.68635	-2.58835
0.722	0.883518	1.07973	0.473628	1.75734	-0.10058	3.90336	-1.16761	-0.4539	5.56573	1.82685	-0.13297	0.95215	-1.38646	-3.77959
0.722667	0.172381	0.226748	0.753954	1.40516	2.14799	2.22396	-1.95669	-0.09274	4.7528	1.15028	-1.58504	0.163027	-1.01194	-4.23525
0.723333	0.765263	1.49848	1.04875	0.188423	1.06642	3.64045	-1.80389	-1.073	6.06643	1.53805	0.028526	-0.62681	-2.24066	-4.44784
0.724	0.63531	0.152784	1.30203	1.97187	1.69661	3.54321	-0.73251	-0.04415	5.71913	0.879361	-1.37163	-0.57161	-1.0764	-2.30641
0.724667	1.37458	1.16639	0.884203	2.71408	1.34102	1.66576	-1.20813	0.381555	6.11808	0.37436	-2.11201	-0.318	-1.25239	-2.05697
0.725333	0.601751	0.89507	0.376223	1.3338	1.01686	2.9579	-0.63607	0.086193	4.64322	0.670128	-0.00548	0.113922	-2.01528	-1.02666
0.726	-0.17365	1.19224	4.11805	1.83675	1.81142	2.15812	-1.84761	-0.70563	5.64996	-0.03729	-0.06745	0.174712	-0.97461	3.95668
0.726667	0.680252	2.34431	3.01	1.37008	0.870208	1.57066	-1.92741	-2.18647	5.80468	-0.7432	-0.51427	-0.05619	-1.91014	5.60926
0.727333	0.016309	1.11903	3.55386	0.099096	0.009295	0.847966	-0.27392	-2.22291	6.18816	0.117611	-1.32234	0.412033	-1.88518	6.44261
0.728	0.271731	1.66334	2.70917	0.816483	1.52474	1.30157	-1.34422	-0.96914	4.68425	-2.40743	-0.39098	-0.8164	-1.57304	6.01337
0.728667	-0.80297	1.52882	0.997036	0.82979	1.46322	3.22255	-1.41279	-1.58328	5.53516	-2.37367	0.425266	1.09999	-2.34872	4.27452
0.729333	0.684991	1.18466	2.27629	0.627774	2.23569	0.804784	-1.94179	-1.66296	5.08357	-2.35599	0.660024	0.715224	-1.33382	2.29952
0.73	-0.06431	1.40417	-0.39607	0.611362	1.35231	2.97532	-1.05021	-1.82616	6.03348	-0.98794	-1.13615	-0.78203	-2.87746	0.383976
0.730667	0.01164	1.22034	0.317835	0.316048	1.64922	-0.17761	-0.76761	-0.15348	5.14205	-1.07237	0.198704	-0.16653	-2.28784	0.417559
0.731333	0.631823	0.453492	1.09065	0.696131	2.32838	0.941992	-1.0103	-1.13085	5.46763	-3.02176	-0.37956	-1.55106	-2.06935	1.74546
0.732	0.004154	1.02757	-0.0343	1.42402	2.7585	3.39133	-1.06073	-0.83842	5.01112	-1.21305	0.288729	-2.56737	-3.17454	-0.14403
0.732667	0.173891	0.417878	-0.2296	1.59567	2.79921	1.27586	-0.7301	-1.76562	6.75597	-0.68662	-0.45905	-2.01615	-2.42814	0.013193
0.733333	0.676588	-0.23808	-0.60447	1.58378	2.70362	2.38101	-0.25026	-1.34363	5.23259	-1.4423	0.075834	-0.64968	-2.11919	-0.81431
0.734	-0.19414	0.684521	-0.39301	1.66214	2.29942	2.97303	0.558012	-1.04651	4.00543	-1.78065	0.504167	-1.97878	-2.3023	-2.91798
0.734667	0.028617	0.574414	0.236852	0.903503	2.2534	1.5241	-1.07007	-0.94102	0.455823	-1.3449	-0.68704	-2.04472	-2.57787	-3.07202
0.735333	0.531139	0.684661	-1.01628	0.717256	2.24291	4.31579	-1.16993	-0.51071	-1.32159	-3.16668	0.564652	-0.57126	-2.87448	-3.69583
0.736	-0.07751	-0.7107	0.678872	2.45805	2.4253	3.52641	-0.06439	0.333822	-0.72133	-3.57783	-0.07757	-0.58024	-2.38917	-2.9619
0.736667	0.688251	0.791299	-0.96406	1.04415	3.13095	5.11643	-1.22604	0.974411	-0.59432	-2.10178	-0.80069	-1.64636	-2.70761	-1.63374
0.737333	-0.25551	1.22846	-0.17334	1.10405	2.60652	1.5251	0.272411	-0.26063	-1.1251	-2.60107	-0.72096	-1.32661	-3.16028	-2.04034
0.738	0.176262	0.162473	1.31593	1.20232	2.20257	3.19163	-0.47121	0.184207	-0.3103	-1.71167	0.355005	-0.46649	-3.59146	-0.61695
0.738667	1.95641	0.998974	1.10385	1.11918	2.24625	2.57848	-0.37266	0.915798	-0.73191	-4.14658	-0.77446	-1.57368	-2.79438	-0.8735
0.739333	0.992046	0.210309	-0.21343	1.97214	1.86099	1.56278	-0.09957	0.537473	-1.7849	-1.21143	-0.84686	-0.87212	-4.06334	-0.60565
0.74	0.58482	0.102453	1.30892	2.37298	1.73888	4.82836	-0.44855	0.303878	-2.17164	0.5843	-1.17311	-0.32402	-2.63438	1.74174
0.740667	1.55239	0.109073	0.996072	1.72082	2.82451	3.25058	-1.08482	0.537285	-2.06725	-1.26917	-0.1106	-1.36193	-4.89604	-2.50721
0.741333	1.30255	0.55884	-1.14453	1.87226	3.22135	4.18063	0.142856	-0.63457	-3.14632	-0.75493	-0.9228	-1.91063	-3.32331	0.482929
0.742	-0.08195	0.832169	0.778642	1.276	3.13987	2.31947	-0.89407	1.03245	-3.18786	2.85593	-2.27748	-1.37082	-4.47743	-0.18423
0.742667	0.773731	-0.8769	-0.78866	2.36007	2.04307	2.23252	-0.15922	0.146354	-3.12047	1.89067	-2.16325	-1.08698	-3.44769	0.719633
0.743333	0.772482	-0.01694	-0.04174	3.41898	1.31209	3.26724	-0.61027	1.57434	-2.56529	0.530669	-0.40279	-0.76735	-5.26072	1.08994
0.744	0.501213	0.431848	1.15437	2.80591	1.18163	1.86822	-0.8688	0.872117	-2.76674	-0.21165	-0.86376	-0.46941	-4.76827	0.180327
0.744667	0.333434	0.00645	-0.29282	0.974014	1.13454	2.19057	-0.90726	1.23308	-3.46488	0.085155	-0.90837	-0.45273	-6.31195	-0.01351
0.745333	-0.18949	-0.9156	-0.30447	0.100763	1.45072	2.9349	-0.60993	1.30693	-3.64563	-0.66311	-1.66739	-1.11432	-6.31343	1.68508
0.746	0.522184	0.168649	-1.07932	0.012076	1.48147	3.2307	-0.04772	0.552782	-4.05217	1.01702	-2.19266	-0.38233	-5.99799	-1.51661
0.746667	0.23486	0.613812	1.1541	0.565426	1.29576	2.67077	-0.06643	0.009693	-3.25554	-0.95285	0.380715	-0.30028	-6.49003	0.59644
0.747333	-0.64088	1.33673	-0.15521	1.13743	1.15599	1.05368	-0.01402	-1.14462	-2.80456	-0.01313	-0.70294	1.22658	-7.2581	1.40123
0.748	-0.20719	0.606821	0.912826	0.3897	0.486281	1.80112	-0.30771	0.255868	-1.72627	-0.33717	0.191288	1.86543	-6.0005	0.434018
0.748667	-0.23031	1.14621	0.444158	0.323154	0.357257	-0.65225	-0.67619	-0.43343	-2.07199	0.120272	0.019688	1.30526	-6.50006	0.516522
0.749333	1.41945	0.701242	0.10188	2.13927	0.386427	2.06427	-0.88117	-0.05792	-2.41052	-0.23976	-0.85187	0.777478	-7.06586	-0.22088
0.75	0.872748	1.35675	1.5539	2.23259	1.411	-0.06245	-0.68672	0.469017	-2.05419	0.505346	0.337824	0.889394	-6.70374	-2.19505
0.750667	1.22474	1.39366	0.915465	2.13703	2.51989	0.386259	-0.71328	0.800096	0.261329	1.28815	-0.4357	1.62035	-7.4766	-3.04956
0.751333	0.895389	1.21176	1.61551	2.03702	2.18355	0.109492	-1.60702	-0.86448	-1.27466	0.638611	-0.53225	0.507061	-7.49859	-3.59838
0.752	0.93773	-0.03371	2.51603	1.01048	2.50964	1.84585	-0.33865	-1.04061	0.201569	1.22987	-0.28152	0.875017	-7.40187	-1.63007
0.752667	0.837751	1.20347	-0.4071	0.849628	1.94412	4.23799	-2.22929	-1.15117	-0.72016	3.47508	-0.02689	-0.13697	-6.50156	0.263353
0.753333	1.59604	0.737657	-1.68366	1.95188	1.61346	2.2292	-2.26431	0.121744	-1.12738	1.0366	1.6732	0.143886	-6.15098	-1.37332
0.754	1.25892	1.14552	0.718769	1.51898	1.99704	0.962241	-2.20898	-1.4828	-1.38458	3.91955	0.006524	-0.41404	-6.08873	-0.55725
0.754667	0.913456	1.42626	3.71238	1.87158	2.18329	1.85852	-0.84773	0.266792	-2.71085	1.18529	-0.95873	1.04798	-5.36244	-1.70874
0.755333	1.46179	0.773455	2.1233	2.23613	1.94152	1.51479	-0.50745	-0.95773	-1.77325	3.92061	0.309081	0.818128	-5.20951	-1.67476
0.756	0.6704	1.53751	3.71179	1.483	1.77362	3.09286	-0.8046	-0.60434	-1.26823	1.05421	0.783619	0.919398	-5.7134	-2.25813
0.756667	0.997797	1.40143	2.03588	2.31238	0.542782	1.41498	-0.75222	0.067806	-1.5867	1.79427	0.628336	1.38868	-4.89975	-1.51188
0.757333	0.567568	1.22484	2.5471	1.99173	0.211739	2.3756	-0.56848	-1.74001	-1.75728	2.13689	-0.39581	0.964102	-5.0331	-2.49917
0.758	1.40783	0.607736	0.616452	2.15538	1.11818	1.52887	-0.98105	-0.14036	-2.13429	1.06114	0.476881	0.423602	-5.97533	-1.4074
0.758667	1.05456	0.249663	0.814341	2.40783	2.0415	1.36733	-0.67661	-0.52567	-0.129	0.534825	-0.73381	0.510419	-5.22647	-2.74477
0.759333	0.77149	0.881742	2.29899	2.42787	1.84948	1.66781	-0.59692	-0.454	-1.18755	-1.12205	0.222119	0.121906	-4.66033	-0.36647
0.76	0.69124	0.044683	2.12257	1.66847	1.39253	1.82273	-1.45598	-0.89725	0.328416	-0.64914	0.985325	0.750394	-5.34633	0.275405
0.760667	1.11143	0.080366	3.85207	1.93766	0.354344	-1.15303	-1.13919	0.084756	-0.64253	-0.41953	0.916997	-0.57829	-4.72825	-1.68436
0.761333	0.787596	0.122799	2.91358	0.648316	0.231679	-0.02117	0.152941	0.532692	0.640867	-0.84766	1.02222	0.715539	-4.4558	0.000457
0.762	-0.27082	-0.50208	1.14456	0.442766	1.09972	-1.11043	-1.72587	-0.45953	-0.41525	-0.74312	0.283611	-1.12975	-3.86112	-1.54289
0.762667	0.689214	0.277734	2.2747	-0.90743	0.514729	0.209563	-1.59564	0.147762	0.73682	0.832408	0.283487	-0.82066	-4.27684	2.92561
0.763333	0.086435	1.26311	-0.75118	-0.77051	0.779165	-0.31406	-1.51517	0.646568	1.33648	0.710623	-0.18632	-1.38423	-4.81578	-0.01908
0.764	0.147187	0.914846	3.3034	-1.81841	1.14198	0.863239	-1.26188	0.67677	-0.66577	-1.56578	-1.23867	-0.28257	-3.77274	1.10366
0.764667	0.691087	1.46023	0.081447	-0.79406	-0.78395	0.331777	-1.29563	-0.36225	-0.45167	0.409879	0.260045	-0.39581	-5.47421	2.40123
0.765333	0.315326	0.372862	0.231332	1.06264	0.801924	0.35155	-0.78536	-0.01041	-2.50316	0.470017	0.792702	-0.57402	-4.45916	2.53354
0.766	1.17007	0.452645	0.972512	0.607779	0.974521	-1.12039	-0.57258	0.973505	-2.61965	-2.39134	-1.17756	0.971278	-5.06304	2.3569
0.766667	1.45082	1.18282	2.98492	0.573612	1.72532	2.01746	0.337696	0.959402	-2.02649	-1.19476	-0.87993	0.471446	-4.55034	1.23499
0.767333	0.582437	0.139601	-0.1504	1.02908	0.797253	1.69874	-0.89844	-0.22296	-1.69663	-1.18116	-0.29112	-0.00751	-6.23231	1.51467
0.768	0.552023	0.28529	0.14675	0.23771	0.441626	0.980789	-0.61339	1.63225	-1.29493	-0.72182	1.3771	-0.51318	-5.21239	2.18702
0.768667	-0.32712	0.081714	-2.30036	0.03987	-0.28958	0.370316	0.143627	-0.18523	-0.16456	-1.62511	-0.82243	-0.56273	-5.79908	-0.30687
0.769333	0.8659	0.682127	2.70993	0.306191	0.064551	2.09566	-1.36213	0.758321	-0.9357	0.040546	0.451075	-1.0161	-5.06948	0.679641
0.77	0.785713	-0.25282	1.037	1.20474	-0.32055	2.68436	0.071635	2.46606	-0.29033	-1.48544	-0.22334	0.328672	-5.60317	0.413322
0.770667	0.13428	1.16417	-0.16982	0.515821	-0.87896	2.84479	-0.72504	1.54753	0.763338	-2.93692	-0.51615	-0.07933	-5.39506	1.90781
0.771333	0.030778	0.084449	-0.81357	-0.17851	0.341591	2.99073	-0.57382	-0.24749	0.012997	-1.27793	0.06606	-0.57887	-5.67491	1.08651
0.772	0.459614	-0.3291	-0.90055	-0.52114	-0.03534	-0.21336	-1.14812	1.13625	2.19789	-2.37485	0.10473	0.41481	-5.81568	1.24845
0.772667	-0.02711	0.082275	-1.02873	-0.33132	-0.75549	1.8486	-1.8338	0.488649	1.74845	-0.92545	1.6075	-0.82129	-4.76764	0.614171
0.773333	0.848616	0.384439	-0.24547	-0.47817	0.404358	1.63083	-1.78712	0.256702	2.68037	-3.11801	1.82247	-0.73707	-5.39723	2.04155
0.774	0.803924	0.744739	-1.1016	-1.47557	0.429273	2.63332	-1.23229	-0.95983	3.64962	-1.33111	1.03998	-0.61014	-5.03137	0.682657
0.774667	0.694875	-0.09002	-1.15409	-0.47804	1.25819	2.21623	-1.34303	-1.04258	2.04379	-2.62469	1.60454	-0.46792	-4.20082	0.222639
0.775333	0.770669	0.223917	-0.48715	-0.35293	2.09243	1.79853	-1.19792	-1.28266	3.37078	-1.34136	0.586626	-0.80593	-4.42781	-0.134
0.776	1.10546	-0.34415	-0.25179	-0.27204	1.68937	1.84622	-1.12003	-2.82793	2.67753	-0.57946	1.94069	-0.8563	-4.69474	1.08088
0.776667	-0.05496	-0.21292	-1.4747	-1.4664	0.967709	3.156	-1.12756	-1.1941	0.965107	-0.22978	1.9974	-1.88296	-4.46333	3.43485
0.777333	0.157716	-0.37058	1.33225	-1.25231	0.501617	1.91388	-1.25935	-1.6939	-0.44986	-1.25644	0.766081	-0.65612	-4.47791	4.93821
0.778	0.106506	0.145302	-1.62199	-0.21024	0.568908	0.884645	-1.4329	0.126319	-0.93658	-1.56996	-0.54562	-1.13337	-5.64228	1.64668
0.778667	0.648965	-0.3644	-1.05013	-1.17229	-0.53085	-0.37667	-1.13658	-1.48432	-1.90359	-2.65494	0.120242	-0.07638	-5.05192	2.72528
0.779333	0.526546	0.423161	-0.53375	-1.03068	1.22822	1.3849	-0.8521	-2.22447	-1.24302	-1.80815	-0.23466	-0.97494	-5.00095	0.576412
0.78	-0.42189	1.25131	0.4538	0.213667	2.23544	1.92457	-1.33386	-2.5539	-0.84402	-0.75212	-1.35551	0.2391	-2.24424	1.19003
0.780667	0.40527	-0.01797	0.273032	1.41003	3.83367	1.89305	-1.89024	-2.96862	-0.82174	-1.62642	0.519118	0.501657	-2.47583	-0.42961
0.781333	0.71543	0.042722	1.30379	1.45324	2.4096	1.81793	-1.16451	-3.34646	0.659855	-1.50557	-1.14218	-0.93255	-0.86227	0.023871
0.782	0.717427	1.04784	-0.80054	-0.41101	1.76456	0.860204	-0.8198	-0.853	-0.23601	-1.16656	0.368201	-0.5638	-2.45127	-0.75898
0.782667	0.313919	-0.24253	-0.75619	-0.59372	1.76691	1.92354	-1.09957	-1.41337	0.984234	1.22245	-1.49474	-0.48592	-1.42304	1.03019
0.783333	-0.42874	-0.06573	0.235373	-0.11313	2.09714	0.350764	-1.4085	-1.48138	0.254022	-2.48587	1.07379	-0.12509	0.141283	0.337142
0.784	-0.20752	-0.00728	-0.13089	-0.25859	2.24057	-0.6039	-0.89314	-1.88461	0.046205	-1.98128	2.31378	1.09948	-2.59255	2.16597
0.784667	-1.16495	0.780484	0.346444	-0.64877	3.31524	-0.26269	-0.70282	-1.00188	0.838497	-1.59087	2.58077	0.225696	-2.74045	1.08788
0.785333	0.574696	0.436664	-1.16236	-1.3628	1.70079	1.04388	-1.02614	-1.65136	0.205684	-0.26147	1.71079	-0.27248	-2.97738	1.8861
0.786	-1.42327	0.941788	-1.52965	-0.33298	1.28349	2.2085	-0.96923	-2.86588	1.10354	-1.48447	1.32166	-0.39128	-3.02829	1.70615
0.786667	-0.47065	0.866486	-0.48625	0.559812	1.08645	2.85594	-1.19837	-1.40411	0.038743	-0.53431	2.23917	-0.5963	-5.24558	-1.408
0.787333	-0.22101	1.92103	-0.14725	0.823625	1.69004	-0.43427	-1.35671	-1.45495	0.364059	-0.60304	0.560064	1.38444	-3.72467	-0.22042
0.788	-1.04146	1.32572	0.297217	0.515697	1.10507	0.336646	-1.40954	-1.17077	-0.2217	0.634209	1.30419	-0.14826	-4.12311	2.43779
0.788667	-0.6989	0.794335	2.23437	-0.53193	0.764848	-0.44741	-1.52075	-0.08925	-0.49309	-1.06325	1.38073	0.781903	-3.72158	2.85814
0.789333	-0.20435	1.10447	-0.23906	0.638957	1.48053	-0.02554	-1.64838	0.498874	-1.44931	-1.0418	1.55548	0.845624	-4.55092	2.09627
0.79	-0.40032	0.162018	0.366325	-0.24972	1.40147	1.29244	-1.20607	-1.28318	-1.38138	0.554075	-0.29231	0.342839	-2.92733	2.28298
0.790667	-0.45125	0.842851	-0.88659	0.53279	0.547488	2.65988	-2.00937	-0.9046	-2.11088	-1.05514	-0.1973	1.02104	-3.55678	2.56001
0.791333	0.735126	1.95227	-2.71337	0.929312	1.73129	0.115697	-1.43491	-1.52249	-1.8632	-0.68315	0.054504	0.086962	-3.63872	2.22723
0.792	-0.33659	0.846451	-1.17255	-0.232	2.15132	0.57723	-0.86831	-0.3961	-2.14028	0.088141	0.278426	0.731981	-2.22417	1.26244
0.792667	0.573393	1.35927	1.59228	0.215866	2.31706	1.54649	-1.45326	-0.66345	-1.49294	0.408422	0.233957	0.250747	-1.80219	0.088513
0.793333	-0.31577	0.890696	-2.38923	-0.25487	1.38347	1.5268	-1.68107	-2.1024	-2.20828	-1.29145	-0.36338	-0.1059	-3.05833	1.53105
0.794	-0.1448	1.02709	-0.82533	-0.04582	0.602353	0.882699	-0.47223	-1.54548	-2.25923	-1.32682	0.786663	-0.54812	-4.34939	2.73847
0.794667	-0.67052	0.976797	0.078279	0.441152	0.761529	0.650532	-0.9787	-0.86666	-2.41867	-0.12937	2.40743	-0.57568	-4.22083	4.68416
0.795333	-0.26213	0.567808	0.145128	-0.40614	0.959556	-1.21357	-1.19997	-1.5974	-2.4644	-2.75019	0.582523	-0.73625	-6.2812	2.95036
0.796	-0.11511	0.444384	-0.01615	-0.43947	0.927022	-1.43653	-0.82178	-0.32264	-2.86647	-1.86973	-0.13252	-0.0977	-5.64795	2.65866
0.796667	-0.44572	1.07506	1.8776	0.101771	0.489973	0.547462	-1.61165	0.194539	-2.9714	-1.00538	0.52671	-0.5704	-4.40039	4.05924
0.797333	-0.67576	0.447445	3.09995	1.88894	1.9563	0.113918	-1.57706	0.017352	-2.64734	0.269601	0.786949	-0.24633	-3.44872	3.48574
0.798	-0.57719	0.460266	0.128282	1.42834	1.05985	-0.53969	0.009374	-1.16879	-2.05671	-0.04394	1.06454	-0.44676	-4.55432	3.68687
0.798667	-0.47148	0.483441	1.89096	-0.3746	1.41745	1.27217	-1.18685	0.473871	-2.86106	-0.0625	1.64959	0.647648	-2.98398	4.07966
0.799333	-0.41697	0.743255	1.69613	0.317239	0.346058	1.75958	-1.29803	-0.04137	-1.60819	2.43029	0.636668	0.889913	-3.07096	3.72626
0.8	-0.11324	0.754391	0.638599	-0.21458	2.23203	1.09409	-0.69962	-0.07197	-2.85349	-1.12867	0.974592	1.40193	-2.70502	3.02644
0.800667	-0.64585	1.19968	1.73964	-0.07038	2.10609	0.680659	-0.79885	0.632771	-3.46636	-1.08756	0.815931	1.41163	-2.2104	2.14385
0.801333	-0.5152	-0.1502	3.13436	-0.53903	2.4143	1.27118	-0.78035	-0.82688	-2.8161	-0.66809	-0.15901	0.598689	0.465276	-0.20019
0.802	-0.81676	-0.59336	1.64574	0.076777	2.03499	1.66996	-1.27216	0.035422	-2.74126	-1.93528	1.03489	0.81296	0.312463	1.46519
0.802667	-0.38837	0.864318	1.35659	0.827555	2.2112	1.52151	-1.09109	0.160112	-2.96916	-0.32528	0.755268	1.25567	4.66256	2.534
0.803333	0.46675	0.814335	0.996681	1.54688	3.36921	2.31995	-0.82713	-0.46756	-2.11334	-1.19119	0.983336	-0.43347	4.1388	3.74859
0.804	-0.85135	0.846295	0.561097	1.98492	1.7451	-0.19797	-1.25597	-0.58127	-1.75098	0.076775	0.722977	-0.68549	6.19723	4.78048
0.804667	-0.88306	0.482899	-0.96231	1.7347	2.47706	1.62888	-0.13339	-0.50264	-1.0724	-0.69568	0.775679	-0.88223	5.61833	4.9451
0.805333	-1.48698	-0.02221	-0.95897	1.54806	2.65592	1.95182	-1.05993	-0.10689	-0.68105	-0.5036	1.5483	-0.38037	3.96594	5.30581
0.806	-1.59336	0.552346	1.74419	1.65617	2.05351	1.18965	-0.00134	-2.18256	-0.45992	0.518368	1.97195	-0.81134	2.99247	5.0607
0.806667	0.00659	0.175756	0.454862	1.58931	1.98774	4.61474	0.79176	-1.38975	2.84457	-0.7556	-0.73167	-0.04719	0.721894	3.38657
0.807333	-1.11264	0.229341	1.47771	0.85659	0.955057	2.31365	0.051597	-1.67013	1.073	-1.68267	0.458839	-0.33024	1.00015	5.04679
0.808	-1.51114	0.38621	-1.25621	1.07559	0.191696	2.32028	-0.12121	0.336115	2.88172	-2.03356	1.45532	-0.31089	0.665274	3.88666
0.808667	-0.51116	1.54031	0.832524	1.36941	-0.20709	3.21719	-0.81926	0.062283	2.2315	-1.29023	-0.92594	-1.04328	1.41706	5.66875
0.809333	-0.80749	0.380936	0.482651	0.684439	1.73178	0.829225	-0.29786	-1.21163	2.06857	-0.5852	0.858096	-0.78651	-1.0325	3.93388
0.81	-0.86033	0.292878	-1.36451	0.705503	2.60175	2.03418	-0.20361	-0.23507	1.95836	-3.09206	0.663651	-1.36408	0.34965	6.56608
0.810667	0.030022	-0.09064	-0.68661	0.742099	3.19784	1.19539	-1.27189	-0.30421	1.71089	-1.43198	0.056214	-1.4677	-1.06823	3.71457
0.811333	-0.72138	-0.07295	-0.38236	2.45608	3.24278	-0.37442	-0.62624	-0.12968	1.19953	0.509637	0.296561	-1.63137	0.196499	4.61357
0.812	0.169019	-0.84291	2.85578	0.755777	2.95751	0.281784	-0.73391	1.07292	1.49968	-1.9009	0.618095	-2.03045	-0.33325	3.26603
0.812667	-0.54811	-0.3281	2.16611	0.978301	2.08284	0.877193	-0.64908	0.685382	1.23697	-1.27108	0.131896	-1.3497	-1.84854	4.98134
0.813333	0.164407	-0.18889	1.81837	0.868609	1.77535	0.041519	-0.02026	-1.24429	3.16359	-1.5265	0.848081	-1.96279	-1.94289	4.07233
0.814	-0.62327	-0.03458	0.781511	0.467101	1.77528	-3.09424	0.060345	-1.90479	4.34658	-1.98131	0.714867	-1.64039	-1.38284	4.43844
0.814667	-0.66683	0.422125	1.27836	1.66752	1.43471	-1.30999	-0.35515	-1.85738	4.97194	-0.12672	0.1536	-1.93664	0.289638	4.10499
0.815333	-0.19449	1.11176	0.404179	-0.2909	1.41776	0.87904	-0.75594	-1.06759	3.4979	-0.85651	0.068337	-1.84812	0.47762	3.88188
0.816	-0.13653	1.2509	1.19873	-0.70488	1.92208	0.95869	-0.88572	-2.38952	2.5426	-0.30505	1.65465	-1.12549	0.979499	3.71092
0.816667	0.520838	-0.04574	3.2993	-0.15805	1.37777	0.560985	-1.12688	-1.9065	1.44135	-1.48781	1.27328	-1.6241	1.14868	3.7902
0.817333	-0.00728	0.242622	0.42559	-0.11795	1.87282	2.04813	-0.30732	-2.51548	3.64933	-1.36066	0.764468	-1.29563	-1.45554	3.02291
0.818	0.319417	0.962798	1.3789	0.10231	2.65159	3.48731	-0.77685	-2.58563	3.64124	1.82344	-0.36764	-0.75074	-2.28048	2.28805
0.818667	-0.46765	0.65394	0.896127	-1.17693	1.84841	2.80639	-0.82917	-1.63831	4.09711	-2.2119	0.792729	-0.89379	-0.7476	3.03853
0.819333	0.501683	0.458593	1.32759	0.896535	2.49796	2.04119	-1.05474	-2.05973	4.86889	-1.40545	0.937302	-1.13735	-1.34336	1.44806
0.82	0.69648	0.903831	2.45419	-1.51843	1.78814	3.60797	-0.59428	-2.04429	4.67574	-1.9833	0.269728	-2.18213	-2.81921	0.803917
0.820667	0.441697	0.094271	2.25954	-1.0082	0.354487	1.91954	-0.31817	-1.0717	5.35821	-1.56534	0.223482	-1.79199	-2.63326	0.501434
0.821333	-0.05241	0.639051	3.72686	-1.79448	-0.39433	2.49585	-0.97438	-1.79965	4.55642	-3.16488	1.16703	-2.59699	-2.51496	-1.17108
0.822	0.417139	0.112722	1.77526	-0.89669	-0.32339	1.63291	-0.06237	-2.51745	2.84646	-1.15516	-0.25567	-0.95999	-3.38692	-2.6455
0.822667	1.54074	0.719201	0.808315	-1.52546	0.885076	0.26501	-0.97929	-2.22273	0.968089	-0.43407	-0.92037	-0.79283	-4.00873	-4.25495
0.823333	0.415041	1.59042	1.81696	0.184057	1.84536	-1.58701	-1.20951	-2.79893	-0.41908	-2.21949	0.15695	-2.00108	-5.17272	-3.87295
0.824	0.739422	1.24095	1.63007	0.962915	2.18347	-1.24305	-1.13029	-2.58186	0.378087	-2.35042	0.549666	-0.45107	-3.87629	-4.13667
0.824667	0.37977	0.963879	2.25898	-0.76509	1.51927	1.87522	-0.50983	-1.66309	-0.62537	-2.27179	0.521073	-0.01348	-3.95404	-3.48493
0.825333	-1.35935	1.43297	2.02702	1.66944	1.24088	3.11595	-1.60478	-0.66544	-1.87449	-0.18012	1.23693	0.230566	-5.51439	-5.13275
0.826	0.028886	1.4172	2.4457	-0.58699	0.877701	1.44183	-0.70497	-2.53348	-1.61969	-1.4139	0.607938	0.077692	-3.68821	-5.86801
0.826667	-0.23385	0.158153	1.46233	0.135317	0.276336	-0.02121	-0.39183	-2.33305	-1.81287	-1.54815	-0.19307	-0.46782	-3.46331	-5.06677
0.827333	-0.56558	1.1621	0.16329	0.129484	0.156457	2.63337	-0.35586	0.239299	-2.83025	-0.04958	-0.21012	-0.85203	-4.1126	-4.22476
0.828	-0.42684	0.929535	1.15174	0.42485	1.85823	2.7496	-0.15625	-1.62781	-2.97147	-1.04492	0.086722	-1.2513	-3.56118	-2.60936
0.828667	0.234821	0.639685	-0.84533	1.16379	1.18291	3.44988	-0.52252	-1.84671	-3.05013	-0.46869	-0.35032	-0.90397	-4.61568	-4.65509
0.829333	-0.93045	1.57637	1.42465	1.81835	1.51802	2.59919	-1.06135	-3.52234	-4.41624	0.448448	1.39032	0.198488	-3.08359	-1.77279
0.83	-0.84698	0.305278	0.792891	0.817049	2.04159	0.492904	-0.62166	-1.5721	-2.86674	-0.02401	-0.31253	-0.52355	-2.60647	1.08292
0.830667	-0.84526	1.04895	1.43258	0.550656	0.587816	-0.32298	-1.17577	-1.2945	-2.80401	-0.30453	-1.27842	0.083495	-2.15165	1.51914
0.831333	-1.6438	0.941476	1.61163	0.252939	1.31764	0.237113	-1.03679	-2.32699	-2.63814	-0.46236	-2.352	-0.05513	-0.95611	-2.48816
0.832	0.342372	0.854448	1.49263	-0.20307	1.29843	1.60619	-2.0173	-2.01393	-0.46224	0.377736	-1.98316	1.10841	0.004347	-2.20425
0.832667	-1.4352	1.67927	0.671512	0.74839	0.023632	2.90671	-1.19248	-2.15506	0.204698	2.00318	-0.89098	0.011202	-0.28027	-1.26133
0.833333	-0.19327	0.235594	2.6052	0.909052	0.527107	3.93159	-1.34033	-1.84431	0.638403	0.913257	-1.44993	-0.07011	0.306803	-2.16505
0.834	-0.61257	0.564092	-0.14716	0.702306	1.03185	0.69721	-0.6711	-1.4721	0.487062	0.447039	-1.34513	-0.66985	1.27992	0.245626
0.834667	-0.45703	1.13874	2.0143	0.930826	2.15795	2.05174	-1.56395	-2.17702	-0.49804	1.60388	0.314041	1.44889	2.16541	-1.83946
0.835333	-0.44067	1.9075	1.14367	-0.93941	2.77462	1.13502	-1.35312	-1.06151	-0.21451	1.70591	-0.84992	-0.51317	2.39648	0.196751
0.836	-1.18228	1.31222	0.021992	0.31478	2.74747	-0.09877	-2.26418	-0.73862	-0.99878	0.076603	0.615463	0.032317	0.963138	1.48443
0.836667	-0.8152	1.10413	1.88072	1.10476	1.022	2.75911	-1.58206	-0.90442	-0.53122	1.45206	-1.69015	-0.08541	3.90515	-2.44971
0.837333	-0.94953	1.12726	2.47378	0.225286	1.50484	2.67307	-1.72556	-1.55806	-0.04662	0.08598	-0.03947	-0.9685	3.42652	-1.76425
0.838	-0.4591	1.1037	1.90536	1.60045	1.09106	3.47559	-2.01737	-1.35209	-0.86362	-0.07205	-1.27403	-0.0042	3.95497	-2.17917
0.838667	-1.11729	1.04842	2.75456	1.74478	2.73312	2.21446	-2.13174	-1.12477	-0.73702	0.31758	-0.15113	-1.94823	1.57108	-1.03801
0.839333	-0.43854	1.28006	-0.10304	1.64396	2.53648	1.26335	-2.48019	-2.71222	-0.27664	0.125856	-0.64463	-1.22556	2.20303	1.5853
0.84	-0.76561	1.44803	2.03309	0.413906	1.46845	0.288224	-1.78121	-2.36526	0.006943	0.510032	-0.26803	-1.19838	1.65565	1.42904
0.840667	-0.61635	1.51663	1.43352	2.7722	0.478401	1.33219	-0.8869	-0.60676	-2.12538	1.5282	-1.82356	-0.5745	2.09015	1.33201
0.841333	-0.8247	0.19113	1.47864	1.26044	0.388039	0.691339	-1.51581	-0.1615	-2.76277	1.66878	-1.95726	-0.63079	0.991046	2.52008
0.842	-0.45281	0.711277	0.354221	0.240208	0.393753	1.2581	-1.02389	0.829545	-1.68422	0.130572	-0.70265	0.154409	1.23756	1.89565
0.842667	-1.32837	0.979307	-0.18933	1.05342	0.214345	0.181271	-1.3743	-0.32489	-2.52962	0.629391	-0.58899	0.373206	-0.38988	3.8299
0.843333	-0.06875	0.172795	1.43715	1.19701	0.890115	0.372865	-1.55824	-0.38768	-2.15166	0.399724	-0.18309	-0.50173	-0.30358	2.10164
0.844	-0.61205	0.911338	1.22166	-0.3507	1.72584	1.40659	-2.15755	-0.41839	-2.17628	1.04946	-1.66193	-0.7411	-0.67518	5.6998
0.844667	-0.18099	0.854937	1.29278	-0.37155	0.137299	0.372095	-1.26964	-0.62074	-2.60271	0.648544	-1.10523	-0.26133	-1.62558	2.38725
0.845333	-1.19337	0.790619	-0.6119	-1.56903	-0.69872	1.19881	-1.17668	-2.36202	-2.31968	-1.23418	-0.60231	-0.31123	-2.85035	2.46661
0.846	-0.75398	1.84641	-0.60694	0.852391	-0.4694	2.80001	-2.02535	-1.90328	-2.88339	-0.24812	-0.96692	0.901494	-2.14429	1.24406
0.846667	-1.29685	0.249499	-1.89253	0.772105	0.522526	4.62964	-2.41472	-1.12423	-1.62493	-1.37904	-2.55076	0.377783	-3.11572	0.714357
0.847333	-0.53167	0.680381	-0.11482	-0.42501	-0.4871	3.24206	-1.94831	-0.86913	-3.31795	-0.47029	-1.6324	0.828637	-2.07617	0.411237
0.848	-0.33471	1.04932	0.846381	1.16466	-0.97954	2.34323	-1.1977	-0.84966	-1.95931	-0.71665	-1.85291	0.747133	1.53224	-0.08117
0.848667	0.305223	0.956597	-0.81324	0.48399	0.083171	1.81964	-2.03069	-1.30694	-3.15106	1.68856	-0.9205	0.949761	3.48337	-0.59589
0.849333	-0.16036	1.26227	1.57703	0.599758	0.76819	2.61578	-1.51191	-1.34093	-2.6797	-0.15713	-2.68787	-0.45042	4.31405	-0.60607
0.85	-0.25059	0.751587	-0.80121	1.09072	2.08844	1.53829	-1.74323	-0.90511	-3.57744	0.214017	-2.02814	0.06544	6.57177	-1.3591
0.850667	0.17167	1.45581	0.286136	2.29691	1.04652	1.50085	-0.82583	-1.69985	-2.6092	1.08435	-1.8978	0.996173	6.85493	1.30019
0.851333	-0.36	0.95366	-0.51031	2.16783	0.111765	0.01934	-1.98245	-2.37341	-2.80455	0.036239	-2.12995	-0.15485	3.08306	-0.00089
0.852	-0.37167	1.44346	1.90316	2.19092	-0.02492	0.159685	-1.45512	-1.61909	-2.17416	0.224402	-2.16833	0.270798	2.22252	-1.29937
0.852667	-0.21384	1.13274	0.655218	0.822614	-0.92733	-1.65536	-1.58985	-2.01007	-2.47847	0.439395	-1.79161	-0.93423	-0.14472	-2.44743
0.853333	-0.14566	0.885645	2.13952	0.804931	-1.33141	-0.95486	-1.53484	-2.25672	-4.29682	-0.18628	-1.3705	-0.37009	-0.51709	-1.26064
0.854	0.844753	1.52875	0.672597	0.523659	-0.50284	0.104637	-0.41457	-1.38918	-3.20933	-0.92163	-1.52351	-0.68276	-0.77544	-1.88579
0.854667	1.1176	1.2876	0.993281	2.23391	1.12777	0.054769	-1.4463	-0.65275	-3.17719	-1.76815	-0.41628	0.106188	-0.61085	-2.27229
0.855333	0.582514	1.12175	1.90907	1.10089	1.03626	1.1757	-1.10202	-1.07793	-4.71739	-0.59177	-1.33286	0.29163	-0.48565	-3.74387
0.856	1.22513	0.554722	1.46679	-0.1152	1.5072	2.34443	-1.12339	-2.90007	-3.85358	-3.08931	-0.79476	-0.72518	-0.52577	-0.32589
0.856667	0.665626	2.50979	2.87438	0.622175	2.09931	1.15118	-1.73615	-0.35466	-3.9483	-2.17373	-1.1038	-1.14644	-1.66448	-1.24058
0.857333	0.007356	1.44897	1.27757	1.7443	1.98095	0.780579	-1.98775	-0.24598	-3.86606	-0.58166	-1.82886	-0.83955	1.50702	-1.07316
0.858	1.08307	1.68548	3.58647	1.49072	2.13654	1.51555	-2.7175	-0.03825	-4.94565	-0.89148	-1.06417	-0.74479	3.07385	-1.0164
0.858667	0.254898	1.6882	2.94573	0.998158	1.72384	3.01796	-1.59893	-0.01577	-4.43456	-1.19176	-2.46204	0.254112	1.80407	-0.52726
0.859333	0.306535	1.68039	1.84187	1.19381	0.579298	0.618465	-1.09331	-0.53008	-6.48559	-2.04678	-2.74977	-1.38485	2.97462	-0.79362
0.86	-0.0178	0.488315	2.76815	0.608245	0.956919	1.45124	-1.41459	-1.16306	-4.11067	-1.05277	-1.20729	-1.81726	3.43539	-2.57257
0.860667	-0.46591	0.740882	0.632373	-0.15618	1.15747	1.55243	-1.08948	-0.88387	-3.13276	-0.63737	-2.72656	-1.76863	3.19707	-1.68632
0.861333	-0.99586	1.76953	2.47806	0.320417	1.05253	2.25961	-1.63595	-0.09351	-2.81784	-2.81873	-2.70772	-1.96469	0.991475	-1.89057
0.862	-0.02407	0.13509	2.36959	0.512597	1.55149	1.41758	-0.8074	0.33541	-2.51531	-0.79066	0.35709	-1.11435	-1.40741	-2.42147
0.862667	-0.03251	0.992048	0.996888	0.462914	1.06647	2.61673	-2.0104	1.16868	-0.13089	-1.44262	-0.60422	-2.10592	-0.60255	3.01101
0.863333	-1.29688	0.340066	1.21568	-0.21299	1.76665	0.941493	-2.2242	1.28066	-0.19363	-1.01015	-0.69557	-1.46507	-1.25057	1.99752
0.864	-1.14228	1.02969	-0.42014	-0.46801	2.1241	2.35087	-1.96359	0.814683	-0.81344	-3.33949	-0.64693	-0.6662	-0.99446	1.50236
0.864667	0.429169	0.784441	1.02008	-0.27674	1.32514	1.23688	-1.90074	0.707053	1.48965	-2.91517	-2.08006	-1.90264	-0.36015	0.738353
0.865333	-0.25751	1.25958	0.746003	0.500679	0.20512	1.32769	-1.59338	0.172218	0.562695	-1.43209	-0.21457	-0.86036	0.410866	-0.17351
0.866	-0.56194	0.322286	-0.59898	0.693574	0.919273	1.55568	-1.33157	-1.91862	0.295593	-1.10146	0.146655	-1.54165	-0.27359	0.318994
0.866667	-1.16064	1.41299	2.59304	1.80002	1.16991	2.69597	-0.95961	-2.71921	-0.22533	-2.03565	-1.63451	-0.82621	1.08174	2.08033
0.867333	-0.58795	1.51322	0.632436	2.34749	0.208953	0.852628	-1.05843	-1.41445	-1.90833	-2.97824	-0.60443	-1.18457	0.895964	0.40871
0.868	-0.41796	0.684703	-1.92532	1.98872	0.810487	1.48079	-1.6394	-2.47267	-1.51836	-1.96372	0.343614	-0.51373	0.270707	1.17554
0.868667	0.809055	0.224084	-0.60428	1.49161	1.44462	1.03133	-1.8674	-3.65341	-0.81165	-1.79013	-1.21737	-0.94796	-1.043	0.30602
0.869333	-0.05129	1.42122	-0.58956	1.22654	1.57853	0.055886	-0.88971	-1.355	1.10797	-1.7593	-0.73937	-2.27565	1.33696	-1.1535
0.87	-0.4022	1.05932	-1.33832	0.959786	1.39602	-1.97682	-0.94002	-1.37377	2.20089	-1.55928	0.008327	-0.83189	-0.23931	-2.94612
0.870667	-0.17455	1.31539	-0.21563	1.45955	2.99578	-0.18113	-0.52942	-1.59813	3.17976	-2.57449	-1.08375	-0.10191	0.511579	-2.8318
0.871333	-0.59938	1.54998	-0.15504	1.39211	2.68383	-2.13779	-1.41984	-1.64389	2.92184	-0.90359	-2.1756	-0.30202	-1.08348	-4.33663
0.872	1.13547	1.19753	-0.2958	2.17637	3.70907	0.135955	-1.95359	-1.48149	2.59753	-1.85179	0.361054	-0.39029	1.0523	-0.51064
0.872667	0.986511	1.21383	0.006907	1.01461	3.13293	-1.44087	-0.33679	-0.28355	3.17558	-0.20676	-1.37378	-1.24294	-0.25538	-2.80032
0.873333	0.743711	0.749744	-1.31369	1.37012	2.92408	0.384394	-0.34378	-1.03113	2.79587	-1.93201	-0.90388	-1.88838	-0.13846	-0.48933
0.874	-0.34416	1.75873	-0.78396	1.22676	1.84888	-1.05153	-1.47507	-0.69325	1.86323	-0.88355	-1.66828	-2.31067	-1.58049	-3.83508
0.874667	1.76231	1.39326	-2.81744	0.010355	1.73198	0.206337	-2.03108	-0.47167	2.85916	-2.48605	-2.14751	-2.41404	-1.77843	-0.87749
0.875333	0.605481	1.46139	-0.47627	0.012522	2.37209	0.097662	-2.45464	-0.62953	3.47658	-0.43718	-1.2759	-0.84971	-2.93466	-3.1549
0.876	0.545239	1.05197	-0.54173	1.04999	1.4525	0.009841	-1.72251	-0.29791	3.76302	-0.13479	-1.4786	0.438272	-2.51782	-0.33127
0.876667	1.61432	1.89048	0.509312	0.892286	1.83371	-0.38797	-1.23969	-0.93067	3.835	-1.12641	1.15906	-0.89639	-1.93182	-2.72294
0.877333	0.435322	0.470484	-0.75615	0.253032	1.76754	-0.14882	-1.35437	-0.32114	3.47382	-1.59543	-0.54721	-0.87324	-0.84599	-2.56001
0.878	1.34012	0.064681	-1.18257	-0.05628	1.57544	1.89915	-1.37297	-0.78498	3.58767	-2.24846	-0.86554	-1.00525	-0.81287	-1.11708
0.878667	0.637353	0.830673	-0.64294	0.496464	2.63693	0.222677	-1.89651	-1.07055	3.93032	-0.75233	-0.73654	-1.34371	-0.50674	-1.56745
0.879333	0.29217	0.817657	-0.81208	0.28694	2.90183	-0.02231	-1.55859	-1.39545	3.84316	-2.61425	-1.30333	-1.56053	-0.09004	0.318802
0.88	0.678722	1.0586	-0.43167	0.438675	2.90268	-1.50544	-1.52093	-1.70537	3.63309	-1.4805	-0.04091	-0.80652	0.667098	0.020186
0.880667	1.2835	0.918297	-0.2402	1.4656	2.46652	-0.94743	-0.97145	-1.03966	3.4949	-1.6737	-0.52612	-2.33751	-0.45941	-1.55537
0.881333	1.07802	0.808442	-0.18781	1.40963	2.09544	-0.26456	-0.80607	0.419405	1.59914	-3.20001	-2.24314	-0.49528	1.50045	1.40781
0.882	0.872823	0.025548	-0.69976	0.949474	1.24841	1.1992	-0.90838	-0.90221	2.95884	-1.03457	-1.00221	-0.49999	0.516245	-0.76315
0.882667	-0.15988	0.445539	1.74892	0.74529	1.64106	2.38827	-1.2172	-0.97292	1.40449	-2.10986	-1.56384	-1.0658	1.20717	0.071123
0.883333	0.530867	0.090065	0.797554	0.384696	2.04159	1.50918	-2.11689	-0.08365	1.80806	-0.57509	-0.98287	-1.3685	2.64283	-2.08292
0.884	-0.17114	0.645723	1.0558	1.08468	1.74383	3.1689	-0.80286	0.653603	0.40385	-0.18576	-1.50698	0.109002	3.49636	-2.02125
0.884667	0.132583	0.779819	0.027883	0.059861	1.7327	3.50199	-1.03734	-0.60895	2.54626	-1.40925	-2.87968	-0.16201	3.95268	-2.57602
0.885333	-0.23171	0.42827	-2.46353	0.622829	2.01466	4.93905	-0.95619	-0.00568	2.64792	0.300278	-2.75975	-0.83243	2.64962	-2.68367
0.886	-1.08206	0.866489	-0.14474	-0.38595	1.30634	3.13559	-1.66012	0.199888	2.97773	-0.34949	-1.53263	-0.06006	1.86945	-3.67452
0.886667	0.042913	0.796163	-0.29593	0.629228	2.08152	3.22784	-1.37172	-0.37499	4.10841	-2.34132	-0.21253	1.04034	0.429719	-1.05763
0.887333	-0.31404	0.769205	-0.62525	1.46956	1.30036	2.75984	-1.6572	-1.33835	3.86452	-1.13947	-0.61003	0.373629	1.16873	-2.92936
0.888	-0.59696	0.503927	-0.08802	1.90429	1.19052	3.70022	-1.54371	-0.24735	3.03536	-1.29249	-1.61548	1.18142	4.0357	-0.81699
0.888667	-0.50894	0.509842	2.25869	1.39778	0.552934	2.30488	-1.46509	-0.93883	1.58305	-0.59145	-0.99392	-0.68947	-1.92556	-1.27713
0.889333	-0.2581	0.161808	2.72695	0.370952	0.709102	3.21768	-0.86928	-2.09699	2.10905	-1.06937	-2.3452	0.057909	-2.28989	-1.32214
0.89	-0.68328	-0.42757	-0.18324	0.409996	-0.08691	3.41105	-2.39646	-0.43401	0.754208	-1.43098	-2.44323	-0.71919	-2.42411	-1.16785
0.890667	-1.56939	-0.59403	-1.34527	0.508156	0.064042	5.21503	-0.73243	-1.19157	2.04343	1.14337	-1.93415	-0.11145	-3.02982	-1.01174
0.891333	-0.5164	0.013136	1.24777	0.429283	-0.09662	3.95443	-0.68868	-1.0162	1.26424	-0.01095	-2.39527	-1.29034	-2.33028	0.721332
0.892	-0.42691	0.436814	-1.40232	0.236186	-0.01716	4.00796	-1.67188	-2.38422	0.684593	0.408629	-1.51162	1.01646	-1.18619	3.64967
0.892667	-0.49366	-0.78238	-0.89645	0.650331	0.117666	4.5175	-1.5536	-3.08764	0.875277	-1.40853	-2.82928	1.1897	-0.49926	2.66764
0.893333	-0.66784	0.0532	0.729176	1.25759	0.519913	2.82595	-2.35094	-1.92337	1.35236	0.172039	-3.3024	-0.68553	-0.82291	2.34098
0.894	-0.36203	1.52704	0.439626	1.1486	0.96314	3.77138	-1.56788	-1.36537	1.85659	-0.42055	-1.74107	1.02755	-2.2235	0.482381
0.894667	-0.98195	0.218373	-0.69271	0.396594	0.668186	2.98382	-1.27816	-2.33746	3.03072	-0.52573	-1.68508	-1.50678	-2.14722	1.19509
0.895333	-0.52032	1.16065	-0.88565	0.888549	0.716269	3.51574	-0.73117	-1.48591	2.93127	-1.76039	-1.59906	-1.24666	-2.51315	1.39656
0.896	-0.40478	0.11044	-0.35833	1.55936	0.614114	3.51349	-0.71435	-1.78856	3.04467	-1.44526	-1.1032	-0.60264	-2.71577	1.00657
0.896667	-0.32338	0.569503	0.786214	1.83464	0.810849	4.44567	-0.62319	-1.27524	3.56078	-1.32541	-1.69196	-1.4843	-2.91073	2.31152
0.897333	-1.52588	0.589714	1.2433	0.969838	0.158159	4.09564	-0.4204	-0.36666	1.45502	-2.49611	-2.95956	-2.07842	-3.08194	0.517202
0.898	-0.73509	0.410537	0.3932	1.98742	0.284485	5.31123	-0.75031	-0.58935	1.2587	-2.20911	-2.16489	-0.23569	-5.2511	0.53504
0.898667	-0.05272	-0.50584	-0.93689	1.87252	-0.03059	2.60277	-0.07624	-0.34163	0.363996	-0.26851	0.506155	-0.57636	-6.76234	0.320358
0.899333	-0.15894	0.280123	-1.38653	1.27266	1.38609	1.18567	-1.4805	-0.62651	0.652343	-3.99452	-0.40021	-1.18417	-6.13836	1.48636
0.9	0.179561	0.428872	-0.55765	2.64831	0.296785	1.03255	-1.60786	-0.48627	3.13626	-3.22658	-1.57204	0.667776	-5.24673	1.26023
0.900667	-0.7206	0.299248	-0.7789	2.41502	0.575003	2.58741	-1.29779	-0.4941	2.12277	-1.75889	0.033405	0.032011	-4.16667	1.51181
0.901333	-0.54785	0.23617	0.617264	3.65847	-0.10587	3.4577	-0.56208	-0.82464	3.75287	-2.14791	-0.80779	1.42537	-4.6352	0.461546
0.902	-1.08457	-0.71686	-0.00309	4.07712	0.34567	3.77097	-0.88293	-0.25445	2.41716	-2.8215	-1.24309	1.06646	-3.42329	-0.71586
0.902667	-0.6099	0.128414	3.69495	4.14941	0.503201	2.47721	-0.92702	-1.26096	2.09756	-2.06251	-1.35782	0.989599	-3.56578	-1.024
0.903333	-0.26104	0.131836	1.93862	2.08477	0.53735	3.7643	-0.52706	-1.16765	-0.36031	-3.61593	-1.68675	-0.60183	-3.32491	-0.38253
0.904	-0.22316	0.587087	2.49423	2.37009	0.798277	6.06557	-0.63777	-1.6143	-1.13161	-3.66292	0.651132	-0.0608	-3.59167	-0.46759
0.904667	-0.5522	0.028347	3.55912	2.27019	0.310152	5.5793	-0.71366	-2.51879	-0.93822	-3.10767	-2.05665	-0.58889	-1.30635	-1.19766
0.905333	-0.65924	-0.18079	3.51028	2.03378	-0.13077	4.10986	-0.11685	-1.97394	-0.83969	-3.91086	0.348774	-1.53465	-2.48471	-3.15673
0.906	-0.63756	-0.38107	2.06276	1.44007	0.124558	5.25144	-0.32864	-2.79915	-0.37644	-3.40102	-0.78315	-1.76792	-2.19822	-0.75403
0.906667	-0.4583	-0.26204	2.27723	3.25721	0.188324	4.33319	-0.39207	-2.04226	-0.90881	-0.38958	-1.17933	-1.66226	-3.93701	-2.10562
0.907333	-0.44383	0.0013	1.84807	3.14658	-0.32171	5.60473	-1.15664	-3.08487	-0.78663	-2.41942	-2.06916	-0.82411	-3.77424	-1.47817
0.908	-0.28483	-0.12121	2.62936	3.05951	-1.28734	2.79856	-0.80833	-2.31598	-2.40805	-2.2364	-1.27764	0.609375	-3.88841	-1.61776
0.908667	-1.19133	0.395369	1.48151	2.14164	-0.7391	3.87257	-1.79496	-3.83216	-2.52841	-3.00504	-1.09895	-0.86769	-4.53277	-1.11638
0.909333	-0.18751	0.658587	3.31263	1.14329	-0.62947	2.1002	-0.73476	-3.07032	-2.93915	-2.0523	0.284977	-1.3663	-5.9792	-1.46613
0.91	-0.86954	-0.32585	1.22467	2.42003	-0.65277	2.79263	-1.05203	-3.02928	-2.72806	-1.39244	0.064917	-1.27502	-4.87161	-0.54761
0.910667	-0.21458	0.887359	0.400722	2.67282	-0.54848	3.9404	-1.50502	-1.68361	-3.88841	0.671757	-0.42121	-0.35325	-5.49477	-0.84558
0.911333	-0.63842	-0.56031	1.87047	3.33752	-0.30453	3.87994	-0.21305	-1.67305	-3.47658	-1.83352	-1.63707	-0.36947	-4.96976	-2.0433
0.912	-0.94361	-0.50865	0.507123	3.36908	1.05961	4.34458	-1.55379	-1.93573	-2.92866	-2.07705	-0.05634	-0.85753	-5.69511	-1.88516
0.912667	-0.26194	0.576373	0.571778	3.83813	0.490416	4.18103	-0.20996	-2.63576	-2.25386	0.4957	-1.42783	-0.45012	-5.38652	-0.92315
0.913333	0.007758	-0.39925	-0.40214	2.0315	0.294229	4.113	-0.01603	-1.3121	-3.45628	-0.67839	-0.53834	-0.62484	-6.09567	0.152058
0.914	-0.91759	1.03061	-0.57051	2.09364	-0.41328	3.93771	-0.77931	-0.80228	-3.77077	-0.93334	-1.45752	-1.6079	-5.72671	-0.90362
0.914667	-0.74264	0.507507	-0.24458	2.27621	0.162008	2.88245	-0.67595	-0.57321	-3.41003	-1.61936	0.25786	0.979354	-6.64403	-1.07477
0.915333	-0.22482	0.710813	-2.52433	1.04839	1.16395	4.27133	-1.6572	-1.96559	-3.33674	-1.1951	0.583487	-0.55099	-4.63998	-1.99862
0.916	-0.96799	1.26087	-2.79382	1.36753	0.81835	3.39389	-1.09808	-2.02861	-3.35864	-0.09147	-1.64553	0.722255	-5.69426	-3.66188
0.916667	-0.78417	0.314914	0.333787	0.35166	0.906435	3.49087	-2.29476	-1.54044	-3.26684	0.154003	-1.39863	-1.22438	-5.18004	-3.51585
0.917333	-0.5262	-0.01584	-1.28262	1.0874	2.06728	3.81203	-0.70138	-0.57488	-3.35344	-1.92497	-1.12637	-0.74033	-4.59085	-4.51923
0.918	-0.33859	0.042731	0.799891	1.20568	1.14061	2.03543	-0.88784	-0.13578	-2.19897	0.189076	-1.63231	0.261221	-4.8436	-3.52209
0.918667	-0.771	0.479388	4.04951	0.585978	1.40313	3.01797	-1.33343	0.241387	-1.77746	-0.64402	-0.95686	0.244813	-4.56266	-4.76807
0.919333	-0.23447	0.150178	1.57595	0.860581	2.63605	3.47912	-1.50909	-1.90422	-2.06452	-0.54003	0.041089	-0.65699	-4.07802	-3.66604
0.92	-1.87646	0.002959	1.82792	-0.34607	2.37174	2.88915	-2.10243	0.925527	-1.70039	-0.81955	-1.05325	0.018337	-3.8975	-3.80922
0.920667	-0.79597	0.43885	2.48583	-0.19499	2.07992	3.93731	-1.04368	-0.1175	-0.83002	-0.85003	-2.016	0.901682	-3.51958	-2.90638
0.921333	-0.73114	0.926632	1.69761	-0.34218	3.02827	3.48374	-1.80726	-1.48362	-1.70253	-0.75881	-1.07556	0.943091	-3.1216	-4.42457
0.922	-0.70779	0.962186	0.222674	-0.2971	3.83854	2.98312	-0.96671	0.577769	-1.50529	-1.83502	-1.90666	-0.42388	-4.14188	-5.27461
0.922667	0.102364	1.66856	3.07588	-0.62007	4.5075	2.43418	-0.48115	-0.12794	-2.49155	-0.72171	-1.96598	-0.57797	-3.84461	-5.84096
0.923333	-0.56233	1.67202	0.055063	-0.66468	2.86581	0.598486	-0.30864	-0.62244	-2.88471	-1.13949	-1.99986	0.366589	-5.34658	-4.96439
0.924	-0.36511	0.699254	1.01422	-1.31916	2.65992	2.42913	-1.43865	-0.55025	-3.80192	-3.03727	-2.0211	-0.7461	-4.9479	-4.63965
0.924667	-1.14037	0.914488	0.479734	-0.50582	2.77079	3.3873	-0.83053	0.101251	-3.28344	-0.76187	-0.63219	0.22741	-5.74415	-4.37806
0.925333	-0.43699	0.095846	2.5721	0.11377	2.95127	0.375274	-1.54733	0.837523	-2.92626	-2.33584	-2.93575	2.10974	-4.20319	-5.24978
0.926	-1.07258	0.406207	2.1764	0.780474	3.05804	1.98225	-0.46599	0.328558	-3.05273	-2.81832	-1.09893	1.07767	-4.70328	-4.13365
0.926667	-0.98775	-0.21606	1.89875	-0.93286	3.90126	1.84187	0.091383	-0.32386	-2.05423	-1.81725	-0.95207	1.03941	-4.14028	-4.95618
0.927333	-0.52226	1.05689	-0.10774	-0.4125	3.59647	1.21626	-1.0751	0.087598	-2.69164	-1.85873	-2.43643	2.10405	-3.40075	-3.24869
0.928	-0.46215	0.501437	-0.20721	-1.24569	4.13966	2.23706	-1.31404	-0.08457	-2.66708	-2.6342	-2.83027	0.322109	-2.91867	-5.05302
0.928667	-0.9486	0.868892	-0.00046	-1.83419	4.08929	3.37825	-0.11803	-0.34274	-2.3614	-2.17646	-1.81484	1.40303	-4.05346	-2.36004
0.929333	-0.98827	0.600124	0.056603	0.129892	2.90386	2.04011	-0.6568	-0.37741	-1.4117	-2.21424	-1.24977	0.538121	-4.41381	-4.94985
0.93	-0.76375	0.907316	-2.06895	-1.93037	2.74142	1.54007	-1.72783	-0.27008	-2.36185	-0.99964	-2.05772	2.00057	-5.89496	-2.06492
0.930667	-0.67602	-0.35875	1.93759	-1.0244	3.31504	1.27662	-0.39557	-0.0941	-1.69974	-4.15639	-1.91206	0.62206	-3.95485	-4.38368
0.931333	0.1169	0.299778	0.38782	-1.15272	2.1501	2.13663	0.06956	-0.05325	-1.64567	-2.60468	-0.43606	0.897176	-5.65152	-2.38776
0.932	-0.87752	1.42985	-0.29542	-0.80947	3.06164	0.259053	0.917288	-0.84612	-1.20513	-2.49401	-0.78462	0.12178	-4.71153	-2.92624
0.932667	-1.27539	0.273972	-0.39179	-1.19267	3.26421	1.93573	-1.49949	-1.00359	0.339654	-1.34088	-3.39218	0.752966	-3.76855	-2.66853
0.933333	-0.19679	-0.07132	0.97275	0.239472	2.56786	0.95594	0.634563	-2.4418	0.287838	-1.17235	-1.60729	1.18836	-3.53133	-0.37031
0.934	-1.47373	-0.13387	0.397385	-1.28991	2.48258	1.17621	-0.14196	-3.81487	1.8093	-1.33153	-2.3109	0.85529	-2.64023	-0.10216
0.934667	-0.36283	0.251149	-0.84926	0.349163	2.30471	-0.39097	0.390772	-3.13346	2.30767	-3.57082	-1.75476	1.80784	-0.70308	0.101618
0.935333	-0.047	-0.19963	1.69947	-0.81053	3.19441	-0.08795	0.919336	-2.21575	0.991858	-2.96041	-3.04128	1.55351	-0.61373	2.07023
0.936	-0.90038	-0.09246	1.21722	-1.35703	2.37694	2.24006	0.088518	-3.9135	3.35544	-1.27301	-2.42149	2.23073	0.131271	0.346268
0.936667	-1.12972	-0.36449	1.22576	-2.06041	3.31396	2.73151	-0.10146	-2.836	1.59131	-3.02433	-2.06572	1.98873	3.91524	0.676029
0.937333	0.154543	-0.96845	1.72034	-2.57042	2.97079	0.217875	-0.21302	-2.72395	1.48762	-2.65061	-1.73234	3.22386	3.91073	-0.81214
0.938	0.215555	0.797293	0.462517	0.023889	3.34956	0.306033	-0.47143	-2.22202	-0.11732	-2.73969	-2.84167	2.1006	4.10317	-2.23441
0.938667	0.166318	0.369353	1.2186	-1.22077	3.75118	1.50137	-0.22939	-2.22223	-1.16261	-1.32683	-1.96693	2.8714	6.72929	-3.50869
0.939333	0.068668	0.502342	1.80314	-0.22177	3.30155	1.10183	0.140358	-2.70987	-1.12103	-0.09231	-0.74854	1.46725	5.46708	-3.14973
0.94	-0.17594	-0.20132	1.20126	-0.33236	3.20969	0.617023	-0.37353	-1.52575	-2.28607	-2.11499	-1.78067	2.16451	2.75021	-4.00411
0.940667	0.887801	-0.08076	0.40867	-0.91151	3.88995	-0.47291	0.640822	-0.62043	-2.31113	-1.26371	-1.89943	0.641885	0.128006	-3.57567
0.941333	-0.76373	-0.36511	0.736345	-0.43629	2.32395	1.66432	0.063291	-0.2964	-1.7596	-0.50947	-2.09165	2.27989	0.899916	-2.76519
0.942	-0.16457	-0.66671	-0.52531	-1.26314	2.00329	1.28093	0.498183	-2.01565	-1.19067	-1.44884	-2.25025	2.75895	-0.17916	-5.05694
0.942667	0.79436	-0.69464	0.532141	-1.50025	2.18231	1.55183	0.508357	-1.12067	-1.56404	-2.67238	-2.01276	1.7052	-1.66491	-1.00308
0.943333	-0.09512	-0.00566	0.252838	-0.96182	1.59129	2.47633	-0.17105	-2.71772	-2.17601	-3.06482	-0.61866	1.88827	-1.73746	0.843172
0.944	-1.05248	0.508824	2.20166	-1.05391	0.114252	2.72905	0.155426	-1.78851	-1.41885	-1.2348	-2.12027	0.922557	-1.77212	-2.35583
0.944667	-0.80585	0.603738	-1.1274	-1.22267	0.843215	1.46096	0.135482	-1.18769	-2.126	-0.36054	-1.29395	1.56521	-2.42081	-1.7622
0.945333	-1.38255	0.484092	-0.88155	-0.41076	-0.12519	2.55798	-0.5567	-3.22188	-2.17885	-2.56971	-1.82324	1.36308	-3.84423	-3.83213
0.946	-0.1778	-0.60891	-0.23678	-0.02089	1.46174	1.56658	-1.04012	-4.14743	-2.70235	-1.35031	-1.25157	1.26737	-4.64938	-5.10468
0.946667	-0.58357	-0.99374	-1.73269	-1.00712	1.53549	2.03951	-1.52167	-2.71286	-2.26517	-1.87888	-2.43183	1.59513	-4.3183	-2.82027
0.947333	-0.51132	-0.16527	0.54984	-0.62852	0.999144	-0.30714	-0.20017	-2.85444	-2.6814	-1.44941	-2.565	-0.39798	-3.84726	-3.57887
0.948	-0.33026	0.479483	0.20049	0.0941	0.72464	-0.87665	-0.90756	-2.61076	-2.53578	-0.71535	-1.21104	0.832203	-3.55611	-0.36443
0.948667	-1.3694	0.087476	-0.36306	0.084416	-0.30799	0.113196	-1.70187	-2.01939	-2.47977	-1.08919	-1.87978	0.439671	-2.52424	0.180752
0.949333	-0.24967	-0.38677	-1.81919	-0.61231	0.621127	-0.32466	-1.95484	-1.63686	-3.04074	0.187219	-1.23509	0.986402	-0.3223	-0.55269
0.95	0.281977	-0.81985	1.08947	-0.95536	1.0657	-0.12343	-1.99076	-0.37982	-2.47094	-2.37619	-2.18819	2.76276	0.433916	-3.27984
0.950667	-0.9556	-1.28442	-0.31063	0.278468	0.928273	1.25643	-0.80678	-2.19703	-2.83599	-1.02309	-2.2489	0.674084	2.04422	-4.37872
0.951333	-0.16436	0.954843	0.680523	-0.45682	-0.07141	0.020156	-1.03182	-2.57242	-3.09345	-0.04557	-1.02242	2.35979	0.801823	-3.46034
0.952	-0.31126	-0.03825	0.108737	-0.62366	0.381708	-0.22811	0.049604	-1.85126	-3.93138	-2.02256	0.614048	1.36227	-0.1487	-4.89869
0.952667	0.503082	-0.36734	1.21267	0.896901	0.18679	-1.83228	-0.11404	-2.11148	-2.70808	-1.62267	-0.25804	0.285312	-0.72585	-2.63939
0.953333	-0.86475	0.773917	-0.724	0.092201	0.512712	-1.11284	-0.29336	-2.9251	-2.42212	-1.61868	-1.05147	-0.46575	1.32519	-3.47918
0.954	-0.5053	-0.14979	1.02208	0.098393	0.861658	-0.32121	-2.17035	-2.8525	-1.75936	-0.03891	-2.49802	0.8275	-0.7118	-3.54514
0.954667	-1.10267	-0.45979	0.500854	0.389923	0.628845	-0.74658	-1.03117	-4.1503	-1.82778	-1.60033	-3.03449	-0.24616	-2.50357	-2.27603
0.955333	-0.48783	0.337569	0.656066	0.415394	-0.4961	0.370382	-0.75268	-2.90706	-1.83619	-3.01312	-0.83212	1.56949	-3.09957	-3.08669
0.956	0.507768	0.134017	-0.4881	0.906947	0.720479	0.882994	-0.85017	-1.99205	-1.96807	-1.57221	-2.84431	1.77159	-2.78342	-2.489
0.956667	-0.19962	0.002697	0.781012	1.19266	0.332099	1.04886	-0.91297	-0.77171	-1.81479	0.736498	-2.14532	1.47327	-2.87295	-1.0863
0.957333	-0.02266	-0.0655	1.32172	0.766561	0.827568	-1.03472	-0.37994	-1.64932	-3.34725	0.233621	-1.41623	0.859646	-3.17027	-3.27249
0.958	0.282871	-0.07967	0.363772	0.771474	0.8842	-2.48739	-0.75544	-2.60525	-2.90097	-0.87724	-2.09112	1.38247	-4.15992	-0.75933
0.958667	0.221999	-0.6227	1.5767	1.00749	0.801233	-0.90212	-0.33714	-0.56827	-2.24813	-0.79686	-2.49838	0.680037	-2.27591	1.5464
0.959333	-0.33993	0.013453	-0.55186	-0.21284	0.773176	-1.37254	-1.12491	-1.50184	-2.53158	-0.33348	-1.10989	0.486831	-2.23999	2.48848
0.96	-0.5884	-0.01556	-0.53469	-0.79451	0.7545	-2.17709	-1.65997	0.158715	-3.26031	-0.97308	-1.63795	0.244301	-2.22514	2.72759
0.960667	-0.22768	-0.31712	-2.03403	-0.21326	-0.14898	-1.80951	-0.66928	0.946804	-2.90495	-0.09371	-2.747	-1.67837	-2.44499	2.40007
0.961333	-0.3941	-0.13722	0.880631	-0.23775	0.557317	-1.47583	-1.44476	-0.69938	-2.94727	0.579267	-1.90952	-0.46383	-2.18374	2.18449
0.962	-0.78882	-0.52687	0.057619	-0.22589	1.22512	-0.84354	-1.24605	0.452917	-2.30207	-0.12821	-2.41695	-0.43175	-3.67414	2.28826
0.962667	-1.10794	-0.41083	-0.47042	-0.18508	0.560471	-0.61072	-0.45744	0.889173	-2.27491	0.208196	-1.3326	1.0151	0.105119	1.74975
0.963333	-0.89738	-0.80978	0.07969	0.771844	0.569354	-0.40358	-0.64281	-0.2638	-2.23135	-0.86806	-1.37892	2.3205	-0.76098	3.56591
0.964	-0.0751	-0.4284	-0.06644	1.41257	0.158132	-0.83874	-0.50611	0.751714	-2.36733	-0.20942	-1.43104	-0.21323	-1.00145	3.07682
0.964667	-1.08597	0.383055	0.428158	0.18728	0.344907	1.21395	-1.11825	0.216716	-1.71758	2.041	-2.54223	-0.22412	-2.74158	5.40983
0.965333	-0.61328	-0.05796	0.783031	-0.81943	-0.49403	-0.95991	-0.77338	-1.7357	-2.76927	-0.67763	-1.9829	-0.58967	-2.20937	4.83408
0.966	-0.59644	-0.24992	-0.60563	-0.74266	1.19425	-1.33667	-0.32127	-0.12561	-1.81322	-2.59006	-1.61544	-0.89697	-2.42992	3.10204
0.966667	-0.39476	1.4255	0.615419	-0.20963	0.492887	-0.14376	0.022342	-1.18087	-2.91718	-1.40396	-1.10043	0.223694	-1.98409	1.96961
0.967333	-1.22157	0.994293	1.09255	-0.703	0.517998	0.660279	0.151004	-2.37843	-3.4813	-2.2913	-0.99368	-0.31796	-3.20886	0.648108
0.968	-0.41182	0.360308	0.088756	-0.15938	0.626132	-0.45372	-0.49684	-1.18142	-3.71087	-1.20541	-2.52457	-1.13373	-2.44133	1.1547
0.968667	-0.17768	0.481789	0.809234	0.64458	1.47586	-1.39231	-1.09322	-0.72194	-3.43915	-0.06445	-1.81504	-1.84025	-3.19588	0.037504
0.969333	-0.38439	1.54552	-0.16062	1.71684	0.741502	-1.5961	-1.0983	-0.04165	-3.3501	-0.52014	-2.31049	-1.39806	-4.15891	-0.00563
0.97	-0.9977	0.670302	1.15511	1.72206	1.15416	-0.62318	-1.19837	-1.42452	-3.26052	-1.3872	-0.87629	-0.39655	-3.3786	-1.19787
0.970667	0.077638	0.032225	1.80519	-0.01912	1.24165	0.184478	-0.82635	-1.41143	-3.50746	-1.07413	-2.74644	1.31551	-3.3895	-0.5668
0.971333	-1.0597	0.159436	1.20823	-0.21498	1.86571	0.068055	-0.30477	-1.9607	-3.58894	-0.25497	-1.10291	-0.20174	-3.63475	0.280359
0.972	-0.52171	0.1596	1.87381	-0.53117	1.99825	0.741	-0.55022	-2.15346	-4.28058	-1.05135	-1.65438	-0.31524	-3.07528	1.32441
0.972667	-0.12534	0.942211	-0.73905	-1.13002	0.523729	0.248091	-0.72766	-0.44082	-4.85634	-0.87559	-3.21751	0.089767	-3.14183	0.97554
0.973333	0.249284	0.292655	-0.73103	0.449823	1.45324	-0.64011	-0.5482	-1.09299	-3.40651	-0.80838	-2.38777	-1.03724	-2.7904	4.57262
0.974	-0.76469	0.371682	-1.49679	2.22554	1.32002	-2.24913	-0.75436	-1.58514	-3.68371	-0.64499	-2.50487	-0.04167	-1.12483	2.93815
0.974667	0.653832	0.483997	-0.10217	1.61898	1.54388	-2.28135	-1.13021	-3.03265	-2.37651	-1.96771	-2.05921	0.085764	-2.76265	2.97616
0.975333	0.334922	0.043697	-2.74622	-0.15236	1.22646	-3.04688	-0.59433	-2.39261	-3.26805	-0.6676	-0.13373	0.111083	-3.51857	1.73008
0.976	-0.93011	0.332804	-3.25092	1.76039	0.316604	-3.39403	-1.11123	-2.14328	-2.28562	-2.07543	-0.95677	-0.47672	-3.68104	1.23788
0.976667	-0.14484	0.301233	-2.20099	0.560347	0.642952	-1.49919	-1.87201	-2.38109	-1.02719	-0.91076	-1.13369	0.371436	-3.66533	0.66424
0.977333	-0.49963	-0.51633	-1.89544	0.593005	0.451197	-2.59502	-0.38319	-1.23636	-0.39527	-0.43605	-1.01996	0.062286	-4.00125	0.192624
0.978	-0.09706	-0.01463	-0.25471	-0.20804	-1.78576	-2.41475	-0.75208	-0.95033	-0.03427	-0.87075	-0.76202	-0.75247	-5.44564	-0.65806
0.978667	-0.55418	1.08802	-0.24501	1.8668	-1.26396	-1.83059	-0.62703	-2.68448	0.069764	0.652995	-0.09216	0.010136	-6.16161	0.016432
0.979333	-1.17902	0.514946	0.163922	1.60015	-0.40981	-0.12936	-0.36506	-1.67727	1.12986	-0.94742	-1.51514	0.416857	-5.45717	-2.91692
0.98	-1.82008	0.794213	-2.96162	1.14616	-0.27069	1.03202	-0.23774	-0.76798	2.65849	1.05254	-1.41804	0.986317	-4.16777	-2.42373
0.980667	-0.90843	0.535172	-2.22902	1.08168	-0.09017	-0.43279	-0.65495	-0.88048	2.09793	-1.83113	-1.13527	0.289765	-3.31415	-1.21379
0.981333	-0.91101	1.13207	-2.0564	0.823435	-0.15244	-0.54736	-1.2005	-2.38875	3.46233	-1.20761	-2.30091	-0.33585	-3.77074	-1.041
0.982	-0.88272	-1.01901	-1.40369	1.39012	-0.05047	0.720994	-1.09074	-2.70883	3.86735	-0.77088	-1.33269	-0.04149	-3.30488	-1.62394
0.982667	-1.41542	1.17998	-2.57737	1.89353	-0.3057	0.593074	-1.47467	-2.18488	4.0967	-2.80131	-1.19253	-0.38327	-3.86431	-0.33744
0.983333	-0.1706	0.076897	-2.8966	0.739489	0.377713	3.18423	-1.08043	-1.94084	3.74584	-2.1689	-0.56903	-0.38926	-3.8522	1.70358
0.984	-0.37963	0.599731	-2.75203	2.04305	0.32986	2.85384	-0.50605	-1.31115	2.16643	-1.44552	-0.0465	-0.11868	-4.60162	6.34133
0.984667	-0.41987	0.843426	-0.40849	2.06723	1.16907	4.03203	-1.14888	-2.0751	4.94286	-1.91267	-0.65103	0.648471	-3.98959	3.75357
0.985333	-0.77501	-0.19015	-2.52951	0.965763	1.86926	2.55255	-0.52231	-2.69358	5.29555	-1.11563	-1.3502	1.02525	-4.48285	3.00482
0.986	-0.49194	0.01038	-0.62168	0.896452	1.40392	2.9272	-0.43869	-2.3007	6.2142	-1.84558	-1.47291	-1.23307	-4.08971	-0.34835
0.986667	0.066046	0.000117	-0.72488	-0.47712	2.23915	1.22621	0.0003	-1.85485	4.56287	0.90768	-0.56501	-0.98076	-3.31693	1.02469
0.987333	0.033872	0.172918	-1.48233	0.168129	2.71039	0.219882	0.174468	-1.95877	5.07442	-1.16272	-0.87116	-0.67771	-4.30969	-1.05336
0.988	0.458138	0.416671	-3.1683	1.13701	3.20788	-0.07339	-0.73598	-2.95912	5.54008	-1.69016	0.297862	-1.74704	-5.51281	-3.31294
0.988667	0.050806	-0.85197	-1.66263	1.85001	3.47017	0.911686	0.328574	-3.26191	5.52546	-0.81613	0.142413	0.120863	-2.07189	-2.58802
0.989333	1.3101	0.509709	-2.01762	1.24433	3.49972	1.35101	-0.93309	-2.85992	5.56912	-1.66298	-0.37192	-1.2653	-2.34353	-1.89444
0.99	-0.23502	-0.02832	1.27643	1.08661	3.08205	1.54262	-1.33833	-2.66528	5.75981	-1.6977	-1.31159	-1.33088	-2.90375	-2.08127
0.990667	0.475592	-0.01916	0.131459	2.78849	3.73094	1.55412	-1.76754	-2.86937	5.83704	-0.47047	-1.98634	-1.80597	-3.65036	-1.51765
0.991333	-0.33083	1.10271	-0.05003	2.27606	3.77053	0.017124	-2.03491	-2.66595	6.88563	-1.77958	-0.26285	-0.49882	-2.60618	-1.88073
0.992	0.280713	0.178824	0.481599	3.01486	3.75314	0.652539	-2.55946	-4.06159	7.41256	-1.13397	-1.56417	-0.65035	-2.33445	-0.9066
0.992667	-0.8298	0.07596	1.95107	3.14577	3.11585	0.374552	-1.41604	-4.85149	7.1304	-1.04681	0.414087	-0.3011	-0.9758	-0.62834
0.993333	0.45711	0.055817	-1.77242	3.26756	3.11518	0.023395	-1.12655	-3.74272	3.9464	-1.73464	-1.38106	-0.65939	-1.20768	-0.68447
0.994	-0.54833	1.4182	-0.46478	1.70497	3.39876	1.68365	-0.51244	-2.67963	3.41668	-0.29572	-0.92263	-1.27316	-1.31406	-2.36205
0.994667	-0.76079	1.39824	2.21149	2.55119	3.4952	0.20095	-1.01427	-3.82546	2.43999	-1.73216	-2.21571	-0.43708	-1.3044	-2.00196
0.995333	-0.26816	0.562299	3.45356	1.78925	3.26662	1.35709	-0.59027	-3.50941	1.05312	-1.17985	-0.46007	-1.49971	-1.73086	-1.95912
0.996	-0.56495	1.26065	3.12995	2.34534	3.10767	0.379284	-1.06947	-3.02333	-0.22196	-1.28094	-0.22488	-0.54526	-2.24446	1.15873
0.996667	-0.51561	0.628591	2.13764	2.42348	3.08086	0.743629	-0.03237	-2.65833	-1.31564	-0.03777	-0.4481	-1.51691	-2.00982	0.253083
0.997333	-0.48416	0.880716	1.21846	2.99273	3.75313	-0.08536	-0.42751	-2.97825	-0.81653	-1.45509	-1.27473	-0.78878	-2.01698	-0.71421
0.998	-1.06832	-0.05697	3.83975	2.87617	2.73273	-1.28244	-1.70896	-3.02017	-0.46477	-1.10995	-0.0326	-0.81128	-2.31738	-0.61077
0.998667	-0.66941	0.806216	0.287528	3.69051	3.1667	-1.90034	-0.31727	-2.62985	-2.95503	-1.43811	1.06317	-1.38045	-2.12445	-1.76707
0.999333	-0.49696	0.592176	0.530272	3.44059	2.16309	-1.0906	-0.16455	-3.47275	-2.65278	-2.12966	-0.92871	-1.40445	-3.47925	-1.67583
1	0.108307	0.233658	1.99935	1.96528	2.68589	-0.70644	-0.22697	-3.70475	-2.74757	-1.60327	-1.55486	-1.03167	-3.16276	-0.71661
1.00067	0.261519	0.351671	-0.20663	1.19999	2.04261	-1.76609	-0.58456	-3.00716	-4.30091	-1.36026	0.134173	0.171729	-2.87888	-1.00017
1.00133	-0.36179	1.0847	-0.8951	2.60891	2.08369	-1.52489	-1.55334	-3.21996	-4.34668	-0.27381	-0.5868	-0.14822	-1.05727	1.93437
1.002	-0.11042	1.11752	3.24675	2.22279	1.14342	-0.38113	-1.14094	-2.7386	-4.20153	-0.14558	0.247855	0.610002	2.44864	2.96629
1.00267	-0.25496	-0.04264	1.54936	1.96535	1.9888	-0.63428	-0.25061	-2.1929	-3.38655	-1.01913	-0.2093	0.072105	1.77093	4.89029
1.00333	0.137199	0.114167	0.761682	2.29105	1.9111	-0.07682	-0.46799	-2.59583	-3.61401	-1.99009	1.81461	-0.41909	3.57917	6.18733
1.004	-0.14147	1.2481	0.553323	1.82264	1.06282	-0.78723	0.272722	-2.78542	-3.15038	-0.85251	0.119003	-0.85558	3.87255	8.01632
1.00467	-0.19129	-0.14423	-0.36431	1.89376	1.10671	0.706211	-0.76119	-2.72034	-3.21444	-0.44165	1.68454	0.51816	2.57223	10.2166
1.00533	-0.77849	0.667734	-0.96471	3.59009	1.32833	0.983747	-0.79188	-3.70875	-3.49777	0.339348	0.63069	-0.23742	4.80952	9.38594
1.006	-0.20738	0.532448	-0.51775	2.54432	2.04221	1.83374	-0.9248	-2.43702	-4.91211	0.685455	1.2751	-0.68344	6.04791	9.62536
1.00667	0.108992	0.957891	-0.33716	2.35196	1.93016	-0.88415	-0.26769	-3.79168	-4.12227	-0.4849	0.608401	0.342535	5.54631	9.83454
1.00733	-0.8532	1.11449	0.703629	1.24152	0.86334	1.07129	-0.61164	-3.49336	-5.10623	0.568441	1.35053	0.047937	5.00326	9.29926
1.008	0.110394	-0.3032	1.37278	2.33123	1.18599	2.75529	-0.47463	-2.92057	-4.4767	0.054953	-0.91594	0.814572	5.62221	11.066
1.00867	0.295999	0.357488	-1.91291	2.96506	1.13478	0.151134	-0.24865	-2.84578	-4.71171	1.2286	-0.21305	0.20557	5.05285	12.4103
1.00933	-0.76446	0.869422	-1.51475	3.41623	1.84867	3.0752	-0.17782	-1.82652	-4.37614	1.32611	2.54481	0.173249	5.46435	11.1962
1.01	-0.89648	0.257778	-1.9079	2.56094	1.02483	0.799287	-0.54778	-1.86136	-5.41415	0.74892	0.689655	0.704465	5.32383	11.2958
1.01067	-0.37288	-0.06509	-2.08447	2.44644	2.25915	2.43154	-0.0929	-2.67598	-5.34302	1.36276	-0.12136	-0.12586	6.02059	9.75401
1.01133	-0.76004	-0.57882	-3.94042	2.72997	1.94483	2.02373	-0.02033	-2.69656	-5.08771	1.47822	0.779176	-1.71441	7.2023	11.2216
1.012	-0.80884	0.692833	-1.82586	3.19501	1.72257	0.340773	0.488852	-2.43761	-4.82193	1.47345	1.06747	-0.48098	6.47655	10.0191
1.01267	-0.0742	0.144541	-3.10261	1.4583	2.17691	2.07375	0.463278	-1.56938	-5.4319	1.28014	-0.41343	-0.33515	6.01994	10.6991
1.01333	-0.63372	0.156828	-2.0096	2.80283	2.18073	-0.86963	-0.4466	-2.93126	-4.97088	0.514635	1.2936	-0.2336	7.13777	11.1743
1.014	-0.29318	0.044826	-2.24189	1.79297	1.65368	1.22703	0.486144	-3.5525	-5.38523	2.04661	0.158021	-0.66121	6.4739	10.1985
1.01467	-0.40639	0.083339	-1.40416	1.77178	1.34408	2.99243	-0.42603	-3.56794	-4.61117	1.50219	1.48766	-0.7125	6.48256	10.2647
1.01533	-0.86684	0.337779	-2.93782	1.04565	1.45887	2.52034	-1.24504	-2.39762	-3.98519	3.08508	-0.34136	-1.42881	6.11673	9.75839
1.016	0.310197	-0.25355	-2.59037	1.53112	2.12046	2.33218	-1.03286	-3.15138	-4.5772	-0.05714	1.4736	-1.87423	6.07884	9.04528
1.01667	-0.18577	1.03925	-1.92312	1.13574	1.9029	2.97004	-0.25362	-4.74236	-4.47412	-1.98275	-0.71881	-0.31816	6.33007	9.23935
1.01733	-0.9388	0.23442	-1.97331	0.575691	0.661459	4.11933	-0.35988	-2.87931	-2.82028	0.480768	-0.6323	-1.1936	5.79058	10.0988
1.018	-0.96645	1.04503	-2.88849	-0.56077	1.13202	3.60768	-0.37319	-3.10186	-3.04828	1.34106	0.282128	-0.06524	5.5455	9.89387
1.01867	0.530986	0.606262	-2.14231	0.928708	1.96631	3.23579	-0.71477	-4.24412	-2.79669	0.43512	-1.21863	-1.49911	5.53427	8.26625
1.01933	0.290887	0.014459	-2.50272	0.629333	2.85449	2.66838	-1.64522	-4.26628	-3.48054	-0.20325	0.53074	-0.67275	5.62075	9.68527
1.02	0.785458	1.21615	-0.29213	0.394864	2.15623	3.75308	-1.02946	-4.57021	-3.03343	1.09322	0.243776	-0.96213	5.27733	10.2672
1.02067	-0.12537	-0.25812	-1.27628	1.32373	2.60778	4.25118	-1.46491	-2.85796	-3.47694	1.32664	-0.68126	-0.78013	5.01109	8.90261
1.02133	0.616263	1.02361	-2.87916	0.571713	2.37542	1.65231	-1.42313	-3.82179	-3.0338	1.91553	-0.97305	-0.05456	4.22737	8.62686
1.022	1.41433	0.433013	-1.12026	-0.02705	1.50134	1.94569	-1.58312	-1.85655	-2.57491	1.79991	-0.20511	-0.17343	5.35806	8.6623
1.02267	0.36744	0.564949	-2.77547	0.429041	1.51053	3.2986	-1.29159	-1.80066	-2.40254	2.6984	0.224995	-0.78417	3.64954	8.47929
1.02333	0.338229	0.159133	-2.31662	0.862891	1.67118	2.59877	-0.72056	-3.05954	-3.23285	0.552154	-0.95498	-1.91116	6.43338	8.70709
1.024	0.329867	0.759571	-0.86942	0.32486	1.13953	4.48859	-1.25301	-3.4333	-1.44254	2.54432	-0.32965	-1.38521	5.75691	9.43455
1.02467	1.23467	0.708325	-2.65874	0.287282	1.64118	4.32899	-0.34467	-3.36415	-2.39627	0.461491	-0.41897	-0.32964	7.16133	9.25249
1.02533	0.589455	0.829471	-2.01302	0.06153	1.73829	3.5501	-0.85992	-2.32746	-3.45079	0.979258	-0.31046	-0.07154	5.95798	9.1453
1.026	0.117841	0.728344	-1.27497	0.23385	1.67818	1.20837	-1.90312	-2.69206	-2.76155	0.18132	0.273853	-0.19171	6.82449	8.92996
1.02667	0.892318	1.59532	-3.54345	-0.81384	1.21115	-0.76182	-2.10186	-1.66695	-3.87528	0.396009	-0.59888	-1.67208	5.96538	8.36089
1.02733	1.5867	0.66879	-1.49473	0.168789	0.807262	-1.14478	-1.94151	-1.54131	-4.36688	0.90045	-0.87126	-0.52993	7.11608	9.92151
1.028	2.26363	0.33723	-2.59827	0.27568	1.87664	-1.69499	-2.5976	-3.27521	-4.35096	0.568922	0.539661	-1.16933	4.82831	8.77118
1.02867	1.23922	0.811349	-2.74118	1.13532	0.272739	-0.87604	-1.84428	-0.20187	-3.12704	-0.5139	-0.2246	-0.91364	6.01052	8.34271
1.02933	1.30418	-0.71802	-1.83553	1.17988	1.28078	1.64028	-1.9123	-1.63249	-3.70746	-1.51139	-1.39872	-1.00356	4.88096	8.73955
1.03	0.526125	0.869418	-2.97744	-0.17091	0.405845	2.28534	-1.783	-2.81129	-3.17891	-0.82906	0.464454	-0.60162	5.77064	9.0015
1.03067	0.543593	0.809351	-2.16826	0.781154	2.50574	0.131239	-2.2637	-2.14506	-3.62299	0.769561	-0.18777	-1.52554	4.04155	8.62992
1.03133	0.715256	0.50207	-3.57721	0.090303	2.27712	-1.02391	-1.72736	-2.16913	-2.91354	0.666777	-0.63919	-1.52236	5.18679	8.33775
1.032	0.20671	1.33605	-2.35477	0.445405	2.34684	1.78949	-2.15367	-3.4424	-2.15802	0.38287	-1.6481	-0.59322	3.90637	7.95694
1.03267	1.01652	0.720236	-2.60203	0.469299	1.93394	1.54288	-2.35776	-3.719	-1.39963	0.551372	-1.6633	-0.84779	4.54215	8.77384
1.03333	-0.05959	-0.30864	-3.34984	0.429951	2.18974	1.06115	-0.51438	-4.36702	-1.67183	1.04053	-0.73546	0.404152	3.17074	7.1007
1.034	-0.80632	0.934364	-3.61989	0.372728	3.59768	1.61147	-2.35619	-3.93535	-2.32543	-1.67906	0.363603	-0.72258	3.61002	8.11251
1.03467	-0.35006	0.182837	-1.17855	1.03146	3.16101	2.6604	-1.13956	-3.44019	-3.65958	-1.25266	0.882976	-0.29442	2.67656	6.51532
1.03533	-1.86092	0.340738	-2.32094	-0.53605	3.28931	1.32675	-0.39909	-3.69037	-3.54912	-2.55145	-0.22399	-0.48041	3.67137	7.76186
1.036	-0.38707	1.12515	-3.07772	0.644937	4.32853	1.88703	-1.30043	-3.54831	-2.63183	-0.84735	-0.18708	-0.57941	2.28618	6.84371
1.03667	0.02964	1.04009	-3.76146	-0.3855	4.01165	2.98961	-1.75673	-4.16688	-2.80662	0.51393	-1.27409	0.255222	2.27489	6.88254
1.03733	0.122616	0.678584	-2.10049	0.414044	1.63522	1.45469	-1.32245	-1.6119	-2.13159	-1.35623	-1.44201	-0.81365	1.68455	6.5396
1.038	0.498323	0.747707	-1.85746	0.92744	1.93875	1.02106	-0.36549	-1.97278	-3.11449	-2.34079	-0.19633	-0.50132	1.01474	6.80276
1.03867	0.338461	1.08555	-1.17189	0.975288	0.925433	1.09808	-0.19626	-3.72994	-2.82637	-0.86929	-1.57097	-1.35992	1.30097	6.44119
1.03933	0.231296	0.778453	-0.72957	1.70768	0.651739	0.395142	0.49539	-5.08534	-2.95261	-0.51882	-0.64401	-0.31187	1.39589	6.48057
1.04	-0.66084	-0.2977	-1.21147	1.47615	1.41206	0.427083	0.443927	-2.64734	-1.73813	-2.72246	-0.54293	-0.40021	0.539855	5.69605
1.04067	-0.26192	0.306703	-1.13231	0.851142	2.96605	-0.02364	-1.68418	-2.48803	-0.77913	-1.61668	0.318156	-0.27455	0.859175	5.86048
1.04133	0.15211	0.930275	-2.58548	-0.10321	3.27136	-1.18576	-1.63621	-2.8772	-0.85206	-3.22817	0.086711	-2.86321	0.627366	5.22191
1.042	-0.70343	0.495002	-1.90884	-0.0953	3.60658	-0.60711	-0.81065	-3.39599	1.04593	-1.23673	0.238668	-0.75724	1.73123	5.5109
1.04267	-1.10905	0.51977	-1.78511	0.015768	1.75648	0.795398	-0.47493	-3.43655	3.3351	-2.50997	0.36052	0.10337	1.12505	4.6071
1.04333	-0.01568	0.494227	-1.48096	0.522562	2.10111	0.251343	-0.06106	-3.91251	1.79587	-1.78841	-0.61134	-0.51508	1.16282	4.53159
1.044	0.220702	-0.0992	-0.65113	-1.20123	2.61051	0.560494	-0.64498	-3.71251	3.28038	-2.08076	0.539366	-1.17653	1.40321	3.70271
1.04467	-0.53862	0.707985	-1.30753	-0.60661	2.27912	3.99236	-1.75659	-3.9243	2.75355	-1.096	-0.03207	-1.4068	0.277932	4.34488
1.04533	0.427832	0.601841	-1.13969	0.698745	2.76981	2.15683	-1.28307	-6.30059	1.65054	-0.86393	-1.64101	-1.21851	-0.30139	3.49226
1.046	-0.8358	0.720273	-1.45918	-1.40573	2.64482	-0.2111	-1.37519	-5.47324	1.83884	-2.10517	-1.89353	-0.27065	0.708901	4.86442
1.04667	0.708983	-0.48871	-0.40852	-0.66793	2.3873	1.43094	-1.27541	-3.39963	3.75169	-0.66769	-0.20136	-1.2434	0.200263	3.87717
1.04733	-0.62748	0.192928	-1.3212	0.264018	2.9576	1.91145	-3.0185	-3.90078	2.36132	1.31297	-0.51401	-1.67146	0.229036	4.64635
1.048	-0.92328	1.35461	-1.34996	-0.64682	3.80197	1.20019	-1.75157	-5.00106	0.273104	0.996485	-0.3998	-2.26453	0.284501	4.32962
1.04867	-1.39959	0.300956	-0.97937	-0.13526	3.27899	2.51622	-1.07559	-4.54684	-0.5789	0.258875	-0.36531	-1.39166	-0.59265	5.13818
1.04933	-1.13911	1.07702	-1.70407	-0.5235	2.42055	0.974595	-1.46382	-3.17924	-0.13819	1.9199	-1.97067	-1.07252	0.562839	2.94494
1.05	-1.58865	0.383296	0.006132	-0.60964	1.12201	1.73583	-0.06926	-3.87016	1.20905	0.713042	-2.02821	-0.80001	-0.17993	3.10585
1.05067	-0.69823	-0.30343	-1.42943	0.054787	0.933832	1.45232	0.053115	-4.21858	1.15613	1.52578	0.197133	-0.80649	-0.77201	3.29587
1.05133	0.15731	0.573074	-1.72538	-0.89566	2.49105	0.07447	-1.04087	-3.06745	2.52478	-1.63614	-0.10511	-2.46688	-0.62674	3.13998
1.052	-0.23076	-0.22607	-3.85066	-0.54528	2.42725	0.240843	-0.06018	-3.64824	2.45661	1.40856	-1.7727	-1.63287	-1.08671	1.99617
1.05267	-0.10748	0.000686	-2.74093	-0.29657	2.7486	0.127492	-0.52408	-3.06326	2.31987	-1.67482	-1.0427	-0.40803	-1.30315	2.68792
1.05333	-1.47795	0.572567	-0.2187	-0.225	1.75337	0.401137	-0.15563	-3.22674	-0.0126	0.065791	-0.29982	-0.98699	0.11834	1.83683
1.054	-0.76586	0.596296	-0.10011	0.015664	1.31044	0.579246	-0.90693	-2.83496	-1.19752	-1.23846	-1.73456	-0.84742	-0.50117	1.84604
1.05467	-0.8948	0.920187	0.577981	-1.24943	1.92531	0.467373	-0.86329	-1.86686	-1.02037	-2.98995	-0.95584	-0.69332	0.094949	0.928207
1.05533	-0.99581	0.388768	0.722665	-1.76397	2.03318	0.640733	-2.20461	-2.46461	-0.84298	-1.68829	-1.62458	-1.29026	-0.24846	2.67798
1.056	-1.16911	1.2525	2.83486	0.409687	1.63576	0.335333	-1.58536	-2.8204	-1.67008	-2.51564	-0.98018	-1.14016	1.33273	1.27615
1.05667	-0.67673	0.776295	1.95083	0.229783	1.56495	0.945291	-2.96864	-2.89698	-1.36663	-2.43342	-1.23685	-0.39332	-0.06075	2.48976
1.05733	-0.32075	0.588758	2.21075	-0.20488	1.52328	-1.33835	-2.8787	-2.02646	-1.40844	-2.01574	-0.39174	-1.02933	1.31278	3.17137
1.058	-0.07354	0.444088	0.347222	-0.63091	2.71408	0.820596	-1.79791	-1.52378	-1.56506	-0.41151	-1.66889	0.135153	-0.01818	3.14244
1.05867	-0.61021	0.744507	1.50647	-0.60677	2.00213	2.51722	-2.17986	-2.08032	-2.99447	-0.12567	-0.38594	0.182902	0.160552	1.53956
1.05933	-0.77677	0.833322	0.282994	0.420083	3.07387	2.17738	-1.61651	-1.51281	-3.14177	-1.48512	-0.67977	0.789337	-0.57662	1.54311
1.06	-1.10917	-0.16586	-0.4049	0.510624	1.99016	0.306885	-2.55294	-3.54084	-3.89799	0.214811	-1.11027	0.241679	1.18844	1.94715
1.06067	-0.30418	-0.76696	-1.19159	1.56737	1.68692	0.42418	-1.27213	-3.93175	-2.35748	1.09647	-3.06567	0.147518	0.821768	1.88422
1.06133	-1.01843	1.02757	0.100757	0.884449	3.0108	0.00495	-2.51169	-3.31295	-2.57867	1.57159	-0.05202	-0.96879	1.01318	1.39258
1.062	-0.1416	0.370091	-1.53176	0.808692	2.44686	0.291145	-2.85117	-4.23104	-1.40924	-0.02606	-0.16838	-1.11154	0.087081	2.81283
1.06267	-0.0292	0.515935	-0.00888	-0.2667	1.89486	-0.86501	-2.88442	-5.38702	-1.41437	-0.83456	-1.99844	-1.36341	0.602186	3.60878
1.06333	-0.5185	0.336707	0.608476	0.755105	2.26611	-1.29957	-1.49776	-5.93002	-1.15126	-0.25379	-1.11795	-0.35646	0.142181	2.66638
1.064	-1.25272	-0.1338	0.114944	1.36842	2.3138	-0.76584	-1.8709	-3.92043	-0.23982	0.511332	-1.91494	-0.03506	1.03549	0.741091
1.06467	-0.73425	0.054836	1.33713	1.19502	3.14296	-0.93322	-2.03705	-3.46475	-1.18515	0.335672	-0.92266	0.369965	0.428241	1.16384
1.06533	-1.68847	0.299504	-1.74752	0.292373	2.70454	-1.12385	-2.00182	-4.0671	-0.53807	-0.16283	-0.31637	-0.44552	0.767484	1.89217
1.066	-0.12484	0.458761	-2.715	0.779854	2.35933	-2.52016	-1.76873	-5.11391	0.509471	-0.99335	-0.70203	-0.5923	0.185454	1.10937
1.06667	-0.26648	-0.79884	-1.15381	1.90452	2.26674	-0.29674	-1.03922	-2.89046	0.467446	0.096047	-1.41517	-0.34384	0.299854	0.280208
1.06733	-1.06479	0.848533	-2.42452	1.02261	1.70543	-0.60997	-2.57332	-2.77984	-0.47299	0.562911	-2.61268	-0.03144	0.059464	1.12908
1.068	-1.43511	-0.41168	-2.11606	1.71774	2.362	-0.28383	-1.90906	-2.63971	0.513394	0.916513	-1.56714	0.016035	1.8236	0.890045
1.06867	-0.57074	1.11927	-0.87111	0.686637	2.16993	1.11698	-1.23046	-4.28521	-0.66914	-0.4691	-1.63679	0.24813	1.179	0.958237
1.06933	-0.39293	0.643154	0.037344	1.56333	1.88453	-0.79108	-0.94209	-5.12287	-0.87576	-0.88802	-1.38952	0.127336	0.713851	0.293255
1.07	-1.72479	0.841262	-2.08656	1.18253	0.804271	-1.89533	-1.75559	-4.20103	-0.20859	0.56877	-2.23416	-0.37633	0.698703	-0.33039
1.07067	-1.1737	0.400834	-2.14018	0.754191	-0.11002	-0.82758	-1.19115	-4.62325	-0.8764	0.944702	-2.19845	-1.13576	1.93111	0.344088
1.07133	-0.89653	0.363757	-1.21814	1.21792	0.762619	-1.19609	-1.77958	-4.13341	-0.37795	-0.39394	-0.77327	-1.98188	1.62835	-0.2504
1.072	-0.80863	1.15206	-2.95684	0.974073	0.408283	-0.12386	-1.31763	-2.7901	-1.42868	0.998812	-2.23063	-0.51068	1.81545	-0.29683
1.07267	-1.41946	0.443381	-1.74224	0.882728	0.890372	2.20122	-1.43521	-3.42224	-2.25271	-0.86493	-2.11541	-0.87781	0.650799	0.278636
1.07333	-1.08534	0.26324	-1.01596	1.64391	0.037163	-0.68412	-1.77844	-4.29807	-2.15853	-0.63501	-1.80667	0.015154	-0.19921	0.616782
1.074	-0.94089	0.961271	-1.54081	2.68785	0.014497	0.997571	-0.65742	-2.9257	-1.73569	-1.86418	-1.75704	0.35168	-1.80442	0.633459
1.07467	-0.42937	1.56318	-0.27888	2.97065	-0.31528	1.98973	-0.23655	-3.30784	-1.65368	0.471403	-1.83861	-0.17992	0.312692	-1.06178
1.07533	-1.25869	1.09	0.21773	3.10366	-0.18464	1.5357	-0.52515	-3.07987	-0.67683	-0.42942	0.479255	0.407306	-0.04211	0.449777
1.076	-0.64271	1.38606	-0.46024	3.63158	0.865991	0.695706	-1.25266	-1.8347	-0.3202	-1.80964	-1.56478	1.24407	-0.08744	0.550472
1.07667	-0.72763	0.334703	-0.78428	3.10281	0.826124	0.494624	-1.20144	-2.49545	-1.27597	0.636283	-1.16433	-0.11549	0.679574	-1.52648
1.07733	-0.78995	1.5531	-1.61551	2.70379	2.51645	2.08014	-1.51612	-1.68107	-1.32049	-1.00314	-1.716	-1.01449	0.45034	-1.68439
1.078	-0.94395	1.43921	-1.17859	2.80032	2.69342	2.22916	-0.8825	-1.54149	-0.71953	-2.1864	-2.52048	-0.72557	-0.52394	-0.93157
1.07867	-1.55024	1.46539	-0.33364	2.23345	3.65597	1.9171	-0.56436	-2.37644	-0.12279	-1.60671	-2.14242	0.326024	0.531589	-1.96841
1.07933	-1.08815	1.86223	-1.46689	1.14014	3.15886	0.81897	-0.15939	-2.2078	-1.69921	-1.96714	-0.72585	-1.01454	-0.82184	-1.89544
1.08	-1.82826	1.96827	-1.97071	0.969027	1.27296	2.85019	-0.85585	-3.2053	-1.52043	-1.51444	-1.58149	-1.7187	-1.74904	-2.00436
1.08067	-1.08699	1.2359	-2.06619	1.79303	0.892069	2.36155	-1.29253	-3.50975	-1.82146	-2.7057	-1.77668	-1.7748	-2.07551	-1.81387
1.08133	-1.00342	1.32625	-1.55125	0.804411	0.170659	1.3692	-0.92056	-4.42524	-1.41672	-1.40445	-2.27671	-1.35082	-0.27713	0.220853
1.082	-0.36376	1.36688	-1.81448	0.565534	0.140842	1.53974	-1.27505	-4.46851	-2.21323	-2.86255	-3.68509	-0.56559	-2.1469	0.562906
1.08267	-0.21086	1.54095	-0.36164	0.869811	0.924758	2.68869	-1.98168	-4.05676	-2.74307	-3.82155	-2.54464	-0.84421	-2.72706	-1.87113
1.08333	-0.41362	1.10804	-1.57639	1.60283	0.58349	5.07093	-1.88002	-4.58795	-1.68229	-3.2618	-1.91889	-0.65498	-3.62688	-1.32986
1.084	0.230152	0.733085	-1.25574	1.58613	0.293047	2.70933	-1.87947	-3.94873	-2.67121	-1.73837	-1.80063	-0.57226	-2.72304	-0.96418
1.08467	0.780353	1.19739	-0.93944	1.31872	0.977069	3.94071	-1.68136	-2.84905	-1.13967	-3.12797	-1.11988	-0.70926	-2.70027	-2.20032
1.08533	-0.27899	0.645795	0.357413	1.96231	2.75222	2.16333	-1.96243	-4.22399	-0.18851	-1.72733	-2.49861	-1.05608	-4.80022	-0.0123
1.086	0.133154	1.47428	2.32838	0.875516	2.28095	4.33478	-1.64166	-2.46479	-1.01798	-2.84718	-2.85393	-1.83388	-6.81083	-1.76602
1.08667	-0.94518	1.28781	1.41371	2.99341	2.07215	3.94978	-2.24075	-3.48671	-0.60037	-1.8108	-3.59144	-1.66108	-6.27563	-1.03511
1.08733	-1.37316	2.11266	0.722692	0.715721	2.24524	4.86325	-2.06879	-4.04187	0.849906	-2.56896	-1.9909	-1.56273	-7.19659	-1.16515
1.088	-0.79965	1.64546	0.964795	1.66611	3.58243	3.66087	-2.02403	-5.215	-0.45558	-1.40278	-1.16901	-0.64823	-5.20911	-0.55957
1.08867	-0.26434	1.11468	1.34247	0.932305	2.60383	4.53521	-0.87173	-3.26763	2.96898	-2.34774	-1.18351	-1.83674	-5.97669	1.3079
1.08933	-0.57369	1.6141	0.366355	0.618153	3.33684	5.33007	-2.19034	-3.59355	3.53227	-1.68271	-2.0511	-1.62358	-4.87057	-0.37311
1.09	-0.72969	1.57709	0.135651	1.34507	3.1409	3.17407	-2.52276	-2.91378	3.6502	-1.02357	-1.18479	-1.12343	-4.41995	-3.38099
1.09067	-0.09798	1.0287	-1.23484	1.27947	2.8492	1.54507	-1.87548	-3.06147	2.43975	-1.31994	-1.76719	-2.97422	-4.28951	-1.8109
1.09133	-0.29978	0.705231	-1.3048	0.717512	3.39414	5.18305	-1.38774	-3.68646	3.5787	-2.00622	-1.94678	-1.82423	-4.982	-2.54902
1.092	-0.91507	0.962009	-0.50002	0.938858	1.44018	5.42488	-1.92455	-3.76488	2.88132	-1.23615	-2.42419	-1.98028	-4.08551	-2.64995
1.09267	-0.30467	1.1179	-0.26984	1.29736	1.12146	5.03967	-1.36689	-3.26483	3.05638	-1.78101	-2.81621	-1.74592	-5.20821	-3.0383
1.09333	-0.63688	0.734735	-1.96278	0.918737	1.34587	2.90117	-1.41464	-2.94803	4.60282	-2.9632	-2.77869	-1.56826	-4.38064	-3.51429
1.094	-1.34583	0.956205	-1.3439	-0.1354	2.04795	3.3328	-2.20063	-4.10664	5.28365	-2.32915	-2.94763	-0.5244	-4.69662	-3.61735
1.09467	-0.90529	0.645554	-0.05791	0.367984	2.35843	1.81416	-1.14574	-2.29866	6.39881	-3.34665	-3.26355	0.027598	-5.28895	-2.10672
1.09533	-0.54514	0.743371	-1.14857	0.665454	2.56763	1.96645	-2.00213	-2.63214	5.0637	-3.82648	-2.52822	1.05902	-5.1129	-1.03051
1.096	-1.63149	1.47085	-0.64244	0.745668	2.10043	2.44386	-1.16207	-2.28591	5.59429	-2.36991	-4.50593	0.590935	-5.70567	-1.45176
1.09667	-0.08765	0.909467	0.043329	0.84183	1.74958	1.48947	-1.16075	-0.41487	5.85171	-2.9589	-2.10557	-0.0205	-6.15624	-4.02363
1.09733	-0.00873	2.25696	-1.10497	1.17396	1.02118	2.22604	-0.9018	-1.10774	5.52292	-1.76985	-2.52333	0.014703	-5.11753	-2.36725
1.098	-0.67093	1.5915	-1.25046	1.09152	1.74837	2.02151	-2.00666	-1.87584	7.70926	-1.74314	-2.20481	-1.07742	-6.29157	-0.81702
1.09867	-0.97751	1.32588	-1.25303	1.43868	2.74508	2.11904	-1.78238	-2.94884	6.16157	-0.91731	-1.84901	-1.04273	-5.81422	0.599516
1.09933	-1.22106	1.27012	-1.2798	-0.08014	0.687842	0.463513	-1.56358	-1.51845	5.27809	-2.33723	-2.9212	0.159651	-6.19054	-5.47795
1.1	0.481926	1.46629	0.148685	0.350108	0.696492	2.86456	-1.966	-3.43135	6.38028	-0.93777	-1.73792	-0.79474	-6.54124	-3.6622
1.10067	0.316991	0.189716	0.711745	1.18819	0.313866	2.17808	-2.54328	-4.52953	6.89828	-3.668	-1.82202	-0.22198	-7.04977	-2.90788
1.10133	-0.64864	0.45815	3.6881	0.577226	1.22596	0.757401	-1.78038	-4.63256	6.02948	-0.84266	-2.23733	-0.60575	-6.50413	-4.45209
1.102	0.131197	0.839291	1.11736	-0.05726	0.882724	1.08228	-1.57437	-3.32952	4.75744	-2.08095	-1.47156	1.55645	-5.29154	-3.91858
1.10267	-0.87454	1.25144	2.45271	1.67657	0.325886	0.878034	-1.96975	-3.04204	6.03958	-0.83138	-1.68206	-0.74951	-5.81454	-2.30007
1.10333	-0.4207	0.954104	1.6003	1.37648	-0.07608	1.63935	-2.36162	-2.92448	7.03326	-2.29177	-1.92875	-0.2106	-5.61468	0.656781
1.104	-0.80303	-0.33314	1.71762	0.888116	-0.09374	2.6141	-1.67823	-2.15897	6.99201	-1.68296	-1.35877	-1.33198	-3.21324	-0.58233
1.10467	0.271093	1.38023	1.8802	2.53109	-0.73881	2.71561	-1.84196	-1.87538	5.34525	-3.3334	-2.02842	-0.16903	-4.70132	-4.75616
1.10533	-1.22679	0.866829	1.29838	2.45491	-0.29791	2.01629	-1.53453	-2.42161	7.60781	-1.70326	-1.53663	-1.15676	-6.3593	-1.66744
1.106	-0.83165	0.259544	2.14301	1.01795	0.288355	2.12991	-2.71269	-4.13143	5.47123	0.282071	-1.96153	-1.09434	-7.43383	0.652199
1.10667	-1.78504	0.021073	6.11044	1.75685	0.167134	2.57465	-2.25482	-3.8215	2.59649	-0.06711	-2.01465	-0.75239	-8.68666	0.419612
1.10733	-0.74335	-0.16567	2.74524	1.31111	0.169234	2.94649	-1.91146	-3.76629	0.464927	0.110392	-1.27984	-2.15592	-9.21471	-0.13907
1.108	-0.41234	0.026242	0.899122	2.8531	0.77052	2.72007	-1.08636	-4.31838	-0.08291	-1.14979	-1.30236	-0.16146	-7.66892	-0.93837
1.10867	-0.48487	0.574097	0.809663	2.2903	0.054959	0.33988	-0.85637	-1.56852	-2.19036	-0.64603	-4.15032	1.44826	-8.12127	-3.02371
1.10933	-0.74532	0.715984	0.380012	0.914327	-0.07615	1.02793	-0.39078	-1.3903	-0.90714	-5.01511	-1.82383	-0.02605	-7.94724	-2.35268
1.11	-0.9539	0.829749	-0.08791	1.36538	0.479688	-0.27647	-1.82225	-2.54778	-0.98111	-2.64635	-2.06949	0.996925	-5.67129	-3.7214
1.11067	-0.17992	0.616767	2.41299	2.24223	0.683178	-0.05278	-1.70264	-3.63671	-1.44628	-2.35487	-1.51543	3.06959	-4.79346	-2.02262
1.11133	-1.03736	0.898903	1.2511	1.69716	0.195954	0.256968	-1.62608	-1.39317	-2.43176	-1.92156	-3.00033	3.7769	-4.51256	-2.80389
1.112	-0.7497	0.912797	3.32948	3.72068	-0.68153	-0.01557	-2.53034	-0.81245	-1.89799	-1.01071	-4.04556	1.57267	-5.1921	-2.80283
1.11267	-1.33028	1.97594	2.60279	3.41031	-0.56712	0.305857	-2.33096	-3.54288	-1.71247	-4.35648	-2.03821	1.82193	-2.74446	-2.38706
1.11333	-0.25006	1.3907	1.37509	3.12974	-1.24639	-1.23675	-1.44334	-3.25573	-2.17523	-0.80232	-3.40432	1.56574	-5.5974	-2.08898
1.114	-0.98513	0.41004	1.82634	3.84182	0.056929	-1.25947	-1.85648	-4.33511	-2.37791	-2.13689	-3.02383	2.60648	-3.91978	0.138515
1.11467	-0.87101	2.11601	0.440606	2.2336	0.01274	-3.0265	-1.95215	-5.36442	-1.85027	-3.14543	-2.7733	0.810681	-4.6266	-1.94325
1.11533	-0.43132	0.816118	1.94101	2.00952	0.826464	-0.13415	-2.045	-5.21136	-3.37213	-2.89457	-3.07148	1.58321	-5.94183	-0.64405
1.116	-1.3839	0.519018	2.70604	3.4918	0.281164	1.77755	-3.07541	-4.73192	-1.75409	-2.27148	-3.50477	-0.46694	-4.45174	-3.24024
1.11667	-0.77714	1.50052	0.62616	4.4916	0.494658	-0.2481	-1.13123	-5.53375	-1.81235	-2.52621	-2.71145	0.838534	-2.37795	-1.74082
1.11733	-0.08872	0.678542	0.437516	3.2796	0.738559	0.939035	-1.66186	-4.02453	-2.33084	-3.17299	-0.96455	0.143296	-2.38489	-3.21551
1.118	-1.41442	2.51561	2.00208	2.25289	0.399107	1.82879	-2.09435	-3.95812	-2.39964	-3.50407	-2.45457	1.47663	-3.33849	-1.26485
1.11867	-1.17457	1.25694	2.19144	1.00595	0.109768	1.38926	-1.99105	-4.01459	-2.97265	-2.41346	-1.63075	-0.36949	-3.073	-2.31483
1.11933	-0.91878	2.43764	3.88982	0.806421	0.450198	0.424196	-2.35099	-4.11457	-1.79733	-2.72317	-2.79878	-0.61461	-3.63298	-1.84196
1.12	-1.33636	1.72318	2.36488	1.07895	0.70398	1.03947	-1.74505	-4.3013	-3.00628	-3.52795	-2.66943	-0.72645	-4.33249	-1.97283
1.12067	-1.47892	2.30483	3.06858	1.16068	1.63959	2.23883	-2.15399	-5.09544	-3.59527	-3.30765	-1.95513	0.496843	-6.02831	-1.39613
1.12133	-1.89803	1.64221	3.12811	2.06162	0.680488	-0.24459	-0.94891	-4.56538	-4.26246	-2.24539	-1.78496	-0.60082	-5.67679	-1.10196
1.122	-1.16951	1.4857	2.59309	1.27786	0.877481	0.799338	-1.07725	-5.2286	-3.74791	-3.82613	-1.7952	-1.2411	-4.95648	-3.5903
1.12267	-1.44248	1.02694	3.47412	3.25516	0.501965	1.15314	-0.8356	-4.97619	-4.48737	-4.43174	-2.49763	-1.18354	-4.28554	-1.30616
1.12333	-1.93369	1.39851	1.17311	3.21663	-0.69373	-0.47507	-0.45459	-5.45009	-4.27989	-4.53082	-1.58379	-1.5841	-3.51152	-2.54667
1.124	-0.27287	1.59918	0.523603	2.75047	-0.1578	1.11653	-1.99071	-5.45708	-4.39869	-3.35833	-2.2684	-1.4229	-3.07782	-1.39753
1.12467	-1.11468	0.894882	1.82536	2.41419	0.327029	1.63344	-0.88194	-4.49955	-4.05841	-2.25339	-1.68457	-1.93299	-3.10342	-1.91165
1.12533	-0.19623	1.08228	1.94975	1.84476	0.719727	1.13353	-0.67632	-3.68795	-4.32645	-2.15209	-1.63946	-2.32847	-4.27731	-1.76688
1.126	-1.39116	0.790966	3.30239	0.367304	0.413716	0.58996	-1.67883	-4.22472	-3.65388	-3.72277	-1.78506	-2.24214	-5.25759	-2.0263
1.12667	-1.47101	-0.33699	1.4576	0.753564	1.2987	0.815561	-2.20577	-4.56832	-3.55749	-1.95761	-2.51195	-1.88866	-5.60811	-1.16625
1.12733	-1.26177	2.02133	2.36802	0.189283	1.62139	1.47184	-2.52188	-3.9623	-3.15819	-3.94449	-0.98803	-2.54845	-4.57285	-0.62485
1.128	-0.49714	1.51506	2.54288	0.456573	1.33958	1.6322	-2.8133	-4.97615	-4.79798	-3.06782	-4.16587	-3.15497	-6.22481	-1.4139
1.12867	-1.22082	1.1238	1.83597	0.469186	0.751682	-0.08133	-2.47532	-4.4522	-3.12334	-3.17308	-2.33283	-2.71098	-5.67916	0.047985
1.12933	-1.01422	0.727909	1.66322	0.676394	0.96433	1.46399	-2.09457	-3.63246	-3.84389	-3.27562	-0.82906	-2.69213	-6.63969	-1.5671
1.13	-0.90415	1.32523	3.25648	-0.20944	2.27647	0.694844	-3.04998	-2.73645	-2.94545	-2.34833	-2.43511	-1.47941	-6.116	-1.15948
1.13067	-1.37832	0.974764	0.071163	0.45556	2.40495	1.37275	-3.19375	-2.1622	-3.11451	-1.93529	-1.50451	-1.41846	-6.18354	-2.07744
1.13133	-0.93264	0.669	2.10549	1.24558	2.19852	2.88803	-2.93265	-2.9952	-2.39466	-2.08782	-1.51638	-1.00926	-6.73671	-2.2451
1.132	-2.29252	1.02609	1.14138	0.46648	2.01384	-0.42774	-2.98506	-2.91319	-2.94653	-3.90165	-1.80727	-2.54844	-6.57593	-1.60202
1.13267	-1.65861	1.49955	1.95707	0.152035	1.90928	-1.56664	-2.1791	-4.60289	-3.0072	-2.66379	-2.62564	-2.0818	-6.97012	-0.62922
1.13333	-1.06938	-0.08882	2.01762	0.530403	1.52629	-1.42283	-3.54312	-3.05355	-2.50243	-2.82246	-2.47352	-1.73534	-8.44112	-1.74149
1.134	-1.66925	0.975475	2.8485	1.58168	1.31997	-0.008	-3.29783	-3.42613	-2.34152	-1.81143	-1.45557	-2.96678	-7.79341	-1.55721
1.13467	-1.40105	0.12745	1.02983	-0.00812	1.97341	0.355694	-2.11245	-1.93274	-3.21208	-2.73787	-1.86783	-0.62576	-6.74503	-2.39251
1.13533	-1.32154	0.228953	0.367508	1.09781	0.893499	0.425689	-2.83319	-1.94899	-3.16877	-2.84497	-2.66066	-1.14652	-6.48505	-3.46354
1.136	-0.98903	0.572324	3.04471	0.352665	0.537942	0.271573	-2.82709	-1.1446	-2.96502	-3.11267	-2.98411	-2.40357	-6.96553	-4.47454
1.13667	-2.16464	1.06787	3.27945	0.148016	0.912055	1.11759	-3.02709	-3.71844	-3.53981	-0.66344	-3.49997	-1.40862	-5.75088	-5.11699
1.13733	-0.1717	0.963844	3.27517	0.5166	0.423314	-0.16223	-2.81376	-4.22018	-2.30769	-1.48918	-1.13517	-1.4248	-9.79945	-5.42749
1.138	-0.5651	-0.25524	2.72975	1.08098	-0.35824	1.04844	-2.60888	-4.61411	-3.10685	-0.50022	-3.337	-0.42155	-7.75709	-3.78294
1.13867	-1.23069	1.61181	1.37894	-0.22322	1.31445	-1.14477	-2.65986	-4.04041	-2.30909	-2.51191	-2.34031	-2.60741	-7.42626	-4.84369
1.13933	-0.23502	1.0662	2.4003	0.36023	1.97726	-1.20887	-2.52561	-4.4544	-2.21791	-3.04968	-1.49088	-1.11231	-7.66423	-2.32711
1.14	-0.80808	1.66075	3.86499	-0.5831	1.32578	-1.08612	-1.99656	-4.84958	-3.10918	-2.60908	-1.47727	-1.66692	-6.93944	-3.64503
1.14067	-1.51968	1.60242	2.97786	0.243313	0.964983	-0.72217	-2.27438	-4.56617	-1.27009	-1.6382	-1.14102	-2.00359	-4.26843	-2.56394
1.14133	-0.49961	0.906381	1.63786	0.670894	0.898671	-1.43384	-2.95928	-5.53547	-1.29204	-2.44416	-1.81096	-1.67437	-5.45033	-2.91419
1.142	-1.47449	0.789528	2.3011	0.888515	0.769061	-0.97071	-2.34704	-5.69288	-0.63319	-2.21879	-1.75388	0.709132	-5.43326	-1.57685
1.14267	-1.61571	0.72202	1.06748	1.41654	1.22009	-3.18343	-2.55673	-4.12046	1.40018	-0.03428	-2.1655	0.175583	-5.04246	-2.14855
1.14333	-1.2573	0.222196	3.82819	0.51465	2.37846	-0.84156	-3.06976	-5.40643	0.583188	-0.81385	-1.98323	1.25892	-2.44271	-1.95954
1.144	-0.6118	0.1236	0.688303	0.677805	2.81637	-1.05528	-2.13245	-4.52163	0.594486	-2.14449	-2.02344	-0.38359	-4.43423	-0.34724
1.14467	-1.59966	0.954568	1.75835	1.14111	1.87403	-1.43761	-0.98432	-4.19186	2.88921	-3.13524	-1.58388	2.77904	-5.01602	-0.10691
1.14533	-0.8599	0.914371	2.2431	1.6418	1.72598	-2.05798	-2.66802	-4.5547	2.22473	-3.02671	-1.88719	1.83584	-4.89573	-1.61387
1.146	-0.09578	0.886728	2.39958	1.45013	2.14246	-1.03154	-1.77636	-4.41319	1.10015	-0.87941	-2.47364	3.30484	-5.01301	-1.81992
1.14667	-0.82109	0.978899	1.21328	-0.47028	1.80455	0.172515	-0.57244	-4.56065	-0.84827	-3.30143	-3.07148	2.32075	-6.00096	-3.03302
1.14733	-0.50907	1.82809	3.24569	1.30141	0.958705	1.13027	-1.84027	-5.24574	-0.62968	-1.03187	-3.08259	2.30157	-6.09448	-3.67126
1.148	-0.23021	0.846471	3.49335	0.97314	1.58683	1.69273	-1.83799	-4.34999	0.818649	-3.07992	-2.3687	2.25572	-6.14954	-3.81789
1.14867	-0.87408	1.23271	1.25448	1.23413	2.62533	0.145327	-2.96964	-4.42037	1.69242	-1.78522	-2.75873	1.39737	-5.51365	-3.86171
1.14933	0.259594	2.64582	3.59546	1.1296	1.74666	-0.90953	-2.47423	-4.94755	2.33339	-2.3941	-2.01064	0.978753	-6.26634	-5.10581
1.15	-0.82037	1.00681	3.98091	1.51576	1.32531	-1.00721	-2.07965	-5.64793	1.4342	-2.33623	-3.72436	0.463542	-6.21257	-3.41997
1.15067	-0.78563	-0.53216	1.16934	0.838723	1.88516	-0.63086	-2.07576	-5.77054	0.667606	-2.26867	-3.61732	0.146476	-5.17295	-5.34578
1.15133	-0.7879	1.32815	2.10149	0.702312	3.86616	-0.23226	-1.50434	-5.67571	-0.18328	-1.97301	-4.98703	-0.72945	-4.72833	-5.0594
1.152	-0.60795	1.11709	2.12085	1.49998	2.92673	-0.40014	-1.94966	-6.3029	0.101319	-0.80904	-4.42079	-0.78616	-5.29696	-3.29746
1.15267	-0.49025	1.44215	1.73459	0.341999	1.62109	0.488301	-1.73662	-6.59671	-0.34045	-1.16075	-3.56534	-1.70013	-6.36308	0.050325
1.15333	-0.12827	0.280608	2.58658	2.21164	0.603995	-0.99803	-2.11695	-6.49642	-0.83739	-3.27669	-3.09673	-2.72866	-5.55338	-0.72349
1.154	-0.95427	0.440145	0.537052	1.73992	0.328976	-1.11058	-2.12293	-5.83651	1.43878	-1.27042	-3.35106	-2.16478	-6.18985	-1.44506
1.15467	-0.54837	0.870804	4.31657	1.01911	0.241915	1.11453	-1.80694	-5.55572	2.41268	-4.04973	-2.44404	-2.68895	-5.43647	-3.25624
1.15533	-0.7902	0.251108	2.81161	0.747042	0.819038	1.24428	-1.84088	-4.18173	1.30723	-2.24143	-2.744	-0.56598	-7.05306	-1.20825
1.156	-0.82378	1.39625	2.97018	1.54497	1.90994	0.224472	-1.83926	-6.03837	-0.35758	-1.90842	-1.76058	-1.88883	-6.98315	-3.91573
1.15667	-0.3914	0.638363	2.32148	1.90561	2.16306	-1.41615	-2.21718	-5.31312	-0.27781	-2.72769	-3.72362	-0.95003	-7.16278	-2.93266
1.15733	-1.0024	0.742453	1.29232	0.553487	1.48083	2.33301	-1.34923	-5.55786	-0.55513	-2.94082	-3.88012	-1.73995	-6.58618	-2.38425
1.158	-1.27694	0.212516	1.51755	0.54187	0.156818	0.943859	-2.58193	-5.67363	-1.35984	-3.1726	-2.27581	-2.13494	-8.40552	0.085939
1.15867	-1.39787	0.784543	1.89887	0.620439	-1.18348	0.888349	-1.22919	-5.53344	-2.12251	-1.26512	-3.60764	-2.33272	-7.34673	-1.55048
1.15933	-2.05121	0.456955	1.08032	-0.05993	-0.4386	0.467745	-1.76878	-5.51076	-1.14843	-3.5971	-2.35157	-0.94447	-8.00415	-2.69787
1.16	-0.85877	0.085172	3.13427	0.983585	-0.24406	1.38555	-1.36332	-5.62345	-1.04575	-2.37554	-3.903	-2.50551	-5.46036	0.298392
1.16067	-1.27551	1.50408	1.30571	2.2571	-0.47316	2.39096	-2.11503	-3.94621	-1.14342	-3.03049	-1.90221	-1.21849	-5.56601	1.2025
1.16133	-1.68895	0.382531	-0.66157	1.05997	-0.06178	2.39725	-1.15886	-4.4161	-0.3193	-2.63824	-3.98822	-2.58362	-6.70042	1.72256
1.162	-1.46584	1.15741	-0.7983	0.900175	-0.89228	1.66908	-1.96833	-3.47251	-0.39009	-3.6976	-2.65975	-1.86867	-7.58316	0.203437
1.16267	-1.12601	0.995168	-0.66779	1.34763	-0.52319	0.803496	-2.08509	-3.09398	0.748013	-3.07676	-2.19906	-3.99161	-6.44676	0.722281
1.16333	-0.291	0.461542	-1.54264	0.739829	-0.34088	-0.18072	-2.12332	-4.32343	-0.06059	-3.54997	-2.10394	-4.40579	-2.39128	0.977684
1.164	-0.54462	1.14896	-1.40652	1.89644	-0.29434	0.843913	-2.1954	-2.70782	0.359838	-2.93681	-3.3373	-3.19696	-6.57039	0.598915
1.16467	0.007077	0.688915	-0.41845	1.92245	-0.06669	-0.59155	-1.51726	-3.89891	-0.04595	-3.46526	-2.42865	-3.20004	-6.38478	-1.06255
1.16533	0.369226	0.325219	0.027438	1.01329	0.037781	-2.33942	-1.38647	-3.17278	1.95161	-1.70679	-4.12458	-2.64722	-6.55347	-2.41407
1.166	-0.10286	0.466532	-0.11098	1.82749	0.432399	1.23082	-1.60766	-2.46566	2.33334	-2.40757	-3.10307	-1.12974	-7.13208	-3.17576
1.16667	-0.64606	0.699821	-0.77854	2.01093	0.521607	-1.26469	-1.54078	-3.12124	4.27259	-2.58331	-2.9313	-1.33235	-6.88316	-2.72705
1.16733	0.051348	0.495511	-0.91078	1.48608	0.12167	-4.19759	-1.5255	-3.69436	2.90927	-3.31559	-3.02672	-1.90501	-5.84294	-3.30406
1.168	-0.77556	0.54053	-1.10773	1.61976	0.545858	-2.67343	-1.73611	-2.01127	2.91468	-3.03111	-3.27854	-2.33964	-6.91776	-3.86286
1.16867	-1.4145	1.33413	-1.89501	1.49153	1.08616	-2.83485	-1.54058	-1.5892	1.78712	-1.78358	-4.30926	-2.28127	-5.86432	-3.86378
1.16933	-2.06958	0.714294	-1.52094	2.31411	0.797275	-1.16387	-2.16402	-3.3873	-0.10357	-3.23662	-1.96686	0.008546	-6.23196	-4.77291
1.17	-1.53065	0.999425	-1.60689	0.797188	0.68691	-1.87099	-1.68224	-3.1026	-1.18578	-3.46945	-2.51493	-2.30036	-6.17729	-4.03522
1.17067	0.102744	1.34638	-0.80674	0.414242	-0.27623	-2.2166	-1.90718	-3.23574	-0.48614	-4.58451	-1.77801	-1.94609	-7.51453	-3.63081
1.17133	-1.09392	-0.21091	-1.65765	0.598093	-0.89229	-1.77757	-2.02378	-2.70173	-0.93711	-3.94886	-2.40698	-1.58636	-6.21438	-2.93928
1.172	0.124972	0.960747	-1.30258	-0.63754	-0.79371	-0.41469	-2.48522	-4.78618	-1.96677	-3.74974	-2.25247	-0.50374	-6.55885	-3.40448
1.17267	-1.37004	0.513363	-0.1375	0.989475	-0.79009	-0.84863	-1.97658	-3.414	-2.97451	-3.76269	-1.27339	0.01045	-6.3997	-3.30842
1.17333	-0.88729	1.1476	-0.71301	0.281251	-1.08788	-3.16421	-1.4399	-3.51784	-2.65796	-2.36489	-4.16335	-0.29005	-4.67449	-3.82509
1.174	-0.99616	0.234418	-0.14371	0.106108	-0.99606	-1.23212	-2.07929	-4.62452	-2.95293	-4.33938	-2.72738	-1.58877	-5.3576	-2.42534
1.17467	-1.46009	0.696972	2.36819	0.750474	-2.08662	-1.1708	-2.76196	-3.92494	-3.14038	-3.83073	-3.81486	-2.03241	-7.91164	-3.74563
1.17533	-0.70254	0.705435	0.465331	0.068507	-1.49283	-1.81189	-2.4833	-2.79072	-3.71036	-2.10007	-2.49707	-2.43727	-6.27676	-0.77413
1.176	-0.28294	0.245038	1.41811	-0.23543	-0.69851	-0.73615	-2.44463	-4.92155	-3.62033	-3.10224	-3.47093	-2.74545	-8.23231	-0.993
1.17667	-1.60995	1.01602	0.833086	1.21757	-1.83766	0.13706	-3.20612	-3.53864	-2.40797	-3.06038	-3.31092	-1.98849	-6.04955	-1.02653
1.17733	-0.49012	0.976226	-1.28256	0.736568	-0.46691	0.570661	-2.74303	-4.53319	-3.22491	-1.93599	-3.40118	-2.95539	-7.11485	-2.30676
1.178	-1.56746	0.256391	-3.16192	0.387132	-0.6923	-0.26339	-4.20254	-4.23057	-2.23595	-2.59078	-3.56216	-3.98114	-5.97842	-4.68367
1.17867	-1.06035	0.540701	-1.48941	-0.36529	0.951942	-0.07013	-3.68509	-4.14723	-3.4203	-1.99229	-3.80743	-1.77418	-7.68497	-1.3705
1.17933	-1.30661	0.424034	-0.9718	1.02586	1.34448	0.014862	-3.31787	-4.03424	-1.90261	-3.40609	-2.22191	-1.92596	-7.69008	-1.35315
1.18	-1.28273	0.719467	-0.52829	1.02764	0.095555	0.809961	-2.989	-5.71274	-1.40123	-3.74891	-3.71428	-2.26167	-9.05748	0.844647
1.18067	-0.72765	0.734811	-1.14953	0.338005	-1.16603	2.19327	-2.82942	-5.47554	-0.75689	-3.11026	-4.89811	-1.73317	-8.5222	-1.4732
1.18133	-0.69335	1.10525	-1.84443	0.382023	-0.77223	2.57403	-3.30197	-6.04137	1.71879	-1.38224	-5.07518	-1.92054	-9.76649	-0.59507
1.182	-0.79466	0.053917	-1.20796	0.104942	-2.36692	1.71985	-2.86654	-5.66135	0.661035	-4.10757	-4.02656	-1.60841	-6.99878	-2.49029
1.18267	-1.09497	0.665081	-1.73145	0.561245	-1.85979	4.18605	-3.43305	-4.48987	2.20594	-4.63248	-3.74792	-1.51996	-4.44488	-1.30795
1.18333	-0.94583	1.04293	-2.43294	0.344263	-1.14006	3.08458	-2.76326	-4.70747	3.35621	-3.0712	-3.81287	-1.75364	-1.79849	-3.12871
1.184	0.20331	0.617876	-0.26238	1.10835	-1.04938	3.00414	-3.00359	-5.62707	2.82927	-4.28922	-2.51579	-1.91264	-0.83275	-2.18628
1.18467	0.232406	0.19518	-1.69858	0.426032	-0.39558	0.686768	-3.10397	-5.50052	3.27766	-3.17146	-3.64791	-0.8281	-1.55914	-4.52265
1.18533	-0.24976	0.90005	-2.28485	1.19009	-0.16001	2.81133	-3.54114	-5.46198	3.66947	-3.20706	-2.01934	-2.39462	-5.03838	-4.4267
1.186	-0.20282	0.182236	-0.60695	-0.13799	0.976527	1.45447	-3.14488	-6.44054	2.11903	-3.51019	-1.88552	-3.53642	-6.18381	-4.36365
1.18667	-0.3617	0.380007	-1.93377	0.456448	-0.54823	1.46228	-3.74076	-5.08061	1.61683	-2.44773	-2.95816	-1.54762	-6.7739	-3.88225
1.18733	0.049258	-1.16706	-2.09459	-0.957	-1.60531	2.85828	-3.45367	-3.22897	0.2893	-3.58361	-3.58016	-0.91076	-6.53077	-5.52479
1.188	-0.08078	0.266547	-0.17173	-0.10477	-2.00521	3.46798	-3.39947	-4.48646	-1.1639	-4.20491	-4.43223	-1.03927	-7.99938	-2.19728
1.18867	-0.07183	0.673859	1.10678	-0.16436	-0.83864	0.812021	-2.98721	-3.63244	-1.22856	-2.85437	-3.23925	-1.34374	-7.22655	-4.06966
1.18933	0.320819	0.147537	0.075334	-0.03857	-0.30585	1.9297	-4.08167	-3.96649	-1.70976	-3.87614	-2.67428	-1.74613	-9.07521	-2.45817
1.19	-0.57238	0.21242	0.265458	-0.94105	-1.40015	2.14647	-3.59579	-3.05302	-2.80118	-4.51826	-2.24655	-1.88727	-9.16327	-3.48815
1.19067	0.247855	0.004754	1.00655	-1.02075	-1.60071	1.40991	-3.72543	-2.75097	-2.52326	-3.10111	-3.52297	-1.59852	-10.5864	-2.87614
1.19133	-0.74792	0.103572	-1.08024	-1.31957	-1.00934	0.363498	-2.92353	-2.59457	-2.88828	-4.83303	-2.87192	-3.09919	-9.52879	-3.39824
1.192	-0.33658	0.342155	-0.50931	-0.51596	-1.43018	-0.72451	-2.00008	-2.66671	-3.39513	-3.44203	-3.15909	-3.0748	-9.01954	-1.81307
1.19267	-0.40962	0.289289	-0.61224	0.286348	-1.85634	-0.17104	-3.21459	-4.65602	-2.6536	-0.69546	-2.65	-2.17824	-7.95039	0.197719
1.19333	0.028115	-0.07663	-2.36891	-0.08069	-1.53167	-0.8693	-2.39036	-4.12219	-2.47933	-3.11627	-3.11821	-2.19316	-7.47542	2.52889
1.194	-0.59963	-0.2739	-0.51295	-1.58672	-3.55363	-1.81279	-2.88707	-4.87611	-2.10399	-3.86086	-1.59161	-1.80027	-6.96762	1.67677
1.19467	-0.26691	0.08134	-1.20681	-0.68062	-1.93594	-0.05993	-2.26106	-5.59063	-2.32752	-3.01226	-3.32012	-2.25427	-6.20104	1.66793
1.19533	-0.19527	-1.06897	-0.82478	-0.35165	-1.48458	0.104193	-2.00007	-5.06592	-1.71822	-3.45102	-1.95714	-1.65997	-6.14004	0.380019
1.196	-0.28073	-1.6858	-2.45863	-0.26093	-1.61802	-0.09825	-2.98159	-5.75372	-2.33263	-4.04466	-3.60567	-1.46439	-8.30394	0.948715
1.19667	0.493197	-0.22385	-0.37261	-0.16153	-0.37034	-0.90965	-1.42363	-4.85288	-2.56188	-2.74238	-2.39742	-2.88322	-10.6422	-0.88213
1.19733	-0.67545	-0.31516	-1.33714	0.8734	-2.06866	-1.07929	-1.18212	-6.36954	-3.35367	-3.39206	-3.56543	-3.61647	-9.86989	0.129813
1.198	0.232908	1.01457	-2.48528	1.1359	-0.77236	-0.37575	-2.22788	-6.17961	-2.79394	-3.07996	-1.86728	-1.98107	-9.24189	-1.74233
1.19867	0.519634	-0.11718	0.681267	0.074966	0.172816	-0.87665	-1.3099	-6.29471	-2.5027	-3.04459	-2.89655	-2.73795	-10.6905	-1.67663
1.19933	1.42281	-0.3911	1.19278	-0.34162	0.505541	-1.03976	-1.80038	-5.96182	-2.55631	-2.47492	-3.12581	-3.08551	-11.2107	-4.75378
1.2	-0.29314	-0.29351	0.907726	0.265325	-0.66339	-0.4189	-1.01719	-5.3937	-2.98917	-4.81986	-2.40721	-3.10373	-10.8585	-4.38981
1.20067	-0.58251	0.664877	0.557056	-0.09308	-2.0616	-1.35634	-2.62709	-6.53623	-2.9939	-2.78233	-3.78969	-2.32697	-11.7166	-6.0605
1.20133	-0.84411	0.828388	0.077688	0.386117	-0.12091	-1.21358	-1.86332	-6.42969	-2.92379	-4.29146	-3.04109	-2.00306	-10.3419	-4.98514
1.202	-0.09333	-0.40271	-0.52886	0.108722	0.534112	-1.80995	-2.14138	-5.94948	-2.30176	-1.2876	-2.53813	-1.27227	-10.4874	-6.87165
1.20267	-0.82496	0.105557	0.675526	0.751582	-0.69881	-2.45051	-2.06312	-5.73588	-3.83486	-1.29096	-1.55357	-3.46092	-8.74969	-4.16423
1.20333	-0.70039	0.907841	0.457128	-0.76889	-0.42656	-3.31848	-2.68942	-4.60439	-1.86363	-1.67896	-4.04227	-2.07099	-11.2855	-6.02746
1.204	0.707708	0.854753	0.664166	0.133388	0.479469	-2.41964	-2.16822	-5.46972	-1.17777	-1.24536	-2.70534	-1.74657	-10.4059	-5.17466
1.20467	0.786526	0.558578	-0.24743	2.19051	0.232821	-1.40689	-2.10444	-5.48754	-1.34285	-1.32697	-2.87411	-2.17258	-9.98498	-4.958
1.20533	0.933337	1.00105	0.815258	0.456448	-0.74844	-3.49937	-2.07857	-5.26114	-0.55224	-0.78332	-3.06314	-2.03022	-6.50579	-4.66952
1.206	0.357655	0.03944	-1.18088	1.92339	-0.11805	-1.14842	-1.67975	-4.95747	1.33987	-1.40209	-2.60559	-2.34926	-5.0771	-4.50785
1.20667	0.68068	-0.34926	-0.11721	-0.52348	0.023079	-0.26294	-1.48954	-5.19847	0.942477	-0.47416	-2.54831	-2.69092	-4.96059	-4.2455
1.20733	-0.17562	0.600487	-0.19628	1.04529	1.05642	0.605	-2.41786	-5.09572	1.9444	-2.39563	-3.99933	-2.46948	-7.81902	-3.67104
1.208	0.009089	1.08466	-1.64825	0.500202	0.513317	-0.20142	-2.53729	-3.74943	2.03205	0.133637	-2.66544	-2.07106	-7.85904	-3.15471
1.20867	0.172475	0.93431	-1.24006	0.589114	0.9402	0.046131	-2.07976	-6.09358	2.59091	-0.64478	-3.34487	-1.64949	-7.11267	-3.48716
1.20933	-0.17492	1.33083	-0.21436	0.989346	0.513684	-2.70284	-1.74407	-5.85834	1.72859	-2.36821	-2.00535	-2.97517	-7.93335	-1.45725
1.21	-0.70048	1.46723	-1.87331	0.133562	-0.34784	-1.18356	-2.25902	-5.20551	-0.39636	-1.50929	-2.37904	-1.60212	-7.98275	-2.54769
1.21067	-1.04611	1.49245	-0.68246	0.34941	-0.75373	-0.36037	-2.0865	-3.73672	0.25046	-1.08616	-2.74095	-1.89716	-6.43445	-1.47758
1.21133	0.020817	1.22535	-0.03866	1.17231	-1.5137	-0.15665	-2.09447	-3.97704	-0.15854	-2.34103	-3.9759	-2.24335	-4.51939	-1.95287
1.212	-0.46257	1.51563	-1.05244	0.210657	-1.46183	-0.78131	-1.73036	-6.2163	0.194352	-1.12748	-3.29235	-1.34611	-4.46612	-3.27595
1.21267	-0.68836	1.22613	-0.35727	-0.03805	-1.20643	-0.3496	-1.43924	-5.99747	0.772195	0.26212	-2.33375	-1.99851	-3.93743	-3.44048
1.21333	-1.03915	0.442609	-1.26747	0.855455	-1.71771	-0.3862	-1.90561	-5.57688	0.41629	-1.10408	-2.60439	-2.01831	-1.74257	-4.2938
1.214	-0.80822	1.2315	-1.76415	0.305028	-1.50607	-0.20169	-2.13195	-5.43203	-0.13771	-2.0224	-2.65527	-1.34735	1.0546	-4.94083
1.21467	-1.17471	0.45489	-1.88995	1.04921	-1.41511	-0.6098	-1.77666	-6.65725	0.001342	-1.47545	-1.08016	-2.49255	1.12704	-4.53961
1.21533	-0.49474	0.164478	-0.00314	0.453924	-1.57215	-0.36664	-2.48698	-5.75668	-0.97283	0.22468	-2.6492	-2.91717	0.888052	-3.3733
1.216	-0.95268	0.939388	-0.3427	0.447371	-1.86763	-0.26535	-2.61492	-4.45245	-1.24871	-1.05803	-2.46134	-3.83735	0.734009	-2.7265
1.21667	-0.38183	0.489715	-1.13992	1.0979	-0.96754	-0.95312	-2.42974	-5.48978	-1.31125	-0.3361	-2.26968	-1.8772	-1.31761	-3.89304
1.21733	-0.27799	0.490491	-0.27396	0.386619	0.772549	0.340039	-2.56456	-5.62653	0.920378	1.26516	-2.19852	-2.21931	1.20652	-3.80962
1.218	-0.42968	0.967984	-2.39032	0.853375	1.18393	-0.21093	-1.81408	-5.18261	0.247838	-0.83294	-3.8123	-2.33428	2.29654	-3.26953
1.21867	-0.93343	0.235784	-2.19573	-0.19812	-1.22579	0.883639	-2.75285	-6.28394	-2.17248	-1.54355	-3.79785	-2.66779	3.15157	-3.97188
1.21933	-0.15049	0.287281	-1.68799	0.712103	1.1494	-0.01174	-1.94243	-6.28755	-1.47929	-2.26425	-2.87968	-1.26286	3.13355	-3.17504
1.22	-0.78873	-0.45514	-1.78524	0.375922	-0.88864	1.30499	-1.6994	-6.81905	-0.70997	-2.7992	-4.1754	-2.56153	0.029981	-3.83422
1.22067	-0.7097	0.59227	-0.50932	-1.28857	-0.93093	0.208918	-1.07031	-6.15968	-0.07017	-2.50308	-2.5954	-2.26507	-1.28189	-2.39733
1.22133	-0.96137	-0.56294	-0.74939	0.231212	-0.40035	0.386439	-1.85971	-6.13937	-1.01903	-2.19004	-0.98632	-1.66631	-2.39358	-2.68234
1.222	-1.7945	0.464585	-1.77151	0.065832	0.582003	-0.15631	-2.21396	-5.71698	-1.61132	-1.75698	-3.78956	-1.79558	-4.84689	-2.0824
1.22267	-1.32647	0.285214	-1.81715	-0.38852	0.13459	1.19891	-3.02967	-5.9502	-1.61401	-1.64595	-3.72365	-0.83263	-4.4324	-1.49971
1.22333	-1.10823	0.847947	-2.20825	-1.14329	0.117474	-0.09835	-3.99737	-4.89983	-2.57164	-4.22991	-1.52937	-1.90202	-4.42077	-1.40036
1.224	-1.37296	0.490606	-0.42457	-0.36393	0.167027	1.33435	-3.38183	-4.87166	-2.34995	-3.97535	-3.51301	-2.31925	1.75901	-2.14698
1.22467	-0.8535	0.98008	-1.23238	-0.3017	0.105888	-0.77738	-2.93565	-5.74489	-2.53995	-3.59273	-1.66802	-4.07976	4.34437	-1.41118
1.22533	-1.05306	-0.25701	-1.23446	-1.1561	0.026676	0.263162	-2.76811	-6.60863	-2.2964	-2.00437	-2.90592	-2.45535	3.78597	-2.42561
1.226	-1.61031	0.931578	-0.41847	-0.07716	-0.4258	-0.64061	-3.04225	-6.70819	-1.7353	-2.2123	-3.6083	-2.36748	-1.56074	-1.73723
1.22667	-0.80166	0.225379	0.043653	0.132169	0.464706	0.786002	-3.33228	-5.74083	-2.61013	-1.01948	-2.84422	-2.53684	-4.23363	-2.96503
1.22733	-1.29174	0.369696	-0.07006	-0.06761	0.24142	-0.48718	-2.3538	-4.71598	-3.20135	-3.92271	-2.72327	-0.50608	-3.11476	-2.49589
1.228	-2.01609	0.68231	-1.6907	0.439452	0.567297	0.106422	-3.43329	-3.99687	-4.15581	-4.46394	-3.43227	-1.34551	-3.43444	-3.93315
1.22867	-1.06686	0.688233	-0.96741	0.795071	0.401387	-0.32392	-3.12672	-4.71277	-2.92425	-4.38474	-2.59565	-1.57861	-3.79799	-3.50987
1.22933	-1.36637	0.979979	-0.68304	-0.92059	0.911957	0.677609	-2.68294	-4.62529	-3.36747	-4.80636	-2.36187	-1.87869	-5.2093	-2.45615
1.23	-0.96705	0.246954	-0.99063	-0.04096	-0.01377	-0.3032	-3.07657	-4.4556	-3.42844	-4.25827	-4.01156	-2.62655	-4.09032	-2.35619
1.23067	-0.34859	0.73174	-1.59709	0.460377	0.024498	0.49851	-3.47432	-3.96094	-3.5293	-4.60375	-3.64876	-4.03096	-5.02539	-2.71111
1.23133	-1.29638	0.29938	-0.76629	-0.23682	0.374081	0.669964	-3.98744	-4.11337	-2.49568	-4.71981	-4.29795	-2.9121	-4.94133	-3.31631
1.232	-0.89259	0.393067	0.065961	0.407238	0.390686	0.012544	-2.16905	-4.03497	-2.95569	-3.97326	-4.29415	-3.1396	-6.91438	-2.7949
1.23267	-1.15065	0.657586	-0.55748	0.731751	-0.25952	-0.69222	-1.68778	-3.50119	-2.19407	-5.27108	-3.11217	-4.23722	-4.99465	-3.40612
1.23333	-1.33815	0.477116	-2.4959	0.957438	0.313163	-1.43989	-3.16569	-3.60904	-2.63362	-4.11522	-2.93283	-2.96422	-1.30118	-5.03968
1.234	-0.79899	0.463611	-2.93684	1.48641	0.083266	-1.4004	-3.00737	-1.74396	-2.21704	-5.39926	-2.21577	-3.63394	2.54204	-5.43695
1.23467	-1.077	-0.46078	-0.73974	1.86199	-0.19772	1.12443	-1.95333	-3.40222	-2.87456	-4.94094	-2.69195	-2.66877	-1.02784	-5.5806
1.23533	-0.53932	0.789493	-0.71717	0.546017	0.134874	-0.39996	-2.34085	-3.64976	-2.84722	-3.87559	-3.35174	-2.94504	-2.0997	-4.94247
1.236	-0.29804	-0.28512	-1.49121	0.68112	-0.72016	0.707245	-3.37536	-4.31135	-2.64393	-5.53573	-1.68485	-3.25437	-4.52622	-5.46943
1.23667	-0.57283	-0.15371	-1.59864	0.977954	-2.28904	0.053939	-1.71949	-3.68372	-1.47454	-4.13351	-1.70231	-3.05266	-0.23546	-5.19343
1.23733	-0.41146	0.064537	-1.78643	0.603134	-2.52421	1.11392	-2.77386	-2.67582	-1.81218	-4.88358	-2.9643	-2.51444	2.60368	-5.03406
1.238	-1.0405	0.685082	-0.64469	0.628451	-0.86477	0.384538	-2.09458	-2.20351	0.307567	-3.2454	-2.43141	-2.9861	3.20314	-3.783
1.23867	0.219526	0.429976	-3.53058	0.63776	-1.65413	0.482507	-2.90619	-3.02434	0.432266	-3.55402	-1.75731	-2.7283	-2.76865	-4.44925
1.23933	-0.59869	0.96294	-2.16339	1.09959	-1.29047	0.823794	-2.98282	-4.37909	-0.02106	-4.18608	-1.06615	-2.97453	-4.67877	-3.14032
1.24	0.183065	-0.3459	-2.26789	0.775392	-0.81604	1.14763	-3.17537	-5.65815	0.511732	-3.45397	-2.1439	-3.15711	0.314958	-1.46554
1.24067	0.547187	0.285343	-0.65367	0.655881	-0.74426	-0.59756	-2.36983	-4.39717	0.766789	-4.40427	-3.44093	-3.93386	3.33649	0.093722
1.24133	0.86881	0.604321	-0.04667	1.89034	-0.69601	-0.17713	-3.05366	-4.73021	0.34809	-4.26045	-2.53763	-3.2021	4.48884	0.998228
1.242	0.004343	0.737218	-1.03418	1.31347	-1.22803	-1.79144	-2.98004	-4.74552	0.05748	-3.24115	-1.73018	-3.26338	2.70385	-0.4336
1.24267	0.692337	0.489804	-3.4484	1.37539	-1.18676	-1.0569	-2.42493	-4.2779	-0.78111	-4.40522	-1.0428	-2.72439	-2.9228	-3.09594
1.24333	-0.35376	-0.68016	-3.06384	1.79593	-1.61218	-1.34194	-2.57348	-1.15164	-1.09571	-3.51021	-1.21853	-2.07346	-4.19462	-3.33413
1.244	-1.31481	1.04918	-2.14974	0.380286	-1.24707	-0.37196	-3.64562	-1.78698	0.081719	-3.73826	-2.70307	-2.77565	-0.35235	-3.31514
1.24467	-0.88265	0.754174	-1.44237	1.49893	-0.52145	-2.21293	-2.38096	-1.3744	-1.91738	-5.35924	-1.75355	-2.55286	1.25116	-3.27264
1.24533	-0.77917	0.80014	-2.40489	1.78833	-1.68093	-1.40049	-2.73395	-2.51393	-2.09913	-3.64718	-2.78519	-2.93241	2.85882	-2.53546
1.246	-0.70679	0.030915	-2.31243	1.64299	-1.68978	-2.49789	-2.32079	-1.69696	-3.40883	-4.36041	-3.02162	-1.72022	1.86246	-2.21174
1.24667	-0.88744	-0.12344	-1.68025	2.38567	-0.96481	-2.63313	-3.43332	-0.40316	-2.45116	-4.65992	-2.46251	-3.81211	-4.20782	-3.79005
1.24733	-0.55708	0.417179	-1.38563	4.00237	-0.60655	-0.34404	-3.41043	-3.04729	-2.95198	-2.70517	-1.54927	-3.49558	-5.89497	-4.50686
1.248	-1.12063	0.227449	-2.59265	3.00601	-0.32855	-0.95566	-3.38389	-2.26569	-2.82427	-3.7252	-1.15651	-3.28615	-6.42597	-4.67762
1.24867	-1.42896	0.819732	-0.77287	1.95101	0.016714	-1.48319	-2.52798	-1.93545	-2.71375	-3.78588	-1.13606	-2.27337	-5.86908	-4.19262
1.24933	-1.35916	0.015703	0.647659	3.16367	0.462417	-1.77858	-1.63356	-1.94401	-1.83814	-3.07249	0.101554	-2.71161	-6.91115	-3.80629
1.25	-0.19332	0.080511	-1.70012	0.6035	1.08749	-1.79123	-1.21283	-2.65372	-3.23589	-5.71824	-2.81016	-2.33392	-8.79445	-4.19435
1.25067	-0.06368	0.307316	-1.27367	0.775826	1.18933	-2.28223	-1.4389	-2.78572	-3.03404	-4.25987	-2.39504	-3.99103	-9.17675	-3.41412
1.25133	-0.21015	0.818139	-2.17702	2.48071	0.401693	-1.39644	-1.98602	-3.09585	-2.99962	-4.8614	-1.57191	-3.15233	-9.25758	-3.73425
1.252	-0.90401	-0.66033	-1.44885	2.70542	0.446289	-2.66725	-1.24693	-2.19132	-2.12903	-3.75302	-3.55036	-2.36188	-8.82567	-2.77575
1.25267	-1.44036	-0.21624	-2.47315	2.48943	0.255108	-2.47654	-0.66266	-3.24684	-1.87474	-4.63919	-1.45186	-2.31932	-9.74647	-1.99765
1.25333	-0.71222	-0.51085	-1.53391	2.12756	-0.16261	-0.36	-2.28115	-3.03337	-2.43129	-4.41711	-0.78071	-1.43866	-8.49524	-2.41941
1.254	-0.59476	-0.75324	-1.41201	2.41281	-0.64161	-2.16442	-2.21452	-3.00373	-2.67293	-5.39064	-2.1288	-1.68226	-8.46338	-3.57699
1.25467	-1.11938	0.901496	-2.02427	0.306445	-0.5216	-1.23512	-1.63022	-1.7898	-2.36689	-4.35381	-0.40526	-2.247	-8.75705	-0.31677
1.25533	-1.01105	0.208301	-3.01267	0.643658	-0.09241	-1.49219	-1.72834	-4.50682	-3.14942	-5.63356	-1.20411	-2.99197	-7.05891	-2.32961
1.256	-0.0826	0.312735	-2.24946	0.799378	0.174637	-2.96761	-3.23914	-4.48634	-2.85111	-5.18829	-0.96397	-1.43398	-5.8048	-2.0074
1.25667	-0.49156	-0.25622	-1.28682	1.92826	0.311712	-3.10038	-3.1202	-4.80634	-2.90277	-4.20429	-1.80005	-0.28253	-9.95838	-3.30747
1.25733	-0.6509	0.702842	-1.10673	2.90916	0.567625	-3.93197	-1.65869	-4.09513	-1.46261	-5.2406	-0.05662	-1.31768	-9.56664	-2.16363
1.258	-0.64462	-0.23657	-1.61563	1.49493	0.222698	-2.87584	-1.87937	-3.81436	-2.01304	-4.87444	-0.32268	-2.18558	-8.89395	-2.48551
1.25867	-0.70906	0.278294	-1.40793	0.539729	-0.09862	-3.79154	-2.96896	-5.20247	-0.92987	-3.87	-0.38394	-1.40864	-7.33972	-1.96938
1.25933	-0.75319	0.861566	-1.22513	-0.44941	-0.20424	-3.44333	-2.1275	-3.60568	-1.45375	-2.74015	-1.0071	-1.66869	-7.3317	-1.75186
1.26	-0.7881	0.791932	-2.78191	-0.45012	-1.09014	-3.51991	-1.79619	-5.50969	-1.72243	-4.27733	-1.29877	-1.14068	-8.16427	-2.25276
1.26067	-1.69888	0.793759	-1.81404	0.998783	-0.44739	-3.31559	-1.4268	-6.09496	-1.02625	-4.57597	-2.01125	-2.89518	-6.89821	-2.83645
1.26133	-0.27636	-0.43348	-2.23128	1.07245	-1.41425	-1.84337	-1.33918	-5.67535	-3.5646	-4.16085	-0.76331	-3.40591	-6.0339	-0.71683
1.262	-0.24562	0.309539	-1.71601	-0.34131	-0.68772	-0.51611	-1.36033	-5.69987	-1.49112	-3.89299	-1.71275	-2.75308	-8.54957	-2.64218
1.26267	-1.13352	0.944853	0.512972	-0.13098	-1.874	-2.29212	-1.41118	-6.10927	-1.15135	-4.13857	-1.44463	-1.76916	-7.84571	-1.16636
1.26333	-0.79336	-0.19296	-0.0933	1.22864	-0.97823	-0.44742	-1.64835	-5.31242	0.387449	-4.09767	-0.9569	-1.15954	-5.8811	-3.2623
1.264	-1.7088	-0.17855	-2.37479	1.14085	0.6765	-1.55756	-1.88919	-5.91512	0.997365	-2.10452	-2.10183	-2.60326	-4.93583	-2.39189
1.26467	-2.34408	-0.59326	-1.02802	-0.73132	0.082872	0.561395	-2.0538	-5.63806	1.25131	-3.20827	0.202205	0.327872	-6.71191	-2.1801
1.26533	-1.43251	-0.41373	-0.86235	0.906672	-0.98762	-2.02432	-1.79697	-4.94955	0.866385	-3.71266	0.797566	-3.18265	-7.1669	-2.93357
1.266	-2.50894	-0.24586	-2.47225	1.53592	-1.45941	-1.86242	-1.87065	-4.27182	1.40364	-1.18046	-1.36219	-1.80719	-7.17653	-4.8064
1.26667	-1.65262	0.429147	-0.0598	1.24076	-1.17044	-1.08383	-3.10294	-5.52598	0.368971	-2.58492	-1.35277	-2.45607	-5.75291	-3.77176
1.26733	-2.04464	-0.6018	-3.27532	0.635816	-1.53488	-2.69192	-3.62959	-4.53914	1.31826	-5.04884	-2.29249	-4.25785	-4.54508	-6.45518
1.268	-2.012	-0.52597	-2.61738	0.935213	-1.36195	-3.30852	-3.76909	-4.67058	-1.13604	-2.66402	-3.04532	-1.53435	-3.4372	-6.86475
1.26867	-2.21403	-0.42577	-2.86147	0.007051	-0.69301	-2.96218	-3.55311	-4.85444	-0.82723	-1.88724	-3.33039	-2.91849	0.566665	-7.52083
1.26933	-2.83003	0.703658	-0.69143	1.00153	-1.98624	-4.20354	-2.84597	-4.53284	-2.02338	-1.01157	-2.8357	-2.23176	0.966537	-6.77999
1.27	-1.05084	-0.26655	-2.8878	0.338512	-2.75659	-3.23281	-3.03067	-4.60382	-1.42493	-2.65048	-2.99421	-2.34416	-3.27589	-6.3201
1.27067	-2.5115	-0.56087	-3.04066	0.483592	-3.32328	-2.59763	-4.21578	-4.60039	-2.41825	-3.68221	-1.44813	-1.86329	-5.88586	-6.30304
1.27133	-1.96259	-0.38835	-1.26535	0.422706	-2.32999	-2.8579	-3.42933	-5.33943	-2.08419	-3.14472	-2.52578	-1.60143	-6.2185	-6.50996
1.272	-1.34746	-0.37309	-3.64469	1.71036	-1.9296	-5.19607	-2.71536	-6.28794	-2.06131	-3.87239	-2.899	-2.21446	-6.57929	-5.2965
1.27267	-1.20253	-1.23335	-3.21712	0.027135	-3.16812	-4.47581	-3.34247	-5.33159	-1.66642	-1.60861	-2.50344	-1.7516	-5.74545	-5.85145
1.27333	-1.71978	-0.74004	-4.28068	0.384197	-2.07409	-3.43973	-3.88109	-6.11159	-2.15215	-1.77947	-3.63167	-1.09791	-5.72761	-4.83742
1.274	-1.4598	-0.8965	-3.92506	-0.53455	-1.8139	-5.94206	-3.65475	-5.5865	-2.12848	-1.99879	-3.4676	-2.14144	-4.03597	-6.13975
1.27467	-1.3003	-0.73302	-3.46429	-0.70226	-2.07433	-5.91143	-3.27986	-5.36858	-1.01311	-2.34146	-4.05478	-2.53521	-3.44338	-5.66893
1.27533	-2.35758	0.543667	-1.02558	-0.37564	-0.85078	-4.50512	-3.2774	-6.07828	-0.90898	-2.40143	-3.36211	-3.93918	0.878818	-5.58184
1.276	-2.45701	0.695892	-0.08296	-0.56378	-0.7481	-3.02121	-3.83239	-5.26732	-1.16637	-1.89107	-1.99282	-3.33041	1.09964	-3.81467
1.27667	-1.92134	-0.6424	-2.30282	0.574499	-0.11357	-3.95589	-2.75785	-5.55415	0.873248	-1.8165	-2.75102	-1.33126	1.65343	-4.21922
1.27733	-1.93264	-0.40062	-2.85821	0.736056	-1.11618	-3.92685	-3.52392	-4.4501	0.9083	-3.17093	-2.43388	-1.71342	1.18983	-4.3002
1.278	-2.32326	-0.52073	-1.75096	0.104385	-2.81918	-4.12695	-3.32253	-6.15091	0.693686	-4.12677	-2.3056	-2.38452	-3.0349	-5.09305
1.27867	-2.00658	-1.04552	-2.16459	-0.7861	-2.43027	-6.47288	-2.64335	-4.9016	0.873548	-4.42898	-3.89939	-2.05623	-4.75981	-4.57941
1.27933	-2.11602	0.152841	-2.2529	-0.42257	-3.00854	-4.82818	-4.39818	-5.39354	0.518173	-3.36772	-2.74595	-1.876	-5.07548	-5.6298
1.28	-1.82891	-0.2768	-3.30315	0.175179	-1.92759	-4.94753	-3.84944	-4.63583	1.67428	-3.86045	-1.8917	-0.89186	-5.66846	-5.55563
1.28067	-1.94318	-1.13905	-3.22313	0.306472	-1.25815	-7.52685	-3.80096	-4.60371	2.01908	-2.63092	-3.18283	-0.7558	-5.94663	-5.07029
1.28133	-2.82312	-0.26619	-2.84153	-0.00998	-1.89469	-4.29806	-3.51227	-4.963	2.18605	-2.37613	-2.94095	-1.24967	-6.1122	-5.6562
1.282	-2.00879	-1.46598	-3.02808	0.754587	-1.60418	-4.73708	-3.60953	-5.1346	2.80243	-2.53001	-0.37862	-2.22586	-7.63869	-4.29434
1.28267	-2.53234	-0.76076	-2.67054	0.331277	-1.82601	-4.02918	-3.58138	-5.18823	4.09777	-1.28776	-2.97729	-1.67175	-8.09565	-4.16694
1.28333	-1.49522	-0.75859	-1.66516	-0.3556	-1.62614	-3.83749	-3.47523	-5.64323	4.25655	-0.12585	-1.86128	-3.27467	-5.83561	-2.84827
1.284	-1.04508	0.223523	-3.80318	0.851789	-2.01808	-4.92093	-3.02402	-6.72103	5.39017	-3.74968	-1.47547	-4.18821	-6.81383	-3.99413
1.28467	-1.20574	-1.42269	-3.06605	0.614785	-1.51669	-5.46971	-4.06063	-6.36691	3.23132	-3.0556	-1.0605	-2.376	-8.6202	-4.09274
1.28533	-1.17042	-1.30064	-3.13957	-0.84034	-1.59854	-2.99651	-3.12387	-5.92925	4.49509	-0.49354	-2.84398	-0.98433	-5.29914	-3.96383
1.286	-1.81608	-0.85541	-3.84962	-1.29497	-3.10393	-4.65673	-3.44023	-7.46902	2.98198	-0.31063	-3.73402	-1.71319	-4.43775	-4.43881
1.28667	-1.50308	-0.08231	-3.57242	0.405706	-2.38858	-3.26341	-2.40778	-5.56517	0.783825	1.24264	-4.45918	-1.96642	-2.50374	-3.80645
1.28733	-1.94234	0.123249	-2.5628	0.547869	-2.63029	-4.30533	-2.84985	-4.14309	0.279293	-1.01142	-2.66621	-0.61977	-0.34118	-4.41175
1.288	-1.67809	-0.37878	-2.92293	1.36308	-1.87827	-1.90221	-2.77286	-4.48059	-0.5032	-2.16418	-3.17787	-1.8192	-0.74042	-6.10043
1.28867	-1.4736	-0.44314	-3.61321	0.65137	-2.65595	-4.47181	-4.37907	-5.91379	0.019943	-0.28603	-3.1026	-1.39329	-1.37549	-8.01824
1.28933	-1.77903	-0.7824	-3.63832	0.642289	-2.77435	-1.87304	-3.46275	-4.78618	-1.4406	-1.61131	-3.06211	-2.42545	-1.77165	-7.6657
1.29	-1.47802	-0.57282	-3.78899	-0.09447	-1.67889	-3.09088	-3.36743	-4.30524	-1.43867	-0.83196	-2.48866	-3.17363	-2.13579	-8.24525
1.29067	-1.85122	-0.48732	-3.02204	0.439587	-1.1505	-4.01459	-3.2908	-5.93235	-0.89771	-1.19568	-2.35603	-2.07396	-3.45806	-7.43453
1.29133	-2.3202	-0.11998	-2.85914	1.25042	-0.77294	-3.25028	-3.77744	-3.60272	-0.29857	-0.98082	-2.38051	-2.86022	-3.98629	-6.92533
1.292	-1.93883	-0.38664	-2.13138	0.640274	-0.9495	-3.51522	-3.82547	-3.70038	-0.66776	-0.68831	-2.41832	-1.62711	-1.08942	-6.72432
1.29267	-1.841	-0.09373	-2.95459	-0.77311	-1.8337	-3.57079	-1.77408	-5.41549	-1.35938	-1.71277	-2.72246	-2.5516	-3.14401	-5.1375
1.29333	-1.2496	0.319585	-2.53506	0.541936	-1.0628	-1.78342	-3.54702	-4.44173	-1.48791	-1.87143	-2.22611	-1.7752	-1.7013	-5.37869
1.294	-1.61189	-0.37938	-2.02723	1.24795	-0.67458	-2.0379	-2.83169	-4.14449	-1.39448	-1.27816	-3.05054	-2.76856	0.593703	-5.06381
1.29467	-2.28823	-0.29044	-1.40275	0.514289	-0.75461	-2.97957	-1.98751	-4.69778	-1.2507	-0.82368	-1.9081	-1.90214	-2.09217	-6.1195
1.29533	-1.26773	-0.34266	-3.75326	0.542808	-1.4691	-3.33489	-2.42474	-4.57028	-1.94006	-0.92956	-2.3965	-3.2209	-4.50242	-4.91397
1.296	-1.85886	-0.04247	-4.311	-0.19011	-1.68163	-3.44364	-1.93802	-5.80029	-2.53046	-0.55256	-2.45263	-3.61526	-5.36217	-4.24345
1.29667	-2.60045	0.282759	-3.0589	-0.24829	-1.45399	-3.02659	-2.47677	-5.45888	-2.00452	-2.79538	-1.18186	-3.13131	-7.9537	-3.64453
1.29733	-2.73704	-1.0178	-3.98254	-0.10605	-2.27306	-4.51498	-1.54425	-4.09773	-1.98215	-1.0919	-3.77951	-2.1188	-8.0822	-3.96603
1.298	-2.75873	1.84083	-4.17057	0.897569	-3.21287	-1.98454	-1.71033	-3.52412	-1.24643	-1.91452	-2.46588	-1.10265	-7.38129	-3.84657
1.29867	-2.31439	0.502155	-2.23095	0.867268	-2.77252	-0.68389	-2.25846	-4.41394	-0.51597	-1.20794	-4.03603	-3.0876	-7.26713	-4.21213
1.29933	-2.29213	-0.13363	-4.40265	-1.1062	-4.30438	-2.19208	-1.55116	-4.84852	-0.10375	-2.37369	-2.8191	-2.42998	-9.96401	-4.10685
1.3	-2.50117	-0.31071	-4.20289	-2.26327	-5.19783	-2.21669	-3.23581	-4.34702	-0.55814	-0.08205	-2.47927	-2.62036	-8.4462	-3.46022
1.30067	-1.96888	0.35281	-5.47845	-2.07499	-3.23138	-2.52223	-4.16672	-3.49518	0.439268	-2.64105	-2.02885	-1.76863	-9.24529	-2.67417
1.30133	-2.45244	-0.25166	-4.64917	-1.68981	-2.32023	-1.13368	-3.3627	-4.44523	0.623715	-3.07492	-1.53587	-2.06504	-7.13241	-3.47207
1.302	-1.54432	-0.0513	-4.43954	-1.27147	-2.08655	1.1919	-2.51928	-5.21711	0.599982	-2.59003	-0.67631	-2.865	-7.65876	-2.64191
1.30267	-2.47914	0.866413	-3.29605	0.016826	-3.13601	-0.44935	-3.15849	-5.00016	-0.26231	-3.08487	-2.10234	-3.20274	-7.77505	-2.8746
1.30333	-2.22305	-0.03078	-3.03118	-1.05837	-3.51977	-1.01891	-3.57109	-3.42805	1.35601	-1.91633	-1.5141	-3.82328	-8.284	-2.76858
1.304	-2.42384	-0.17137	-3.01554	-0.5572	-2.24353	-0.18738	-3.43822	-3.66503	1.36324	-2.30472	-2.5386	-2.96155	-8.65028	-2.45582
1.30467	-1.12206	-0.77437	-0.25545	-0.89636	-1.6663	-0.05655	-3.61308	-4.01785	1.72024	-1.38133	-2.73568	-3.05525	-10.4961	-1.30078
1.30533	-2.12647	-1.11396	-0.59734	-0.76678	-1.5892	-1.19506	-3.01864	-4.58958	3.0848	-2.30868	-2.4069	-2.49415	-10.2441	-2.25818
1.306	-2.53565	-0.53705	0.812903	-0.14636	-1.5325	-0.0553	-3.12817	-3.81579	2.74372	-4.11331	-4.10654	-2.63423	-10.9297	-2.31271
1.30667	-1.89826	-1.25346	-2.17276	-0.49519	-0.53909	-1.38332	-3.60743	-3.48665	3.47967	-2.18205	-4.4233	-1.5721	-10.8503	-2.8748
1.30733	-1.5575	-0.06783	0.606971	0.160112	-2.11627	-2.93688	-3.24992	-4.59081	3.83611	-1.3968	-3.3435	-1.80709	-12.6908	-2.27829
1.308	-1.36793	-0.29177	-0.21001	-0.23423	-3.46037	-1.73136	-2.93151	-5.56846	4.72934	-2.69677	-4.2447	-2.31002	-9.97811	-3.6324
1.30867	-2.4435	-0.95891	-0.45871	-1.58975	-2.2547	-2.13072	-1.8473	-5.23732	3.83649	-2.25411	-3.42575	-1.79444	-9.19849	-3.34976
1.30933	-1.51759	-0.32695	1.64932	-2.35548	-0.54642	-2.38679	-2.05577	-5.13707	3.13648	-3.81515	-2.39955	-1.64665	-8.64472	-3.47759
1.31	-2.0326	-0.2126	1.09929	-1.65553	-0.43839	-3.04834	-1.45096	-4.26773	3.8642	-3.87186	-2.98151	-1.45895	-6.39295	-4.08759
1.31067	-1.76198	-0.22658	-0.90841	-0.90456	-0.16875	-3.07515	-1.5826	-4.48195	4.24256	-3.05858	-2.14503	-2.53998	-7.35592	-3.70417
1.31133	-2.05535	-0.831	-2.86821	-0.71703	1.27882	-2.29265	-1.07015	-4.04052	1.95201	-2.54319	-3.16755	-3.91864	-6.06152	-4.78206
1.312	-1.53249	-0.98706	-0.56831	-0.12169	0.771926	-4.15525	-0.79619	-4.26469	2.82611	-2.39095	-2.1403	-0.32826	-6.99564	-6.07481
1.31267	-1.7992	-1.00621	-0.7892	-0.95263	2.30944	-4.53986	-1.17141	-5.07026	4.36396	-3.81021	-1.81817	-2.62393	-8.57785	-6.1175
1.31333	-1.88924	-0.31235	-1.39336	1.51401	3.18551	-3.32296	0.027961	-4.77264	3.22939	-4.58586	-1.60164	-1.64698	-8.84707	-6.45205
1.314	-1.41843	-1.35619	-1.53678	2.54767	0.895227	-0.57971	-0.94111	-3.6276	4.21329	-2.68887	-3.54583	-1.36028	-7.2235	-5.63445
1.31467	-1.42338	-1.1583	-0.9834	2.78324	-0.03603	-4.19194	-1.2206	-5.55228	4.21043	-2.72682	-3.13358	-1.15208	-8.9035	-5.44997
1.31533	-0.78614	-0.57725	-1.60616	1.93625	0.067025	-3.47329	-0.87015	-3.39685	4.77482	-4.06484	-3.09909	-1.67078	-8.20396	-5.12295
1.316	-1.70721	-1.18949	-1.3742	2.16718	0.234525	-2.46314	-2.40538	-1.85591	5.56163	-3.79824	-2.33212	-2.13105	-9.21267	-6.43105
1.31667	-0.81375	-0.70923	-0.50055	0.137508	-0.28426	-1.52868	-3.3844	-4.19358	4.23409	-3.60177	-2.21876	-0.77066	-7.69111	-4.61895
1.31733	-0.86962	-0.16454	-2.59301	1.35332	-0.83458	-2.53156	-2.77932	-5.07437	4.90223	-4.37812	-3.27029	-1.83698	-8.31441	-5.36685
1.318	-1.0683	-0.92398	-0.69655	0.840233	-0.97756	-0.34615	-2.81894	-4.54811	3.80341	-4.97364	-2.37867	-0.54308	-8.24797	-4.33851
1.31867	-0.43279	0.035398	1.08868	1.08997	-2.35697	-3.11843	-2.23568	-4.72895	2.62833	-3.36031	-3.69521	-1.65878	-9.45321	-4.79554
1.31933	-0.18392	-1.56108	1.10795	0.936182	-3.4909	-3.61972	-2.14153	-4.10965	1.81004	-2.73764	-2.5525	-0.69289	-6.71926	-3.81394
1.32	-0.91557	-0.41735	0.018283	0.726129	-3.45323	-4.64366	-2.18029	-2.55179	3.52996	-2.69893	-4.46675	0.204075	-6.30772	-3.6138
1.32067	-0.73987	-1.09114	0.841144	-0.00456	-0.76811	-4.0244	-2.08588	-3.01005	2.28618	-3.62394	-2.26738	-1.48388	-7.77666	-1.88836
1.32133	-1.04844	-0.19536	-0.30124	-1.98207	-1.0407	-5.9346	-1.80805	-2.23963	2.79067	-3.93409	-2.02249	0.212122	-7.80375	-2.50166
1.322	-1.18669	0.005075	0.447665	-1.18684	-0.09152	-4.7491	-2.34199	-3.62418	1.45571	-3.85771	-2.41823	-2.63801	-7.21486	-1.609
1.32267	-2.03552	0.013475	-0.24778	-0.13458	-0.35961	-4.91963	-1.967	-3.59588	2.78385	-4.04855	-4.1393	-2.13656	-5.23687	-0.82493
1.32333	-1.32188	-0.40593	0.497149	-0.17305	-0.33266	-4.953	-1.77611	-4.24825	1.72417	-3.38808	-2.58844	-2.78422	-6.26344	-0.96562
1.324	-1.70305	0.528052	-0.79672	-0.0536	-0.69347	-5.61965	-1.5703	-3.63973	2.7429	-2.91811	-3.36545	-2.37171	-7.08174	-0.59964
1.32467	-2.44366	-0.39902	-0.72256	-0.45918	-0.64282	-5.07719	-1.67662	-3.55784	1.3381	-4.03064	-1.60142	-3.31733	-8.37065	-1.32725
1.32533	-2.08421	-1.1018	-1.79134	-0.86116	0.137785	-5.73223	-1.90338	-3.3553	2.62951	-3.43655	-3.10493	-2.6727	-7.23841	-2.04265
1.326	-2.56703	-0.21765	-1.46535	-1.6291	0.368673	-4.26412	-1.68062	-4.37627	2.82308	-4.92008	-2.30988	-3.37429	-7.10746	-3.35845
1.32667	-3.21807	-0.81087	-2.91402	-0.8152	0.56531	-5.65286	-1.94888	-6.57256	3.81414	-2.43923	-2.39575	-3.23645	-7.00377	-3.82099
1.32733	-2.42819	-1.38623	-2.87313	-1.22433	0.138178	-3.14912	-1.60506	-4.75376	3.84116	-3.94474	-2.75621	-2.09304	-7.58751	-3.66047
1.328	-2.36845	-0.12945	-1.44387	-0.27111	0.257946	-2.32892	-2.21966	-3.54614	4.20027	-3.98379	-1.91991	-3.2178	-7.61092	-3.06302
1.32867	-2.38256	-0.19947	-4.86413	-0.22838	0.711275	-2.45312	-2.88932	-5.09284	5.01454	-3.04965	-2.91356	-3.00952	-6.19877	-2.84703
1.32933	-1.24686	0.536074	-3.74448	-1.32745	1.85697	-3.4367	-1.65439	-4.35229	3.39429	-2.00851	-1.70377	-2.72666	-5.86441	-1.44919
1.33	-1.65234	-0.80467	-1.19853	-1.25932	0.62864	-3.77682	-2.89646	-4.48165	3.88435	-3.83509	-1.61998	-3.94001	-5.07663	-0.55879
1.33067	-1.75429	0.453969	-1.58594	-0.23202	1.14081	-4.17955	-2.19398	-6.11455	2.82486	-3.19802	-2.68623	-2.57318	-4.83204	-1.27696
1.33133	-1.28935	0.352802	-1.05097	0.033798	1.90186	-2.76413	-2.51468	-7.24407	5.58862	-4.61773	-3.02083	-4.06847	-3.93968	-0.9081
1.332	-1.16852	0.248599	-1.66123	-0.42055	1.12563	-2.87455	-2.65164	-6.48033	3.68305	-4.63432	-2.38962	-4.36621	-2.42402	0.132568
1.33267	-1.68496	1.09026	-3.28623	0.57663	0.290042	-4.14896	-1.74351	-5.49751	3.56802	-3.11994	-2.57013	-3.26902	-2.95595	0.025421
[truncated: 26,501 more rows]

## Sheet: Panel f
100uA	150uA	200uA
-5.19365	-8.53476	-13.6275
-5.22852	-8.82923	-12.8603
-7.27049	-12.2581	-15.956
-7.11998	-14.9037	-13.8932
-5.51391	-9.08415	-15.0306
-6.08958	-9.43193	-9.95955
-5.84114	-8.51032	-7.10351
-6.232	-10.2731	-9.06546

## Sheet: Panel j
Wavelengeth (nm)	Daseline	DBS
315.755	0.004032	0.0027
316.143	0.00657	0.005367
316.531	-0.00027	-0.00153
316.92	-0.00044	-0.00084
317.308	-0.00331	-0.00429
317.696	-0.00161	-0.00273
318.085	0.004852	0.00347
318.473	0.005747	0.004891
318.861	-0.00227	-0.00379
319.249	-0.00185	-0.0033
319.637	-0.00351	-0.00571
320.025	-0.00618	-0.00752
320.413	-0.00238	-0.00345
320.801	-0.00056	-0.00087
321.189	0.002615	0.001573
321.577	0.004704	0.003549
321.965	0.003465	0.00238
322.352	-0.00082	-0.00203
322.74	-0.00171	-0.00303
323.128	-0.00657	-0.00766
323.515	0.005561	0.004313
323.903	0.000507	-0.00075
324.29	0.004789	0.003827
324.678	0.001904	0.000906
325.065	0.004143	0.003435
325.453	-0.00323	-0.00457
325.84	0.002772	0.001603
326.227	-0.0019	-0.0033
326.615	0.001013	-0.0003
327.002	-0.00471	-0.00597
327.389	7.26e-07	-0.00137
327.776	0.003366	0.002233
328.163	-0.00238	-0.00363
328.55	-0.00253	-0.00388
328.937	0.005175	0.004036
329.324	0.0044	0.003013
329.711	-0.00498	-0.00646
330.098	0.004013	0.00294
330.485	-0.00638	-0.00761
330.871	-0.00308	-0.00473
331.258	0.004674	0.003818
331.645	-0.00032	-0.00138
332.031	-0.00385	-0.00505
332.418	0.003073	0.001706
332.804	0.002449	0.001421
333.191	0.000928	-0.00033
333.577	-0.00272	-0.00399
333.964	-0.00258	-0.00344
334.35	0.008794	0.007787
334.736	-0.00414	-0.00553
335.123	-0.00299	-0.00422
335.509	0.003895	0.003201
335.895	-0.0017	-0.00292
336.281	-0.00173	-0.00275
336.667	-0.0033	-0.00478
337.053	-0.00333	-0.00495
337.439	0.000257	-0.00145
337.825	0.003747	0.00288
338.211	-0.005	-0.00756
338.597	-0.00432	-0.00572
338.982	0.001528	0.000232
339.368	0.000373	-0.00041
339.754	-0.00202	-0.00388
340.14	0.004751	0.00378
340.525	-0.00297	-0.004
340.911	0.005034	0.003405
341.296	0.007077	0.005994
341.682	-0.00327	-0.00456
342.067	0.000536	-0.00048
342.453	0.002499	0.001324
342.838	-0.00665	-0.00815
343.223	-0.00266	-0.00436
343.608	0.000128	-0.0009
343.994	0.001268	0.000306
344.379	0.002765	0.001656
344.764	0.007246	0.005858
345.149	0.007974	0.007349
345.534	-0.00165	-0.00278
345.919	-0.00103	-0.00237
346.304	0.008852	0.007554
346.689	-0.00229	-0.00332
347.074	0.001351	0.000112
347.458	0.001365	0.000333
347.843	0.000192	-0.00109
348.228	-0.00048	-0.00203
348.612	0.002657	0.001657
348.997	0.002634	0.001661
349.382	0.004365	0.003263
349.766	0.007381	0.006248
350.151	0.003993	0.00269
350.535	0.004913	0.00255
350.919	0.004232	0.002003
351.304	0.009469	0.007638
351.688	0.001519	-0.00017
352.072	-4.5e-05	-0.00193
352.456	0.001529	-0.00093
352.841	0.001664	-0.00025
353.225	0.012213	0.0106
353.609	0.002069	-0.00081
353.993	-0.002	-0.00383
354.377	0.007792	0.005858
354.761	-0.00245	-0.0051
355.144	0.009025	0.00626
355.528	-0.0028	-0.00488
355.912	0.001451	-0.00141
356.296	0.008214	0.005791
356.679	0.001073	-0.00119
357.063	-0.00494	-0.00777
357.447	0.000663	-0.00146
357.83	0.004963	0.003569
358.214	0.000282	-0.00229
358.597	0.003107	0.000274
358.981	0.000492	-0.0019
359.364	-0.00173	-0.00363
359.747	-0.00142	-0.00367
360.131	-0.00225	-0.00498
360.514	0.008036	0.006014
360.897	0.002857	0.000968
361.28	0.002821	0.000305
361.663	0.007111	0.005819
362.046	0.001082	-0.00092
362.429	-0.00063	-0.00321
362.812	0.002129	0.000147
363.195	0.001025	-0.00069
363.578	0.005038	0.003238
363.961	-0.00429	-0.00639
364.344	0.004695	0.002983
364.726	0.002793	0.000524
365.109	0.002387	0.000577
365.492	0.006573	0.004518
365.874	0.002804	0.000554
366.257	0.005744	0.003498
366.639	0.002819	0.000494
367.022	-0.00251	-0.00424
367.404	0.000473	-0.00191
367.786	-0.00144	-0.00235
368.169	0.004054	0.001381
368.551	-0.00436	-0.00653
368.933	0.003159	0.001402
369.315	0.003292	0.000714
369.697	0.008154	0.006165
370.08	-0.00315	-0.00572
370.462	0.001909	0.000139
370.844	-0.00118	-0.00329
371.226	0.004334	0.002278
371.607	0.004982	0.003656
371.989	-0.00577	-0.00786
372.371	0.001629	-0.00045
372.753	-0.00189	-0.00361
373.134	0.007239	0.006106
373.516	0.003169	0.000884
373.898	0.012801	0.011095
374.279	0.002508	0.00023
374.661	0.00654	0.005157
375.042	0.002805	0.000899
375.424	0.008463	0.007253
375.805	0.002773	0.001098
376.186	-0.00041	-0.00239
376.568	0.002619	0.002046
376.949	-0.00101	-0.00254
377.33	-0.00019	-0.00242
377.711	4.72e-06	-0.00149
378.092	0.00652	0.004407
378.474	0.003908	0.001787
378.855	-0.01084	-0.01232
379.236	0.005234	0.003466
379.616	0.004411	0.002951
379.997	-0.00933	-0.01119
380.378	0.005978	0.003781
380.759	0.00211	0.000622
381.14	-0.00107	-0.0033
381.52	-0.00083	-0.00239
381.901	0.001966	0.000644
382.282	0.003949	0.002284
382.662	0.000393	-0.0014
383.043	-0.00118	-0.00306
383.423	0.006132	0.003813
383.803	0.000246	-0.00117
384.184	0.005943	0.005373
384.564	0.000614	-0.00116
384.944	-0.00048	-0.00236
385.325	0.004548	0.003209
385.705	0.010267	0.008759
386.085	0.000228	-0.00138
386.465	0.00247	0.001244
386.845	0.0076	0.005852
387.225	0.005596	0.004729
387.605	0.006351	0.005039
387.985	-0.0073	-0.00799
388.365	-0.00715	-0.00976
388.745	0.002364	0.001587
389.124	0.001177	-0.001
389.504	-0.00703	-0.00879
389.884	0.00233	3.61e-05
390.263	0.002774	0.001569
390.643	-0.00287	-0.00451
391.022	-0.00361	-0.00484
391.402	-0.00112	-0.00241
391.781	0.00639	0.005587
392.161	-0.00783	-0.00925
392.54	0.002452	0.00087
392.919	0.008743	0.006729
393.299	-0.00395	-0.00497
393.678	-0.00575	-0.00766
394.057	0.009584	0.007959
394.436	-0.00636	-0.00882
394.815	0.002913	0.000932
395.194	-0.0008	-0.00201
395.573	-0.00252	-0.00414
395.952	-0.00845	-0.01047
396.331	0.001336	-0.00012
396.71	-0.00209	-0.00317
397.089	0.010073	0.008706
397.467	-0.00225	-0.00343
397.846	0.003022	0.001746
398.225	0.006579	0.004925
398.603	0.001463	0.00049
398.982	-0.00074	-0.00198
399.36	0.012318	0.011463
399.739	0.001702	0.00166
400.117	0.01021	0.009109
400.495	-0.00023	-0.00175
400.874	0.00198	0.00225
401.252	-0.00606	-0.00779
401.63	0.001198	0.000332
402.008	-0.0073	-0.00891
402.387	-0.0065	-0.00858
402.765	-0.00397	-0.00529
403.143	-0.00016	-0.00159
403.521	0.007514	0.006792
403.899	-0.00177	-0.00187
404.276	-0.00104	-0.00086
404.654	0.001684	0.001151
405.032	0.00661	0.005961
405.41	-0.00314	-0.00484
405.788	-0.00292	-0.0047
406.165	-0.00021	-0.00171
406.543	0.008139	0.006918
406.92	0.001384	-1.6e-05
407.298	3.12e-05	-0.00137
407.675	-0.00274	-0.00382
408.053	-0.00623	-0.00671
408.43	-0.00238	-0.00341
408.808	0.003775	0.003146
409.185	-0.00102	-0.00291
409.562	0.003541	0.001444
409.939	0.005352	0.004379
410.316	-0.00062	-0.00158
410.693	-0.00585	-0.00614
411.071	0.00013	-0.0009
411.448	-0.00218	-0.00337
411.824	0.001146	-9.6e-05
412.201	0.003328	0.001894
412.578	0.007398	0.006763
412.955	-0.00552	-0.00639
413.332	-0.00273	-0.00314
413.709	-0.0022	-0.00282
414.085	2.98e-05	-0.00031
414.462	-0.00324	-0.00409
414.838	-0.00117	-0.00256
415.215	0.004913	0.004403
415.591	-0.0046	-0.00517
415.968	0.004959	0.004207
416.344	-3.1e-05	-0.00084
416.721	-0.00564	-0.00637
417.097	0.005873	0.005279
417.473	0.006496	0.006194
417.849	-0.00189	-0.00283
418.225	-0.00703	-0.0081
418.602	0.001453	0.000367
418.978	-0.00309	-0.00416
419.354	-0.00566	-0.00589
419.73	-0.00808	-0.00866
420.106	-0.0057	-0.0068
420.481	-0.01558	-0.01703
420.857	-0.00547	-0.00596
421.233	0.000849	0.000185
421.609	-0.009	-0.00936
421.984	0.001628	0.00127
422.36	-0.00202	-0.00272
422.736	-0.00536	-0.00571
423.111	-0.00616	-0.00717
423.487	-0.0005	-0.00037
423.862	-0.00675	-0.00792
424.238	-0.0054	-0.00667
424.613	-6.3e-05	-0.00056
424.988	0.004215	0.004119
425.363	0.000283	0.000302
425.739	-0.01397	-0.015
426.114	-0.0053	-0.00578
426.489	0.001517	0.001409
426.864	0.002543	0.001647
427.239	-0.00856	-0.00926
427.614	-0.00739	-0.00852
427.989	0.002473	0.002171
428.364	3.49e-05	-0.00044
428.739	-0.00287	-0.00294
429.113	0.001145	0.000552
429.488	0.009849	0.009934
429.863	0.006012	0.006118
430.238	0.004693	0.004941
430.612	0.000117	-0.00022
430.987	-0.00158	-0.0021
431.361	-0.00139	-0.00154
431.736	6.97e-05	-1.1e-05
432.11	-0.00215	-0.00239
432.484	-0.00727	-0.0078
432.859	-0.00291	-0.00414
433.233	-0.00757	-0.00815
433.607	0.002988	0.002517
433.981	0.003416	0.003207
434.356	-0.00648	-0.00663
434.73	-0.00032	-0.00031
435.104	-0.00131	-0.00219
435.478	-0.00665	-0.00747
435.852	-0.00557	-0.00561
436.225	-0.00761	-0.00819
436.599	0.001821	0.001761
436.973	-0.00556	-0.00558
437.347	-0.00704	-0.00779
437.721	0.002079	0.003324
438.094	0.002948	0.003422
438.468	-0.00135	-0.00116
438.841	-0.00256	-0.00182
439.215	0.004109	0.003624
439.588	-0.00215	-0.00205
439.962	-0.00506	-0.00418
440.335	-0.00044	-7.4e-05
440.708	-0.00098	-0.00112
441.082	0.003589	0.003483
441.455	0.002966	0.002613
441.828	0.006091	0.006367
442.201	-0.00586	-0.0061
442.574	-0.00728	-0.00734
442.947	0.001878	0.002501
443.32	0.003546	0.003167
443.693	0.002128	0.001802
444.066	-0.00925	-0.00913
444.439	-0.00348	-0.00354
444.812	0.003142	0.003343
445.184	-0.00113	-0.00145
445.557	-0.00015	-0.00018
445.93	-0.00528	-0.00509
446.302	-0.00123	-0.00162
446.675	0.004038	0.004159
447.048	0.015897	0.015816
447.42	-0.00769	-0.00804
447.792	0.000558	0.000944
448.165	-0.00169	-7.6e-05
448.537	2.91e-06	0.000308
448.909	-0.00286	-0.00203
449.282	0.000823	0.000787
449.654	-0.00358	-0.00369
450.026	-0.00858	-0.00896
450.398	0.000802	0.000262
450.77	-0.00441	-0.00456
451.142	0.002568	0.003019
451.514	-0.01113	-0.01118
451.886	0.000539	0.00052
452.258	-0.00447	-0.00426
452.629	-0.00333	-0.0034
453.001	-0.00444	-0.00456
453.373	-0.00418	-0.00368
453.744	-0.00068	-0.00031
454.116	-0.00676	-0.00638
454.488	-0.00169	-0.00129
454.859	-0.01029	-0.01035
455.231	-0.00922	-0.00928
455.602	-0.00258	-0.00198
455.973	-0.00374	-0.00376
456.345	-0.00542	-0.00565
456.716	0.007744	0.007723
457.087	0.005535	0.005807
457.458	-0.00697	-0.00723
457.829	-0.0023	-0.00145
458.201	0.012144	0.012159
458.572	-0.0012	-0.00041
458.943	0.006704	0.006987
459.314	-0.00899	-0.00897
459.684	-0.00458	-0.00529
460.055	-0.00903	-0.00873
460.426	-0.0082	-0.00828
460.797	-0.00351	-0.00313
461.167	0.002346	0.00336
461.538	-0.012	-0.01191
461.909	-0.00259	-0.00259
462.279	-0.00316	-0.00224
462.65	0.005478	0.005779
463.02	-0.00655	-0.00611
463.391	0.006013	0.006073
463.761	-0.00104	-0.0013
464.131	0.005504	0.005986
464.502	0.001336	0.001738
464.872	-0.00507	-0.00505
465.242	-0.00277	-0.00272
465.612	-0.00536	-0.00548
465.982	-0.00288	-0.00255
466.352	0.000124	0.000965
466.722	0.00116	0.001523
467.092	0.000734	0.001258
467.462	0.002922	0.003763
467.832	0.001198	0.002114
468.202	0.00875	0.009093
468.571	0.007014	0.007894
468.941	-0.00031	7.76e-05
469.311	-0.0032	-0.00281
469.68	0.004923	0.006064
470.05	-0.00176	-0.00126
470.419	-0.00372	-0.00355
470.789	0.000762	0.001732
471.158	-0.00484	-0.00503
471.527	0.004095	0.004603
471.897	0.006652	0.007537
472.266	-0.00258	-0.00208
472.635	-0.00025	0.00025
473.004	-0.00975	-0.00909
473.373	-0.00388	-0.00322
473.742	0.000648	0.000545
474.111	-0.00876	-0.00894
474.48	-0.00532	-0.00512
474.849	-0.00607	-0.00472
475.218	-0.00565	-0.00475
475.587	-0.00267	-0.00154
475.956	-0.0084	-0.00848
476.325	-8.5e-05	0.000274
476.693	0.003892	0.004068
477.062	-0.00801	-0.00789
477.43	0.008257	0.008632
477.799	0.007473	0.007533
478.167	-0.01021	-0.01012
478.536	-0.00223	-0.00152
478.904	0.00898	0.010049
479.273	-0.00518	-0.00501
479.641	0.00112	0.001836
480.009	-0.00553	-0.00502
480.377	0.003422	0.003661
480.745	-0.00918	-0.00831
481.114	0.001566	0.001557
481.482	-0.00271	-0.00278
481.85	-0.00317	-0.00289
482.218	-0.00073	-0.00018
482.585	-0.00314	-0.00257
482.953	0.009459	0.009808
483.321	0.003391	0.003226
483.689	-0.00035	-0.00036
484.057	-0.00787	-0.00824
484.424	-0.00318	-0.00246
484.792	0.004214	0.004451
485.159	0.000785	0.001072
485.527	0.004474	0.00369
485.894	0.000425	0.000886
486.262	-0.00184	-0.00182
486.629	-0.00134	-0.00151
486.996	0.007378	0.007558
487.364	0.001327	0.000651
487.731	0.002741	0.001874
488.098	0.008875	0.008578
488.465	0.005637	0.00555
488.832	0.011263	0.011242
489.199	0.001608	0.001082
489.566	0.002983	0.002191
489.933	0.006964	0.00686
490.3	0.005753	0.004561
490.667	0.004995	0.004013
491.034	0.011939	0.011327
491.401	0.006354	0.00506
491.767	0.010925	0.009488
492.134	0.010135	0.009763
492.5	0.014872	0.014726
492.867	0.009506	0.008724
493.234	0.010043	0.008371
493.6	0.007213	0.005572
493.966	0.01315	0.010997
494.333	0.018311	0.017473
494.699	0.01912	0.01697
495.065	0.028706	0.02701
495.431	0.033711	0.031647
495.798	0.037867	0.033892
496.164	0.060275	0.05329
496.53	0.090756	0.078656
496.896	0.138946	0.122548
497.262	0.187318	0.1663
497.628	0.212841	0.18512
497.994	0.287459	0.253029
498.359	0.349814	0.307818
498.725	0.383303	0.332777
499.091	0.45505	0.396068
499.457	0.505708	0.436283
499.822	0.573801	0.495658
500.188	0.617669	0.530102
500.553	0.674041	0.577777
500.919	0.799815	0.695677
501.284	0.845512	0.728688
501.65	0.874627	0.747685
502.015	0.956322	0.820344
502.38	1.0206	0.875989
502.745	1.02687	0.871454
503.111	1.08359	0.922291
503.476	1.17663	1.00427
503.841	1.1994	1.02067
504.206	1.23124	1.04875
504.571	1.20535	1.01729
504.936	1.26164	1.06918
505.301	1.28686	1.09239
505.665	1.26742	1.06912
506.03	1.31378	1.11093
506.395	1.31479	1.10689
506.76	1.33814	1.12823
507.124	1.34815	1.14112
507.489	1.3651	1.1559
507.854	1.35457	1.14254
508.218	1.36386	1.15109
508.582	1.35133	1.13886
508.947	1.34951	1.13386
509.311	1.34986	1.13475
509.676	1.38178	1.17103
510.04	1.35065	1.1375
510.404	1.35591	1.14467
510.768	1.33789	1.12523
511.132	1.30526	1.09309
511.496	1.31105	1.10095
511.86	1.31007	1.1011
512.224	1.29064	1.08023
512.588	1.28988	1.0851
512.952	1.27475	1.06911
513.316	1.29553	1.09349
513.68	1.25998	1.0604
514.043	1.22252	1.02441
514.407	1.23046	1.03562
514.771	1.20922	1.01605
515.134	1.18978	1.00141
515.498	1.18854	1.00359
515.861	1.15639	0.973299
516.225	1.13436	0.954089
516.588	1.12085	0.94265
516.951	1.10892	0.932244
517.315	1.08742	0.916325
517.678	1.05279	0.883759
518.041	1.06652	0.900725
518.404	1.025	0.862371
518.767	1.00881	0.846648
519.13	0.996799	0.839055
519.493	0.986615	0.830202
519.856	0.97216	0.819167
520.219	0.962772	0.813481
520.582	0.933919	0.786847
520.945	0.909954	0.76696
521.307	0.909238	0.767181
521.67	0.893108	0.753838
522.033	0.86133	0.724462
522.395	0.861315	0.727867
522.758	0.849519	0.717796
523.12	0.826913	0.696587
523.483	0.808311	0.6812
523.845	0.795262	0.670152
524.208	0.7781	0.655465
524.57	0.7699	0.649102
524.932	0.759262	0.640699
525.294	0.756011	0.638896
525.656	0.746243	0.631706
526.019	0.73802	0.626186
526.381	0.728119	0.617773
526.743	0.715625	0.605225
527.105	0.715202	0.608565
527.466	0.698663	0.591978
527.828	0.691451	0.586482
528.19	0.689992	0.58692
528.552	0.673019	0.57154
528.914	0.665637	0.562931
529.275	0.666275	0.567642
529.637	0.653799	0.555021
529.998	0.647373	0.550237
530.36	0.641539	0.545459
530.721	0.634894	0.53787
531.083	0.635083	0.541967
531.444	0.624217	0.530382
531.805	0.61671	0.524012
532.167	0.6143	0.523356
532.528	0.612466	0.522293
532.889	0.600127	0.510041
533.25	0.594512	0.506164
533.611	0.598162	0.511227
533.972	0.594127	0.507346
534.333	0.581394	0.493763
534.694	0.582964	0.49897
535.055	0.57714	0.493182
535.416	0.573276	0.488212
535.777	0.57448	0.490286
536.137	0.570275	0.485705
536.498	0.563411	0.481691
536.859	0.564827	0.484918
537.219	0.558968	0.477702
537.58	0.568057	0.487239
537.94	0.557876	0.478782
538.301	0.569258	0.489402
538.661	0.561265	0.481187
539.021	0.555464	0.477717
539.382	0.553723	0.475591
539.742	0.557061	0.477526
540.102	0.547983	0.470893
540.462	0.535457	0.45864
540.822	0.539013	0.463324
541.182	0.537105	0.462287
541.542	0.518257	0.445124
541.902	0.528195	0.456688
542.262	0.486377	0.418551
542.622	0.476637	0.412059
542.982	0.463249	0.399191
543.341	0.419646	0.359532
543.701	0.421618	0.365996
544.061	0.395346	0.343089
544.42	0.358413	0.309255
544.78	0.338367	0.293762
545.139	0.310863	0.269717
545.499	0.277414	0.239527
545.858	0.250877	0.217598
546.217	0.219249	0.190457
546.577	0.18921	0.16391
546.936	0.170044	0.148685
547.295	0.145867	0.126913
547.654	0.120813	0.104639
548.013	0.09506	0.082309
548.372	0.081087	0.070616
548.731	0.055078	0.047255
549.09	0.037262	0.031723
549.449	0.025502	0.021845
549.808	0.01861	0.016395
550.167	0.01411	0.012327
550.525	0.007588	0.007613
550.884	0.006938	0.006973
551.243	0.011769	0.011683
551.601	0.008237	0.008131
551.96	-0.00044	-0.00046
552.318	0.006224	0.006262
552.677	0.00743	0.007977
553.035	-0.00297	-0.00275
553.394	0.004302	0.005121
553.752	-0.00463	-0.00454
554.11	-0.00216	-0.00261
554.468	-0.0012	-0.00116
554.826	0.005926	0.007244
555.184	0.006916	0.006816
555.543	0.011195	0.011788
555.901	-0.00649	-0.00642
556.258	-0.00542	-0.0054
556.616	0.000235	0.000537
556.974	-0.002	-0.00209
557.332	-0.00285	-0.00305
557.69	-0.00445	-0.00426
558.047	-0.00462	-0.00402
558.405	0.005455	0.005371
558.763	-0.00551	-0.00571
559.12	-0.00674	-0.00579
559.478	0.001993	0.00208
559.835	0.001488	0.001771
560.193	-0.00533	-0.00546
560.55	0.004222	0.004789
560.907	0.000875	0.001001
561.264	-0.00015	9.63e-05
561.622	0.005048	0.005682
561.979	-0.00054	-0.00021
562.336	0.008444	0.009204
562.693	-0.00284	-0.00338
563.05	0.009248	0.009498
563.407	0.004279	0.004252
563.764	-0.00332	-0.00305
564.121	0.006109	0.006371
564.477	-0.01083	-0.01073
564.834	0.006608	0.007058
565.191	-0.00042	0.000134
565.547	-0.00026	-0.00067
565.904	0.004245	0.004622
566.261	-0.00043	-0.0004
566.617	0.008406	0.009285
566.973	0.000879	0.001435
567.33	0.00226	0.002441
567.686	0.001791	0.003389
568.043	0.001606	0.001875
568.399	0.003681	0.004246
568.755	0.005503	0.005735
569.111	0.006844	0.006684
569.467	0.014377	0.014446
569.823	0.027571	0.027709
570.179	0.046449	0.046868
570.535	0.077915	0.078862
570.891	0.093308	0.092956
571.247	0.127486	0.12669
571.603	0.156785	0.155744
571.958	0.207052	0.206389
572.314	0.244624	0.24333
572.67	0.279632	0.276568
573.025	0.324214	0.322112
573.381	0.376254	0.374012
573.736	0.4208	0.418687
574.092	0.488051	0.484542
574.447	0.527432	0.52413
574.803	0.572645	0.569481
575.158	0.614582	0.610408
575.513	0.670059	0.667433
575.868	0.713001	0.709143
576.223	0.749221	0.746201
576.579	0.807079	0.802328
576.934	0.83836	0.833818
577.289	0.870428	0.86531
577.643	0.896434	0.892353
577.998	0.923098	0.921382
578.353	0.958052	0.956568
578.708	0.949899	0.946263
579.063	0.972176	0.969828
579.417	0.965166	0.96214
579.772	0.974251	0.971177
580.127	0.980801	0.978877
580.481	0.97852	0.975934
580.836	0.977149	0.975569
581.19	0.994646	0.994926
581.544	0.999096	0.998353
581.899	0.996539	0.997428
582.253	0.992176	0.992217
582.607	1	1
582.962	0.996684	0.996015
583.316	0.984008	0.985701
583.67	0.98675	0.98848
584.024	0.988348	0.991303
584.378	0.990999	0.991616
584.732	0.986825	0.988579
585.086	0.985722	0.989111
585.439	0.980386	0.981878
585.793	0.968717	0.970765
586.147	0.972593	0.97615
586.501	0.961387	0.964801
586.854	0.973528	0.977237
587.208	0.963656	0.969122
587.561	0.959653	0.963486
587.915	0.953868	0.957718
588.268	0.947054	0.952212
588.622	0.944546	0.94852
588.975	0.94723	0.952001
589.328	0.939082	0.94358
589.681	0.934077	0.939421
590.035	0.919657	0.925982
590.388	0.924303	0.929409
590.741	0.923518	0.927469
591.094	0.920131	0.926171
591.447	0.903684	0.910352
591.8	0.903475	0.909884
592.153	0.89853	0.904647
592.505	0.891965	0.89705
592.858	0.888964	0.895133
593.211	0.883786	0.890293
593.564	0.880226	0.887386
593.916	0.869705	0.875813
594.269	0.867709	0.874313
594.621	0.861589	0.869597
594.974	0.848676	0.854525
595.326	0.853372	0.860834
595.679	0.849388	0.855468
596.031	0.845381	0.853538
596.383	0.839338	0.847203
596.735	0.826861	0.834024
597.088	0.829211	0.83471
597.44	0.824286	0.830992
597.792	0.816028	0.823853
598.144	0.814029	0.822311
598.496	0.80402	0.811352
598.848	0.808951	0.816019
599.199	0.798431	0.806191
599.551	0.787681	0.795488
599.903	0.783347	0.789404
600.255	0.776388	0.785202
600.606	0.78123	0.78807
600.958	0.771298	0.779601
601.31	0.759443	0.766141
601.661	0.761467	0.768441
602.013	0.751595	0.759601
602.364	0.748311	0.755679
602.715	0.742589	0.75012
603.067	0.734155	0.742811
603.418	0.72865	0.736334
603.769	0.723106	0.729944
604.12	0.711627	0.718659
604.471	0.711865	0.719077
604.822	0.696471	0.703447
605.173	0.705105	0.711573
605.524	0.687772	0.695079
605.875	0.695326	0.703096
606.226	0.685323	0.691472
606.577	0.680103	0.687611
606.928	0.669129	0.676604
607.278	0.662445	0.671141
607.629	0.659836	0.668588
607.979	0.653981	0.662356
608.33	0.651051	0.659866
608.681	0.648385	0.655265
609.031	0.634694	0.643052
609.381	0.6255	0.633767
609.732	0.615928	0.623081
610.082	0.619746	0.6271
610.432	0.613684	0.620291
610.782	0.607114	0.6146
611.133	0.602613	0.610371
611.483	0.589888	0.597273
611.833	0.587824	0.595217
612.183	0.585093	0.593717
612.533	0.572513	0.579397
612.882	0.574382	0.581682
613.232	0.563556	0.57058
613.582	0.571521	0.578437
613.932	0.561101	0.568312
614.281	0.546302	0.552601
614.631	0.550449	0.558279
614.981	0.547923	0.554875
615.33	0.534435	0.541468
615.68	0.538425	0.546023
616.029	0.523991	0.531888
616.378	0.516189	0.523599
616.728	0.519486	0.526802
617.077	0.509901	0.518495
617.426	0.505638	0.512982
617.775	0.510839	0.518676
618.124	0.483969	0.489581
618.474	0.490982	0.498152
618.823	0.488446	0.497157
619.172	0.488049	0.496174
619.52	0.482917	0.489846
619.869	0.475516	0.482119
620.218	0.475375	0.481925
620.567	0.461411	0.468225
620.916	0.459842	0.466711
621.264	0.460644	0.467818
621.613	0.461773	0.469748
621.961	0.459556	0.467512
622.31	0.442122	0.449377
622.658	0.448753	0.455299
623.007	0.432954	0.440325
623.355	0.430014	0.437466
623.703	0.435271	0.441132
624.052	0.43172	0.438886
624.4	0.420939	0.427865
624.748	0.418513	0.424535
625.096	0.41209	0.417851
625.444	0.41809	0.424026
625.792	0.410305	0.416524
626.14	0.413852	0.420777
626.488	0.40382	0.410123
626.836	0.404801	0.41147
627.183	0.39279	0.398684
627.531	0.392116	0.398163
627.879	0.381489	0.386527
628.227	0.376976	0.382446
628.574	0.382628	0.388137
628.922	0.367613	0.372374
629.269	0.368276	0.373787
629.617	0.363871	0.37032
629.964	0.35875	0.363407
630.311	0.355009	0.359278
630.658	0.347648	0.353361
631.006	0.344857	0.349679
631.353	0.344579	0.349237
631.7	0.341164	0.345646
632.047	0.330583	0.336192
632.394	0.326127	0.331974
632.741	0.326953	0.332126
633.088	0.308646	0.313035
633.435	0.320073	0.324152
633.782	0.315519	0.320522
634.128	0.307286	0.31101
634.475	0.304133	0.309162
634.822	0.29672	0.301133
635.168	0.307253	0.31147
635.515	0.295201	0.299174
635.861	0.291897	0.295891
636.208	0.290713	0.29556
636.554	0.292282	0.296208
636.901	0.281194	0.285557
637.247	0.275586	0.279369
637.593	0.271155	0.275349
637.939	0.282369	0.286822
638.285	0.272457	0.275817
638.631	0.268592	0.272721
638.978	0.260163	0.264427
639.324	0.258197	0.261863
639.669	0.253037	0.25774
640.015	0.250214	0.255252
640.361	0.251217	0.254274
640.707	0.253617	0.25765
641.053	0.241492	0.245393
641.398	0.24074	0.244438
641.744	0.229524	0.233367
642.09	0.23514	0.238686
642.435	0.229871	0.232748
642.781	0.231449	0.235589
643.126	0.230802	0.235066
643.471	0.223856	0.226501
643.817	0.227972	0.231491
644.162	0.219026	0.222492
644.507	0.216219	0.218933
644.852	0.226549	0.229803
645.197	0.215034	0.21802
645.542	0.219269	0.222782
645.887	0.210124	0.21376
646.232	0.215743	0.219584
646.577	0.214793	0.218173
646.922	0.208614	0.211668
647.267	0.207043	0.210228
647.612	0.197056	0.199946
647.956	0.205651	0.2087
648.301	0.196865	0.199814
648.646	0.19115	0.193793
648.99	0.189962	0.192296
649.335	0.191911	0.194398
649.679	0.19248	0.195238
650.023	0.192167	0.195088
650.368	0.188398	0.190489
650.712	0.178936	0.181018
651.056	0.182281	0.184621
651.4	0.177379	0.180349
651.745	0.175987	0.179195
652.089	0.176522	0.178711
652.433	0.183167	0.186242
652.777	0.177784	0.179735
653.121	0.172843	0.17497
653.464	0.177009	0.179588
653.808	0.168603	0.171369
654.152	0.161291	0.164019
654.496	0.164902	0.166911
654.839	0.166138	0.168449
655.183	0.161454	0.163669
655.527	0.15573	0.158738
655.87	0.157327	0.15916
656.213	0.161896	0.163579
656.557	0.156749	0.158681
656.9	0.16798	0.17099
657.244	0.155036	0.158301
657.587	0.147979	0.150875
657.93	0.147551	0.149475
658.273	0.140769	0.143724
658.616	0.145435	0.147328
658.959	0.138341	0.140031
659.302	0.139568	0.142257
659.645	0.144443	0.147067
659.988	0.139539	0.141053
660.331	0.133814	0.135921
660.674	0.130171	0.131937
661.016	0.132326	0.134598
661.359	0.123914	0.125963
661.702	0.125447	0.126648
662.044	0.121384	0.123637
662.387	0.133922	0.136274
662.729	0.1216	0.123468
663.072	0.128814	0.13015
663.414	0.120809	0.122485
663.756	0.11742	0.119857
664.099	0.120943	0.122998
664.441	0.114023	0.115619
664.783	0.121116	0.122991
665.125	0.11426	0.116619
665.467	0.115949	0.11787
665.809	0.109739	0.111407
666.151	0.118551	0.119944
666.493	0.105327	0.109753
666.835	0.11973	0.122232
667.176	0.106733	0.107879
667.518	0.108651	0.110295
667.86	0.1114	0.113131
668.202	0.107539	0.109225
668.543	0.114839	0.116441
668.885	0.100993	0.102199
669.226	0.096996	0.098718
669.568	0.106261	0.107949
669.909	0.101296	0.103406
670.25	0.103882	0.106126
670.591	0.098089	0.099321
670.933	0.106995	0.108752
671.274	0.099368	0.100256
671.615	0.101654	0.103362
671.956	0.09841	0.099991
672.297	0.094249	0.096306
672.638	0.102862	0.104316
672.979	0.095457	0.096436
673.32	0.08443	0.085471
673.661	0.094491	0.095773
674.001	0.08389	0.085684
674.342	0.089556	0.091263
674.683	0.091292	0.092193
675.023	0.08332	0.084459
675.364	0.089714	0.090743
675.704	0.094892	0.096386
676.045	0.088029	0.089865
676.385	0.083094	0.084281
676.725	0.089135	0.090348
677.066	0.082877	0.084224
677.406	0.077082	0.078506
677.746	0.082556	0.084085
678.086	0.082565	0.082756
678.426	0.077293	0.07886
678.766	0.084738	0.085819
679.106	0.08151	0.082847
679.446	0.072902	0.073906
679.786	0.082519	0.08363
680.126	0.079446	0.080832
680.465	0.082815	0.083835
680.805	0.080067	0.080952
681.145	0.091165	0.092443
681.484	0.082904	0.085017
681.824	0.066751	0.067467
682.163	0.075904	0.077319
682.503	0.080876	0.083014
682.842	0.070132	0.072155
683.182	0.075674	0.076747
683.521	0.073264	0.074492
683.86	0.073853	0.075542
684.199	0.069461	0.069919
684.538	0.073677	0.074545
684.877	0.067238	0.067987
685.216	0.073361	0.074492
685.555	0.068064	0.069595
685.894	0.067386	0.068518
686.233	0.070896	0.071939
686.572	0.064602	0.066207
686.911	0.05168	0.052488
687.249	0.058318	0.058515
687.588	0.061843	0.063337
687.927	0.064653	0.065262
688.265	0.061254	0.061992
688.604	0.063385	0.06431
688.942	0.054075	0.055151
689.281	0.061771	0.06229
689.619	0.064033	0.065526
689.957	0.052245	0.053074
690.295	0.06388	0.064762
690.634	0.049144	0.049662
690.972	0.062655	0.063277
691.31	0.070146	0.070943
691.648	0.063733	0.06454
691.986	0.05492	0.055763
692.324	0.059806	0.060592
692.662	0.049131	0.04913
692.999	0.061825	0.062755
693.337	0.061259	0.06216
693.675	0.059083	0.059127
694.012	0.051284	0.051751
694.35	0.060501	0.061754
694.688	0.055213	0.055575
695.025	0.060291	0.061663
695.362	0.053988	0.054309
695.7	0.057217	0.058026
696.037	0.062451	0.063252
696.374	0.052942	0.053525
696.712	0.051941	0.052532
697.049	0.054305	0.054754
697.386	0.048558	0.049029
697.723	0.050415	0.050917
698.06	0.053761	0.054551
698.397	0.044953	0.046187
698.734	0.045495	0.046368
699.071	0.041375	0.042405
699.408	0.051039	0.05144
699.744	0.042888	0.043692
700.081	0.055468	0.056484
700.418	0.046714	0.04771
700.754	0.041223	0.041811
701.091	0.045086	0.045436
701.427	0.040655	0.041119
701.764	0.047031	0.047856
702.1	0.046348	0.047187
702.436	0.053759	0.054464
702.773	0.045387	0.045379
703.109	0.046624	0.045797
703.445	0.047301	0.048518
703.781	0.038686	0.039039
704.117	0.040974	0.041136
704.453	0.044666	0.045858
704.789	0.04959	0.04994
705.125	0.042207	0.042672
705.461	0.034277	0.034875
705.797	0.035255	0.035512
706.133	0.043038	0.043441
706.468	0.037349	0.037334
706.804	0.032681	0.033378
707.14	0.036913	0.037264
707.475	0.025835	0.026375
707.811	0.030788	0.031171
708.146	0.029163	0.029445
708.481	0.029754	0.029499
708.817	0.019595	0.019088
709.152	0.005683	0.005945
709.487	0.018586	0.018012
709.822	0.018782	0.018378
710.157	0.023643	0.023516
710.493	0.013589	0.013474
710.828	0.009654	0.010107
711.162	0.007915	0.00794
711.497	0.010259	0.010262
711.832	0.00791	0.008568
712.167	0.00458	0.004366
712.502	0.013655	0.013888
712.836	0.001578	0.0011
713.171	-0.00377	-0.00437
713.506	0.006419	0.006115
713.84	-0.00344	-0.00371
714.175	-0.00065	-0.00113
714.509	-0.00471	-0.00507
714.843	-0.00296	-0.00372
715.178	-0.00357	-0.00399
715.512	-0.00169	-0.00222
715.846	0.00496	0.004586
716.18	0.00718	0.007438
716.514	0.001872	0.0019
716.849	0.001206	0.001576
717.183	-0.00123	-0.00168
717.516	-0.00271	-0.00299
717.85	-0.00019	-0.00011
718.184	-0.00628	-0.00636
718.518	-0.021	-0.02155
718.852	-0.0084	-0.00768
719.185	-0.0016	-0.00186
719.519	-0.00545	-0.00561
719.853	-0.00263	-0.00224
720.186	-0.00372	-0.00451
720.52	-0.0059	-0.00638
720.853	-0.00419	-0.00426
721.186	-0.01335	-0.01411
721.52	-0.00314	-0.00355
721.853	0.00771	0.007662
722.186	0.001166	0.000977
722.519	-0.00955	-0.00986
722.852	0.000368	0.000213
723.185	-0.00381	-0.00372
723.518	-0.0013	-0.00186
723.851	-0.00145	-0.00136
724.184	-0.00622	-0.00646
724.517	-0.00698	-0.00718
724.85	0.002218	0.002129
725.182	-0.00277	-0.00308
725.515	0.001524	0.001349
725.848	-0.00783	-0.00818
726.18	0.001	0.001357
726.513	0.004408	0.004546
726.845	-0.01237	-0.01277
727.178	0.000829	0.001308
727.51	0.002836	0.002294
727.842	0.0011	0.001198
728.175	-0.00515	-0.00516
728.507	-0.00735	-0.00814
728.839	-0.00211	-0.00136
729.171	0.004722	0.0046
729.503	-0.00958	-0.01026
729.835	-0.0011	-0.00142
730.167	-0.00386	-0.00372
730.499	0.000768	0.000241
730.831	0.009572	0.010031
731.162	-0.00347	-0.00394
731.494	-0.00317	-0.00327
731.826	-0.00495	-0.00542
732.157	0.004586	0.004553
732.489	0.00244	0.003179
732.82	-0.01142	-0.01197
733.152	-0.00224	-0.00219
733.483	-0.01205	-0.01236
733.814	0.003894	0.003991
734.146	0.000477	0.000286
734.477	0.003125	0.002946
734.808	-0.00084	-0.00119
735.139	0.001033	0.000804
735.47	0.003983	0.003982
735.801	-0.00502	-0.00531
736.132	-0.01066	-0.01114
736.463	-0.0046	-0.0052
736.794	-0.00304	-0.00322
737.125	-0.0039	-0.00443
737.455	-0.00992	-0.01034
737.786	0.004514	0.004612
738.117	-0.00312	-0.00298
738.447	-0.00656	-0.00663
738.778	0.006518	0.00598
739.108	-4.1e-05	-0.00048
739.439	0.002304	0.002049
739.769	-0.00021	-0.00039
740.099	0.001493	0.001522
740.43	0.002322	0.002548
740.76	-0.00076	-0.00135
741.09	-0.00506	-0.00492
741.42	0.002447	0.002296
741.75	0.003722	0.003458
742.08	-0.00278	-0.00312
742.41	-0.00159	-0.0012
742.74	-0.00672	-0.00629
743.07	-0.00595	-0.00643
743.4	-0.00895	-0.00935
743.729	-0.0102	-0.00982
744.059	0.005574	0.005433
744.389	0.000547	0.000531
744.718	0.010278	0.010085
745.048	0.002657	0.002882
745.377	-0.00761	-0.00835
745.707	0.002152	0.001936
746.036	-0.00259	-0.00308
746.365	-0.00611	-0.00638
746.694	-0.00053	-0.0013
747.024	-5.2e-05	-4.2e-05
747.353	-0.00491	-0.00512
747.682	-0.00712	-0.00751
748.011	0.001392	0.00135
748.34	0.011462	0.011685
748.669	-0.00704	-0.00736
748.998	0.002497	0.002763
749.326	0.000243	0.000683
749.655	-0.00073	-0.00076
749.984	-0.00426	-0.00425
750.312	-0.00313	-0.00319
750.641	-0.00613	-0.00646
750.97	-0.00333	-0.00349
751.298	-0.00205	-0.00274
751.626	-0.00164	-0.00202
751.955	-0.00648	-0.0069
752.283	0.005834	0.006555
752.611	0.001588	0.001311
752.94	-0.01095	-0.01092
753.268	-0.00053	-0.0008
753.596	-0.00526	-0.00556
753.924	-0.00799	-0.009
754.252	0.002769	0.002812
754.58	-0.00432	-0.00467
754.908	0.005494	0.005286
755.236	0.004428	0.004496
755.563	-0.00391	-0.00392
755.891	-0.01139	-0.01172
756.219	0.008504	0.008733
756.546	0.001138	0.001091
756.874	0.004406	0.004324
757.201	0.002632	0.002185
757.529	-0.00567	-0.00526
757.856	0.000475	0.000861
758.184	0.005542	0.005614
758.511	-0.00101	-0.00156
758.838	-0.00228	-0.00274
759.165	-0.00139	-0.0016
759.492	0.001117	0.000516
759.82	-0.00647	-0.00721
760.147	-0.0026	-0.00275
760.474	-0.01531	-0.01568
760.8	0.000565	0.000232
761.127	-0.00248	-0.0023
761.454	0.001708	0.001498
761.781	-0.0031	-0.00306
762.108	0.001713	0.001664
762.434	0.005823	0.005777
762.761	0.000311	8.16e-05
763.087	0.014373	0.014712
763.414	0.0077	0.008061
763.74	1.02e-05	-0.0006
764.067	0.000641	0.000639
764.393	0.001113	0.000804
764.719	0.000681	0.000837
765.045	0.003386	0.00338
765.372	0.002233	0.002343
765.698	0.006792	0.006974
766.024	0.004678	0.004223
766.35	0.004223	0.004872
766.676	0.004851	0.005037
767.002	0.008684	0.008994
767.327	0.001186	0.000193
767.653	0.006981	0.006549
767.979	-0.00076	-0.00076
768.305	0.001592	0.001031
768.63	-0.00417	-0.00446
768.956	-0.00229	-0.00262
769.281	-0.00704	-0.00696
769.607	-0.00321	-0.00356
769.932	-0.00026	-8.5e-05
770.257	0.001693	0.001219
770.583	-0.00028	-0.00025
770.908	0.010642	0.010521
771.233	-0.00504	-0.00556
771.558	0.003522	0.00345
771.883	0.003924	0.003716
772.208	0.004957	0.004455
772.533	-0.00076	-0.00073
772.858	0.002865	0.002506
773.183	0.002457	0.00214
773.508	-0.00513	-0.00555
773.833	-0.00089	-0.00154
774.157	0.005495	0.004668
774.482	-0.00436	-0.00455
774.806	-0.00052	-0.00088
775.131	0.001845	0.001159
775.455	0.005673	0.005979
775.78	0.005757	0.005456
776.104	-0.00248	-0.00334
776.429	-0.00438	-0.00476
776.753	0.000136	-0.00043
777.077	0.00295	0.003011
777.401	-0.00141	-0.00153
777.725	-0.01234	-0.01192
778.049	0.003389	0.003188
778.373	-0.00147	-0.00211
778.697	0.00853	0.009004
779.021	0.00356	0.003252
779.345	-0.00087	-0.00076
779.669	0.001086	0.001091
779.992	0.00723	0.007854
780.316	-0.00166	-0.00105
780.64	0.002481	0.002619
780.963	0.008758	0.008456
781.287	-0.00191	-0.00189
781.61	-0.0008	-0.00081
781.933	-0.00184	-0.0017
782.257	-0.00487	-0.00569
782.58	-0.00693	-0.00718
782.903	-0.0051	-0.00547
783.226	0.004846	0.004534
783.549	0.00244	0.002143
783.873	-0.00024	0.000717
784.196	0.009411	0.00944
784.518	0.001924	0.001748
784.841	-0.00012	-0.00061
785.164	-0.00955	-0.00985
785.487	0.003942	0.004102
785.81	0.004325	0.003882
786.132	-0.01363	-0.01366
786.455	0.000959	0.000468
786.778	-0.00535	-0.00602
787.1	-0.01157	-0.01229
787.422	0.002741	0.002771
787.745	-0.00173	-0.0021
788.067	-0.00354	-0.00404
788.389	-0.00036	-0.00093
788.712	0.001042	0.001176
789.034	-0.00752	-0.00791
789.356	-0.00421	-0.00471
789.678	-0.00868	-0.00916
790	0.010637	0.010891
790.322	-0.00741	-0.00803
790.644	-0.00795	-0.00889
790.966	0.006179	0.005681
791.288	0.008558	0.009354
791.609	0.005943	0.005431
791.931	-0.0034	-0.0035
792.253	-0.001	-0.00127
792.574	-0.0139	-0.01439
792.896	0.000218	-0.00026
793.217	-0.00232	-0.00253
793.539	-0.00047	-0.00093
793.86	-0.00051	-0.00086
794.181	-0.0053	-0.00575
794.503	-0.00547	-0.00539
794.824	-0.00185	-0.00221
795.145	0.006224	0.006029
795.466	0.00057	0.000151
795.787	-0.00664	-0.00725
796.108	-0.00227	-0.00242
796.429	-0.00345	-0.00436
796.75	0.004566	0.004315
797.07	-0.00305	-0.00308
797.391	-0.0041	-0.00436
797.712	-0.00509	-0.00559
798.033	-0.01115	-0.01208
798.353	-0.00473	-0.00513
798.674	-0.00811	-0.00814
798.994	-0.00409	-0.00457
799.315	-0.00996	-0.0102
799.635	-0.00218	-0.002
799.955	0.00133	0.000877
800.276	0.00181	0.001979
800.596	-0.00279	-0.00252
800.916	-0.00526	-0.00569
801.236	0.002271	0.002205
801.556	-0.00584	-0.00634
801.876	-0.0101	-0.01067
802.196	-0.00665	-0.00687
802.516	-0.00282	-0.00329
802.836	-0.0036	-0.00423
803.155	0.00306	0.002581
803.475	-0.01135	-0.01174
803.795	-0.0013	-0.0019
804.114	0.003256	0.002237
804.434	-0.00879	-0.01006
804.753	-0.00051	-0.00172
805.073	-0.00556	-0.00578
805.392	0.00098	0.000852
805.711	-0.0051	-0.00541
806.031	0.004585	0.004565
806.35	-0.00821	-0.00927
806.669	0.0072	0.006763
806.988	-0.00019	-0.00024
807.307	-0.00825	-0.00741
807.626	-0.00082	-0.00105
807.945	-0.00116	-0.0009
808.264	-0.00248	-0.003
808.583	-0.00048	-0.00049
808.902	-0.00495	-0.00526
809.22	-0.00151	-0.00237
809.539	0.001385	0.002092
809.858	0.001987	0.002144
810.176	-0.00086	-0.00137
810.495	-0.00502	-0.00558
810.813	0.005778	0.005628
811.131	-0.00649	-0.00794
811.45	0.0012	0.001327
811.768	-0.00256	-0.00314
812.086	-0.00034	-0.00042
812.404	0.003349	0.003207
812.722	0.001768	0.001922
813.041	-0.00328	-0.00352
813.359	-0.00109	-0.00119
813.676	0.001812	0.001643
813.994	0.006837	0.006554
814.312	-0.00482	-0.00515
814.63	0.000746	0.000245
814.948	0.009941	0.009645
815.265	-0.00027	-0.00037
815.583	0.008899	0.008642
815.9	0.004747	0.004349
816.218	4.43e-05	-0.00042
816.535	-0.00244	-0.00268
816.853	-0.00499	-0.00558
817.17	-0.00207	-0.00231
817.487	0.003151	0.002858
817.805	0.00401	0.003488
818.122	-0.00231	-0.00257
818.439	0.001649	0.001082
818.756	-0.00581	-0.00668
819.073	-0.003	-0.00365
819.39	-0.00094	-0.00053
819.707	-0.00539	-0.00579
820.024	0.004138	0.003864
820.34	-0.00291	-0.00306
820.657	0.007396	0.007036
820.974	-0.01106	-0.01131
821.29	0.014677	0.014568
821.607	0.000248	-6.1e-05
821.923	0.001907	0.001285
822.24	-0.00528	-0.00627
822.556	-0.00327	-0.00344
822.873	0.005012	0.004706
823.189	-0.00216	-0.00246
823.505	0.004049	0.003931
823.821	-0.00503	-0.00522
824.137	-0.00459	-0.00469
824.453	-0.00791	-0.00919
824.769	0.004164	0.003573
825.085	0.003131	0.002868
825.401	0.00649	0.00626
825.717	-0.00188	-0.00267
826.033	-0.00277	-0.00318
826.349	0.001539	0.001365
826.664	0.000168	-3.3e-06
826.98	0.00272	0.001984
827.295	-0.00413	-0.00514
827.611	0.005537	0.005533
827.926	-0.00371	-0.00423
828.242	-0.00532	-0.00623
828.557	0.001659	0.001511
828.872	9.84e-05	-0.0003
829.188	0.003633	0.002882
829.503	-0.00026	-0.00091
829.818	-0.00098	-0.00183
830.133	0.00461	0.003297
830.448	-0.00112	-0.00132
830.763	-0.00553	-0.00595
831.078	-0.00356	-0.00357
831.392	-0.00157	-0.00206
831.707	-0.00075	-0.00134
832.022	-0.00545	-0.00621
832.337	0.001585	0.001175
832.651	0.005951	0.006121
832.966	0.005223	0.005175
833.28	0.001377	0.000964
833.595	-0.00252	-0.00259
833.909	0.001099	0.000551
834.223	-0.00148	-0.00143
834.538	-0.00545	-0.00539
834.852	0.002858	0.002658
835.166	0.003485	0.003397
835.48	-0.00696	-0.00698
835.794	-0.01065	-0.01092
836.108	-0.01008	-0.00982
836.422	-0.00501	-0.00546
836.736	0.000632	0.000431
837.05	-0.00277	-0.00271
837.364	0.003136	0.003621
837.677	-0.00211	-0.00224
837.991	-0.00323	-0.00348
838.305	0.006481	0.006454
838.618	0.001541	0.002054
838.932	0.001207	0.001325
839.245	0.001263	0.001668
839.558	0.000173	0.000892
839.872	0.001406	0.001033
840.185	0.001201	0.001017
840.498	0.000141	0.000344
840.811	-0.00392	-0.00434
841.124	0.001485	0.001208
841.438	0.001938	0.001982
841.751	0.001633	0.00149
842.063	-0.00092	-0.00071
842.376	0.002177	0.002021
842.689	0.002971	0.002826
843.002	-0.00406	-0.00437
843.315	0.000782	0.001044
843.627	0.000216	-1.8e-05
843.94	0.004374	0.004502
844.252	-0.00255	-0.00279
844.565	-0.00409	-0.00391
844.877	-0.00064	-0.00079
845.19	-0.00267	-0.00272
845.502	-0.00129	-0.00136
845.814	0.000786	0.000281
846.126	0.0129	0.013029
846.439	5.16e-05	3.95e-05
846.751	-0.00063	-0.00103
847.063	0.004367	0.004414
847.375	0.002322	0.002175
847.687	-0.00866	-0.00908
847.998	0.008505	0.008403
848.31	-0.00437	-0.00499
848.622	-0.00066	-0.00091
848.934	-0.00808	-0.00864
849.245	0.002307	0.002013
849.557	0.006798	0.007084
849.868	0.007795	0.007497
850.18	-0.00422	-0.00456
850.491	-0.00686	-0.00708
850.803	0.004025	0.003506
851.114	0.004001	0.003649
851.425	-0.00025	-2.8e-05
851.736	0.006359	0.006331
852.048	0.000611	0.000294
852.359	0.002577	0.002316
852.67	0.002534	0.002192
852.981	-0.00465	-0.0052
853.292	-0.005	-0.00529
853.602	-0.00854	-0.00915
853.913	0.006199	0.006234
854.224	-0.00375	-0.00489
854.535	0.001692	0.001304
854.845	0.00011	4.82e-05
855.156	-0.00115	-0.0012
855.466	0.000305	0.000253
855.777	-0.00288	-0.00321
856.087	-0.00495	-0.00486
856.398	-0.00366	-0.00377
856.708	-0.00671	-0.00691
857.018	0.00311	0.003436
857.328	0.000146	0.000357
857.638	0.01131	0.01084
857.948	0.00104	0.000796
858.258	-0.0005	-0.00032
858.568	0.006071	0.005613
858.878	-0.00735	-0.00758
859.188	0.00072	0.000585
859.498	0.000236	-4.3e-05
859.808	-0.00813	-0.00848
860.117	-0.00544	-0.00577
860.427	-0.00503	-0.0054
860.737	0.001911	0.001535
861.046	0.004583	0.004177
861.355	0.00075	0.000377
861.665	-0.00382	-0.00404
861.974	0.000629	0.000201
862.283	0.005967	0.006233
862.593	-0.00023	-0.00022
862.902	-0.00466	-0.00481
863.211	-0.00349	-0.0039
863.52	0.003401	0.003283
863.829	0.002193	0.0018
864.138	0.00639	0.006341
864.447	0.000952	0.00064
864.756	-0.00206	-0.00244
865.064	0.000462	-0.0002
865.373	-0.00091	-0.00139
865.682	0.00563	0.005406
865.99	0.005905	0.006048
866.299	-0.01058	-0.01096
866.607	-0.00225	-0.00193
866.916	-0.00361	-0.00384
867.224	-0.00299	-0.0035
867.532	-0.00034	-0.00069
867.841	-0.00244	-0.00278
868.149	0.001179	0.001629
868.457	0.002119	0.002261
868.765	-0.00298	-0.00344
869.073	-0.00738	-0.00753
869.381	-0.00372	-0.00427
869.689	-0.01317	-0.01396
869.997	0.010427	0.010716
870.305	-0.00516	-0.00504
870.613	-0.00444	-0.00441
870.92	-0.0043	-0.00425
871.228	0.000971	0.000449
871.535	-0.00333	-0.0038
871.843	0.00063	-1.1e-05
872.15	-0.00473	-0.00471
872.458	-0.00136	-0.00177
872.765	0.004175	0.003536
873.072	-0.00406	-0.00456
873.38	-0.0014	-0.00162
873.687	-0.01069	-0.01139
873.994	0.003781	0.003367
874.301	-0.00025	-0.00021
874.608	-0.00149	-0.00191
874.915	-0.00225	-0.00303
875.222	0.005458	0.005175
875.529	-0.00023	-0.00032
875.836	-0.0016	-0.00191
876.142	0.003306	0.003409
876.449	0.000586	0.000301
876.756	-0.00405	-0.00482
877.062	0.002347	0.002128
877.369	-0.00213	-0.00254
877.675	0.000864	0.000302
877.981	-0.00623	-0.00672
878.288	0.002476	0.002067
878.594	-0.00379	-0.00427
878.9	-0.00577	-0.00568
879.206	-0.00168	-0.00239
879.513	0.002346	0.001683
879.819	-0.01021	-0.01108
880.125	0.003415	0.002984
880.431	-0.00746	-0.00793
880.736	-0.0047	-0.00578
881.042	0.001345	0.000991
881.348	-0.0066	-0.00738
881.654	-0.00716	-0.00771
881.959	0.003473	0.002985
882.265	-0.01034	-0.01076
882.57	-0.00195	-0.00128
882.876	-0.0067	-0.00759
883.181	0.009632	0.009763
883.487	-0.00258	-0.00332
883.792	-0.00545	-0.00554
884.097	-0.0011	-0.00167
884.402	0.003622	0.003106
884.708	0.00023	-0.00037
885.013	-0.00259	-0.00274
885.318	-0.00546	-0.00609
885.623	-0.00106	-0.0017
885.928	-0.00126	-0.00104
886.232	-0.00605	-0.00645
886.537	0.001721	0.001108
886.842	0.001739	0.000876
887.147	-0.00403	-0.0042
887.451	-0.00239	-0.00193
887.756	0.006725	0.006733
888.06	0.002104	0.001853
888.365	-0.00174	-0.0021
888.669	-0.00734	-0.00746
888.974	0.004575	0.004075
889.278	0.007173	0.007402
889.582	0.001783	0.001603
889.886	-0.00066	-0.00085
890.19	-0.00723	-0.0082
890.494	0.000206	0.000532
890.798	-0.01193	-0.01198
891.102	-2.9e-05	-0.00031
891.406	-0.00013	-0.00088
891.71	0.00505	0.004669
892.014	-0.00335	-0.0037
892.317	-6.8e-05	0.000252
892.621	-0.01106	-0.01213
892.925	-0.00354	-0.00401
893.228	-0.00242	-0.00249
893.532	0.002338	0.001693
893.835	-0.00327	-0.00352
894.139	0.002003	0.001626
894.442	0.005797	0.005528
894.745	0.001199	0.001183
895.048	0.009373	0.009129
895.351	-7.5e-05	-0.0005
895.655	-0.00337	-0.00298
895.958	0.001399	0.000988
896.26	0.002777	0.002293
896.563	0.003863	0.003833
896.866	-0.00456	-0.00484
897.169	0.004735	0.004417
897.472	0.001683	0.001457
897.774	3.78e-05	-0.00036
898.077	0.003482	0.002961
898.38	-0.00608	-0.0066
898.682	0.003983	0.004047
898.985	0.004246	0.00449
899.287	-0.00173	-0.00243
899.589	-0.0031	-0.0034
899.892	-0.00487	-0.00527
900.194	0.001812	0.001721
900.496	-0.00621	-0.00639
900.798	0.008508	0.008373
901.1	-0.00376	-0.00347
901.402	-0.0038	-0.0035
901.704	-0.00547	-0.00571
902.006	-0.0005	-0.00028
902.308	-0.00925	-0.00978
902.61	0.000794	0.00057
902.911	-0.00061	-0.00118
903.213	-0.00477	-0.00499
903.514	-0.00196	-0.00202
903.816	0.008597	0.008448
904.117	-0.00376	-0.00431
904.419	0.004696	0.00454
904.72	-0.00416	-0.00399
905.022	-0.00557	-0.00591
905.323	-0.00303	-0.00315
905.624	0.001281	0.001459
905.925	-0.01145	-0.01128
906.226	-0.00376	-0.00449
906.527	-0.00404	-0.00522
906.828	0.003986	0.004128
907.129	-0.00082	-0.0014
907.43	0.000147	-0.00011
907.731	-0.00037	-0.00048
908.031	-0.00158	-0.00148
908.332	-0.00267	-0.00286
908.633	-0.00329	-0.00338
908.933	-0.00258	-0.00305
909.234	0.00019	-0.00014
909.534	-0.00401	-0.00424
909.835	-0.01498	-0.01549
910.135	-0.00072	-0.00124
910.435	0.000318	7.22e-05
910.735	-0.00425	-0.00451
911.036	-0.00417	-0.00443
911.336	0.001647	0.00159
911.636	-0.00016	0.00015
911.936	0.002631	0.00258
912.236	-0.00173	-0.00193
912.535	0.007805	0.007634
912.835	-0.00277	-0.00271
913.135	-0.00094	-0.00168
913.435	0.002376	0.002623
913.734	0.008128	0.008426
914.034	-0.00915	-0.01064
914.333	0.001926	0.001397
914.633	-0.0002	-0.00063
914.932	-0.00128	-0.00168
915.232	0.008316	0.007978
915.531	-0.00222	-0.0024
915.83	-0.0105	-0.01117
916.129	0.008012	0.007859
916.428	-0.00039	-0.00093
916.727	-0.00573	-0.00534
917.026	-0.00866	-0.00872
917.325	-0.00654	-0.00704
917.624	-0.00177	-0.00195
917.923	0.008311	0.0085
918.222	0.009199	0.009137
918.521	0.000622	0.000553
918.819	-0.01479	-0.01548
919.118	-0.01984	-0.02018
919.416	0.004501	0.004174
919.715	-0.01036	-0.01049
920.013	0.006578	0.006604
920.312	-0.00647	-0.00637
920.61	-0.00418	-0.00459
920.908	0.000766	0.000676
921.206	-0.00476	-0.0051
921.504	0.004555	0.004293
921.803	-0.00108	-0.00133
922.101	-0.00186	-0.00222
922.398	-0.00682	-0.00741
922.696	0.008401	0.008392
922.994	-0.00498	-0.00591
923.292	-0.00448	-0.00469
923.59	-0.00369	-0.00392
923.887	-0.00712	-0.00689
924.185	-0.00249	-0.00241
924.483	0.001008	0.000825
924.78	-0.00646	-0.00775
925.077	0.000479	0.000976
925.375	0.001071	0.000484
925.672	-0.00418	-0.00503
925.969	-0.00597	-0.00637
926.267	-0.0002	0.000165
926.564	-0.00039	-0.00086
926.861	-0.00063	-0.00037
927.158	-0.00174	-0.00192
927.455	-0.00493	-0.00435
927.752	0.002019	0.002022
928.049	-0.00137	-0.00142
928.345	-0.00073	-0.00053
928.642	0.000408	0.000757
928.939	-0.0122	-0.01296
929.236	0.007602	0.00699
929.532	0.000739	0.001022
929.829	0.00532	0.005319
930.125	-0.00013	-0.00077
930.421	0.001537	0.00144
930.718	0.00336	0.003298
931.014	0.004163	0.004523
931.31	0.000822	0.000692
931.606	-0.00636	-0.00691
931.903	-0.00803	-0.00865
932.199	-0.0074	-0.00823
932.495	-0.00955	-0.00992
932.79	-0.00999	-0.0106
933.086	-0.0038	-0.00417
933.382	0.003611	0.003138
933.678	-0.00619	-0.00635
933.974	0.003772	0.003429
934.269	-0.002	-0.00165
934.565	-0.00441	-0.00465
934.86	0.00271	0.00309
935.156	-0.00502	-0.00576
935.451	0.003006	0.003163
935.747	0.000493	0.000452
936.042	0.001622	0.001776
936.337	-0.00539	-0.00537
936.632	0.005006	0.005272
936.927	0.001903	0.002124
937.222	-0.0013	-0.0018
937.517	0.003136	0.003122
937.812	-0.00099	-0.00149
938.107	-0.00314	-0.00381
938.402	0.002169	0.002163
938.697	-0.00646	-0.0071
938.991	0.000979	0.000841
939.286	-0.00068	-0.00035
939.581	-0.00054	-0.00078
939.875	-0.00678	-0.00698
940.17	0.00096	0.000235
940.464	-0.00084	-0.00107
940.758	-0.00873	-0.00899
941.053	-0.00611	-0.00625
941.347	-0.00557	-0.0054
941.641	-0.00633	-0.00684
941.935	-0.00211	-0.00263
942.229	-0.00957	-0.0103
942.523	-0.00197	-0.00155
942.817	0.000654	0.000247
943.111	-0.00566	-0.00642
943.405	0.003018	0.00254
943.699	-0.00353	-0.00412
943.993	-0.00397	-0.00416
944.286	-0.00404	-0.00429
944.58	-0.0024	-0.00276
944.873	-0.0043	-0.00514
945.167	0.0001	-0.00044
945.46	-0.00357	-0.0039
945.754	-0.00307	-0.00265
946.047	0.006086	0.005711
946.34	0.00484	0.004846
946.633	0.005106	0.005264
946.926	0.004907	0.005042
947.219	-0.00393	-0.00439
947.512	-0.00341	-0.00351
947.805	-0.00856	-0.00921
948.098	0.007763	0.007739
948.391	-0.00216	-0.00238
948.684	0.00574	0.006432
948.977	-0.00473	-0.00481
949.269	0.00557	0.005798
949.562	-0.00018	-0.00019
949.854	0.001789	0.001936
950.147	-4.6e-05	4.35e-05
950.439	0.002472	0.002155
950.732	-0.0015	-0.00193
951.024	0.00588	0.005572
951.316	0.000333	0.000828
951.608	-0.00391	-0.00413
951.901	-0.00094	-0.00139
952.193	0.00023	0.000534
952.485	0.000599	0.001269
952.777	-0.00416	-0.00473
953.069	0.001205	0.000959
953.36	0.002437	0.002391
953.652	0.000803	0.000468
953.944	0.001713	0.000983
954.236	-0.00402	-0.00425
954.527	0.000538	0.000904
954.819	0.001522	0.001438
955.11	0.000731	0.001351
955.402	-0.00437	-0.00448
955.693	-0.00048	-0.00014
955.984	0.010139	0.010174
956.276	0.000559	0.000102
956.567	0.005722	0.005856
956.858	0.008365	0.008009
957.149	-0.00318	-0.00354
957.44	-0.00286	-0.00229
957.731	-0.00447	-0.00473
958.022	0.00569	0.006018
958.313	0.008301	0.008904
958.603	0.00193	0.001655
958.894	-0.00553	-0.00528
959.185	-0.00455	-0.00442
959.475	-0.00108	-0.00067
959.766	-0.00443	-0.00377
960.057	-0.00268	-0.00265
960.347	0.005723	0.005494
960.637	0.004072	0.004244
960.928	0.000161	0.000102
961.218	-0.00569	-0.00611
961.508	-0.00222	-0.00226
961.798	-0.00143	-0.00164
962.088	-0.00534	-0.0057
962.378	0.003471	0.003702
962.668	0.00597	0.006336
962.958	-0.00861	-0.00831
963.248	0.005694	0.005615
963.538	-0.00895	-0.00881
963.827	0.002526	0.002805
964.117	-0.01052	-0.01087
964.407	0.001175	0.001336
964.696	0.000823	0.00094
964.986	0.005925	0.006285
965.275	-0.00024	0.000442
965.565	0.005465	0.005604
965.854	-0.01037	-0.01022
966.143	-0.01026	-0.01004
966.432	0.007784	0.008182
966.721	-0.00085	-0.00085
967.011	-0.0027	-0.00263
967.3	0.004428	0.00501
967.589	0.000181	-0.00037
967.877	-0.00332	-0.0035
968.166	-0.00286	-0.003
968.455	0.000582	0.000922
968.744	-0.00366	-0.00341
969.032	-0.00425	-0.0041
969.321	-0.00177	-0.00202
969.61	-0.00191	-0.00213
969.898	0.001076	0.001435
970.186	0.005135	0.004999
970.475	0.001021	0.00066
970.763	0.004239	0.004573
971.051	0.000903	0.001237
971.34	-0.00303	-0.00294
971.628	-0.00076	-0.00056
971.916	0.000944	0.001115
972.204	0.002092	0.002292
972.492	-0.00343	-0.00329
972.78	-0.00049	-0.00044
973.067	-0.00038	-0.00012
973.355	0.001865	0.002379
973.643	-0.00079	-0.00066
973.931	-0.00423	-0.00406
974.218	-0.0016	-0.00185
974.506	-0.00555	-0.00562
974.793	-0.0021	-0.00198
975.081	-0.01725	-0.01732
975.368	0.000594	0.001014
975.655	0.002529	0.002466
975.943	0.005707	0.005791
976.23	-0.0057	-0.0059
976.517	0.00046	0.000112
976.804	-0.00731	-0.00671
977.091	-0.00556	-0.00597
977.378	0.006448	0.00667
977.665	0.002737	0.003555
977.952	-0.0041	-0.00502
978.238	-0.0071	-0.00699
978.525	-0.00324	-0.003
978.812	-0.01832	-0.01876
979.098	-0.00257	-0.00224
979.385	0.002098	0.002446
979.671	0.006848	0.006653
979.958	-0.00233	-0.00187
980.244	0.004053	0.004562
980.53	0.001461	0.001555
980.817	-0.00067	-0.00044
981.103	0.004812	0.004486
981.389	0.007245	0.007652
981.675	0.001713	0.002454
981.961	0.001885	0.001352
982.247	-0.00035	0.000302
982.533	0.005538	0.005941
982.819	0.003354	0.004064
983.104	0.000335	0.001091
983.39	-0.00883	-0.00877
983.676	-0.00104	-0.00119
983.961	-0.00613	-0.00591
984.247	-0.00636	-0.00651
984.532	0.001636	0.001865
984.818	-0.01077	-0.01096
985.103	-0.00486	-0.00482
985.388	-0.00318	-0.0037
985.674	0.00213	0.002593
985.959	-0.00581	-0.0054
986.244	-0.00045	-0.00062
986.529	-0.00643	-0.00645
986.814	-0.01053	-0.01032
987.099	-0.00387	-0.00377
987.384	-0.0082	-0.00827
987.668	-0.00056	-0.00024
987.953	-0.00857	-0.00835
988.238	-0.00735	-0.00702
988.523	-0.00487	-0.005
988.807	-0.00124	-0.00106
989.092	-0.00297	-0.00201
989.376	0.010504	0.010968
989.66	0.004619	0.004858
989.945	-0.00962	-0.00957
990.229	0.006886	0.007711
990.513	-0.00463	-0.00423
990.797	-0.00317	-0.00296
991.082	-0.00438	-0.00507
991.366	-0.00045	0.000213
991.65	0.001934	0.002496
991.933	-0.00032	-0.0004
992.217	-0.00136	-0.00155
[truncated: 137 more rows]

## Sheet: Panel k
Time (min)	VC21-1	VC21-2	VC20-3	VC20-4	VC28-2	VC28-3	VC21-3	VC34-5	34-6
0.000667	1.2888	0.659369	-1.86002	-0.75543	1.67333	-0.50037	-0.35772	0.171667	-1.02405
0.001333	1.9071	0.363784	-1.85383	1.53802	1.90774	0.019204	0.154471	0.232892	-0.96164
0.002	1.5336	0.56631	-1.92165	1.25049	1.3617	-0.34473	-1.11117	0.687114	-1.49427
0.002667	2.09511	1.04628	-2.6602	2.34572	1.36414	-0.73034	-0.50722	0.104306	-0.95811
0.003333	1.38553	1.52807	-2.69251	2.62519	1.56687	-1.32437	-0.14609	0.006901	-0.51368
0.004	1.65795	0.852147	-2.23599	2.49491	1.61963	-2.2488	-0.01909	0.424776	-1.04588
0.004667	1.50667	0.926759	-1.72845	2.12964	1.6998	-2.44946	-0.14131	-0.47027	-1.78735
0.005333	1.00933	0.387204	-2.71001	1.90018	1.54393	-2.04237	0.031547	-0.34785	-2.15987
0.006	1.0754	0.672789	-2.13726	2.36746	1.48007	-2.66919	-0.84692	-0.53682	-1.70519
0.006667	1.3152	0.506717	-2.53147	1.0347	1.29938	-2.13064	-0.90821	0.305929	-0.48768
0.007333	1.29306	0.637624	-2.25753	0.022052	1.44082	-3.54564	-0.62405	-0.40689	-1.32609
0.008	0.78317	1.23762	-2.02929	-1.27962	3.20085	-2.45273	0.125105	0.146085	-2.05173
0.008667	0.465246	0.660116	-1.86268	0.987093	2.87366	-2.15802	-0.01561	-0.0034	-1.95643
0.009333	0.900014	0.790668	-1.38046	-0.61994	4.02044	-3.60699	-0.37861	-0.94203	-1.54461
0.01	0.093817	0.526432	-1.63113	1.40677	3.0879	-2.23609	0.590558	0.18877	-0.48013
0.010667	0.374506	0.988239	-1.32589	3.18717	3.53882	-1.98384	0.463155	0.777027	-1.31997
0.011333	-0.75059	0.581915	-0.39782	6.23405	3.90215	-1.8938	0.258069	-0.32404	-1.38912
0.012	0.510934	1.06956	-1.5061	5.53937	2.36594	-0.91055	0.142721	0.878552	-0.19272
0.012667	0.216775	0.989906	-1.43074	4.39274	1.73963	-0.78905	0.44752	-0.29016	-1.97632
0.013333	1.09948	1.55568	-1.8053	2.49159	1.31435	-0.25933	-0.00111	0.200354	-0.80719
0.014	1.24542	0.839157	-1.01841	2.07205	1.88795	-0.65352	0.380913	-0.83581	-1.59549
0.014667	0.873277	0.193871	-1.6343	-0.02119	2.73647	-1.31826	-1.26025	-0.38901	-1.46146
0.015333	1.49461	0.059291	-1.27919	0.902465	3.07048	-0.64953	0.074754	-1.64226	-0.97309
0.016	1.53014	0.936828	-1.40465	-0.12429	2.45146	-0.70843	-0.85931	0.599848	-0.24904
0.016667	1.55872	1.05926	-1.79314	0.187277	3.13261	-1.22189	-0.72946	0.477566	0.192339
0.017333	0.940148	1.49653	-1.32955	-1.71313	2.37021	-0.81695	-0.42619	0.711292	-0.89057
0.018	1.30126	0.724347	-0.81637	-1.04151	1.42757	-1.17294	-0.20977	1.09302	-0.62826
0.018667	2.30428	-0.36146	-1.40882	-1.92978	1.5992	-2.12492	-0.62424	0.321467	-0.84845
0.019333	1.45022	0.298416	-1.75583	-2.4143	1.36838	-1.9695	-0.00319	0.154228	-1.26446
0.02	0.580242	0.028203	-1.80536	-1.46768	1.58343	-1.7283	0.287768	0.320189	-0.55006
0.020667	1.1632	0.820917	-1.22954	-1.49224	1.7172	-1.20594	-0.63632	0.062654	-0.98014
0.021333	1.2385	0.382352	-2.37974	-3.00883	2.03004	-1.16938	0.146758	0.385273	-0.94994
0.022	-0.62072	0.05954	-1.4578	-3.71731	2.23109	-2.03239	-1.06147	-0.09417	-0.59616
0.022667	-1.69002	0.384134	-1.59439	-3.39964	2.6593	-2.01862	-1.16727	0.043351	-0.43751
0.023333	-2.77787	-0.40739	-1.30964	0.441804	2.53991	-1.13239	0.504661	0.171542	-0.70182
0.024	-1.64809	-0.39781	-1.9664	3.46099	2.21789	-1.15231	-0.4178	-0.39566	-2.04971
0.024667	-2.25883	1.12029	-1.78089	5.70003	2.03742	-0.90242	0.727943	-0.21734	-0.87785
0.025333	-2.08058	0.737905	-1.88357	6.59291	1.1996	0.530461	0.709298	-0.05178	-0.33702
0.026	-1.7014	0.474693	-1.40848	8.96655	0.051371	-1.20245	0.877701	-0.33921	-0.40858
0.026667	-2.00981	-1.07919	-1.51409	8.27485	-0.17916	-0.63206	0.445245	-1.02446	-0.79752
0.027333	-2.34327	-1.17665	-1.80346	8.20038	-0.47371	0.052739	0.14094	-1.49364	-0.41525
0.028	-1.80199	0.827548	-1.77189	4.3232	0.186399	-0.62741	-0.09606	-0.30924	-1.91
0.028667	-1.51801	0.456305	-2.46909	9.46047	0.356572	0.075525	-0.14774	-0.96934	-1.162
0.029333	-1.15866	1.02922	-2.47978	8.5463	1.56999	-1.02233	-0.13278	-0.34039	-1.55866
0.03	-1.44453	0.944199	-1.99539	9.92907	1.48524	-0.89845	0.230928	0.174436	-1.68892
0.030667	-1.80676	0.599119	-2.57373	8.62773	1.65644	-1.74332	0.314751	0.283395	-1.31
0.031333	-1.4493	0.950557	-2.14751	9.80543	2.02956	-1.23321	0.296482	0.152462	-1.06002
0.032	-1.31185	0.248765	-2.04697	13.3187	1.79156	-1.11779	-0.11273	0.370918	-0.15652
0.032667	-1.22621	1.13316	-1.94829	10.7912	1.34421	-0.85756	0.822873	0.369399	-1.79647
0.033333	-1.45809	0.208932	-1.903	5.31559	1.40058	-0.67162	0.17603	-0.66194	-1.12322
0.034	-1.87457	1.27195	-1.4237	4.05656	1.16878	-1.38297	0.496642	-1.74063	-0.90711
0.034667	-1.74535	0.883336	-1.70945	2.80312	1.2834	-0.47619	0.047428	-0.48984	-1.29666
0.035333	-1.45916	1.10027	-1.75757	-0.02627	1.37768	-1.06123	0.196108	-0.96564	-0.56983
0.036	-1.57987	1.19894	-1.90493	-0.46707	1.90448	0.180752	0.425249	-0.41948	-0.5642
0.036667	-2.73885	0.985545	-2.08773	-0.3269	1.50858	-0.72946	-0.94789	-0.82051	-0.60681
0.037333	-2.32245	0.226759	-1.25003	-0.51685	2.10183	-0.92839	0.977852	-0.23671	-1.31862
0.038	-3.14859	1.04734	-2.25742	-0.92661	1.97659	-0.8203	0.764246	-0.5173	-0.46322
0.038667	-1.9974	0.458493	-2.0012	-1.34589	1.854	0.243694	0.178242	-0.41824	-0.18857
0.039333	-2.067	1.45104	-1.78544	0.044806	1.25394	-0.25796	0.713457	0.104161	-0.33959
0.04	-1.58237	0.178393	-1.91082	0.619683	1.52446	-1.05225	1.13216	-0.01313	-0.45815
0.040667	-1.6993	0.518156	-1.4514	0.687127	1.71426	-1.43578	0.215393	-0.48867	-1.42112
0.041333	-1.90064	0.793655	-1.5365	-0.26148	1.87323	-0.2929	0.54304	-0.01207	-1.11577
0.042	-1.89644	0.461528	-1.38965	0.394446	1.71362	0.197822	-0.01662	-0.77861	-1.08504
0.042667	-1.00496	0.475415	-1.18699	0.457945	1.95308	0.007639	0.488274	-0.68743	-0.14412
0.043333	-1.59395	0.272859	-1.77079	2.24892	1.50815	-0.01922	0.620811	-0.08934	-1.10453
0.044	-2.29636	-0.10288	-1.27636	2.29513	1.51504	-0.22924	0.749756	-0.23027	-1.14726
0.044667	-1.94321	-0.20025	-1.47958	2.48488	1.6195	-0.10985	0.363354	-0.42863	-0.34797
0.045333	-1.56367	-0.99645	-1.01617	3.8314	1.78745	-0.65715	0.180969	-0.92137	-1.08262
0.046	-0.69377	-0.75322	-1.13825	1.15545	1.50299	-0.25535	0.495779	-0.96621	0.053845
0.046667	-1.20159	0.173431	-1.41337	0.844335	1.64293	-0.59601	0.869621	-1.8499	-0.01761
0.047333	-0.90817	0.368457	-1.09114	-0.3991	1.5348	0.116827	0.772422	-1.00178	-1.05323
0.048	-0.77236	0.4546	-1.06909	0.695687	1.82488	-0.4404	0.280183	0.151024	-0.66622
0.048667	0.06091	0.398266	-0.48707	-0.37497	1.23437	-0.08411	1.02801	-0.57501	-0.27497
0.049333	0.182002	0.434889	-0.50626	-1.41176	1.80892	-0.6558	1.06598	-0.6816	-0.62691
0.05	0.19107	0.868932	0.441911	-2.02779	1.75107	-0.64519	-0.16599	-0.65026	-0.83071
0.050667	-0.12407	-0.07982	-0.97201	-3.57179	1.39475	-0.86019	1.58383	-0.16904	-1.19675
0.051333	-0.04641	0.013982	-1.40089	-3.15721	1.37508	0.054331	0.508679	-0.65893	-0.44329
0.052	0.164404	0.203243	-0.88544	-3.94186	1.7984	0.506833	0.97546	-1.38918	-1.33132
0.052667	-0.12904	-0.25574	-1.4729	-2.77433	1.50226	-0.31218	0.272259	-1.62569	-1.8455
0.053333	-0.547	-0.3171	-1.11638	-1.58984	1.15716	-0.23757	0.440735	-1.52074	-0.31738
0.054	0.022223	0.071194	-1.63227	-0.34144	1.06644	0.190581	0.649868	-1.12097	-1.78719
0.054667	0.58913	-0.06665	-1.71777	0.791908	1.08104	1.30978	0.502185	-0.73731	-0.96514
0.055333	0.020007	-0.34207	-0.56123	1.78426	1.62203	1.43026	-1.3742	-1.12037	-0.79539
0.056	-0.98908	-0.45348	-2.16517	1.9982	1.4579	0.23277	-1.03637	-0.98496	-0.96719
0.056667	-0.1019	-0.67613	-1.82215	3.12407	1.35044	1.71754	0.039102	-1.26195	-0.70305
0.057333	0.134204	-0.54678	-1.3777	1.02051	1.12894	0.539569	0.051783	-1.65775	-0.06057
0.058	0.157282	0.172274	-0.69117	2.84747	1.30092	0.216407	-0.88933	-1.37148	-0.22114
0.058667	-0.20599	-0.29911	-0.77923	3.00977	1.15196	0.589915	-0.30104	-0.88959	0.20571
0.059333	0.055985	0.501668	-0.89499	3.6582	1.55241	0.679146	0.014276	-1.18041	-0.02212
0.06	0.009256	-0.3275	-0.82828	4.32972	1.20271	0.773297	-0.23285	-1.54951	0.872837
0.060667	0.823124	-0.16323	0.190583	3.57217	1.06053	1.38631	-0.25471	-2.25503	-0.39465
0.061333	0.116218	-0.18903	-0.78167	5.47079	0.758483	1.52049	-0.41795	-2.70402	-0.17136
0.062	1.36693	-0.22579	-0.85074	4.13856	0.866928	0.720953	-0.86933	-1.38969	-0.24904
0.062667	0.775971	-0.13236	-0.221	5.90111	0.479282	1.50923	-1.34041	-0.17097	-0.0992
0.063333	1.02026	-0.19079	-0.36401	5.70223	0.779792	0.533988	-0.52825	-1.02892	0.464739
0.064	1.49095	-0.16876	-1.03951	8.32491	0.391819	0.688174	-1.62009	-1.36572	0.300542
0.064667	1.30553	-0.45115	-1.77579	6.84187	0.724188	0.508297	-0.59524	-0.44157	-0.31921
0.065333	1.68723	-0.24144	-0.9655	8.22389	0.627417	0.476815	-1.41433	-0.93967	0.066419
0.066	0.908897	-0.54025	-1.42801	9.20723	0.774631	0.325783	-0.8617	-0.06206	-0.41814
0.066667	0.019293	-0.32614	-1.70995	5.53155	0.906142	-0.21975	-1.21962	-0.03612	-1.57044
0.067333	-1.20037	-0.05406	-1.74846	1.98235	0.864172	0.823276	-0.88649	-0.49489	-0.60656
0.068	-1.71861	0.113857	-1.8561	0.272066	0.814219	-0.41312	-0.70969	-0.60189	0.056079
0.068667	-1.13674	-0.7696	-1.93515	3.29121	0.497322	0.433021	0.01178	0.108805	0.501899
0.069333	-1.09805	-0.3378	-1.54729	2.7882	0.77528	-1.43887	-0.93406	0.208619	-1.37114
0.07	-0.99848	-0.102	-2.18273	1.0773	0.689385	0.035947	-1.91556	0.896415	-0.25458
0.070667	-1.33819	-0.07798	-2.10598	0.11761	0.819396	-0.51512	-0.70901	0.376041	0.915431
0.071333	-2.14719	0.433576	-1.9044	0.485839	0.862934	-1.02869	-1.18815	-0.63619	0.890577
0.072	-2.38889	-0.06711	-1.42938	-0.34864	0.618537	-1.36317	-1.58473	0.0163	-0.32851
0.072667	-3.30163	0.599876	-1.71717	-0.48666	0.6119	-1.51764	-0.7413	-0.7498	-0.46716
0.073333	-4.16128	0.478192	-1.53545	0.212849	0.602257	-0.72289	-1.32655	-0.6209	-0.28322
0.074	-4.13478	-0.22655	-1.11731	1.14025	0.459117	-0.40044	-0.71163	-0.18994	-0.1484
0.074667	-2.91855	0.065595	-1.9196	-0.59144	0.65626	-1.71915	-1.11184	0.438246	-0.23742
0.075333	-2.58798	0.612857	-2.16969	-1.36083	0.519055	-1.22812	-0.92457	0.164301	0.164787
0.076	-2.58167	-0.14768	-2.4839	0.3968	0.431057	-1.33974	-2.29416	-0.40912	0.711282
0.076667	-2.94156	0.307479	-0.94209	0.285878	0.258604	-1.05324	-0.28675	-0.52781	-0.13225
0.077333	-1.50527	-0.24697	-1.41031	0.071707	0.63302	-1.96406	-0.95473	-0.97283	-0.56479
0.078	-1.29805	-0.17967	-1.61282	0.146706	0.68685	-1.46089	-0.68882	-1.12679	0.253302
0.078667	-0.48271	-0.46545	-1.65964	-0.92838	0.649243	-0.45143	-0.8806	-1.22984	-0.01402
0.079333	-0.638	-0.61273	-1.1108	-0.50947	0.463561	-0.93695	-0.35142	-1.3973	0.162779
0.08	-0.88337	0.001018	-1.75543	-0.89257	0.66015	-0.05193	-0.26012	-1.47813	-0.84007
0.080667	-1.27385	-0.17127	-0.80883	-0.45253	0.526362	-0.73879	-1.2546	-1.94338	-0.3049
0.081333	-0.90245	0.002977	-0.62004	-1.2157	0.440721	-1.28041	-2.03201	-1.37369	-0.62678
0.082	-1.42156	-0.24817	-1.58525	1.06936	0.252069	-0.28421	-1.15145	-1.01686	-0.39878
0.082667	-0.57343	0.152331	-1.32861	1.9403	0.751525	-0.70039	-0.7305	-0.58805	0.392979
0.083333	-1.9079	0.051398	-0.87575	3.21691	0.19355	-2.00621	-0.80196	-0.49816	-0.34349
0.084	-2.14225	-0.09547	-1.38893	4.7654	0.020158	-2.46487	-0.52417	-1.15437	0.082741
0.084667	-1.85675	-0.54247	-1.97875	4.85409	0.264005	-2.19219	-0.87669	-1.0905	0.58684
0.085333	-2.1588	-0.50104	-1.68114	0.279423	0.197285	-1.6696	-1.47944	-1.14158	-0.1296
0.086	-1.68567	-0.07747	-1.77149	0.813942	0.074725	-2.02351	-1.53623	-1.37298	-0.14973
0.086667	-2.5344	-0.62062	-0.98394	0.502581	0.00951	-1.80364	-0.7955	-0.79755	-0.24168
0.087333	-2.40488	-0.4313	-0.94898	2.45017	0.359518	-1.03977	-0.77774	-0.6195	0.376014
0.088	-2.47092	0.553819	-0.86383	2.68438	0.430357	-1.17589	-1.56094	-1.79009	-0.72168
0.088667	-2.60405	0.407741	-1.50107	4.46755	-0.02997	-0.39071	-1.49175	-0.5835	-0.71755
0.089333	-2.44232	1.43478	-1.30894	3.61463	0.176043	-1.12234	-0.87929	-1.16504	-0.06222
0.09	-2.26768	0.93672	-0.98257	3.05985	0.696951	-1.82488	-0.78339	-0.97021	-0.05998
0.090667	-2.66917	0.874265	-0.57842	2.66339	0.354681	-0.9982	-1.15747	-1.02931	-0.72503
0.091333	-2.16675	0.786708	-0.81101	0.35451	0.330164	-1.10556	-1.3464	-1.9223	-0.72286
0.092	-2.63096	0.482243	-1.37484	-0.11255	0.189027	0.728994	-1.28522	-1.82969	0.206225
0.092667	-2.7326	0.702657	-0.99789	-0.51987	0.375745	0.694404	-0.80399	-0.22295	-1.08882
0.093333	-2.12576	0.28068	-1.50924	1.84544	0.292867	-1.26045	-0.94706	-1.07955	0.086862
0.094	-2.65451	-0.05345	-0.77396	0.372912	0.703288	-0.75077	-0.97273	-0.43044	-0.52183
0.094667	-0.77545	0.390395	-1.87727	0.439505	0.289532	0.058676	-1.47578	-1.24396	-0.42465
0.095333	-0.69571	0.347201	-1.41091	2.25062	0.357078	0.024337	-0.64972	-1.29466	0.676583
0.096	-1.22221	0.317667	-1.21224	1.67088	-0.02839	-1.05739	-1.05142	-0.76052	0.543096
0.096667	-0.8336	0.566218	-1.99389	2.24031	0.045687	-0.34008	-0.57713	-1.16283	-1.32892
0.097333	-1.84203	0.225128	-1.09399	2.30395	0.096037	-0.04764	-0.10794	-1.72108	0.723705
0.098	-1.1295	1.18271	-0.83069	0.629068	0.053032	0.393315	-0.43074	-1.20858	-0.27219
0.098667	-2.1207	0.888565	-1.38845	2.05236	0.194713	-0.26765	-0.48147	-1.08876	0.135962
0.099333	-1.99077	1.29861	-1.54379	3.72121	0.070045	-0.33874	-0.36844	-0.38905	0.099812
0.1	-1.53269	1.06376	-0.40137	4.31626	0.314311	-0.60703	-1.12628	-1.49833	0.290743
0.100667	-2.49541	0.413741	-1.15702	3.29289	0.244209	-1.25138	-0.71713	-1.04912	0.195524
0.101333	-1.73585	0.798181	-0.70052	7.09554	0.086461	-1.15729	1.64582	-0.82573	0.140183
0.102	-1.33499	0.540654	-1.51593	5.48984	0.032596	-1.49754	-0.27221	-0.9798	-0.63807
0.102667	-1.8622	-0.2337	-0.98173	8.807	0.111861	-2.138	0.518176	-0.57819	0.001827
0.103333	-1.82568	0.322301	-1.40576	7.25456	-0.40642	-0.83741	-0.27847	-0.52517	0.055233
0.104	-2.49464	0.519512	-1.4108	7.13738	0.287063	-1.02576	-0.02776	0.185725	0.223776
0.104667	-2.81626	1.04627	-1.46127	4.27584	-0.14257	-0.94817	-1.19771	-1.00977	0.482372
0.105333	-1.81448	1.24993	-1.89448	5.01821	0.190838	-2.15574	-0.36558	-2.01349	0.463357
0.106	-0.93101	1.58239	-1.7103	2.85279	-0.15618	-0.88647	0.049408	-1.37642	-0.37913
0.106667	-0.26319	1.29414	-1.60052	4.29538	-0.18628	-1.15781	0.186423	-1.27431	-0.60434
0.107333	-0.28863	0.795214	-1.43793	6.35601	-0.35896	-0.49754	0.68054	-0.98366	-0.35751
0.108	-0.44001	0.933832	-1.96286	6.90628	0.239441	-1.70318	0.030447	-1.16595	-0.28005
0.108667	0.759467	0.460402	-1.99841	6.32691	0.509759	-0.83957	0.316352	-1.65546	-0.41342
0.109333	-0.51069	0.249135	-1.03721	9.62922	0.30362	-1.63643	-0.22987	-1.65598	-0.07442
0.11	-0.35659	0.295995	-1.04959	6.50087	0.036727	-0.62624	-0.1769	-1.22683	-0.0982
0.110667	-0.93275	0.582824	-1.53199	6.93449	0.236208	-1.04793	-0.58967	-1.70807	-0.33041
0.111333	-1.33694	0.812267	-0.99846	8.35009	0.289106	-0.12008	-0.58339	-2.36484	-0.70266
0.112	-0.48273	1.51798	-0.94937	6.99459	0.197129	-1.17432	-0.69062	-0.17765	-0.96381
0.112667	0.625598	0.996286	-1.13182	3.09676	0.084676	-0.49096	-0.53538	-1.11494	-0.424
0.113333	-0.30543	1.33847	-1.03727	2.67507	-0.07393	-1.79384	-1.1082	-0.2958	-0.16694
0.114	1.21417	1.37834	-1.48339	2.93995	-0.18049	-1.54113	-0.92491	-1.1634	0.613124
0.114667	0.241344	1.62138	-1.23559	2.13492	-0.00485	-0.02584	-0.76191	-1.33702	-0.65016
0.115333	0.625067	1.38288	-1.36857	-0.58386	-0.34587	-0.34454	-0.18066	-0.31929	0.094294
0.116	0.146461	0.839836	-1.10607	-0.93565	0.114362	0.217619	-0.3414	-0.09638	0.3359
0.116667	-1.20387	0.809031	-1.71177	0.882177	0.019652	0.572519	-0.76849	0.459597	-0.4305
0.117333	-1.68377	0.695381	-1.04643	3.4763	-0.2965	0.687206	-1.59869	1.28375	-0.87463
0.118	-2.21161	0.531985	-0.7141	3.41017	0.151431	-0.29805	-0.7877	0.531473	-1.28245
0.118667	-1.05807	1.09844	-1.25493	1.22347	0.230921	0.834879	-0.85591	1.05946	-0.49226
0.119333	-2.0012	1.19591	-0.65663	3.09342	-0.07165	1.26827	-1.00335	0.594115	0.675045
0.12	-1.61635	1.28331	-0.92018	5.67811	-0.28474	0.290892	-0.24469	0.413281	0.092478
0.120667	-0.36345	1.34678	-0.71042	5.54256	-0.10539	0.318217	0.063257	-0.49042	-0.86074
0.121333	0.143817	0.852997	-0.3667	10.4891	-0.10979	0.108077	0.248621	0.102615	0.393981
0.122	-1.23091	1.14582	-0.70046	9.64154	0.180177	0.52009	0.650177	-0.61398	0.337009
0.122667	-1.30846	0.813689	-0.80004	13.5938	-0.03596	0.40464	-0.24051	-0.69168	0.100293
0.123333	-0.82207	1.0725	-1.36806	12.1072	0.158207	0.416652	-0.14172	-0.50094	0.129856
0.124	-0.86404	0.950669	-1.17749	11.389	2.17949	0.067626	0.0134	0.261782	-0.37198
0.124667	-0.70556	0.864811	-0.93717	10.9947	2.03464	-0.47818	-0.27365	-0.9895	0.489087
0.125333	-1.3563	1.00417	-1.14832	11.5315	0.946	-0.93415	-0.45546	-1.96014	0.831497
0.126	-0.87882	1.23405	-0.38625	10.9165	0.99863	-0.10409	0.263505	-0.91975	-0.14933
0.126667	-0.20974	1.51621	-0.0761	10.5726	0.303504	-1.18507	0.604745	-2.0381	0.48419
0.127333	-1.23802	1.04474	-0.93334	6.83763	1.0424	-1.32251	-0.80906	-1.30028	0.20461
0.128	-0.42074	1.10139	-1.58245	4.05732	0.696192	-1.46539	0.962732	-1.97398	-0.57958
0.128667	0.119674	0.283853	-1.35484	7.45758	-0.19582	-0.88516	-0.41431	-1.68839	-0.29465
0.129333	-0.0408	0.550196	-1.36046	5.91841	-0.47544	-1.04258	0.094491	-0.47251	0.525415
0.13	-1.17346	0.61006	-1.41721	6.85073	-0.42258	-1.02351	0.125538	-1.17377	-0.97062
0.130667	0.693814	1.22758	-1.04397	2.85475	-0.10408	-1.51634	-0.24669	-1.32879	-1.56286
0.131333	-0.2859	0.614123	-0.57618	1.01994	0.458008	-1.94459	0.100453	-2.25288	-1.88934
0.132	0.277417	1.19137	-1.04506	-0.88752	0.499155	-2.1685	0.169968	-1.50116	-1.19701
0.132667	0.508597	0.937623	-0.69434	-0.90774	0.433521	-2.37414	0.294627	-1.24233	-2.16915
0.133333	0.631251	0.563747	-0.51062	-3.20094	0.240117	-1.60159	-0.24898	0.313686	-1.68291
0.134	0.542537	-0.05077	-0.87414	-1.38584	0.343435	-1.12309	0.681875	-0.5828	-0.95164
0.134667	0.576258	0.22468	-0.69797	-1.4757	0.13441	-2.25288	-0.15668	-1.98418	-0.37291
0.135333	0.646315	0.457447	-0.34836	1.21893	0.214243	-1.13707	-0.34694	-1.05999	-0.30707
0.136	1.41122	0.138097	-0.88446	0.290862	-0.46879	-1.28154	0.392835	-2.18605	-0.58906
0.136667	0.416908	0.968323	-0.86033	0.602664	-0.45694	-1.34714	-0.1613	-1.98461	-0.11341
0.137333	1.17808	0.348941	-0.69475	0.699678	-0.56756	-0.69364	0.91004	-2.33939	-1.28287
0.138	0.899724	0.719735	-1.04706	4.46386	-0.37437	-1.17402	0.044125	-1.20269	-1.05342
0.138667	0.28763	0.723081	-0.94667	6.34734	0.241185	-1.16099	-0.10529	-0.8799	0.033871
0.139333	0.192904	0.924916	-1.26648	8.7398	0.618175	-1.22267	1.16779	-1.55401	-0.83996
0.14	0.508992	0.605532	-0.90416	10.5866	0.694449	-0.33704	0.72848	-1.39755	-0.33646
0.140667	0.384713	0.619664	-0.99837	11.2714	1.59809	-0.54854	1.05571	-1.16766	-1.8974
0.141333	1.18697	0.70486	-0.39804	12.3439	1.02654	-0.63328	-0.04081	-1.12442	-0.89287
0.142	-0.37043	0.805634	-0.78676	11.6751	0.507425	-1.08667	0.99669	-0.6042	-0.78678
0.142667	0.598087	0.351703	-0.3262	9.95711	0.995365	0.095477	0.580603	-0.99734	-1.13454
0.143333	0.602883	0.204454	-0.94863	10.8437	0.849965	-0.30836	0.394213	-0.83639	-1.06189
0.144	-0.0361	0.126654	-0.19996	9.05145	1.31577	-1.61154	0.244923	-1.81373	-1.09307
0.144667	0.659863	0.594534	-0.80134	9.65384	2.49144	-0.36492	1.08969	-1.92505	-2.44304
0.145333	-0.18052	0.429015	-0.32013	5.4284	1.37105	-1.35024	0.193382	-1.93902	-1.42635
0.146	-0.17392	0.944177	-0.61607	6.78457	0.852896	-1.07936	0.548931	-1.99121	-0.01666
0.146667	-0.09394	0.14671	-0.90416	8.71559	0.347654	-0.91931	0.856349	-0.97008	0.464876
0.147333	-0.67108	0.578778	-0.89185	9.07347	-0.30343	-1.28561	0.753339	-1.03982	0.717254
0.148	-0.32874	0.185929	-1.23255	8.4737	0.238462	-1.21799	-0.54387	-1.81189	-0.40605
0.148667	0.170954	0.275639	-1.15603	7.78962	0.609891	-2.14727	0.086353	-0.76869	-0.20952
0.149333	-0.38868	-0.73272	-0.77624	8.93913	0.51322	-1.44444	0.951245	-2.2073	-0.73478
0.15	0.530103	-0.37014	-1.15368	7.41745	0.683812	-1.10222	-0.44343	-1.20913	-0.5091
0.150667	1.102	0.851783	-0.48612	10.3474	0.961246	-1.63471	0.078308	-0.59617	-0.41753
0.151333	0.482388	0.066459	-0.82758	11.0315	1.31248	-1.0592	0.281019	-0.52172	-0.97873
0.152	1.30503	0.276535	-1.7464	8.40281	1.22773	-0.68245	1.52007	-1.56078	-0.19974
0.152667	1.16167	0.288834	-1.06411	9.48407	1.43161	-0.90648	0.228702	-1.15653	0.548786
0.153333	-0.20432	-0.38824	-1.35394	6.40228	1.71054	-1.55405	0.842173	-1.88339	1.06241
0.154	-0.50287	0.450955	-0.55119	6.06226	1.91826	-1.22483	0.406824	-1.23747	-0.15098
0.154667	0.318794	0.255198	-0.82718	5.23367	1.66833	-0.88085	0.641869	-1.01744	-1.24428
0.155333	-0.19216	0.508927	-0.83268	4.64429	0.571442	-1.52809	0.809594	-1.37067	-1.39147
0.156	0.1705	0.682599	-0.42736	2.40896	0.06115	-1.96216	0.827787	-0.95916	-0.81646
0.156667	0.086247	0.443105	-0.77798	1.08642	-0.06956	-1.24256	0.336929	-0.97729	0.130876
0.157333	-0.00268	-0.75464	-0.45156	0.08378	0.46314	-1.75381	1.14163	-1.6286	0.27555
0.158	-0.765	-1.58011	-0.01421	-2.93853	0.397521	-2.03229	0.560283	-1.50692	-0.39798
0.158667	-1.30373	-0.71748	0.427891	-2.70134	0.545402	-1.41281	-0.06746	-1.53786	-1.63179
0.159333	-0.30031	-0.14398	-0.11793	-3.6442	0.549493	-2.12365	-0.86574	-1.9247	-0.88467
0.16	-0.49802	-0.11521	0.079439	-4.11766	0.5997	-2.07085	1.1585	-2.00697	-0.69342
0.160667	-0.49622	0.095902	0.222442	-2.07313	0.544311	-2.73928	0.586095	-1.7347	-1.32376
0.161333	-1.26445	0.107542	-1.23109	-0.90643	0.445038	-2.15009	0.130973	-1.92672	-0.9855
0.162	-0.77246	-0.23596	-0.65615	-0.26753	0.481609	-2.33353	1.48895	-2.01722	-1.10467
0.162667	-0.74736	0.372401	0.447396	0.389409	0.236453	-1.97612	1.66684	-1.60804	-0.93175
0.163333	-0.74644	-0.22459	-0.57594	0.304301	0.265984	-1.65385	0.962682	-1.28625	0.246436
0.164	0.827958	0.552167	0.260757	-0.44333	0.353508	-1.74153	-0.03008	-2.416	-1.19576
0.164667	0.137964	0.380648	0.220501	-0.57227	0.365865	-2.12962	-0.37749	-1.52036	-1.43804
0.165333	-0.11903	0.266126	0.27878	-0.40965	0.994973	-2.49501	-0.49926	-2.35838	-0.68985
0.166	0.125373	-0.2366	-0.26419	0.639507	1.38453	-1.38736	0.658178	-2.10885	0.191071
0.166667	0.083432	-0.28207	-0.12956	1.35564	1.6562	-1.95594	-0.15204	-1.18479	0.323628
0.167333	-0.2442	0.564963	0.224302	0.760325	1.58759	-0.87158	0.111593	-1.00981	-0.75541
0.168	-0.35853	-0.14163	0.43369	0.192242	1.05269	-2.07414	0.300626	-1.45773	-0.91128
0.168667	0.030764	0.104434	0.168346	-0.2097	1.18354	-1.26126	1.28916	-1.55368	-1.34015
0.169333	-0.74735	-0.50294	0.529119	-0.20531	1.17913	-0.6402	-0.26023	-1.41388	0.075716
0.17	-0.30245	-0.06873	-0.15664	0.030128	1.11088	-0.92651	0.55449	-1.991	0.169297
0.170667	-0.2918	0.182893	0.095325	0.112872	0.851649	-0.68171	0.419151	0.375132	0.700771
0.171333	-0.35446	0.135466	0.120535	1.33726	1.36563	-1.59787	1.27722	0.458181	0.661617
0.172	-0.73571	-0.28969	0.135861	1.43293	1.09265	-0.65705	0.547712	0.497711	-1.50508
0.172667	-1.5623	-1.09976	-0.01719	1.1574	0.906826	-1.22585	1.00913	0.750483	-0.2183
0.173333	-0.93403	-0.93762	0.759062	-0.2526	0.694531	-0.60568	-0.18414	1.57072	-0.11138
0.174	-0.48665	-0.25078	0.222834	0.145218	0.985112	-0.13332	0.965338	0.85214	-0.4801
0.174667	-0.33935	-0.01016	0.379498	1.05496	0.755699	-0.17594	0.705027	-0.27361	-0.86871
0.175333	-1.48506	0.347528	-0.54629	0.403739	1.47869	-0.95573	0.198692	0.303867	-0.57057
0.176	-0.72879	0.185831	-0.08128	-0.40384	1.14234	-0.70422	1.04373	0.76722	0.371904
0.176667	-0.74722	0.306763	-0.80188	-2.49942	1.08399	-1.69584	1.064	0.158826	-0.68295
0.177333	-1.40826	-0.12961	0.048436	0.920817	1.06068	-1.64792	0.655206	0.710396	-0.46608
0.178	-2.20128	-0.40249	-0.16228	0.838363	0.868799	-0.85234	0.793871	0.890212	0.629217
0.178667	-0.26703	-0.22989	-0.11913	3.75908	1.11455	-0.54649	0.138523	0.313864	0.227121
0.179333	0.111771	-0.07165	-0.49136	3.96666	0.75136	-0.31977	-0.05764	-0.55774	-0.26676
0.18	-0.03582	0.215513	-0.16189	2.06143	0.644968	-0.64623	0.408763	-0.76449	-0.20237
0.180667	-1.23551	0.074636	-1.07536	2.78428	0.197007	0.169789	1.01422	0.030553	0.291943
0.181333	-1.67367	0.570692	-0.6653	1.00432	-0.40048	-0.06404	1.36235	-0.06051	0.245081
0.182	-0.78371	0.278004	-0.56912	2.61768	-0.3373	0.258014	0.228319	-0.76823	-0.66827
0.182667	0.16273	-0.0358	-0.43598	1.88762	-0.43079	0.009834	1.18358	-0.78498	-0.82411
0.183333	-0.7101	-0.32576	-0.64302	6.02388	0.073013	0.6343	1.44756	-0.19874	-0.69378
0.184	0.846382	-0.18755	-0.09717	5.439	0.245687	-0.68831	1.00561	-0.52321	-0.44047
0.184667	0.165073	0.153451	0.173699	4.69481	0.4967	0.217319	0.686995	-1.4093	-0.18369
0.185333	0.621458	-0.31035	0.333499	4.71544	-0.10972	-0.71516	0.114822	-2.32756	0.338114
0.186	1.17024	0.310562	-0.09909	2.46133	0.158957	1.49395	0.240389	-1.62324	0.249889
0.186667	1.52318	0.459337	0.274661	3.28381	0.029916	0.327256	-1.23244	-1.1203	0.602398
0.187333	0.749349	0.711982	0.439722	1.87038	-0.18766	-0.08725	0.06683	-1.75563	0.268576
0.188	0.967465	0.121397	-0.42966	2.60203	0.055392	0.100898	0.02253	-1.20417	0.665309
0.188667	-0.74974	-0.35463	-0.32056	3.71794	0.202666	-0.01314	-0.56633	-1.87431	0.247755
0.189333	-0.02225	-0.01785	0.3816	5.6518	0.240903	0.028608	-0.07907	-0.43289	-0.61149
0.19	-0.05322	0.399461	-0.35305	7.30313	0.791615	1.18405	-0.06385	-2.20959	-0.09364
0.190667	0.239816	0.39701	-0.21427	5.8069	0.916206	-0.57299	0.228009	-1.31274	1.06942
0.191333	0.504437	0.880632	-0.54154	7.85106	1.39922	0.593011	-0.0781	-1.50286	0.482988
0.192	-0.92853	0.849084	-0.86249	5.4208	0.988632	0.631053	0.078568	-1.65632	-0.08877
0.192667	-0.5001	0.369952	-1.41457	8.1236	1.17865	-0.18552	-0.43859	-2.21007	-0.24044
0.193333	-1.38189	0.449344	-0.50183	7.18079	0.449904	1.76153	0.333825	-1.01921	0.506753
0.194	-0.36758	0.161567	-1.34989	6.89274	0.678376	0.415801	1.12391	-1.44965	0.146389
0.194667	-0.95073	0.431872	-0.654	7.03755	0.437769	0.76155	0.132896	-0.34743	-0.2212
0.195333	-1.71061	-0.34642	-0.35417	6.15002	0.792447	-0.20109	0.443007	-1.51812	0.267157
0.196	-0.14524	0.004328	0.270695	6.52358	0.456301	-0.51902	0.621952	-1.41203	0.15007
0.196667	0.215611	0.240547	0.06271	4.7464	0.708949	0.382093	0.866302	-1.33996	0.619215
0.197333	0.513705	0.135276	-0.51113	5.01769	0.632702	-0.11389	-0.33427	-1.23976	0.498122
0.198	1.81098	0.334666	0.334064	5.76124	0.949131	0.08835	-0.80898	-1.36155	0.024953
0.198667	0.979721	-0.44453	-0.11183	5.20587	0.189943	0.661755	1.89467	-0.33891	-1.34554
0.199333	0.865148	0.735412	-0.39616	6.33974	0.287037	0.420812	0.681402	-1.22197	0.148055
0.2	1.78676	0.12	-0.08337	6.00425	-0.24124	-0.86593	1.00275	-1.88997	-0.30129
0.200667	1.02117	-0.02528	0.130454	7.41008	0.002184	-0.72908	1.10155	-0.99254	-0.88181
0.201333	0.377456	-0.31296	-0.23302	6.64305	0.049007	-0.69587	0.687384	-1.42291	-1.38046
0.202	-0.37836	-0.62876	0.03804	6.4921	0.657948	-1.14681	0.344774	-1.67675	-1.17434
0.202667	-1.10682	0.347799	0.294537	6.82148	0.549944	-0.87449	1.18162	-0.6836	-0.48585
0.203333	0.419206	-0.2075	0.227717	5.15313	0.612718	-1.04402	1.37938	-1.01624	-0.05893
0.204	0.585826	-1.03112	0.354157	6.39844	0.480352	-1.46812	1.36474	-0.83482	-0.11583
0.204667	0.615636	-1.30982	0.104269	4.34085	0.418399	-1.13146	1.70465	-1.81079	-0.35837
0.205333	-0.36318	-0.77522	-0.0998	5.12187	0.184787	-1.62184	0.952518	-1.66501	-0.17196
0.206	0.555138	-1.12848	-0.59133	4.47232	3.0838	-1.45396	0.71032	-1.31497	0.055547
0.206667	0.309394	-0.30719	-0.36477	4.56653	1.63313	0.448663	0.805819	-1.35151	-0.0087
0.207333	0.552508	-0.39962	-0.81204	4.03549	2.17213	-0.6763	1.11394	-1.28765	-0.22373
0.208	-0.11277	-0.67756	-0.2214	4.30581	0.891927	-0.50402	1.56869	-0.92098	-0.10559
0.208667	-0.2502	-1.33341	-0.79789	4.20934	0.82713	-0.56229	1.02684	-1.65074	0.269765
0.209333	-0.66445	-1.15486	-1.1775	5.45705	-0.12138	-0.72537	1.77271	-1.84336	0.353482
0.21	-0.30834	0.31271	-1.0745	5.59905	-0.06116	-0.78987	1.75406	-1.23322	0.408727
0.210667	-0.59724	-0.34902	-1.06705	5.73586	0.103922	-1.90555	1.23008	-1.6567	1.04186
0.211333	-0.27145	-0.22541	-1.04536	5.10305	0.225913	-1.1197	0.800423	-0.05763	0.140704
0.212	-0.11596	-0.32377	-0.8279	4.53395	0.281298	-0.48385	0.263029	-0.99111	-0.15588
0.212667	1.04979	-0.07433	-0.73037	5.28053	0.774015	-0.93013	0.912474	-1.53799	-0.34786
0.213333	1.78346	0.183708	-0.44721	4.25117	0.511178	-0.2165	0.261432	-1.12638	0.139114
0.214	1.52152	0.318554	-0.30784	5.4788	0.128948	-0.68554	-0.42001	-0.98408	-0.73221
0.214667	0.85164	0.201037	0.261405	5.02279	-1.03426	-0.21804	0.978289	-1.28381	0.161426
0.215333	0.603604	0.133974	-0.69278	5.09429	-0.8761	-0.15647	1.18674	-1.37893	-0.30765
0.216	1.08747	0.12168	-1.03717	5.43308	-0.05838	-0.74883	1.29336	-1.34567	-1.20596
0.216667	-0.33601	-0.1385	-0.90205	2.40232	-0.09634	0.313735	1.355	-1.6625	-0.17005
0.217333	-0.49007	0.421212	-0.85296	3.44212	-0.61233	0.597474	0.765158	-1.01333	-1.15172
0.218	-0.33092	0.363063	-1.07145	1.90422	-0.73645	-0.18182	-0.62778	-1.24135	-0.53548
0.218667	-0.23429	0.470728	-1.15176	2.25267	-0.72011	0.589312	1.69376	-0.42714	-0.1121
0.219333	-0.03904	1.07189	-0.94999	1.24638	-0.49851	-0.44174	1.59874	-1.52317	-1.25541
0.22	-0.11741	1.23529	-0.07634	1.54636	-0.35813	0.082592	1.97628	-1.47922	-0.787
0.220667	-0.4112	1.5579	-0.47691	0.50424	-0.0905	-0.56432	1.87958	-1.20463	-1.01443
0.221333	0.12943	1.38651	-0.16027	-0.01162	0.015114	0.450232	1.61812	-1.87301	-0.63117
0.222	-0.01016	2.05081	0.084565	-2.29715	0.457046	0.731193	-0.31014	-1.15485	-0.26944
0.222667	-0.17586	1.39334	0.235138	-1.95214	0.104106	0.987019	-0.08312	-1.3626	-0.39135
0.223333	-0.1867	1.03154	-0.83862	-3.02893	0.167377	0.62493	-0.00057	-2.42322	-0.77299
0.224	-1.527	1.19819	0.165793	-4.18676	0.174504	0.173321	0.744827	-0.76818	0.326598
0.224667	-1.23043	0.989079	0.71027	-4.13563	0.427388	0.560055	0.789229	-1.92047	-1.00901
0.225333	-1.0932	1.78504	0.451834	-3.94235	0.10399	0.962257	-0.03337	-1.72749	-0.97535
0.226	-1.0994	1.7256	-0.68345	-4.59924	0.224809	-0.04139	0.418629	-0.44521	-1.23865
0.226667	-1.58074	1.08405	-0.52445	-3.68137	-0.03387	-0.00277	0.343294	-0.33199	-1.23759
0.227333	-0.8873	1.13037	-0.60643	-5.5706	0.002431	0.419179	1.22781	-0.25077	-0.96238
0.228	-0.85962	1.6073	-1.07248	-5.0633	0.026798	0.290099	0.412287	-0.56888	-0.69859
0.228667	-0.66154	1.34702	-1.0218	-3.56969	0.507878	-0.74393	0.504592	-0.60135	-1.12086
0.229333	-0.55581	-0.04247	-0.80753	-2.64197	0.215202	0.313709	0.919191	-1.00123	-0.42365
0.23	-0.94868	-0.59801	-0.83726	-3.7411	0.376588	0.358041	0.093176	-1.07937	-1.27948
0.230667	0.804511	0.100316	-1.04167	-3.2985	0.201584	0.43064	-0.30862	-1.28709	-1.07133
0.231333	0.437275	-0.0148	-1.27463	-3.49399	0.483522	0.126035	0.883829	-1.79944	-1.47228
0.232	0.834304	0.039071	-0.91058	-1.93239	0.175153	0.519215	0.903981	-1.61488	-0.98197
0.232667	0.663119	-0.44124	-0.64447	-3.43666	0.637866	0.363836	1.22552	-0.2433	-1.11869
0.233333	1.10288	-0.22149	-0.54603	-1.88132	0.6094	0.371691	-0.23106	-0.88894	-0.06321
0.234	1.41462	0.620256	-0.7555	-1.86667	0.382489	0.305568	2.69257	-0.09944	-0.89931
0.234667	1.421	-0.04263	-1.19515	-2.97758	1.50266	-0.60479	1.64582	-0.76191	-0.94795
0.235333	1.18496	0.214408	-0.50519	-2.88325	1.58443	0.522581	2.44101	0.096458	-0.38861
0.236	1.44084	0.462093	-0.34056	-0.58873	1.52159	0.863481	1.67923	-1.36523	-0.62008
0.236667	1.31362	0.170522	-1.24609	1.29917	2.05544	0.961097	1.83629	-1.30215	-0.47404
0.237333	1.64264	-0.11497	-0.18685	1.63607	0.949368	0.179134	3.25383	-0.78782	-0.2294
0.238	1.21535	0.339921	-1.3512	4.54824	2.23313	-0.05038	1.48997	-0.335	0.291976
0.238667	1.90703	-0.67829	0.222363	1.76555	1.49708	0.227919	1.61102	-0.46597	-0.04092
0.239333	1.13147	-0.29675	-1.41707	-0.03182	1.62607	0.06477	1.58874	-0.60822	-1.10733
0.24	1.96498	0.077524	-0.36104	-3.44531	1.11971	1.00971	0.992671	-0.99844	0.051345
0.240667	1.25344	0.20342	-1.23853	-3.65962	0.416836	0.45279	1.20935	-0.83663	-0.11639
0.241333	1.43142	0.25918	-0.78833	-4.56788	0.583452	0.509606	-0.04546	-1.11922	-0.09443
0.242	1.05787	0.59237	-0.48663	-3.4728	1.05596	0.73948	0.234759	-0.25074	-0.18876
0.242667	0.651735	0.465147	-0.51462	-4.88253	0.511372	0.717652	-0.82589	-1.27207	-0.18384
0.243333	1.52561	0.290863	-0.63095	-4.01512	0.793871	0.359015	0.997225	-0.77646	-1.22964
0.244	0.382438	0.395337	-0.98245	-5.90555	2.10032	-0.01694	0.059775	-0.27092	-0.83133
0.244667	0.351923	0.646529	-1.08865	-4.17454	2.35293	-0.07968	0.877419	-0.1969	-0.45699
0.245333	0.400347	0.127383	-0.80961	-3.52367	4.27325	0.429984	0.370701	-0.55621	-0.04226
0.246	0.543592	0.769164	-1.34532	-1.43652	2.86171	0.396304	1.1998	-0.12587	-0.36113
0.246667	1.12254	0.760487	-0.76451	1.65929	2.08771	-0.96166	0.206801	1.12604	0.565533
0.247333	0.730137	-0.016	-0.79145	0.185338	2.08497	-0.94153	1.05072	-0.23334	-0.24873
0.248	-0.27312	0.280553	-1.16752	-1.16892	0.30201	-0.64827	1.05343	0.041677	0.477676
0.248667	0.31897	0.077135	-0.32358	-1.5577	0.112488	-1.46584	0.050055	0.826154	-0.49967
0.249333	-0.22306	0.528423	-1.14304	-1.47859	0.087163	-1.29882	0.146982	1.2048	0.240454
0.25	0.064252	0.132148	-0.88369	-0.78738	-0.00257	-0.51787	0.545088	0.205184	0.152459
0.250667	-0.49871	0.844784	-0.66115	0.86976	-0.44255	-0.85923	0.579227	0.813552	-0.02433
0.251333	-0.36566	1.49342	-0.97622	2.13686	-0.84735	-1.25025	1.51473	0.791634	0.567911
0.252	-0.2072	2.09746	-1.13722	1.63193	-1.10773	-0.68779	1.00857	0.694106	-0.63957
0.252667	-0.27826	1.1477	-0.94704	2.65487	-0.67752	-1.73176	0.834005	1.26631	-0.14317
0.253333	-1.02713	1.16091	-0.30418	0.137304	-0.40862	-0.17778	1.10576	0.589263	-0.23996
0.254	-1.06463	-0.06427	-0.93355	3.94917	-0.30364	-0.39714	1.86075	0.044468	0.622709
0.254667	-1.35861	0.639236	-0.81743	1.38169	0.031746	-0.75817	0.745803	0.318283	0.131256
0.255333	-2.05414	1.30331	-0.69308	2.93449	-0.52533	-1.39403	1.43278	-0.01786	0.199189
0.256	-0.67754	1.23956	-1.06604	3.36701	-0.41297	-1.56713	2.61551	1.34101	-0.22682
0.256667	-1.02748	1.5286	-1.19144	0.634057	-0.64581	-0.86465	1.76739	1.16719	-0.40675
0.257333	-1.92622	1.7091	-0.7041	-0.81942	-0.425	-1.39499	0.756512	1.42845	-0.2859
0.258	-2.98523	2.0222	-0.62705	0.649015	-0.17486	-1.73686	0.319535	1.04184	0.353541
0.258667	-1.74916	1.42537	-1.143	0.212266	0.112652	-1.42553	1.4267	1.21568	-0.2041
0.259333	-1.35597	1.38034	-0.76229	4.763	1.54687	-1.26845	-0.57872	0.461257	-0.2946
0.26	-2.35922	1.34454	-1.22157	5.17136	1.27885	-0.84867	0.037984	2.11184	0.404583
[truncated: 28,110 more rows]

## Sheet: Panel i
100uA	150uA	200uA
-3.14385	-6.51796	-11.1866
-6.23476	-11.5216	-13.2735
[truncated: 7 more rows]

## Sheet: Panel p
Wavelengeth (nm)	Daseline	DBS
[truncated: 2,136 more rows]

[truncated: 5 more sheets: Panel q, Panel r, Panel s, Panel t, Panel u]
