# Supplementary material for: Differential synaptic depression mediates the therapeutic effect of deep brain stimulation
Source: Nat Neurosci. 2025 Oct 16;28(12):2575–87. doi: 10.1038/s41593-025-02088-w (PMC12672378; doi:10.1038/s41593-025-02088-w)
Supplement: Supplementary file 24 — Statistical source data. [file 41593_2025_2088_MOESM24_ESM.xlsx]

## Sheet: Panel a
	Ipsilateral											Contralateral
Baseline	3	4	5	2	4	4	3	5	3	3		-3	-3	-3	-4	-4	-3	-4	-4	-3	-5
DBS-STN	2	2	4	3	2	2	2	5	5	3		-2	-1	-5	-2	-4	-4	-3	-2	-4	-4

## Sheet: Panel b
	Ipsilateral													Contralateral
Baseline	4	3	4	6	7	6	7	6	3	5	5	7		0	-1	-3	-1	-2	-2	-1	0	0	-1	-1	-2
DBS-STN	4	2	3	5	6	7	4	5	5	3	4	8		-1	-1	-3	-1	-1	-2	-1	0	-1	-1	-1	-4

## Sheet: Panel d
Time (min)	123-3	123-6	127-1	127-3	128-1
0.000667	-0.52585	-0.90844	5.08377	0.68022	-0.00878
0.001333	-0.28733	-0.4933	4.83201	-0.15122	0.340028
0.002	0.162999	-0.74582	4.68826	1.62632	-0.94152
0.002667	-0.06896	-0.3414	5.50911	2.8759	-0.33818
0.003333	-0.11081	-0.58112	4.16126	2.82032	-1.09362
0.004	0.571632	0.213801	3.42872	2.64226	-0.41604
0.004667	1.01088	0.059126	4.10153	2.33775	-1.08108
0.005333	1.0398	-0.08279	3.18566	1.62046	0.1114
0.006	1.24745	-0.10615	1.64027	1.14912	-0.04314
0.006667	2.14358	-0.2982	2.4371	1.91054	-0.33055
0.007333	1.11602	-0.64226	1.44388	2.12499	-0.20053
0.008	0.584251	-0.44655	1.9618	1.14556	0.312864
0.008667	0.666916	-0.61655	1.55393	1.88357	0.066872
0.009333	0.246473	-0.76701	1.4949	3.85793	-0.12116
0.01	-0.41681	-0.74432	0.948225	3.98054	0.208573
0.010667	-0.47824	-0.65397	0.217081	1.55171	-0.69308
0.011333	0.445089	-0.55343	1.00379	0.960367	-0.34545
0.012	0.250663	0.102832	0.880343	0.707375	-0.49398
0.012667	0.037639	-0.12965	0.297252	0.299507	0.402117
0.013333	-0.09053	-0.39602	0.149515	1.55272	-0.40306
0.014	0.451955	0.091678	0.469501	1.50088	0.170272
0.014667	-0.06508	0.198859	-0.02772	0.697271	0.01441
0.015333	-0.49826	0.303266	0.542822	2.41283	-0.07351
0.016	-0.19736	-0.10572	0.219066	3.78626	-1.47176
0.016667	0.897464	-0.34457	0.471991	1.50989	-1.00712
0.017333	0.689048	-0.31307	-0.73979	1.83038	-0.17959
0.018	-0.23699	0.862629	-0.60337	0.798406	-0.16899
0.018667	-0.15317	0.883591	-0.64786	1.45912	0.635149
0.019333	-0.97074	1.14443	0.660371	2.13942	0.040103
0.02	-0.43184	0.928383	0.116302	2.11759	0.664586
0.020667	-0.7916	1.59993	0.101641	3.23626	1.78647
0.021333	-0.88567	1.9787	0.54865	3.86172	1.08459
0.022	-0.87064	1.90252	1.10059	1.04845	0.394028
0.022667	-0.28743	1.46451	0.554045	1.99364	0.444717
0.023333	-0.98503	1.57891	1.71276	1.91403	0.274611
0.024	-0.72892	1.48278	2.05883	2.17536	0.198283
0.024667	-0.75264	1.18301	1.1164	3.0025	0.149474
0.025333	-0.39557	1.186	0.570781	2.10421	0.668999
0.026	-0.75216	1.70497	0.908727	1.99583	0.398228
0.026667	-0.27349	0.315563	0.345865	1.6281	-0.2961
0.027333	-0.08114	0.965419	1.34564	1.82654	-0.30614
0.028	0.043191	0.137547	1.26018	3.07405	-0.18374
0.028667	0.114258	0.270192	1.42163	4.0186	-0.86743
0.029333	-0.4669	0.755786	1.65332	2.13352	-0.70987
0.03	-0.2285	-0.41204	0.751359	1.16066	-1.29471
0.030667	-0.1703	-0.62931	0.565574	-0.85947	-0.62108
0.031333	-0.40606	0.072196	1.42435	1.63976	-0.81497
0.032	-0.12619	-0.45644	1.57487	0.492487	-1.06708
0.032667	-0.0679	0.004967	2.25649	1.20225	-2.00592
0.033333	-0.97191	-0.19237	1.25953	1.04552	-1.91158
0.034	0.1109	-0.77612	1.2507	0.549436	-1.67438
0.034667	-0.64641	-0.82298	1.7344	1.61311	-1.76591
0.035333	0.252906	0.020054	2.43647	1.73009	-1.64979
0.036	0.3966	-0.96842	2.74312	1.60674	-1.02068
0.036667	1.21144	-0.51072	2.75738	1.34633	-0.78841
0.037333	1.53676	-0.70322	1.94114	1.20291	-0.54167
0.038	0.788559	-0.82887	0.742268	1.6903	-0.63266
0.038667	-0.07464	-1.14109	-0.13247	0.647292	-0.75604
0.039333	0.499258	-0.55395	0.283246	4.22745	0.275207
0.04	0.270456	-0.55178	-0.51988	2.34981	1.32046
0.040667	0.354162	-0.98022	-0.8252	1.70249	0.58203
0.041333	0.418139	-0.21697	-0.76245	0.51926	-0.09366
0.042	0.97511	0.180248	-0.5701	1.16406	0.311598
0.042667	0.887458	-0.32257	-0.67723	0.440885	0.194711
0.043333	0.844097	-0.63404	-0.59721	0.882081	-0.44436
0.044	0.64674	-0.56977	-1.00965	-0.29397	-0.34325
0.044667	0.192581	-0.5475	-1.31354	0.327309	-1.29303
0.045333	0.800923	0.091552	-1.11753	0.013647	-1.00052
0.046	0.820517	0.642305	-2.38318	2.18652	0.194172
0.046667	1.91574	-0.16961	-2.15188	2.80165	-0.27494
0.047333	1.5552	-0.87222	-2.2661	3.03733	0.33075
0.048	1.35665	-0.66679	-0.77	1.41837	0.714785
0.048667	0.769792	-0.39375	-0.83202	2.74429	0.777859
0.049333	1.81181	-1.20615	-1.17844	1.61661	0.307245
0.05	2.20657	-1.00331	-2.02391	2.44494	0.55661
0.050667	1.68228	-1.1417	-2.53735	2.49413	0.694973
0.051333	1.50413	-0.55973	-2.28783	2.54892	1.15643
0.052	0.988011	-0.67961	-1.98286	1.46612	2.01335
0.052667	1.20673	-1.16076	-1.57851	2.0381	0.972905
0.053333	1.01021	-0.99086	-1.57375	2.36719	2.13518
0.054	0.979075	-1.4825	-0.99421	-0.09959	2.1973
0.054667	1.66202	-0.78026	-0.56234	0.798928	1.58176
0.055333	1.0821	-1.4825	-1.02975	1.10759	1.69869
0.056	1.37998	-1.18702	-0.38379	1.35961	0.887854
0.056667	1.56336	-1.37785	-0.0918	0.174413	1.14524
0.057333	0.993459	-1.1425	-0.06517	1.15939	0.878949
0.058	0.46337	-1.5238	-0.84209	2.81257	1.38388
0.058667	0.740366	-0.8074	-1.14559	1.65342	3.09669
0.059333	0.873623	-0.74748	-1.11439	0.844108	1.4774
0.06	0.876095	-0.94894	-1.30712	0.708984	1.22776
0.060667	0.387598	-1.06595	-0.53127	1.62498	0.842632
0.061333	0.771643	-1.01682	-1.10848	1.37259	2.49349
0.062	0.971558	-1.15432	-1.13899	1.01936	2.6673
0.062667	-0.30186	-0.30441	-0.81798	0.482167	2.00574
0.063333	-0.01596	-0.2611	-0.44939	1.17543	3.28541
0.064	0.56233	-1.00694	-0.53404	0.929053	3.51644
0.064667	0.882956	-0.16065	-0.75306	1.5892	2.97687
0.065333	0.05064	0.44125	-0.5078	2.05656	2.5598
0.066	0.099319	1.59557	-0.20289	2.50402	2.98629
0.066667	0.185754	0.93786	-0.46163	1.73458	2.10627
0.067333	0.909015	0.837181	-0.44257	2.02302	1.92375
0.068	1.90841	0.894358	-0.83401	1.33033	2.70228
0.068667	1.82523	0.722213	0.976445	1.96176	1.54938
0.069333	1.29416	-0.08491	0.451022	2.92343	2.81665
0.07	1.63188	-0.00031	1.11195	1.77442	2.91689
0.070667	1.48874	-0.28543	-0.19253	2.49371	3.29104
0.071333	0.93477	-0.44852	-0.41464	2.01267	2.98977
0.072	0.555263	-0.3983	-0.32513	2.32691	3.08246
0.072667	0.561406	-0.54766	0.5683	3.31639	3.7202
0.073333	0.29083	-0.51254	1.22606	2.42502	3.43189
0.074	0.188106	-1.01566	1.98449	1.55554	5.03678
0.074667	-0.00109	-0.73649	1.16717	2.23687	7.95521
0.075333	0.417714	-1.41463	1.70474	2.72433	9.74359
0.076	0.389095	-0.68441	1.45783	2.20223	12.1547
0.076667	-0.03308	-1.62543	1.69528	1.44369	12.7811
0.077333	-0.28821	-1.29133	1.15439	1.98908	12.9058
0.078	-0.5625	-0.36964	0.792293	2.49388	13.8179
0.078667	-0.14465	0.764679	0.644218	2.24507	13.0414
0.079333	-0.26958	0.204445	0.485277	2.5672	12.668
0.08	-0.29348	-0.26585	0.436499	3.0566	12.6269
0.080667	-0.83246	-0.48856	0.489498	2.38081	12.1531
0.081333	-1.7409	-0.52632	0.239716	2.18964	12.4413
0.082	-1.09231	0.103608	-0.64829	-0.38216	11.365
0.082667	-1.53768	0.253036	-0.47065	-0.4144	10.1927
0.083333	-0.93007	0.396442	-0.42065	1.00887	8.28381
0.084	-1.00713	-0.25959	1.14696	1.65365	8.98267
0.084667	-1.11505	0.099817	2.93546	1.37575	8.40759
0.085333	-1.24457	0.89572	3.71221	2.46366	7.47767
0.086	-0.95951	0.247259	2.74111	0.853242	5.60766
0.086667	-1.91831	0.203141	1.12808	1.68465	6.04461
0.087333	-1.78543	-0.21011	0.085813	2.32054	5.37234
0.088	-1.32122	-0.93436	-0.1473	2.81758	4.07097
0.088667	-1.16572	-1.07281	-0.01715	5.18585	3.86063
0.089333	-1.2379	-0.99813	0.23551	5.59158	4.31818
0.09	-1.51461	-1.0076	0.272727	2.94388	4.98692
0.090667	-1.68926	-1.28351	0.36799	1.98648	5.91254
0.091333	-0.89501	-0.96258	0.415873	1.14152	6.52422
0.092	-0.41571	-1.41459	0.014415	2.92212	5.58607
0.092667	-0.45613	-1.71282	0.850492	1.42024	6.33106
0.093333	-0.38905	-2.31881	1.60099	3.21645	5.73785
0.094	-0.44546	-2.27077	3.42146	3.28605	4.39466
0.094667	-0.1233	-1.87671	2.77168	2.4274	5.06862
0.095333	-1.26679	-1.3704	3.32285	3.41703	4.13617
0.096	0.117592	-1.6912	1.5621	1.85534	2.61301
0.096667	0.338664	-1.21354	3.41527	1.95605	3.96921
0.097333	0.040807	-1.34509	2.98026	1.1677	5.0434
0.098	0.217951	-0.75346	4.54461	2.44411	4.98469
0.098667	-0.29176	-0.54143	3.73122	1.52036	3.6812
0.099333	-0.61379	-1.24988	3.97364	1.44735	3.05927
0.1	0.183133	-1.38884	4.25371	1.47551	3.20223
0.100667	-0.11007	0.199765	3.76625	3.07233	4.2471
0.101333	-0.37789	1.06799	3.25521	1.39012	3.68856
0.102	-0.58123	0.760765	4.27009	2.08557	2.98127
0.102667	0.182121	1.03587	3.88283	1.89959	3.81839
0.103333	0.61329	0.645699	3.7014	0.99511	4.78114
0.104	0.521313	0.79116	3.00051	0.458078	5.07223
0.104667	0.165039	1.08932	3.67507	-0.30379	4.42862
0.105333	0.662477	1.08109	4.53214	1.4015	5.62919
0.106	0.62183	0.832981	4.97792	2.17681	6.03608
0.106667	0.354949	0.97413	5.41245	1.26419	5.20311
0.107333	0.438394	0.487288	5.57296	1.12748	3.69083
0.108	0.927996	0.561118	7.26869	0.652669	3.01722
0.108667	1.38687	0.504526	7.95216	0.145136	2.36396
0.109333	0.888714	0.349807	9.74768	1.14511	1.85289
0.11	0.703295	0.772294	10.7959	0.304374	1.7228
0.110667	-0.35344	0.852757	14.34	0.582199	3.40346
0.111333	-0.50519	0.315504	16.2607	1.59104	2.0751
0.112	-0.69942	0.338394	15.7942	0.788162	2.60634
0.112667	-0.03678	0.281099	15.2986	1.22341	3.82191
0.113333	0.004041	0.058043	14.6899	0.94443	4.46238
0.114	-0.65778	0.144921	15.281	-0.65289	3.47447
0.114667	-1.05982	0.287084	14.1525	-0.25889	2.9682
0.115333	-0.0471	-0.53682	16.3855	-0.32004	2.5089
0.116	1.93896	-0.67881	15.6847	0.432227	3.31681
0.116667	0.612363	-0.54147	16.204	1.57077	3.63048
0.117333	-0.13505	-0.708	14.6713	0.92992	3.3628
0.118	-0.43345	-0.27526	13.9906	0.467308	2.20695
0.118667	-0.79616	-0.46754	12.5952	1.40759	3.45236
0.119333	-0.7445	-0.49634	11.6723	0.637774	2.50577
0.12	-0.18173	-0.86164	10.4108	0.690383	1.47306
0.120667	-1.17364	-0.87197	9.11707	1.99034	1.72577
0.121333	-1.19372	-0.73114	7.56821	2.37874	1.12583
0.122	-0.97086	-0.9994	6.2633	2.16308	1.797
0.122667	-0.99524	-1.11443	5.84357	1.0484	1.34096
0.123333	-1.71145	-1.12079	6.40677	1.01793	0.988178
0.124	-1.49844	-0.88368	6.14735	0.71927	1.37642
0.124667	-1.58997	-1.64487	5.55874	-0.25169	0.467243
0.125333	-1.46296	-1.19146	4.76796	0.839584	0.947941
0.126	-1.43648	-1.545	5.12899	1.34201	0.691633
0.126667	-0.63864	-1.43469	4.99312	1.34995	0.543295
0.127333	-1.18231	-1.76274	4.92308	2.30594	0.444064
0.128	-0.81885	-1.61182	3.96736	2.29846	0.295283
0.128667	-0.85483	-1.75326	3.84544	1.82208	-0.08901
0.129333	-0.60599	-1.34472	3.60933	-0.4719	0.143307
0.13	-0.77369	-1.55994	3.1133	0.908395	0.024185
0.130667	-0.33299	-1.37672	3.62679	1.55418	0.780298
0.131333	-0.15601	-0.94291	3.68882	1.78046	0.069568
0.132	-0.69814	-1.32458	3.2616	1.50858	-0.07903
0.132667	-1.3584	-1.17412	3.46123	-0.13179	0.88511
0.133333	-0.90424	-0.42085	3.23887	1.61867	1.27471
0.134	-0.92038	-0.75616	3.11737	2.21359	1.10463
0.134667	-0.98056	-0.73851	3.59872	0.805601	1.2362
0.135333	-0.70476	-1.13993	3.76218	1.00758	1.60179
0.136	-0.80954	-1.14238	2.69803	-0.30011	0.914487
0.136667	-0.50566	-1.27438	2.31566	0.887646	1.58492
0.137333	-0.86198	-0.82848	2.59186	1.21864	0.206499
0.138	-0.54131	-0.95285	1.34936	0.385533	1.72169
0.138667	-1.14515	-0.78793	1.6808	1.11758	0.554811
0.139333	-1.37723	-1.12937	0.309138	1.90945	0.67901
0.14	-0.82795	-0.94833	1.32931	1.04944	-0.49586
0.140667	-0.5543	-1.51963	1.56549	1.50842	0.385249
0.141333	-0.38206	-1.1504	1.75036	1.16509	1.0234
0.142	-0.62023	-0.97267	2.39839	0.230483	0.614588
0.142667	-0.11744	-0.88641	1.90381	-0.093	-0.33721
0.143333	0.170484	-1.04123	1.57101	1.44866	0.030408
0.144	0.408429	-1.15811	1.84401	0.135215	0.815823
0.144667	0.379595	-0.5966	1.93395	1.49851	0.815972
0.145333	0.386863	-0.31953	2.52218	2.16219	-0.13567
0.146	0.858185	-0.60829	2.68892	2.02097	-0.2068
0.146667	0.616063	-0.63986	1.09619	2.36506	0.429128
0.147333	1.11274	-0.86486	1.94497	1.65365	0.187356
0.148	2.55593	-0.92641	0.840898	0.881976	-0.1905
0.148667	1.14573	-0.25557	1.69017	3.31616	0.874499
0.149333	1.44616	-0.68428	1.68112	1.31536	-0.1732
0.15	1.14129	-0.3747	2.26924	1.10555	-0.43088
0.150667	0.836406	-0.85493	1.43553	1.85813	0.713597
0.151333	0.3788	-0.3727	2.29988	0.147119	0.642457
0.152	0.525582	-0.53152	2.22354	1.4145	1.51576
0.152667	-0.04418	-0.63861	2.81891	1.37416	0.304064
0.153333	-0.03617	-0.78321	3.49327	2.54919	0.043119
0.154	-0.12506	-0.59831	3.7328	1.67337	0.921427
0.154667	-0.55028	-1.36495	2.12112	1.66516	-0.55042
0.155333	0.432969	-1.10519	2.12409	1.64868	-0.02507
0.156	-0.12818	-1.52863	2.46419	2.00285	-0.3768
0.156667	-0.19155	-1.08666	2.60567	1.7863	-0.14803
0.157333	-0.36593	-1.63392	1.4106	0.937934	-0.44583
0.158	-0.80523	-1.28322	1.51714	1.20225	-0.44299
0.158667	-0.79364	-1.35024	1.98464	1.37281	0.026797
0.159333	-0.28875	-1.60507	2.31833	1.4842	1.38446
0.16	-0.74416	-1.68454	2.04485	2.23683	0.71998
0.160667	-0.36845	-1.30288	1.59852	-0.62974	-0.95325
0.161333	-1.19911	-1.55751	0.593299	0.484031	0.53055
0.162	-1.37233	-1.15194	0.602876	1.30405	0.27171
0.162667	-1.06843	-1.27818	1.28862	0.396723	-0.13272
0.163333	-0.82902	-1.21758	-0.37289	0.329473	0.554065
0.164	-1.21375	-1.50958	0.606083	1.7625	0.485339
0.164667	-0.9789	-1.36402	-0.06814	0.945621	0.256855
0.165333	-1.1174	-1.39496	-0.42933	0.358314	0.368028
0.166	-0.91164	-0.57735	2.20409	0.703716	-0.31323
0.166667	-0.79946	-0.78964	1.98886	0.760852	0.446596
0.167333	-0.99572	-0.55595	2.63458	1.50755	0.62044
0.168	-0.24115	-0.6419	2.62124	1.36344	0.414103
0.168667	0.343909	-0.71509	2.19439	2.08605	0.833003
0.169333	0.467337	-1.01323	1.30207	1.17735	1.2543
0.17	0.244878	-0.5092	-0.48242	0.25988	-0.43503
0.170667	-0.87435	-0.73652	-0.8766	0.900257	0.51377
0.171333	0.811851	-0.90588	0.209093	1.90644	0.278308
0.172	0.394001	-0.84521	0.229925	1.50302	-0.39258
0.172667	1.03395	-0.36144	-0.00854	1.7968	0.975999
0.173333	0.608927	-0.88783	0.169077	1.25487	0.822504
0.174	1.01714	-0.23217	-0.5369	1.19314	-1.04304
0.174667	2.28624	-0.8941	0.192756	1.7353	-0.26485
0.175333	2.28579	-0.93904	1.38133	0.618528	-1.01301
0.176	2.2884	-0.27779	0.945297	-0.02961	-0.01116
0.176667	1.8038	-0.68069	1.99771	-1.19793	-0.33844
0.177333	1.45258	-0.72811	1.56473	0.632421	0.490462
0.178	1.31346	-1.08527	0.354359	0.114008	-0.25953
0.178667	1.81539	-0.9426	0.781675	0.136507	-0.07173
0.179333	2.06514	-1.00376	0.643058	-0.30273	-1.61255
0.18	1.75754	-0.52888	0.358464	-0.66764	-0.83007
0.180667	1.6235	-0.81088	0.013424	1.11777	-1.08272
0.181333	2.05833	-0.50626	0.62515	0.924867	-1.32187
0.182	1.08708	-1.31405	0.209944	0.688707	-0.25749
0.182667	1.55329	-0.82526	1.53413	-0.14207	-0.23581
0.183333	1.10657	-1.41547	1.13307	0.97045	-0.27751
0.184	1.17996	-1.22998	0.359257	-0.30077	-1.07326
0.184667	2.0227	-1.2685	0.353213	-0.33361	-1.01899
0.185333	1.04225	-1.31045	0.360915	0.419581	-0.60964
0.186	2.33221	-1.49086	-0.3124	-0.82529	-1.02203
0.186667	2.00467	-1.5222	-0.2881	1.83033	-0.39053
0.187333	2.24231	-1.24438	0.532901	-0.2254	-0.03205
0.188	2.12305	-0.92793	0.608047	0.326273	0.891571
0.188667	2.37107	-1.21217	1.73795	0.427097	0.024807
0.189333	2.47413	-1.31081	0.956831	0.074365	-0.28429
0.19	2.06596	-1.73542	1.2264	0.790295	-0.93059
0.190667	0.652918	-1.03246	0.688441	1.16175	-1.47764
0.191333	1.13778	-1.16626	2.83194	-0.06571	0.231377
0.192	0.743161	-0.92521	2.70795	1.57733	-0.23597
0.192667	0.742735	-1.04182	3.9604	0.782867	1.27845
0.193333	0.790352	-1.18381	4.18499	0.418029	1.48614
0.194	0.167149	-1.33813	4.0708	0.860965	0.249596
0.194667	1.10137	-1.11063	3.05116	0.584004	0.034481
0.195333	0.284099	-1.03012	3.57649	-0.48474	-0.91092
0.196	0.551317	-0.92499	3.79258	1.42856	-0.72904
0.196667	0.355617	-0.63156	3.97351	1.82699	-0.83728
0.197333	0.972512	-0.70009	3.44369	-1.19994	0.358904
0.198	1.23899	-1.25259	4.14847	0.101126	-1.29991
0.198667	1.03665	-1.00247	5.0473	1.36021	0.009361
0.199333	2.43535	-1.16484	4.15767	0.173629	-0.48084
0.2	1.50014	-1.12835	3.79996	-0.63132	-0.92694
0.200667	1.46464	-1.01226	4.91258	-0.17117	-1.573
0.201333	1.33548	-1.21533	3.83542	0.586956	-0.21289
0.202	1.16018	-1.05136	3.2954	2.86455	-0.78741
0.202667	1.31069	-1.54014	2.88843	1.32095	-0.85541
0.203333	1.22809	-1.44782	3.0439	-1.17181	-1.65041
0.204	0.965206	-1.46403	2.60275	0.546596	-0.72727
0.204667	0.88417	-1.19841	1.22431	0.536094	-1.57568
0.205333	0.317184	-1.64946	-0.09842	1.0185	-0.87818
0.206	0.550334	-1.59082	-0.28205	0.770643	-1.35534
0.206667	0.310541	-2.11414	0.679592	2.713	-0.98528
0.207333	1.74594	-1.53458	1.44445	3.3502	-1.6897
0.208	1.5405	-1.31124	2.6789	2.57054	-1.24212
0.208667	1.46814	-1.65424	3.74492	2.55204	-0.68402
0.209333	1.18237	-1.80245	2.76207	2.53449	0.151693
0.21	1.69455	-1.33532	2.90995	3.56643	0.337061
0.210667	1.19754	-1.78362	3.43425	3.35236	0.930038
0.211333	1.55988	-1.3848	3.15278	2.82259	1.06743
0.212	1.60736	-1.64095	2.5838	1.44653	0.182102
0.212667	1.70287	-0.62437	3.08209	1.95522	-0.72839
0.213333	1.49806	0.647305	2.89118	2.40001	-0.5738
0.214	1.33923	1.68047	3.59842	1.89252	0.383172
0.214667	2.1222	0.57283	2.55204	1.72017	0.463952
0.215333	1.40637	1.39454	3.50078	2.08164	0.883446
0.216	1.9692	1.26704	3.8784	2.69593	1.5398
0.216667	1.60308	1.40659	2.91303	2.58451	1.0268
0.217333	2.0116	2.033	2.55947	1.77226	1.02073
0.218	1.75731	1.62216	1.53783	0.455468	0.751135
0.218667	2.22972	1.19906	2.44867	0.829698	1.01301
0.219333	1.56907	1.84763	1.35976	0.640693	1.4094
0.22	0.867064	1.35977	1.08796	1.70072	0.370422
0.220667	0.733254	1.82916	1.3213	2.35682	0.759053
0.221333	0.378256	1.10711	1.49998	0.56185	1.02236
0.222	1.06565	0.770715	1.9438	1.15958	0.078062
0.222667	0.624195	1.24089	2.22613	0.866191	0.543288
0.223333	0.360626	0.813803	1.65515	1.52656	0.54727
0.224	-0.46828	0.993307	1.9407	1.96664	0.760433
0.224667	0.92769	0.472194	1.12315	1.00115	0.605221
0.225333	1.26038	0.701082	1.40692	1.95494	-0.60009
0.226	0.500751	0.690329	-0.06664	1.88723	0.53511
0.226667	1.10346	0.193912	0.129733	2.12037	0.82257
0.227333	0.605411	-0.15595	-0.69491	1.40848	1.22116
0.228	0.538392	0.392037	-0.28534	1.79449	1.04645
0.228667	1.69351	-0.06695	-0.3355	1.88493	1.8041
0.229333	1.05927	-0.44578	0.094175	0.63959	0.515891
0.23	0.620181	-0.54856	-0.10323	0.474978	0.216362
0.230667	0.758553	-0.68707	-0.18217	0.411677	-0.27466
0.231333	1.05509	-0.94431	-0.23906	-0.42783	0.808802
0.232	0.152403	-1.36463	0.244312	1.68194	0.068415
0.232667	0.722743	-0.29313	0.41889	0.22899	-0.03506
0.233333	-0.13606	-0.87316	0.668444	-0.46664	0.638608
0.234	0.170775	-0.72713	0.264031	0.211229	-0.00255
0.234667	0.35351	-1.00291	-0.03128	1.25298	-1.07836
0.235333	0.866829	-0.49079	-0.22508	1.4502	-0.24006
0.236	1.29728	-0.92092	0.546463	2.08946	-0.3591
0.236667	0.340795	-0.93307	0.836014	2.00022	-1.518
0.237333	1.17962	-1.67767	0.342054	1.80314	0.286095
0.238	0.890565	-1.77198	0.141142	0.199906	0.358475
0.238667	0.498674	-1.70205	0.037342	0.777492	0.72814
0.239333	-0.20829	-1.37068	0.09278	1.02285	0.774836
0.24	0.929569	-1.51917	0.129384	2.67251	1.93047
0.240667	0.439385	-1.69257	0.102789	0.744776	2.228
0.241333	0.681835	-1.12995	0.257317	1.80169	1.11459
0.242	0.851025	-1.41625	0.81994	1.18045	1.55352
0.242667	-0.06772	-0.90946	0.337233	1.18674	1.87663
0.243333	0.112932	-1.42014	0.861627	0.830118	2.49662
0.244	0.537913	-1.68988	0.415991	1.15401	1.49163
0.244667	-0.11897	-1.86655	0.934921	0.23518	1.18155
0.245333	0.516192	-1.66201	0.413506	1.69017	1.85986
0.246	0.36338	-1.74145	0.646698	1.68387	0.237929
0.246667	0.797517	-1.34535	0.481453	0.76272	0.159004
0.247333	0.879705	-1.79251	1.16376	2.12569	0.480697
0.248	1.60292	-2.00967	0.712885	1.75483	1.33623
0.248667	1.77098	-2.00319	1.07328	2.25028	-0.1427
0.249333	0.6923	-1.34351	0.902388	2.98869	0.286337
0.25	0.862308	-1.15854	1.18205	1.72845	0.482367
0.250667	0.215517	-1.62266	0.608108	0.935186	0.356714
0.251333	0.714384	-1.39649	0.936003	0.866128	-0.72211
0.252	0.097252	-1.32132	0.611655	0.067041	-1.23953
0.252667	0.657113	-1.5599	0.126701	0.712407	0.591625
0.253333	-0.07983	-1.43715	-0.73555	0.504438	-0.95309
0.254	-0.05359	-2.05736	0.149004	0.667625	0.097136
0.254667	-0.16616	-1.89601	-0.01538	0.244784	0.43753
0.255333	-0.03346	-1.29436	0.341691	0.396213	-1.31278
0.256	0.022151	-1.22769	0.283262	0.404667	-1.09424
0.256667	0.058485	-0.65222	0.40658	1.19495	-0.74268
0.257333	0.366068	-0.62431	0.061401	2.39676	-0.95787
0.258	0.262216	-0.59867	0.131699	2.40673	-1.62545
0.258667	0.70719	-0.70281	0.157053	2.26295	-0.94912
0.259333	0.076354	-0.37832	0.68567	1.99603	-1.68749
0.26	-0.13775	-0.58694	-0.20492	1.7814	-2.5013
0.260667	-0.41705	-0.61818	-0.11138	0.245706	-2.49195
0.261333	0.05265	-0.28569	-0.04292	1.02092	-3.01177
0.262	-0.18879	-0.54554	0.660047	1.18298	-2.69685
0.262667	0.165635	-0.87958	0.771011	0.865321	-1.10481
0.263333	-0.3089	-0.91197	0.435504	1.08605	-0.10081
0.264	-0.54509	-0.73111	-0.12654	1.11981	-0.23816
0.264667	-0.81032	-1.15489	-0.73751	1.14682	-0.67355
0.265333	-1.37782	-1.25861	-1.41689	0.930162	0.229794
0.266	-0.87731	-1.10595	-1.05213	1.55481	-0.13949
0.266667	-0.38157	-1.25009	-1.48178	0.591751	-0.24362
0.267333	-0.29438	-1.14077	-1.36586	0.797315	0.244594
0.268	-0.3529	-1.4188	-1.0015	1.87895	-0.84145
0.268667	-0.63422	-1.24956	-0.46354	1.31821	-0.36862
0.269333	0.037797	-1.65037	2.47693	1.07294	0.97045
0.27	0.212239	-1.58098	2.86729	0.295379	-0.56333
0.270667	0.821876	-1.55303	1.54945	0.650075	-1.44543
0.271333	1.38412	-1.08708	0.597042	2.50088	-0.38098
0.272	0.881159	-1.38504	-0.26249	2.43008	-0.5713
0.272667	2.04943	-1.22059	-0.44471	1.48048	-0.2323
0.273333	1.22024	-1.29779	-0.28618	1.5569	-0.59814
0.274	0.907389	-1.12266	0.991667	0.84327	-0.76055
0.274667	-0.21192	-1.96051	0.706264	0.075124	-1.34391
0.275333	0.305551	-1.25389	1.26088	-0.28384	0.388964
0.276	-0.1677	-1.72545	1.1593	-1.93426	-1.13021
0.276667	-0.11628	-1.34543	1.035	-0.14851	-1.83165
0.277333	0.152086	-1.66292	1.14332	0.892393	-0.94117
0.278	-0.49004	-0.97492	0.647773	-0.60801	-1.02132
0.278667	-0.13499	-1.30379	0.217281	0.179806	-1.17537
0.279333	-0.36903	-1.24366	0.781875	1.36134	-0.88501
0.28	-0.55389	-1.68278	0.54716	0.679309	-1.33255
0.280667	-0.83841	-1.87134	-0.14194	0.309676	-0.48001
0.281333	-0.72192	-1.76117	-0.25715	-1.08912	-1.04311
0.282	-0.45344	-1.62313	-0.9938	-0.31889	-0.43943
0.282667	0.059419	-1.06721	-0.47263	-0.04461	-1.99125
0.283333	-0.09873	-0.99928	-0.91931	0.659134	-2.5198
0.284	-0.10305	-0.94292	0.386057	0.333379	-1.63045
0.284667	-0.34097	-0.07312	-0.40043	1.58385	-0.67381
0.285333	-0.697	0.135717	-0.16106	0.006599	-1.90238
0.286	-0.46769	-0.02971	0.162132	1.15805	-2.10616
0.286667	-0.08552	-0.07077	0.058596	0.320972	-2.21615
0.287333	-0.32706	0.004152	-0.91686	-0.00617	-0.67193
0.288	-0.46902	-0.29621	-0.23786	1.56021	-1.87248
0.288667	-0.81702	-0.41627	1.54047	0.940064	-1.35771
0.289333	-0.20159	-1.17924	1.72037	1.73925	-0.94115
0.29	-0.14148	-0.85727	0.387988	1.48163	0.206383
0.290667	-0.06976	0.325043	-0.0355	0.528901	0.042187
0.291333	0.197184	-0.50385	-0.73217	0.306331	-0.69249
0.292	0.270364	-0.92724	-0.57168	-0.09296	-0.98197
0.292667	-0.15976	-0.67265	-0.80705	-0.36131	0.057321
0.293333	-0.3913	-1.34999	-0.76513	0.282111	-0.96858
0.294	0.159186	-1.1082	-0.50406	1.21312	-0.58651
0.294667	-0.07879	-1.35034	0.19402	0.371536	-0.60348
0.295333	-0.12816	-0.4057	0.655699	2.32226	-0.32811
0.296	-0.00448	-0.5025	0.635365	1.71069	-1.2293
0.296667	-0.00162	-0.05881	0.885237	2.37268	-0.1402
0.297333	-0.49931	-1.0735	0.285437	1.16974	-1.05255
0.298	-0.49105	-1.0463	0.786217	1.08007	-1.26065
0.298667	-0.96293	-1.61968	0.755061	0.190773	0.412032
0.299333	-0.2088	-0.85217	-0.12217	1.12172	0.25017
0.3	-0.17476	-1.52997	-0.90647	1.42025	-0.41783
0.300667	0.169551	-1.75875	-1.91062	0.786149	0.283988
0.301333	-0.32262	-1.91273	-1.43562	0.771033	-0.16755
0.302	0.449928	-1.72862	-1.33359	1.90902	-0.39869
0.302667	0.556841	-2.09108	-1.69782	0.546219	0.714043
0.303333	0.369702	-1.39202	-1.4989	2.46979	-0.0529
0.304	-0.00514	-2.31298	-1.30387	0.627224	-0.87588
0.304667	0.745754	-1.90587	-1.30229	0.835951	-1.06018
0.305333	0.81474	-1.57893	-0.36557	1.35807	-0.5533
0.306	0.331154	-1.65356	-1.06467	2.53848	-1.08649
0.306667	-0.07067	-0.31921	-1.29086	0.957321	-0.74733
0.307333	0.37572	-1.44372	-0.32012	0.945782	-2.07183
0.308	0.364115	-0.36206	0.91213	1.87585	-0.59841
0.308667	1.28538	-0.06093	1.93204	1.82117	-1.49219
0.309333	1.08537	-0.2933	2.00526	1.12909	-1.50592
0.31	1.12012	-0.94035	1.38952	0.6762	0.025901
0.310667	0.856958	-1.28075	0.884104	0.446267	-0.78842
0.311333	1.09188	-1.64112	0.402429	-0.54896	-1.44927
0.312	0.732101	-1.21413	1.03379	1.39724	-1.28217
0.312667	0.895619	-1.39793	0.519332	1.92788	-0.6645
0.313333	1.31492	-1.45388	0.760953	0.831586	-0.97995
0.314	0.971382	-2.12038	0.876419	0.138256	-0.58863
0.314667	1.11539	-0.79422	0.628862	-0.9289	-0.52447
0.315333	1.47029	-0.66479	0.791938	-0.68093	-1.3826
0.316	1.02935	-1.5856	0.815752	-1.03984	0.460391
0.316667	0.788427	-1.72404	-0.61427	-1.35869	1.16402
0.317333	0.215931	-1.78608	-0.81769	0.586579	1.12389
0.318	1.0061	-2.02406	-0.12821	0.670256	1.53306
0.318667	0.294689	-0.83986	-0.40791	0.030706	0.669164
0.319333	0.618376	-1.35485	0.035115	-0.92508	1.53589
0.32	0.377982	-1.48937	-0.00919	-0.80516	0.669977
0.320667	1.29653	-1.00418	-0.62877	-1.46286	0.236314
0.321333	1.05003	-0.02217	0.629463	0.168048	0.689693
0.322	-0.16891	-0.09204	0.292055	-0.58202	-0.35161
0.322667	0.145093	0.413842	-1.16031	0.289785	-0.59879
0.323333	-0.5997	0.024544	-0.69395	-0.03735	0.305997
0.324	-0.6928	-0.35872	-1.66388	0.826889	0.474237
0.324667	-0.37015	0.470337	-2.22207	-0.06847	-0.501
0.325333	0.675835	0.1834	-2.75026	-1.80728	0.070065
0.326	1.38984	-0.18941	-1.79557	-1.08315	-0.05137
0.326667	0.393882	0.029327	-2.61706	-1.52726	0.056807
0.327333	0.842757	0.945244	-2.60879	-0.15058	0.090683
0.328	1.02201	0.36157	-2.17058	-1.49092	0.785141
0.328667	1.00751	0.745941	-1.27791	-1.16198	-0.92649
0.329333	0.800472	0.410087	-1.22472	-0.12028	-0.2158
0.33	0.708982	0.87664	-0.96901	1.01783	-0.26114
0.330667	1.88926	0.994778	-0.64277	-2.22404	-0.89796
0.331333	2.26291	1.51393	-0.06934	-2.60365	-0.21522
0.332	1.32401	0.945002	0.743911	-2.00678	-0.25278
0.332667	1.10113	1.16427	1.92285	0.432858	-0.00268
0.333333	1.08577	1.38006	1.57753	0.184772	0.723036
0.334	1.1486	1.35389	1.19795	0.250446	0.960722
0.334667	0.692807	1.70981	1.33883	0.017802	0.369319
0.335333	0.729464	2.26876	2.1578	0.002452	0.498374
0.336	-0.06813	2.14046	2.50742	-0.53323	-0.78963
0.336667	-0.20497	2.39364	1.69394	0.500202	-0.68413
0.337333	-0.12355	1.71609	1.84048	-1.35477	-0.74433
0.338	-0.64011	1.81309	1.071	-0.81271	-0.56243
0.338667	-0.02906	2.13334	0.866817	0.108563	-0.43081
0.339333	0.31532	1.03739	0.199195	-1.3903	0.052967
0.34	1.61775	1.30452	-0.21287	-1.83478	-0.5899
0.340667	1.25011	1.44568	-0.1209	-1.98323	-0.98741
0.341333	0.763919	1.88802	-0.74606	0.099657	-1.48028
0.342	1.04825	1.34862	-0.88646	0.456072	-1.5841
0.342667	0.675534	1.56211	-1.37917	-1.97663	-1.9145
0.343333	0.897042	1.83519	-1.41592	-1.69501	-1.33658
0.344	1.33913	1.10959	-0.71524	-1.98471	-1.70656
0.344667	0.935496	1.18949	-1.01396	-0.9536	-2.74525
0.345333	1.24243	1.54078	-0.42223	-0.56307	-1.86164
0.346	0.522391	1.45756	-0.2626	0.450386	-2.3385
0.346667	0.279143	0.822119	-1.15521	0.346056	-1.22989
0.347333	1.55991	0.363686	-0.44377	0.024867	-1.21791
0.348	1.74634	1.4247	-0.33031	0.24165	-2.29569
0.348667	1.51528	1.51956	-0.06074	-0.53031	-1.50935
0.349333	1.24284	0.642458	-0.2621	-1.33346	0.015545
0.35	0.483723	1.38309	-0.43677	-1.96007	0.506947
0.350667	-0.24414	2.26773	-0.92138	-1.48141	-1.23444
0.351333	0.595982	1.67819	-0.11391	-3.22172	-0.12932
0.352	1.36395	2.24825	-1.48956	0.282924	-0.86667
0.352667	1.68561	2.11918	-1.40722	-0.74365	0.43123
0.353333	2.02703	2.38954	-1.74013	-0.76966	-0.4654
0.354	1.62946	1.58296	-1.3174	-1.91476	-0.24052
0.354667	1.75876	2.22034	-1.15761	-1.91686	-1.02048
0.355333	1.8855	1.40482	0.332492	-1.62554	0.361783
0.356	2.87973	0.891374	-0.12653	-2.5689	1.15105
0.356667	2.66742	0.354378	-0.00637	-1.73218	0.537571
0.357333	1.65453	0.398536	0.184475	-1.79729	-0.25255
0.358	1.50896	0.892839	-0.76322	-0.51158	-0.65827
0.358667	1.39328	0.345979	-0.34946	-1.17743	0.011889
0.359333	1.76184	0.408094	0.108037	-2.21725	-1.09905
0.36	1.68415	-0.18912	0.429782	-0.1926	-0.79028
0.360667	1.52662	-0.62512	-0.1679	-1.68384	0.127123
0.361333	0.460012	-0.56426	0.419385	-1.20436	-0.19433
0.362	2.22891	-0.6347	-0.07657	-0.09678	-0.41788
0.362667	1.62379	-0.75145	-0.30873	0.905465	-1.12439
0.363333	1.47104	0.254425	-0.54662	-0.91991	-0.32386
0.364	1.59172	0.044954	-0.6216	-0.9113	-1.83644
0.364667	1.2206	-0.27138	-0.3234	-0.15134	-1.38903
0.365333	0.364529	-0.36393	-0.66148	-1.03738	-1.20704
0.366	0.424609	0.127264	-0.67029	-1.89857	-1.6447
0.366667	-0.00011	-0.59938	-0.26034	-1.87207	-1.71423
0.367333	0.402147	-0.45133	-1.03709	-1.15694	-2.80084
0.368	0.882384	-0.45356	-1.26293	-1.10631	-2.65531
0.368667	-0.26117	-0.33646	-1.3025	-1.59039	-1.82712
0.369333	-0.49142	-0.73218	-1.29818	0.566308	-1.76121
0.37	0.130258	-0.26171	-1.44891	0.202406	-1.2518
0.370667	-0.29715	-0.91497	-1.42662	-0.96591	-2.28453
0.371333	-0.41894	-0.53234	-1.36478	-0.258	-0.98044
0.372	-0.25261	-1.06133	-1.50187	-0.32309	-1.06692
0.372667	0.117304	0.110906	-1.65793	-1.22266	-0.82624
0.373333	0.111605	0.451115	-1.9294	0.382619	-0.18929
0.374	0.147951	1.06316	-1.55507	-0.0711	-0.6718
0.374667	0.455953	1.35134	-1.58131	1.05819	-0.63819
0.375333	0.386489	1.59242	-1.19965	0.353999	-0.05446
0.376	0.846644	1.83454	-0.7971	-1.74499	-0.14948
0.376667	0.3994	2.16491	-0.91179	0.330777	-0.43346
0.377333	0.654149	1.95933	-0.85976	-0.44851	-0.16588
0.378	0.317428	2.3205	-1.29755	-0.24352	0.378244
0.378667	0.506165	1.46258	-1.23875	0.701829	-0.24384
0.379333	-0.40577	2.21444	-1.57852	1.05228	0.131455
0.38	-0.0864	2.61598	-1.47021	0.969243	-0.05321
0.380667	-0.11596	2.44463	-1.85649	0.296161	0.730953
0.381333	-0.1522	2.4137	-1.50657	0.45881	-0.50014
0.382	-0.62436	2.12983	-1.37949	0.220141	-0.42759
0.382667	-0.98607	2.43628	-1.49822	-0.84538	-0.59413
0.383333	-1.46953	2.31769	-1.35619	-1.02003	-0.61461
0.384	-0.86109	1.84891	-1.59468	-1.17512	0.429223
0.384667	-0.49941	2.76721	-1.82353	-0.40559	-0.67602
0.385333	-1.1681	0.760086	-1.43517	-0.82983	-0.59246
0.386	-1.77797	1.00021	-1.62171	-0.18303	-1.1668
0.386667	-1.2596	1.82571	-1.17342	-0.48189	-0.62324
0.387333	-1.63221	0.918066	-0.90471	0.489995	0.102165
0.388	-1.25635	1.22621	-1.11554	-1.02712	-0.85626
0.388667	-1.75	0.618328	-0.66397	-0.44223	-1.24599
0.389333	-0.85287	0.256807	0.044522	-1.13389	-0.27901
0.39	-1.03063	0.39016	0.184425	-1.05998	-0.13374
0.390667	-1.13801	0.020495	0.094168	-1.50659	-0.30492
0.391333	0.145065	-0.53622	-0.43307	-1.91485	-0.40774
0.392	0.168694	0.211754	-0.04428	1.01965	0.587339
0.392667	0.352544	0.599872	-0.67858	-0.00592	-0.06939
0.393333	-0.16171	-0.43547	-2.38956	1.47172	-0.78413
0.394	-0.5869	-0.01786	-1.87254	3.86763	-2.35351
0.394667	0.152766	0.627421	-2.33267	7.14531	-0.73752
0.395333	0.117162	0.193405	-2.30978	6.4955	-0.69846
0.396	-0.33038	-0.46878	-2.46962	5.45774	-0.94534
0.396667	-0.44584	-0.20074	-1.4792	6.45873	0.631101
0.397333	-0.51696	-1.11549	-0.77004	4.09193	-1.95639
0.398	0.241608	-1.13544	-0.00397	2.6826	-1.48444
0.398667	-0.35202	-1.24624	-0.68821	2.20351	0.186589
0.399333	-0.95627	-0.73261	-0.75827	2.43879	-1.54265
0.4	-0.35349	-0.80393	-0.20827	2.33162	0.133433
0.400667	-0.64434	-0.1912	-1.0664	1.1926	-0.99202
0.401333	-0.69576	-0.35923	1.48086	0.840079	-0.00638
0.402	-0.74578	-0.40539	0.065636	0.26095	0.225081
0.402667	-0.75188	-0.35512	0.074952	0.179394	-0.47911
0.403333	0.385411	-0.20198	-0.49095	0.041586	-0.41424
0.404	0.884454	-0.49232	-0.07508	-0.88279	-0.51711
0.404667	0.103066	-0.83248	-0.07263	-0.72393	0.083436
0.405333	-0.1054	-0.26495	-0.24817	-0.61937	-0.13072
0.406	0.538418	-0.33803	-0.53388	-0.94344	-0.10185
0.406667	0.497431	-0.79375	-0.91979	-0.63508	-1.26209
0.407333	0.296914	-0.59814	-0.8373	2.37475	-1.38934
0.408	-1.02606	-0.15611	-0.37721	1.32025	0.667458
0.408667	-0.43683	-0.45763	-0.09102	-0.05485	0.880514
0.409333	-1.06031	-0.32343	0.135389	-1.51524	-0.64102
0.41	-0.53446	0.194519	-0.28993	-2.46338	0.937485
0.410667	-0.43481	0.190095	-0.17144	-2.3077	2.08962
0.411333	-1.13569	0.668273	-0.02326	-1.03404	0.996368
0.412	-0.47152	0.986402	-0.65108	-0.66702	0.864616
0.412667	-1.20057	1.13593	-0.85473	-0.26377	1.24521
0.413333	0.112924	0.91387	-0.2293	-1.05331	-0.34203
0.414	0.220604	0.850167	-0.3889	-2.03804	-1.18438
0.414667	-0.82108	1.19255	-0.09336	-2.87611	-0.57036
0.415333	-0.34084	1.8073	-0.16313	-0.90518	-1.05398
0.416	-0.50855	0.230494	-0.48092	-2.99429	-0.40437
0.416667	-0.52265	1.02462	-0.32926	-1.04277	-2.01309
0.417333	-1.01516	0.292908	-0.01655	-0.07263	-0.81553
0.418	-1.02094	0.154062	0.632626	-1.43133	-0.71031
0.418667	-1.17499	0.540532	-0.02178	-1.47994	-0.85964
0.419333	-0.77137	0.112496	-0.33731	-1.42195	-1.28603
0.42	-0.95128	-0.18271	-0.0306	-0.92684	-1.45468
0.420667	-0.56946	-0.61039	0.028746	-1.16382	-0.99226
0.421333	-0.8391	0.55419	-0.32229	-0.32885	-0.90805
0.422	-0.7845	0.557565	-0.05653	0.430621	-0.9465
0.422667	-0.81143	0.45177	-0.16272	-0.56777	-0.47788
0.423333	-0.75047	0.262126	-0.03636	0.189496	-0.68112
0.424	-1.1017	-0.07638	0.058391	-0.54322	-0.05754
0.424667	-1.01209	0.164794	-0.01412	-1.04055	-0.94378
0.425333	-1.63888	0.806891	-0.68782	-0.32516	-0.06666
0.426	-1.61864	0.554653	-0.17406	0.040257	0.666989
0.426667	-1.79759	1.53447	-0.24174	0.478924	0.215123
0.427333	-1.13387	0.631187	-0.3969	-0.18445	0.496244
0.428	-1.41233	0.752862	-0.84227	0.956129	0.515326
0.428667	-1.40062	0.435125	-1.43788	-0.38415	0.443617
0.429333	-1.36457	0.622608	-0.67829	0.064907	-0.44439
0.43	-0.37567	0.329887	-1.20377	-1.00906	0.806959
0.430667	-1.16553	-0.40453	-0.73492	1.70461	-0.17446
0.431333	-0.63414	0.234086	-0.90516	-0.74213	-0.54596
0.432	-1.48789	0.141629	-1.8706	0.0946	-0.55146
0.432667	-1.47015	0.284342	-2.38465	0.379705	-0.58467
0.433333	-1.91213	-0.09002	-1.83779	1.12607	-1.57915
0.434	-1.79995	-0.02472	-2.93845	0.626594	-1.08958
0.434667	-1.89	-0.22279	-2.7167	0.244667	0.021751
0.435333	-1.67674	-0.44716	-3.17796	-0.42861	-0.75173
0.436	-0.98123	-0.59077	-3.01881	1.49859	-1.0464
0.436667	-1.26505	-0.46775	-3.14338	-0.34111	-1.05943
0.437333	-0.93003	0.190034	-2.81591	0.785551	-1.67969
0.438	-1.77062	-0.07945	-2.01897	0.148448	-0.19563
0.438667	-1.9494	0.051669	-3.23258	0.795898	-0.6575
0.439333	-1.56837	0.169638	-3.52972	-0.06772	-1.51436
0.44	-1.69561	-0.62374	-2.99248	1.27178	-0.92071
0.440667	-1.76777	-0.3289	-4.54686	1.44066	-1.35093
0.441333	-1.92665	-0.74237	-4.08198	1.06608	-1.45884
0.442	-1.94384	-0.74484	-4.19591	0.643292	-0.15845
0.442667	-1.97261	-1.09476	-5.05678	0.595106	-0.99831
0.443333	-2.4664	-0.37623	-5.55628	0.016472	-0.85205
0.444	-1.88376	-0.64015	-4.84519	-0.18659	-0.29555
0.444667	-1.63263	-0.66555	-5.23275	-0.47241	-0.2702
0.445333	-1.60156	-1.2359	-5.27875	0.994284	0.138021
0.446	-1.44212	-0.67879	-4.58932	0.216042	-1.41773
0.446667	-1.27319	0.161727	-4.52529	0.099288	-1.55674
0.447333	-1.68603	-0.27875	-4.89593	0.49451	-0.93346
0.448	-1.59826	-0.33862	-4.66008	0.077991	-0.17696
0.448667	-1.98685	-0.03937	-5.10866	1.70805	-1.32981
0.449333	-2.00826	-0.39433	-3.96189	0.772931	-2.12125
0.45	-1.63783	-0.65744	-4.39824	0.203987	-1.85737
0.450667	-2.15031	-0.22171	-4.75942	-1.15414	-2.08766
0.451333	-1.34713	-0.81289	-4.62873	-0.65661	-1.46653
0.452	-1.15013	-0.48813	-3.83434	-1.20068	-1.35003
0.452667	-0.19631	-0.96386	-4.88427	-0.77216	-0.6456
0.453333	-1.1217	-0.89576	-5.26987	1.11553	-2.032
0.454	-0.33938	-1.43662	-5.58691	0.463278	-2.05796
0.454667	-0.65238	-1.5669	-5.29543	0.038114	-1.68523
0.455333	0.001141	-1.07166	-4.45744	-0.50747	-1.68181
0.456	-0.65154	-0.34985	-3.5311	-1.88045	-1.19666
0.456667	-0.69875	-0.60551	-4.57475	-0.98607	-1.66395
0.457333	-0.31281	-1.00888	-4.80298	0.34908	-0.89681
0.458	-0.30961	-1.28417	-4.1687	0.276245	-0.04769
0.458667	-0.80095	-1.07038	-4.0571	-1.76355	0.213586
0.459333	-0.65889	-1.05096	-4.57993	-1.47709	0.142353
0.46	-1.96842	-0.83233	-4.94936	-0.61904	-0.53125
0.460667	-1.30099	-0.50623	-3.20403	-0.53083	0.346278
0.461333	-1.30693	-0.85326	-1.80953	-0.27821	-0.67186
0.462	-1.21146	-0.69532	-1.57468	-0.73082	-1.44668
0.462667	-1.20597	-0.87234	-3.00943	-0.55459	-0.40961
0.463333	-0.82473	-0.96905	-3.28266	1.17394	-0.32195
0.464	-0.69074	-0.84055	-4.00873	-0.49872	-1.47102
0.464667	-0.73269	-1.21232	-2.04516	-0.07279	0.160523
0.465333	-1.00546	0.493076	-1.75566	-0.87381	0.048028
0.466	-1.30374	-0.6902	-1.2858	-0.40109	-0.99935
0.466667	-0.85668	-0.81057	-0.55717	-0.20085	-0.42242
0.467333	-1.27165	-0.93309	-0.84478	0.204924	-1.95757
0.468	-1.57026	-1.16623	-0.8373	-0.22283	-1.54544
0.468667	-2.13577	-1.3496	-1.05057	0.716782	-0.37085
0.469333	-1.52878	-0.86989	-0.36865	1.38488	-0.95526
0.47	-1.98434	-0.38893	-0.5843	0.724371	-0.07221
0.470667	-1.59779	-0.37382	-0.44851	0.855377	0.407568
0.471333	-2.13179	-0.78055	-0.97014	0.41313	-0.80739
0.472	-2.18591	-0.91486	-0.71048	0.849805	0.1761
0.472667	-1.87978	-0.86387	-1.55841	0.892165	0.357532
0.473333	-1.92395	-1.35627	0.001922	0.265066	-0.38414
0.474	-1.92553	-1.08883	0.124467	0.178124	0.869589
0.474667	-1.60249	-1.45558	-0.0365	0.494795	-0.21061
0.475333	-1.86949	-1.09153	0.046281	0.351489	-1.00199
0.476	-1.88818	-1.05522	0.545564	0.05095	0.085649
0.476667	-1.9037	-1.26968	0.290076	-1.86209	0.007516
0.477333	-1.59202	-1.69491	-0.93857	-0.65136	0.053528
0.478	-1.50115	-1.18592	-1.60371	0.103269	-1.00692
0.478667	-2.24731	-1.33755	-1.26759	1.39281	0.193718
0.479333	-1.64405	-0.854	-1.0905	-0.15346	-1.41803
0.48	-1.56647	-0.83604	-0.82433	1.25256	-0.43489
0.480667	-2.33423	-0.74039	-1.19199	-0.69297	-0.99799
0.481333	-1.9713	-0.6309	-1.03211	0.57211	-1.86827
0.482	-1.7815	-0.98084	-1.13357	0.542918	-0.37637
0.482667	-1.8952	-0.97727	-1.29751	-1.15019	-2.02453
0.483333	-2.18596	-1.52893	-1.27732	0.787878	-0.77339
0.484	-2.16523	-1.8299	-1.46732	-0.00642	-0.43172
0.484667	-2.09975	-1.4972	-1.58908	0.475666	0.101858
0.485333	-2.14543	-1.46813	-1.43713	0.273323	-0.66757
0.486	-2.06504	-0.93141	-1.24769	0.135053	-0.69431
0.486667	-1.51924	-1.2971	-1.89473	0.122938	-0.16252
0.487333	-1.88463	-1.459	-1.82959	0.760969	0.687382
0.488	-2.1917	-0.34176	-1.17256	0.451763	0.488691
0.488667	-2.30159	-0.04727	-1.39929	1.79188	1.63485
0.489333	-2.95984	0.698218	-1.31568	-0.23964	1.61068
0.49	-2.13046	0.167642	-1.37842	-0.22392	1.20586
0.490667	-2.33732	-0.30059	-1.32088	-0.59785	0.983996
0.491333	-2.16156	-0.7113	-1.51383	-1.13676	1.21964
0.492	-1.95228	0.436798	-1.51583	-0.59444	-0.43802
0.492667	-1.87281	-0.1132	-2.17203	0.293244	0.695493
0.493333	-1.89471	-0.67527	-1.07874	0.231054	1.93268
0.494	-2.02803	-0.41213	-2.26867	0.591526	4.66171
0.494667	-1.79785	0.510676	-1.68291	-0.75425	0.999363
0.495333	-2.22912	0.291111	-2.38937	-1.20623	-0.16731
0.496	-2.10725	0.152027	-1.99485	-0.21015	0.814157
0.496667	-2.39121	0.152854	-2.86699	-0.45756	-0.29886
0.497333	-1.38288	-0.17445	-1.60985	-0.71984	0.420105
0.498	-2.3557	-0.01071	-1.91221	0.676768	-0.06922
0.498667	-2.29428	-0.54132	-1.09345	-0.62607	0.055891
0.499333	-2.83477	-1.19952	-1.0187	-0.22219	0.25759
0.5	-2.28017	-0.95034	-0.37669	-1.70567	-0.14879
0.500667	-2.25082	-1.16644	0.113445	-0.29251	0.778167
0.501333	-1.98235	-0.29092	-0.02437	-0.75684	-1.46346
0.502	-2.0425	-0.53956	-0.90732	-1.31597	-0.37002
0.502667	-2.49897	-0.55881	-1.13903	-0.65351	0.819916
0.503333	-1.82378	-0.33927	-1.55832	-0.18632	0.598997
0.504	-2.12623	-1.00591	-1.87416	-1.77078	0.208152
0.504667	-2.1895	-1.05371	-2.11429	-0.503	0.34152
0.505333	-1.47932	-1.61764	-2.47896	0.381058	-0.07934
0.506	-1.64216	-2.02478	-2.2405	-0.39315	-0.05768
0.506667	-1.32687	-2.205	-2.60661	-0.31197	-0.46243
0.507333	-1.17754	-2.43632	-2.16886	-0.56168	-1.70565
0.508	-1.06229	-2.15675	-1.36206	-0.81829	-0.62199
0.508667	-0.98138	-1.52946	-2.08576	-0.48428	0.297117
0.509333	-0.88299	-0.87462	-2.04053	0.989829	-0.03996
0.51	-1.26877	0.161694	-1.34699	-0.05814	-0.12937
0.510667	-0.88853	0.927029	-2.02583	-0.04079	-1.25177
0.511333	-0.57467	1.04418	-2.14524	-0.20022	0.490069
0.512	-0.716	1.4946	-1.96963	-1.38079	0.65009
0.512667	-1.0812	0.955667	-2.92354	-0.23491	-0.33467
0.513333	-1.79042	0.890024	-2.45509	-0.22062	-0.61496
0.514	-1.96835	0.887784	-1.90406	0.020889	-1.10568
0.514667	-1.49004	0.886224	-3.346	-0.0128	-0.47307
0.515333	-1.47905	0.845274	-2.36919	-0.37875	-0.352
0.516	-2.21027	0.676241	-1.80502	-0.67763	0.169863
0.516667	-1.86328	-0.01932	-2.27693	0.104966	-0.09958
0.517333	-1.96119	-0.19662	-2.28893	-0.01497	1.3236
0.518	-1.86856	-0.25845	-1.94543	-0.4993	0.868817
0.518667	-2.28933	-0.1337	-2.28662	-0.73461	0.198912
0.519333	-2.4746	-0.53404	-1.97987	-0.30155	0.447374
0.52	-2.28593	-0.63214	-1.84875	-0.19047	-0.11842
0.520667	-2.03709	-0.76442	-1.20418	-0.99689	1.07827
0.521333	-1.82196	-0.46577	-1.59434	-0.27583	1.07516
0.522	-2.20999	-0.74288	-0.56673	-1.13793	1.56917
0.522667	-2.11608	-0.22175	-1.86107	-0.19005	1.05847
0.523333	-2.25609	-0.17195	-1.57552	0.181875	2.63805
0.524	-1.71229	-0.23038	-1.31784	-0.56181	1.72164
0.524667	-2.13741	-0.40236	-0.47005	-1.42147	1.34173
0.525333	-2.05868	-0.51881	-1.37751	-2.03888	0.521047
0.526	-1.4512	-0.31419	-0.04208	-1.43684	0.237827
0.526667	-1.49183	-1.62902	0.953674	-0.08652	0.147154
0.527333	-1.42263	-1.14934	0.732758	-1.53403	-0.51289
0.528	-0.49784	-1.45857	1.25683	-1.27295	-0.52051
0.528667	-0.43786	-1.09748	1.26621	-0.37174	-0.58272
0.529333	-1.33729	-1.43316	1.81838	0.192654	-0.3074
0.53	-1.57802	-1.8215	1.57465	-0.35626	-0.72125
0.530667	-0.41701	-1.95258	1.30205	-1.92753	-0.86955
0.531333	-0.57671	-1.23613	0.621868	-0.4975	-1.43979
0.532	0.795527	-1.59651	1.41987	-1.46039	-1.17114
0.532667	0.065607	-1.12611	1.08038	-0.98675	-0.38369
0.533333	0.580435	-0.98341	1.35681	-0.68058	-0.37715
0.534	0.740327	-1.04292	0.637883	-0.39299	-0.6222
0.534667	1.62154	-1.39857	0.473944	-1.12896	-0.53754
0.535333	1.91176	-1.0825	0.591988	-0.29959	-0.65803
0.536	2.23867	-1.05808	-0.23194	-0.46859	-0.43802
0.536667	1.46009	-1.07845	0.682165	-2.11924	-0.37795
0.537333	0.470724	-1.64048	-0.80694	-0.5155	-0.10177
0.538	0.810158	-1.25129	-0.37058	-1.35257	-0.04828
0.538667	0.15564	-0.51764	-1.06803	-1.1434	-0.99031
0.539333	0.300606	-0.88042	-0.87671	-0.53003	-1.31676
0.54	0.450417	-0.89431	-0.82259	-1.0487	-0.39435
0.540667	-0.04023	-1.21597	-1.69336	-0.48071	-0.62048
0.541333	0.092123	-1.32793	-1.84484	-0.31514	-1.43986
0.542	-0.10608	-1.63324	-1.66474	-0.06838	0.143978
0.542667	0.077367	-1.45338	-1.83602	-0.56738	-1.0841
0.543333	0.323746	-1.36749	-1.94745	-0.45012	-0.04168
0.544	0.03488	-1.43221	-1.93774	-1.69311	-0.22868
0.544667	0.765494	-1.76569	-2.87192	-1.33457	-0.83935
0.545333	0.414177	-1.41531	-3.07767	-0.50214	-0.1848
0.546	-0.12648	-1.81153	-3.27434	-1.58881	-1.13452
0.546667	-0.17541	-1.95417	-3.12005	-1.76664	0.35147
0.547333	-0.47941	-2.10142	-3.50789	-0.98862	-0.47361
0.548	-1.3486	-1.99843	-3.45173	-1.03148	-1.2227
0.548667	-0.92039	-2.23022	-2.79398	-0.42119	-0.60997
0.549333	-1.02445	-2.15013	-2.87648	-1.33138	-0.4667
0.55	-1.22892	-1.84663	-3.92179	-0.92706	-0.62406
0.550667	-1.59411	-1.40854	-3.20044	-1.8261	-1.36114
0.551333	-1.27496	-1.42823	-4.72545	0.206835	-0.83903
0.552	-1.25298	-0.40865	-4.33916	0.10217	-1.33644
0.552667	-1.01362	-0.709	-3.73355	-0.47687	-1.50924
0.553333	-0.22925	-0.14264	-4.00303	-0.76593	-0.28296
0.554	0.025653	0.815397	-2.80367	-2.205	-1.62872
0.554667	0.394746	0.257525	-2.10934	-0.85609	-2.37979
0.555333	-0.64497	0.222854	-1.30204	-1.34128	-0.77793
0.556	0.126475	0.085988	-1.94005	-1.16372	-0.62261
0.556667	-0.69986	-0.52707	-0.67515	-1.65458	0.61025
0.557333	-0.8608	0.104656	-0.16492	-1.57794	-0.71251
0.558	-0.78489	-0.42983	-0.78368	-1.90597	-0.56177
0.558667	-0.16855	-0.49618	-2.07195	-1.59404	-1.07258
0.559333	-0.82344	-0.1647	-1.97381	-0.5191	-1.13937
0.56	-0.55146	0.020038	-0.75978	-0.25087	-0.3223
0.560667	-0.50523	-0.37777	-0.43673	-1.27663	-0.78859
0.561333	-0.5266	-0.72096	-0.70537	-1.10056	-0.98595
0.562	-0.48809	-0.41797	0.2058	-2.43599	-0.55432
0.562667	-0.13027	-0.44966	-0.30986	-2.54282	-0.16826
0.563333	1.32069	-0.25879	-0.20768	-1.70172	2.67096
0.564	0.746473	-0.25913	-0.64416	-2.00306	1.15587
0.564667	0.975188	-0.57292	-0.19128	-0.88392	1.71002
0.565333	0.884297	0.372825	0.280536	1.03581	-0.18085
0.566	0.525571	-0.24056	0.501006	3.29484	-0.27894
0.566667	0.186139	-0.81954	-0.29584	0.681226	-1.06015
0.567333	0.882245	0.061378	0.001969	1.2394	-0.51258
0.568	-0.68888	0.360953	0.170028	0.330903	-0.252
0.568667	-0.07135	-0.05462	0.625868	0.208186	-0.23386
0.569333	0.253893	-0.88378	-0.08776	-0.2858	0.231679
0.57	-0.05965	-0.20124	0.477556	-0.82923	-0.4296
0.570667	0.184069	-0.73749	0.092577	-0.83264	-0.38254
0.571333	0.896516	-0.70711	0.348618	1.35057	-1.14822
0.572	0.600585	-0.65917	-0.26444	2.20421	-1.00864
0.572667	0.866463	-0.92263	-0.26911	1.4487	-0.56355
0.573333	1.05611	-0.75905	-0.42863	1.61317	-0.9539
0.574	0.857533	-0.16469	-0.64019	2.26239	-0.62632
0.574667	-0.10341	-0.08537	-0.17919	2.00703	-0.98597
0.575333	0.122409	-0.26321	0.066563	2.0492	-0.49314
0.576	0.75732	-0.20992	-0.30184	1.5385	1.13885
0.576667	0.606237	0.516829	-0.27576	2.88918	-1.16832
0.577333	1.07732	0.146836	-0.8477	2.36638	-0.44338
0.578	0.902182	-0.1818	-0.67294	1.86612	0.693421
0.578667	0.809879	-0.88677	-0.64806	1.80634	0.880555
0.579333	0.531825	-1.19833	-0.93302	1.47611	1.07852
0.58	1.25079	-0.18852	0.34079	2.43886	1.46162
0.580667	1.25008	-0.85944	2.00531	3.34002	0.986783
0.581333	1.14691	-0.34989	4.26976	1.89763	0.238941
0.582	0.949051	-0.85304	2.26849	-0.86457	-0.09745
0.582667	0.868586	-0.77595	1.62958	-1.87288	-0.65232
0.583333	1.43371	-0.66419	0.95462	-3.10245	-1.14757
0.584	1.41555	-0.31035	1.93302	-3.31541	0.112827
0.584667	1.72658	-1.2349	0.693686	-2.64788	-0.91465
0.585333	1.72807	-1.57728	0.788834	-2.20778	-0.84865
0.586	1.68224	-1.05906	-0.02874	-0.82824	-1.18334
0.586667	0.625938	-1.31362	-0.70065	0.322201	-0.83645
0.587333	1.12658	-0.85271	-1.29952	1.09233	-0.61564
0.588	0.54168	-0.58669	-0.73069	-1.4432	-0.24917
0.588667	1.03628	-0.64017	-0.80616	-0.19458	-1.32386
0.589333	1.13257	-0.57639	-1.04547	0.067928	-1.7779
0.59	1.37381	-0.21294	-1.5811	1.12599	-0.98367
0.590667	1.63761	0.373326	-1.37787	1.44302	-0.63425
0.591333	0.675581	0.407168	-1.05056	1.16886	-0.49897
0.592	0.788591	0.619852	-0.93439	-0.02048	-0.85568
0.592667	0.162148	0.149905	-1.29265	-0.43775	-1.15871
0.593333	0.410679	1.15025	-0.79846	-1.35814	-0.70769
0.594	0.106974	0.760526	-0.11221	0.159237	-0.41885
0.594667	0.242319	1.16533	-0.2727	0.817206	-0.21056
0.595333	0.059314	1.51221	-0.75046	0.016518	-1.40168
0.596	0.169552	1.07754	-1.07398	-0.73117	-0.19796
0.596667	-0.03786	1.08564	-0.93592	-0.77982	-1.49752
0.597333	0.938325	1.98539	-0.76543	-1.15201	-0.8968
0.598	0.698457	2.0088	-0.79012	-0.29937	-0.61216
0.598667	0.764099	1.69224	-1.11108	0.206946	-0.76397
0.599333	-0.06504	2.01233	-0.87635	2.16881	-1.53832
0.6	0.387206	1.5773	-1.43873	2.37027	-1.1095
0.600667	0.685413	1.17429	-0.62516	-0.6739	-1.40035
0.601333	1.53658	1.35708	-0.93068	-1.73386	-1.47021
0.602	1.49879	0.917249	-0.41055	-1.46385	-0.33925
0.602667	0.872108	0.454998	-0.01663	-0.91342	-0.78361
0.603333	0.76654	-0.12765	0.59057	-0.29858	-0.56559
0.604	0.957973	-0.1736	0.688437	0.520341	-1.13373
0.604667	1.33492	-0.56434	1.00715	1.28245	-1.62993
0.605333	1.50008	-0.26071	-0.13888	2.21014	-1.58677
0.606	1.99224	-0.1036	-0.48912	-0.26631	-1.81645
0.606667	1.99616	-0.52896	0.396547	-0.50977	-1.02674
0.607333	1.43389	-0.14015	1.79641	0.055778	-0.78567
0.608	1.03748	-0.36355	1.34688	-0.56175	-1.04694
0.608667	0.936236	-0.85182	1.48201	1.42246	-0.25956
0.609333	0.491269	-0.95707	0.842285	0.807803	-0.8042
0.61	1.6288	-0.60636	0.152871	1.16149	-1.09044
0.610667	1.06408	-1.21031	-0.16851	1.6367	-1.61053
0.611333	1.59687	-1.07362	-0.10524	1.92394	0.435405
0.612	0.680618	-0.89764	-1.3824	4.00304	-0.1689
0.612667	0.702467	-0.55137	-1.61548	3.42009	0.520598
0.613333	1.45708	0.272692	-0.81906	2.51549	-1.01526
0.614	1.15371	0.158899	-0.49009	1.69949	-0.71723
0.614667	1.63813	0.886475	-1.5723	1.66596	-0.91966
0.615333	0.838061	0.579511	-0.61397	1.32398	-1.62325
0.616	0.842359	0.42792	-1.70791	1.08767	-0.99548
0.616667	0.551667	0.664645	-1.75713	3.22481	-0.34138
0.617333	0.664818	0.627497	-2.05029	2.54251	0.042169
0.618	-0.21361	0.669911	-1.38561	2.14854	-0.48213
0.618667	-0.17707	0.664245	-1.421	-0.04954	-0.24305
0.619333	0.311229	0.618718	0.226305	-0.71048	0.811871
0.62	0.034626	0.5133	-0.89439	1.29195	0.347741
0.620667	-0.83328	-0.22827	-0.0862	1.06384	-1.13874
0.621333	-1.24889	-0.05238	-0.32597	1.042	0.427435
0.622	-0.00708	-0.28068	0.307315	1.04187	-0.33079
0.622667	-0.75836	-0.611	-0.51831	1.64991	0.166714
0.623333	-0.57233	-1.08377	-0.3778	1.45492	-0.53214
0.624	-0.64603	-1.01361	-1.14175	2.29127	0.153074
0.624667	-0.70657	-1.46983	-0.7279	1.84021	-0.74203
0.625333	-0.59894	-0.88311	-1.14357	1.05498	-1.15171
0.626	-0.14928	-1.22994	-0.93526	0.789563	-1.27006
0.626667	0.006839	-1.01575	-0.66389	1.92411	-0.86492
0.627333	0.708648	-1.33761	-0.52442	2.09	-1.68567
0.628	-0.11158	-0.78118	-1.20691	0.254355	-1.61836
0.628667	-0.46416	-1.00671	-0.36442	2.41964	-0.87764
0.629333	-0.24679	-1.01825	-1.47254	0.860912	-0.22361
0.63	-0.45312	-1.0981	-0.35419	0.45919	-0.5585
0.630667	-0.14666	-0.93733	-1.1077	0.387935	-0.96845
0.631333	-0.80997	-1.39125	-0.66617	0.958768	-0.55561
0.632	0.186792	-0.72299	-0.75466	0.655237	-0.97714
0.632667	-0.83495	-1.08505	-0.20104	0.973607	-1.4934
0.633333	-0.94889	-1.16477	-0.47568	0.898032	-1.96022
0.634	-0.54489	-1.34808	-0.02706	2.41665	-0.92416
0.634667	-0.44608	-0.86455	-0.19293	2.18779	-0.94638
0.635333	-0.64405	-0.73199	-0.23689	4.8038	-1.62424
0.636	-0.23005	-0.98378	-0.11083	3.50594	-0.90954
0.636667	0.051306	-1.18804	-0.42912	3.27021	-0.93102
0.637333	-0.00525	-1.2958	-0.12312	2.46696	-0.85617
0.638	-0.05371	-0.95294	0.094825	2.74932	-1.60451
0.638667	0.203148	-0.68646	-0.52122	2.86818	-0.99432
0.639333	0.510752	-1.09759	-0.53597	0.645972	-0.3361
0.64	0.052527	-0.88305	-0.50892	2.10034	-1.57968
0.640667	-0.21769	-0.97526	-0.51702	0.941072	-2.28888
0.641333	-0.5029	-1.35419	-1.36735	1.14417	-1.69987
0.642	-0.33294	-1.55699	-1.1153	1.0878	-0.8705
0.642667	-0.36687	-1.52513	-0.73205	0.948066	-1.24012
0.643333	-0.74575	-1.2983	-0.31364	-0.36206	-1.61502
0.644	-0.58938	-1.6438	-0.66774	-0.77156	-2.01922
0.644667	0.032167	-1.47729	-1.49888	-1.75132	-1.88615
0.645333	-0.0758	-1.22132	-1.0043	-0.30051	-2.06309
0.646	-0.36215	-0.92295	-0.79495	0.473992	-1.80526
0.646667	0.714441	-0.62721	-1.03561	0.610473	-1.82921
0.647333	0.352156	-0.43854	-1.82455	1.20582	-1.16003
0.648	0.361684	-0.24166	-1.73035	-0.38682	-1.41184
0.648667	-0.45857	0.730262	-2.06659	2.0909	0.006683
0.649333	-0.87373	0.221185	-2.73798	0.891881	1.01937
0.65	-0.66667	0.021042	-1.73574	-0.23356	1.85225
0.650667	-0.76732	0.095878	-1.69361	-0.08501	2.13688
0.651333	-0.54904	0.545408	-1.30432	0.13872	0.066347
0.652	-0.88968	-0.2235	-0.75857	-1.00123	-0.80535
0.652667	-1.02603	-0.25444	-0.64277	-1.30328	-0.56125
0.653333	-0.56371	-0.52328	-0.32333	0.138633	-0.84843
0.654	-0.53321	-0.7407	-0.58263	1.14562	0.357493
0.654667	-0.79404	-1.0799	0.041463	0.881685	0.367411
0.655333	-0.25911	-0.51106	-0.06522	0.289838	-0.07964
0.656	0.152387	-0.80007	-0.29815	1.40583	-1.47179
0.656667	-0.28007	-0.99772	-0.2152	2.11695	-2.27049
0.657333	-0.93013	-0.97797	-0.4236	0.524373	-1.35266
0.658	-0.26559	-0.61412	-0.60782	0.30218	-1.89832
0.658667	-0.94309	-0.62761	-0.57924	-0.37933	-1.29538
0.659333	-0.59641	-0.66904	-0.62383	-0.96205	-0.85551
0.66	-0.19008	-0.92923	-0.6216	0.750952	-1.87657
0.660667	-0.21813	-0.93534	-0.57372	1.52401	-0.91706
0.661333	-0.49341	-0.98435	-1.3088	0.871665	-0.83621
0.662	-0.09549	-0.93146	-0.45374	2.17911	-1.04697
0.662667	0.367136	-0.98079	0.050946	1.26009	-1.43949
0.663333	-0.21555	-1.37933	-1.31734	0.924168	-0.96692
0.664	-0.11326	-1.78984	-0.58607	0.331618	-0.67033
0.664667	-0.712	-1.41663	-0.77303	-0.79471	-0.69742
0.665333	-0.25452	-1.37296	0.432896	-1.25167	-0.58672
0.666	-0.09202	-1.32281	0.158872	0.197786	-0.33354
0.666667	0.092507	-1.24238	0.664589	0.723119	-1.32071
0.667333	0.080911	-0.86203	1.32284	-0.45172	-1.43354
0.668	0.108638	-0.62075	1.44703	-0.46868	-0.85391
0.668667	-0.10403	-0.74496	0.378532	-0.35082	-2.16162
0.669333	-0.32539	-0.73375	0.061961	-1.53535	-1.86812
0.67	-0.8294	-0.73171	0.204883	-1.37105	-2.24671
0.670667	-0.36623	-0.34455	0.209143	-0.62994	-3.59988
0.671333	-0.73935	-0.72203	-0.12264	-0.07599	-2.22762
0.672	-0.13043	-0.54913	0.681405	-1.05716	-2.30659
0.672667	-0.17809	-0.53107	0.553378	-1.52556	-1.27248
0.673333	-0.10781	-0.37268	-0.90528	-2.69453	-1.83372
0.674	-0.30896	-1.31223	-1.06497	-1.74625	-2.67561
0.674667	-0.34526	-0.53584	-0.75092	-1.89327	-1.86374
0.675333	0.046069	-0.95081	-1.13218	-1.99825	-3.22086
0.676	-0.79955	-0.53189	-0.59335	-0.23571	-1.47834
0.676667	-0.28768	-0.99087	-0.88426	-0.02823	-1.16665
0.677333	-0.05943	-0.53322	-0.80742	-1.04956	-2.11665
0.678	-0.33656	-0.94712	-0.67886	-1.3067	-2.85253
0.678667	-0.57139	-0.76937	0.150785	-0.06296	-1.54463
0.679333	-0.70194	-0.94801	0.255112	-0.90976	-2.37038
0.68	-0.12013	-0.50507	-0.16576	-2.20194	-3.34824
0.680667	0.143205	-0.77388	-0.28441	-0.43934	-2.81362
0.681333	0.47805	-0.96897	-1.64341	-1.77665	-1.52987
0.682	0.416682	-0.67252	-1.42351	-0.73588	-2.18069
0.682667	0.86708	-0.87526	-1.66484	-0.39967	-1.74441
0.683333	0.803371	-0.95129	-2.09027	-1.77779	-0.66596
0.684	1.37435	-1.16446	-1.41327	-1.15394	-0.9755
0.684667	1.09812	-1.30455	-1.57816	-1.35884	-2.00524
0.685333	1.70142	-0.67072	-1.27035	1.08909	-0.82477
0.686	1.61385	-0.90434	-0.92194	0.300885	-1.56788
0.686667	1.78863	-0.94888	-0.68174	0.081659	-1.93203
0.687333	0.607034	-1.19404	0.401035	-1.90345	-0.4938
0.688	1.50602	-0.93313	-0.82481	-0.31257	-1.83595
0.688667	0.023617	-1.07713	-1.22836	0.158403	-1.43705
0.689333	0.372611	-0.6618	-1.18903	1.49694	-2.05769
0.69	0.488943	-0.91948	-1.38199	0.369803	-1.87207
0.690667	0.566512	-0.66786	-1.83945	1.2025	-1.71062
0.691333	-0.57586	-1.02623	-2.00746	-0.42463	-1.67014
0.692	-0.65668	-1.0386	-3.33162	0.856246	-2.40878
0.692667	-0.00464	-1.14212	-2.64084	-1.14782	-1.51203
0.693333	-0.04026	-1.09867	-3.13828	-1.13757	-2.18863
0.694	0.085321	-1.06893	-2.42272	1.77815	-0.00613
0.694667	-0.46699	-0.96556	-1.88358	1.42404	-0.58549
0.695333	-0.17318	-0.79996	-1.2756	0.503919	-0.42872
0.696	0.454589	-0.75369	-2.57782	0.781185	-0.73782
0.696667	0.324472	-0.47803	-3.369	-0.18325	-0.96265
0.697333	0.456074	-0.60821	-2.79686	1.66352	-1.35886
0.698	0.287158	-0.54219	-3.09043	0.971662	-1.65194
0.698667	0.799838	-0.92401	-2.76934	0.626183	-1.10971
0.699333	0.055137	-0.3752	-3.08675	0.151411	-0.58953
0.7	-0.33113	-1.15665	-2.69914	-0.56329	-1.82224
0.700667	-0.51998	-0.77223	-2.7364	-0.58556	-0.75393
0.701333	-0.69829	-0.50888	-3.88654	-2.06436	-1.48212
0.702	-0.3264	-0.7889	-2.5967	-1.17409	-1.48505
0.702667	0.243518	-0.53495	-2.2015	-1.21905	-1.22654
0.703333	0.003242	-0.25798	-2.7007	-1.57239	-0.98262
0.704	-0.56275	-0.623	-3.0647	-0.58929	-1.26624
0.704667	0.118664	-0.79358	-4.11032	-1.07852	-1.40458
0.705333	0.097861	-0.48044	-4.31084	0.467114	-2.14574
0.706	-0.38719	-0.41382	-4.29699	-1.6864	-1.78689
0.706667	-0.6593	-0.3473	-4.40307	-0.57712	-1.29125
0.707333	0.19756	-0.28194	-4.15559	-0.70773	-2.36562
0.708	0.651612	0.484609	-4.26142	-1.41793	-1.8908
0.708667	0.612618	1.21704	-3.91445	0.384291	-1.00714
0.709333	0.926895	0.771214	-3.41395	-1.37218	-1.06822
0.71	1.0879	0.891025	-4.43201	0.226684	-1.90627
0.710667	0.428048	1.07965	-4.14754	0.008549	-2.11374
0.711333	0.807673	2.0258	-4.32044	-1.79919	-1.48274
0.712	-0.16633	1.24912	-5.41539	-1.44487	-1.17149
0.712667	-0.01777	1.11147	-4.33184	0.776999	-0.2291
0.713333	0.0592	0.792878	-4.57609	-0.42873	-0.53619
0.714	-0.31802	0.657872	-4.48375	-1.09801	-0.8142
0.714667	-0.05665	1.1744	-4.42155	-1.49315	-2.00322
0.715333	-0.04458	0.927372	-3.84648	0.059412	-1.80693
0.716	0.420868	1.10016	-3.38731	-1.39287	-0.84146
0.716667	0.311229	0.596675	-3.12558	-2.12882	-2.1526
0.717333	0.273817	-0.10951	-4.04813	-1.60155	-0.35037
0.718	0.538292	-0.08881	-2.5537	-0.79667	-0.39083
0.718667	0.248039	-0.38451	-3.07152	-2.43503	-0.20417
0.719333	0.947245	-0.61179	-1.6821	-1.93255	-2.38353
0.72	0.848153	0.443218	-1.11549	-1.14594	-0.85994
0.720667	0.391751	-0.09781	-0.47073	-2.3517	-1.05743
0.721333	0.547422	-0.14749	-0.49502	-1.20769	-1.80183
0.722	0.107363	-0.37106	-0.43065	-0.64357	-1.28844
0.722667	-0.41922	-0.72412	-0.83378	-2.28477	-0.20098
0.723333	-0.66647	-0.9668	0.310958	-4.10464	0.694584
0.724	-0.03504	-1.73568	-0.15823	-2.54606	-0.67859
0.724667	-0.30673	-1.39372	0.075141	-2.42169	-0.43113
0.725333	-0.22957	-1.56814	0.068912	-2.81588	0.01152
0.726	-0.78155	-1.43696	0.646787	-2.75293	-0.53949
0.726667	-1.19273	-0.68318	0.927699	-2.44778	-0.56484
0.727333	-1.48812	-1.11817	0.021375	-1.3384	-0.32162
0.728	-1.11025	-0.83237	0.997896	-0.99249	-0.15892
0.728667	-0.89167	-0.77029	1.88166	-0.09864	0.57402
0.729333	-1.26704	-1.2672	2.38876	-1.02439	-0.17143
0.73	-1.18757	-0.92878	1.79971	-3.08074	-1.74225
0.730667	-0.7864	-1.03716	1.93059	-1.85142	-1.26311
0.731333	-1.37918	-1.34338	2.66592	-1.23475	-0.73413
0.732	-0.66562	-1.68553	2.68274	-2.18396	-2.29619
0.732667	-1.26868	-0.95273	1.67822	-1.23037	-2.00254
0.733333	-1.19236	-0.72799	2.36945	-2.08295	-1.32769
0.734	-1.37983	-0.11125	1.95302	-2.0736	-1.2756
0.734667	-0.82831	-0.12434	1.49501	-2.34185	-1.41039
0.735333	-0.41597	-0.24273	0.250722	-3.40917	-1.67481
0.736	-0.14151	0.029944	-1.74643	-2.16298	-1.84395
0.736667	0.173582	0.167473	-2.8513	-3.35047	-1.79785
0.737333	-0.21473	0.448142	-1.05577	-2.07052	-3.02046
0.738	-0.80167	0.32582	1.74389	-3.11766	-2.29374
0.738667	-0.71832	0.103796	2.86826	-2.63681	-1.47718
0.739333	0.312145	0.45893	3.2052	-2.60468	-1.3233
0.74	1.23232	0.80113	3.5707	-1.6928	-1.21558
0.740667	0.0286	0.208552	4.72347	-0.84182	-1.94594
0.741333	-0.31196	0.494433	4.73251	-0.25815	-0.80364
0.742	-0.72134	1.20383	5.19628	-0.17948	-1.40978
0.742667	-1.01763	1.24372	3.652	-0.53769	-1.84412
0.743333	-1.89009	0.567888	4.44288	0.395739	-2.86307
0.744	-2.75723	0.876756	4.90456	-0.71017	-2.71524
0.744667	-2.90087	1.67338	5.19416	0.963643	-2.3072
0.745333	-2.29074	1.5859	5.15858	-1.37773	-2.97132
0.746	-2.35079	1.52086	4.40236	-1.57854	-2.0412
0.746667	-1.56876	1.92148	5.19509	-1.05364	-1.16863
0.747333	-2.28717	1.58132	3.66735	-1.47014	-1.95549
0.748	-1.96551	2.47681	4.05024	-1.28298	-0.89379
0.748667	-1.32643	1.33329	3.46352	0.108233	-2.78746
0.749333	-1.29814	1.32591	4.11456	0.778381	-2.9004
0.75	-1.25175	1.20855	2.99252	0.924087	-3.47902
0.750667	-1.22758	2.00775	2.646	0.409207	-1.04968
0.751333	-0.46686	2.63985	1.82343	1.22406	-2.11254
0.752	-1.00138	2.42031	1.43659	0.853014	-2.35923
0.752667	-0.72399	2.44836	0.725294	0.566489	-1.68806
0.753333	0.281211	2.04229	1.42436	1.18435	-1.47457
0.754	-0.19543	1.59673	1.19843	0.191314	-1.92706
0.754667	-0.01717	3.33947	0.937736	-1.02765	-2.91119
0.755333	-0.14144	3.26313	0.146467	-0.95966	-1.93302
0.756	0.28011	1.60225	-0.72395	-0.5128	-1.94097
0.756667	-0.29665	1.92086	-1.09843	-0.38186	-2.69976
0.757333	-0.70382	1.74948	-1.14461	-0.70369	-2.70113
0.758	-0.37781	2.13326	-0.80701	-0.55869	-2.18528
0.758667	-0.525	2.44252	-1.8089	0.14729	-2.26701
0.759333	0.400656	2.03526	-1.43276	-1.03701	-2.60793
0.76	-0.02883	1.68185	-0.70221	-0.58054	-0.61264
0.760667	-0.05643	1.62912	-0.20758	0.065172	-1.48229
0.761333	0.394764	1.70716	-1.40646	-1.52134	-1.79437
0.762	0.036539	1.06716	-1.16776	-0.14727	-1.21794
0.762667	-0.20493	1.49036	-2.32463	-0.62271	-1.90623
0.763333	-0.23884	1.69302	-1.48419	-1.84803	-2.52229
0.764	-0.37268	1.78067	-1.77022	-1.2112	-2.18836
0.764667	-0.26204	1.34314	-1.85595	-0.88067	-2.27695
0.765333	1.18441	2.00586	-1.99872	0.896681	-1.60576
0.766	1.54428	1.44295	-1.35175	-0.24979	-1.09608
0.766667	2.24785	0.984072	-0.46565	-0.53431	-2.40433
0.767333	1.9062	1.18499	-1.28493	0.578658	-2.50658
0.768	1.43718	0.864192	-1.55547	-0.30563	-2.74624
0.768667	2.36804	1.69518	-2.16662	-0.7932	-2.73389
0.769333	2.49016	0.810958	-1.50687	-0.37997	-1.39641
0.77	1.84819	1.30504	-2.13012	-0.03498	-1.6086
0.770667	2.09745	1.40204	-1.63229	-2.91243	-1.63377
0.771333	1.922	1.80725	-1.56944	-2.35395	-1.05892
0.772	1.74914	1.23593	-0.72407	-1.88279	-1.75567
0.772667	1.57316	0.900854	-1.22796	-1.77192	-1.44087
0.773333	0.909073	0.703244	-0.58589	-1.83388	-2.55623
0.774	1.84418	0.814319	-0.71882	-0.79284	-1.01113
0.774667	2.31384	0.63038	-0.76251	-0.739	-1.88788
0.775333	2.7116	0.681308	-1.17219	-2.23424	-3.02815
0.776	1.52422	0.49852	-0.58837	-0.97462	-2.10226
0.776667	1.30266	0.026378	-0.65762	-0.57128	-1.19037
0.777333	0.243381	-0.07356	-1.29375	-2.3178	-1.91702
0.778	0.942885	-0.26649	-1.58811	-1.97448	-1.73455
0.778667	0.864837	0.216806	-1.00724	-2.78698	-1.17128
0.779333	1.88258	0.932735	-1.04103	0.231407	-2.43672
0.78	1.47111	0.507613	-0.67183	-0.2433	-2.39872
0.780667	2.74487	0.279028	-0.85341	-1.14149	-1.23283
0.781333	1.89739	0.7463	-0.1898	-2.02202	-2.41827
0.782	1.75753	0.429611	-0.98268	-0.16542	-2.76086
0.782667	2.08762	0.85657	-1.51737	-1.30614	-2.57349
0.783333	1.65802	-0.01816	-1.23319	-0.76313	-0.51319
0.784	1.03387	0.576567	-1.39835	-0.20956	-0.06655
0.784667	0.660092	-0.39031	-1.48876	1.27462	0.232426
0.785333	0.658202	-0.13962	-1.56513	-1.82814	-1.34037
0.786	0.683631	-0.74066	-1.56453	-0.75177	0.022548
0.786667	-0.47566	-0.19981	-1.88183	-0.96572	1.39152
0.787333	-0.53924	-0.82937	-1.48502	-1.81807	1.30488
0.788	-0.47948	-0.57027	-1.48896	-0.94797	3.38211
0.788667	-0.29768	-0.04852	-0.80255	-0.18167	3.18458
0.789333	0.62508	0.02268	-1.39964	-0.09843	4.20411
0.79	-0.27581	-0.30677	-0.85525	-0.95636	4.26468
0.790667	-0.44376	-0.75788	-0.71746	-1.60437	3.59459
0.791333	-0.32965	-0.44933	-0.99962	-2.13196	6.17945
0.792	-0.41919	-1.00803	-1.26472	-2.00618	3.85819
0.792667	-0.19847	-0.41976	-0.96915	-1.24946	2.71207
0.793333	-0.45703	-1.05469	-1.07461	-2.15885	3.51182
0.794	0.544419	-0.57606	-1.00897	-1.10922	2.05841
0.794667	0.27419	-0.45918	-1.08366	-0.98273	1.04215
0.795333	0.918249	-0.71435	-1.82154	-0.45277	1.56375
0.796	1.1985	-1.0943	-1.97406	-0.84039	-0.2058
0.796667	1.67096	-0.04222	-1.92767	-2.52916	0.377893
0.797333	1.04844	0.912915	-1.79295	-3.73261	-1.00468
0.798	0.914111	1.96979	-0.72011	-1.94837	0.191307
0.798667	0.673299	1.88098	-0.86188	-1.8778	-0.69849
0.799333	0.011102	2.74389	0.978024	-1.77184	-1.34034
0.8	0.286571	1.97167	0.983643	-3.40374	-0.21752
0.800667	-0.09279	2.40603	1.6809	-2.97142	-2.03858
0.801333	-0.56561	2.43212	0.769014	-2.30252	-1.6826
0.802	0.05299	2.34842	1.4893	-2.47809	-1.91357
0.802667	0.455527	2.0129	1.99467	-1.80259	-1.25532
0.803333	0.282236	2.02331	1.7671	-2.5503	-1.90485
0.804	0.665532	1.75778	2.72149	-1.85974	-2.21648
0.804667	0.276103	1.84366	1.57423	-3.11502	-3.57372
0.805333	0.757728	1.4446	1.40738	-2.68161	-2.3024
0.806	0.615535	0.567251	1.86448	-2.09023	-2.78338
0.806667	0.157355	0.816879	2.35919	-2.4602	-2.84731
0.807333	0.340414	0.846608	1.64121	-1.53493	-3.04921
0.808	0.344002	0.989159	1.86047	-1.00615	-3.46588
0.808667	0.548734	0.97921	1.85208	-1.72646	-2.52605
0.809333	0.805	0.808156	1.04242	-2.67398	-3.2431
0.81	0.668411	1.41731	1.51727	-2.38865	-2.28054
0.810667	1.2268	0.675586	1.44361	-2.81986	-3.02114
0.811333	0.505319	0.472497	2.19536	-0.92729	-1.60907
0.812	0.971571	0.662909	1.46973	-2.65964	-1.0071
0.812667	0.82391	0.247432	1.86704	-2.13968	-1.01917
0.813333	1.09531	0.894677	1.85878	-1.9471	-1.7703
0.814	0.707632	0.573916	2.34852	-1.37605	-2.35903
0.814667	0.66449	0.249325	1.35949	-1.41069	-2.3812
0.815333	0.706045	-0.31535	1.26652	-2.86661	-2.52616
0.816	1.15209	0.179581	1.3631	-2.12633	-2.33311
0.816667	0.723614	-0.29878	1.50405	-1.71759	-0.87132
0.817333	0.541555	-0.05086	1.54741	-2.64685	-1.49542
0.818	0.113505	0.355702	1.19313	-1.65888	-1.69182
0.818667	0.45419	-0.01703	0.980956	-2.43492	-2.10162
0.819333	0.594888	0.21397	1.54102	-2.21335	-1.73884
0.82	0.562395	0.173867	1.83318	-2.03526	-0.36107
0.820667	-0.11389	0.510949	0.867339	-2.9159	-0.54446
0.821333	0.047648	0.419178	0.322967	-2.4151	-0.01611
0.822	0.17044	0.338105	0.504841	-2.7473	-0.61775
0.822667	0.553112	0.759226	0.717362	-3.08025	-0.92638
0.823333	1.04846	0.868492	0.961279	-1.88399	-0.72308
0.824	0.600529	0.880184	0.5865	-2.02897	0.606572
0.824667	0.543483	0.916808	1.04384	-3.78602	-1.48095
0.825333	0.566029	2.30931	-0.34799	-2.81985	0.476348
0.826	0.619796	2.36365	-0.65272	-1.9187	0.208965
0.826667	0.487146	1.94368	-0.42099	-2.79644	1.17774
0.827333	0.478856	1.81605	-0.47798	-2.19774	-0.53245
0.828	-0.26106	1.72759	-0.29578	-1.85529	0.338053
0.828667	-0.23475	2.19328	-1.48242	-3.22373	0.637801
0.829333	0.112464	2.40889	-1.10484	-3.60389	0.145354
0.83	0.08467	1.84359	-0.6642	-2.50942	0.29147
0.830667	0.170316	2.02429	-0.12291	-2.33556	0.569346
0.831333	-0.15732	1.83228	-0.69564	-1.06058	0.897781
0.832	0.122631	1.02949	-0.43423	-2.06872	0.200967
0.832667	1.2801	1.38846	-0.37213	-1.51567	0.30422
0.833333	0.656138	2.50462	-0.52737	-1.67091	-0.59898
0.834	0.072351	1.9888	-0.57357	-2.24102	0.184742
0.834667	0.86586	2.3589	-1.96759	-1.42925	-0.25188
0.835333	0.628662	2.75405	0.374075	-3.00112	0.415727
0.836	1.1027	2.55776	-0.36103	-1.20098	-0.53775
0.836667	0.38112	2.56173	-0.82483	-2.40721	0.123467
0.837333	0.417111	2.7174	0.483654	-0.97469	1.03474
0.838	-0.77095	2.15205	0.145872	-1.81143	0.308536
0.838667	-0.09119	2.51611	-0.32919	-3.61101	-0.54211
0.839333	-0.45552	2.27252	0.383108	-2.24027	0.077617
0.84	0.32684	1.76679	-0.14958	-2.20875	-0.51311
0.840667	-0.19807	1.7846	0.279088	-3.04698	0.108281
0.841333	0.238724	1.82658	-0.81063	-2.76695	-0.94232
0.842	1.10097	2.73314	-0.05401	-2.2512	-0.89271
0.842667	1.08492	2.29007	0.313327	-1.27052	-1.37587
0.843333	1.26573	2.3717	0.273098	-2.80139	-0.88078
0.844	0.421809	1.89846	-0.18675	-3.08903	0.390402
0.844667	1.20779	2.34868	-0.44124	-4.37281	-0.52157
0.845333	0.873419	1.99964	-0.70675	-4.06847	-0.52427
0.846	0.906442	1.63461	-1.02174	-1.85336	-1.46131
0.846667	0.906763	2.26359	-0.60144	-2.63087	0.208049
0.847333	0.725325	1.00218	-0.95019	-2.51677	0.05556
0.848	0.418934	1.91829	-1.08056	-2.11666	1.08564
0.848667	1.02311	1.57028	-0.83816	-4.2854	1.98347
0.849333	1.00249	2.33766	0.772243	-2.13469	1.02246
0.85	1.09158	2.38684	-0.00448	-2.63485	-0.1026
0.850667	0.751186	2.23188	0.91046	-2.69872	1.30275
0.851333	0.943174	2.61575	0.527274	-2.11694	2.07227
0.852	1.46299	2.4027	0.905693	-1.6228	3.59418
0.852667	0.926114	1.90818	-0.23922	-1.56542	3.93076
0.853333	0.730163	2.33189	-0.74804	-2.68519	2.57326
0.854	0.74125	1.72676	-0.56063	-2.50014	1.99213
0.854667	0.603366	1.62051	-0.39936	-2.69576	0.344018
0.855333	0.856855	1.29728	-0.1739	-2.44698	1.30915
0.856	1.66248	1.12442	-0.44727	-2.00979	2.05353
0.856667	0.451626	1.86618	-0.55449	-1.43472	1.04713
0.857333	0.25823	1.43647	-0.29332	-1.58921	0.7416
0.858	0.264693	0.88057	-1.11208	-2.76966	1.28106
0.858667	0.929586	0.900525	-0.83731	-1.89676	0.725612
0.859333	0.700606	1.78962	-0.59787	-3.12582	2.03252
0.86	0.632	2.04983	-0.39446	-1.61912	2.25735
0.860667	0.168087	2.48084	-0.17821	-2.61388	1.62275
0.861333	0.866187	2.05281	0.090014	-2.62728	1.94782
0.862	0.191663	2.20105	-0.60592	-0.87989	1.40673
0.862667	0.412121	2.35069	-1.21361	-1.16857	2.93749
0.863333	0.875635	2.73861	-0.61556	-2.81998	2.80222
0.864	0.612133	2.57345	-1.14813	-3.63457	2.7253
0.864667	0.848641	2.9109	-0.89219	-2.36721	1.76526
0.865333	1.04398	2.90372	-1.51433	-2.83137	2.07591
0.866	1.51846	3.18954	-1.18199	-3.00178	1.88789
0.866667	-0.05772	2.74794	-0.78101	-2.17313	2.00795
0.867333	-0.05818	2.65437	-0.82682	-1.6118	0.810461
0.868	-0.4798	2.50721	-1.38171	-1.79542	0.823764
0.868667	-0.3445	3.3824	-1.43673	-1.1387	0.634046
0.869333	-0.60063	2.86419	-1.29129	-2.3679	1.63439
0.87	0.06098	2.85957	-1.26927	-2.47134	1.80561
0.870667	-0.34702	3.44034	-0.87348	-1.07703	1.20188
0.871333	-0.35341	2.78117	-0.22309	-2.7122	1.3421
0.872	-1.16289	3.16565	-1.01731	-2.17444	-0.49506
0.872667	-0.6156	3.01926	-0.4924	-1.36054	1.17044
0.873333	-0.61391	2.5487	-0.1851	-3.02615	-1.12394
0.874	-0.55021	2.44856	-0.55606	-1.80067	-0.18817
0.874667	-0.75346	2.62757	-0.82631	-3.41479	-0.58378
0.875333	-0.71844	1.76027	-0.59199	-2.31845	0.982689
0.876	-0.64153	3.67835	0.296327	-1.98011	2.50949
0.876667	-0.70359	3.71345	-0.71585	-1.46113	3.08528
0.877333	-0.50604	3.09711	-1.59397	-1.6702	2.35209
0.878	0.241647	2.96737	-0.87721	-2.0098	2.21763
0.878667	0.072985	3.79136	-0.85209	-3.01247	4.08639
0.879333	0.313746	3.53579	-0.98069	-3.11573	4.61299
0.88	0.815878	2.7315	-0.76233	-2.76959	5.75711
0.880667	0.270154	2.6526	-0.82326	-4.13897	5.81783
0.881333	-0.22837	3.96462	-0.70396	-3.04146	5.95482
0.882	0.004365	3.27797	-0.58438	-2.54747	5.22554
0.882667	-0.27014	3.15459	-0.195	-2.74918	4.2239
0.883333	-0.30001	3.11036	-0.29188	-2.48825	5.20611
0.884	0.186794	3.71797	-0.03305	-3.86154	4.70621
0.884667	-0.04691	4.60216	-0.74554	-2.13456	5.57523
0.885333	-0.15636	3.39993	-1.12338	-4.00455	5.18016
0.886	-0.14087	3.50468	-1.19616	-2.33427	4.39912
0.886667	-0.8618	2.54184	-0.30419	-3.6026	4.47108
0.887333	-0.73231	3.08125	-0.73742	-0.4205	6.15721
0.888	-0.48035	3.58623	0.057528	-1.75446	3.618
0.888667	-1.18177	4.43225	0.383113	-2.45088	2.5002
0.889333	-1.84384	3.82604	0.330125	-3.25321	1.01863
0.89	-2.21501	3.67316	0.72022	-1.95284	0.85383
0.890667	-2.01827	3.32862	1.56626	-2.68666	1.30412
0.891333	-1.61206	2.79062	0.792509	-3.66564	0.451673
0.892	-0.85504	3.67372	0.39844	-2.83038	0.08637
0.892667	-1.11231	3.05417	-1.01662	-4.34369	0.300078
0.893333	-1.38877	2.74979	-1.04372	-1.93737	0.279048
0.894	-0.90598	2.88995	-2.09181	-1.87104	0.942991
0.894667	-0.86803	3.28436	-2.07452	-2.69203	0.82358
0.895333	-1.16668	2.83723	-3.1355	-1.64711	0.401396
0.896	-0.7872	2.3387	-2.25708	-2.24994	-0.05485
0.896667	-1.11965	2.85893	-2.61471	-2.64843	0.223691
0.897333	-1.68057	3.00828	-3.13232	-2.6965	0.955627
0.898	-1.65287	2.93221	-3.41691	-3.19124	1.11546
0.898667	-2.19385	3.83069	-1.83734	-0.92107	1.38933
0.899333	-1.7274	2.74738	-1.71772	-1.25318	1.61864
0.9	-1.35838	3.61917	-0.94191	-2.09104	0.79151
0.900667	-1.09769	3.40736	-0.06325	-1.04823	1.28212
0.901333	-1.1384	2.28527	-1.19796	-1.13717	-0.4598
0.902	-1.40191	1.72256	-0.44661	-0.94948	0.46432
0.902667	-1.78272	1.25626	-0.61793	-2.86134	0.032191
0.903333	-1.5971	2.08456	-0.30885	-1.87962	0.740817
0.904	-1.1463	2.33556	-0.20875	-3.02954	-1.08834
0.904667	-0.82279	1.7935	-0.52537	-2.78444	-1.2084
0.905333	-2.03412	1.80471	-0.10446	-1.20631	-1.3632
0.906	-1.97106	1.39469	0.0135	-1.983	-0.61863
0.906667	-1.62316	1.21274	0.10376	-1.96736	-0.8583
0.907333	-0.64239	1.22283	0.843249	-1.5639	-1.08682
0.908	-0.63246	1.3584	-0.08714	-1.90207	0.179856
0.908667	-0.70156	1.76002	0.31202	-1.71242	-0.90415
0.909333	-1.18514	1.75122	-0.0393	-0.00028	-1.33655
0.91	-0.51451	2.09598	0.181397	-2.87567	0.449227
0.910667	-0.35843	2.23795	-0.93338	-1.8893	-0.62338
0.911333	0.097551	2.58422	-0.615	-1.80221	-0.49398
0.912	-0.30073	2.15619	-0.33823	-2.24105	-0.72473
0.912667	0.180594	2.43814	-0.05759	-1.52148	0.745474
0.913333	0.464252	1.0837	-0.29271	-0.40946	0.446596
0.914	1.04392	2.01249	-0.5018	-0.12907	0.847131
0.914667	1.65761	2.15581	0.022962	0.049634	1.18132
0.915333	1.66879	2.62606	-0.36134	-0.17089	-1.37501
0.916	1.37726	1.99837	-1.95031	0.478835	-1.49985
0.916667	1.21782	2.03024	-1.9112	-0.29641	-0.03378
0.917333	1.2757	1.48004	-0.36232	-2.40678	-0.15396
0.918	1.02695	1.04859	-1.47154	-2.07283	-0.94313
0.918667	1.62132	0.707295	-0.8655	-1.77304	-0.33
0.919333	1.24941	0.32056	-1.56476	-0.32637	-1.24587
0.92	0.669346	0.439268	-1.10159	-0.15322	-1.78773
0.920667	0.510573	0.524109	-2.12887	-2.05126	-0.63409
0.921333	1.90037	0.625735	-1.25991	-1.75776	-0.28778
0.922	0.978903	0.087269	-2.03469	-1.58866	-1.1258
0.922667	1.11968	1.28436	-3.02912	-1.57301	0.080629
0.923333	0.975632	1.3946	-3.47416	-1.63063	-0.36363
0.924	0.398121	0.611657	-2.87167	0.881003	1.10004
0.924667	0.101463	1.01161	-2.91324	-1.76682	0.33966
0.925333	-0.25523	0.271923	-2.91484	-1.67754	0.018514
0.926	-0.12741	-0.11208	-2.48264	-1.38948	-0.17459
0.926667	-0.15436	0.672456	-2.76523	-1.69163	-0.50848
0.927333	0.197501	1.18551	-2.61904	-1.57854	-0.87649
0.928	-0.34578	0.972125	-3.68585	-2.58169	0.224148
0.928667	-0.47885	0.909989	-2.89328	-0.2197	1.2489
0.929333	-0.83653	1.20993	-3.29307	0.409121	1.17979
0.93	-0.54983	0.880643	-3.34018	-0.94107	-0.26721
0.930667	-1.25992	1.6453	-3.26602	-1.1294	0.343559
0.931333	-0.7114	1.61431	-3.87164	0.615229	0.07309
0.932	-0.86723	2.1103	-3.97697	-0.76018	0.415718
0.932667	-0.71632	1.12205	-3.75812	-1.25699	0.550251
0.933333	-0.37925	0.04066	-4.04201	-1.44864	-0.63718
0.934	-0.62625	1.41732	-2.94664	-0.37181	-0.36867
0.934667	-0.97677	1.78613	-2.65574	-0.83111	-0.78476
0.935333	-0.27699	1.95056	-1.95629	1.18069	-0.48078
0.936	-1.36105	1.36167	-2.22875	-0.57409	-0.59523
0.936667	-1.18483	2.38567	-1.69417	0.253591	-0.11206
0.937333	-0.26474	2.48361	-0.61355	-0.84373	-0.53076
0.938	-0.86854	3.64826	-0.26326	-0.66931	-1.24357
0.938667	0.94249	4.21097	-0.04299	-1.7618	-2.27428
0.939333	0.384452	3.18577	0.286285	-1.12361	-0.82785
0.94	-1.00874	3.4713	0.359124	-0.30882	-0.5256
0.940667	-0.97881	3.5451	0.379911	-1.97262	0.463517
0.941333	-0.47576	4.06593	0.162533	-0.95578	0.966773
0.942	-0.92163	3.47963	-0.50131	0.245601	1.35034
0.942667	-0.08535	3.70916	-1.26413	-2.15076	1.08926
0.943333	-0.96781	3.54029	0.045499	-0.27613	-0.81905
0.944	-0.76808	3.4426	0.302939	-1.3202	-1.57791
0.944667	-0.76325	3.31726	-0.10355	-0.42735	-0.80951
0.945333	-0.32622	2.74938	-0.2332	-1.65631	-0.43149
0.946	-0.43079	3.13798	-0.29252	-1.19505	-1.29122
0.946667	0.025454	3.63132	-0.19618	-1.22371	-1.63798
0.947333	-0.37553	3.67343	0.755338	-1.64726	-0.84332
0.948	-0.65214	3.3756	0.615807	-2.51679	-0.36483
0.948667	-0.23021	4.12162	0.847338	-1.42061	-1.21881
0.949333	-0.28081	4.41358	0.920798	1.1154	-1.22831
0.95	-0.96409	6.29241	1.77372	-0.24502	-1.61973
0.950667	0.304742	6.4776	1.69782	0.168752	-0.98608
0.951333	1.01628	7.36555	1.12128	0.421481	0.283658
0.952	0.660388	6.95575	0.350921	-0.19429	0.099391
0.952667	1.14581	6.91406	-2.29907	0.049336	-0.47222
0.953333	0.735017	6.94341	-4.33709	-0.49682	0.179651
0.954	0.905524	6.79511	1.23627	-0.70472	1.01949
0.954667	0.466249	6.02372	0.95785	0.124405	0.539223
0.955333	0.880315	6.62357	0.756675	0.203915	0.879258
0.956	0.990196	6.33095	1.4043	0.928616	0.602924
0.956667	0.281154	5.86836	1.35098	1.996	-0.1258
0.957333	0.703478	5.32467	1.75259	0.282481	-0.63771
0.958	0.604793	5.43529	1.48673	-0.98039	-0.04433
0.958667	0.95171	6.25303	1.81708	-0.70211	0.264045
0.959333	-0.07439	5.03109	0.845485	-0.14511	0.8038
0.96	0.764453	5.89165	-0.16581	-1.73554	-0.56232
0.960667	0.557857	5.40451	0.324777	0.964967	-0.51016
0.961333	0.378515	5.81104	0.072335	0.324623	-0.44375
0.962	-0.36971	5.28849	0.151347	-0.20649	-0.85955
0.962667	-0.73699	6.34166	1.10556	-1.3463	-1.15603
0.963333	0.14	5.81546	1.21489	-1.45811	-2.60373
0.964	-0.56943	5.46985	1.47367	-1.34914	-2.80994
0.964667	-1.09762	5.78461	1.82555	-0.11774	-2.06281
0.965333	-1.27072	6.92921	1.7623	-1.74417	-1.39277
0.966	-1.30583	6.40613	2.18861	-0.1445	-0.97676
0.966667	-1.57977	5.35581	1.25531	0.466651	-0.49184
0.967333	-1.53002	5.30685	1.05599	-0.80972	-0.45205
0.968	-1.24636	5.63157	0.807508	-0.42411	0.643654
0.968667	-1.11709	5.83898	2.6633	-0.34255	1.18024
0.969333	-0.03785	6.03372	2.09636	-0.28745	0.494919
0.97	-0.35965	5.92085	2.69611	-0.34864	-0.82982
0.970667	-0.56373	5.95096	3.28639	1.14766	-0.2404
0.971333	-0.77136	6.2083	3.91206	0.411249	-0.41626
0.972	-0.57735	5.68299	3.97215	1.1619	-0.64701
0.972667	-1.59811	5.91377	2.99166	1.00114	-1.40151
0.973333	-1.83696	5.75853	4.96348	1.51798	-1.52521
0.974	-2.60216	5.72775	6.12507	1.69893	0.088556
0.974667	-2.36438	5.41959	6.09712	0.810414	0.097395
0.975333	-1.74374	5.12077	3.94176	0.276998	-0.41244
0.976	-1.52743	5.03147	4.24648	0.138375	0.114592
0.976667	-2.54477	5.17861	4.51537	-2.2032	-1.5177
0.977333	-1.90183	4.78838	4.05062	-1.02784	0.399223
0.978	-2.41585	6.10059	2.95042	-0.25238	0.008288
0.978667	-2.4416	5.92263	2.78046	1.82312	0.164732
0.979333	-2.88388	6.31106	1.75449	1.10357	-0.69813
0.98	-2.89131	5.19957	2.04002	-0.15561	-1.04705
0.980667	-2.94962	6.26619	1.73476	-1.48151	-0.75138
0.981333	-2.77865	6.00844	0.94485	-0.70723	-0.19191
0.982	-3.08408	5.25279	-0.34114	-0.9156	-0.06503
0.982667	-3.38008	5.12623	0.176406	1.4248	0.391531
0.983333	-2.38829	4.79488	-0.576	1.34841	-1.24591
0.984	-3.19549	4.84176	-0.36736	1.54246	0.17172
0.984667	-3.01379	4.70699	-1.01206	0.353798	-0.19212
0.985333	-2.88982	4.45425	-0.55041	-1.27043	-0.1117
0.986	-3.52916	4.35939	-0.17784	-0.88572	0.160231
0.986667	-3.63118	3.7548	-0.4239	-1.15887	0.898382
0.987333	-3.42307	4.07796	-0.7354	-0.63884	1.30535
0.988	-3.8059	3.23809	-0.00578	1.93497	1.48725
0.988667	-3.36005	3.11219	0.913058	1.06014	2.25748
0.989333	-3.93387	3.28493	0.463706	-0.92242	0.931643
0.99	-3.36669	3.00612	1.21608	-1.83384	1.31631
0.990667	-3.27497	3.38919	-0.07934	-1.62032	0.740764
0.991333	-2.98944	3.02679	0.439175	-1.78162	1.63758
0.992	-2.11338	3.10076	0.197633	-1.73839	2.08155
0.992667	-2.56666	2.99813	1.00328	-2.01753	2.52219
0.993333	-2.7621	2.87746	0.585101	-0.20452	3.39338
0.994	-2.48422	2.54768	0.838486	-1.10563	2.79916
0.994667	-2.70733	1.77242	-0.01721	-0.91026	3.41519
0.995333	-2.39852	1.65962	-0.07421	-1.82415	2.03723
0.996	-2.60627	1.57457	-0.73007	-0.91931	2.82182
0.996667	-2.34121	0.960647	-1.91767	-2.47208	1.52592
0.997333	-2.59359	2.19562	-0.76799	-2.45052	2.06911
0.998	-2.28755	1.65199	-0.47004	-2.26375	1.2781
0.998667	-2.32013	1.87259	0.419354	0.926846	-0.86378
0.999333	-2.31676	2.22352	1.3881	-1.44305	-0.03922
1	-2.00572	1.55602	1.8097	0.120943	1.01293
1.00067	-2.17296	1.55445	-0.25187	-1.77121	0.35957
1.00133	-2.00044	1.89938	0.904982	-2.36178	0.300303
1.002	-2.39196	1.35792	0.505388	-2.37201	0.10805
1.00267	-1.78905	1.95615	1.39088	-1.89694	0.254502
1.00333	-2.10222	1.76182	2.5679	1.0349	-1.01124
1.004	-1.25332	1.31197	2.57016	1.65512	-0.7318
1.00467	-1.63445	1.20071	2.57244	1.35254	-1.07709
1.00533	-1.38254	1.16106	3.28468	1.03191	-0.23317
1.006	-1.8498	0.338535	3.81937	0.476646	-0.93773
1.00667	-1.56037	0.795905	5.28942	0.989128	0.687726
1.00733	-1.65557	1.52477	6.00824	-0.35649	-1.54045
1.008	-1.21453	0.769699	5.71251	0.390187	-1.1332
1.00867	-1.4039	0.89909	4.85841	1.16661	-0.64126
1.00933	-1.0255	1.05703	4.1988	1.49243	-1.31984
1.01	-1.52281	1.2046	2.72527	2.87715	-2.03778
1.01067	-1.43143	1.41395	1.04074	4.58054	-1.22709
1.01133	-1.91021	1.67991	2.19414	6.12418	-1.37882
1.012	-1.28484	1.81058	3.53667	4.88238	-1.00101
1.01267	-1.87727	1.9284	3.17904	2.9961	-1.0218
1.01333	-1.32141	1.54901	3.44117	2.09971	-0.91051
1.014	-1.57702	1.71899	1.97486	1.61423	-1.77587
1.01467	-1.62497	1.28988	1.19087	1.97995	-2.32881
1.01533	-2.08178	1.8006	1.9936	0.926245	-1.92449
1.016	-2.57201	2.31304	2.14934	1.01553	-1.66912
1.01667	-2.54689	2.98147	2.53015	0.832123	-0.90792
1.01733	-2.31082	3.24532	0.882668	0.942397	-1.21939
1.018	-1.95474	2.87164	0.855749	1.69793	-0.28797
1.01867	-2.17796	3.07272	-1.8049	2.57598	-0.19297
1.01933	-1.70665	3.13051	-4.09288	1.37531	-1.20789
1.02	-1.79912	3.14164	-2.90067	0.837211	-1.30292
1.02067	-1.61285	2.75748	-4.71901	-0.93749	-0.86825
1.02133	-2.03109	2.90844	-3.0406	0.32243	-0.86805
1.022	-1.43577	2.37599	-3.31255	0.141884	-1.80324
1.02267	-1.10218	2.96083	-2.97367	0.733462	-1.86796
1.02333	-0.62007	2.54168	-4.82418	-0.09627	-1.1153
1.024	-1.10334	3.00927	-3.7512	0.464441	-1.94616
1.02467	-1.5426	3.09001	-4.01212	0.548275	-1.67681
1.02533	-1.70176	2.95405	-4.28857	0.011888	-1.2509
1.026	-1.82308	2.81397	-6.01693	-0.1811	-0.84042
1.02667	-0.96861	3.02964	-5.29214	-0.52704	-1.2483
1.02733	-1.0797	2.89399	-4.67668	-0.71041	-1.51809
1.028	-0.91361	2.75456	-5.11151	-1.72218	-2.00824
1.02867	-0.39417	2.27846	-5.04269	0.306296	-0.41441
1.02933	-0.49068	2.28653	-4.26917	2.34035	-0.1989
1.03	-0.82332	1.49021	-3.67618	0.964715	-0.2456
1.03067	-0.14302	2.06269	-4.02906	-0.87305	-0.95914
1.03133	-0.26488	1.72407	-2.7904	-1.75723	-0.87846
1.032	-0.39264	1.78316	-2.57345	-2.43769	0.359281
1.03267	-0.17836	1.16755	-2.45835	-1.44476	-0.10316
1.03333	-0.84554	1.80276	-2.05709	-1.51817	-0.22716
1.034	-1.44301	1.44403	-2.06696	-2.27959	-0.55305
1.03467	-1.48487	1.35983	-2.13245	-1.64865	0.367352
1.03533	-2.02757	1.14382	-2.15729	-1.62649	-0.47456
1.036	-1.69784	2.09055	-1.91535	-0.8108	0.005829
1.03667	-1.58467	2.04575	-2.20762	-0.91482	-1.63653
1.03733	-0.69301	1.86017	-2.19303	-2.58931	-1.11877
1.038	-0.63597	2.3221	-2.68698	-3.49689	0.210187
1.03867	-0.6299	1.91059	-2.49354	1.79827	-0.72518
1.03933	-1.14749	2.12228	-2.69131	1.0891	-0.60813
1.04	-1.31161	2.18578	-3.41739	-0.77628	-0.44434
1.04067	-1.41498	2.74476	-1.85742	0.147537	-0.39604
1.04133	-1.30396	2.99959	-2.22931	-0.48943	-0.71618
1.042	-1.51478	2.82503	-1.29134	-1.14217	0.181958
1.04267	-1.9664	2.72935	-2.05001	0.0586	-1.08109
1.04333	-2.0174	2.67094	-1.10528	0.041085	-1.02979
1.044	-1.70171	2.84929	-0.57248	0.065414	-0.94823
1.04467	-1.18964	1.85652	-0.83158	-1.07626	-1.62259
1.04533	-0.71882	2.08833	-0.50246	-0.51624	-1.13804
1.046	-1.13686	1.05536	-1.2356	-1.83078	-1.93125
1.04667	-1.20617	0.798284	-0.95134	-1.99006	-1.47984
1.04733	-1.474	1.17963	-0.85495	-2.25412	-1.25614
1.048	-0.69986	1.45949	-0.37889	-3.15329	-1.27063
1.04867	-0.9895	1.42714	-0.90389	1.29764	0.045953
1.04933	-1.74701	1.1138	-0.37318	-0.61688	-1.22626
1.05	-2.18172	1.7513	-0.47328	-2.02251	0.147832
1.05067	-2.49886	1.23097	-0.41347	-2.39497	0.760035
1.05133	-2.32509	0.640728	-0.8155	-1.5355	0.8053
1.052	-2.14272	1.32893	-0.79644	-3.07445	-0.59128
1.05267	-1.89949	1.73753	-0.85553	-0.53813	-0.16194
1.05333	-1.52599	1.46309	-0.80132	2.14112	-0.27658
1.054	-2.09185	1.38122	-1.24085	1.21463	-0.64519
1.05467	-1.96246	1.75241	-0.52133	0.647041	-1.38066
1.05533	-2.37677	1.74676	-0.46725	1.89388	-0.88793
1.056	-2.28241	2.21587	-0.93328	0.588849	-0.85666
1.05667	-2.13835	2.10983	-0.71471	0.929549	-0.03123
1.05733	-2.20469	2.05314	-0.13819	0.342018	-0.69456
1.058	-1.35508	2.05676	-0.51116	0.780302	-0.2399
1.05867	-1.72105	1.66982	-0.85739	0.607807	-0.64023
1.05933	-1.59973	1.62568	-0.401	-1.7189	-0.63563
1.06	-1.89724	1.08181	-0.49106	-1.13403	0.300764
1.06067	-2.30834	1.31034	-2.0398	-1.04681	-0.98299
1.06133	-1.8836	1.32079	-2.05725	-1.30782	-0.95928
1.062	-0.85147	2.1461	-1.16296	1.52612	-0.053
1.06267	-1.33524	1.96033	-1.03875	1.79481	-0.00529
1.06333	-1.34464	2.76891	-0.99135	-1.7461	0.286278
1.064	-2.2979	2.71523	-1.45458	-1.4219	-0.80733
1.06467	-0.80746	2.3727	-1.08952	-0.44344	0.22574
1.06533	-1.08622	2.82145	-0.37016	-0.84021	-0.45238
1.066	-1.16585	2.05539	-1.15358	-1.37997	2.3924
1.06667	-1.58489	2.62667	-0.40259	-1.03994	2.98843
1.06733	-0.85001	2.66272	-1.43229	0.922665	1.68295
1.068	-0.62896	2.20874	-0.94145	1.72187	0.333847
1.06867	-0.74187	1.41427	-2.02531	0.822185	1.46606
1.06933	-0.32667	2.23693	-1.91934	-0.3348	2.01369
1.07	-0.16885	1.89966	-2.21623	-0.62359	2.49418
1.07067	-0.74301	1.91239	-1.86774	-1.52472	2.81942
1.07133	-1.01861	1.08004	-1.89864	-2.0222	1.77279
1.072	-1.49395	2.29035	-2.43463	-0.74624	-0.04238
1.07267	-1.64911	1.1285	-0.72109	-0.14297	0.065118
1.07333	-1.97967	1.40098	-0.51111	0.330393	0.687431
1.074	-1.53282	1.78875	-0.93887	1.55837	0.098187
1.07467	-0.81808	1.95762	-1.0295	0.960989	-1.44243
1.07533	-1.23179	1.48525	-1.36286	0.854369	-0.03615
1.076	-1.42218	1.11441	-1.6384	1.76804	-0.66273
1.07667	-1.52231	1.53485	-1.65029	2.84946	-1.37335
1.07733	-1.61807	1.4717	-1.16036	0.902147	-1.38796
1.078	-1.59242	1.48736	-0.66958	1.22347	-0.73154
1.07867	-1.40688	1.49528	-1.22143	0.626105	-1.08366
1.07933	-1.4209	0.979431	-0.92793	1.9772	-1.26921
1.08	-1.24774	0.778071	-1.13991	3.58599	-1.85518
1.08067	-1.65997	0.947825	0.474808	1.419	-2.45056
1.08133	-1.32557	0.78558	2.95105	1.1994	-2.30866
1.082	-0.80284	0.370582	6.25611	-2.29065	-1.69265
1.08267	-0.85138	-0.22392	5.14046	-0.22874	-1.78753
1.08333	-1.24253	-0.39294	4.17935	-1.30798	-1.77414
1.084	-2.14319	-0.8573	2.46549	-1.20789	-2.12186
1.08467	-1.88355	-0.56625	2.67732	-1.54999	-1.33834
1.08533	-2.12082	-0.53408	0.321235	-0.52955	-1.71373
1.086	-2.5586	-0.50334	0.45346	0.476514	-0.90754
1.08667	-1.9351	-0.82926	1.08167	-0.31196	-2.08055
1.08733	-2.33635	-0.48508	1.54995	0.440725	-1.73448
1.088	-1.94247	-0.34955	-0.24424	-0.56039	-1.20244
1.08867	-2.66513	-0.45711	0.142358	-0.44774	-1.28221
1.08933	-1.97363	-1.18464	-0.30218	-0.92597	-0.46792
1.09	-2.29722	-1.01468	0.75727	-0.38698	-0.25612
1.09067	-2.69281	-1.70599	0.436526	-0.68264	-1.3298
1.09133	-1.72274	-1.09973	-0.48447	0.660416	-0.9328
1.092	-1.84794	-0.80927	0.560453	0.149993	-0.92523
1.09267	-2.29586	-1.17731	-0.02081	0.124719	-1.56637
1.09333	-2.14085	-1.44953	-0.56791	-0.40374	-1.49952
1.094	-1.44064	-1.90351	-0.4023	0.37776	-1.69653
1.09467	-0.9669	-1.484	-0.50869	-0.59909	-1.66043
1.09533	-0.98471	-1.30701	-0.88604	0.045533	-1.64041
1.096	0.048236	-0.8804	-1.13897	0.933857	-1.664
1.09667	1.36566	-1.25976	-1.25911	2.55937	-2.36554
1.09733	0.58103	-1.15809	-1.67174	2.13984	-3.34092
1.098	0.697195	-1.25795	-1.10447	3.56497	-2.44661
1.09867	0.149908	-0.96357	-1.28643	2.2703	-3.69104
1.09933	-0.3865	-0.82924	-0.4972	2.58611	-3.21791
1.1	-0.95885	-0.77266	-0.93005	2.86073	-1.71662
1.10067	-0.5401	-1.12756	-2.09774	2.86511	-2.37507
1.10133	-0.61827	-1.14473	-1.3915	1.96718	-2.53551
1.102	-0.51166	-1.47597	-0.65629	2.12828	-2.7441
1.10267	-0.69205	-1.112	-0.77051	2.10658	-3.42073
1.10333	-0.71762	-1.64785	-0.13134	2.54121	-3.56803
1.104	-1.01454	-0.89159	-0.68299	2.46101	-2.89731
1.10467	-0.16088	-1.18745	-0.12233	3.80626	-3.53825
1.10533	0.031232	-0.41622	-0.95439	3.57076	-3.56339
1.106	0.551215	-0.91544	-0.8022	2.30182	-4.01962
1.10667	0.258359	-1.1912	-0.26037	2.40473	-2.68391
1.10733	-0.29749	-0.93107	-0.61684	1.72815	-4.22806
1.108	-0.02289	-0.14458	-0.62766	1.16863	-3.43491
1.10867	0.249503	-0.29872	-0.60812	0.320782	-2.63032
1.10933	0.426968	-0.74713	-0.47157	0.57803	-3.07717
1.11	-0.23391	1.02332	-0.46878	2.44773	-2.68664
1.11067	-0.15245	0.831491	-0.724	-0.82034	-2.68061
1.11133	-0.03697	0.889121	-0.0044	0.097834	-3.12287
1.112	0.324713	1.07267	-0.70093	0.444268	-2.6183
1.11267	-0.0524	0.766229	-1.43745	0.257881	-2.61816
1.11333	0.550501	1.19016	-0.70837	0.459069	-1.84978
1.114	0.39598	0.843417	-0.35402	2.15293	-1.39546
1.11467	1.04127	0.906139	-0.32694	1.09279	-1.87413
1.11533	0.716239	1.95135	-0.43347	0.106648	-1.16168
1.116	0.534288	1.46967	0.159243	0.01018	-0.52549
1.11667	0.613439	1.42155	0.312035	0.982135	1.3191
1.11733	1.25189	0.958289	-0.48674	3.68859	-0.94593
1.118	0.491101	1.22382	-0.28621	3.95612	-2.20295
1.11867	0.476468	1.48657	0.008338	3.29693	-3.09101
1.11933	0.715915	1.11424	-0.08148	2.31126	-3.11054
1.12	0.465407	0.754544	-0.51301	2.22089	-2.85804
1.12067	0.905287	0.857543	-0.35439	3.41803	-2.75287
1.12133	1.46114	0.620423	0.487335	2.09375	-3.35666
1.122	1.31168	0.957131	-0.25869	1.72402	-4.1792
1.12267	0.381266	0.911333	-0.11838	2.30883	-3.28434
1.12333	0.007149	0.89097	-0.71902	1.83905	-3.3987
1.124	0.436648	0.531394	-0.92386	0.913098	-3.70579
1.12467	-0.32454	0.973686	-0.96442	1.16815	-2.96719
1.12533	-0.36171	0.180275	-1.06742	0.899561	-3.11298
1.126	0.112134	-0.11447	-0.72165	1.86417	-3.45793
1.12667	0.271953	-0.13767	-0.86934	2.37055	-2.81934
1.12733	-0.7181	-0.37231	-1.61071	2.18176	-2.04647
1.128	-0.18997	-0.93588	-1.35205	1.87346	-1.71073
1.12867	-0.09181	-0.35722	-1.21709	2.01618	-2.6541
1.12933	1.16365	-0.41464	-0.66607	2.70192	-2.92054
1.13	1.43279	-0.82283	-0.98073	0.134145	-2.55957
1.13067	1.36115	0.10906	-0.47087	0.901507	-2.42741
1.13133	1.37941	0.293942	-0.67258	-0.18365	-2.57661
1.132	1.00671	0.440227	-0.86069	-0.58714	-2.97096
1.13267	1.62684	0.048388	-0.71886	0.143552	-3.0295
1.13333	1.45215	0.544484	-1.06804	0.647709	-2.93639
1.134	0.977752	1.06383	-1.52034	0.156791	-1.64463
1.13467	0.336192	0.056764	-1.00486	1.37275	-2.96926
1.13533	0.758759	0.910891	-0.8886	0.531325	-3.1518
1.136	0.919275	0.419099	-0.72212	1.67616	-3.0984
1.13667	0.610887	-0.07551	-0.85279	0.08965	-2.36704
1.13733	-0.49462	0.85507	-0.99851	0.022478	-2.60977
1.138	0.407768	-0.0672	-1.02562	1.59712	-3.74271
1.13867	1.2255	-0.73196	-0.66712	1.21061	-2.4979
1.13933	1.26662	-0.70077	-1.45122	1.31377	-1.29615
1.14	1.17616	-0.45359	-1.66552	0.618409	-0.2932
1.14067	-0.32126	-0.28244	-0.07867	0.961117	-1.15402
1.14133	-0.06524	-0.76884	0.6135	0.508017	-1.08448
1.142	0.404712	-0.90583	0.80111	0.977509	-1.29129
1.14267	-0.03653	-1.09218	0.900316	1.344	-0.70124
1.14333	-0.07105	-1.26175	1.65042	0.942349	-0.39215
1.144	0.088459	-0.19573	1.93497	1.81093	-1.18051
1.14467	0.028743	0.114224	0.944117	0.727535	-0.61003
1.14533	-0.31656	1.27288	1.64749	0.956187	-1.08459
1.146	-0.30297	0.281154	0.896146	0.147876	-1.64683
1.14667	-0.71805	1.29078	0.606692	0.219394	-0.38659
1.14733	-0.8047	1.31738	0.605116	1.4368	-0.74359
1.148	-1.01039	1.22109	0.730846	2.29931	-1.16947
1.14867	-1.42739	0.854618	0.720617	0.224006	-1.1848
1.14933	-1.854	0.226028	0.628519	-0.2313	-1.65831
1.15	-2.52157	0.759916	-1.31383	-0.68595	-2.05669
1.15067	-1.83464	1.0956	-1.49185	0.380249	-1.23429
1.15133	-2.13901	0.661253	-0.41707	-0.10104	-2.17593
1.152	-1.88191	0.809549	2.09784	0.564737	-3.14012
1.15267	-2.20145	-0.09545	2.02961	2.20123	-4.43604
1.15333	-1.77079	0.061148	2.28276	1.35199	-3.96333
1.154	-1.65788	0.802218	1.28266	1.69624	-3.14704
1.15467	-1.6788	-0.03209	2.31872	-1.46948	-2.99357
1.15533	-1.7115	-0.15107	2.10642	-0.48798	-3.27217
1.156	-2.00001	-1.07457	2.68218	0.43635	-3.35473
1.15667	-1.57955	-0.79954	3.1303	-1.01765	-3.13332
1.15733	-0.70206	-0.59899	4.75553	-0.17597	-4.11179
1.158	0.136247	-0.4417	3.46557	0.041083	-3.36987
1.15867	0.182734	-1.08632	4.88666	2.22748	-4.29737
1.15933	0.221024	-1.2495	6.89311	1.85012	-3.64356
1.16	0.477489	-0.98927	6.9162	2.49315	-4.32102
1.16067	-0.4536	-0.62125	8.62098	2.46936	-2.75043
1.16133	-1.03888	-0.52097	8.73315	2.65474	-3.14114
1.162	-0.78312	-0.1529	7.76965	1.63618	-3.41974
1.16267	-1.19724	-0.38352	6.79968	1.3552	-3.33899
1.16333	-0.491	-0.47989	6.88032	1.53403	-3.08665
1.164	0.359309	0.006726	5.82376	3.44082	-3.20846
1.16467	0.259673	0.123842	6.66556	3.13995	-2.52461
1.16533	0.280774	1.35692	5.87878	0.124311	-2.78735
1.166	0.462339	0.684315	5.59319	-0.57042	-1.76664
1.16667	0.121422	0.479177	3.77145	0.74186	-2.31326
1.16733	-0.65656	1.0001	0.366647	0.416265	-2.16344
1.168	-0.71066	1.01554	0.731175	0.965082	-2.31125
1.16867	-0.83428	1.89088	2.40507	2.05736	-1.84177
1.16933	-0.81574	1.63244	4.56963	1.16434	-1.92844
1.17	-1.18491	1.27873	3.219	-0.73403	-2.15872
1.17067	-1.8038	0.896204	2.21937	-0.55678	-2.56455
1.17133	-1.81141	1.98632	3.40815	1.25195	-1.86268
1.172	-1.79649	0.869505	3.15987	0.24793	-2.11553
1.17267	-1.15058	1.04129	3.39633	-0.45515	-3.34242
1.17333	-0.28926	1.08852	4.28437	-1.2472	-3.42632
1.174	-0.14963	1.3022	5.08837	2.9733	-3.6343
1.17467	0.313933	0.644355	4.53249	2.80748	-2.68165
1.17533	-0.22745	1.03475	3.61776	0.614418	-3.42281
1.176	-1.36386	0.892411	4.99442	1.63941	-2.59318
1.17667	-0.81371	0.492732	5.37092	-0.60078	-2.05749
1.17733	-0.34974	0.249256	5.40772	-0.01591	-3.2056
1.178	-0.42366	0.103222	5.16315	-1.60337	-3.35317
1.17867	-0.92605	0.351669	6.46254	0.086686	-2.46341
1.17933	-1.53065	-0.07078	5.53273	0.123934	-2.96823
1.18	-1.05219	0.454109	5.82176	2.41799	-2.64611
1.18067	-1.28806	-0.16427	5.96643	1.885	-3.07749
1.18133	-2.08516	0.32237	5.93536	0.199345	-3.11123
1.182	-1.0823	0.187873	5.49489	-0.33016	-3.06529
1.18267	-1.36199	-0.01529	5.32747	-1.06435	-2.53591
1.18333	-0.71725	1.03046	4.73894	-1.18695	-2.41995
1.184	-1.6692	1.074	3.82947	-0.80977	-2.90495
1.18467	-1.31786	0.694154	4.61166	1.1245	-2.30193
1.18533	-1.19882	0.570042	3.90292	0.066808	-3.58429
1.186	-1.11329	1.79479	4.38897	-0.39557	-3.66072
1.18667	-0.59707	1.04937	3.55095	0.832546	-2.75806
1.18733	-0.47711	0.948075	4.16436	-1.1236	-4.06296
1.188	-0.26214	0.099802	3.61258	0.170136	-3.58505
1.18867	-0.90847	0.572817	4.04361	-1.85167	-2.69807
1.18933	-1.03162	0.767138	3.41768	0.253134	-3.10357
1.19	-1.44808	0.289423	4.54727	0.479284	-2.41961
1.19067	-1.48881	0.707435	3.70652	-1.15448	-2.86164
1.19133	-1.09289	0.079532	4.80787	0.539617	-1.64005
1.192	-0.64876	0.322398	3.95993	-0.48236	-1.17914
1.19267	-0.7624	-0.32032	3.69594	-0.17661	-2.28152
1.19333	-0.89591	-0.19518	3.50769	-1.44761	-1.11902
1.194	-0.71144	-0.78841	2.78861	0.873032	-3.41809
1.19467	0.172384	0.289894	1.87203	0.782469	-2.01449
1.19533	0.257152	-0.41457	1.9927	0.068182	-1.94212
1.196	-0.25224	0.001132	1.01989	0.01273	-2.07486
1.19667	0.503217	-0.44018	0.040404	-1.67482	-1.75028
1.19733	1.20763	-0.56485	-0.77924	0.001323	-1.82735
1.198	0.754036	-0.94146	-1.18052	-0.82818	-1.12914
1.19867	0.69138	-1.08305	-1.61442	-1.10762	-1.18063
1.19933	0.34509	0.421109	-0.43194	-0.29012	-0.59103
1.2	0.427969	0.431453	0.027523	-0.10112	-0.57809
1.20067	0.988313	0.65904	-0.08814	0.944405	-0.99598
1.20133	0.881516	0.232111	0.360556	-0.73086	-0.48701
1.202	0.706857	0.565807	0.753649	-0.45191	-0.0993
1.20267	1.23576	0.291302	1.68952	-2.42279	-2.02127
1.20333	1.74312	0.835338	1.59085	-1.79204	-2.2237
1.204	1.59937	0.877126	1.84345	-0.95707	-1.77204
1.20467	1.97755	1.76271	0.648295	-1.99734	-1.70693
1.20533	2.03294	0.846566	-4.50663	-1.20106	1.14862
1.206	1.40227	1.1481	-6.23199	2.60573	1.67393
1.20667	1.08192	1.21909	-7.45307	0.793327	0.933944
1.20733	0.668561	1.16295	-2.9447	0.043297	0.580502
1.208	1.40986	1.73907	-2.2391	0.167645	0.16888
1.20867	1.30754	1.6505	-1.9067	-0.90456	-0.46807
1.20933	1.47923	2.04192	-1.59297	0.380314	-0.81308
1.21	1.87353	1.46629	-2.01885	-0.06224	-1.32062
1.21067	0.954928	1.12804	-4.21436	1.19434	-1.21924
1.21133	1.554	0.391658	-1.00523	1.35757	-0.4726
1.212	2.73271	1.25929	0.31575	0.031729	-2.89064
1.21267	2.57146	1.2807	3.10323	-0.11395	-1.46613
1.21333	1.82848	2.36927	4.69368	-1.17022	-1.20729
1.214	2.20435	1.94341	2.89241	-1.87054	-1.07286
1.21467	3.54115	2.03141	-0.63515	-0.74166	-1.684
1.21533	2.73944	1.55865	-4.26221	-1.24784	-1.34105
1.216	2.44703	1.59423	-5.13635	1.18206	-0.88901
1.21667	2.37495	1.84469	-5.77514	0.567934	-0.76003
1.21733	2.18404	1.27825	-4.85024	-1.60306	-1.22766
1.218	1.79486	0.569564	-3.50241	-1.82198	-1.42245
1.21867	1.82933	0.924457	-1.59597	-0.26008	-1.91641
1.21933	2.36595	0.243112	1.55313	-1.039	-1.94552
1.22	2.26525	0.538172	1.07632	-1.30794	-2.36478
1.22067	2.43929	0.07924	-0.91347	-2.72561	-2.55477
1.22133	2.01036	0.715011	-0.23285	-2.61703	-2.90067
1.222	1.02999	-0.06289	-0.26493	0.552942	-2.7055
1.22267	1.19572	-0.62464	-0.1626	-0.17255	-2.42331
1.22333	1.49486	-0.78363	0.175447	-0.1827	-2.09962
1.224	1.13262	-0.35151	-1.3313	-1.09843	-2.81427
1.22467	0.755761	-0.33612	-0.84076	-1.42902	-3.00673
1.22533	0.678683	-0.09395	-1.12454	-1.16705	-3.57248
1.226	0.362622	-0.58727	0.112828	-0.64581	-4.58267
1.22667	-0.41603	-0.69049	1.2759	-1.7931	-3.3981
1.22733	0.08561	-0.78541	0.240883	-0.41975	-3.20665
1.228	-0.18033	-1.26464	-0.38792	1.82464	-2.76363
1.22867	-0.52958	-0.92472	0.619414	0.6734	-3.09646
1.22933	-0.56739	-0.8128	1.71244	0.09601	-2.48303
1.23	-0.4305	-0.4069	1.34343	-1.0177	-3.31006
1.23067	0.362394	-0.45575	-0.19379	-1.65627	-3.59041
1.23133	1.04501	-0.10334	-0.1685	-1.87017	-2.73393
1.232	0.162707	0.534954	-1.88759	-2.33871	-3.15533
1.23267	-0.02357	0.479185	-2.05655	-1.39693	-3.88778
1.23333	0.460682	0.075522	-2.88084	-0.874	-3.29735
1.234	0.023672	0.297181	-1.93326	0.987239	-3.40402
1.23467	0.556752	0.067249	-1.21283	-1.23857	-3.05012
1.23533	0.512149	0.200669	-2.20893	0.393195	-3.08009
1.236	0.419345	-0.00609	-2.85291	-0.70181	-2.59211
1.23667	-0.00486	-0.26083	-3.66604	-0.91428	-2.16996
1.23733	0.274265	-0.46579	-1.69316	-1.92837	-2.91911
1.238	-0.67256	-0.7552	-1.44672	-1.40928	-2.4761
1.23867	-0.99675	-0.38448	-1.40335	-0.20696	-3.435
1.23933	-0.63004	-0.56	-1.64102	1.0349	-2.3156
1.24	-0.2261	-0.2605	-1.69949	0.049718	-3.49414
1.24067	-0.99532	-0.54798	-0.84902	-0.15795	-2.68079
1.24133	-1.00465	-0.16209	-0.70203	-0.60484	-4.26886
1.242	-0.56856	0.083243	0.020472	-1.23669	-3.84707
1.24267	-1.27024	-0.25081	-0.24039	-1.64424	-3.75332
1.24333	-0.65586	-0.20241	1.85352	-0.37639	-3.88148
1.244	-1.3725	-0.04797	2.78151	-0.21556	-3.8373
1.24467	-0.46087	0.118531	3.45107	-0.35939	-3.75155
1.24533	-1.29229	-0.60894	4.3865	1.57084	-3.8178
1.246	-1.4743	-0.15305	4.27754	-1.42098	-2.61019
1.24667	-1.94978	-0.10832	3.09249	-3.3576	-2.91849
1.24733	-1.76659	0.741358	2.45041	-1.77146	-2.94816
1.248	-1.24769	0.549308	2.3631	-2.80608	-3.03333
1.24867	-0.77816	0.148699	2.75912	-1.626	-2.5718
1.24933	0.445613	0.388326	2.65367	-0.64861	-3.07953
1.25	-0.28111	0.478908	2.47231	-0.70623	-2.95062
1.25067	-0.47924	0.394356	3.63489	0.106662	-3.11236
1.25133	-0.94842	0.554812	4.0431	-1.26534	-2.90987
1.252	-1.00868	1.3277	5.68523	-0.90382	-4.45546
1.25267	-1.29989	1.15088	5.23341	-1.75493	-3.60152
1.25333	-0.87843	1.37654	6.81913	-1.53337	-4.07108
1.254	0.143388	0.729996	6.03003	-1.08768	-3.76047
1.25467	-0.20202	1.77558	5.89279	1.50369	-2.71809
1.25533	-0.31352	0.995248	5.78481	-0.30672	-3.44791
1.256	-0.0289	1.08539	5.58746	-1.30325	-3.75234
1.25667	-0.08582	1.39981	5.2242	-3.62025	-4.58828
1.25733	0.925561	1.11871	4.97159	-1.79288	-3.79285
1.258	0.745122	0.755207	5.09593	-3.00321	-5.01865
1.25867	0.38584	0.537017	6.78116	-1.92482	-5.4285
1.25933	0.295235	1.09209	6.98579	-0.67653	-5.48287
1.26	0.425309	1.18902	8.3696	1.22825	-4.818
1.26067	0.404389	1.29035	7.67345	0.347778	-4.96158
1.26133	0.14263	0.613188	6.4199	-2.70739	-3.97032
1.262	0.750381	0.60301	5.25276	-2.65908	-3.47535
1.26267	0.939513	0.116641	5.28791	-2.07353	-5.05976
1.26333	0.823571	0.102223	5.44092	-1.58259	-4.82052
1.264	0.588771	-0.43882	4.39287	-1.91467	-4.27508
1.26467	0.273346	0.852818	3.64433	-0.22735	-4.09415
1.26533	-0.02863	-0.31257	2.88498	0.108284	-5.34519
1.266	0.235213	-0.25007	2.73954	-0.88122	-4.09826
1.26667	0.166791	0.410982	2.29678	-1.99498	-4.34375
1.26733	0.106679	0.378158	2.09317	-0.41227	-4.16092
1.268	0.275435	0.11497	1.63639	-2.18514	-3.71348
1.26867	-0.51074	0.438628	2.7083	-1.30284	-3.94235
1.26933	-0.60393	-0.10079	2.71666	-0.8607	-4.20939
1.27	-0.67998	0.179635	1.8866	-1.43981	-3.02921
1.27067	-0.85353	0.203938	1.37122	-0.5437	-3.83471
1.27133	-0.59276	-0.77274	1.97541	-0.69749	-3.22679
1.272	-0.84407	-0.13694	1.76891	-2.04589	-3.82458
1.27267	-1.28164	-0.08185	0.937353	-1.54831	-4.55392
1.27333	-1.12705	-0.60002	1.02592	-1.96687	-3.73886
1.274	-1.22734	-0.19827	0.575714	-1.88347	-4.45507
1.27467	0.478038	0.095723	0.787	-1.69745	-4.21829
1.27533	0.944047	-0.14661	1.10142	-1.56376	-3.30172
1.276	0.165685	-0.16475	1.08789	-0.84803	-3.50595
1.27667	0.031196	0.143733	1.97746	-1.76527	-2.62055
1.27733	-0.89045	-0.0088	1.66162	-1.88208	-2.54779
1.278	-0.18602	-0.38107	1.46708	-2.50477	-3.69058
1.27867	-0.11422	0.189396	1.47115	-1.99744	-3.04437
1.27933	-0.63314	-0.0144	0.560522	-2.90791	-2.68096
1.28	-0.61951	0.3406	0.360895	-0.29205	-2.58551
1.28067	-0.57225	-0.12814	0.556426	-0.85883	-2.87963
1.28133	-0.83908	-0.52123	0.511449	-1.52524	-2.31511
1.282	-1.90668	-0.25927	-0.54981	-0.62581	-1.83946
1.28267	-1.56896	-0.27409	0.27234	-2.10193	-2.50108
1.28333	-1.52012	-0.30321	0.213727	-1.44617	-1.79632
1.284	-2.11465	-0.55596	-0.13094	-1.78046	-2.60836
1.28467	-1.39035	0.190894	-0.21904	-0.79609	-3.51042
1.28533	-0.92696	0.376212	0.00624	-0.07248	-2.78844
1.286	-0.92525	0.265241	-0.29827	-0.0111	-3.3076
1.28667	-0.10149	-0.16925	-0.12913	-1.76553	-2.94197
1.28733	-0.29624	0.206173	-0.78318	-1.60708	-3.40689
1.288	-0.22099	0.255088	-0.33703	-1.18064	-3.19471
1.28867	-0.62453	0.73909	-0.01748	-2.26848	-1.81202
1.28933	-0.08739	0.613717	0.304628	-1.4911	-2.54274
1.29	0.376012	0.924922	0.617699	-0.21043	-3.32386
1.29067	0.201691	0.913323	1.30198	-0.05932	-2.95123
1.29133	0.898184	1.23851	1.23959	-0.6287	-2.76112
1.292	0.850818	0.674638	2.96794	-1.06307	-2.57335
1.29267	0.277611	0.645947	2.81812	-1.49117	-3.98809
1.29333	0.742256	0.670323	1.59155	-1.09227	-3.6912
1.294	0.687049	1.82825	2.6622	-1.0702	-2.19358
1.29467	1.22908	2.1492	2.31729	-2.23697	-2.45187
1.29533	1.28089	0.915185	3.20972	-1.15612	-2.16151
1.296	1.43963	0.882997	3.95727	0.503875	-2.74202
1.29667	1.62286	0.65401	3.62277	-2.59098	-3.78163
1.29733	0.474003	1.05676	3.30078	-1.84659	-3.04112
1.298	1.073	0.907066	3.94988	-2.73899	-3.60207
1.29867	1.14662	1.27984	3.85583	-2.80662	-3.50223
1.29933	1.48283	1.27315	3.95906	-1.83843	-3.95563
1.3	1.31767	1.54838	4.31782	-1.33847	-3.78288
1.30067	0.858832	1.83241	3.77312	-0.05775	-3.26313
1.30133	0.67478	2.08649	4.06422	0.500909	-3.13444
1.302	0.259248	1.71782	2.46526	0.541771	-3.78374
1.30267	0.313387	2.18816	2.49964	-1.3374	-3.83588
1.30333	-0.08706	1.54214	3.6264	-0.84807	-3.95621
1.304	0.153086	1.62688	3.82393	-0.824	-2.70786
1.30467	-0.27292	1.8945	3.44626	-1.95611	-2.99768
1.30533	-0.69218	2.06167	4.76285	-1.0062	-2.47552
1.306	0.147447	1.71832	3.73275	2.92214	-2.50259
1.30667	0.202394	2.00831	3.45783	0.714749	-1.96494
1.30733	0.371994	2.45782	5.26936	-2.42667	-0.7506
1.308	0.508151	1.85267	4.11101	-2.16769	-0.4799
1.30867	0.904883	0.830219	3.9004	-2.4731	-2.10034
1.30933	0.306102	1.63364	4.23863	-1.89959	-2.71038
1.31	0.498097	1.66627	4.1243	-1.37553	-2.41613
1.31067	-0.19315	1.93312	4.55334	0.343918	-3.20965
1.31133	1.04814	2.23355	3.04364	-1.52166	-2.68356
1.312	0.784259	1.51001	3.99361	-1.98095	-2.56211
1.31267	0.855371	1.49179	3.79312	-1.76076	-2.30839
1.31333	0.598458	1.59632	4.43603	-2.40088	-2.30782
1.314	-0.21351	0.825113	4.5476	-2.79079	-1.955
1.31467	0.496701	1.09538	7.1254	-2.37829	-1.59101
1.31533	1.02394	1.08624	6.74909	-1.15939	-3.05217
1.316	0.922455	0.624714	6.92259	-2.58735	-2.16767
1.31667	0.947924	0.617361	7.02306	-2.88698	-0.53381
1.31733	0.605993	-0.24902	6.24189	-2.49497	-1.11022
1.318	0.543746	-0.125	6.43366	-2.53592	0.346502
1.31867	0.505847	0.264618	7.03201	-1.31519	1.83528
1.31933	0.25357	-0.04446	9.17696	-3.15002	1.49684
1.32	0.462338	-0.43965	11.2562	-0.99852	2.41777
1.32067	-0.09174	-0.42963	9.85513	-0.38986	1.25624
1.32133	-0.03356	-0.41528	9.47828	-0.89232	2.68644
1.322	-1.1068	-0.58089	9.16034	-2.9108	2.98542
1.32267	-0.46148	-0.64038	7.99524	-1.87535	2.32672
1.32333	-0.66141	-1.02105	7.23471	-2.36508	3.33786
1.324	0.024391	-1.50535	7.77348	-2.46626	2.89547
1.32467	-0.08549	-1.35855	5.8172	-2.09673	3.07887
1.32533	-1.08117	-1.39521	4.50672	-1.4425	1.89888
1.326	-1.05906	-1.61403	3.8307	-0.9878	2.93888
1.32667	-1.16991	-1.54617	4.03186	-1.66262	4.65393
1.32733	-0.77271	-2.03762	4.82909	-1.42299	5.3941
1.328	-0.74257	-1.75798	4.69524	-3.13301	5.52678
1.32867	-0.5378	-1.53048	4.18871	-1.76259	5.07529
1.32933	-0.21218	-1.55238	2.03346	-2.35272	4.55797
1.33	-0.35217	-1.59667	2.35057	-2.19984	5.00042
1.33067	-0.71012	-1.89389	3.54203	-1.85389	6.29278
1.33133	-0.14319	-1.42627	3.74959	-0.4675	3.86402
1.332	-0.53517	-1.27636	4.71699	-1.36513	4.5569
1.33267	-1.21832	-1.37382	5.22293	-1.58117	3.02516
[truncated: 26,501 more rows]

## Sheet: Panel e
100uA	150uA	200uA
-2.49362	1.08056	2.60828
-1.61137	2.17456	-0.55601
-2.55983	-0.50503	-0.69465
0.246077	1.3629	-1.48006
-2.75791	-3.10484	-2.1614

## Sheet: Panel g
Time (min)	111-7	111-8	119-2	119-3	112-1	112-2
0.000667	2.87166	0.515564	-2.67551	4.82811	-3.04492	0.453396
0.001333	3.73899	0.188139	-2.88057	6.07311	-2.90518	-0.45
0.002	5.34664	-0.13922	-3.35837	6.32811	-2.37626	-0.49713
0.002667	6.97369	-0.89592	-3.36115	5.10842	-2.47751	-1.81155
0.003333	8.89491	-1.49148	-3.86685	4.41452	-2.59145	-1.97707
0.004	9.97497	-1.37469	-3.12026	4.26627	-2.27454	-1.44453
0.004667	10.0145	-1.71832	-3.02019	4.27156	-1.92599	-1.33197
0.005333	9.09631	-1.82936	-2.22052	5.3425	-1.87067	3.30257
0.006	7.5294	-0.72995	-3.60759	7.50856	-1.69769	3.8714
0.006667	7.4606	-0.55734	-4.52976	7.82019	-1.75634	3.35836
0.007333	7.24487	-1.20623	-5.12421	5.73257	-1.76133	3.49278
0.008	6.79124	0.301588	-5.97102	5.84175	-2.08685	3.26375
0.008667	6.37505	1.15013	-5.79915	6.12624	-1.62964	3.2474
0.009333	5.90151	2.08597	-5.27729	5.31461	-1.27334	3.34616
0.01	6.27931	0.997592	-3.42706	5.44591	-0.02894	2.62578
0.010667	6.31558	0.30236	-1.4568	6.41361	0.192137	2.9832
0.011333	9.26077	-0.09623	1.05939	6.65647	0.051664	2.39626
0.012	8.25447	0.262811	0.852522	7.15107	0.053392	2.28898
0.012667	6.82599	1.01479	-0.57959	9.05432	0.415299	1.45716
0.013333	5.99161	1.1614	-1.97162	11.2956	0.511013	1.81616
0.014	4.3222	1.24817	-2.67589	9.39134	1.00724	1.53886
0.014667	3.26298	1.14129	-1.77013	8.72386	1.25717	2.18357
0.015333	3.29986	0.343209	0.293745	7.99133	1.42019	2.06441
0.016	2.53342	-0.48235	-0.01604	7.30855	2.34029	1.88549
0.016667	2.122	0.090744	0.113948	7.19768	3.55675	1.81389
0.017333	2.70458	0.830134	-1.146	9.21673	4.65234	1.78284
0.018	3.7574	0.522718	-1.56949	13.2373	5.2108	1.9191
0.018667	4.763	-0.22542	-2.22331	12.4329	5.4195	1.1461
0.019333	6.07279	-0.46949	-3.41884	11.3846	5.00393	0.759897
0.02	8.00234	-0.08813	-4.37864	10.0775	2.93709	1.26224
0.020667	8.40965	-0.46483	-4.74126	9.93337	2.63538	1.29591
0.021333	8.36991	-0.12495	-3.36186	8.73061	3.04674	1.2524
0.022	8.36648	-0.02027	-2.37985	8.0209	3.60682	1.19495
0.022667	9.61186	-0.57416	-1.68315	7.57165	4.24914	0.836104
0.023333	9.53141	-1.32981	-1.20543	9.04465	5.09592	-0.30114
0.024	11.1531	-1.33171	-1.3629	10.2275	5.83556	0.738707
0.024667	11.2559	-1.3898	-1.36495	9.95758	6.46551	0.848721
0.025333	10.213	-0.25639	-1.74096	9.34824	7.26724	0.468727
0.026	9.27963	0.917699	-1.81904	9.12832	6.97495	-0.20313
0.026667	8.56174	1.53712	-1.81727	11.8001	5.36363	0.11756
0.027333	7.05928	-0.12969	-1.83661	14.5598	5.68573	0.127998
0.028	7.0658	0.564249	-1.08734	13.966	5.28709	0.6638
0.028667	5.98945	-0.27011	-1.40228	11.9474	4.97263	-0.03905
0.029333	5.16882	0.317916	-1.5486	10.589	4.58106	-0.14337
0.03	7.34198	-1.12895	-2.37413	9.03482	4.93248	-0.12406
0.030667	7.64616	-0.66266	-2.53617	8.785	4.8901	-0.25933
0.031333	9.00628	-1.02774	-2.47159	7.79333	5.06779	-0.90588
0.032	11.1567	-2.18832	-2.90917	6.48807	4.52381	-0.40354
0.032667	10.242	-1.85642	-4.00136	5.5399	3.70264	1.51807
0.033333	11.7181	-2.95333	-4.19288	4.88215	4.49294	2.86952
0.034	9.53935	-2.78075	-4.6798	3.309	4.1414	2.38976
0.034667	7.93641	-2.34004	-5.03547	2.85453	4.28344	3.29169
0.035333	9.56385	-2.03535	-4.9282	1.75395	4.74753	2.70336
0.036	8.65813	0.047054	-3.45198	0.281169	5.44825	2.33631
0.036667	9.4948	0.192504	-3.10539	0.08926	5.23566	1.73044
0.037333	7.84897	0.50611	-3.0721	-0.21159	4.39233	1.98778
0.038	8.73451	0.628735	-2.71518	-1.23049	3.32679	0.98202
0.038667	10.1219	0.256276	-2.16338	-1.70284	2.67297	0.283099
0.039333	10.6918	1.34353	-2.44615	-2.45883	3.11137	0.031788
0.04	10.2916	0.09487	-3.04892	-3.431	2.60169	-0.14255
0.040667	7.92993	0.231851	-3.74295	-3.97096	3.5467	-0.81151
0.041333	7.25363	0.558708	-3.68525	-3.99959	3.80259	-0.83304
0.042	8.04012	0.662012	-2.4628	-4.05161	4.42575	-1.14788
0.042667	8.227	0.698785	-0.67438	-4.41038	4.75647	-1.06296
0.043333	8.5823	0.39217	0.995052	-4.39934	5.30507	-0.60721
0.044	6.79133	0.02958	0.24483	-4.86449	5.2899	-0.73184
0.044667	5.4021	0.27823	-1.43796	-4.11299	5.04033	1.17491
0.045333	6.50659	0.531369	-2.0098	-3.79937	5.3596	2.29923
0.046	6.23528	0.915681	-2.49201	-4.35994	4.64821	2.07934
0.046667	7.45289	0.145825	-3.76501	-3.96383	4.48352	1.70077
0.047333	8.15685	0.445502	-3.7224	-4.50938	4.99656	2.48133
0.048	7.52504	1.01258	-2.06801	-4.59102	5.10802	1.97132
0.048667	8.12594	2.43061	-1.7414	-5.76697	6.11576	1.44843
0.049333	6.50832	1.37353	-1.77811	-6.44235	5.6169	0.910713
0.05	6.86986	1.10406	-1.98415	-6.60225	4.87519	-0.49903
0.050667	6.33795	0.583914	-1.3704	-6.18918	4.28143	-0.78439
0.051333	5.55383	0.708483	-2.54359	-6.38318	3.50352	-0.92535
0.052	6.66372	-0.79313	-2.48635	-6.588	3.44456	-0.55998
0.052667	5.33668	0.460528	-0.86909	-6.09413	3.30485	-0.48049
0.053333	6.61435	-0.81426	-1.13826	-7.4627	3.70748	-1.4305
0.054	6.85899	-0.52458	-2.12601	-7.44737	3.94763	-2.19326
0.054667	7.67875	-1.35857	-2.83906	-7.98849	4.7353	-1.80804
0.055333	7.99411	-1.3693	-1.82353	-7.2972	4.26575	-2.16982
0.056	6.61716	-0.83784	-2.10054	-7.43233	5.27108	-2.04984
0.056667	7.18953	-1.01644	-2.68883	-7.55274	5.98391	-1.703
0.057333	8.22019	-0.82891	-3.44702	-6.36484	6.24365	-1.33542
0.058	8.03138	-0.05602	-3.78908	-7.27524	6.71216	0.432583
0.058667	10.0641	0.085565	-3.98471	-8.29312	7.49812	2.4366
0.059333	9.27545	0.975957	-3.89372	-8.2838	6.90719	1.84295
0.06	9.80168	0.989579	-2.92175	-8.08115	6.50435	1.67612
0.060667	8.45508	0.765783	-2.17431	-8.48596	5.89865	2.14012
0.061333	7.19585	1.37487	-2.50299	-7.79223	5.42093	1.83466
0.062	6.95973	0.031402	-3.01886	-8.45865	6.31076	0.518268
0.062667	4.91884	1.14661	-3.59571	-8.72378	6.31442	0.037187
0.063333	6.88943	1.20794	-4.33657	-7.78552	6.60532	1.75262
0.064	5.05186	0.247828	-5.17139	-9.02952	6.34636	3.61577
0.064667	4.26433	0.350441	-4.65593	-8.68169	7.24096	2.44111
0.065333	5.41648	0.247196	-3.62382	-8.56442	7.89579	2.66335
0.066	3.73709	-0.21942	-3.82424	-9.24013	8.09839	2.70589
0.066667	5.10794	-0.82453	-4.12593	-8.92039	8.17706	2.40168
0.067333	4.36812	-0.51601	-4.66965	-9.14894	8.13594	1.60341
0.068	4.79489	-1.64567	-5.21129	-9.35885	7.75829	1.2709
0.068667	7.50715	-1.31249	-6.68618	-8.80875	7.35982	0.608934
0.069333	6.18993	-1.17602	-6.23011	-8.2462	6.97918	0.350954
0.07	7.344	-1.46531	-4.89014	-7.05204	6.00384	0.459108
0.070667	6.52942	-1.57074	-4.95544	-7.17319	5.742	0.330648
0.071333	5.55226	-1.43403	-4.43299	-6.20361	5.80687	-0.24575
0.072	6.95565	-1.49871	-4.23442	-5.67274	5.92532	-0.67245
0.072667	5.18551	-1.96249	-4.53165	-6.52416	5.68927	-1.18018
0.073333	4.80553	-1.20939	-4.04948	-7.79104	6.0975	-0.4981
0.074	3.97572	-1.09833	-2.04792	-7.62859	6.52783	-0.29386
0.074667	2.92798	-0.72143	0.068981	-7.32475	7.16291	-0.21849
0.075333	4.28041	-1.24108	1.267	-7.14814	9.28631	-0.87245
0.076	3.24118	-0.86106	3.28251	-7.61204	9.55022	-0.82129
0.076667	4.97075	-0.42556	4.02538	-7.16604	9.21717	-1.02373
0.077333	4.26013	-0.45086	4.78123	-6.81459	8.23291	-0.90955
0.078	4.08048	-0.709	4.24564	-7.70016	7.62962	-1.00673
0.078667	4.63685	-1.12253	4.42142	-8.02462	7.33739	-1.21617
0.079333	2.6532	-0.82131	2.78647	-8.38137	7.19755	2.34735
0.08	3.13141	-1.96105	1.52272	-8.35609	8.37145	3.2904
0.080667	3.39366	-1.10179	-0.41133	-9.09453	8.57546	3.24316
0.081333	2.82191	-1.85502	-0.95769	-8.95714	8.9044	3.18122
0.082	4.72342	-1.63605	-1.62197	-8.23385	9.23786	3.03571
0.082667	3.76728	-2.494	-0.77144	-9.09487	9.62226	2.25541
0.083333	4.391	-1.87811	1.76831	-8.34402	9.32825	1.62463
0.084	4.44662	0.099013	2.11564	-8.18976	8.51431	1.77847
0.084667	3.50509	0.894739	0.763141	-7.73624	7.65772	2.0314
0.085333	5.76393	1.15688	-1.27234	-8.36062	7.46046	1.41359
0.086	5.08705	0.707109	-1.82145	-8.83562	7.7625	1.20103
0.086667	5.02557	2.34023	-2.70503	-8.76702	8.31647	0.721191
0.087333	3.94927	3.70173	-2.40937	-8.75459	8.70546	0.339623
0.088	3.203	3.45241	-0.73442	-7.97364	10.0114	0.070296
0.088667	3.79668	2.5772	0.702353	-8.24564	10.0533	0.14049
0.089333	1.12152	2.7068	2.87802	-7.98245	9.84012	-0.76348
0.09	4.05168	0.566846	5.34326	-7.67142	9.33869	-0.76188
0.090667	4.36446	0.930656	5.67839	-7.75824	8.39384	-0.56793
0.091333	5.49975	-0.64607	3.66007	-7.68644	7.9397	-0.06628
0.092	22.8565	-0.76269	2.17731	-8.35315	7.5455	2.06516
0.092667	23.0736	-1.47548	1.1339	-7.75579	8.07661	1.61458
0.093333	15.4379	-1.26594	1.8415	-8.90842	7.90941	1.24439
0.094	9.74578	-2.15142	4.25001	-8.60824	8.33852	1.21213
0.094667	6.74458	-1.49888	3.18287	-8.82476	8.12852	1.67804
0.095333	4.88243	-1.03914	3.03449	-9.18294	8.95594	1.42458
0.096	3.20643	-1.73226	5.29438	-9.70674	8.58325	1.03464
0.096667	2.25356	-1.09706	5.17832	-8.86686	8.79506	0.878131
0.097333	1.86477	-1.44287	4.08282	-8.67455	7.53883	0.775389
0.098	1.02554	-1.28081	2.47118	-8.9942	6.94189	0.4474
0.098667	1.71973	-0.93951	1.78463	-9.99635	6.35738	-0.33325
0.099333	2.66101	-1.29865	2.00991	-8.46015	5.95451	-0.8119
0.1	3.64866	-1.87677	4.99117	-8.87414	5.8797	-0.99157
0.100667	4.18303	-1.86526	6.60323	-9.10139	6.84881	-1.18085
0.101333	5.87634	-2.15774	6.97899	-10.4978	7.22589	-1.39156
0.102	5.05037	-2.41877	5.76157	-9.66624	7.25513	-1.67253
0.102667	5.15247	-2.52416	3.69265	-9.81478	8.35284	-1.81124
0.103333	4.38688	-2.7362	1.51228	-8.81574	8.70213	-1.59157
0.104	4.10465	-3.16267	0.684126	-9.90406	8.64497	-1.67847
0.104667	3.75671	-2.81628	-0.6546	-8.49791	8.55064	-0.66757
0.105333	3.43692	-2.81893	-1.25707	-8.35206	8.21702	1.98198
0.106	2.76901	-2.81749	-1.19185	-8.5432	7.77081	1.90768
0.106667	1.56512	-3.58126	0.443691	-9.3152	7.08619	1.47817
0.107333	1.57449	-3.44864	3.28751	-8.98021	6.66569	0.768634
0.108	2.00552	-2.8684	5.99597	-9.33746	6.03388	0.645396
0.108667	1.48841	-2.04506	6.14975	-9.21599	5.50764	0.245139
0.109333	0.251502	-1.42828	5.15608	-9.48533	5.64654	0.010821
0.11	-0.13484	-0.29491	3.87491	-9.70533	5.50062	-0.37333
0.110667	-0.19913	-0.16962	7.50171	-9.55684	5.2325	-0.27671
0.111333	-0.996	0.169821	10.0667	-9.24478	4.82224	0.816106
0.112	-1.27879	0.551921	10.5475	-8.53794	5.14517	0.279037
0.112667	-1.91127	0.083072	9.70683	-7.8649	5.36099	-0.43285
0.113333	-1.53722	0.213396	8.42008	-7.9976	4.96516	-0.64032
0.114	-2.50294	0.793686	6.31333	-8.47088	4.95638	-0.87946
0.114667	-2.78464	-0.59044	4.64591	-8.47493	4.57267	-1.56386
0.115333	-2.20078	-0.77853	3.06904	-8.71651	4.5366	-1.82288
0.116	-1.55683	-1.12461	1.72533	-8.40781	3.93685	-1.40832
0.116667	-0.47961	-0.89262	1.33105	-8.14587	4.35892	-0.3513
0.117333	-0.41898	-0.71703	0.571977	-6.61744	5.81668	-1.19387
0.118	0.035183	-0.43672	-0.19758	-6.18967	5.77136	-1.22432
0.118667	0.806528	-1.90788	1.16563	-5.49596	5.28356	1.56511
0.119333	2.32806	-1.23617	6.62857	-5.567	5.56831	2.67895
0.12	2.99103	-1.5925	8.31644	-4.70159	5.84098	2.03456
0.120667	3.04655	-1.21631	7.13035	-5.66914	5.72219	2.38024
0.121333	2.23419	-1.70354	6.24014	-6.59095	4.80021	1.77081
0.122	1.44906	-1.60838	4.52438	-6.58051	3.57214	1.90462
0.122667	0.843311	-1.98639	2.87539	-3.92955	2.62912	0.536741
0.123333	0.272161	-0.8765	1.75259	-1.36147	2.3213	0.479176
0.124	-0.68834	-0.71997	1.10992	0.236987	2.73827	0.040899
0.124667	0.313594	-2.18028	0.724382	3.19496	3.80675	-0.28243
0.125333	0.240959	-1.22743	0.939179	5.29851	3.39971	-0.10904
0.126	-1.22078	-1.58593	3.2702	7.87636	4.35397	0.652374
0.126667	-1.99592	-0.95773	5.27831	7.91133	4.76808	1.24074
0.127333	-2.01406	-0.5789	3.7767	7.9414	3.61635	1.62125
0.128	-2.70759	-0.17534	2.51125	7.16086	3.28864	0.813534
0.128667	-2.69331	-0.98856	0.877552	5.74432	3.77872	0.75004
0.129333	-2.56817	-1.08152	0.944445	5.65823	3.56314	0.040991
0.13	-1.2755	-1.40464	-0.12934	3.43552	3.82876	-0.68767
0.130667	-0.96879	-1.97257	-0.49628	3.42695	4.85694	-0.06692
0.131333	-0.84539	-2.31455	0.833736	3.18299	4.05981	-0.87364
0.132	-0.74723	-2.08069	5.00356	2.63649	4.97588	-1.2302
0.132667	-0.45381	-2.02921	5.55854	0.82369	5.32159	-0.38422
0.133333	-0.62736	-2.25214	3.65915	0.043628	3.16538	1.67263
0.134	-0.05422	-2.18667	2.12276	-1.0924	4.07797	1.78399
0.134667	0.068864	-3.18129	0.828213	-0.95332	2.6538	1.5679
0.135333	0.864503	-2.79582	0.173276	-1.51865	2.283	1.3792
0.136	0.799642	-3.04427	-0.13245	-2.42261	2.12767	1.91588
0.136667	0.696153	-1.88635	0.744506	-4.24675	2.09535	1.89922
0.137333	0.191361	-2.57846	8.57365	-4.39162	2.5107	1.29126
0.138	-0.20555	-1.82651	8.0255	-4.29382	2.70006	0.82417
0.138667	-1.16653	-2.45467	5.84913	-3.59208	1.77736	1.4287
0.139333	-1.85067	-2.33974	4.80606	-4.66544	1.38799	1.40136
0.14	-1.77448	-3.10781	4.48676	-2.97149	2.03317	1.51158
0.140667	-1.7372	-2.24458	3.77156	-3.14221	3.22023	0.715874
0.141333	-2.757	-2.24478	3.45787	-2.63358	3.8472	0.122703
0.142	-2.61495	-2.21287	3.22931	-2.40007	5.10679	-0.41196
0.142667	-3.95206	-2.62198	2.37488	-3.77302	5.07226	-0.03804
0.143333	-4.66181	-2.67321	2.43597	-2.89718	5.82943	-0.15486
0.144	-3.64447	-2.87322	3.08366	-3.49271	6.73037	-0.91875
0.144667	-3.64046	-3.45324	1.75507	-3.03175	6.47697	-1.26567
0.145333	-4.60485	-2.39958	0.94051	-3.38779	5.07184	-1.38618
0.146	-4.61482	-2.23745	1.02898	-3.69943	3.86954	-1.99793
0.146667	-5.17873	-2.29081	1.17834	-4.74502	2.84873	-1.66789
0.147333	-5.10627	-2.56772	0.525856	-5.32827	2.72145	-1.73474
0.148	-5.71842	-1.48178	-0.74409	-5.50925	3.18269	-1.67106
0.148667	-5.73075	-3.02845	-1.14732	-5.00638	3.49214	-1.83583
0.149333	-5.21274	-3.11825	-0.1414	-4.75893	3.01495	0.704401
0.15	-5.51743	-2.71118	2.01517	-5.03587	2.59972	2.7708
0.150667	-5.42762	-3.00384	4.28839	-6.12859	2.69497	2.86059
0.151333	-5.51046	-2.93401	3.53827	-5.23032	2.79048	2.90525
0.152	-6.05978	-3.13678	2.89535	-6.27353	3.70343	2.83639
0.152667	-4.57201	-1.37606	1.84669	-6.28654	3.64704	2.49442
0.153333	-4.53383	-0.31164	0.176818	-7.22915	3.27623	1.86162
0.154	-4.92403	-0.66462	0.804568	-7.13093	4.3117	1.33571
0.154667	-5.33811	-1.23568	2.49447	-6.83384	4.19897	1.0092
0.155333	-5.86653	-1.64218	1.18122	-6.44794	3.53266	1.57349
0.156	-6.4778	-2.06992	0.392821	-8.2268	4.34904	0.545568
0.156667	-5.914	-1.42388	-1.301	-7.25099	4.12551	0.688108
0.157333	-3.52665	-1.68677	-2.00592	-6.53339	3.90867	0.581866
0.158	-2.99675	-0.40935	-1.49015	-7.33626	4.07857	0.186264
0.158667	-2.63187	-0.1571	0.011163	-7.85187	4.342	0.193388
0.159333	-2.07027	0.619083	2.4062	-8.51786	3.38816	-0.17656
0.16	-3.2151	2.71138	3.33359	-7.91798	3.72675	-0.41277
0.160667	-3.83969	3.77823	3.48713	-8.07826	4.16887	-0.66877
0.161333	-3.6726	3.34238	4.69534	-8.29988	3.98443	-0.84553
0.162	-3.69472	3.96167	3.74476	-8.47157	5.31326	-1.22574
0.162667	-2.99157	2.08641	3.08755	-7.97194	6.96577	-1.31036
0.163333	-2.69721	3.72087	1.06003	-8.262	7.33032	-0.53382
0.164	-3.21948	2.71319	0.160795	-7.97272	7.34605	-0.61689
0.164667	-3.06028	1.83193	-1.10311	-7.72089	6.7126	-0.13039
0.165333	-3.4189	2.30408	-1.33928	-7.99404	6.32867	1.77434
0.166	-3.85058	3.04253	-1.58847	-7.89117	6.36816	3.02017
0.166667	-3.15024	1.59795	-0.2333	-9.28335	5.11101	2.13195
0.167333	-3.93903	2.23382	3.12749	-9.17771	4.49201	1.85443
0.168	-4.92666	1.96702	6.68231	-9.89178	3.85829	1.78787
0.168667	-4.92895	0.815544	6.80555	-9.42768	3.25572	1.85356
0.169333	-4.63752	0.10593	5.89812	-9.09957	2.47977	1.08152
0.17	-5.45099	0.759948	5.75159	-9.08452	2.46216	0.666907
0.170667	-5.69242	0.128836	5.69146	-8.64675	1.75763	0.807508
0.171333	-5.80536	-0.99724	5.19601	-8.52427	1.85665	0.378536
0.172	-5.70595	-0.83416	4.35792	-8.74531	1.6112	-0.5498
0.172667	-4.99436	-1.05945	3.98152	-8.19209	1.5677	-0.00964
0.173333	-5.97243	-0.93856	3.49838	-8.98618	1.3927	-0.31904
0.174	-5.54559	-1.06333	3.40967	-9.30149	0.994692	-0.83471
0.174667	-5.26313	-1.59833	3.08391	-9.54253	0.670649	-1.14234
0.175333	-5.30188	-1.38024	2.09529	-9.41779	0.773098	-1.05297
0.176	-4.362	-2.11481	2.35274	-9.3767	0.584176	-1.22474
0.176667	-4.71129	-3.14134	1.54681	-8.88935	0.212993	-1.37552
0.177333	-3.57258	-2.69044	1.40084	-7.72754	0.237597	-0.85857
0.178	-4.01776	-2.19861	0.446961	-8.17978	0.348625	-1.44155
0.178667	-2.77003	-3.33335	0.338629	-8.65179	-0.35796	-1.61335
0.179333	-2.07258	-2.17621	-0.32736	-9.23906	-0.17211	-1.49525
0.18	-1.32432	-1.90857	0.236444	-9.00671	-0.83085	-1.82163
0.180667	-1.23203	-1.98482	-0.98046	-9.02167	-1.03022	-1.40599
0.181333	-1.50269	-2.65771	-1.28868	-8.72139	-0.65356	-1.1351
0.182	-0.64798	-2.26612	-1.47887	-9.30353	-1.05763	-0.71503
0.182667	-1.43636	-3.32016	-1.55033	-8.52943	-0.73253	-0.59635
0.183333	-1.46347	-2.04517	-2.65517	-7.68572	0.188098	-1.0208
0.184	-1.15886	-0.62801	-2.43068	-4.01298	0.147782	-1.18991
0.184667	-1.55371	0.65683	-1.78491	-2.11758	0.25927	-1.11276
0.185333	-2.07033	2.71956	-0.50795	-1.53283	0.362441	-0.90217
0.186	-2.60379	4.01815	-1.10853	0.874211	0.079996	-1.36691
0.186667	-1.65589	2.53782	-1.65488	0.89672	1.90823	-1.87671
0.187333	-2.02126	1.43887	-1.84036	1.78417	1.21006	0.437136
0.188	-2.53569	-0.23998	-1.5909	2.85486	2.55577	1.35115
0.188667	-2.76247	-0.23368	-1.50647	3.74764	3.26884	1.25575
0.189333	-3.80705	1.05267	-0.91969	3.19685	2.28546	1.6144
0.19	-3.03714	-0.02337	-1.50234	4.02297	1.6704	2.09125
0.190667	-3.11466	-0.16821	-1.7352	4.63173	2.47799	2.13654
0.191333	-2.1715	0.086386	-2.81941	3.35157	2.25823	1.56497
0.192	-1.81041	-0.52644	-3.19537	2.32613	1.69687	0.934318
0.192667	-0.24463	-1.52764	-3.02697	2.23122	0.411826	0.896645
0.193333	1.38431	-1.75114	-2.25442	0.709092	-0.59079	0.618823
0.194	1.23142	-2.23945	-2.85972	1.01967	-0.64838	-0.08583
0.194667	2.01845	-2.04788	-3.40931	1.06956	-0.19456	-0.30829
0.195333	1.8898	-2.01063	-2.70176	0.118968	0.320283	-0.26798
0.196	2.50153	-1.92357	-2.36705	0.048981	0.441932	0.285899
0.196667	3.6272	-2.01	-1.40807	-1.27733	-0.10181	1.07376
0.197333	4.05623	-1.50951	-0.88688	-2.25544	0.42476	0.708069
0.198	3.69989	-1.39826	-1.52115	-2.4248	1.08475	0.27033
0.198667	3.27454	-0.96371	-1.35947	-2.11276	0.968466	0.644303
0.199333	2.92511	-2.57911	-3.10363	-1.81448	1.04867	-0.06603
0.2	3.7524	-0.80909	-2.64575	-1.85513	0.983735	0.524423
0.200667	4.80744	-0.68827	-1.99067	-1.55062	0.963478	0.366591
0.201333	4.25875	-0.74675	-1.5595	-2.26232	0.846175	0.492179
0.202	3.28869	-2.15243	-3.04835	-2.0158	1.37361	1.77208
0.202667	3.23432	-1.80027	-3.25016	-1.80446	1.289	3.22747
0.203333	2.28602	-1.33465	-4.07608	-2.34285	1.86498	1.67445
0.204	2.02438	-1.41134	-1.88453	-2.76532	2.186	1.30304
0.204667	2.06782	-1.68239	1.41115	-2.08882	2.88065	0.962412
0.205333	2.25836	-1.79687	2.21014	-1.98631	3.50067	0.81667
0.206	1.41701	-1.05031	0.992418	-1.86504	4.00297	0.214299
0.206667	1.46578	0.08333	-0.99099	-2.23571	4.44784	0.946833
0.207333	2.54639	0.80842	-2.34719	-2.73307	3.42229	3.04521
0.208	1.3317	1.63103	-1.40392	-4.03512	2.85085	2.94062
0.208667	2.31979	1.85436	4.29753	-5.16428	2.07208	2.43043
0.209333	1.44901	1.61868	6.23424	-5.59115	2.14699	1.91858
0.21	0.234405	1.06241	5.48424	-5.8082	2.79878	1.86038
0.210667	1.47349	0.292949	3.81723	-6.21454	3.61776	1.372
0.211333	1.13522	0.82486	2.08096	-5.64433	4.64262	1.09663
0.212	1.94685	-0.79307	1.55216	-6.76098	4.43748	0.747612
0.212667	1.91764	-0.54008	4.53413	-6.67572	4.24915	0.277521
0.213333	1.57643	-0.27418	4.76252	-6.29145	4.0744	0.812687
0.214	1.31602	-0.40503	3.46484	-7.0989	4.69329	1.96778
0.214667	1.4347	-1.03365	1.42115	-7.61417	4.39978	2.60691
0.215333	1.35132	-0.7488	-0.30724	-7.80787	3.99441	2.33543
0.216	1.27007	-2.18877	-0.92572	-8.52607	2.98368	1.64247
0.216667	1.62253	-1.53695	-0.77815	-8.30717	2.10594	1.3404
0.217333	1.23029	-1.57826	0.180087	-8.2363	2.74605	0.889338
0.218	2.04452	-2.70132	-0.88087	-8.21029	2.31433	1.00434
0.218667	1.74877	-3.32203	-1.56004	-7.75063	2.15805	0.543443
0.219333	1.11443	-2.92629	-2.30626	-7.72599	2.47328	-0.19266
0.22	0.886649	-3.00565	-2.55861	-8.39057	2.78303	-0.15683
0.220667	0.605944	-4.06121	-2.84842	-8.89707	3.58194	-0.73074
0.221333	0.754025	-3.20895	-1.4026	-8.28939	3.81129	-0.20001
0.222	0.506248	-3.79539	1.22123	-8.54504	3.66816	-0.33355
0.222667	0.749337	-2.89443	0.481946	-8.96418	2.83307	-0.63439
0.223333	1.9113	-2.77148	-0.74153	-8.66263	1.83941	0.627176
0.224	1.38179	-3.13009	-1.08391	-8.38039	1.41392	2.52034
0.224667	1.86299	-3.07623	-2.39179	-8.96138	1.5522	2.70554
0.225333	1.15982	-3.48919	-1.83295	-8.63182	1.45993	2.07017
0.226	1.19725	-2.31789	-0.84205	-8.11769	2.03937	2.49021
0.226667	-0.32113	-2.54457	-0.59333	-7.83919	1.94036	2.2445
0.227333	0.00527	-1.88002	-2.16891	-8.52599	2.05327	1.30268
0.228	-0.63726	-2.51902	-2.35996	-8.55681	1.74613	0.941548
0.228667	-1.03406	-0.27101	-2.19966	-8.23599	2.24228	1.33712
0.229333	-1.70733	0.641056	-1.60095	-7.77256	1.85943	1.92874
0.23	-2.08696	-0.33575	-0.52294	-8.11512	0.808075	1.26244
0.230667	-3.18171	-1.09134	-1.5804	-8.07637	0.257254	1.29447
0.231333	-2.43603	-1.1144	-1.71606	-8.72539	0.856618	1.06548
0.232	-3.41741	-1.82023	-2.84068	-8.54432	1.49998	0.645367
0.232667	-3.0701	-1.20122	-2.14587	-8.88922	1.41559	0.539213
0.233333	-1.83165	-0.09835	-2.32477	-8.67313	1.96357	0.74674
0.234	-1.14992	-0.88313	-2.46151	-9.28688	2.25903	0.410061
0.234667	-1.50861	0.065168	-3.32952	-9.14261	3.22838	-0.54416
0.235333	-1.30672	-0.72774	-3.62175	-9.07385	3.07439	-0.6306
0.236	-2.14282	-0.88476	-4.88073	-8.94357	2.92715	-1.01595
0.236667	-2.0278	-1.80587	-4.6452	-9.45306	2.71842	-0.81624
0.237333	-2.15814	-1.23416	-3.82641	-8.32676	2.90996	-0.87975
0.238	-3.02218	-2.74581	-1.69024	-8.77493	2.93956	-0.89794
0.238667	-4.11319	-2.03643	3.23472	-8.09761	3.2153	1.90982
0.239333	-4.45313	-2.67064	4.24667	-8.48395	2.89669	2.37177
0.24	-4.92157	-1.57023	3.18005	-8.27886	2.40996	1.97117
0.240667	-5.23769	-2.55043	2.13097	-7.53535	2.48723	1.9412
0.241333	-4.9323	-2.40198	1.99364	-7.75193	1.37937	1.58289
0.242	-5.14288	-2.2988	1.27836	-8.05289	0.621024	0.862559
0.242667	-5.04557	-2.7436	1.40204	-7.6459	1.05523	0.334357
0.243333	-5.19808	-2.60668	0.182829	-7.41455	0.876991	-0.15861
0.244	-5.30955	-3.69322	0.055161	-6.5334	0.933223	0.868845
0.244667	-5.64672	-3.27929	-0.25596	-7.22532	0.937368	0.670632
0.245333	-5.42707	-3.31202	0.090075	-6.93049	0.467114	0.394778
0.246	-6.34167	-3.23494	-0.25436	-7.11681	0.004329	0.637103
0.246667	-5.44207	-3.12117	-0.84252	-7.43594	0.270542	-0.63636
0.247333	-5.26231	-2.98524	-0.89392	-8.35273	0.057682	-0.52578
0.248	-5.27929	-3.37743	-1.42958	-7.80661	-0.03684	-0.34553
0.248667	-4.34626	-2.86201	-1.22061	-8.00013	-0.48302	-0.76931
0.249333	-2.383	-1.10426	-1.57483	-7.88361	-0.24818	-1.29717
0.25	-2.56481	0.443787	-1.42806	-8.48253	-0.03231	-1.28266
0.250667	-1.45047	-0.52186	-1.33604	-8.31352	-0.09319	-1.56188
0.251333	-0.70331	-2.42288	-1.77568	-7.88843	-0.18271	-1.21024
0.252	-1.09093	-1.52723	-3.31085	-8.41492	-0.60761	-1.4548
0.252667	0.013665	-0.99418	-3.56036	-7.67013	-0.41905	-1.39357
0.253333	0.535561	-1.54544	-4.08076	-7.18258	-0.60412	-1.4833
0.254	0.72696	-1.63316	-3.91662	-7.33837	-0.5566	-2.05985
0.254667	0.269815	-0.00811	-2.7016	-6.71545	-0.9932	-2.05496
0.255333	-0.08981	0.056054	-2.35058	-7.11973	-1.33804	-1.86535
0.256	0.356057	-0.62826	-2.41176	-7.03574	-1.46466	-0.17214
0.256667	0.044845	-1.48144	-3.4467	-7.42947	-1.14593	2.83372
0.257333	2.13913	-0.85666	-3.43359	-7.8901	-1.01741	3.53409
0.258	2.84409	-1.16138	-2.30515	-6.57647	-1.53722	2.433
0.258667	4.65057	-1.00221	-1.65954	-6.87183	-1.47325	2.45057
0.259333	5.43597	-1.11178	-2.48787	-5.60378	-1.63587	2.09438
0.26	6.6411	-1.61846	-3.44038	-4.91526	-1.2364	1.69807
0.260667	5.34213	-3.01331	-3.44605	-4.85226	-1.12235	1.29487
0.261333	5.08438	-2.78791	-3.64182	-5.01213	-1.04725	0.908168
0.262	5.90514	-1.2593	-4.40413	-4.25673	-1.12296	1.16211
0.262667	5.92114	-0.68708	-3.84457	-3.67292	-1.58092	1.32214
0.263333	6.22964	-2.3165	-1.45432	-3.79102	-2.45083	0.674631
0.264	4.10062	-1.60554	0.658789	-2.137	-2.80128	0.139141
0.264667	4.28342	-0.06111	-0.0959	-1.88187	-2.7761	0.259331
0.265333	2.74526	0.775938	-1.23163	0.65932	-2.65165	-0.44679
0.266	2.81596	2.02746	-2.76754	1.44795	-3.06156	-0.97432
0.266667	3.58477	1.32959	-2.43291	1.51348	-3.32346	-1.32645
0.267333	4.45029	-0.01111	-1.10945	2.08432	-3.40337	-2.06837
0.268	6.03017	-1.75155	-0.34092	2.53375	-3.31342	-2.07857
0.268667	7.29751	-1.19463	-0.43586	4.32137	-3.53403	-2.05326
0.269333	7.52893	-1.85222	-0.40768	3.9547	-4.00985	-2.2555
0.27	6.25183	-1.72707	-0.67067	4.02368	-4.02408	-1.98
0.270667	6.60012	-1.82029	-1.53426	3.28643	-4.27209	-2.65037
0.271333	6.58761	-3.06658	-1.25644	3.69627	-4.91093	-2.83393
0.272	7.30749	-3.04206	-1.37969	4.37844	-4.7824	-2.73368
0.272667	5.68973	-2.85746	-1.90437	7.51786	-4.91689	-2.86034
0.273333	5.18279	-2.92725	-0.78188	9.98356	-4.45979	-2.96404
0.274	3.7344	-1.37061	-0.22826	9.98311	-4.85439	-1.7837
0.274667	4.39329	-1.56361	-1.11631	6.95596	-4.94035	-1.99153
0.275333	3.85948	-2.31316	-1.99139	5.99938	-4.88481	2.67069
0.276	3.19468	-1.88935	-3.23312	3.95712	-5.2847	3.58803
0.276667	2.33014	-3.35419	-3.71362	3.23445	-5.638	3.50072
0.277333	1.27422	-3.05389	-3.81949	2.93962	-5.94271	2.48394
0.278	0.42557	-3.10887	-2.4254	3.9463	-5.55119	2.62554
0.278667	-0.07727	-3.26012	-1.78009	4.60326	-5.25895	2.34392
0.279333	0.066378	-3.37741	0.057126	5.40294	-5.40255	2.05365
0.28	-0.73648	-3.0463	1.91967	6.63729	-5.38142	0.838281
0.280667	-1.27306	-3.22725	2.93728	6.19034	-5.10633	1.37027
0.281333	-1.46805	-2.51042	2.31025	9.39727	-5.55055	1.92352
0.282	-1.50725	-3.73173	-0.04032	7.92952	-5.8016	1.42428
0.282667	-2.00843	-3.15833	-0.93269	5.7335	-6.13778	0.434948
0.283333	-1.88813	-1.78294	-1.68742	4.59832	-5.92065	-0.05691
0.284	-1.95356	-0.90487	-3.08607	2.42502	-6.41467	-0.06025
0.284667	-2.53252	0.458227	-2.54256	1.29669	-6.71242	-0.17296
0.285333	-2.18108	0.364411	-2.08634	0.516008	-6.60686	-0.70282
0.286	-2.28173	-0.25156	-1.27579	-1.06614	-6.69401	-0.94116
0.286667	-2.5149	0.552275	-0.22893	-2.28677	-6.39741	-0.38867
0.287333	-2.35092	1.12634	0.988471	-2.51078	-6.34885	-0.04052
0.288	-2.54047	0.72362	0.428491	-2.84612	-6.1466	-0.52722
0.288667	-2.14683	-0.55401	-0.01392	-4.92237	-6.16002	-1.22795
0.289333	-3.25462	-1.06068	-1.25673	-5.21133	-6.01766	-0.35031
0.29	-2.26926	-0.83206	-2.32661	-5.01735	-6.13288	0.479996
0.290667	-3.5931	-1.29386	-2.4982	-5.77682	-5.91024	1.60518
0.291333	-3.09095	-1.584	-3.38458	-5.46461	-6.18446	2.84899
0.292	-4.5078	-2.60054	-3.20987	-5.225	-6.05243	1.22556
0.292667	-4.43726	-2.13533	-3.89436	-5.63353	-6.11996	1.56155
0.293333	-5.1668	-2.03919	-0.99051	-6.41363	-6.59681	1.68758
0.294	-4.97922	-2.60118	2.62978	-6.56122	-6.40174	0.569833
0.294667	-5.02204	-2.98705	3.76681	-6.53769	-6.17345	0.185516
0.295333	-5.08448	-2.7948	2.66525	-6.43386	-6.27025	-0.44886
0.296	-4.27004	-2.91603	1.79268	-7.54137	-6.07316	-0.63466
0.296667	-4.67593	-3.39621	0.499994	-6.85291	-6.00999	0.017214
0.297333	-4.86508	-2.51486	-0.20716	-6.69011	-6.21892	-0.57609
0.298	-5.52531	-2.09663	-1.59516	-6.14965	-6.52356	-1.21153
0.298667	-5.68359	-1.66223	-1.97905	-6.47788	-6.53824	-1.42389
0.299333	-5.89421	-2.52239	-1.9475	-7.12252	-6.28152	-1.23591
0.3	-6.00879	-3.32002	-0.79021	-6.88949	-5.65547	0.79801
0.300667	-5.80504	-3.1488	1.74874	-5.86026	-5.72492	2.0908
0.301333	-6.21413	-2.73481	2.87009	-7.16775	-5.97307	2.5357
0.302	-5.92426	-3.22639	3.301	-7.29069	-5.79337	3.12016
0.302667	-6.28901	-3.55307	2.34985	-7.35395	-6.00794	2.15395
0.303333	-3.72708	-2.19694	0.962542	-7.79081	-5.4726	2.5651
0.304	-0.71078	-1.3011	-0.12501	-7.53301	-4.12948	1.98709
0.304667	0.008837	-0.67741	-1.26738	-7.63019	-4.24993	1.88372
0.305333	-1.3381	-0.74077	-2.16173	-7.86698	-3.82819	0.544511
0.306	-0.81657	-0.12665	-3.12431	-8.09605	-3.66609	0.147804
0.306667	-1.35624	-0.92531	-2.36247	-7.39549	-3.94141	0.469207
0.307333	-0.85943	-1.73234	-0.026	-7.91328	-3.89288	-0.17906
0.308	-0.68587	-0.92502	1.74449	-7.76513	-4.39464	0.130173
0.308667	-0.31403	-0.99871	2.85448	-8.5513	-4.08554	0.223755
0.309333	0.057102	-0.6737	2.29813	-8.70939	-3.75715	-0.76226
0.31	0.573651	0.418848	0.494396	-8.79722	-2.97979	-0.80287
0.310667	0.359021	0.960476	-1.21234	-8.82159	-2.51506	-1.62833
0.311333	1.12678	1.7165	-1.88614	-8.82411	-1.74585	-1.66101
0.312	1.50478	1.18331	-1.94506	-8.08715	-2.10937	-1.13774
0.312667	2.93252	0.115219	-1.86047	-6.97034	-2.44052	-0.57764
0.313333	2.8856	-0.36507	-0.09012	-8.41195	-3.30596	-0.11538
0.314	3.26198	-0.80809	2.39891	-7.93478	-2.95253	-0.29438
0.314667	5.25298	-0.77118	2.42399	-8.16287	-3.33354	-0.69703
0.315333	6.0929	-1.23861	2.48678	-8.7437	-2.91965	-1.25181
0.316	6.48304	-0.95323	1.31479	-8.23544	-3.50311	-1.35451
0.316667	6.55425	-1.64307	0.229841	-8.20276	-3.46699	-1.59733
0.317333	5.99412	-1.41737	-1.32005	-7.95922	-3.60874	-1.49277
0.318	5.27529	-1.29843	-2.06881	-7.719	-3.04243	-1.52104
0.318667	3.85788	-0.5368	-2.62954	-7.83372	-2.85069	-1.66539
0.319333	4.86512	-1.2396	-3.39319	-6.63261	-2.07371	0.820868
0.32	4.82899	-3.02191	-3.12852	-8.10251	-1.92638	3.57006
0.320667	5.00132	-2.30834	-1.41541	-7.95458	-2.66358	2.96103
0.321333	5.23019	-2.11173	-1.40771	-9.02935	-2.42473	3.00878
0.322	5.96905	-2.56489	-1.21405	-8.45476	-2.72511	2.97431
0.322667	4.32776	-2.73688	-1.75321	-8.60358	-2.4356	2.42245
0.323333	4.5074	-2.8324	-2.90521	-8.31521	-2.31632	1.87858
0.324	3.83099	-2.331	-2.76577	-7.48731	-1.8281	1.91122
0.324667	3.88687	-2.88905	-3.6199	-7.601	-1.81876	1.45811
0.325333	4.10813	-3.4215	-3.47613	-7.33766	-1.28548	1.43542
0.326	4.89609	-3.3686	-1.84689	-7.60175	-1.56063	1.01124
0.326667	3.38898	-3.54071	-0.43191	-5.65894	-1.05189	0.769023
0.327333	3.26318	-3.84803	0.011528	-4.77055	-0.03211	0.054728
0.328	4.25461	-3.84484	-1.18566	-4.41093	-0.29788	-0.17215
0.328667	5.07454	-4.27556	-2.25765	-4.35924	-1.07646	-0.47029
0.329333	5.06848	-3.65269	-2.95946	-4.38979	-1.54221	-0.49205
0.33	4.64788	-4.02687	-4.12408	-4.51956	-1.51	-1.04406
0.330667	3.86576	-3.55913	-3.63437	-4.46172	-1.42349	-1.23586
0.331333	3.46761	-3.59997	-1.57809	-3.40329	-1.22891	-0.87685
0.332	3.23206	-3.2677	0.212189	-3.63043	-1.44213	-0.66304
0.332667	2.06734	-3.50753	1.49311	-4.06743	-1.56343	-0.75488
0.333333	2.27911	-3.90408	1.83414	-4.38449	-1.54131	-0.91969
0.334	1.73752	-4.07133	0.266327	-6.28803	-1.62299	-0.55582
0.334667	0.6153	-4.60414	-0.79865	-6.33834	-1.36591	-0.68257
0.335333	0.674636	-3.97558	-1.55295	-5.4899	-1.84666	-1.6201
0.336	2.23603	-3.39571	-2.40142	-5.44386	-2.37102	-1.68242
0.336667	4.29971	-3.72116	-3.3033	-4.8171	-2.09814	-2.15415
0.337333	5.40079	-4.33583	-2.9505	-2.37698	-2.45312	-2.26271
0.338	5.45501	-4.55746	-1.06726	-1.01414	-2.64948	-2.53409
0.338667	4.18243	-4.27134	0.288429	1.15594	-3.01424	1.20165
0.339333	3.12847	-5.05083	0.267866	3.41708	-3.10072	2.61523
0.34	1.72882	-4.17175	-1.05017	4.11001	-2.86731	2.76712
0.340667	2.39844	-2.41285	-0.79712	3.18215	-2.50993	2.43512
0.341333	2.39809	-0.19017	-0.42117	4.73688	-1.96611	2.06724
0.342	1.64425	0.924855	-0.59906	6.85832	-2.18409	2.41193
0.342667	2.51564	1.94323	-1.33316	6.67147	-2.30527	2.44018
0.343333	2.46876	1.11024	-2.65222	5.72647	-1.72685	0.247192
0.344	2.6277	0.488542	-3.0531	5.30732	-1.85593	0.558235
0.344667	3.0999	-0.55472	-4.52163	4.28899	-0.92639	0.611537
0.345333	3.83496	-0.52631	-4.53464	3.71235	-1.14663	0.761606
0.346	3.65539	0.488396	-3.98777	6.23578	-1.10626	0.38556
0.346667	4.73225	1.27076	-2.12313	6.69923	-0.87305	-0.04926
0.347333	4.53658	0.741004	-1.92175	6.22802	-1.41316	-0.10333
0.348	4.86453	0.217757	-2.92293	5.64764	-1.08272	-0.61456
0.348667	5.06889	2.21804	-3.52781	4.59204	-1.71849	0.035509
0.349333	4.61491	3.21561	-3.98324	4.72814	-1.90032	-0.90683
0.35	5.35583	3.09261	-4.30399	4.80562	-2.5909	-0.10895
0.350667	5.02488	3.52223	-2.89763	3.83989	-3.25042	-0.45466
0.351333	5.90159	1.76346	-1.23639	2.89432	-3.81339	0.156271
0.352	8.31369	1.78336	-0.07755	1.85511	-4.1042	0.220527
0.352667	7.53731	1.29881	-1.48547	-0.01643	-4.53637	-0.34986
0.353333	8.47351	1.38668	-2.82032	-1.12569	-4.46856	-0.66485
0.354	8.26765	2.41512	-3.07083	-0.32236	-4.47528	-1.33449
0.354667	10.6294	2.39035	-3.45236	0.335506	-4.42872	-1.68315
0.355333	11.0817	3.61571	-2.09982	-0.31676	-4.58946	-1.91477
0.356	10.527	2.83593	-0.67085	-2.01558	-4.66077	-2.20482
0.356667	11.8589	2.18538	-0.43058	-3.24953	-4.50631	-1.80612
0.357333	13.2692	2.43828	-2.08824	-2.98999	-4.24369	-2.08819
0.358	13.9559	3.34456	-2.75115	-2.69166	-4.45833	-2.38288
0.358667	16.0798	1.55346	-3.75532	-3.32272	-4.61638	-2.10695
0.359333	18.1373	1.13705	-2.52136	-2.01834	-4.945	-2.45639
0.36	17.4587	1.09615	2.29457	-2.85427	-4.75375	-2.07198
0.360667	18.3632	-0.28626	7.24683	-3.12236	-4.95088	-2.51716
0.361333	19.2092	-0.44475	5.69794	-3.33752	-4.9713	-2.28083
0.362	19.7137	-0.65843	3.29272	-4.0882	-4.58659	1.52401
0.362667	21.626	-0.62866	1.5844	-4.02065	-4.40295	2.15597
0.363333	21.6504	-0.164	0.783408	-4.75399	-4.321	2.51798
0.364	19.9447	-0.34306	0.576023	-4.09703	-4.29642	2.36355
0.364667	18.8889	-0.91792	1.53201	-5.17707	-4.362	2.13872
0.365333	19.3927	-1.67482	0.824058	-5.00587	-4.59791	2.05438
0.366	20.8101	-2.23844	-0.30283	-4.90208	-5.15103	1.78575
0.366667	21.7611	-1.55397	-1.11314	-5.54994	-5.06762	1.69293
0.367333	22.1535	-2.45265	-1.88897	-5.21427	-4.48737	1.46437
0.368	21.6908	-2.44187	0.129675	-5.94539	-4.66609	0.791532
0.368667	21.2999	-2.50281	1.12438	-6.12532	-3.62734	-0.22202
0.369333	20.6615	-2.88831	0.485435	-6.82688	-2.53521	-0.3837
0.37	20.8713	-2.7356	-0.45938	-4.90136	-2.23488	-0.60166
0.370667	20.1139	-4.13442	-1.97397	-4.24881	-2.27386	-1.29856
0.371333	19.3864	-3.38709	-2.94159	-4.32576	-2.04965	-1.64622
0.372	20.129	-3.48647	-1.57016	-2.84175	-2.08374	-2.46494
0.372667	18.9124	-3.66498	6.99752	-1.85386	-2.19429	-2.22381
0.373333	20.1	-3.92054	12.8023	-0.77653	-2.0834	-2.87605
0.374	18.5656	-3.49517	11.7495	3.44222	-2.15514	-2.66598
0.374667	17.9668	-1.86679	7.84351	5.88016	-2.61478	-2.87038
0.375333	17.0741	-0.76083	5.69663	6.42808	-3.21252	-0.98316
0.376	16.7664	-0.74546	4.52463	4.8032	-3.30408	2.44767
0.376667	19.1173	0.100126	2.34823	5.16147	-2.71023	2.70183
0.377333	20.7924	-0.11407	0.656023	5.487	-2.41542	2.45963
0.378	21.6788	-1.51446	0.682689	6.9454	-2.25804	2.42939
0.378667	22.0651	-2.58788	2.75484	8.37159	-2.48153	2.41613
0.379333	21.1239	-1.93457	5.11588	7.10079	-1.77663	2.40615
0.38	19.872	-2.42805	3.46757	5.55858	-1.20837	1.33356
0.380667	18.7821	-2.91852	2.05072	4.99832	-1.27527	0.564862
0.381333	17.5982	-3.52885	0.449609	5.45415	-1.71731	0.511807
0.382	16.2496	-3.82389	-1.03518	6.24976	-2.49028	0.585797
0.382667	14.6999	-3.19742	0.026353	8.38986	-2.2766	0.144212
0.383333	14.6812	-3.09272	0.072232	9.17388	-2.2705	0.450776
0.384	15.4371	-4.41314	3.22493	10.387	-2.2955	-0.46741
0.384667	16.2949	-4.37651	6.33166	11.6681	-2.54424	-0.27882
0.385333	15.6602	-3.61588	5.72434	10.1869	-2.45627	-0.85309
0.386	15.5797	-4.37013	5.15164	10.4975	-2.04043	-1.5921
0.386667	14.669	-3.94036	4.94297	9.75317	-1.86845	-2.0617
0.387333	14.2218	-4.53259	5.13206	9.08909	-2.319	-2.13101
0.388	13.6584	-4.56502	4.65729	9.66046	-1.96625	-1.55711
0.388667	13.3745	-4.44368	3.1842	8.36118	-1.68471	-2.62843
0.389333	12.132	-5.35099	1.70511	8.39387	-2.02033	-2.93625
0.39	12.7144	-4.55688	1.68072	9.43202	-2.87405	-3.25738
0.390667	12.1948	-4.93826	1.70265	12.6412	-2.60132	-3.16293
0.391333	10.7588	-5.28489	2.63273	13.081	-3.55155	-3.32484
0.392	9.5835	-4.42126	2.14227	12.5211	-3.11679	-2.79573
0.392667	8.91406	-4.88642	1.52482	12.0669	-3.6095	-2.16626
0.393333	8.66148	-4.79433	1.17522	9.56415	-3.32221	-1.63441
0.394	8.85141	-4.44464	0.882743	7.11957	-3.54277	-2.03428
0.394667	8.33091	-2.72406	0.176758	5.01524	-3.13278	0.644206
0.395333	8.98012	-2.50516	0.6345	4.08195	-3.43263	2.56146
0.396	8.17746	-0.77757	1.80948	2.98004	-3.35714	3.25129
0.396667	7.48396	-0.44151	1.54863	1.79234	-3.70115	2.62238
0.397333	6.16481	0.35171	0.070939	1.06678	-3.94872	2.86165
0.398	5.46982	-0.61784	-0.98358	-0.72113	-4.53065	2.81692
0.398667	4.67164	-0.72165	-1.1319	-1.84454	-4.42511	3.17084
0.399333	4.66398	-0.001	-1.94297	-2.60096	-4.66971	2.29598
0.4	4.40094	-0.55702	-2.82995	-2.79684	-4.95315	1.10234
0.400667	5.03574	-0.88256	-0.54549	-3.30952	-5.02018	1.03408
0.401333	4.99922	-0.15345	2.0382	-4.35202	-5.12479	1.11707
0.402	5.24849	-0.01477	3.37214	-4.83719	-5.69406	1.38564
0.402667	5.87169	-1.50232	3.8652	-4.68957	-5.70636	0.466028
0.403333	5.54952	-1.33841	2.57635	-4.69429	-5.8134	-1.21169
0.404	4.77724	-0.83871	1.32737	-4.74201	-6.28802	-1.91166
0.404667	4.209	-1.14079	-0.06965	-5.13373	-6.83539	-2.51563
0.405333	3.40468	-1.09654	-0.83496	-4.46929	-7.19873	-2.31031
0.406	3.02792	-1.92381	-0.5163	-4.20825	-7.51084	-2.52623
0.406667	2.66715	-2.50867	-0.01975	-5.20955	-7.36452	-1.48747
0.407333	2.46198	-1.83844	0.928031	-4.94896	-7.28942	-1.74667
0.408	1.93691	-1.77772	3.07516	-4.90454	-7.25661	-1.87799
0.408667	2.12329	-1.80227	3.22992	-5.13656	-7.10921	-2.33649
0.409333	1.85396	-1.22498	1.3671	-4.84097	-7.40118	-2.37172
0.41	1.77364	-2.13416	0.582434	-5.15294	-7.53267	-3.17293
0.410667	1.6476	-2.18556	-0.28622	-5.43564	-7.35483	-2.25083
0.411333	1.08231	-2.23548	-1.55021	-4.99218	-7.57404	-2.84557
0.412	0.728481	-2.81711	-0.72316	-5.58673	-7.15771	1.29037
0.412667	1.01435	-2.14958	0.30755	-6.09073	-7.46532	2.15904
0.413333	1.74404	-1.94924	1.76036	-5.84314	-7.23411	2.21525
0.414	1.07937	-2.42801	1.0271	-5.94747	-7.75724	1.95346
0.414667	0.530132	-3.04433	-0.11002	-5.92722	-7.80151	1.31432
0.415333	1.72712	-2.93009	-0.56718	-6.61972	-7.81332	1.81372
0.416	0.715375	-2.85496	-0.20753	-6.54704	-7.63354	1.77918
0.416667	0.666403	-2.96849	1.07055	-6.71768	-7.46772	1.18076
0.417333	0.301162	-3.34389	2.17038	-6.8318	-7.35271	1.06856
0.418	0.507787	-2.99439	2.54218	-7.01028	-7.17934	1.3127
0.418667	0.15111	-3.28636	2.16228	-6.81083	-6.9206	1.20999
0.419333	0.630584	-3.61821	1.6144	-7.29139	-7.17463	0.509466
0.42	0.949874	-3.29702	2.05134	-7.96069	-7.25024	0.078557
0.420667	0.946684	-3.1773	1.48432	-7.62089	-6.69644	-0.45132
0.421333	0.898078	-3.13152	1.22312	-7.60145	-6.51454	-0.13318
0.422	0.721905	-2.8546	1.5274	-7.86588	-7.01319	0.164576
0.422667	0.371715	-3.02198	1.18733	-6.91833	-6.77747	-0.29744
0.423333	0.229731	-3.01439	0.721094	-6.58331	-7.62692	-1.34311
0.424	0.305281	-3.53272	0.857541	-6.73998	-7.39155	-0.58786
0.424667	-0.56344	-3.25456	0.735321	-6.16419	-7.44799	-0.77303
0.425333	0.035001	-3.1201	-0.06471	-6.00425	-7.08248	-1.19677
0.426	-0.16074	-2.9983	0.069645	-6.06904	-6.50222	-0.88411
0.426667	0.706629	-2.68636	-0.1455	-6.52206	-6.82071	-1.14184
0.427333	0.662713	-3.27677	-0.57049	-7.1075	-6.35528	-1.64408
0.428	0.228891	-2.70463	-0.1556	-7.21228	-6.38675	-0.04222
0.428667	0.080128	-3.28866	-0.25671	-7.04719	-6.2064	2.45768
0.429333	-0.00128	-3.32675	-0.69626	-6.5833	-5.8677	2.64196
0.43	-0.48162	-4.06677	-0.71088	-5.7963	-6.08208	1.75803
0.430667	-0.80727	-4.76775	-0.59693	-6.43909	-6.38595	2.86639
0.431333	-0.73809	-4.54659	-0.83745	-6.49648	-6.73199	3.20088
0.432	-1.6653	-4.75716	-1.0057	-6.05884	-6.42412	2.43019
0.432667	-0.49414	-4.09734	-1.09425	-6.56855	-5.69004	1.25825
0.433333	-1.04756	-3.38346	-0.90265	-7.31817	-5.97068	0.85267
0.434	-0.68467	-3.93757	-1.23186	-6.91982	-6.59626	0.518322
0.434667	-0.95199	-4.32945	-2.59722	-6.65776	-6.81306	-0.1804
0.435333	-1.46003	-4.10382	-2.66275	-6.22061	-7.41571	0.553291
0.436	-0.29397	-3.64278	-2.96666	-7.30332	-7.1341	-0.28467
0.436667	-0.68837	-2.8439	-0.94593	-5.90017	-7.0643	-0.2348
0.437333	-0.02493	-2.67756	2.33893	-6.17488	-7.32196	-0.42886
0.438	-0.18778	0.286635	4.06634	-5.17935	-7.17993	-0.53642
0.438667	-0.15238	1.97308	2.86931	-5.64465	-7.44461	-0.80148
0.439333	-0.25609	3.5764	1.58453	-5.98919	-7.33187	-1.3978
0.44	0.702207	5.04598	0.14213	-5.89121	-7.69558	-1.8849
0.440667	0.979023	4.20664	-0.77646	-6.2561	-7.84539	-1.79646
0.441333	1.05991	6.06487	1.06086	-6.0429	-7.63117	-2.14736
0.442	1.16205	7.36426	2.79984	-5.99673	-7.95348	-1.19528
0.442667	0.926632	6.60171	3.22068	-5.26918	-7.77744	-0.9524
0.443333	0.026516	6.7788	3.53771	-5.0647	-8.00569	-1.1872
0.444	0.062217	6.94497	2.15447	-4.1068	-7.93635	-1.44371
0.444667	-0.60375	9.11008	0.667822	-4.64524	-7.89212	-2.20687
0.445333	-0.9224	10.3939	-0.79753	-4.76505	-7.69556	-1.62752
0.446	-1.45351	10.0368	-0.77106	-5.20021	-7.5706	-1.25358
0.446667	-1.81265	9.35397	0.597235	-5.05546	-7.66314	-0.96939
0.447333	-1.44444	10.5358	0.440349	-4.94883	-7.35892	-1.53884
0.448	-1.27706	10.6246	0.522236	-5.31107	-8.07134	0.676721
0.448667	-2.01224	12.8712	0.35459	-5.08761	-8.23826	1.80451
0.449333	-1.7643	13.164	-0.58578	-6.09971	-8.25282	1.98819
0.45	-2.19533	12.2528	-1.14558	-4.89162	-8.10166	2.4037
0.450667	-2.41099	12.4327	-1.64611	-1.51903	-8.46692	2.52943
0.451333	-2.57806	13.3179	-2.01325	-1.09938	-8.18627	2.62804
0.452	-3.34146	11.6345	-2.69774	0.377624	-7.64849	2.22481
0.452667	-3.23252	11.6141	-2.69913	1.36503	-6.95994	1.12955
0.453333	-3.99406	11.3434	-2.34562	3.11429	-6.85682	1.85918
0.454	-3.10649	10.06	-1.49707	3.00928	-6.69249	1.13316
0.454667	-1.8106	10.2378	-0.7895	3.66205	-6.58023	0.747659
0.455333	-0.45275	9.89893	-0.51278	4.02125	-6.60441	-0.38742
0.456	-0.77486	9.36297	-0.514	4.55331	-7.22505	-0.65648
0.456667	0.125845	7.72334	-1.16827	4.14289	-7.20698	-1.79733
0.457333	-0.23485	7.53314	-2.02185	4.55707	-7.14002	-2.32833
0.458	-0.20011	7.3911	-2.4913	3.99654	-7.37766	-2.26548
0.458667	-0.4221	5.90737	0.603626	1.98325	-7.35832	-2.07179
0.459333	-0.76735	5.47815	0.836516	1.67476	-7.349	-1.85574
0.46	-1.53777	5.27887	-0.38719	0.404802	-7.36696	-2.19421
0.460667	-2.26332	4.0111	-1.54224	0.105876	-7.16053	-2.00699
0.461333	-1.56398	4.65189	-1.59056	0.062719	-7.39262	-2.57099
0.462	-1.72782	4.34106	-1.32375	0.342413	-7.06367	-3.06961
0.462667	-1.25857	4.34131	-1.52644	0.644458	-6.21701	-2.83221
0.463333	-1.51104	3.96578	-1.02495	0.508237	-6.22889	-2.97724
0.464	-1.77517	3.28982	-1.16108	0.330638	-6.4114	-2.94566
0.464667	-0.53345	2.95377	-2.00625	-0.5982	-6.03485	-2.23247
0.465333	-1.95099	3.24791	-2.48479	-2.29332	-6.31278	-1.99637
0.466	-2.24532	2.61573	-3.11416	-1.93956	-6.466	-1.25278
0.466667	-2.68833	1.19295	-4.13333	-1.54816	-5.90578	2.81138
0.467333	-2.86686	2.25744	-4.02798	-1.57402	-5.33712	3.28519
0.468	-3.10177	2.58656	-4.44438	0.159683	-5.37134	2.73143
0.468667	-3.56194	2.28099	0.099296	0.587532	-4.22857	2.06297
0.469333	-3.53087	3.93694	2.83193	1.68955	-2.73308	1.86797
0.47	-3.65772	5.05399	4.97622	1.37624	-3.00175	2.40307
0.470667	-3.81562	5.78308	4.13863	-0.99345	-3.192	1.80951
0.471333	-3.34797	5.05686	2.92024	-0.96521	-3.96382	1.31263
0.472	-3.24984	3.8489	1.10963	-0.96552	-4.20031	1.03618
0.472667	-2.78198	4.44013	-0.37893	0.285227	-4.80201	1.32451
0.473333	-2.55476	4.30183	-1.19306	-0.21449	-4.15697	1.18807
0.474	-2.53701	3.24394	-1.52828	-1.0017	-3.74668	0.717562
0.474667	-2.97798	2.83236	-0.8408	-2.08829	-3.24808	-0.09498
0.475333	-3.88303	2.47093	0.523546	-3.35986	-2.81539	-0.92672
0.476	-3.32336	2.81038	1.90252	-4.64934	-2.96196	-1.19385
0.476667	-4.14447	2.91617	3.74846	-4.93701	-1.91161	-2.23319
0.477333	-3.09753	4.98667	3.9048	-5.47232	-2.13374	-2.40389
0.478	-3.74268	6.0184	2.63851	-5.5993	-2.11098	-2.59967
0.478667	-3.87365	7.7818	1.4198	-5.71103	-2.65212	-2.63968
0.479333	-3.51577	8.14061	1.77918	-5.73393	-2.68417	-2.37269
0.48	-3.90864	9.74602	1.47232	-6.36058	-2.71002	-3.02706
0.480667	-4.23806	10.9922	2.51531	-6.49667	-3.03415	-2.57453
0.481333	-4.49161	13.4011	2.28529	-6.05967	-2.50729	-3.12957
0.482	-4.28021	13.7924	1.70699	-6.33285	-2.54725	-3.56589
0.482667	-4.35045	15.2924	1.22492	-6.42923	-2.19883	-2.97025
0.483333	-2.90801	15.3818	0.551828	-6.70139	-2.82537	-3.62548
0.484	-2.66578	16.7712	1.10964	-6.6848	-2.40364	-3.35213
0.484667	-3.3332	17.4358	0.777558	-6.4008	-2.26782	-3.01403
0.485333	-2.7554	18.2155	0.951714	-5.97316	-1.95821	-3.60681
0.486	-4.10368	22.063	0.6217	-6.18138	-1.77066	-3.07208
0.486667	-4.74476	22.3142	0.241745	-6.62703	-1.67085	-2.83434
0.487333	-3.85725	22.0622	0.218841	-7.29931	-1.86327	-2.65875
0.488	-3.86443	20.0658	-0.20456	-8.19468	-1.60658	-2.52926
0.488667	-3.9312	20.2006	-0.43743	-8.10342	-1.21638	-2.29832
0.489333	-4.42895	21.4762	-0.62392	-7.14955	-1.09016	-2.90436
0.49	-4.6439	23.2425	-0.66567	-8.26334	-1.1545	-2.28783
0.490667	-3.56698	23.6116	-1.33359	-8.03021	-1.54025	-2.19485
0.491333	-2.26322	22.1828	-1.25018	-8.3701	-1.24562	-2.66825
0.492	-3.07501	20.8199	-1.63446	-7.95417	-0.6542	-3.12427
0.492667	-3.20678	18.6629	-2.55993	-8.59239	-0.64881	-3.46778
0.493333	-2.83531	16.9531	-2.37983	-8.57734	0.391188	-3.08238
0.494	-2.53001	16.7063	-2.98453	-7.58653	-0.12864	-3.37378
0.494667	-1.70782	17.9197	-2.56823	-7.56982	-0.36104	-2.96698
0.495333	-2.47959	14.9071	-2.51422	-7.65526	-0.82627	-1.93697
0.496	-2.49398	13.6881	-1.9064	-7.27399	-0.94107	-1.149
0.496667	-0.86431	12.3836	-1.82631	-7.9169	-1.18663	3.78372
0.497333	-0.3981	10.8343	-0.45677	-7.65071	-0.57723	4.97442
0.498	-0.5848	8.58319	-0.9945	-8.31966	0.254502	3.76457
0.498667	-1.05222	7.65242	-0.86802	-8.18819	0.796275	3.38157
0.499333	-1.04516	8.44093	-0.99591	-8.57401	2.23142	3.03238
0.5	-1.07499	8.11139	-1.33094	-8.6537	2.37419	2.87577
0.500667	-1.6248	7.58553	-1.20492	-7.27815	1.47181	2.66971
0.501333	-2.53044	6.51673	-0.53204	-5.89117	1.15008	2.5038
0.502	-2.87618	6.91919	-0.73417	-3.52788	1.34092	2.49583
0.502667	-3.04778	5.74216	-1.0808	-2.22528	1.80048	1.82133
0.503333	-2.98228	5.67851	-1.41908	-0.27078	3.16109	1.70233
0.504	-3.8495	4.92227	-1.70641	2.04666	4.72092	2.94562
0.504667	-4.01113	5.3529	-2.11604	2.54273	4.48118	2.28382
0.505333	-3.62739	4.70013	-2.20458	4.20981	3.5397	2.25366
0.506	-4.13883	4.84025	-1.14159	5.59633	2.19629	1.15296
0.506667	-4.29201	5.42913	-2.36404	7.8542	1.98413	0.775799
0.507333	-4.04413	5.82215	-2.25196	7.55387	1.59845	0.254924
0.508	-5.13219	6.53263	-2.47165	6.65039	1.11876	-0.03096
0.508667	-5.16769	5.36185	-2.41851	4.60666	1.16398	-0.18438
0.509333	-5.19936	5.41617	-1.52451	4.96834	0.686438	-0.77954
0.51	-5.04529	5.36999	-1.81933	5.31467	2.03206	-0.60043
0.510667	-6.26576	6.19104	-2.31922	4.60041	3.34498	-0.63891
0.511333	-5.9688	6.60064	-3.12714	3.81069	4.61303	-0.75044
0.512	-6.46269	6.93387	-3.3871	3.21545	6.18145	-0.76171
0.512667	-5.94285	7.5157	-4.13939	2.3857	4.81652	2.06503
0.513333	-6.64546	6.7113	-2.2681	0.627333	4.09056	2.51531
0.514	-6.57154	6.85716	-0.88285	-0.23238	4.44248	2.80605
0.514667	-6.13596	5.76266	-0.9542	-0.80664	3.7843	2.28794
0.515333	-6.48196	5.32739	-2.67091	-2.09564	3.09467	2.35947
0.516	-5.48702	4.32919	-3.03268	-2.01008	3.21608	1.68493
0.516667	-5.29435	3.96946	-0.70767	-2.84386	3.02894	1.28299
0.517333	-4.31965	3.88685	0.261226	-3.34944	2.60653	1.21427
0.518	-3.68904	4.07054	-0.00811	-3.40789	2.31758	0.852687
0.518667	-3.36189	3.40924	0.329717	-3.09284	2.42138	0.890447
0.519333	-3.69746	1.96326	-0.20725	-2.86251	2.08154	0.762747
0.52	-3.36036	1.59451	-0.38635	-3.55486	2.08134	0.850345
0.520667	-3.52288	0.653028	-1.41897	-4.17249	1.24478	0.867875
0.521333	-3.90327	1.9428	-2.42216	-3.0077	1.09283	0.141375
0.522	-3.89148	2.62	-2.45821	-3.73047	0.556501	-0.03495
0.522667	-3.58801	4.38847	-3.21159	-4.06486	0.583682	0.024283
0.523333	-2.71222	5.85292	-2.62605	-4.842	0.120993	0.244854
0.524	-3.29741	6.71223	-2.24528	-5.5135	-0.48471	0.83211
0.524667	-3.72393	6.72155	-2.89872	-5.5236	-0.68929	0.03561
0.525333	-3.74077	7.24389	-2.42448	-6.29649	-0.53076	-0.42619
0.526	-5.04349	6.63726	-4.40209	-5.73862	0.162466	-1.06057
0.526667	-4.51944	6.34826	-4.68797	-5.67448	0.164649	-1.50448
0.527333	-4.65612	5.98685	-4.64216	-4.88632	0.116796	-0.79361
0.528	-5.36642	7.28428	-4.75324	-5.1997	0.164498	-1.29488
0.528667	-4.58029	6.40102	-4.08893	-5.43808	0.152618	-1.00675
0.529333	-4.48874	6.13669	-1.84809	-5.57078	0.259592	-0.38693
0.53	-4.81473	5.38173	-1.43945	-5.82754	-0.47125	-1.27706
0.530667	-4.44172	5.67597	-2.66572	-6.896	-0.30662	-1.48473
0.531333	-4.09066	5.35805	-3.05606	-6.77485	-0.59077	0.38336
0.532	-3.71139	5.88951	-2.54545	-6.39825	-1.42222	2.94673
0.532667	-3.08895	7.34544	-0.70222	-7.22855	-0.86636	2.73673
0.533333	-3.12305	7.46262	0.194236	-6.87777	-1.1754	2.22335
0.534	-1.86945	8.48155	-0.62385	-5.72796	-1.04577	2.27459
0.534667	-1.47998	7.12132	-1.3797	-6.19008	-0.98846	1.66511
0.535333	-0.66854	7.2941	-2.29495	-6.77469	-1.52128	1.43559
0.536	-0.0915	6.54003	-1.39634	-6.26696	-1.59178	0.37658
0.536667	-0.13488	6.12375	-0.80326	-7.53852	-0.89982	0.923901
0.537333	0.287095	5.38265	-0.27291	-7.55001	-0.43634	0.44931
0.538	-0.87506	5.07681	-1.24566	-7.36147	0.625603	0.521384
0.538667	-0.90166	4.35702	-1.21805	-7.66097	1.40099	0.36854
0.539333	-0.86794	3.82769	-2.39955	-7.51847	1.84047	0.003484
0.54	-1.1474	3.1725	-3.592	-7.47042	2.06657	-1.11116
0.540667	-1.1433	2.75088	-4.06445	-6.49626	2.15384	-0.72056
0.541333	-1.59411	1.56917	-2.66023	-6.96568	2.12161	-0.53666
0.542	-1.58545	1.21621	-2.29313	-6.98863	1.37114	-1.18021
0.542667	-2.06919	1.28118	-2.35715	-6.82803	1.32492	-2.14501
0.543333	-2.25408	0.857343	-1.91408	-7.3222	0.757659	-1.58434
0.544	-2.04407	1.3301	-1.76519	-7.8241	0.191585	-1.51989
0.544667	-2.82882	0.405136	-2.45552	-8.0254	-0.23554	-1.82628
0.545333	-3.54107	1.23486	-3.68185	-8.30877	-0.19858	-2.07983
0.546	-4.07417	0.416326	-4.37977	-8.11118	0.115214	-2.46283
0.546667	-4.34628	0.189489	-4.88734	-8.35178	0.5091	-2.84939
0.547333	-3.87435	-0.13066	-3.85009	-8.68591	0.885144	-2.68974
0.548	-4.93529	-0.14776	-2.25527	-8.53053	0.43334	-2.12981
0.548667	-4.53078	0.265997	3.3543	-8.20581	0.540672	-1.66187
0.549333	-4.87186	1.5892	9.0149	-8.08507	0.162462	-2.35895
0.55	-4.75785	2.61475	10.5737	-8.93543	0.171068	-2.51088
0.550667	-5.62752	3.11564	7.60761	-9.16863	0.067193	-2.86183
0.551333	-5.6546	3.03034	5.39703	-9.05865	-0.34521	-2.57634
0.552	-5.31699	2.8311	2.32637	-8.06968	-0.49218	2.3236
0.552667	-5.60732	2.32432	1.84605	-8.05669	-0.81774	2.78772
0.553333	-5.81932	2.93068	-0.352	-7.07927	-1.78631	2.33513
0.554	-5.93054	2.15769	-1.04381	-7.79722	-1.84031	2.31923
0.554667	-5.89796	2.06085	0.484209	-8.57276	-2.09374	2.66639
0.555333	-5.7307	0.990243	1.05078	-8.05419	-2.28251	2.31667
0.556	-5.15796	1.83925	0.894302	-7.96363	-2.34649	2.52304
0.556667	-5.96157	0.761503	1.28519	-9.33743	-2.62939	1.28946
0.557333	-6.34252	0.84975	0.977737	-8.25652	-2.27822	1.42451
0.558	-6.13933	0.500721	0.721704	-8.59188	-2.50553	1.51125
0.558667	-5.30294	-0.74016	0.010306	-7.60419	-2.49465	0.956919
0.559333	-5.50001	0.505169	1.00035	-7.81527	-2.65286	0.539259
0.56	-5.89831	-0.00746	0.747105	-7.91487	-2.69176	0.131675
0.560667	-5.3624	-0.1879	0.29653	-7.66774	-3.41585	0.132303
0.561333	-5.36943	-0.48663	-1.19258	-6.65984	-3.77067	0.059641
0.562	-4.95338	0.020283	-2.63038	-7.58846	-3.47703	0.012787
0.562667	-5.7668	0.567609	-3.13106	-6.698	-3.65697	0.24942
0.563333	-5.49451	-0.46557	-3.35739	-6.77622	-3.56773	-0.86788
0.564	-4.88803	-0.46066	-2.97117	-6.81986	-3.07094	-0.45201
0.564667	-5.21558	-0.54945	-1.82678	-4.37871	-3.07545	-0.64307
0.565333	-5.20089	-0.34064	-0.25785	-2.29796	-2.36853	-0.86487
0.566	-5.30405	0.016757	-0.09296	0.165782	-2.34076	-0.88614
0.566667	-5.79164	-0.22543	0.304579	2.19588	-2.18463	-0.60655
0.567333	-4.99498	-0.10041	1.08477	2.51766	-2.2923	-1.37929
0.568	-5.16549	-1.38135	1.13025	4.92177	-2.12442	-1.02856
0.568667	-5.74532	-0.91024	0.167838	4.38615	-2.08324	-1.61649
0.569333	-5.17232	-1.45284	-1.40707	4.40133	-2.5328	-1.63447
0.57	-5.1093	-0.02631	-2.11986	3.02522	-2.51847	-2.00512
0.570667	-5.22095	-0.12359	-3.11326	4.01447	-1.97623	-2.03528
0.571333	-6.22841	-0.7457	-3.9781	4.54521	-2.16441	-2.38628
0.572	-6.16543	-0.47981	-2.84037	4.3273	-2.60734	-2.11929
0.572667	-6.42274	-0.84991	-2.21021	3.93843	-3.35113	-1.07962
0.573333	-6.56159	-0.73153	-2.2097	2.75942	-3.37406	2.58805
0.574	-7.17527	-0.48243	-1.47475	3.61667	-3.05223	2.85855
0.574667	-6.19314	-1.55885	-2.76154	4.57309	-3.11026	2.7831
0.575333	-6.21235	-0.4759	-3.37586	5.28255	-3.24413	2.23179
0.576	-6.73523	0.495249	-3.29205	4.07286	-2.83846	2.48592
0.576667	-6.83591	-0.2457	-1.99474	2.54241	-3.14813	1.79143
0.577333	-5.96539	-0.86963	-2.83708	1.9003	-3.12948	1.20803
0.578	-6.81648	-0.45062	-3.09451	0.181421	-3.01514	0.9116
0.578667	-7.14765	0.423913	-4.10597	0.452582	-3.11529	0.908566
0.579333	-6.34026	1.63468	-4.12576	1.56962	-2.64936	0.652181
0.58	-6.76218	1.56688	-1.90158	0.356262	-2.59598	0.673023
0.580667	-6.33111	1.22015	-0.86315	-0.15801	-2.98562	0.375621
0.581333	-5.5838	-0.15507	-0.73702	-0.54781	-3.43744	-0.09179
0.582	-3.58255	-0.21867	-1.59044	-0.44514	-3.12275	-0.60358
0.582667	-1.10912	-0.65874	-1.40089	-0.71481	-3.4897	-1.34334
0.583333	-0.37096	-1.26157	-0.85903	-0.91446	-3.94551	-1.27192
0.584	-1.44593	-1.24151	-1.14018	-0.20476	-3.87475	-1.83876
0.584667	-2.86861	-1.02654	-2.32827	-0.78221	-3.98423	-2.12915
0.585333	-3.27825	-0.45973	-3.24966	-0.60797	-4.06122	-2.35495
0.586	-4.04479	-1.08536	-3.44923	-0.30961	-4.20247	-1.87509
0.586667	-2.91156	-1.08068	-2.96049	-1.5195	-4.1238	-1.84312
0.587333	-3.77656	-1.6036	-4.06982	-2.17106	-4.30512	-1.32114
0.588	-4.00361	-1.78756	-4.10117	-3.81954	-4.05163	-1.46011
0.588667	-4.08564	-2.40881	-3.21363	-4.00385	-3.9926	-2.05396
0.589333	-4.01948	-3.70144	-2.36507	-5.21946	-4.20912	-1.88603
0.59	-4.15461	-2.2518	-2.54116	-4.98172	-4.39312	-2.16771
0.590667	-3.61815	-3.23903	-3.57172	-4.90851	-4.37505	-2.02966
0.591333	-2.53763	-3.36424	-4.14188	-4.62385	-4.3027	-2.03362
0.592	-2.77536	-3.12356	-4.69059	-5.90722	-4.45717	-2.45038
0.592667	-3.41434	-2.74768	-4.30611	-5.46922	-4.74304	-2.61555
0.593333	-3.00026	-2.97938	-0.99036	-5.60771	-4.86501	-3.00846
0.594	-3.66045	-3.27659	1.93061	-5.6449	-4.42696	-3.23276
0.594667	-4.36618	-3.22209	1.78979	-4.77929	-4.18633	-3.28267
0.595333	-4.42203	-2.87453	0.199555	-5.56798	-3.64498	-2.55933
0.596	-3.94937	-3.3992	-0.60436	-5.34061	-3.11692	1.93688
0.596667	-3.75872	-2.51703	-0.95258	-5.18266	-2.52172	2.35841
0.597333	-3.13825	-3.24381	-1.17456	-5.45589	-1.4423	2.50108
0.598	-2.70842	-3.23457	-0.64891	-6.46673	-0.80043	2.49715
0.598667	-2.03347	-2.46275	-0.72617	-5.37697	-0.87724	1.88186
0.599333	-2.10203	-2.35263	-0.10469	-5.89436	-2.21099	1.44283
0.6	-1.86507	-2.18569	2.01	-5.64198	-2.72874	1.0128
0.600667	-1.47218	-0.91636	1.44542	-5.58729	-3.09822	0.458809
0.601333	-1.18927	0.418111	0.816583	-5.71991	-3.54881	0.549931
0.602	-1.11161	0.752247	-0.41489	-4.50459	-3.88647	1.01505
0.602667	-1.2792	1.44962	-1.78156	-4.82322	-3.87179	0.671233
0.603333	-1.0751	1.73365	-2.10234	-3.50858	-4.06464	0.520671
0.604	-1.89179	0.298287	-3.16133	-2.33001	-3.80122	-0.29777
0.604667	-2.37278	0.837994	-3.57596	-2.47707	-3.6751	0.120432
0.605333	-2.22288	0.160865	-3.84148	-1.51327	-3.24475	-0.10217
0.606	-2.25295	-1.34585	-4.44406	0.433747	-2.84941	-0.7015
0.606667	-2.12372	-0.57695	-4.33257	1.48053	-3.06372	-1.04104
0.607333	-1.53184	-1.31429	-1.31299	2.96215	-2.5265	-0.8849
0.608	-1.19628	-0.08895	2.78571	3.42329	-2.66385	-1.38657
0.608667	-0.50406	-1.09668	6.02324	5.44791	-1.55444	-1.38094
0.609333	-0.8842	-1.10047	6.60142	5.30976	-1.90073	-2.14135
0.61	-0.7518	-1.8532	4.93502	4.54622	-2.15877	-2.27412
0.610667	-0.07418	-2.46603	3.73714	3.76019	-2.75774	-2.13073
0.611333	0.286928	-1.64029	4.80033	2.61412	-2.6933	-2.03053
0.612	1.45489	-2.24617	6.61441	1.62422	-3.14344	-2.04971
0.612667	1.87357	-1.80171	5.27187	1.15039	-2.2685	-3.09305
0.613333	1.72691	-1.31684	2.92976	0.460243	-2.4911	-3.20861
0.614	1.01162	-1.89509	1.78945	0.715112	-1.88791	-3.27911
0.614667	1.19796	-1.85856	1.31957	0.092725	-1.73614	-3.24947
0.615333	0.362119	-1.6372	2.51799	-0.5067	-1.46701	-3.06076
0.616	0.779173	-2.25644	2.48768	-1.31516	-1.40694	-2.87291
0.616667	0.984843	-0.75882	2.18521	-2.44793	-1.43634	-3.02368
0.617333	1.72209	0.069147	2.6837	-3.33061	-0.64732	-3.62274
0.618	1.45833	-1.1132	2.898	-3.06801	-0.06891	-1.87584
0.618667	2.32204	-0.40591	3.11384	-2.53653	-0.12359	1.28372
0.619333	2.50685	-0.21833	1.95391	-2.10971	-0.37311	2.10982
0.62	2.60018	-1.01696	1.64128	-2.75833	-0.43536	2.5882
0.620667	2.37408	-1.46697	1.18932	-3.07004	-0.49159	3.52428
0.621333	1.95393	-0.5564	0.147492	-3.59331	-0.50409	2.87842
0.622	2.60905	-0.55671	0.830281	-3.99688	-0.3002	2.3369
0.622667	1.61546	0.092894	0.27193	-4.8317	-0.85535	2.01415
0.623333	1.58523	-0.00473	1.2003	-4.15921	-0.1435	1.30382
0.624	1.68941	-0.44076	1.16412	-3.94346	-0.13303	1.12916
0.624667	2.35634	-1.77549	1.96819	-3.28388	0.712093	0.952101
0.625333	1.74229	-2.27273	2.18646	-3.53978	1.56747	1.23503
0.626	1.20871	-2.26817	2.50441	-4.3882	1.60593	0.771733
0.626667	1.58791	-3.14516	3.86285	-4.93205	1.3597	0.465388
0.627333	2.12142	-2.50958	5.82213	-5.57819	0.850364	0.091218
0.628	2.22585	-2.27021	5.15146	-6.09369	-0.78569	-0.49408
0.628667	1.86822	-2.95685	2.88297	-5.59258	-0.95472	-0.6626
0.629333	2.41229	-3.4521	1.94932	-5.26785	-0.21468	-0.78187
0.63	1.68437	-2.46508	0.207884	-4.84697	-0.01006	-1.45944
0.630667	2.01936	-3.20601	0.106892	-4.6597	-0.11841	-1.6128
0.631333	1.877	-2.2419	-0.83603	-4.76417	-0.65997	-1.82878
0.632	1.61224	-2.35191	-1.06789	-5.34992	0.662031	-1.61982
0.632667	1.27801	-2.84913	1.06892	-5.14076	1.82925	-2.00353
0.633333	1.26722	-3.08661	5.63993	-5.29684	2.54828	-2.26653
0.634	0.876887	-2.39346	7.16013	-6.13933	2.63652	-2.36725
0.634667	-0.08535	-3.01408	6.36619	-4.94948	1.92005	-2.29608
0.635333	-0.30259	-2.37755	4.1601	-5.69182	2.73897	-2.36841
0.636	-0.67463	-2.50257	2.53372	-6.10129	3.32385	-2.66013
0.636667	-1.33384	-3.37758	1.10878	-5.49602	2.70497	-2.67484
0.637333	-1.66252	-3.72351	0.996994	-5.93136	2.67951	-2.94426
0.638	-1.45376	-3.35027	3.97985	-6.03375	2.62609	-3.42162
0.638667	-1.57598	-3.68501	6.34124	-5.82435	3.04417	-2.89267
0.639333	-2.39179	-4.0763	5.49889	-5.60761	2.77428	-2.78319
0.64	-2.29922	-3.26305	5.02518	-4.59926	3.2411	-2.95864
0.640667	-2.94278	-2.73347	4.28455	-4.96301	3.33451	-3.37033
0.641333	-2.27611	-1.69926	4.24489	-5.81384	3.58734	-3.94892
0.642	-2.22393	-0.8472	4.08472	-6.24269	3.61908	-3.40852
0.642667	-2.10435	-0.88936	3.76007	-7.03362	3.29875	-3.67248
0.643333	-2.30251	0.913155	2.59177	-6.03315	3.34057	-3.45914
0.644	-1.92951	0.216353	3.26089	-5.74877	3.39929	-1.63085
0.644667	-1.9325	0.012852	2.31831	-3.86736	2.65964	2.39543
0.645333	-1.25662	-0.68588	2.22379	-1.44766	1.44172	2.64041
0.646	-1.21689	-1.26467	1.98533	0.641735	1.03442	3.8171
0.646667	-1.0301	-1.04109	1.85524	2.12604	1.11301	3.55326
0.647333	-1.65748	-0.74928	1.44975	2.92338	1.23641	2.40978
0.648	-1.54324	-1.23861	1.7882	2.20586	1.02443	2.59276
0.648667	-1.77211	-1.77034	2.66319	2.26886	0.608248	2.08312
0.649333	-1.70975	-1.74375	2.67865	2.55571	0.343087	2.27103
0.65	-0.89147	-1.63356	3.19208	2.48103	0.441051	-0.68867
0.650667	-1.46576	-2.23814	4.30727	2.23068	0.05363	-0.90005
0.651333	-1.15359	-1.84118	3.60224	2.85867	-0.3882	-0.76974
0.652	-1.82544	-2.35295	2.78617	2.25019	-0.44708	-1.30653
0.652667	-1.44916	-1.69822	3.29147	1.07798	-0.84011	-1.62999
0.653333	-1.61699	1.56108	3.56702	-0.03018	-0.52015	-1.60514
0.654	-2.05878	1.50882	2.88369	-2.07462	-0.86612	-2.78548
0.654667	-2.25561	-1.03299	3.55339	-2.16988	-1.42016	-2.85365
0.655333	-2.74806	-1.00367	2.66861	-2.13187	-1.87627	-3.14967
0.656	-2.26988	-2.01914	3.78549	-1.82539	-2.23543	-3.07974
0.656667	-2.31936	-2.39648	3.04299	-2.07946	-2.46265	-3.16868
0.657333	-1.92835	-1.95775	3.2662	-2.54505	-2.36451	-2.98195
0.658	-1.76298	-2.36664	3.46269	-3.26141	-2.25175	-3.40827
0.658667	-1.84512	-3.04324	2.6111	-3.55775	-2.18645	-3.0428
0.659333	-2.21262	-2.62703	2.6224	-3.87499	-2.46607	-3.5453
0.66	-2.78247	-2.96421	2.11429	-3.7806	-2.3645	-3.37662
0.660667	-3.02085	-3.876	2.45315	-4.81155	-2.93038	-3.34915
0.661333	-2.97542	-2.93624	2.73079	-5.75546	-3.60872	-3.53065
0.662	-3.53173	-2.13809	2.75519	-5.70707	-4.08995	-3.75963
0.662667	-3.58044	-1.61964	2.15152	-6.23815	-4.03366	-0.80659
0.663333	-1.93127	-2.79575	2.78555	-6.10361	-4.46369	3.46245
0.664	-0.94355	-2.93083	2.58681	-5.78946	-4.47332	3.85846
0.664667	-2.46574	-1.77151	2.0452	-6.81561	-4.09334	3.49329
0.665333	-3.70005	-1.25429	2.27899	-6.31868	-3.98088	3.40507
0.666	-3.9104	-1.59865	2.28968	-5.84914	-3.99092	2.83994
0.666667	-4.17187	-1.85191	2.61796	-6.9378	-3.45553	2.56935
0.667333	-4.43917	-0.57257	2.27337	-7.25519	-3.61462	2.07498
0.668	-4.45139	-1.04126	2.47962	-6.72564	-2.8851	1.9024
0.668667	-4.56398	-1.47604	2.09986	-6.70139	-3.14812	2.03523
0.669333	-4.99491	-1.52338	2.08993	-6.72913	-3.55091	2.96392
0.67	-5.37595	-2.38924	2.51014	-7.05293	-3.65992	2.68806
0.670667	-5.50953	-2.23955	2.41937	-7.61809	-3.39021	4.01647
0.671333	-5.39755	-2.4919	3.32687	-6.85132	-3.361	3.59011
0.672	-6.23272	-2.30264	2.813	-5.53243	-3.6504	3.09182
0.672667	-6.19212	-2.67888	2.79546	-5.6585	-4.1235	3.12003
0.673333	-6.33125	-2.6938	2.87365	-6.15924	-4.23544	3.22562
0.674	-5.87809	-2.52669	2.78875	-6.52162	-4.53564	3.68711
0.674667	-5.33292	-2.76717	3.19424	-6.43404	-4.51349	3.92526
0.675333	-4.82598	-3.20021	2.66019	-5.24135	-4.63675	3.24653
0.676	-4.68136	-2.16022	2.32349	-3.5858	-4.10501	3.77488
0.676667	-4.53356	-1.07927	3.44164	-1.75323	-3.85758	3.12091
0.677333	-4.44854	0.369242	3.30704	0.811057	-3.60807	3.07717
0.678	-3.82191	2.36316	3.50448	2.12656	-3.18866	2.73038
0.678667	-3.5876	2.797	4.07437	3.31652	-2.87166	1.7545
0.679333	-3.28304	2.27391	3.61941	6.20355	-2.99993	1.41382
0.68	-3.76887	1.84961	3.50131	9.63672	-3.08479	1.51089
0.680667	-3.01373	1.49244	3.21693	9.78273	-2.63455	1.28104
0.681333	-3.9506	0.977293	3.94412	9.90112	-2.71897	1.08379
0.682	-3.88111	-0.14331	4.38499	10.8836	-2.76369	1.06319
0.682667	-4.32625	-1.01434	4.35951	12.1603	-2.68652	0.147728
0.683333	-4.19243	-0.34662	4.04274	11.0874	-2.48517	0.438302
0.684	-4.57701	-0.86459	4.28696	10.0052	-2.66413	0.29583
0.684667	-3.6104	-0.87858	4.33822	8.80791	-2.94541	0.259504
0.685333	-2.90209	0.245462	4.16414	8.18207	-3.45974	0.202686
0.686	-3.8679	-0.77053	4.53291	8.08194	-3.7068	-0.12219
0.686667	-3.53128	-0.67466	4.11153	7.29583	-3.80566	-0.86488
0.687333	-4.58817	-2.02458	3.40158	8.16904	-4.3814	-0.59711
0.688	-3.90125	-1.99938	3.76834	7.32958	-4.51508	-0.8557
0.688667	-3.99689	-2.41688	3.27571	7.71255	-4.78971	-0.7845
0.689333	-4.2582	-2.38904	2.48619	8.58235	-4.51989	-0.96234
0.69	-4.71282	-2.60871	3.31997	7.88714	-4.70307	-0.94769
0.690667	-4.58577	-2.98015	3.20603	8.88383	-5.33576	-0.59953
0.691333	-4.42095	-2.38185	3.16431	8.08936	-5.54602	-1.22182
0.692	-4.81882	-2.22415	2.55059	6.19743	-5.46683	3.42682
0.692667	-4.98797	-1.69857	2.82035	5.1412	-5.43704	3.75482
0.693333	-5.17129	-1.35038	2.695	4.98977	-5.71267	4.2354
0.694	-5.0413	-1.305	1.98398	4.31989	-6.26329	2.71329
0.694667	-4.52618	-2.00961	3.04408	2.51073	-6.17578	2.86592
0.695333	-5.33321	-2.14538	2.05549	2.83434	-5.8824	2.66256
0.696	-5.45263	-2.23594	2.22849	2.94	-5.97546	2.55359
0.696667	-4.90219	-1.89679	2.25199	2.79379	-5.59774	1.51631
0.697333	-5.85804	-2.92397	2.71775	1.12239	-5.48735	1.46591
0.698	-6.36005	-2.46715	1.78674	0.66897	-5.53943	2.36848
0.698667	-6.18706	-2.5446	2.20255	0.458887	-5.70272	2.98031
0.699333	-5.77436	-3.51848	2.12101	1.35738	-6.10731	2.17277
0.7	-5.36941	-2.34327	1.4381	1.79782	-6.53743	2.41006
0.700667	-5.09978	-3.37776	1.7724	2.75589	-6.37029	1.66642
0.701333	-4.27413	-3.24125	1.921	1.79094	-6.5997	1.39247
0.702	-3.40988	-3.47393	2.3753	2.39294	-6.65213	1.4606
0.702667	-3.50053	-3.19475	2.81057	3.08049	-6.48015	0.923537
0.703333	-3.39343	-3.11103	3.75383	3.08113	-6.55095	0.553627
0.704	-4.01182	-2.4825	3.79663	2.98802	-6.8121	0.300243
0.704667	-4.60242	-1.77029	3.46606	2.19384	-6.6255	0.959599
0.705333	-4.2021	-2.27534	3.33637	1.54255	-6.75997	0.078706
0.706	-4.2322	-2.77356	2.90738	1.06454	-6.73421	0.506241
0.706667	-4.02042	-2.90624	2.94602	1.22928	-7.00667	0.281098
0.707333	-4.55134	-2.2076	2.82444	1.98547	-7.24261	-0.16632
0.708	-4.14515	-2.67796	3.15295	1.62755	-7.07224	-0.99918
0.708667	-4.54931	-1.33351	2.76967	2.05288	-7.23177	-0.85062
0.709333	-4.14305	-0.96855	2.37243	2.60323	-7.0526	-0.92325
0.71	-4.43787	-1.86876	2.80321	3.82161	-7.52694	-1.31075
0.710667	-4.96162	-2.05624	2.84013	6.19663	-7.15165	-1.22556
0.711333	-4.56728	-1.72773	2.52217	6.59167	-6.80379	-1.88314
0.712	-4.94077	-0.80917	3.06818	6.34567	-6.60994	-1.74184
0.712667	-5.35768	-1.18536	2.27915	7.45613	-7.02482	-1.88496
0.713333	-5.50446	0.237918	2.51165	7.28264	-5.65624	-2.26027
0.714	-5.44993	1.29431	1.86483	7.18611	-4.92268	-2.04714
0.714667	-5.5766	1.82035	2.40481	7.28657	-3.83726	-2.15454
0.715333	-5.52999	2.20613	3.27819	7.97517	-2.42676	-1.95514
0.716	-5.47375	2.33737	2.75293	8.26579	-1.67198	-2.63241
0.716667	-5.08237	2.72618	2.53043	10.0311	-1.19512	-2.18136
0.717333	-5.23138	2.28249	2.55016	11.8072	-0.81836	-2.59434
0.718	-5.13291	1.94914	2.03912	11.7578	-0.76558	-2.5247
0.718667	-5.15689	1.54962	1.82039	10.2017	-1.15149	-2.64373
0.719333	-5.29859	0.239219	1.68256	8.1408	-1.3376	-2.05003
0.72	-5.30831	1.19959	1.73381	8.55532	-1.28832	-2.45291
0.720667	-5.78055	1.38232	1.38782	8.37693	-1.39724	-2.59627
0.721333	-5.08513	0.032693	1.49739	9.41406	-1.36434	-2.58196
0.722	-5.04481	0.962656	1.65044	10.2425	-1.46839	-2.35323
0.722667	-4.27133	0.630316	1.37573	10.0737	-1.90223	-2.85873
0.723333	-2.97036	0.590802	2.14464	8.14767	-1.87799	-3.24798
0.724	-1.2978	0.165513	1.65655	8.66383	-2.47795	-2.33963
0.724667	-0.56167	0.538033	1.35511	9.43896	-2.75429	-2.14755
0.725333	-0.31873	0.773244	1.71647	10.1857	-2.5636	-2.69596
0.726	-0.40397	1.10847	1.67045	9.6921	-3.60857	-3.08699
0.726667	0.56923	1.52607	1.93819	9.32719	-3.98849	-2.74724
0.727333	2.26257	1.57052	1.7599	8.6313	-3.88954	-2.45795
0.728	2.03205	2.84877	1.87345	8.04123	-3.87699	-2.90706
0.728667	1.86293	3.10097	1.97167	7.59628	-4.14537	-2.90085
0.729333	0.50247	2.82072	2.13691	7.36362	-4.84546	-2.18322
0.73	-0.3428	4.41236	2.34848	9.49664	-4.71548	-1.62056
0.730667	-1.60324	4.74987	1.72008	10.608	-4.87678	-2.20236
0.731333	-1.49212	5.10143	2.30941	11.4881	-5.08639	-2.76537
0.732	-2.80516	3.19868	1.61009	10.9497	-5.29138	-2.87762
0.732667	-2.63816	3.00627	1.5144	8.25142	-5.2454	-2.53912
0.733333	-2.74569	4.59865	1.92905	7.10112	-6.02885	-2.10693
0.734	-2.59343	5.39992	1.73639	5.97222	-6.03065	-2.8234
0.734667	-3.2845	4.04246	1.7229	4.58379	-6.36563	-3.13126
0.735333	-3.38126	3.60808	1.431	4.12761	-6.28675	-2.4238
0.736	-2.67917	2.34649	1.53857	2.60914	-6.21992	-2.88099
0.736667	-2.35476	2.51592	1.25702	2.50517	-6.31326	-3.1042
0.737333	-0.84432	0.529649	2.10911	1.0598	-6.49328	-2.88872
0.738	0.554723	-0.12822	2.07751	0.927346	-6.06533	-2.93498
0.738667	2.99934	-0.49779	2.40807	1.62726	-6.42349	-2.31964
0.739333	2.54289	2.20623	1.96736	2.15579	-6.41616	-3.17194
0.74	0.756052	3.11117	2.26329	2.92677	-6.39419	-3.01206
0.740667	0.619031	2.49223	1.8469	3.17921	-6.73975	-1.52247
0.741333	1.15556	1.1613	1.03472	3.01493	-7.39693	3.19378
0.742	0.415201	0.446065	1.77183	2.56587	-7.61531	5.60804
0.742667	1.30454	-0.00847	1.58545	1.91058	-7.2002	6.23124
0.743333	0.33585	-0.02492	1.64113	1.55511	-6.92298	4.76634
0.744	-0.77817	1.98438	1.39594	1.3586	-7.17164	4.36757
0.744667	-2.17998	1.73114	1.69704	1.72245	-7.50214	3.70267
0.745333	-2.35064	3.26087	1.57031	2.5427	-7.04715	3.07628
0.746	-2.8542	2.95295	1.42703	3.12452	-7.19263	2.56089
0.746667	-3.08787	3.48539	1.5585	2.66527	-6.87565	2.9431
0.747333	-3.93301	3.34389	1.26635	2.39106	-6.49532	2.05106
0.748	-3.87979	2.06827	1.23641	3.05218	-6.7726	1.31908
0.748667	-3.77103	1.56792	0.712706	2.15215	-7.03905	1.01316
0.749333	-4.34305	1.65784	1.34905	3.74774	-7.33837	2.09265
0.75	-4.65434	0.769766	0.718965	4.54564	-7.00951	1.74582
0.750667	-4.59935	0.782098	1.15779	6.30534	-6.92817	1.25892
0.751333	-4.66579	1.03202	1.42199	6.47577	-6.75831	1.62295
0.752	-4.4011	0.459847	0.823652	6.96845	-6.11194	2.01433
0.752667	-4.60243	0.537945	0.600563	6.65825	-5.96328	2.72101
0.753333	-3.45496	0.221126	1.03124	6.88112	-6.47972	1.94192
0.754	-2.80153	0.656699	0.848678	6.57566	-6.03836	1.52083
0.754667	-3.23289	0.774731	1.02453	6.87118	-6.93135	1.22791
0.755333	-1.29845	0.292536	0.395975	6.8127	-7.14008	1.03391
0.756	0.161753	0.513495	0.903204	6.96689	-7.37815	0.306383
0.756667	0.769797	-0.30092	0.821693	6.63569	-8.16307	0.028526
0.757333	0.635991	-0.12694	0.167343	6.16706	-7.65874	-0.08046
0.758	1.60102	-0.00981	0.825827	3.81738	-7.68813	0.101554
0.758667	3.45066	-0.99794	0.366412	2.85598	-7.13017	-0.23256
0.759333	3.57065	-1.08938	0.414548	2.91642	-7.0306	-0.13219
0.76	3.72576	-0.85187	-0.09829	4.80929	-7.24302	-1.02678
0.760667	3.62982	-0.79566	0.783549	8.42211	-7.33043	-1.0836
0.761333	2.57573	-1.40112	0.221256	8.27124	-7.44538	-1.07787
0.762	0.949214	-2.13858	0.106912	7.06554	-7.51029	-0.69529
0.762667	0.050723	-1.99512	-0.02403	4.81341	-7.45932	-1.35992
0.763333	-0.82416	-1.77349	-0.00748	6.16383	-7.27409	-0.88362
0.764	-2.26072	-2.82198	0.051722	5.17024	-7.15312	-1.614
0.764667	-2.74037	-3.30265	-0.7276	3.71358	-6.5804	-1.80427
0.765333	-3.23278	-3.14738	-1.01033	3.55344	-6.55467	-2.51831
0.766	-3.60572	-2.98763	-0.98065	2.99361	-6.56215	-2.19291
0.766667	-3.53977	-3.27254	-1.28286	2.8518	-6.41273	-2.27327
0.767333	-3.20848	-3.02334	-0.91442	0.706686	-6.5855	-2.4206
0.768	-2.18895	-2.84378	-0.52878	0.50093	-6.48388	-2.27679
0.768667	-1.47973	-3.05693	-0.42667	0.820295	-6.81643	-2.34318
0.769333	-1.15656	-1.76312	-0.43581	1.75272	-7.36579	-1.56261
0.77	-1.58386	-1.00469	-0.92161	1.38819	-7.30268	-1.66519
0.770667	-1.81127	0.447506	-0.43684	1.81378	-7.2292	-2.69345
0.771333	-2.41524	0.662629	-0.88414	1.57778	-7.34345	-2.84031
0.772	-2.89162	0.737251	-0.7729	1.03615	-7.28046	-3.32897
0.772667	-2.48083	-0.51085	-1.1291	1.27288	-7.52078	-3.02817
0.773333	-1.63766	-0.57215	-1.08807	0.903302	-7.22722	-3.06246
0.774	-2.46866	-0.21063	-2.20111	1.41766	-7.32538	-2.99438
0.774667	-3.06147	0.100197	-0.45882	4.00321	-7.49197	-2.93231
0.775333	-2.97332	0.314279	-0.35237	3.9929	-7.53675	-2.86785
0.776	-2.92603	-0.19552	-1.58824	5.02441	-6.93025	-3.8872
0.776667	-3.23973	-0.02911	-1.29406	6.79432	-6.56917	-3.46172
0.777333	-3.34723	-0.74988	-1.62551	8.44179	-6.35022	-3.13294
0.778	-3.724	-1.3859	0.194599	7.6164	-6.52424	-3.26143
0.778667	-3.29641	-1.05423	0.288327	9.10704	-6.26487	-2.61865
0.779333	-2.83363	-1.31565	0.44525	11.3396	-6.51488	-2.62007
0.78	-2.75341	-0.21117	0.206446	13.4986	-6.45053	-3.48429
0.780667	-2.75383	-0.57023	-1.20832	14.9355	-6.79404	-3.58212
0.781333	-2.96032	-0.03785	-1.8129	16.1797	-6.94704	-2.5748
0.782	-3.86878	-0.56023	-1.89632	15.1565	-7.0699	-3.04355
0.782667	-4.07716	-1.31079	-1.8729	13.6865	-7.15794	-2.95472
0.783333	-4.4509	-2.57281	-1.35926	14.3194	-6.93432	-3.32737
0.784	-4.23112	-2.36677	-1.12321	16.0696	-6.97403	-2.77345
0.784667	-3.87046	-2.80893	-1.96192	14.5437	-6.45985	-3.66495
0.785333	-3.99667	-2.43357	-1.32607	12.1953	-6.67726	-3.88396
0.786	-3.38495	-1.201	-1.01623	11.1699	-6.82836	-3.37992
0.786667	-2.53047	-1.41521	-0.04507	11.0563	-6.6887	-3.73766
0.787333	-2.18484	-1.53097	0.692368	10.4175	-6.93542	-3.62765
0.788	-1.82391	-1.34462	-0.42295	10.3119	-7.30813	-3.84664
0.788667	-1.51457	-1.55775	-0.94837	10.7464	-7.35575	-3.7992
0.789333	-0.72955	-1.86659	-1.94384	9.16521	-7.09728	-3.79256
0.79	-1.09702	-0.77037	-2.34621	9.31198	-6.83116	-4.13475
0.790667	-1.62313	0.269535	-2.31406	10.1704	-6.57786	-3.89762
0.791333	-0.89815	-0.22496	-0.69519	12.0818	-6.60906	-4.20879
0.792	-0.73242	-0.0683	0.465872	12.4277	-6.46891	-4.29907
0.792667	-0.94549	0.288171	-0.81252	12.9278	-6.99723	-3.76735
0.793333	-1.37698	0.102864	-0.56781	12.5975	-7.14756	-3.88313
0.794	-1.95648	0.15034	-1.18443	13.1787	-6.73379	-4.54302
0.794667	-1.87979	0.031868	-0.13287	14.2021	-6.47364	-4.09505
0.795333	0.619174	0.30897	-0.67558	14.976	-6.0323	-4.09667
0.796	3.28168	-0.90845	-0.96971	16.7309	-5.86224	-4.4347
0.796667	3.10775	-0.87393	-0.8532	16.1533	-5.87669	-4.79412
0.797333	2.64011	-0.15907	-0.58426	16.3469	-5.94304	-4.32744
0.798	2.83615	-0.02713	-0.80588	13.7643	-5.71662	-3.84255
0.798667	1.8453	-0.62934	-0.81866	11.8487	-6.58183	-4.31432
0.799333	2.16139	-0.98516	-0.66337	9.23	-6.9244	-4.65198
0.8	3.29688	-2.30399	-0.32316	8.18234	-6.60174	-4.67641
0.800667	3.33506	-1.24026	-1.07404	7.56455	-6.27382	-4.6563
0.801333	2.88003	-1.42077	-1.67437	6.66069	-6.37673	-4.96677
0.802	1.46891	-2.55561	-1.9464	7.15688	-6.86084	-4.7499
0.802667	1.48569	-3.05132	-2.40266	7.61507	-7.30912	-4.95712
0.803333	0.125401	-3.51235	-1.05235	10.3437	-6.82586	-3.98193
0.804	0.243776	-3.52868	-0.98154	11.6026	-6.87555	-4.45912
0.804667	1.11294	-3.49738	-0.29864	14.3956	-6.3007	-4.50088
0.805333	1.08391	-3.86561	-0.42467	15.592	-6.47596	-4.42981
0.806	1.53556	-3.40185	0.335824	14.0369	-6.28106	-3.82647
0.806667	1.38309	-3.94246	1.00223	12.216	-5.88859	-4.34987
0.807333	1.11514	-3.25432	0.31958	11.0366	-5.35218	-4.60455
0.808	0.966928	-3.05545	-0.50866	8.64598	-5.6164	-4.22989
0.808667	0.995558	-2.78949	-1.49573	7.33218	-3.50996	-4.8595
0.809333	0.277504	-2.93218	-1.97323	6.86105	-2.93041	0.474621
0.81	0.193455	-3.70893	-1.20209	5.78116	-2.87818	5.24056
0.810667	-0.11268	-3.94262	-0.76222	5.0493	-2.91216	6.01229
0.811333	0.035445	-3.53643	-1.29901	7.23799	-2.89974	6.01165
0.812	-0.35656	-4.40404	-1.37815	6.45417	-2.42307	5.93021
0.812667	-0.91268	-3.90889	-2.85577	7.01817	-2.53122	5.54872
0.813333	-1.46741	-4.65132	-2.35732	6.47402	-2.56594	6.23335
0.814	-1.64814	-4.12876	-1.72346	6.29754	-2.14167	5.09166
0.814667	-2.15276	-4.49609	-1.89632	7.1614	-2.80468	4.60142
0.815333	-2.81558	-4.4998	-2.34254	8.68357	-2.92274	4.43944
0.816	-3.12587	-2.75923	-2.76185	10.0062	-2.70462	4.24944
0.816667	-2.18561	-1.91853	-3.39886	10.1618	-2.86829	5.24104
0.817333	-0.73873	0.545874	-2.93344	9.57117	-2.43306	5.79068
0.818	-0.28497	1.07527	-2.42434	8.9007	-1.95961	5.4275
0.818667	0.177589	1.55829	-2.03531	7.33992	-1.86221	4.78302
0.819333	-0.14581	1.22619	-1.81805	5.81792	-2.68837	5.01888
0.82	-0.83086	0.227003	-2.7014	5.17142	-2.24329	3.99664
0.820667	-1.23022	-1.1108	-3.10228	4.23355	-1.09754	3.6828
0.821333	-0.65084	-1.93988	-3.76866	3.70217	-0.16034	3.0197
0.822	0.079329	-1.84664	-3.91926	4.04315	-0.09144	2.99477
0.822667	-0.2721	-1.88635	-2.87683	3.54389	0.576518	3.45342
0.823333	-0.69989	-1.50194	-2.41138	3.09755	0.850342	2.96892
0.824	0.929243	-1.47819	-1.94333	1.94435	0.436391	2.06959
0.824667	1.17715	-0.86077	-2.03639	1.61291	0.466737	1.75203
0.825333	1.75426	-0.22385	-0.75245	1.26524	0.533935	1.80971
0.826	1.3988	-0.31639	-0.61427	1.56054	1.42565	1.64254
0.826667	1.51051	-0.45611	-1.24647	2.47384	1.27524	1.10925
0.827333	1.87309	-1.3498	-1.2816	2.86684	1.9533	0.660305
0.828	2.3901	-1.21196	-0.96828	3.96687	3.08152	0.229845
0.828667	2.42708	-1.31785	-0.88965	3.93083	4.10941	0.610669
0.829333	2.51821	0.014151	-1.70209	4.35231	4.24017	0.935178
0.83	3.33926	0.535734	-1.61012	4.12072	4.27448	0.487598
0.830667	3.44657	0.249394	-1.31563	3.92647	3.65506	-0.01221
0.831333	3.60595	-0.06708	-1.31442	5.48393	3.74913	-0.37718
0.832	3.67253	-0.41741	-1.52234	8.94695	3.89313	-0.96722
0.832667	2.37172	-0.49411	-2.10555	11.7678	3.78921	-0.38156
0.833333	1.91011	-1.06622	-1.58591	12.9436	3.90872	0.406036
0.834	1.71471	-0.45234	-1.22187	13.7678	3.7811	-0.13771
0.834667	1.04257	-0.21261	-1.76275	14.8855	3.71564	-0.56991
0.835333	1.89576	-0.45817	-2.36165	13.5029	3.83877	-0.39437
0.836	1.66365	-0.14192	-2.62678	11.5127	3.82317	-0.94467
0.836667	0.770663	-0.46093	-2.45557	8.9229	3.63412	-1.52829
0.837333	0.966385	-0.56125	-2.70554	8.12223	3.68472	1.80653
0.838	-0.62511	-0.23475	-2.79745	5.61257	3.6425	4.47001
0.838667	-0.61527	-0.85608	-1.76067	3.81737	3.39596	4.15755
0.839333	-1.14798	-1.1553	-2.26746	4.30492	2.93412	3.86245
0.84	-0.73873	-1.12792	-1.62532	5.18177	2.46254	3.24027
0.840667	1.51549	-1.61349	-1.93247	5.73468	2.30374	3.24877
0.841333	1.84056	-2.35961	-1.60408	5.22364	1.92796	2.99424
0.842	1.66182	-2.15037	-1.77959	4.56193	2.34227	2.5038
0.842667	0.219893	-2.12447	-1.54396	4.64888	2.19252	1.87328
0.843333	-0.31374	-2.70462	-1.75879	6.00139	2.50381	1.45587
0.844	-1.10892	-3.05695	-1.94344	7.30065	2.1494	1.76379
0.844667	-0.52182	-2.29024	-2.70702	10.535	2.20594	1.18416
0.845333	-0.27895	-1.68917	-2.96493	12.2676	1.62858	1.02886
0.846	-0.36703	-1.26485	-3.47983	13.2044	1.80323	2.07023
0.846667	-0.74961	0.444001	-2.2635	13.8299	1.95706	2.26039
0.847333	-1.52389	1.41382	-2.08731	14.3422	1.80957	2.07389
0.848	-1.92307	2.76709	-1.93117	13.4995	2.14923	1.40124
0.848667	-3.0682	1.15002	-1.57901	13.1984	2.15942	1.01055
0.849333	-2.50019	1.36331	-0.73552	12.4879	2.15648	1.26434
0.85	-2.95335	0.875911	-1.53942	14.9296	1.93023	1.88129
0.850667	-2.41652	0.172525	-1.35321	17.7489	1.85263	2.1787
0.851333	-2.82645	0.081084	-1.10239	17.2276	1.2159	2.11299
0.852	-3.64768	0.296233	1.37388	16.9599	0.942326	1.52691
0.852667	-3.21855	-0.60151	1.64167	18.9307	1.00672	1.22689
0.853333	-3.18929	-0.75171	1.51656	18.8345	0.801128	1.05318
0.854	-2.94284	-0.79654	-0.03182	19.1275	0.200325	0.27132
0.854667	-4.23845	-1.08312	-1.55033	17.6711	-0.25654	1.26247
0.855333	-4.24364	-1.38811	-1.79249	14.0792	-0.088	1.40608
0.856	-4.01005	-1.70071	-1.14745	10.9101	-0.28808	1.56866
0.856667	-4.94218	-2.17881	-0.82722	8.86288	0.51715	2.03222
0.857333	-4.76708	-1.79067	-1.25402	7.36868	1.15836	1.83212
0.858	-4.89044	-1.58892	-0.92418	8.0577	3.96036	1.49353
0.858667	-5.01052	-1.80734	-1.03609	7.71825	5.65096	0.970183
0.859333	-5.20749	-1.26995	-0.9723	7.7397	8.5297	1.31633
0.86	-5.83919	-0.60593	-0.29433	8.85864	11.2871	1.04671
0.860667	-5.02953	-1.70786	-0.37702	8.64028	13.1568	0.176453
0.861333	-5.20078	-1.65559	-0.36972	9.32934	14.4822	-0.0053
0.862	-5.29701	-2.02765	0.11927	8.74029	16.2345	-0.15492
0.862667	-5.55441	-2.05963	-0.56745	9.02262	17.492	-0.36418
0.863333	-5.66	-1.57931	-0.35515	8.70314	17.7635	-0.48526
0.864	-4.98147	-2.02889	-0.77203	11.6677	18.7375	-0.76807
0.864667	-5.45653	-2.40926	-0.92522	12.841	17.211	-1.0433
0.865333	-5.42088	-2.64792	-0.96636	12.6222	19.1149	-1.46137
0.866	-5.1655	-2.46669	-1.42238	11.8935	18.7432	-0.40728
0.866667	-4.51425	-1.8143	-0.99407	13.6116	20.3712	-0.49814
0.867333	-4.5613	-2.39804	-1.205	14.4159	19.4554	-1.38966
0.868	-5.17948	-2.3613	-1.17627	13.9774	20.2291	-2.06253
0.868667	-6.02735	-2.55447	-1.89409	13.4392	18.9463	-2.2705
0.869333	-5.96607	-1.82251	-2.15584	15.3886	19.755	-2.33073
0.87	-6.08778	-1.84339	-2.14881	17.4049	18.907	-2.52245
0.870667	-5.98585	-2.12572	-2.5051	18.895	18.7981	-2.78353
0.871333	-5.33661	-1.85635	-2.91704	21.9593	17.9962	-3.03814
0.872	-5.26242	-1.50795	-3.41929	23.5373	18.3004	-3.50141
0.872667	-4.16085	-1.04432	-2.92311	26.3944	18.4772	-3.17696
0.873333	-3.32714	-0.17348	-2.02632	27.8989	19.0063	-3.52658
0.874	-2.45404	2.00826	-1.68392	28.8741	18.1659	-3.59724
0.874667	-2.55137	2.31126	-1.40708	27.5834	18.5902	1.70793
0.875333	-2.68538	4.12102	-1.15043	26.9644	19.2809	3.09658
0.876	-2.49819	3.51941	-1.51267	26.4534	18.6598	2.93594
0.876667	-3.44933	3.01702	-2.11619	25.875	18.8942	2.07773
0.877333	-4.06781	1.84577	-3.26499	29.233	19.0199	2.35684
0.878	-3.39406	0.594503	-3.48976	29.4332	19.4848	1.9035
0.878667	-3.26052	1.06693	-3.83449	27.7906	19.6633	1.65492
0.879333	-3.68447	1.02433	-3.66992	26.837	21.2052	1.61949
0.88	-4.35361	0.659469	-2.74114	26.2036	20.8874	0.988318
0.880667	-4.77621	0.14829	-2.84983	24.3821	20.7523	1.29389
0.881333	-4.4595	-0.75637	-3.29278	21.5781	19.8697	0.98024
0.882	-5.25682	-0.54308	-1.77993	18.504	18.1419	1.59536
0.882667	-5.86581	-0.48022	1.1786	18.3035	18.0248	0.916482
0.883333	-5.28182	-0.25969	3.235	18.6845	17.2516	1.11599
0.884	-5.35903	-0.13455	3.60919	17.4241	14.5734	0.130177
0.884667	-6.59531	-0.44326	2.69479	17.1397	14.209	0.203488
0.885333	-6.08147	0.784829	0.583591	17.2603	13.9198	0.159177
0.886	-6.13959	1.87589	-0.45899	19.315	13.2526	0.095719
0.886667	-5.54521	2.62821	1.99457	24.0987	14.5255	-0.12514
0.887333	-5.90658	0.817365	3.93615	25.9483	14.2323	-0.80528
0.888	-5.55127	1.06494	3.93119	26.4966	13.6359	-0.86238
0.888667	-6.32491	1.47527	2.40124	25.4587	15.2731	-1.06424
0.889333	-6.57827	0.562966	1.02466	26.0384	13.9514	-0.98928
0.89	-6.90142	-0.02986	0.507582	24.8974	12.5712	-1.32474
0.890667	-7.1677	0.010218	0.189345	24.4269	11.443	-1.29829
0.891333	-6.86184	-0.18194	0.417647	24.3312	11.3538	-2.27063
0.892	-6.41843	-0.14543	0.878789	20.5369	12.0511	-2.12481
0.892667	-6.34789	-0.09009	0.19813	18.1785	12.9373	-1.96016
0.893333	-7.05798	-0.92166	1.38307	17.1853	12.2303	-2.68885
0.894	-6.90549	-0.7392	1.13669	14.8305	11.3055	-2.25248
0.894667	-6.52958	-0.59262	0.972564	12.5092	9.88825	-2.83988
0.895333	-7.44219	-1.3269	0.37015	11.3988	10.5704	-3.15068
0.896	-6.76857	-2.1323	0.171657	10.7646	11.0514	-3.53959
0.896667	-6.75787	-2.94439	-0.18507	9.74862	12.6034	-2.89299
0.897333	-7.17103	-2.74416	-0.19463	8.32377	11.1005	-3.0665
0.898	-7.01495	-2.28099	-0.0217	8.08667	10.2563	-3.56144
0.898667	-6.76225	-2.55977	-0.00306	7.46471	11.2422	-2.70156
0.899333	-6.53971	-3.17555	-0.05778	7.13111	11.2853	-2.78281
0.9	-6.44801	-2.87409	-0.85608	8.60281	10.7806	-2.64025
0.900667	-6.49447	-3.56503	-0.85746	7.97349	11.9123	2.34986
0.901333	-6.07406	-3.73971	-1.12159	7.39766	11.6272	3.00343
0.902	-6.27257	-3.19373	-1.09214	7.68943	10.0802	2.13312
0.902667	-6.44347	-3.26765	-0.77574	7.02218	10.1653	2.29899
0.903333	-6.5952	-3.50255	-0.87705	7.41393	10.5802	3.42538
0.904	-6.66569	-3.5979	-1.05891	7.70202	9.20207	2.84146
0.904667	-6.67515	-2.75383	-1.12864	7.43205	7.41146	2.04503
0.905333	-6.64513	-2.98609	-1.47613	7.30347	7.69501	2.2441
0.906	-6.25526	-3.50881	-1.23512	6.75294	8.9425	1.45929
0.906667	-6.42375	-3.76195	-1.40152	8.03177	10.9902	1.82509
0.907333	-6.90223	-3.22842	-0.91215	8.17467	10.8545	1.36014
0.908	-6.58448	-1.96514	-0.97756	8.18294	11.2127	1.21157
0.908667	-6.91815	-1.06027	-1.40762	8.29853	13.073	0.183551
0.909333	-6.83046	0.955727	-1.78444	8.15025	13.0355	-0.61171
0.91	-6.50802	1.97198	-2.37489	7.61227	13.4512	-0.11475
0.910667	-7.04496	1.661	-2.37806	6.0027	13.7878	-0.34187
0.911333	-6.43364	2.63318	-1.89383	5.73803	13.6782	-0.39963
0.912	-6.34671	2.28758	-1.04789	5.67673	12.2315	-0.35097
0.912667	-7.17389	1.89716	-1.42214	4.37445	10.1994	-1.08266
0.913333	-6.33979	0.744988	-2.06299	4.36041	9.08104	-0.85066
0.914	-6.39013	0.337838	-1.7606	3.30664	8.07422	-1.20546
0.914667	-5.99374	0.172689	-1.65712	2.66989	8.27716	-1.39958
0.915333	-5.90256	0.789055	-1.42543	2.41535	7.47278	-1.70005
0.916	-6.54439	0.112507	-2.02601	2.20018	8.35136	-1.43774
0.916667	-6.24014	0.965297	-3.70397	0.7127	8.42655	-1.78281
0.917333	-5.83818	0.734031	-3.72344	1.19049	8.46457	-1.42282
0.918	-5.08491	2.35085	-3.70024	-0.41361	7.68867	-1.45446
0.918667	-4.73223	1.45307	-1.29839	-0.71588	7.63234	-2.04118
0.919333	-4.53871	2.1788	1.24724	-0.56224	7.30713	-1.93436
0.92	-3.91197	1.48279	3.28468	-0.35306	6.75598	-2.41917
0.920667	-4.51051	0.801538	2.54848	-0.96137	7.60668	-2.46156
0.921333	-4.80676	0.652098	0.799742	-1.07641	7.76028	-2.34466
0.922	-4.40777	0.358694	-0.80991	0.285681	7.36074	-2.8507
0.922667	-5.47949	0.336529	0.143813	1.47033	6.92067	-2.07004
0.923333	-6.03486	0.366354	0.19631	3.089	7.10613	1.69258
0.924	-6.06079	1.95305	0.048129	3.07205	6.65506	3.39567
0.924667	-6.06333	2.63663	-0.76371	2.0444	6.3086	2.93601
0.925333	-5.83677	4.31367	-1.15038	1.6272	6.62478	2.67383
0.926	-6.26523	4.27437	-1.32691	0.080566	8.02277	2.56101
0.926667	-5.57289	5.01634	-0.60296	-0.89112	8.04917	2.90529
0.927333	-6.57923	4.7973	-0.26972	-1.59477	8.84055	2.40249
0.928	-5.88794	4.17794	-0.02757	-1.32294	8.4191	1.54875
0.928667	-6.15424	3.13742	-0.68925	-1.98714	9.29938	1.41773
0.929333	-6.50277	2.57896	0.464644	-2.60178	10.8489	1.68856
0.93	-6.63443	1.95661	1.5174	-2.423	11.3792	1.32246
0.930667	-6.383	1.53552	1.21431	-3.59162	12.24	1.26152
0.931333	-6.01252	2.38512	0.156951	-2.89738	12.3469	0.942559
0.932	-6.75168	1.78625	-0.2582	-2.54595	12.6859	0.019279
0.932667	-6.33734	1.50159	-1.15747	-1.80007	12.8473	-0.1499
0.933333	-5.37829	0.251733	-0.64657	-1.59829	13.375	-0.50375
0.934	-4.77815	-0.32383	1.84066	-1.93021	11.8565	-0.98587
0.934667	-5.03769	-1.31455	1.82499	-0.22995	10.9552	-0.37098
0.935333	-5.76421	-2.00829	0.812689	1.27908	10.1961	-0.42703
0.936	-5.01584	-2.59924	-0.63793	2.94521	11.5852	-0.81823
0.936667	-5.05936	-2.22148	-1.07227	3.61984	11.5908	-0.51471
0.937333	-4.58337	-1.69564	-0.79468	4.25868	12.9534	-0.84512
0.938	-5.32256	-2.19788	4.24041	5.52932	15.0068	-1.32799
0.938667	-5.34218	-2.69468	7.84281	5.51106	14.663	-1.84216
0.939333	-5.78317	-2.64976	6.74792	7.34647	15.4078	-2.03036
0.94	-5.74503	-2.59167	4.28681	7.24562	17.1972	-2.27957
0.940667	-4.44574	-2.07478	2.69314	6.48905	15.4433	-2.47837
0.941333	-4.45097	-2.39595	1.10369	6.16845	14.7222	-2.4594
0.942	-3.58449	-2.52183	0.322557	5.251	14.3414	-2.67564
0.942667	-2.23835	-3.0585	2.83264	4.55852	13.5797	-2.58055
0.943333	-2.02713	-2.27909	5.69387	2.64925	16.4492	-2.74801
0.944	-1.9812	-2.1729	8.13377	1.55089	18.0319	-3.15573
0.944667	-1.84646	-1.93088	6.50723	0.954002	17.0507	-3.35812
0.945333	-2.64188	-2.06703	4.88463	-0.15864	17.361	-3.30385
0.946	-3.40407	-2.055	3.06332	-1.54252	15.4387	-3.00739
0.946667	-2.73044	-2.45366	1.22215	-2.30556	13.0987	-2.85002
0.947333	-2.93454	-2.19364	1.47516	-2.73679	13.003	-2.84213
0.948	-2.08413	-2.03071	1.17448	-2.9939	12.4388	-3.00827
0.948667	-1.32403	-3.20997	1.08004	-3.49456	12.0765	-2.53164
0.949333	-1.52991	-4.34401	0.980717	-2.73962	13.2113	-3.08836
0.95	-1.41183	-4.04129	2.4254	-2.29479	12.3276	-3.08445
0.950667	-1.36094	-3.06338	4.57189	-3.98907	12.315	-3.11816
0.951333	-2.46704	-1.78617	6.42976	-3.60729	12.404	-2.83344
0.952	-2.84651	-0.6128	6.31786	-4.2948	11.6327	-3.00329
0.952667	-3.3858	0.229672	6.23553	-4.45158	11.3246	-3.30008
0.953333	-4.12434	-1.11563	4.17169	-4.7037	11.8183	-3.28062
0.954	-4.23755	0.249078	2.81984	-5.65184	10.7551	-3.62474
0.954667	-4.38211	-0.627	1.70885	-6.08774	9.3109	0.475067
0.955333	-4.80197	-1.65931	0.901432	-5.60518	8.83136	3.76486
0.956	-3.90702	-1.27964	4.36747	-5.73589	9.04464	3.46743
0.956667	-2.53802	-1.86132	6.15261	-5.57651	9.43304	2.72571
0.957333	-2.86875	-1.12945	8.68169	-5.28959	10.8636	3.41848
0.958	-1.11579	-1.09168	8.67265	-6.07283	12.6931	2.66515
0.958667	-1.76507	-0.65112	8.31098	-5.89421	13.7465	3.04319
0.959333	-2.19849	-0.9948	6.10521	-6.26583	13.5948	2.69048
0.96	-3.03583	-0.98414	3.58273	-6.34666	13.9667	1.46098
0.960667	-3.64613	-0.69499	2.89619	-5.91055	12.8004	1.37313
0.961333	-3.66733	-0.35826	2.66154	-5.50077	12.0571	1.57575
0.962	-4.487	-0.36021	2.09542	-6.06442	11.4621	1.6585
0.962667	-5.33948	0.133974	2.44059	-4.57598	11.4234	1.34486
0.963333	-5.47989	1.28242	2.08437	-1.70062	11.9843	1.08737
0.964	-5.38134	-0.06886	0.771437	0.800467	12.0648	0.234725
0.964667	-5.62299	-0.13677	0.54582	3.65087	12.5029	-0.21795
0.965333	-5.36671	-0.78482	-0.20447	6.64716	15.6949	-0.01439
0.966	-5.83091	-0.77323	0.248155	10.1525	16.1499	-0.51983
0.966667	-5.40667	-0.51732	0.641054	10.1008	15.4867	-0.48836
0.967333	-4.55939	-0.74191	1.14244	11.7988	16.7008	-0.61472
0.968	-4.70484	-1.1652	0.843726	12.4579	14.5298	-1.79994
0.968667	-4.95892	-1.77813	-0.53156	14.1756	13.746	-1.59967
0.969333	-5.54524	-3.21541	-0.97348	14.9187	13.6202	-1.93789
0.97	-5.88331	-2.98427	-1.12207	13.5274	13.6233	-2.06839
0.970667	-5.53528	-3.95085	-1.38074	14.5513	12.9428	-2.47332
0.971333	-5.91138	-3.73892	-0.55857	14.9642	11.9523	-2.83645
0.972	-5.00926	-4.27031	0.274991	13.1926	13.3827	-2.93996
0.972667	-5.755	-3.89463	0.320378	11.3395	12.2178	-3.075
0.973333	-6.30964	-4.43929	-0.20938	9.79426	11.4963	-3.13368
0.974	-6.11262	-4.2236	-0.81157	8.54244	11.8947	-3.18807
0.974667	-6.02615	-3.81225	-0.93543	10.8189	11.0775	-3.68678
0.975333	-5.64082	-3.92141	-1.57258	11.1847	9.77143	-3.74956
0.976	-4.26339	-3.54699	-0.43005	11.2007	9.52523	-3.78669
0.976667	-3.92069	-3.59615	0.012787	10.1508	10.7947	-3.84645
0.977333	-3.68918	-3.82682	-1.30147	9.78739	10.3559	-3.08922
0.978	-4.08669	-4.13694	-1.76239	9.08746	11.5376	-3.44315
0.978667	-5.36235	-4.23534	-2.24337	8.08207	10.746	-3.45102
0.979333	-5.01306	-3.82644	-2.83386	8.51266	9.40037	-3.8165
0.98	-5.64555	-4.13106	-2.68336	10.4599	9.80283	-3.39198
0.980667	-6.28628	-4.0312	-0.39984	9.74636	10.1186	-3.79685
0.981333	-5.64221	-4.51595	1.03481	10.1859	10.4297	-3.4737
0.982	-5.40174	-4.45672	0.375594	9.92237	10.2729	-3.30399
0.982667	-6.12943	-4.21656	-0.11906	11.4465	9.94142	-3.2909
0.983333	-5.44491	-4.44309	-1.50489	12.9179	9.54088	-3.59341
0.984	-5.61702	-4.14044	-2.47031	11.2696	9.7348	-4.10526
0.984667	-5.9655	-3.25506	-3.47642	9.11009	10.5367	-4.16915
0.985333	-6.83335	-1.71251	-2.46834	10.1408	11.4731	-4.29941
0.986	-6.02916	0.004963	-1.81455	10.2537	10.1432	-4.36296
0.986667	-6.72962	-1.27437	-1.07015	10.1757	8.59757	-4.48343
0.987333	-5.49087	-0.47949	-0.62035	9.66025	10.0172	-4.10375
0.988	-6.36774	-0.70974	-1.48453	9.62816	9.56242	-3.42979
0.988667	-6.06775	-0.28482	-1.71002	11.1725	10.4193	-3.64748
0.989333	-6.12148	0.823134	-2.00076	9.70495	8.35132	-2.22755
0.99	-4.45549	0.857434	-1.37255	10.1208	8.30502	3.36545
0.990667	-2.95763	-0.10097	-1.07469	10.9932	8.68549	4.45429
0.991333	-4.14677	0.373087	-0.70074	9.62877	7.66438	3.95237
0.992	-4.83739	0.734929	-0.97334	8.79276	8.12479	3.92736
0.992667	-4.76618	-0.47516	-0.9272	10.1833	8.21718	3.50199
0.993333	-5.92372	-0.56571	-1.19333	9.5018	7.57504	3.5309
0.994	-5.81123	-0.49023	-1.67578	8.1977	6.77202	3.28866
0.994667	-5.69685	1.13027	-1.60029	7.6315	6.79978	1.94109
0.995333	-5.93246	0.318429	-2.07467	7.39763	6.89534	1.47577
0.996	-6.45276	-0.98605	-1.45318	8.05405	7.1212	1.83372
0.996667	-6.51072	-1.06414	-2.30697	8.38873	7.26863	1.00775
0.997333	-6.24042	-1.48086	-2.91727	8.47111	7.28551	1.60338
0.998	-6.14563	-1.16291	-2.30315	10.698	8.32602	0.787268
0.998667	-5.74063	-0.65943	-2.37177	17.2759	8.38513	0.622171
0.999333	-5.93574	-1.53121	-1.01101	19.8307	6.91247	0.735134
1	-5.8777	-1.46943	-1.21755	17.5289	6.46683	0.389029
1.00067	-5.73461	-1.60443	-2.11465	16.1179	7.16809	-0.42739
1.00133	-5.99734	-2.99977	-2.87651	14.7242	5.41301	0.373144
1.002	-6.58478	-3.28162	-2.7893	14.7664	3.86843	-1.59799
1.00267	-6.37303	-2.92012	0.635545	14.7747	3.04707	-1.82483
1.00333	-6.38835	-3.1294	29.5302	12.7443	4.04225	-1.56049
1.004	-6.5245	-3.73572	26.3349	11.865	4.98548	-1.56878
1.00467	-6.50234	-3.9179	19.7987	12.8635	6.64535	-2.10588
1.00533	-6.53099	-3.84309	15.1712	11.5323	7.17171	-2.0373
1.006	-6.469	-4.12232	12.4752	11.2747	8.83606	-2.4367
1.00667	-6.25774	-3.7448	10.3702	12.4092	10.7905	-2.75902
1.00733	-6.09866	-4.13022	9.64167	11.5979	12.9246	-2.91162
1.008	-6.15105	-4.51244	8.77004	13.8833	13.7645	-3.16342
1.00867	-6.47686	-4.00534	7.45796	13.1155	15.3322	-3.23402
1.00933	-4.42131	-3.90467	6.79296	12.9904	16.3622	-3.39256
1.01	-5.24333	-3.87037	6.3563	13.6643	16.8255	-3.46394
1.01067	-5.34344	-3.75644	5.08875	13.62	18.8347	-1.28987
1.01133	-4.90008	-4.05467	4.49519	11.8652	20.6917	3.96833
1.012	-3.2765	-4.46367	4.62087	10.5129	18.7944	3.32711
1.01267	-1.90664	-2.85641	3.19111	10.9574	17.8975	3.23973
1.01333	-1.99469	-4.66881	2.45065	12.0639	18.1604	3.52397
1.014	-2.75996	-4.26448	2.59201	12.9629	17.0973	4.30469
1.01467	-2.73051	-3.21716	2.16282	16.0326	16.2529	3.98028
1.01533	-3.48734	-3.87669	1.39343	20.5453	15.8	2.85568
1.016	-1.04573	-4.24394	1.37882	23.1206	17.4496	3.13457
1.01667	-0.03788	-3.61054	0.998639	26.5192	17.4132	1.73753
1.01733	2.56557	-3.63866	1.01438	31.7578	15.5853	1.3403
1.018	6.64815	-3.77575	1.13435	34.6449	15.0817	0.423296
1.01867	6.4503	-3.74904	1.09054	34.7169	13.8342	1.22392
1.01933	6.68579	-3.50956	1.27556	33.0589	14.235	1.36375
1.02	3.94358	-4.05183	1.2631	31.5591	15.3376	0.679951
1.02067	2.89291	-3.09308	1.36767	31.9496	15.3941	0.348845
1.02133	1.83879	-3.82875	1.06824	32.5282	17.456	0.353528
1.022	0.537121	-4.26685	1.1563	31.9219	18.813	0.022301
1.02267	2.00693	-1.72215	1.63287	31.5618	19.9156	0.43605
1.02333	-0.17056	-0.18919	1.17797	32.5036	22.1962	0.427259
1.024	0.00423	1.07046	0.884121	31.9226	22.0103	0.15432
1.02467	1.7779	1.08883	0.824498	31.2294	22.2117	-0.29711
1.02533	2.55384	1.37705	1.62045	29.8404	21.7198	-0.70302
1.026	5.17765	1.25674	1.50387	28.4536	22.3752	-0.99957
1.02667	5.24038	-0.27264	0.727221	27.9429	22.0947	-1.32246
1.02733	4.65516	0.476986	1.68458	25.1566	21.0201	-1.83694
1.028	2.89609	-1.47629	0.995332	23.4905	19.8078	-1.8681
1.02867	1.91737	-0.6281	0.878181	22.5324	18.1504	-1.36505
1.02933	2.76507	-1.62171	0.913787	22.2616	17.4026	1.23791
1.03	1.80764	-2.28423	-0.17058	21.5272	16.5829	1.8863
1.03067	2.12516	-1.52981	-0.04244	23.1852	15.275	1.70794
1.03133	2.68773	-1.76038	0.721558	24.7242	13.9636	1.34063
1.032	2.17246	-1.55279	0.103219	24.9804	12.816	1.55369
1.03267	4.18	-2.78533	0.29944	25.2709	12.7935	1.36158
1.03333	4.3579	-2.50388	0.791112	24.3258	12.2447	0.616537
1.034	5.83398	-1.86614	1.04801	25.1494	11.802	0.388002
1.03467	6.66782	-2.16535	1.007	24.569	11.3683	0.430342
1.03533	7.04868	-1.97779	0.816959	25.597	10.9289	-0.611
1.036	8.96387	-1.96414	0.742608	25.312	11.9917	-1.12044
1.03667	10.0385	-2.5594	0.565702	25.4919	12.7866	-1.1732
1.03733	11.5745	-2.84357	1.33827	25.3709	12.5033	-1.37993
1.038	11.6704	-3.21034	1.07801	24.8533	12.3507	-2.03329
1.03867	11.9735	-2.64336	0.855957	23.4622	13.8607	-2.52824
1.03933	12.5694	-2.45741	0.438795	23.6525	12.9845	-2.35979
1.04	12.1671	-3.31746	0.712914	24.0418	12.5057	-2.13677
1.04067	11.542	-3.36569	0.80338	25.7236	11.8207	-2.1657
1.04133	11.3382	-3.08514	0.999585	25.5582	12.9131	-1.99571
1.042	10.2331	-2.91104	1.33386	23.8128	12.9021	-2.12986
1.04267	12.2418	-2.40434	0.959213	22.945	14.8912	-2.15497
1.04333	10.5023	-1.43685	2.11315	20.044	17.5098	-2.03831
1.044	10.4725	-0.43575	1.65821	18.405	16.4387	-2.24365
1.04467	10.7063	0.162057	1.68536	19.0534	17.7875	-1.59126
1.04533	10.1248	1.41717	1.62581	18.4544	16.5372	-2.08267
1.046	10.001	0.481863	2.10033	18.3018	17.1063	-2.04742
1.04667	7.54421	-0.14576	1.99818	16.8739	18.0376	-1.72859
1.04733	7.52984	0.25281	1.6161	15.7001	17.0781	-2.15255
1.048	6.58398	-0.70667	1.20426	15.2776	15.458	-2.02797
1.04867	5.56223	0.034704	1.01903	16.0554	16.1019	-2.20719
1.04933	6.49066	-0.92129	0.464735	14.5684	13.8872	-1.60508
1.05	4.67539	-0.39414	0.621363	13.5503	13.1156	-2.23453
1.05067	4.8509	0.471351	0.580936	12.9913	12.4681	-2.37404
1.05133	4.29042	-0.60373	0.797749	12.071	11.6711	-2.8824
1.052	2.49088	0.250718	0.515863	11.9037	11.7964	-2.15778
1.05267	4.40848	-0.19877	-0.11374	10.4369	11.8339	-2.63986
1.05333	2.70554	0.406371	-0.40854	8.80032	11.4673	-2.75181
1.054	3.73166	0.968849	-0.34048	10.3085	11.5893	-3.07817
1.05467	3.51875	1.01828	0.387331	9.12338	11.5025	-3.0055
1.05533	1.92406	1.88781	0.178295	7.73391	10.8431	-2.96285
1.056	3.28716	1.72321	0.544832	7.4911	11.4984	-3.06528
1.05667	2.23661	0.963153	0.455581	6.33187	10.2283	-3.44358
1.05733	2.78801	1.10724	-0.29431	6.6936	8.99236	-2.91053
1.058	2.75269	0.668141	-0.43475	7.3356	8.77334	-3.45227
1.05867	1.89875	0.1282	-0.07493	7.24885	7.393	-3.66428
1.05933	5.13861	-0.34832	-0.06902	7.18562	7.13932	-3.43288
1.06	4.49429	-0.04803	-0.94505	5.66709	7.62913	-3.39967
1.06067	5.33252	-1.04954	-0.34207	5.79427	8.16455	-3.19137
1.06133	6.56179	-0.77172	-0.39069	6.14664	7.19163	-3.10086
1.062	5.86105	-0.8779	-0.54781	5.0587	7.06128	-2.92499
1.06267	7.35504	0.228248	-0.577	4.89612	7.25728	-3.30509
1.06333	7.01611	1.08865	-0.42264	5.99237	7.60542	-3.19819
1.064	6.41127	1.92957	0.035252	6.78524	7.33542	-3.39292
1.06467	6.33328	2.3213	-0.21931	9.01067	7.75409	-3.49761
1.06533	4.23375	2.62285	-0.22523	10.8178	6.88877	-3.63058
1.066	6.9321	2.02899	0.219378	10.9853	7.50986	-3.54395
1.06667	5.31745	0.442392	0.136696	11.4512	8.89774	-3.14694
1.06733	6.02588	1.23706	0.473718	11.4823	8.75443	-3.31448
1.068	4.91329	0.381512	0.135046	11.2595	8.68868	-3.42927
1.06867	3.76475	1.15571	0.094997	8.84975	7.53061	-4.05817
1.06933	5.06179	0.038681	-0.35939	8.53887	7.57109	-3.9777
1.07	5.61914	0.541241	-0.00926	8.83852	7.51889	-4.31633
1.07067	6.90764	0.491722	-0.58521	8.32796	7.33862	-3.06451
1.07133	7.79806	1.29998	-0.73636	7.40132	7.69552	-3.10908
1.072	5.85376	0.373954	-1.08495	6.29936	7.9809	-4.36771
1.07267	6.20042	0.572719	-0.69168	5.61669	10.1198	-2.93336
1.07333	4.83619	1.40399	-1.04978	5.50028	10.4137	2.24692
1.074	6.0749	0.189818	-0.74635	5.33104	8.64	3.95726
1.07467	5.81092	0.840875	-0.489	4.14924	7.41615	3.22193
1.07533	4.12285	1.36846	-1.07294	2.82466	7.85819	3.11349
1.076	6.13364	1.51458	-0.70102	1.79366	7.66635	2.32778
1.07667	3.77874	1.17469	-0.16111	1.8443	6.70467	1.83039
1.07733	4.29264	0.991941	-0.77694	1.70493	6.20135	1.63017
1.078	3.93392	0.720302	-0.77005	1.25811	5.72398	1.01581
1.07867	5.20334	0.182029	-1.26243	0.779797	6.63949	-0.06418
1.07933	7.85391	0.366666	-0.43688	1.86139	6.98089	-1.05458
1.08	8.28011	-0.01728	-0.96983	0.867897	8.1153	-1.0702
1.08067	9.96059	0.451479	-1.18639	1.40488	8.94973	-1.1446
1.08133	11.5983	0.517681	-1.5408	1.92919	8.92429	-2.36532
1.082	11.4775	0.449669	-0.37242	2.7721	8.86703	-1.50342
1.08267	14.01	-0.36416	-1.7647	4.79756	7.95062	-1.57542
1.08333	12.8183	-0.78368	-1.63948	8.61436	7.44837	-1.67856
1.084	12.9753	-1.79578	-1.50627	13.8842	6.91009	-1.87348
1.08467	11.879	-0.49504	-1.52669	17.0043	7.14804	-1.65909
1.08533	10.2942	0.772136	-2.01729	15.0462	6.93064	-2.21864
1.086	11.9912	0.8865	-2.3031	12.9859	7.10916	-2.94236
1.08667	10.8607	1.24665	-1.94149	9.44467	7.13656	-2.72885
1.08733	10.6145	0.628902	-2.06333	6.72799	6.40686	-2.41575
1.088	10.3797	0.65462	-2.66529	4.06356	6.44612	-2.78402
1.08867	8.64093	0.499883	-2.06349	3.31417	7.03785	-3.00606
1.08933	10.1719	0.255685	-2.14844	2.63126	8.41185	-3.22904
1.09	8.23088	-0.87971	-1.93342	3.33355	9.58526	-3.65433
1.09067	8.54408	-0.47223	-1.97909	5.32066	10.8924	-2.96232
1.09133	8.374	-0.17177	-1.97878	5.27647	11.2327	-2.30166
1.092	6.45091	0.737774	-2.3429	4.64739	12.4681	-2.47564
1.09267	8.29701	0.002058	-2.03859	3.51182	11.8702	-3.12149
1.09333	6.10659	0.711949	-2.69641	2.53793	12.7903	-4.13158
1.094	7.69006	0.131607	-2.07148	1.95969	14.4452	-3.91751
1.09467	8.75607	0.622973	-2.10341	2.06813	14.8521	-3.32998
1.09533	7.66626	0.33038	-2.09283	1.33986	14.1009	-2.63415
1.096	11.4766	-0.07883	-1.72132	2.11184	13.8426	-3.18204
1.09667	9.33392	-0.07541	-2.49396	1.43455	12.9439	-0.62349
1.09733	8.75538	0.567859	-1.93932	2.5666	12.5319	4.09525
1.098	8.48141	0.717506	-2.55049	6.99629	12.5821	4.65245
1.09867	5.57163	1.17082	-2.9723	7.02625	12.051	4.8663
1.09933	6.2198	0.073868	-2.87068	6.52838	11.0511	4.40677
1.1	4.67763	0.064238	-2.22321	6.36384	10.2469	3.41456
1.10067	5.4071	-0.16897	-2.0514	5.91694	8.93743	3.83172
1.10133	6.16921	-0.60163	-1.61103	5.51549	8.67461	4.47639
1.102	4.69281	-0.30974	-1.70935	4.25596	7.48846	3.29637
1.10267	6.50884	-0.89666	-1.08802	5.95286	8.24903	3.27507
1.10333	5.46736	-0.47895	-1.23375	6.17716	7.92692	2.30942
1.104	4.97605	-0.81354	-1.31299	6.90832	7.6247	2.23448
1.10467	4.06888	-1.64223	-0.93997	7.09797	7.40845	2.48303
1.10533	1.65574	-1.42151	-0.89953	7.86408	7.60997	2.22001
1.106	3.39287	-0.54416	-1.34176	8.78073	7.15011	1.37165
1.10667	2.95505	-0.39813	-1.39477	10.8946	7.52448	0.700987
1.10733	3.74465	1.25827	-2.05241	14.3517	6.50607	0.135907
1.108	2.60287	1.79247	-2.44832	16.4973	6.70546	-0.17618
1.10867	1.44836	2.35685	-2.03004	19.1574	6.98116	0.120982
1.10933	2.76337	3.79275	-2.26734	22.5734	7.33761	-0.22347
1.11	1.59619	2.69275	-2.26267	23.7856	7.6859	-0.3923
1.11067	1.90908	2.30935	-2.02437	23.6914	8.97549	-0.96203
1.11133	1.42274	1.7159	-1.35335	22.7557	11.0836	-0.92676
1.112	0.322684	1.1324	-1.37459	23.9313	9.89645	-0.87903
1.11267	3.92268	1.20214	-1.14463	27.1074	11.1837	-0.37934
1.11333	3.12946	-0.33901	-1.06322	26.6278	11.1841	-1.10859
1.114	2.31297	-0.3139	-2.00555	23.3466	11.2099	-1.31513
1.11467	2.68588	-1.28242	-1.60491	21.1726	10.0919	-1.82744
1.11533	0.125098	-0.47266	-1.77523	17.8028	10.2778	-1.60995
1.116	2.49371	-0.44913	-1.36285	17.1525	9.73805	-1.50903
1.11667	1.82547	-0.35954	-1.63953	15.7785	11.5618	-1.90984
1.11733	1.58407	-0.85907	-2.08877	16.3972	12.1153	-1.99653
1.118	1.93173	-1.60142	-2.59992	17.2515	10.966	-2.49977
1.11867	1.46249	-1.63177	-2.17861	16.4662	9.18064	-2.86693
1.11933	3.46157	-1.72588	-2.55853	16.3941	9.83208	-2.84266
1.12	3.24149	-1.63919	-2.19531	15.7053	9.00627	-2.79605
1.12067	3.49838	-2.57992	-1.85289	13.0807	6.72566	-2.91096
1.12133	4.25409	-3.11431	-1.13062	10.7221	6.80934	-3.18357
1.122	3.11176	-2.42055	0.218891	9.62304	6.62837	-2.70859
1.12267	3.95184	-1.41248	-1.44597	7.66739	7.07018	-3.25118
1.12333	1.72738	-0.87254	-1.88292	6.6117	7.28626	-3.39462
1.124	1.92073	-0.74525	-3.37606	6.53499	6.87487	-3.48033
1.12467	1.68711	-0.79308	-3.29978	7.34911	7.41825	-3.65695
1.12533	0.481802	-0.35899	-2.43822	7.29342	8.22754	-3.42594
1.126	1.62067	-1.27085	0.191064	6.89463	7.68825	-3.74388
1.12667	0.162359	-2.33963	0.080887	6.06416	8.65311	0.214917
1.12733	0.172152	-1.51105	-0.56476	5.34211	8.46463	4.0892
1.128	-0.11157	-1.01858	-1.53987	4.22318	8.91352	3.32378
1.12867	-1.19838	-1.90901	-1.87883	4.28119	8.94212	3.30342
1.12933	1.49599	-1.93482	-0.64609	3.59594	9.37416	2.33605
1.13	0.81493	-1.53219	-1.35671	4.42086	9.75815	1.52601
1.13067	1.25259	-0.87269	-2.10107	6.1741	9.9331	1.49884
1.13133	1.82845	-0.875	-1.76867	7.80923	10.1291	1.7311
1.132	-0.44886	-0.77424	-2.48295	10.2031	9.54897	1.28758
1.13267	1.49655	-0.37177	-1.97879	11.9358	9.01445	0.484085
1.13333	0.495435	-0.22436	-1.73492	12.3149	8.40364	0.113936
1.134	1.05176	1.31619	-1.28548	13.6985	8.69456	-0.12193
1.13467	1.31456	2.76161	-1.25151	15.3867	8.23997	1.36604
1.13533	-0.00114	6.57092	-1.38007	13.5663	8.33499	0.753222
1.136	1.24466	10.1335	-1.69659	11.9206	7.47675	-0.3199
1.13667	-0.43379	9.68357	-1.35008	13.4468	7.95432	-1.12769
1.13733	0.142023	8.63106	-1.73179	14.8642	7.56728	-2.07969
1.138	0.821717	7.38859	-2.18636	13.4204	8.37953	-2.27152
1.13867	-0.05965	6.20307	-2.47565	12.0888	7.80879	-2.82358
1.13933	1.77775	5.36595	-3.16643	11.4253	8.00779	-2.67495
1.14	0.804756	4.77802	-2.43405	11.4805	8.16836	-3.1435
1.14067	-0.06946	5.20911	-2.5042	11.6039	8.25968	-2.61915
1.14133	0.786518	3.97709	-2.32758	10.9913	8.04579	-2.88737
1.142	0.446488	4.92055	-2.57587	10.9729	8.69312	-3.07883
1.14267	4.21198	5.2058	-3.10326	10.6522	8.09159	-3.35569
1.14333	4.86744	6.22436	-2.34161	10.0184	7.92609	-3.36405
1.144	6.00687	6.53174	-2.49008	10.8515	7.85194	-3.44201
1.14467	7.07093	6.50127	-2.29697	10.7167	9.65324	-3.72865
1.14533	5.70702	6.69948	-2.48818	11.2051	9.68743	-3.55893
1.146	6.17369	6.30703	-2.3572	10.8888	9.71898	-3.61886
1.14667	4.67363	8.30665	-3.17354	9.80545	10.9549	-3.69382
1.14733	5.49913	9.30976	-2.45973	9.13182	11.8701	-4.32612
1.148	6.61976	8.22895	-2.21123	6.61564	14.0685	-3.95744
1.14867	6.64769	7.96432	-2.79276	7.64434	14.1026	-2.93671
1.14933	9.70588	6.45688	-3.16875	6.57331	14.9505	-3.37039
1.15	7.31756	5.11092	-3.75856	7.65898	15.0829	-3.30449
1.15067	7.51142	4.12956	-3.96904	10.7952	15.7509	-3.40221
1.15133	7.37514	2.93755	-1.59735	10.2042	16.5876	-4.00627
1.152	5.75022	2.77821	-1.92147	8.70253	17.8799	-3.55046
1.15267	5.65459	2.21144	-1.66545	7.66953	18.6512	-4.16017
1.15333	4.66484	1.97713	-1.81774	6.12033	18.3899	-4.21256
1.154	5.13783	2.43038	-2.44814	5.65326	18.0412	0.521962
1.15467	4.35092	1.9909	-2.82419	5.29291	18.4496	3.85174
1.15533	3.05401	1.43114	-2.20236	5.78446	16.9307	3.44025
1.156	4.44635	0.944698	-1.69033	4.38218	15.5909	3.17743
1.15667	3.55594	-0.51201	-2.36436	3.16098	13.4522	3.54364
1.15733	3.82004	-0.46931	-2.5981	3.34004	13.0199	3.01035
1.158	3.92195	-0.70602	-2.53902	4.85928	12.5533	4.29596
1.15867	1.6433	0.22269	-2.53262	5.22539	12.3541	3.51826
1.15933	3.35619	-0.35962	-3.05881	5.48625	11.8658	2.72435
1.16	1.08221	-0.09225	-2.5579	5.26057	13.1136	2.43164
1.16067	2.0491	-0.44951	-3.49938	4.04463	15.5048	1.86531
1.16133	1.04831	-1.59861	-3.91296	3.17729	15.1748	1.6461
1.162	-1.23711	-0.34929	-2.90034	2.82503	15.4755	1.47386
1.16267	1.09224	0.032371	-2.35702	3.16679	15.2133	0.664285
1.16333	0.517704	-1.18617	-2.77745	4.06247	15.8974	0.829115
1.164	0.193679	-1.57841	-2.60523	6.09967	15.153	-0.31645
1.16467	0.444656	-0.75939	-2.76868	9.12201	16.2532	-0.36059
1.16533	-0.35497	-0.77964	-2.47603	12.711	16.7207	-0.92069
1.166	0.168992	-1.59703	-3.13781	16.2263	17.3929	-1.04269
1.16667	-1.27364	-1.6286	-3.8441	17.0609	17.4091	-1.51169
1.16733	0.846717	-1.04635	-4.08833	15.2867	16.5684	-1.82055
1.168	0.986838	-1.46072	-4.2512	13.3478	15.7468	-2.41308
1.16867	0.363975	-0.51663	-3.50309	9.97242	15.0751	-1.89737
1.16933	2.07997	1.15335	-2.33275	8.88015	14.723	-2.06606
1.17	0.33934	1.65291	-2.88704	7.00356	16.028	-2.61439
1.17067	0.768977	2.18061	-3.02842	5.29456	14.6705	-2.45739
1.17133	0.389949	1.40824	-4.10118	5.9448	15.479	-3.16401
1.172	0.128805	2.88205	-4.17931	6.7536	18.3081	-3.52243
1.17267	2.91072	1.8218	-2.91469	7.00467	17.3834	-3.31064
1.17333	2.65384	0.807361	-3.40179	8.00481	17.9747	-2.58841
1.174	2.49872	0.873167	-3.16003	8.11448	19.101	-3.59395
1.17467	2.78115	1.87243	-2.98544	9.18199	18.8727	-2.68025
1.17533	1.84727	1.03499	-3.08776	9.90724	18.6187	-2.93314
1.176	3.2748	1.69711	-2.69292	9.04245	18.6619	-3.58658
1.17667	1.72368	2.19555	-3.94333	9.05741	17.1181	-3.34685
1.17733	1.57996	3.57113	-3.75915	9.03666	16.132	-3.34588
1.178	2.28578	3.22283	-4.02594	8.89118	15.3447	-3.32731
1.17867	0.642615	3.04805	-3.31078	8.46963	17.1627	-3.4873
1.17933	2.33537	2.65882	-2.95341	8.93421	15.7173	1.01022
1.18	1.72876	2.72477	-1.90278	10.0578	15.4156	3.83427
1.18067	1.54353	3.00187	-1.55331	10.3878	17.3439	3.34949
1.18133	1.90115	2.78134	-1.44336	10.7733	17.3419	3.05994
1.182	0.942759	2.87909	-1.0363	15.8004	15.7287	2.58751
1.18267	3.45191	2.92137	-0.58015	17.8657	14.0763	3.56754
1.18333	3.22686	2.00696	-1.22623	17.3075	14.5839	4.38027
1.184	4.28283	2.78839	-0.508	15.2542	14.0384	3.31882
1.18467	3.49488	2.42395	-0.50198	15.2364	14.0015	2.40505
1.18533	1.39455	2.16208	-0.58881	13.1788	13.5584	1.58614
1.186	3.33761	1.35577	-1.50502	14.1515	15.6168	1.2037
1.18667	4.763	0.282472	-2.14025	15.2055	16.0298	1.56361
1.18733	4.97444	0.894242	-1.31301	14.5044	13.9963	1.2443
1.188	5.03711	0.196426	-1.76286	14.5675	12.9687	0.590741
1.18867	2.5524	0.230565	-2.23981	15.5202	11.7268	-0.02856
1.18933	3.49138	0.354222	-2.01944	16.9688	10.2075	-0.14853
1.19	1.83015	-0.51001	-2.36774	15.9155	9.99754	-0.51681
1.19067	0.847105	-0.23313	-1.47137	13.8723	12.4824	-1.0588
1.19133	-0.06919	-0.82813	-2.3702	12.5556	13.4782	-1.39693
1.192	-0.74509	-0.87719	-1.98603	10.6227	12.5938	-1.48789
1.19267	0.59541	-1.11717	-2.51609	8.58415	12.0339	-2.57827
1.19333	-0.35167	-1.1324	-2.49536	8.07114	11.152	-2.3144
1.194	-0.02343	-1.03686	-2.58116	7.62509	11.2775	-2.50299
1.19467	-0.49052	-0.91218	-1.94749	8.76457	10.8897	-3.02507
1.19533	-0.8217	-0.71825	-2.51352	8.92499	10.8042	-3.09112
1.196	-0.09333	-0.2565	-2.23433	8.70545	10.7207	-3.10051
1.19667	-1.04153	-0.59405	-1.79867	8.24318	12.7049	-3.76053
1.19733	-1.58675	0.07211	-1.69617	9.27586	14.0123	-3.03686
1.198	-0.95172	-0.58525	-1.36513	7.73091	13.8723	-2.95805
1.19867	-0.46029	-0.44216	-1.30449	8.40035	12.9899	-2.9717
1.19933	3.44987	-0.47369	-1.71894	9.0757	13.6595	-3.1398
1.2	3.89414	-0.81164	-1.46075	8.50822	14.7395	-3.55755
1.20067	4.12431	0.723674	-1.63805	7.34511	15.1437	-3.37464
1.20133	3.09614	1.12159	-2.60492	5.66644	17.4219	-3.36874
1.202	1.42038	1.70521	-2.18602	4.96878	17.9614	-3.52695
1.20267	2.5441	1.38964	-1.17674	3.1031	19.8264	-3.25062
1.20333	1.46298	0.561931	-1.28502	2.19892	19.3525	-3.40004
1.204	1.44049	1.2231	-1.77168	1.80342	21.7711	-2.47226
1.20467	1.78882	0.946953	-2.18908	1.22768	21.2889	-2.77622
1.20533	0.700346	0.268911	-2.84062	1.20507	19.5765	-1.96173
1.206	2.75959	-0.11482	-2.67041	-0.23541	18.9734	-2.63025
1.20667	1.01424	-0.17406	-2.14634	-0.65392	18.3596	-2.36811
1.20733	0.975401	0.342754	-1.36595	-0.74073	18.2496	-2.98552
1.208	0.979496	0.391471	-1.63879	-1.11113	17.4676	-2.42479
1.20867	-0.01113	-0.04313	-2.10044	-1.42523	17.5719	-2.59059
1.20933	1.91114	0.126844	-2.64582	-1.48159	18.764	-3.33403
1.21	2.36021	0.537773	-1.95871	-3.37289	18.8718	-3.69411
1.21067	2.96637	0.852364	-1.9985	-3.49487	18.3694	-3.02877
1.21133	2.80251	-0.15879	-2.79518	-3.18564	17.9072	-3.04544
1.212	0.976991	-1.35796	-2.44815	-3.5821	17.6136	-3.52132
1.21267	2.67282	-0.75501	-2.68233	-2.92313	17.9877	-3.70162
1.21333	2.26665	-1.65032	-3.6892	-4.35898	17.8712	-3.78745
1.214	1.98591	-1.29402	-3.39684	-4.30785	17.9977	-4.24773
1.21467	0.712321	-1.13322	-2.35702	-4.79935	18.2468	-4.5094
1.21533	-0.99946	-1.76187	-1.59653	-4.55663	17.8991	-3.85271
1.216	0.212601	-2.12901	-2.72072	-4.20078	17.8201	-3.70187
1.21667	-1.9953	-0.3739	-2.59734	-5.37061	17.674	-3.6689
1.21733	0.197304	1.12612	-3.54959	-4.30805	17.5892	-4.23871
1.218	2.02843	1.31326	-4.30557	-4.74433	16.0947	-4.01064
1.21867	-0.35738	1.53492	-3.58266	-4.69954	15.2933	-4.07651
1.21933	0.938504	1.65437	-3.40419	-4.70532	15.9996	-4.52756
1.22	-1.0737	0.601113	-2.18197	-5.4558	16.2451	-4.49362
1.22067	-1.65711	1.32193	-3.13102	-5.7424	17.2848	-3.99889
1.22133	-1.52834	1.10435	-2.81841	-6.56862	16.6373	-3.82696
1.222	-3.7249	1.32394	-2.69566	-5.60907	17.4997	-4.5766
1.22267	-0.49974	1.26724	-3.72364	-6.0309	17.3388	-3.65546
1.22333	0.235042	0.249786	-3.71227	-5.28787	17.1828	-2.94041
1.224	1.26916	0.387134	-4.43719	-5.58587	17.4015	-4.15626
1.22467	0.975276	0.144996	-4.52548	-6.30441	17.167	-4.86181
1.22533	-0.21055	-0.31948	-4.44325	-6.86412	17.8743	-3.93329
1.226	0.715431	0.451565	-3.41819	-6.66401	18.1192	-4.17547
1.22667	0.084264	-1.77643	-3.19915	-6.91983	17.9067	-4.0166
1.22733	-0.0413	-0.8696	-2.60121	-6.34843	16.4314	-3.87267
1.228	-1.02675	-0.4761	-3.51525	-6.73038	16.1511	-1.66755
1.22867	-1.76787	-0.78235	-3.58715	-6.11057	15.8986	-1.20723
1.22933	-1.10147	-1.05333	-2.35851	-4.39105	16.5765	-3.61801
1.23	-2.26318	-0.70699	-1.57675	-3.75174	17.5749	-2.94388
1.23067	-1.57692	-0.30985	-1.64755	-4.28645	17.7508	-4.50071
1.23133	-2.16291	-1.30789	-2.16078	-5.29655	17.0317	-4.51394
1.232	-3.26068	0.141002	-2.29779	-5.61994	16.1412	-3.61216
1.23267	-2.1849	-0.44107	-3.18388	-5.62237	14.77	-3.54593
1.23333	-3.03985	-0.29198	-2.50893	-7.08702	14.3749	-3.7426
1.234	-1.84375	-0.26222	-2.82301	-6.67316	13.9809	-4.39867
1.23467	-1.14284	0.068689	-3.3279	-7.10515	13.7007	-4.35389
1.23533	-2.1412	-0.65924	-3.66469	-7.08324	14.5514	-4.23891
1.236	-0.52477	-0.61686	-4.57613	-7.60318	14.6653	-4.09575
1.23667	-1.25492	-1.59732	-4.01398	-8.19582	15.8415	-4.44111
1.23733	-0.9235	-1.51077	-3.2415	-7.8179	16.7834	-4.92439
1.238	-0.00794	-1.80394	-2.46252	-8.09942	16.0856	-3.95039
1.23867	-1.47222	-1.80676	-2.0998	-8.57308	15.1167	-4.16293
1.23933	2.09166	-1.80406	-2.86036	-9.03333	13.0049	-4.31731
1.24	1.73008	-1.2105	-2.55472	-8.51642	12.9844	-4.17778
1.24067	3.43357	-1.11557	-2.6426	-9.12072	11.5188	-5.07956
1.24133	5.42193	-0.86045	-2.87894	-7.77436	12.9031	-4.87393
1.242	3.48245	-0.80911	-2.34276	-7.61933	13.3868	-5.40813
1.24267	4.62455	-1.62976	-2.83195	-7.93183	13.5303	-5.03731
1.24333	2.76472	-1.71929	-3.055	-8.55438	14.2066	-5.2108
1.244	3.14461	-2.02941	-3.36249	-7.99594	14.0969	-5.4674
1.24467	1.95321	-1.91534	-3.30355	-8.48976	13.7103	-4.82967
1.24533	1.47111	-2.75395	-3.04543	-8.53274	13.7827	-4.2607
1.246	2.90033	-2.42112	-2.67025	-8.91083	12.2085	-4.99652
1.24667	1.32788	-2.25358	-3.38869	-10.0068	11.3575	-5.23658
1.24733	1.09439	1.31462	-4.09152	-9.59469	11.0248	-5.81771
1.248	0.526168	2.43285	-4.68465	-7.70984	10.6312	-4.92508
1.24867	-0.86971	2.74154	-4.15194	-7.6128	17.1731	-5.13271
1.24933	1.53666	2.78952	-3.56495	-6.73776	14.2981	-5.28558
1.25	1.28054	3.20112	-3.01324	-7.71507	11.764	-4.75483
1.25067	0.95594	3.45419	-3.64538	-7.37836	12.9749	-4.69909
1.25133	-0.31796	2.95012	-3.62912	-8.2597	13.2298	-5.13052
1.252	-1.12608	2.43085	-4.43249	-8.39651	13.7587	-4.47107
1.25267	-0.06849	1.24173	-3.2348	-6.91193	13.1345	-4.00799
1.25333	-1.10477	2.12919	-1.98934	-6.83464	12.6403	-4.63729
1.254	0.320832	3.13182	-1.75994	-7.20445	11.4409	-5.48348
1.25467	-0.23242	3.97489	-3.1745	-8.5164	11.47	-5.86023
1.25533	-2.15272	4.50542	-4.20942	-8.34177	10.0542	-5.60661
1.256	-0.48951	4.2627	-4.6612	-7.78313	10.5078	-4.98555
1.25667	-1.5584	4.41747	-3.20255	-8.97227	11.8668	-5.15104
1.25733	-0.71429	3.79251	-3.25373	-8.96356	12.4407	-5.66422
1.258	-0.08548	4.06557	-2.62828	-8.03702	13.2167	-5.81308
1.25867	-1.06555	4.36699	-3.46733	-8.16523	13.1395	-5.43484
1.25933	-0.42572	4.15886	-3.96075	-8.71525	13.9326	-5.00924
1.26	-1.15099	3.75385	-3.462	-8.61116	14.1558	-4.21358
1.26067	-1.65795	3.47527	-4.14697	-9.51519	13.6246	-5.61439
1.26133	-2.12082	3.92362	-4.02891	-9.05163	13.4161	-5.60507
1.262	-3.08	5.48866	-4.3988	-9.10148	13.1682	-5.437
1.26267	-1.1193	6.17897	-4.81861	-8.87412	12.5605	-5.42132
1.26333	-1.6897	5.94298	-5.45254	-9.02982	12.4357	-5.1916
1.264	-0.38819	5.23652	-5.13713	-8.86046	12.3814	-5.9928
1.26467	1.08397	5.01046	-4.51535	-9.31939	13.0739	-5.07427
1.26533	1.24851	3.99427	-3.40929	-9.19156	12.793	-4.58479
1.266	2.27856	3.93608	-3.53607	-9.27863	11.6288	-4.09594
1.26667	0.700393	2.20676	-3.07997	-8.82425	11.4057	-4.88766
1.26733	1.45906	2.42896	-2.5196	-8.31916	10.1928	-6.13575
1.268	1.43943	1.42813	-1.96259	-8.98104	9.63091	-5.44315
1.26867	-0.32538	0.777769	-1.94324	-9.51226	9.41589	-5.38258
1.26933	1.00754	-0.12512	-2.28696	-10.3901	9.51025	-5.21296
1.27	-0.62406	-0.388	-3.6948	-9.83357	10.0157	-6.15432
1.27067	-0.27986	-1.76314	-3.78261	-10.1207	10.3689	-5.69637
1.27133	0.075865	-2.01876	-3.37607	-10.139	11.2354	-5.00753
1.272	-0.84531	-1.53749	-2.72656	-10.7174	11.2382	-5.0099
1.27267	0.967297	-1.55383	-3.264	-10.0436	11.3695	-4.5998
1.27333	0.758406	-1.66481	-3.19289	-10.1206	10.9256	0.584277
1.274	2.79622	-2.01013	-4.32046	-10.8721	10.4661	6.91571
1.27467	3.78923	-3.01151	-4.76967	-9.77865	11.2532	8.12461
1.27533	2.46987	-3.02687	-4.69794	-9.72386	10.9658	7.78103
1.276	3.55736	-2.83083	-5.38764	-9.87352	10.5365	7.08639
1.27667	2.81312	-2.60041	-3.8379	-9.97551	10.746	7.51896
1.27733	2.77373	-2.50421	-3.09196	-9.38292	10.5967	6.71583
1.278	2.72638	-2.62798	-2.96704	-9.14052	10.5498	5.75673
1.27867	2.75953	-1.56879	-3.40699	-9.13156	9.68253	4.86493
1.27933	4.52356	-2.14273	-4.06667	-9.69229	9.68758	5.47535
1.28	3.47816	-2.73781	-5.11981	-8.8074	8.4162	5.00441
1.28067	3.80509	-0.95661	-5.76025	-9.5695	7.95481	4.86819
1.28133	4.00782	-0.58564	-5.45872	-9.70051	6.94381	5.58677
1.282	2.73454	1.80048	-4.37431	-8.75693	7.7674	6.29292
1.28267	3.91929	2.97697	-2.13217	-9.68456	7.93396	6.35217
1.28333	2.62901	3.7878	-1.85322	-8.59884	7.77565	5.6693
1.284	3.4588	5.19251	-0.9027	-9.21673	8.55835	4.75559
1.28467	3.57903	7.75828	-1.59474	-9.97905	9.09992	3.87453
1.28533	2.03161	11.1587	-2.4133	-10.0601	9.70825	4.25298
1.286	2.26815	12.7158	-3.03871	-9.83133	9.7197	4.17627
1.28667	1.06401	12.2013	-4.31033	-9.87062	8.85885	3.49506
1.28733	2.57551	13.4139	-4.55305	-10.6034	7.69813	3.16079
1.288	5.66971	14.9273	-1.22884	-10.46	7.33574	2.20724
1.28867	6.09378	15.7085	-0.08188	-10.1157	6.27148	1.864
1.28933	8.26895	16.7729	-0.09784	-9.91915	5.45836	1.54557
1.29	7.3825	17.4258	1.84869	-10.893	5.33236	1.5422
1.29067	8.08277	18.5055	0.828173	-10.265	5.61186	0.85501
1.29133	6.81444	22.2015	-0.0604	-10.1502	5.14975	0.519048
1.292	6.88899	26.8276	-1.48149	-10.8896	5.27808	0.926394
1.29267	7.64625	28.8314	-1.70531	-11.0348	5.52959	1.42427
1.29333	7.06004	28.8801	-2.353	-10.3734	5.04547	1.24427
1.294	7.18502	29.1368	-1.69446	-10.2705	4.44126	0.638753
1.29467	6.36091	30.7879	0.919509	-10.5022	5.46502	1.18625
1.29533	5.33054	33.1227	1.8431	-10.2356	6.48121	1.26484
1.296	7.39209	33.8122	1.44453	-10.0102	6.69895	0.479349
1.29667	6.13845	33.3877	0.199454	-10.6388	6.27527	0.098365
1.29733	7.18085	34.7084	-1.53812	-10.5069	6.39698	-0.58527
1.298	7.61406	34.2647	-1.15877	-9.37166	6.45916	-0.45594
1.29867	6.66718	32.4941	-1.76356	-9.55624	6.40324	-1.15127
1.29933	8.18145	30.2956	2.50219	-10.4028	6.20482	-0.92345
1.3	5.58982	27.6617	6.30292	-11.1231	6.25024	-1.80157
1.30067	5.13047	25.9595	5.22966	-9.84287	6.28353	-1.51796
1.30133	4.98712	24.2886	2.59409	-9.64882	5.78612	-1.72066
1.302	4.07282	23.6676	1.30635	-9.51325	5.48915	-1.26431
1.30267	5.00662	23.9524	-0.02958	-9.82432	5.50405	-1.8139
1.30333	3.22844	23.4916	-1.06431	-9.79976	5.80817	-2.1925
1.304	3.63674	23.8699	-1.14409	-9.74337	6.42404	-2.51179
1.30467	3.54201	21.7309	0.506599	-10.2851	6.5634	-2.91956
1.30533	1.7095	23.433	0.653738	-10.5399	5.75308	-3.10539
1.306	2.21726	24.4261	0.965245	-9.82129	5.32632	-3.20421
1.30667	1.46138	23.543	0.723839	-10.32	5.64339	-2.99316
1.30733	1.89981	24.151	1.46572	-9.55958	5.69018	-2.46324
1.308	1.8191	23.1637	0.436762	-10.2432	6.21948	-3.40704
1.30867	0.519934	23.1853	-0.86663	-10.1789	5.20394	-3.70757
1.30933	1.44855	22.8348	-1.31273	-9.83853	5.28672	-3.62386
1.31	-0.45229	21.4379	0.226207	-10.422	4.85948	-3.62537
1.31067	0.881242	22.3265	0.529237	-9.97969	4.27514	-4.31034
1.31133	0.447374	23.613	1.70571	-9.80884	3.70211	-3.88804
1.312	-0.70564	23.7573	2.12673	-9.75674	4.38687	-3.87144
1.31267	1.29219	23.8171	1.77083	-9.6985	3.72821	-3.40859
1.31333	-0.12461	21.1814	1.14689	-9.85529	3.91466	-2.86243
1.314	0.180467	19.9828	0.48849	-10.517	4.48595	-4.0595
1.31467	-0.01096	19.2229	0.563777	-10.7292	4.74172	-4.42963
1.31533	-1.41332	18.314	0.183519	-10.4749	5.22176	-3.39708
1.316	0.094497	19.571	0.285084	-11.0456	5.64206	-3.78711
1.31667	-0.4436	18.7582	-0.47247	-10.2912	4.45948	-3.27369
1.31733	2.59911	21.2862	-0.35252	-9.6372	4.20619	-3.56712
1.318	3.26979	21.6388	-0.0762	-10.1972	3.59475	-3.56329
1.31867	1.8616	23.029	-0.25951	-9.73044	3.24089	-4.12842
1.31933	3.46186	23.7441	0.156383	-9.46604	2.85617	-3.6061
1.32	1.83554	24.1145	-1.31512	-10.8363	3.46788	-3.46953
1.32067	2.76858	24.8974	-1.2194	-9.91934	3.41663	-3.63329
1.32133	2.89511	25.5721	-1.25448	-9.21062	3.69925	5.37725
1.322	1.06685	26.1132	-0.60292	-10.3782	4.04286	5.59415
1.32267	2.13964	26.1455	-0.80425	-9.45634	4.34756	4.39657
1.32333	1.66508	26.2356	-1.12867	-9.34705	4.4481	4.39496
1.324	2.34706	24.1033	-1.26032	-9.87969	4.82437	4.05615
1.32467	2.86758	23.0514	-1.42257	-9.67349	4.3121	3.09239
1.32533	1.93244	21.6944	-1.62408	-9.5115	3.76627	3.39038
1.326	3.65252	22.2912	-1.43983	-9.54406	3.83435	2.69558
1.32667	2.52232	21.5869	-1.45744	-9.98786	4.23697	2.07341
1.32733	3.82936	24.7367	-2.11273	-9.37551	4.05216	2.45094
1.328	4.23782	25.2781	-2.0875	-10.2787	4.60501	1.55661
1.32867	2.63461	24.9629	-2.1713	-9.93621	5.17529	1.86023
1.32933	4.59682	26.0641	-2.93647	-9.37845	5.22063	1.93161
1.33	3.04413	24.8073	-2.3028	-10.0872	4.77937	1.36021
1.33067	2.98071	25.2532	-2.11637	-9.33035	5.11507	0.91819
1.33133	3.18795	25.2814	-2.46511	-9.47799	6.20804	0.50851
1.332	1.68288	25.3011	-3.81453	-8.64173	5.92622	0.210948
1.33267	3.56099	23.9639	-3.3211	-9.36888	5.1366	-0.39796
[truncated: 26,501 more rows]

## Sheet: Panel h
100uA	150uA	200uA
2.01706	11.3534	5.5655
6.87035	6.60989	5.04087
-0.59672	9.49405	-3.55526
8.89407	-0.51449	4.45333
6.3635	-1.65397	2.1311
-1.59748	-6.93512	0.387866
