# Supplementary material for: Differential synaptic depression mediates the therapeutic effect of deep brain stimulation
Source: Nat Neurosci. 2025 Oct 16;28(12):2575–87. doi: 10.1038/s41593-025-02088-w (PMC12672378; doi:10.1038/s41593-025-02088-w)
Supplement: Supplementary file 25 — Statistical source data. [file 41593_2025_2088_MOESM25_ESM.xlsx]

## Sheet: Panel c
	Sham lesioned side											6-OHDA lesioned side
Pre-lesion	1	1	1	1	1	1	1	1	1			1	1	1	1	1	1	1
Post-lesion 1week	0.967552	0.970126	1.02365	1.23158	1.61671	1.37884	0.561097	0.646091	0.867717			1.48159	1.42933	1.30315	1.58424	1.14076	0.91573	1.01031
Post-lesion 2week	1.00147	0.984277	0.962838	1.37193	1.11944	1.32007	0.625935		0.837795			1.87577	1.14664	1.26772	1.6136	1.00733		1.28553
Post-lesion 3week	1.0472	0.955975	0.935811	1.4386	0.859967	1.43309	0.561097		0.682677			1.77301	1.30389	1.59842	1.57187	1.05865		1.35938
