# Supplementary material for: Differential synaptic depression mediates the therapeutic effect of deep brain stimulation
Source: Nat Neurosci. 2025 Oct 16;28(12):2575–87. doi: 10.1038/s41593-025-02088-w (PMC12672378; doi:10.1038/s41593-025-02088-w)
Supplement: Supplementary file 26 — Statistical source data. [file 41593_2025_2088_MOESM26_ESM.xlsx]

## Sheet: Panel b
Time (min)	112-1	112-8	139-4
0.000667	-0.73184	-1.46742	0.69566
0.001333	-0.51497	-1.29087	0.44745
0.002	-1.58291	-3.97791	0.716213
0.002667	-3.56209	-1.34704	0.277523
0.003333	-1.36801	-4.51829	0.051331
0.004	-1.67146	-2.09496	-0.53119
0.004667	-1.41952	-2.73193	-0.84792
0.005333	-3.75277	-5.85703	-1.11752
0.006	-1.18529	-5.42268	-0.68438
0.006667	4.91609	-4.43449	-0.50382
0.007333	8.41831	-2.38298	0.315736
0.008	11.7859	-1.2633	0.111671
0.008667	9.52355	-1.27636	0.400253
0.009333	9.25665	-4.29948	0.569742
0.01	12.0235	-1.02653	0.541296
0.010667	18.5625	-5.64759	0.593229
0.011333	20.6749	-6.07662	0.235053
0.012	19.8024	-4.57363	-0.34915
0.012667	14.7186	-5.87851	-0.60818
0.013333	11.3241	-3.42568	-0.72047
0.014	9.61703	-4.49364	-0.95891
0.014667	14.869	-0.70938	-0.20986
0.015333	14.3202	-3.05641	-0.72761
0.016	15.7863	-4.37525	-0.48976
0.016667	17.3017	-8.45246	-0.8485
0.017333	22.8048	-5.9398	-0.49503
0.018	26.8063	-7.1838	-0.59347
0.018667	26.3847	-6.92402	-0.07669
0.019333	23.1463	-7.04751	-0.31363
0.02	20.2622	-6.47218	-0.77021
0.020667	15.3497	-7.93012	-0.98653
0.021333	15.0185	-5.67956	-1.1858
0.022	14.3747	-5.28897	-0.74683
0.022667	10.9765	-2.61527	-1.34313
0.023333	12.0665	-0.35808	-1.50572
0.024	10.6236	-0.30151	-1.40504
0.024667	9.84642	0.064507	-1.53752
0.025333	7.77722	-1.1963	-1.03885
0.026	9.28845	-3.12363	-1.15347
0.026667	9.2189	-2.21006	-1.17893
0.027333	11.312	-3.29885	-1.25258
0.028	10.0314	-1.42212	-1.78859
0.028667	11.2566	-3.28586	-1.49239
0.029333	11.1556	-2.60398	-1.48006
0.03	12.1423	-5.67523	-0.80505
0.030667	11.6733	-4.23182	0.413818
0.031333	12.7182	-7.51068	0.948534
0.032	13.2542	-4.35256	1.4219
0.032667	12.6189	-6.21698	1.49376
0.033333	13.4564	-5.27455	2.28019
0.034	13.5291	-3.77454	3.98496
0.034667	11.4643	-3.64457	5.58919
0.035333	10.7542	-3.45919	5.32566
0.036	6.94095	-1.74569	4.63028
0.036667	6.18853	-1.03031	3.3965
0.037333	7.43881	0.531401	3.66734
0.038	5.90415	2.33658	3.87813
0.038667	7.24487	4.62292	3.53827
0.039333	5.6477	4.35134	4.07066
0.04	6.05992	3.29387	4.14438
0.040667	3.87944	-0.72594	4.55826
0.041333	2.84246	-2.41181	4.783
0.042	2.10379	1.99933	4.17021
0.042667	4.42397	-0.93293	3.36141
0.043333	5.45046	-3.41969	3.31256
0.044	6.71367	-3.28419	3.60071
0.044667	5.75774	-2.88545	3.46606
0.045333	4.47016	-4.46478	3.56146
0.046	4.1733	-5.08284	3.24206
0.046667	5.11618	-2.87572	3.69151
0.047333	3.23573	-6.32225	4.26282
0.048	3.17497	-4.9935	4.22943
0.048667	3.36109	-5.12264	3.52529
0.049333	3.11754	-3.15019	2.73035
0.05	3.22487	-2.04816	1.50889
0.050667	1.27547	-2.83751	1.19856
0.051333	0.630478	-3.60492	0.44114
0.052	0.185422	-3.76322	0.167682
0.052667	-0.57828	-4.0882	-0.4685
0.053333	0.421	-6.67946	-0.45759
0.054	-0.06261	-4.32512	-0.63291
0.054667	1.16355	-4.99334	-0.98931
0.055333	0.204008	-2.06625	-1.07972
0.056	-0.4813	-2.41129	-1.41764
0.056667	-1.59525	-7.1411	-1.1268
0.057333	-4.3216	-6.38326	-0.95728
0.058	-3.58245	-4.7962	-0.47328
0.058667	-1.94132	-6.88447	-0.61805
0.059333	-1.02913	-5.00797	-0.61395
0.06	-3.46246	-5.45193	-0.75435
0.060667	-3.53547	-5.72909	-1.38317
0.061333	-4.36773	-5.54019	-1.22531
0.062	-4.70171	-6.01171	-1.22088
0.062667	-4.07399	-5.63785	-0.55039
0.063333	-3.51804	-4.33518	-1.19081
0.064	-2.51834	-4.6238	-0.76141
0.064667	-3.92106	-2.44715	-0.1693
0.065333	-5.86605	-3.39362	-0.07016
0.066	-6.64483	-2.66252	0.081974
0.066667	-7.78184	-4.06373	-0.41281
0.067333	-8.48043	-5.94692	0.171562
0.068	-7.69432	-5.20369	0.270662
0.068667	-9.53207	-2.07445	0.235107
0.069333	-9.19678	-4.81239	0.503835
0.07	-10.2175	-3.48262	0.623582
0.070667	-7.65089	2.19255	0.479977
0.071333	-8.1886	-0.93148	0.99835
0.072	-7.23951	-4.39472	1.22152
0.072667	-5.50549	-4.68347	1.75524
0.073333	-6.42143	-5.98103	2.47867
0.074	-4.59438	-5.68473	2.45799
0.074667	-4.63345	-7.62166	0.800586
0.075333	-5.64132	-6.79537	1.25981
0.076	-3.66206	-8.24362	1.11446
0.076667	-4.3721	-6.71431	1.37961
0.077333	-5.60504	-3.36214	1.33046
0.078	-4.94289	2.86896	1.32902
0.078667	-3.89247	8.81626	0.576068
0.079333	-0.91438	9.39004	0.267748
0.08	-0.63279	7.26009	-0.06501
0.080667	1.87496	1.34511	0.000103
0.081333	1.05656	-0.22547	-0.24453
0.082	0.880061	-3.23399	-0.25622
0.082667	-0.07127	-2.13645	-0.29996
0.083333	0.230273	-2.20258	-0.52157
0.084	1.6257	-3.91031	-1.08228
0.084667	2.67633	-1.4271	-1.05579
0.085333	2.61404	0.556882	-1.39905
0.086	3.58593	3.66671	-1.60458
0.086667	2.77532	3.32003	-1.70433
0.087333	1.73767	4.90658	-1.9297
0.088	-0.2511	4.1901	-1.82382
0.088667	-0.68019	1.00268	-1.45675
0.089333	-4.18551	5.10029	-1.9198
0.09	-3.46713	9.79129	-1.53112
0.090667	-2.09331	9.37822	-1.48395
0.091333	-2.65814	11.7933	-1.70778
0.092	-2.3015	12.503	-1.65402
0.092667	-2.07265	7.86904	-0.94259
0.093333	0.203551	7.03579	-1.01519
0.094	1.64647	6.06305	-1.12666
0.094667	3.30674	-2.04319	-0.70013
0.095333	4.66722	-1.17536	-0.90309
0.096	6.18613	-2.11817	-1.31594
0.096667	5.82092	-2.25819	-1.44782
0.097333	8.29968	-3.15592	-0.88101
0.098	9.03988	-3.07542	0.162238
0.098667	9.99959	-6.00429	1.17552
0.099333	8.18602	-4.45355	1.96691
0.1	9.11491	-2.23528	1.84568
0.100667	8.36452	-0.61185	1.05259
0.101333	9.19066	-1.99086	0.696097
0.102	7.95852	-1.81338	0.728078
0.102667	9.24352	-1.82842	0.956621
0.103333	11.7028	-0.27341	0.5435
0.104	9.59508	-0.31626	0.859351
0.104667	9.52727	-1.24453	0.547177
0.105333	7.91426	-1.96603	0.901618
0.106	9.32322	-0.12634	0.44813
0.106667	9.2107	-5.17012	0.633172
0.107333	9.00181	-0.57455	0.323946
0.108	7.49311	-5.09364	0.107851
0.108667	11.326	-4.73133	0.009781
0.109333	10.3186	-5.39941	-0.39742
0.11	8.24694	-2.9436	-1.18848
0.110667	8.05396	6.0449	-1.96115
0.111333	8.94736	9.0135	-1.61526
0.112	9.48677	9.16365	-2.12932
0.112667	10.534	12.4993	-2.44786
0.113333	7.42372	10.1631	-2.41129
0.114	5.58475	10.0363	-2.60752
0.114667	2.86886	14.236	-2.42541
0.115333	2.12374	14.5962	-1.90629
0.116	0.100269	12.9991	-1.41127
0.116667	-0.07017	17.1432	-0.89341
0.117333	-0.88736	15.5527	-0.90823
0.118	-4.47039	15.912	-1.32543
0.118667	-4.01763	12.7889	-1.53514
0.119333	-2.98466	10.4649	-1.22233
0.12	-4.66792	10.7071	-0.72855
0.120667	-3.64695	7.17901	-0.39084
0.121333	-1.52816	6.96821	-0.87131
0.122	-1.28077	5.28416	-0.53736
0.122667	0.616321	3.04741	-0.97124
0.123333	-0.09937	1.75707	-0.91835
0.124	-0.38804	4.14238	-0.54852
0.124667	-1.26191	2.57457	0.232606
0.125333	-0.48353	11.271	0.408019
0.126	-1.21098	20.7685	0.166001
0.126667	1.65665	12.8528	0.371689
0.127333	-0.05377	9.88916	0.485236
0.128	-0.04477	4.92557	0.857985
0.128667	0.403326	-1.75393	0.91979
0.129333	0.234367	-0.28366	0.846101
0.13	-0.42164	-2.2347	1.17807
0.130667	0.823175	-1.32394	1.63939
0.131333	0.642095	-2.72536	2.07913
0.132	1.6422	0.542721	1.9619
0.132667	-0.17938	4.23325	1.38935
0.133333	0.135893	-0.05508	1.32351
0.134	-0.09637	0.977613	1.20698
0.134667	0.489137	-0.86716	1.56683
0.135333	0.008806	0.549385	1.49613
0.136	-1.74026	0.796801	1.00889
0.136667	-4.04684	4.56881	0.680546
0.137333	-2.264	-1.38974	0.714763
0.138	0.679932	1.21939	0.966895
0.138667	-0.45579	3.89212	0.191096
0.139333	3.35718	6.49713	0.188811
0.14	1.23344	7.53967	-0.33687
0.140667	1.39785	4.69562	-0.13106
0.141333	1.52138	3.38818	-0.05048
0.142	1.59231	6.29933	-0.07971
0.142667	1.24296	3.85289	0.301403
0.143333	0.034027	6.64053	0.324861
0.144	0.725532	3.97308	0.686305
0.144667	-1.86372	4.8989	0.793664
0.145333	-3.7112	1.85227	0.944756
0.146	-2.29266	2.09506	1.32282
0.146667	-4.01516	-1.75142	1.44383
0.147333	-5.62085	-1.6525	1.66988
0.148	-3.54418	-2.70823	1.18162
0.148667	-5.64425	-1.35774	0.271524
0.149333	-6.82137	-4.29662	0.4787
0.15	-5.7993	-2.26839	0.781523
0.150667	-6.53456	1.58261	0.779689
0.151333	-9.92483	2.07695	0.750477
0.152	-6.91781	3.41025	1.36291
0.152667	-6.97786	1.70059	1.15396
0.153333	-5.50823	0.676954	1.04851
0.154	-6.98549	-1.21387	0.766325
0.154667	-4.30956	-0.16762	0.735168
0.155333	-6.29923	-4.88118	0.800422
0.156	-7.19695	-1.16765	2.02095
0.156667	-6.72703	0.049267	2.47691
0.157333	-9.19357	1.36117	2.29796
0.158	-7.88924	5.84508	1.31836
0.158667	-7.62562	9.3805	0.970264
0.159333	-10.6169	7.90629	1.11226
0.16	-11.7387	7.70661	0.59603
0.160667	-11.5904	10.7483	0.046903
0.161333	-12.0652	6.2835	-0.49328
0.162	-11.2482	9.8964	-1.22692
0.162667	-9.02276	15.0936	-1.35011
0.163333	-4.9155	12.3534	-1.55726
0.164	-4.89125	7.88726	-1.49225
0.164667	-5.01846	6.51483	-1.43945
0.165333	-3.53348	1.8183	-1.18718
0.166	-1.60068	-0.06742	-1.68466
0.166667	-2.13033	-2.78391	-1.02093
0.167333	-3.38124	-3.47821	-1.213
0.168	-5.41556	-2.83567	-0.67199
0.168667	-3.18739	-4.83197	-0.8747
0.169333	-4.1288	-5.80304	-0.59635
0.17	-3.57877	-5.70948	-0.71687
0.170667	-3.79191	-1.19633	-1.30064
0.171333	-4.333	-3.40041	-1.60624
0.172	-3.70986	-3.6271	-1.63002
0.172667	-3.70473	-4.79327	-1.72707
0.173333	-5.91288	-3.77125	-1.73689
0.174	-5.14531	-1.42928	-1.68424
0.174667	-3.67925	2.56839	-2.05077
0.175333	-1.80298	1.78253	-2.55872
0.176	-0.13223	2.94235	-2.53206
0.176667	0.052946	0.517623	-2.16261
0.177333	1.59139	-1.03578	-1.66585
0.178	0.759885	-1.31973	-1.35534
0.178667	3.38528	-0.61551	-1.2007
0.179333	4.29556	0.518251	-0.93684
0.18	4.76058	-0.62854	-1.33258
0.180667	7.97008	2.24096	-0.96138
0.181333	8.1449	1.67974	-0.54869
0.182	8.71519	2.73338	-0.48413
0.182667	10.9886	1.52365	-0.69684
0.183333	10.8663	0.654966	-1.25228
0.184	12.4938	0.499501	-1.25826
0.184667	13.8871	-1.19454	-0.47761
0.185333	15.023	0.934372	-0.62704
0.186	14.3293	-0.78346	-0.64521
0.186667	14.1897	-2.70055	-0.99402
0.187333	15.378	-1.47342	-0.924
0.188	17.4243	-0.12503	-0.98372
0.188667	18.1016	-1.82807	-0.58017
0.189333	19.0917	-0.93038	-0.91726
0.19	19.122	-0.14598	-1.19766
0.190667	20.2625	-0.02747	-1.51648
0.191333	24.6934	-1.52131	-1.55917
0.192	26.5511	0.1429	-1.50328
0.192667	28.3026	-2.37642	-2.02269
0.193333	33.1416	-0.81418	-2.19424
0.194	37.0356	-4.97707	-2.22858
0.194667	37.8836	-3.32284	-2.39761
0.195333	38.1822	-1.13789	-2.10293
0.196	35.4234	-1.63744	-2.23744
0.196667	32.9864	-3.49538	-2.43564
0.197333	32.9598	-1.77008	-2.13672
0.198	38.6034	-2.95354	-1.54362
0.198667	38.0219	-4.46873	-1.29343
0.199333	36.1341	-6.56475	-1.31393
0.2	30.2048	-4.0187	-1.36229
0.200667	30.3295	-3.68769	-1.4436
0.201333	30.4585	-0.37161	-1.25914
0.202	29.222	-2.48523	-1.38129
0.202667	29.9587	-4.15711	-1.15646
0.203333	32.4709	-3.57313	-0.72394
0.204	35.6805	3.63378	-0.34076
0.204667	33.1466	18.7121	0.001736
0.205333	30.6214	19.3412	0.294357
0.206	26.619	12.0456	0.42652
0.206667	25.2027	3.52724	-0.15759
0.207333	22.6829	-2.04501	0.023262
0.208	21.8615	-3.91328	-0.58779
0.208667	21.041	0.996082	-1.05151
0.209333	18.654	9.20191	-1.00907
0.21	15.2064	8.16877	-1.44767
0.210667	14.2042	2.53876	-1.44783
0.211333	7.47063	-0.22333	-1.68796
0.212	8.64297	-2.06459	-1.51025
0.212667	6.67404	-5.30507	-1.81446
0.213333	5.14952	-2.98233	-1.97158
0.214	3.88301	10.164	-2.12814
0.214667	3.12471	6.55031	-1.84662
0.215333	2.52674	2.49421	-1.53792
0.216	0.698547	-0.96919	-1.7187
0.216667	-0.14218	-1.84807	-1.93482
0.217333	3.54149	0.567417	-1.98487
0.218	3.60494	-3.32685	-2.04807
0.218667	2.58932	-1.04694	-2.21954
0.219333	3.9789	-5.15642	-2.71113
0.22	2.47532	-4.33942	-2.6401
0.220667	2.96857	-2.83316	-3.22465
0.221333	3.57739	0.098819	-3.08698
0.222	1.73974	1.26967	-3.08745
0.222667	1.79941	0.384612	-3.2398
0.223333	2.86736	-0.14542	-3.05547
0.224	1.98873	-0.46994	-2.18497
0.224667	2.18241	0.57358	-2.09476
0.225333	1.12578	0.291586	-1.91761
0.226	0.323599	-1.38543	-1.73863
0.226667	-1.22074	-2.53395	-1.48941
0.227333	-0.04875	-3.57865	-1.23098
0.228	-1.04644	-1.05118	-0.66777
0.228667	0.924011	-2.61899	-0.62939
0.229333	3.3673	-3.63517	-0.58823
0.23	2.77099	-3.77068	0.023412
0.230667	2.95244	-2.31145	-0.54793
0.231333	3.45973	0.682613	-0.72017
0.232	0.446925	-0.94651	-0.83511
0.232667	-1.06934	4.10716	-0.68744
0.233333	-1.21354	1.69923	-0.41435
0.234	-1.67232	1.43144	-0.11913
0.234667	0.285717	2.48188	-0.00981
0.235333	0.287208	2.49675	-0.03663
0.236	0.618059	-0.91161	0.597985
0.236667	0.551302	-3.20577	1.1671
0.237333	1.76343	-1.33573	0.870761
0.238	0.730246	-4.09318	0.193358
0.238667	1.80703	-2.55798	0.099861
0.239333	1.11482	2.52261	0.482799
0.24	1.51387	6.73352	1.42915
0.240667	0.608751	5.64278	2.09491
0.241333	1.72293	3.67304	1.67084
0.242	-0.04139	2.00518	2.31822
0.242667	1.94266	-0.92886	2.16191
0.243333	0.392408	-1.38764	2.18945
0.244	2.26478	-2.44753	1.48178
0.244667	2.02768	-0.96122	1.75532
0.245333	1.45126	0.358843	1.41595
0.246	-1.08378	0.329604	1.31538
0.246667	-1.46355	2.68782	1.5617
0.247333	-1.0558	2.72696	1.24176
0.248	-0.13195	1.15599	1.43807
0.248667	1.60342	1.41536	1.69849
0.249333	1.44114	5.06419	1.51312
0.25	1.70171	8.54403	0.665884
0.250667	1.09361	4.7667	0.931141
0.251333	2.52132	-0.64004	0.059342
0.252	2.06391	-0.93604	0.069162
0.252667	1.43892	-2.92955	0.493659
0.253333	2.36701	-1.84398	0.320491
0.254	0.810656	-3.25258	0.301167
0.254667	0.898596	-3.5292	0.167198
0.255333	0.646288	-2.05772	0.56656
0.256	0.483231	0.026023	0.385261
0.256667	2.33577	-1.82288	0.096748
0.257333	0.066198	-1.86459	-0.4767
0.258	-0.20961	-0.03707	-1.30624
0.258667	-0.55998	-0.05868	-1.26182
0.259333	2.15051	-0.01795	-1.78964
0.26	2.80566	-5.73796	-1.98277
0.260667	1.82458	-5.79165	-2.30322
0.261333	1.83232	-3.91488	-2.12588
0.262	2.25757	-4.7239	-2.62397
0.262667	0.840626	-3.93877	-2.28478
0.263333	1.2529	1.92235	-2.5556
0.264	0.266535	8.9285	-1.97587
0.264667	-1.59066	6.10387	-1.90859
0.265333	1.08918	2.64244	-1.75601
0.266	0.16641	-2.97861	-1.81024
0.266667	0.397829	-1.68635	-1.97181
0.267333	0.929477	-2.38533	-1.80148
0.268	0.237749	4.05021	-1.6945
0.268667	-0.03067	2.85454	-1.93255
0.269333	-0.70198	5.20238	-1.9008
0.27	-0.12756	4.28435	-1.9282
0.270667	0.451695	6.56091	-1.5019
0.271333	-0.5404	4.74803	-1.68663
0.272	0.098573	2.64924	-1.68239
0.272667	-1.11746	2.15917	-1.87427
0.273333	-0.93336	3.21402	-1.95083
0.274	-3.08539	-0.8711	-2.07778
0.274667	0.215206	-2.154	-2.11303
0.275333	-1.80418	-2.55038	-2.39691
0.276	-2.74383	-1.45032	-2.33111
0.276667	-3.09498	-4.10557	-1.72362
0.277333	-2.5148	-4.76893	-1.44851
0.278	-1.5742	-7.07556	-1.58846
0.278667	-0.03295	-8.80341	-1.89348
0.279333	1.96548	-6.21641	-2.05539
0.28	1.21712	-6.57643	-1.82087
0.280667	0.690529	-3.22933	-2.10044
0.281333	-0.17071	-2.6642	-1.61184
0.282	0.4637	1.67925	-0.54095
0.282667	-1.80758	9.40874	0.068365
0.283333	-3.44327	5.74209	0.286311
0.284	-0.38945	6.41871	-0.42397
0.284667	-2.4139	14.9767	-0.01951
0.285333	-3.75611	18.9994	0.326417
0.286	-3.59876	13.3786	1.48316
0.286667	-1.3273	5.0217	1.33173
0.287333	-1.07894	0.798926	1.22881
0.288	-3.55986	-4.4302	0.723635
0.288667	-2.42486	-1.78591	0.968576
0.289333	0.112007	-5.01295	1.06423
0.29	1.42942	-3.9067	-0.16056
0.290667	5.18256	-5.84959	-0.35704
0.291333	7.0011	-4.52118	-0.87466
0.292	4.40053	-5.92373	-1.19812
0.292667	3.36417	-4.64586	-1.41549
0.293333	-0.83291	-5.5667	-1.2487
0.294	-0.09612	-5.97148	-1.21998
0.294667	-1.03683	-2.07355	-1.15859
0.295333	-3.06983	-2.66407	-1.22094
0.296	-2.44742	-0.79909	-1.24046
0.296667	-3.58952	-3.25036	-1.41833
0.297333	-3.32294	-3.04445	-1.04511
0.298	-3.67501	-2.52787	-1.39998
0.298667	-3.40284	1.53288	-1.44482
0.299333	-2.63859	2.92546	-1.80362
0.3	-1.05622	1.70562	-1.87217
0.300667	-0.73122	-0.83009	-1.82722
0.301333	2.02338	-1.80435	-1.581
0.302	2.22009	-0.16473	-0.80947
0.302667	4.4398	2.16797	-0.42507
0.303333	3.60482	-2.22053	-0.69277
0.304	4.0897	-2.71257	-0.61296
0.304667	1.94651	-5.96927	-0.69009
0.305333	3.32091	-4.36197	-0.91244
0.306	0.904263	-3.59726	-0.7951
0.306667	1.31543	-2.38442	-1.19866
0.307333	1.80673	-2.01766	-0.88251
0.308	1.84087	-3.82026	-1.37525
0.308667	0.467936	-4.10355	-1.68868
0.309333	0.009108	-4.77989	-1.83532
0.31	0.533024	-2.95296	-1.26376
0.310667	1.50727	-4.13768	-1.30884
0.311333	3.02887	-3.30242	-1.58427
0.312	3.53367	-1.77091	-1.26319
0.312667	4.60579	-2.34609	-0.77102
0.313333	4.47328	-2.74289	-1.47325
0.314	4.11121	-4.75558	-1.56072
0.314667	6.55111	-3.50344	-1.65867
0.315333	7.96084	-4.37199	-1.80536
0.316	7.47933	-5.88277	-2.349
0.316667	11.5349	-7.27716	-2.11559
0.317333	14.3829	-7.64602	-1.68038
0.318	12.5683	-1.28202	-1.90273
0.318667	11.6347	1.63666	-1.73955
0.319333	13.8122	-2.41032	-1.84425
0.32	11.6561	-3.74602	-1.2079
0.320667	8.69971	-4.87519	-1.20266
0.321333	6.26043	-1.77634	-1.22984
0.322	6.09592	-3.99777	-1.46848
0.322667	7.52761	-1.16178	-0.89943
0.323333	8.67415	-1.92778	-0.85414
0.324	6.8627	-1.40721	-1.15991
0.324667	7.515	-1.53264	-1.44264
0.325333	7.49107	-3.1105	-1.11909
0.326	4.32603	-6.73916	-1.3534
0.326667	5.56366	-7.96287	-1.33663
0.327333	2.99181	-7.08344	-1.37316
0.328	1.71056	-5.77754	-1.27639
0.328667	3.44221	-5.81927	-0.49607
0.329333	1.67028	-6.15636	-0.0411
0.33	1.41275	-8.78161	1.11891
0.330667	2.91271	-8.45601	2.27067
0.331333	0.869075	-7.85347	2.52484
0.332	1.92874	-5.11935	1.88509
0.332667	0.633729	-3.58226	1.89057
0.333333	2.66555	-3.81352	1.84979
0.334	2.37454	-7.316	1.67328
0.334667	0.775146	-7.4228	1.34934
0.335333	-0.46067	-7.48869	1.23237
0.336	0.811998	-4.36105	1.09276
0.336667	-0.17102	-2.09254	-0.01889
0.337333	-0.56343	0.623333	1.2826
0.338	0.393486	2.52755	2.55207
0.338667	-0.5943	1.62655	3.41786
0.339333	-2.44148	0.43245	4.06997
0.34	-1.78721	-2.80094	4.35138
0.340667	-2.0054	-2.02222	4.1858
0.341333	-0.4744	-1.73677	4.10958
0.342	-1.9548	-4.47335	3.28909
0.342667	-0.75101	-5.31427	3.12593
0.343333	-0.38084	-4.23933	3.1813
0.344	-2.79035	-5.05655	2.87241
0.344667	-3.14957	-4.64962	2.36428
0.345333	-3.52932	-6.21753	1.327
0.346	-1.98089	-4.40902	1.59854
0.346667	-2.72543	-1.6633	1.44635
0.347333	-2.45808	3.71863	1.43358
0.348	-3.62534	5.70434	1.1363
0.348667	-1.75472	5.02399	1.32145
0.349333	-4.49633	1.21757	1.13341
0.35	-2.5678	5.086	1.41307
0.350667	-2.10907	0.421769	0.907531
0.351333	-2.86981	-2.12194	0.450146
0.352	-3.66686	5.86237	-0.26191
0.352667	-2.70047	10.7012	-0.77703
0.353333	-4.34714	8.84465	-0.7804
0.354	-3.20988	4.82656	-1.05594
0.354667	-3.23229	3.88793	-1.00244
0.355333	-3.64294	4.28268	-0.77764
0.356	-3.01819	0.114596	-1.00085
0.356667	-4.24427	0.302029	-1.20321
0.357333	-4.18053	-0.25486	-1.4561
0.358	-4.67277	-2.47669	-1.26314
0.358667	-4.16085	-1.83716	-1.26923
0.359333	-5.62592	-3.87033	-1.26546
0.36	-3.39239	-1.51678	-1.03732
0.360667	-4.56394	3.58393	-1.06595
0.361333	-4.8375	0.297811	-0.71004
0.362	-5.63823	-2.28174	-1.0554
0.362667	-6.31973	-3.40114	-1.51092
0.363333	-4.86936	-3.14449	-1.79576
0.364	-3.76571	-2.90149	-1.64099
0.364667	-3.19416	-3.10871	-2.14438
0.365333	-3.65166	-5.2732	-1.63535
0.366	-3.6752	-7.13156	-2.07098
0.366667	-3.93133	-6.42419	-1.63709
0.367333	-3.64057	-6.3502	-1.19439
0.368	-4.17234	-2.24014	-0.65928
0.368667	-2.56346	-1.28231	0.201396
0.369333	-3.32608	1.12939	0.537971
0.37	-3.54394	-4.70752	1.12963
0.370667	-4.61878	-2.85085	0.679318
0.371333	-3.44452	-1.62637	0.004748
0.372	-2.68264	-0.76432	0.225248
0.372667	-1.45794	0.59894	-0.10987
0.373333	-2.57071	2.07415	-0.56507
0.374	-2.03576	9.54183	-0.94772
0.374667	-1.73081	7.56842	-0.5129
0.375333	-2.05316	3.5972	-0.24815
0.376	-1.09398	0.540215	-0.12075
0.376667	-1.59943	-0.76224	0.500874
0.377333	-1.53735	2.42556	0.293438
0.378	-1.5489	2.07848	0.480118
0.378667	-2.46921	-1.44452	-0.22547
0.379333	-3.45594	-1.58961	-0.54542
0.38	-2.76485	-2.80907	-0.41498
0.380667	-3.40392	-2.88432	-0.32357
0.381333	-4.82639	-3.52005	-0.02128
0.382	-4.53723	-2.17523	-0.34088
0.382667	-2.11443	-2.29714	-0.3636
0.383333	-0.09855	0.81884	-0.73273
0.384	1.87112	3.47637	-1.00359
0.384667	3.24719	3.08812	-0.89481
0.385333	1.35103	2.41621	-0.6285
0.386	0.424285	1.02096	0.135812
0.386667	-0.00907	2.56105	1.47314
0.387333	-0.93395	2.10556	1.92428
0.388	-1.09161	0.59488	2.36215
0.388667	-1.49281	-2.40168	2.17896
0.389333	-0.29462	-1.8173	1.27768
0.39	0.199903	-5.60297	1.05383
0.390667	-0.24019	-5.02515	0.917639
0.391333	0.314058	-7.00167	0.505929
0.392	0.512401	-3.5753	0.183414
0.392667	-0.20806	-6.33466	0.032085
0.393333	0.244932	-2.00732	0.12503
0.394	-1.86828	-3.34905	-0.25595
0.394667	-2.91162	-2.3106	-0.14367
0.395333	-2.97054	0.145311	-0.55807
0.396	-4.05415	-1.48169	0.062411
0.396667	-0.59965	-2.63602	-0.23766
0.397333	-2.09654	-2.73397	0.511042
0.398	0.527301	-2.63607	1.2089
0.398667	-0.29418	-4.2481	1.84758
0.399333	-1.94075	-2.38572	2.30549
0.4	-2.33825	-1.53699	2.60337
0.400667	-1.00598	0.454358	2.23746
0.401333	-1.50259	3.70588	3.17363
0.402	1.11325	0.083009	3.37043
0.402667	-2.0027	-3.3498	3.82955
0.403333	-0.35492	-5.73681	4.46818
0.404	-3.13009	-6.31306	4.24566
0.404667	-2.47414	-0.4895	3.76893
0.405333	-2.58326	1.8929	4.26666
0.406	-2.85264	4.42837	3.56401
0.406667	-2.16399	0.022291	3.28839
0.407333	-2.87581	-0.26679	2.74856
0.408	-1.73732	-4.31515	3.18104
0.408667	-1.83743	-3.99366	3.38383
0.409333	-2.22016	-0.27632	3.31261
0.41	-0.2185	-1.73941	3.34297
0.410667	-2.14984	2.02445	2.93459
0.411333	-1.26921	0.098705	2.63275
0.412	-1.35167	6.18874	2.50226
0.412667	0.025715	9.86449	2.78091
0.413333	1.701	10.2288	2.30658
0.414	2.44359	7.94856	2.2154
0.414667	5.36613	5.51074	2.2873
0.415333	7.63428	1.40813	2.23803
0.416	8.24317	1.27039	2.19608
0.416667	9.1119	-0.19134	2.47353
0.417333	7.70223	-0.51043	2.76702
0.418	5.30923	-2.51061	3.27938
0.418667	3.8817	-5.31424	3.73719
0.419333	2.48275	-5.39433	3.74664
0.42	2.81915	-4.79274	3.71424
0.420667	0.922321	-7.43919	2.69692
0.421333	2.66188	-6.37124	2.23561
0.422	2.41534	-4.18092	2.02338
0.422667	0.877448	-0.98466	1.25718
0.423333	1.26516	4.24555	0.800774
0.424	1.25321	2.40072	0.982019
0.424667	0.231697	-0.72109	1.08486
0.425333	0.256003	-2.58511	1.30051
0.426	0.87046	-3.66903	1.1075
0.426667	0.055896	-3.14719	0.940709
0.427333	0.058018	-2.28155	0.427444
0.428	-0.11412	-5.01493	0.069856
0.428667	0.35385	-0.36071	0.288388
0.429333	1.16971	0.778778	0.086088
0.43	2.2541	5.05107	-0.18034
0.430667	1.7058	9.01717	0.157315
0.431333	1.36829	5.18642	0.208192
0.432	0.034502	1.19047	0.151427
0.432667	-0.50139	-1.74817	-0.15099
0.433333	1.25195	-4.10072	-0.8379
0.434	3.16251	-7.24786	-1.07316
0.434667	1.34245	-5.65646	-1.77054
0.435333	3.54853	-3.97793	-1.86804
0.436	3.19932	-4.97236	-1.72566
0.436667	2.49891	-3.25491	-1.81804
0.437333	3.97081	-1.30526	-2.17939
0.438	4.81731	-1.50902	-1.54307
0.438667	0.55489	-2.74431	-1.56021
0.439333	2.43362	1.2391	-0.88516
0.44	0.322032	-0.30936	-0.39972
0.440667	-2.17058	0.426508	-0.24411
0.441333	-1.66536	-0.39786	-0.13683
0.442	-4.29123	-2.20459	-0.0603
0.442667	-5.20245	-2.42785	-0.09117
0.443333	-4.08286	-2.80363	-0.45995
0.444	-2.42277	-4.60398	-0.65788
0.444667	-3.97231	-4.71476	-0.53631
0.445333	-5.06065	-3.40552	-0.54509
0.446	-4.36904	-2.86338	-0.26154
0.446667	-2.87279	-1.25099	0.335667
0.447333	0.015883	-3.70381	1.45011
0.448	1.37228	-4.13102	1.96497
0.448667	1.57621	-3.52007	2.80538
0.449333	1.89981	-5.74026	2.79753
0.45	4.31489	-4.57104	2.8972
0.450667	2.12707	-5.66917	3.03268
0.451333	-1.71872	-3.95208	3.01439
0.452	-2.43581	-5.64198	2.48632
0.452667	-7.13854	-5.53362	1.96105
0.453333	-4.90117	-8.61945	1.36773
0.454	-4.43233	-3.96662	0.890589
0.454667	-4.421	-3.04992	0.452711
0.455333	-4.31738	-4.35487	0.135301
0.456	-4.91549	-3.25301	-0.14655
0.456667	-5.08144	-5.63217	0.424131
0.457333	-4.3973	-5.11649	0.489227
0.458	-4.13191	-7.78385	0.525412
0.458667	-2.829	-8.96017	0.096011
0.459333	-1.74252	-3.62751	0.467378
0.46	-1.68039	-3.57574	1.07895
0.460667	-1.34047	-3.5732	1.36936
0.461333	-0.14442	-3.92544	1.27958
0.462	1.63878	-4.88199	1.15743
0.462667	1.91032	-1.66181	0.954776
0.463333	3.06655	-5.26278	0.514596
0.464	1.7909	-4.58515	0.804387
0.464667	3.42493	-4.8105	1.1948
0.465333	2.13143	-5.67708	1.3266
0.466	3.42271	-5.23045	1.77483
0.466667	3.02395	-3.22177	2.34797
0.467333	4.13698	-3.83907	2.68262
0.468	4.27817	-0.87665	3.14253
0.468667	2.56489	0.109205	2.88089
0.469333	-1.87402	1.47901	2.74458
0.47	-2.30882	-1.0497	2.30639
0.470667	-2.31553	-4.37378	1.21691
0.471333	-3.25561	-4.04174	1.47701
0.472	-3.66901	-0.6374	1.02153
0.472667	-3.68087	-4.49047	0.600161
0.473333	-4.34758	-4.0247	0.760247
0.474	-4.93408	-3.53514	1.13425
0.474667	-5.89507	-5.15222	1.51526
0.475333	-7.30696	-8.12071	1.81852
0.476	-7.60452	-6.14463	1.56894
0.476667	-9.7526	-4.88049	1.10953
0.477333	-9.89157	-3.11294	0.647595
0.478	-9.20935	-1.35706	1.11332
0.478667	-8.51191	-3.64148	1.65602
0.479333	-9.16538	-3.53253	2.1095
0.48	-7.027	-1.01191	1.84664
0.480667	-8.97418	-0.04243	0.721674
0.481333	-7.90736	-2.82611	0.271768
0.482	-8.9103	-0.27424	-0.21189
0.482667	-6.10696	1.04846	-0.66523
0.483333	-3.37695	-1.33728	-0.94265
0.484	-2.87462	-2.02245	-0.74487
0.484667	-3.6538	-2.65011	-0.51438
0.485333	-2.68455	-7.57515	-0.84739
0.486	-3.90824	-6.85867	-1.26335
0.486667	-5.25293	-6.1288	-1.62125
0.487333	-6.40219	-4.87707	-1.79721
0.488	-6.77789	-2.48805	-1.95182
0.488667	-8.17082	-2.60319	-1.40187
0.489333	-9.40579	-1.0342	-1.60929
0.49	-9.51434	0.21218	-1.58808
0.490667	-9.67847	0.772537	-2.03235
0.491333	-8.23546	6.23947	-2.26094
0.492	-10.354	6.49867	-1.74391
0.492667	-9.41639	4.41162	-1.03563
0.493333	-9.7135	14.1559	0.6152
0.494	-9.83921	22.7245	1.65913
0.494667	-10.4728	20.334	1.79544
0.495333	-9.81124	15.0457	1.32858
0.496	-8.48703	12.6067	1.21433
0.496667	-7.81826	6.29371	0.956378
0.497333	-6.66723	3.38244	0.700093
0.498	-4.66554	-0.40778	0.449678
0.498667	-5.9981	-3.9156	0.57474
0.499333	-3.90689	-5.83195	0.987146
0.5	-2.59893	-4.86301	1.22021
0.500667	0.242453	-2.78641	1.55806
0.501333	1.87536	0.232171	0.769256
0.502	2.10949	2.65945	-0.1098
0.502667	2.14907	5.37515	-0.64505
0.503333	-0.10595	3.73086	-0.83793
0.504	-1.53693	3.52698	-0.86547
0.504667	-2.30093	1.39607	-0.85937
0.505333	-2.15554	-1.98064	-1.39677
0.506	-1.55073	1.4102	-0.83567
0.506667	-1.26215	-0.31954	-1.13475
0.507333	-3.64428	2.50552	-1.43601
0.508	-4.42058	3.65629	-1.31977
0.508667	-3.7206	3.89338	-1.0623
0.509333	-2.0532	6.12086	-0.86199
0.51	-3.77671	3.13301	-0.4751
0.510667	-2.61317	1.32134	-0.50309
0.511333	-4.74644	0.613395	-0.23592
0.512	-4.48029	-1.76954	0.514741
0.512667	-3.496	-3.40341	0.480379
0.513333	-4.31835	2.96405	0.555163
0.514	-4.7884	-0.72882	1.13077
0.514667	-4.91717	0.893911	1.75045
0.515333	-4.58619	7.82941	2.5928
0.516	-0.6011	12.082	2.41
0.516667	1.35669	6.02333	2.82493
0.517333	4.64266	3.7986	2.36229
0.518	7.69172	1.83055	1.82622
0.518667	9.03562	2.42096	1.4965
0.519333	9.00307	-1.40014	1.2707
0.52	8.82333	-1.14994	0.601545
0.520667	7.83554	-1.59329	-0.04191
0.521333	3.44469	0.36216	-0.11386
0.522	0.379335	-1.13445	-0.04604
0.522667	-2.35805	2.322	-0.03927
0.523333	-2.78898	10.4488	0.243432
0.524	-5.44542	5.75981	-0.40346
0.524667	-8.60153	2.40023	-0.17319
0.525333	-9.91124	-3.27179	-0.39943
0.526	-10.211	-3.03858	-0.58118
0.526667	-9.27423	-4.48763	-0.42013
0.527333	-6.7772	-0.22874	-0.63592
0.528	-6.89552	-3.17224	-0.38296
0.528667	-8.02173	-1.32925	-0.63527
0.529333	-8.26694	3.6177	-0.34555
0.53	-7.04932	2.61059	-0.74749
0.530667	-3.20185	3.90466	-0.59581
0.531333	-2.45197	5.53939	-0.54888
0.532	-3.61615	6.86915	-0.63991
0.532667	-5.40615	2.13178	-0.36466
0.533333	-3.50111	-2.34824	-0.37073
0.534	-2.13476	-1.34222	-0.35432
0.534667	-1.39669	-1.82495	-0.53424
0.535333	-0.99033	-2.51339	-0.38698
0.536	-1.51498	-4.64187	0.006284
0.536667	-2.15877	-4.62665	-0.1025
0.537333	-2.49665	-4.0997	-0.14405
0.538	-4.04394	-3.13588	-0.22095
0.538667	-4.85659	-1.74572	0.033316
0.539333	-5.82949	2.15107	0.159758
0.54	-5.85921	0.931084	1.17357
0.540667	-5.62736	2.65292	2.49359
0.541333	-7.28417	1.29924	3.3334
0.542	-8.45413	-2.25606	3.31396
0.542667	-7.33339	-0.39699	2.8047
0.543333	-7.38936	-2.79348	2.33758
0.544	-6.20405	-1.96879	2.32419
0.544667	-6.13334	-0.12877	2.18789
0.545333	-5.79764	1.24063	1.657
0.546	-4.95748	-0.85934	1.17002
0.546667	-3.07944	-0.77347	1.19102
0.547333	-2.11208	-2.65824	1.59734
0.548	-0.69519	1.40778	1.87616
0.548667	-0.79934	1.34731	1.97473
0.549333	-0.84	-0.34122	1.43197
0.55	-1.34142	2.70816	1.33501
0.550667	-2.09407	-0.18347	1.1203
0.551333	-1.04227	1.29673	0.725461
0.552	-1.48063	-1.87818	0.417432
0.552667	0.667065	-2.50186	0.645198
0.553333	1.34904	-1.66573	0.496142
0.554	1.99818	-4.62621	0.063418
0.554667	-0.13812	0.331838	0.017014
0.555333	-0.63237	-0.288	-0.46879
0.556	-0.37815	-4.21014	-0.80302
0.556667	-1.5576	-2.14599	-0.89792
0.557333	-3.24965	0.206915	-0.95486
0.558	-5.68648	4.30723	-1.10017
0.558667	-7.4383	8.66485	-1.42948
0.559333	-8.4562	8.16451	-1.33891
0.56	-8.71457	-2.23846	-1.1814
0.560667	-6.10725	-4.57768	-1.13193
0.561333	-7.48772	-0.49434	-1.18357
0.562	-6.48071	-0.39994	-1.07249
0.562667	-8.55731	-2.06363	-1.17185
0.563333	-7.97362	-1.60396	-1.19044
0.564	-6.41804	4.19441	-1.17174
0.564667	-7.92516	3.66912	-1.01838
0.565333	-7.62567	-1.91184	-1.17173
0.566	-10.5392	-0.43823	-0.67211
0.566667	-9.7002	-2.3881	-0.86306
0.567333	-9.57278	-2.53556	-0.43353
0.568	-11.1712	-4.7365	-0.76575
0.568667	-12.2991	-5.92892	-0.47452
0.569333	-12.1033	-3.27364	-0.84637
0.57	-12.2375	-1.61318	-0.93157
0.570667	-10.7973	3.25094	-1.53797
0.571333	-10.7308	-2.38283	-1.62946
0.572	-12.3409	3.22973	-1.32386
0.572667	-12.9255	-0.35004	-1.79481
0.573333	-13.0825	-0.40965	-1.26989
0.574	-11.7555	-0.87971	-0.85345
0.574667	-11.5303	-3.80844	-0.30247
0.575333	-13.7587	-0.25618	0.007793
0.576	-12.5638	1.65434	0.22124
0.576667	-14.5668	-4.65019	0.892449
0.577333	-13.6942	-3.49046	0.626628
0.578	-14.4675	-3.88816	0.310668
0.578667	-14.8522	-3.92872	0.278288
0.579333	-15.2719	-2.61828	-0.27395
0.58	-15.0001	-4.91338	0.02284
0.580667	-15.8571	-1.72663	0.138064
0.581333	-14.6495	-2.73748	0.004318
0.582	-16.6115	-4.62511	0.230789
0.582667	-17.7468	-4.44066	-0.00234
0.583333	-15.3698	-5.58867	-0.1049
0.584	-15.1054	-4.35893	0.357407
0.584667	-12.506	-2.04	-0.13337
0.585333	-11.6685	-3.94908	-0.34682
0.586	-10.1483	-7.84931	-0.19659
0.586667	-9.42309	-4.09444	-0.3905
0.587333	-6.40116	-5.37097	-0.91508
0.588	-4.83595	-4.59964	-0.72426
0.588667	-3.36475	-3.20111	-1.16073
0.589333	-1.37754	-2.73126	-1.67571
0.59	2.42738	-3.85432	-1.29814
0.590667	2.31157	-4.23814	-1.45908
0.591333	3.68087	-2.27868	-1.56629
0.592	3.23263	-0.97622	-1.30666
0.592667	3.87604	-4.07232	-1.37859
0.593333	1.34905	-5.59142	-1.33064
0.594	0.289051	-4.59968	-1.33989
0.594667	0.219479	-5.42343	-1.78723
0.595333	0.882918	-6.41741	-1.67612
0.596	1.70931	-7.8098	-2.09573
0.596667	3.2012	-6.68805	-1.90399
0.597333	4.36764	-6.83762	-1.68599
0.598	7.76088	-4.40654	-1.70431
0.598667	7.40242	-3.38605	-2.05988
0.599333	8.90621	-0.15985	-1.46532
0.6	9.17427	-5.03215	-1.9228
0.600667	10.1442	-4.78188	-1.3043
0.601333	10.2133	-4.28345	-1.50552
0.602	9.57126	-4.15631	-1.29691
0.602667	9.63421	-6.26227	-1.39223
0.603333	7.0077	-4.71956	-1.16402
0.604	8.55559	-5.18788	-1.6812
0.604667	7.45983	-5.77244	-1.38642
0.605333	9.22867	-3.79936	-1.05111
0.606	11.0557	-4.08398	-0.42449
0.606667	10.9817	-5.78665	-0.11583
0.607333	7.65984	-3.70254	0.361398
0.608	6.97887	-4.88767	1.3278
0.608667	4.62468	-4.0976	1.56161
0.609333	1.41841	-5.26117	1.45061
0.61	0.987489	-3.27488	1.11837
0.610667	-0.59888	-4.73299	0.688075
0.611333	-0.63733	-5.43414	-0.12209
0.612	-2.79827	-4.73304	-0.69936
0.612667	-1.51348	-4.49328	-1.29809
0.613333	-1.27507	-4.23268	-1.58465
0.614	-4.1331	-4.87169	-1.59663
0.614667	-3.92755	-4.15963	-1.18624
0.615333	-3.68647	-3.92678	-1.52627
0.616	-3.40878	-3.97292	-1.44779
0.616667	-3.40214	-4.1578	-1.56025
0.617333	-5.46351	-2.15157	-1.4431
0.618	-4.78974	-2.93743	-1.1615
0.618667	-5.53683	-4.80583	-1.17148
0.619333	-6.38782	-6.39582	-0.86475
0.62	-5.30653	-5.88804	-0.68017
0.620667	-5.96823	-6.00283	-0.55548
0.621333	-6.79056	-4.93923	-0.62455
0.622	-7.78427	-6.07678	-0.33174
0.622667	-9.05498	-2.33539	-0.35161
0.623333	-8.54498	-1.85935	-0.89848
0.624	-10.0805	-0.79434	-0.78137
0.624667	-9.52751	-2.88211	-0.91837
0.625333	-9.19108	0.646401	-0.94464
0.626	-10.6004	3.19978	-0.70608
0.626667	-8.82932	9.05645	-0.68726
0.627333	-9.84886	6.4199	-0.80949
0.628	-9.10243	4.71039	-0.92272
0.628667	-10.4376	1.13655	-1.11672
0.629333	-10.3588	2.05427	-1.046
0.63	-10.7244	0.944377	-1.11983
0.630667	-11.8679	6.06592	-0.48275
0.631333	-11.9057	3.64758	-0.21825
0.632	-12.2208	0.211106	-0.7914
0.632667	-13.1325	2.54928	-0.99863
0.633333	-10.9737	1.49497	-1.04894
0.634	-11.279	0.794934	-1.47262
0.634667	-11.3856	-1.53387	-1.41493
0.635333	-11.9292	-3.21028	-1.67604
0.636	-11.0419	-3.09363	-1.94139
0.636667	-12.4405	0.205541	-2.14088
0.637333	-12.4065	-0.03284	-1.83122
0.638	-11.2161	1.01181	-2.12477
0.638667	-8.26004	1.4192	-2.26368
0.639333	-6.97938	0.256309	-2.49374
0.64	-6.00353	-1.522	-1.89927
0.640667	-3.83011	1.16123	-2.17481
0.641333	-3.27675	0.53339	-2.21241
0.642	-0.22303	1.57261	-2.47332
0.642667	1.39068	-1.85475	-2.22152
0.643333	1.41829	-0.91877	-1.82473
0.644	1.49553	-1.87269	-1.72606
0.644667	2.15725	1.50622	-1.53155
0.645333	1.89317	-0.04523	-1.29175
0.646	2.0715	-4.19985	-1.30099
0.646667	1.6716	-2.4238	-0.99293
0.647333	1.0861	-2.3807	-1.03969
0.648	0.407023	0.824357	-0.57292
0.648667	-1.02777	0.120824	-1.52941
0.649333	1.59672	6.99298	-1.36516
0.65	1.52174	11.3218	-1.39921
0.650667	5.11065	9.41621	-1.71097
0.651333	6.64056	10.0949	-2.15215
0.652	8.40011	7.67825	-2.07659
0.652667	9.85244	6.25052	-2.47359
0.653333	7.41724	1.84042	-2.6683
0.654	6.94175	0.339006	-2.9316
0.654667	6.27827	-4.9364	-2.62463
0.655333	6.88654	-2.19799	-2.82945
0.656	6.65205	-3.29808	-2.48369
0.656667	4.10481	2.49462	-2.19905
0.657333	3.005	4.25291	-2.02617
0.658	2.15257	6.04772	-1.90398
0.658667	3.20672	5.22682	-1.49028
0.659333	0.903633	3.91751	-1.18451
0.66	3.42437	-0.85754	-1.3093
0.660667	3.53588	-2.21247	-1.567
0.661333	2.05562	-1.34221	-1.76217
0.662	2.02299	-5.56261	-1.84781
0.662667	1.38204	-1.51936	-1.34031
0.663333	0.966701	0.104612	-1.13012
0.664	0.962434	0.449166	-0.58853
0.664667	-0.29746	0.25045	-0.62034
0.665333	-0.74461	-2.20687	-0.21769
0.666	1.74911	-2.69647	-0.52471
0.666667	1.11274	-4.55354	-0.1064
0.667333	0.747665	-4.92018	-0.12579
0.668	0.433049	-7.04087	-0.34515
0.668667	-0.26921	-6.63054	-0.62095
0.669333	0.750971	-4.55131	-0.43319
0.67	2.50431	-4.00235	0.997408
0.670667	3.24789	-4.67583	1.16685
0.671333	5.36698	-6.70377	1.63123
0.672	5.23385	-7.40048	2.10032
0.672667	8.41273	-5.69254	2.60451
0.673333	6.41241	-4.12738	2.81354
0.674	7.67627	-5.45877	3.09417
0.674667	6.91536	-4.92538	2.61174
0.675333	6.48265	-5.1645	2.50211
0.676	5.20637	-3.47367	2.15349
0.676667	4.45934	-1.45514	2.28675
0.677333	1.29922	-2.62207	2.80461
0.678	1.03282	0.896385	2.23956
0.678667	1.3514	-0.93801	2.46223
0.679333	0.094596	-1.97602	1.93191
0.68	2.21481	-4.86893	1.30626
0.680667	0.097215	-4.97299	0.639434
0.681333	0.080588	-2.95727	0.339294
0.682	0.442776	-2.79051	0.738188
0.682667	-0.41383	-1.06957	0.66709
0.683333	-0.15401	-1.0702	1.11115
0.684	-0.52815	0.096388	1.26318
0.684667	-2.10378	-2.24655	0.854083
0.685333	-0.21737	-3.88251	1.41238
0.686	-1.48115	-3.39042	0.790511
0.686667	-0.70156	0.480692	0.530778
0.687333	-2.24602	-1.49997	-0.30717
0.688	-3.62966	2.54499	0.011534
0.688667	-6.15993	2.8375	0.328038
0.689333	-5.08159	-0.42622	0.78615
0.69	-3.73727	-2.90269	0.841638
0.690667	0.631453	-5.22407	1.26683
0.691333	1.28335	-2.605	1.5129
0.692	1.63345	-4.32392	1.68782
0.692667	2.06429	-5.15871	0.984807
0.693333	0.583884	-5.81469	0.72847
0.694	0.009526	-4.04706	0.019668
0.694667	-0.00979	-1.44727	-0.90841
0.695333	-1.30614	3.51107	-1.05232
0.696	-0.83169	5.89635	-1.43466
0.696667	-0.95656	-1.19326	-1.24864
0.697333	-2.43927	-2.31227	-1.14449
0.698	-0.46143	2.31576	-0.85889
0.698667	-1.28032	2.84806	-1.20342
0.699333	-0.5516	-0.80573	-1.30778
0.7	-1.56958	-0.83284	-0.70839
0.700667	-0.70127	-4.02167	-0.70666
0.701333	-2.4154	-3.07948	-0.78227
0.702	-1.79878	-1.93327	-0.37053
0.702667	-2.16815	-1.25504	0.151988
0.703333	-2.99029	0.959717	0.737719
0.704	-3.66737	1.87258	0.937797
0.704667	-5.38659	-0.57696	0.380995
0.705333	-6.54685	0.181547	-0.11156
0.706	-6.50165	2.96874	-0.42328
0.706667	-6.66953	2.18873	-0.64753
0.707333	-7.00196	3.06884	-0.9818
0.708	-7.46437	-1.192	-1.37766
0.708667	-6.53656	-2.25074	-1.07105
0.709333	-7.60638	-1.64984	-0.5299
0.71	-7.23966	1.5769	0.784309
0.710667	-7.24539	1.72598	1.34383
0.711333	-7.47887	3.68759	1.73245
0.712	-7.7009	1.33084	1.91209
0.712667	-8.2083	4.57808	1.53807
0.713333	-5.87625	4.06091	1.16454
0.714	-2.80369	6.65443	0.839748
0.714667	-0.96088	1.88221	0.695067
0.715333	0.122907	3.71582	0.629046
0.716	2.08558	20.5588	0.194972
0.716667	5.22861	37.6638	0.600066
0.717333	9.96646	39.5249	-0.39691
0.718	11.7983	33.6694	-0.83922
0.718667	12.647	31.8088	-1.18474
0.719333	13.1654	23.8093	-1.10374
0.72	15.2112	17.2945	-1.05004
0.720667	14.7694	17.0268	-1.55516
0.721333	13.5921	13.0594	-1.43591
0.722	10.8879	6.65258	-1.42668
0.722667	8.10137	7.10293	-1.27596
0.723333	6.85979	6.28524	-1.0904
0.724	5.62238	6.21784	-0.76589
0.724667	4.74765	3.71214	-0.9716
0.725333	3.23075	2.10515	-1.05025
0.726	3.19335	6.88044	-0.5909
0.726667	2.97779	7.6737	-0.49739
0.727333	0.547441	4.57998	-0.53437
0.728	0.277391	6.13969	-0.15102
0.728667	0.386967	8.51257	0.235401
0.729333	-1.39834	9.15532	0.247104
0.73	1.03912	4.45295	-0.30641
0.730667	-0.23766	4.42323	-0.75345
0.731333	0.567217	1.31051	-0.4881
0.732	-0.15038	1.63902	-0.75949
0.732667	0.785874	-0.56261	-0.34745
0.733333	1.73453	1.2286	-0.65325
0.734	2.96697	-0.9996	-0.75741
0.734667	3.06499	-1.38562	-0.97023
0.735333	3.20649	-0.88321	0.013579
0.736	0.869735	-2.311	-0.48875
0.736667	0.710673	-1.59137	-0.28902
0.737333	-1.44595	-1.39128	-0.35404
0.738	-2.2601	-1.50674	-0.31017
0.738667	-4.63279	-1.29108	0.476329
0.739333	-5.75557	-2.1037	1.10371
0.74	-6.18971	1.20106	1.18799
0.740667	-3.08464	1.7389	1.75954
0.741333	-2.19662	-0.56523	1.46682
0.742	-2.10439	-3.36629	2.21422
0.742667	-1.46417	-3.62475	2.50117
0.743333	-0.09856	-2.4997	1.97166
0.744	0.079218	-3.35739	1.81166
0.744667	-1.46385	-3.1947	1.54837
0.745333	-1.7489	-4.14632	0.959057
0.746	-0.81216	-4.56467	1.24944
0.746667	0.192571	-3.20677	2.17046
0.747333	-1.81356	-3.37272	2.81823
0.748	-3.21438	-4.38969	2.99758
0.748667	-5.57659	-4.6302	2.69652
0.749333	-4.63742	-4.74937	2.79259
0.75	-6.96795	0.261369	3.14017
0.750667	-6.50259	-0.12198	2.93425
0.751333	-5.15185	0.323408	3.01048
0.752	-3.58568	-2.31805	2.36822
0.752667	-4.66453	-1.67965	2.13423
0.753333	-3.3963	-1.38105	2.05326
0.754	-3.44976	0.879297	1.90612
0.754667	-2.6257	2.19325	1.14427
0.755333	-2.48372	3.61699	0.611894
0.756	-1.407	4.27931	0.400404
0.756667	-2.04476	0.886226	-0.51572
0.757333	-0.59558	-2.07561	-0.6427
0.758	-0.86104	-3.13922	-0.33823
0.758667	-0.38903	-4.47893	-0.80344
0.759333	-0.53949	-3.03687	-0.76321
0.76	-2.86497	-5.26183	-1.07633
0.760667	-3.98784	-5.24083	-1.613
0.761333	-4.98644	-3.93223	-1.90182
0.762	-4.41896	-5.2852	-1.60234
0.762667	-4.61536	-0.22388	-1.76832
0.763333	-4.20951	4.37851	-1.89108
0.764	-5.23266	3.02354	-1.59498
0.764667	-5.95108	8.43036	-1.15943
0.765333	-7.31837	13.8388	-0.76406
0.766	-7.89412	13.3596	-0.676
0.766667	-7.42645	12.6829	-0.64657
0.767333	-7.67734	11.0493	-0.68079
0.768	-8.89031	10.7487	0.39189
0.768667	-8.95472	5.72872	-0.02895
0.769333	-10.226	3.74188	-0.14328
0.77	-9.71444	1.47112	-0.2563
0.770667	-10.2919	-0.24624	0.15255
0.771333	-10.8175	2.63821	0.604248
0.772	-10.1834	1.60536	0.756472
0.772667	-10.0081	4.62536	1.93954
0.773333	-9.17408	8.26683	1.65181
0.774	-9.11853	11.7183	2.59078
0.774667	-7.14492	11.502	2.68624
0.775333	-7.51861	12.1994	2.2319
0.776	-6.84957	14.1981	1.92096
0.776667	-6.49409	8.2647	1.4723
0.777333	-5.88286	6.14532	1.30864
0.778	-5.51995	1.05981	0.245576
0.778667	-4.499	-0.48402	0.490622
0.779333	-5.32031	-0.39559	0.098943
0.78	-5.32248	0.518307	-0.32602
0.780667	-5.65371	4.26208	-0.81072
0.781333	-6.83351	2.23441	-0.95399
0.782	-7.61426	6.82913	-1.1247
0.782667	-8.03728	11.6937	-1.17638
0.783333	-9.84442	12.307	-0.89985
0.784	-9.92052	8.34187	-0.72979
0.784667	-9.39887	7.00468	-0.61233
0.785333	-9.41792	2.06508	-0.55635
0.786	-10.4732	0.059165	0.579593
0.786667	-8.4679	-0.03571	0.8504
0.787333	-8.06037	-0.73553	1.26099
0.788	-9.04314	-0.90757	1.46851
0.788667	-8.26606	-1.40143	1.14783
0.789333	-10.004	-0.82167	1.33444
0.79	-9.14421	-4.8099	1.09086
0.790667	-10.075	-6.72731	1.11593
0.791333	-9.52891	-3.74076	1.10556
0.792	-10.0349	-3.38168	0.500462
0.792667	-10.5107	0.936633	0.232424
0.793333	-12.2982	1.17318	-0.04767
0.794	-10.3371	-0.43019	-0.20594
0.794667	-10.4389	1.67007	-0.66634
0.795333	-9.13549	-1.54564	-0.55751
0.796	-9.64276	3.52425	-0.54065
0.796667	-7.98677	8.78243	0.019723
0.797333	-7.19044	15.9458	0.272875
0.798	-5.56424	14.0048	-0.1118
0.798667	-3.44654	12.8617	0.11261
0.799333	-3.87217	10.7398	-0.12304
0.8	-3.97035	5.83413	0.187245
0.800667	-4.25317	4.04728	0.03021
0.801333	-3.33529	2.56015	-0.25095
0.802	-3.50587	1.40317	-0.62496
0.802667	-5.08267	-0.67445	-0.87594
0.803333	-6.07209	2.2716	-1.39905
0.804	-4.90341	4.455	-1.6015
0.804667	-7.09453	4.82049	-1.02389
0.805333	-4.69653	0.915964	-0.91708
0.806	-3.82778	-1.73424	-1.04578
0.806667	-3.7481	-4.4189	-0.54587
0.807333	-3.51498	-0.42198	0.173624
0.808	-3.92942	0.35527	0.660041
0.808667	-3.71081	2.78536	0.798901
0.809333	-2.67678	-1.1203	0.895072
0.81	-1.2813	-0.97251	0.791714
0.810667	-6.54729	-0.21427	1.05182
0.811333	-7.8557	1.04084	0.466012
0.812	-7.85248	2.03513	0.030752
0.812667	-7.5353	2.65818	0.058627
0.813333	-7.05944	0.071168	-0.12969
0.814	-7.09745	-0.93944	-0.342
0.814667	-4.71472	-0.27523	-0.52226
0.815333	-4.11884	1.31855	-0.28631
0.816	-4.01712	-3.03448	0.027136
0.816667	-4.1769	-0.76418	0.695049
0.817333	-3.97948	-3.11934	0.871403
0.818	-5.01574	-0.8258	1.31261
0.818667	-7.85831	-1.12579	1.82185
0.819333	-5.53186	-1.97453	2.0509
0.82	-4.65827	-2.79101	1.7841
0.820667	-5.13958	-5.02696	1.31654
0.821333	-9.01352	-0.33332	0.920925
0.822	-8.65322	1.97365	0.541281
0.822667	-9.27981	3.73981	0.665655
0.823333	-8.37076	1.55524	0.194489
0.824	-5.69272	-0.39216	-0.30125
0.824667	-2.16303	-2.3813	-0.31652
0.825333	-1.55574	-0.47982	-0.54603
0.826	-4.06966	-2.02901	-0.78532
0.826667	-4.48853	-1.98739	-0.52241
0.827333	-2.98577	-2.44543	-1.04521
0.828	-3.0476	-1.87443	-0.607
0.828667	-4.81761	1.1604	-0.58912
0.829333	-7.15793	0.22606	-0.50339
0.83	-4.58308	-1.27778	-0.91483
0.830667	-3.71098	-0.42124	-0.27265
0.831333	-7.11802	3.52292	-0.22678
0.832	-8.47667	6.06936	-0.75504
0.832667	-8.07597	4.79629	-0.64992
0.833333	-10.1432	4.46633	-0.90776
0.834	-10.2634	0.103053	-0.92743
0.834667	-11.0388	2.69871	-0.73252
0.835333	-13.0597	2.6822	-0.46475
0.836	-12.4643	5.19466	-0.21047
0.836667	-14.0923	7.25419	-0.02537
0.837333	-13.14	5.03556	0.060972
0.838	-10.4712	3.51356	-0.22783
0.838667	-9.04209	2.86388	0.292214
0.839333	-8.02008	9.38311	0.02215
0.84	-7.10776	11.1271	0.487017
0.840667	-7.7946	9.19702	0.165406
0.841333	-8.1192	3.40894	-0.30356
0.842	-7.55835	-0.95819	-0.33736
0.842667	-6.44295	0.669812	-0.61442
0.843333	-4.99327	1.92137	-0.43021
0.844	-5.71153	2.0294	-0.41574
0.844667	-1.10965	0.906464	-0.43498
0.845333	-0.14985	3.12037	-0.40648
0.846	2.30032	12.7292	0.427504
0.846667	0.707808	23.8875	0.904
0.847333	1.95199	26.4352	0.990167
0.848	-1.21747	23.1218	1.10591
0.848667	-0.28359	12.6416	1.61803
0.849333	0.683252	10.7682	1.60999
0.85	1.33428	5.17438	1.90807
0.850667	2.92901	3.6281	2.60704
0.851333	1.99878	-2.03148	2.78964
0.852	2.46402	-2.2204	2.94595
0.852667	4.82726	-3.62948	2.97622
0.853333	2.48886	0.36562	2.31996
0.854	2.7447	-1.08281	2.451
0.854667	2.30441	-1.38134	1.75367
0.855333	2.96899	-0.21527	1.51726
0.856	2.63574	2.04467	1.49245
0.856667	1.7777	3.29156	1.43507
0.857333	2.31936	3.42586	1.53502
0.858	2.13938	4.31551	0.897656
0.858667	2.08602	5.07846	0.63019
0.859333	-0.41246	1.84838	0.467816
0.86	-0.12954	0.637543	-0.1469
0.860667	-2.28942	0.966457	-0.00968
0.861333	-3.44937	2.64289	-0.26605
0.862	-2.66847	-0.18815	-1.047
0.862667	-0.64479	1.09846	-0.29081
0.863333	-0.81823	-1.32828	-0.52322
0.864	-0.56191	-2.25799	-0.76661
0.864667	-0.83401	-3.45998	-1.31441
0.865333	-1.47514	-0.1377	-1.25322
0.866	-3.40735	3.03095	-0.8931
0.866667	-3.42599	4.17129	-0.61271
0.867333	-5.05696	5.54023	-0.47968
0.868	-4.31079	0.308108	-0.71149
0.868667	-3.7784	0.042533	-0.38738
0.869333	-4.559	-4.83983	-0.59244
0.87	-3.61763	-3.1955	-0.56174
0.870667	-5.47424	-3.89572	-0.65546
0.871333	-7.97263	-4.22062	-1.17724
0.872	-7.77007	-1.0126	-1.08502
0.872667	-8.17487	5.1196	-1.53232
0.873333	-9.53714	5.64336	-0.87664
0.874	-8.96775	5.94049	-0.95774
0.874667	-5.92484	1.80108	-0.87558
0.875333	-0.69908	-0.3627	-0.73118
0.876	-0.92779	0.937303	-0.51535
0.876667	-1.75903	2.57766	-0.72298
0.877333	-3.14376	7.76467	-0.8208
0.878	-3.63232	8.02005	0.000854
0.878667	-5.0039	7.05859	0.235377
0.879333	-0.23227	3.1727	0.238158
0.88	-0.46646	1.55228	0.460835
0.880667	0.925127	2.18896	0.474187
0.881333	-0.43504	4.93245	0.525291
0.882	-1.43645	3.6896	0.664939
0.882667	-0.52636	3.76004	0.500802
0.883333	0.516148	-0.56145	0.379074
0.884	1.64155	-2.52034	-0.10596
0.884667	3.56949	0.061993	-0.25603
0.885333	3.31564	-2.97603	-0.15909
0.886	4.71798	-3.2859	0.045728
0.886667	4.72699	-3.07203	0.398739
0.887333	5.41315	-1.18343	0.405391
0.888	7.34191	0.610317	-0.27648
0.888667	8.48323	0.208048	-0.06016
0.889333	11.8302	0.134375	0.10048
0.89	12.8971	-0.90294	0.409731
0.890667	14.8506	0.210668	0.166581
0.891333	17.0941	3.66218	-0.05484
0.892	21.2056	4.57041	0.47353
0.892667	18.8795	6.16697	0.218268
0.893333	21.085	7.4084	0.545041
0.894	21.1791	7.31199	1.52877
0.894667	19.5009	8.89416	2.06778
0.895333	17.8853	5.51984	2.40797
0.896	15.5447	2.86917	1.54375
0.896667	16.634	0.253407	1.34083
0.897333	14.7391	0.115453	1.04241
0.898	13.449	-0.23283	0.594997
0.898667	12.1245	0.983423	0.415518
0.899333	12.3741	0.156579	0.051719
0.9	10.5396	0.40373	0.109226
0.900667	10.0256	-0.30943	0.463055
0.901333	6.93051	-1.39571	1.32369
0.902	6.79647	1.28043	2.14179
0.902667	7.8013	4.3273	2.75232
0.903333	6.70855	6.6022	2.04927
0.904	6.61682	6.31202	1.729
0.904667	8.1242	5.90117	0.735526
0.905333	5.02117	1.92431	0.443749
0.906	4.89778	-2.90268	0.758016
0.906667	4.14926	-4.47871	1.22733
0.907333	3.09286	-4.54345	1.7788
0.908	4.2959	-2.72223	1.6318
0.908667	3.83987	-3.56397	1.39227
0.909333	3.96187	1.30623	0.941474
0.91	4.19171	1.50734	0.803009
0.910667	1.63585	0.015121	0.661767
0.911333	1.67043	3.35804	0.878233
0.912	1.16016	1.85692	0.251711
0.912667	0.165489	-1.10165	0.225311
0.913333	0.083604	-1.52891	-0.01637
0.914	-0.91022	-3.55318	-0.27868
0.914667	0.179419	-4.99724	-0.72757
0.915333	-1.04462	-5.78708	-0.5281
0.916	1.28655	-6.27297	-0.61671
0.916667	-2.14207	-5.84506	-0.98279
0.917333	-3.65835	-1.9037	-0.68991
0.918	-4.19193	-0.8883	-0.9152
0.918667	-1.69711	-1.17878	-0.94652
0.919333	-1.81618	1.64415	-0.93453
0.92	-0.14068	2.16333	-0.25958
0.920667	1.57186	1.7038	-0.01987
0.921333	1.3194	3.17817	-0.08028
0.922	1.94117	1.84625	-0.17024
0.922667	0.943269	-0.91368	-0.6288
0.923333	-2.6554	-4.23968	-0.43155
0.924	-3.22689	-4.70838	-0.48024
0.924667	-3.44042	-5.07492	-0.4428
0.925333	-5.14174	-3.41307	-0.60315
0.926	-6.69629	-6.31504	-0.28753
0.926667	-5.88554	-6.63186	-0.52313
0.927333	-5.44187	-2.91126	-0.4915
0.928	-2.97035	-1.0232	-0.407
0.928667	-3.21835	-0.67179	-0.29159
0.929333	-2.57834	3.71899	-0.33135
0.93	-1.28644	6.66552	-0.72005
0.930667	-1.26475	2.17434	-0.74679
0.931333	0.669603	-1.64784	-0.47091
0.932	-0.03136	0.347919	-0.50424
0.932667	-1.06365	-3.80487	-0.95067
0.933333	-3.45912	1.12544	-0.78578
0.934	-3.07842	-1.22044	-0.57845
0.934667	-3.65685	-3.62	-0.07169
0.935333	-4.86039	-2.36297	0.218034
0.936	-6.2351	-4.95061	0.577796
0.936667	-3.91484	-5.15264	0.484845
0.937333	-5.46821	-5.27582	0.616584
0.938	-4.54878	-3.00603	0.350762
0.938667	-5.95309	-1.67711	0.352243
0.939333	-8.08204	0.020792	-0.15647
0.94	-9.21128	0.550926	-0.52327
0.940667	-8.54558	-0.12114	-1.09097
0.941333	-9.41353	2.0157	-1.01023
0.942	-8.8787	2.98496	-0.88033
0.942667	-6.13109	-1.2834	-1.15401
0.943333	-3.37132	-2.13034	-1.59644
0.944	-1.27349	-3.32658	-1.67891
0.944667	0.170602	-3.59809	-1.29961
0.945333	2.11306	-3.98728	-1.23675
0.946	3.44727	-7.70505	-1.60547
0.946667	1.66196	-5.81724	-1.59382
0.947333	-1.39275	-8.08479	-0.99027
0.948	-3.0195	-7.86684	-1.79687
0.948667	-4.30731	-7.96888	-1.9832
0.949333	-6.67814	-2.1176	-2.03694
0.95	-8.44695	-1.76451	-1.23919
0.950667	-9.33092	-3.4117	-0.46411
0.951333	-9.67132	-4.33809	-0.24118
0.952	-5.76034	-4.78917	1.08788
0.952667	-4.96831	-2.53743	1.81763
0.953333	-6.70875	7.9295	1.60894
0.954	-4.78897	5.73111	1.62863
0.954667	-5.32807	2.44773	1.4854
0.955333	-3.88302	-3.21688	1.36965
0.956	-1.30158	-4.61626	1.63102
0.956667	-1.37647	-4.06955	1.30645
0.957333	-1.29492	-1.54683	1.59604
0.958	-1.47769	-2.67872	1.34109
0.958667	-3.28941	-3.11469	1.05265
0.959333	-3.93954	-3.63092	0.858563
0.96	-4.9227	-1.7072	0.673188
0.960667	-6.36111	0.822375	0.459298
0.961333	-5.85888	4.00242	0.34008
0.962	-7.09551	6.19863	0.455862
0.962667	-6.96644	5.22578	0.52383
0.963333	-5.49985	-0.1219	0.238021
0.964	-5.54034	-2.05112	-0.27807
0.964667	-4.51802	-5.91383	-0.43424
0.965333	-5.81595	-5.14905	-0.42473
0.966	-4.84424	-6.56213	-0.79495
0.966667	-5.4418	-4.02959	-0.40044
0.967333	-5.93804	-4.90792	-1.01796
0.968	-5.78901	-8.37982	-0.83522
0.968667	-5.63263	-7.87626	-0.67788
0.969333	-6.13415	-3.2	-0.50784
0.97	-5.93795	-7.08907	-0.01217
0.970667	-6.37896	-7.89607	0.632314
0.971333	-6.80436	-8.94271	0.504925
0.972	-6.77875	-2.77274	0.306024
0.972667	-5.74962	-7.50022	0.342567
0.973333	-3.49823	-4.63192	0.552056
0.974	-0.86327	-4.58625	0.726255
0.974667	-0.00281	-3.64125	-0.23073
0.975333	-0.57173	-4.64956	-0.558
0.976	-1.21341	-6.73337	-1.05212
0.976667	-3.25081	-9.66142	-1.13339
0.977333	-3.4863	-8.73818	-0.67331
0.978	-4.59651	-8.63481	-0.72814
0.978667	-6.55705	-5.05782	-0.24915
0.979333	-6.99616	-8.43271	0.335591
0.98	-6.38927	-5.37412	0.637295
0.980667	-5.64384	-6.53548	1.50946
0.981333	-1.85613	-6.58512	2.35519
0.982	-4.14982	-4.30555	2.63051
0.982667	-6.12374	-6.98977	2.88452
0.983333	-6.90504	-7.43267	3.15246
0.984	-6.16942	-5.33658	2.90748
0.984667	-5.58626	-5.16182	3.44932
0.985333	-5.0549	-7.25688	3.35173
0.986	-4.67315	-6.58896	2.92498
0.986667	-4.59994	-4.81423	2.86542
0.987333	-3.86265	-5.95693	2.7413
0.988	-2.79055	-4.98683	2.65109
0.988667	-3.73917	-5.67673	2.15179
0.989333	-2.01951	-4.46936	1.94936
0.99	2.83094	-3.93875	1.80137
0.990667	5.39772	-3.41492	1.71133
0.991333	10.3868	-3.84121	0.928673
0.992	14.2352	-5.29009	0.88759
0.992667	15.443	-3.66604	0.216942
0.993333	17.7846	-6.22961	-0.06263
0.994	18.7935	-4.58382	0.413445
0.994667	16.5523	-4.25118	0.533734
0.995333	17.776	-1.37048	-0.033
0.996	16.5495	-1.54127	-0.20529
0.996667	18.1791	-3.82096	0.202701
0.997333	20.1816	-4.62879	0.936853
0.998	23.2122	-5.3323	0.502517
0.998667	23.5511	-5.9152	0.259342
0.999333	25.0287	-4.57807	0.147808
1	24.1319	0.38924	0.469494
1.00067	28.9541	1.05642	15.8293
1.00133	31.6609	6.46966	25.4315
1.002	33.2144	17.5603	25.7107
1.00267	37.0599	29.4917	25.4902
1.00333	39.945	38.7728	27.8805
1.004	41.6521	44.6247	30.6014
1.00467	42.6721	48.0275	33.6191
1.00533	42.8896	48.1188	36.0324
1.006	43.0398	43.5398	38.2691
1.00667	42.1062	36.2107	40.115
1.00733	39.8462	28.8907	41.7106
1.008	39.8187	20.8434	42.5354
1.00867	38.4512	19.4323	42.9282
1.00933	39.7887	14.9859	43.1185
1.01	37.3713	16.7775	42.8599
1.01067	38.1649	16.4536	43.0156
1.01133	37.5651	17.2089	42.9504
1.012	37.9772	16.7536	42.3557
1.01267	38.2358	12.6092	42.0625
1.01333	40.3179	14.5076	41.3699
1.014	40.4283	16.1895	40.364
1.01467	40.6017	16.1867	39.682
1.01533	40.8898	16.3187	38.77
1.016	40.4746	16.2239	38.4416
1.01667	41.2139	12.5111	37.3277
1.01733	40.7267	10.5695	36.6324
1.018	41.045	11.1531	35.4562
1.01867	40.3728	11.9395	34.9343
1.01933	41.5069	10.1977	34.11
1.02	42.3555	9.46548	33.3723
1.02067	43.3466	10.5238	32.9099
1.02133	41.3378	8.35887	32.6812
1.022	42.7521	9.1712	31.1881
1.02267	42.9263	13.5026	31.037
1.02333	43.3448	23.1042	30.1659
1.024	43.0221	26.0247	29.6351
1.02467	43.9183	22.8285	29.4166
1.02533	44.0624	17.6835	28.9891
1.026	44.5528	16.5306	28.0197
1.02667	44.3759	21.4843	27.2736
1.02733	46.0067	25.3827	26.9317
1.028	44.1581	23.1119	26.2339
1.02867	45.1956	18.7234	26.3312
1.02933	45.1847	18.9171	25.2763
1.03	46.5521	18.5031	25.4956
1.03067	45.3075	16.0568	24.673
1.03133	48.1499	12.6303	24.2826
1.032	47.6868	16.3679	24.0847
1.03267	47.869	14.9259	23.6069
1.03333	47.4312	10.6432	23.4046
1.034	48.8589	14.6148	23.5007
1.03467	49.0344	15.1343	23.0373
1.03533	49.617	18.4753	23.1494
1.036	51.3606	19.2747	22.4301
1.03667	51.0548	20.2985	22.6026
1.03733	49.9922	24.9757	21.7266
1.038	52.0372	25.1148	21.9462
1.03867	53.3612	25.1056	21.6169
1.03933	51.6511	28.9271	21.3572
1.04	52.2902	29.0567	21.3352
1.04067	52.5754	23.8217	21.2186
1.04133	52.2137	21.0715	21.1
1.042	50.579	15.8476	21.0989
1.04267	53.2099	19.2793	20.4973
1.04333	53.0975	16.178	20.7823
1.044	53.2912	12.8105	20.2884
1.04467	52.6046	13.6883	20.6292
1.04533	55.0403	13.6668	20.3008
1.046	54.1611	9.88041	19.7542
1.04667	53.5658	12.3797	20.1877
1.04733	50.5436	10.1989	20.0474
1.048	53.7525	10.0281	19.8126
1.04867	52.9716	11.6796	20.0099
1.04933	53.5186	11.7372	19.74
1.05	52.0019	12.2938	19.9768
1.05067	55.8975	12.007	19.5806
1.05133	53.8857	13.5135	19.6368
1.052	55.0077	14.3165	19.7699
1.05267	53.8398	17.984	18.9872
1.05333	56.3426	17.2125	19.4377
1.054	56.2586	19.257	19.4524
1.05467	57.0386	14.6804	19.4178
1.05533	54.6033	17.5806	19.0271
1.056	56.7443	13.1991	19.0867
1.05667	56.1247	15.3988	19.1089
1.05733	58.9586	13.563	18.6517
1.058	57.6636	16.4051	18.8611
1.05867	58.5933	16.4602	19.1566
1.05933	57.3801	17.3641	18.7521
1.06	60.2144	19.7324	18.7485
1.06067	58.7263	21.5723	18.8354
1.06133	58.8824	23.4898	18.5454
1.062	57.7759	25.5673	18.3614
1.06267	62.141	29.2548	18.4511
1.06333	60.1638	26.334	17.9689
1.064	60.6205	23.8819	18.0708
1.06467	58.2383	19.7415	18.2769
1.06533	58.8251	19.2297	18.1644
1.066	56.5927	16.0891	18.3386
1.06667	57.2889	13.3607	18.2515
1.06733	56.1637	13.637	18.318
1.068	60.5778	13.6049	18.1172
1.06867	58.3107	15.8149	17.9422
1.06933	58.1127	15.5	17.645
1.07	56.9082	18.2203	18.1622
1.07067	59.1254	20.5925	17.7545
1.07133	60.2645	23.4951	17.7026
1.072	61.2762	25.5986	17.2991
1.07267	61.0475	25.6917	17.7195
1.07333	60.9642	26.4001	17.8891
1.074	60.2593	25.0166	17.985
1.07467	62.1139	26.9773	17.7105
1.07533	61.2737	21.8123	17.9244
1.076	60.2184	20.8814	17.9194
1.07667	61.0011	19.4176	17.8758
1.07733	61.9767	27.4474	17.8699
1.078	60.0808	25.4939	17.5363
1.07867	60.8347	24.2814	17.31
1.07933	60.1733	23.4019	17.3847
1.08	64.1302	24.0039	17.0541
1.08067	61.4832	29.406	17.1852
1.08133	58.252	27.147	17.3895
1.082	55.7782	29.7479	17.2544
1.08267	59.4003	29.1317	17.9217
1.08333	57.1341	27.9203	17.3201
1.084	57.3586	20.6819	17.8761
1.08467	52.9023	24.5566	17.4159
1.08533	58.4532	20.8048	17.5142
1.086	55.9203	21.5147	17.723
1.08667	56.6594	24.299	17.1434
1.08733	55.452	25.5163	17.3247
1.088	56.7655	25.8433	17.517
1.08867	56.8618	31.1342	17.0317
1.08933	57.6398	30.5105	17.4025
1.09	54.5599	25.0179	16.9222
1.09067	53.7211	23.432	16.8506
1.09133	52.5077	19.2478	16.8976
1.092	54.9796	21.6096	17.0681
1.09267	53.0902	21.8588	17.2493
1.09333	54.5683	23.8246	16.978
1.094	55.2147	24.6163	17.2517
1.09467	53.8558	24.3121	17.3161
1.09533	52.7917	26.6943	17.0593
1.096	53.1145	26.5375	17.3155
1.09667	52.974	24.7146	17.0061
1.09733	55.4511	26.0252	17.0429
1.098	55.731	21.1939	17.1765
1.09867	55.74	19.663	16.7875
1.09933	56.6748	19.516	16.6222
1.1	55.1618	22.788	16.8296
1.10067	52.8081	21.7804	17.019
1.10133	52.6712	21.9366	16.8869
1.102	51.8396	19.7026	16.8681
1.10267	51.1347	21.3675	16.86
1.10333	51.8044	21.4581	16.5961
1.104	53.4509	24.2231	17.1399
1.10467	51.7924	23.1595	16.857
1.10533	54.8124	23.9572	17.0172
1.106	52.3715	23.2188	16.8563
1.10667	53.433	25.3126	16.7513
1.10733	53.5274	26.2827	16.7538
1.108	52.3686	32.1896	16.8369
1.10867	52.3113	34.8694	16.8159
1.10933	51.6223	37.4479	16.5512
1.11	50.8907	36.0795	16.6984
1.11067	50.0752	34.2071	16.1725
1.11133	48.5932	31.0684	16.566
1.112	48.528	24.213	16.4786
1.11267	48.5302	26.3714	16.6056
1.11333	46.3018	23.4201	16.3841
1.114	47.6415	24.0709	16.3928
1.11467	49.4089	28.072	16.3483
1.11533	52.3233	29.4402	16.3975
1.116	48.0797	29.8265	16.6205
1.11667	49.6622	34.1337	16.6356
1.11733	48.687	32.2615	16.4307
1.118	46.3364	27.1844	16.75
1.11867	43.6244	29.2598	17.3452
1.11933	46.4505	28.7948	17.7133
1.12	45.5442	28.5337	17.8663
1.12067	44.7629	31.117	17.8882
1.12133	45.4046	28.9305	17.9657
1.122	47.1089	27.1483	18.3428
1.12267	43.9152	27.7162	17.8543
1.12333	47.7059	32.8708	18.1116
1.124	45.8692	29.0285	17.8971
1.12467	44.6755	30.5312	18.0165
1.12533	44.1953	30.8082	18.0898
1.126	44.7601	31.612	18.1943
1.12667	45.178	30.8304	18.0214
1.12733	45.4875	33.9121	17.876
1.128	43.0518	29.2357	18.0793
1.12867	42.6322	32.0496	18.2436
1.12933	42.1339	29.3217	18.4445
1.13	44.3408	29.5196	17.7615
1.13067	42.3934	30.8064	17.9448
1.13133	40.8369	29.1465	17.7486
1.132	40.5776	29.2147	17.6788
1.13267	41.6133	28.4967	17.7014
1.13333	40.1277	28.8242	17.3726
1.134	39.6398	27.6858	16.7735
1.13467	39.5741	30.229	17.207
1.13533	40.4232	28.332	17.2507
1.136	40.4709	30.4408	17.1464
1.13667	41.0472	35.0266	17.4346
1.13733	39.9383	35.8712	17.5311
1.138	40.8317	34.9545	17.1278
1.13867	40.2679	32.7636	17.0504
1.13933	39.0044	31.5903	16.9324
1.14	39.3396	26.957	16.9606
1.14067	39.732	27.7321	17.0413
1.14133	41.1357	30.874	17.3548
1.142	42.27	33.4462	17.4935
1.14267	42.1553	40.3778	17.7533
1.14333	40.441	40.7333	17.6813
1.144	42.3635	41.8424	17.8148
1.14467	41.3869	36.1991	17.8157
1.14533	42.8902	35.3407	17.6394
1.146	40.9369	37.2505	18.1271
1.14667	38.8286	40.1791	18.1415
1.14733	42.7293	39.7347	17.668
1.148	43.0682	40.5078	17.4717
1.14867	40.9802	40.807	17.5925
1.14933	41.8571	36.0171	17.6588
1.15	40.1341	35.1805	17.3628
1.15067	41.1471	31.2639	17.3722
1.15133	36.0477	39.9865	17.288
1.152	38.17	39.9311	17.759
1.15267	39.5008	38.8585	17.5415
1.15333	42.2246	37.6474	17.5554
1.154	40.1465	35.6207	17.6928
1.15467	38.8458	35.2911	17.1979
1.15533	39.0792	33.7394	17.5079
1.156	41.655	36.2196	17.2769
1.15667	38.7325	39.142	17.1212
1.15733	40.3682	42.6901	17.3754
1.158	39.261	38.2882	17.299
1.15867	38.09	38.2804	17.2025
1.15933	38.5224	36.1364	17.3964
1.16	38.4806	38.2111	17.7054
1.16067	35.996	40.6082	17.4913
1.16133	38.5506	40.5705	17.0764
1.162	35.7882	38.7009	16.7464
1.16267	37.0793	36.8208	17.078
1.16333	37.0724	35.0085	17.0252
1.164	38.6169	28.6737	16.8873
1.16467	35.421	33.5887	17.1387
1.16533	38.2418	33.3728	16.8972
1.166	35.9783	35.1126	16.6967
1.16667	36.5763	31.6138	16.8388
1.16733	34.7839	33.8343	16.8299
1.168	36.8496	36.312	16.8611
1.16867	35.1293	43.4865	16.7616
1.16933	36.5195	46.872	16.8075
1.17	35.6231	41.6504	16.5463
1.17067	35.4363	40.9331	16.7637
1.17133	35.2	37.5104	16.5667
1.172	35.9869	37.2242	16.3621
1.17267	35.5368	29.2377	16.8809
1.17333	34.564	38.6105	16.6212
1.174	35.5382	38.9327	16.5725
1.17467	35.9897	37.5745	16.5721
1.17533	35.8132	36.8371	16.2316
1.176	35.7491	38.746	16.185
1.17667	35.9687	38.784	16.0912
1.17733	35.9183	40.1686	16.1091
1.178	36.1143	39.2226	16.2636
1.17867	34.3492	38.3812	16.1607
1.17933	34.5813	36.2858	16.2777
1.18	34.7601	37.2344	16.132
1.18067	35.0294	35.3518	15.8339
1.18133	35.1367	34.8704	15.7645
1.182	35.6906	32.742	16.1637
1.18267	35.0208	32.6282	16.2448
1.18333	33.6581	34.1976	16.471
1.184	33.5619	35.8933	16.2606
1.18467	34.1702	40.0554	16.4205
1.18533	34.3466	46.3833	16.6427
1.186	35.0382	43.8876	16.7352
1.18667	34.8376	39.6858	17.0807
1.18733	34.5246	35.496	17.076
1.188	33.3045	32.5108	17.2844
1.18867	34.1654	29.2475	16.7926
1.18933	33.5814	27.8662	17.087
1.19	34.2401	28.6358	16.9986
1.19067	34.7378	29.8206	16.5671
1.19133	34.9969	30.4181	17.0819
1.192	33.9122	33.4683	16.8399
1.19267	32.7725	31.9242	17.0274
1.19333	32.0621	32.1361	16.5773
1.194	34.3574	33.8168	16.8332
1.19467	33.4613	34.6568	16.7609
1.19533	33.0255	36.7837	16.6809
1.196	33.6766	42.7298	16.9914
1.19667	35.4567	44.5266	16.8733
1.19733	32.9134	45.4383	17.014
1.198	31.0046	44.9487	16.7997
1.19867	30.6942	44.0988	17.0273
1.19933	33.4688	44.0755	16.9454
1.2	31.985	35.3598	17.0069
1.20067	32.5376	36.4294	16.8106
1.20133	31.6978	35.0447	16.7088
1.202	32.4789	36.9274	16.7428
1.20267	34.2788	35.4128	16.9214
1.20333	32.8432	36.2273	16.7632
1.204	32.0278	38.8048	16.7216
1.20467	31.7279	37.7594	16.9427
1.20533	32.2071	39.6386	17.3917
1.206	32.2877	36.8266	17.1749
1.20667	31.0382	35.7093	17.2167
1.20733	31.4298	37.7853	16.9024
1.208	34.2037	42.784	16.8874
1.20867	32.2723	45.1221	17.0413
1.20933	31.6413	43.5135	16.691
1.21	30.5167	42.8577	16.7977
1.21067	32.4511	43.454	16.6366
1.21133	31.2007	43.3814	16.1341
1.212	32.107	42.3053	16.6871
1.21267	29.673	39.8527	16.736
1.21333	31.4616	37.8062	16.3167
1.214	30.9122	40.835	15.8968
1.21467	32.013	41.1529	16.1684
1.21533	30.2507	42.2995	16.1902
1.216	31.0357	43.8537	16.2696
1.21667	31.0008	41.3771	16.3236
1.21733	31.1884	45.523	16.2501
1.218	29.776	38.2447	16.3273
1.21867	30.0378	34.68	15.9834
1.21933	31.0953	37.0999	16.1434
1.22	31.4864	39.8892	16.4511
1.22067	30.8175	38.932	16.7137
1.22133	30.8017	39.8708	16.6919
1.222	30.9584	39.7001	17.0025
1.22267	31.4387	40.9341	17.2682
1.22333	30.1861	39.2437	16.8368
1.224	29.6243	39.1358	16.8965
1.22467	29.0767	41.8894	16.8326
1.22533	31.8361	42.4807	16.8796
1.226	31.5259	47.6962	16.9172
1.22667	32.1927	46.1897	16.9647
1.22733	31.6307	49.8991	16.8992
1.228	31.2378	49.1232	16.7943
1.22867	31.2011	46.9236	17.0169
1.22933	30.8357	43.5251	16.6037
1.23	32.075	41.9327	16.7608
1.23067	31.2128	39.8795	16.8322
1.23133	30.6925	41.4847	16.2137
1.232	30.4028	46.7874	15.6873
1.23267	32.9972	45.0738	15.9568
1.23333	31.3686	44.5874	15.7461
1.234	31.5057	44.9348	15.9833
1.23467	29.9544	43.5721	15.8459
1.23533	29.5919	39.1142	15.9983
1.236	29.2473	40.8054	15.9907
1.23667	30.8707	32.3665	16.5795
1.23733	28.9471	40.3956	15.9919
1.238	27.9818	37.0563	16.3613
1.23867	25.8902	43.2322	16.0123
1.23933	28.5392	41.0047	16.4552
1.24	28.6282	40.568	16.1603
1.24067	29.1007	40.7343	16.0305
1.24133	29.3248	43.2883	16.0477
1.242	30.3286	46.4622	16.0582
1.24267	29.2121	48.174	15.8658
1.24333	30.0587	48.6308	15.6515
1.244	30.2968	46.091	15.819
1.24467	30.4542	44.5077	15.8524
1.24533	29.5871	40.6989	16.406
1.246	27.9261	39.3254	16.1216
1.24667	27.9035	37.0564	16.5768
1.24733	27.3826	39.3706	16.7969
1.248	27.2631	38.968	16.568
1.24867	27.2523	43.2655	16.5486
1.24933	28.1177	55.0069	16.3303
1.25	29.7188	51.0709	16.0092
1.25067	28.4088	49.5159	16.2715
1.25133	28.0016	48.1491	16.4855
1.252	26.5486	46.5684	16.1584
1.25267	28.0153	43.5993	16.214
1.25333	28.6691	40.539	15.8921
1.254	27.5432	37.818	16.3694
1.25467	29.0843	37.2657	16.1766
1.25533	28.3377	37.8171	16.3102
1.256	29.1293	40.2957	16.3066
1.25667	28.3164	39.132	15.7259
1.25733	27.666	43.4511	15.6077
1.258	27.3826	37.0532	15.9787
1.25867	28.1192	37.7153	16.0575
1.25933	27.198	36.7106	15.9833
1.26	28.5135	35.8389	15.2489
1.26067	26.419	40.8244	15.252
1.26133	26.6466	38.8889	15.1629
1.262	27.1409	40.5335	15.33
1.26267	28.1295	43.4172	15.3711
1.26333	26.9358	46.0691	15.9235
1.264	27.1163	46.1667	15.9192
1.26467	27.2647	45.4523	16.2556
1.26533	29.4646	44.8315	15.6929
1.266	27.8783	41.3059	15.4984
1.26667	28.5036	40.9261	15.4946
1.26733	28.1608	43.9188	15.7912
1.268	30.3826	45.2534	15.5434
1.26867	27.9469	48.3897	15.5365
1.26933	27.8761	46.3331	15.336
1.27	27.9373	49.1039	15.4729
1.27067	30.9465	48.3428	15.4267
1.27133	29.0383	46.0651	15.4982
1.272	30.7381	44.0369	15.6564
1.27267	33.4997	40.6589	15.7186
1.27333	32.0186	41.6834	15.8529
1.274	30.0246	36.7537	15.7101
1.27467	31.638	34.1721	15.3401
1.27533	31.0327	32.4715	15.5773
1.276	30.2547	31.4248	14.775
1.27667	28.3839	34.1601	14.6328
1.27733	26.7055	39.6678	14.7412
1.278	26.7485	39.4441	15.0243
1.27867	27.5727	44.4015	15.0446
1.27933	26.1441	46.5872	15.6998
1.28	26.7818	43.5266	16.469
1.28067	24.2928	47.3281	16.5925
1.28133	24.642	44.8467	17.1963
1.282	24.6083	41.1648	17.1356
1.28267	25.4672	42.5915	16.9429
1.28333	24.2883	43.0629	16.6999
1.284	23.9511	41.6805	16.9798
1.28467	23.5883	41.3698	16.7124
1.28533	25.6625	44.2436	17.1526
1.286	25.1854	40.3468	17.4915
1.28667	25.9455	38.1438	17.8912
1.28733	26.2494	35.7197	17.9607
1.288	28.4129	39.867	18.2378
1.28867	27.3361	37.8448	18.3281
1.28933	29.1382	39.7076	18.58
1.29	28.8044	39.4014	18.4596
1.29067	27.4952	38.3638	17.6079
1.29133	25.4417	41.7545	17.513
1.292	26.4028	43.3214	17.9959
1.29267	26.3647	41.6093	18.2333
1.29333	25.4681	34.9118	18.3343
1.294	23.862	30.5909	18.3411
1.29467	25.8446	34.6588	18.0486
1.29533	24.5415	32.0657	18.3821
1.296	25.5725	38.7253	18.393
1.29667	26.1981	38.5584	17.6845
1.29733	27.1992	35.6704	17.7342
1.298	26.3668	37.0927	17.5221
1.29867	26.1309	35.7944	17.6417
1.29933	26.7582	34.2632	17.6247
1.3	27.3141	33.9447	17.9395
1.30067	27.6762	33.3481	17.9763
1.30133	28.2261	34.4326	17.7575
1.302	26.8788	36.2398	17.6822
1.30267	27.3138	42.0809	17.6484
1.30333	28.3175	49.7972	17.8724
1.304	28.6281	50.6603	17.2912
1.30467	28.2283	48.5435	17.4234
1.30533	27.7992	45.7821	16.8265
1.306	28.0612	44.3522	17.1382
1.30667	27.7382	49.2975	16.6081
1.30733	28.3954	51.7652	16.8597
1.308	27.9656	53.2553	16.3968
1.30867	28.0559	44.1061	16.4659
1.30933	27.443	40.1441	16.2422
1.31	27.0183	40.7575	16.2858
1.31067	27.6216	42.1797	15.6522
1.31133	28.9266	39.8984	16.0308
1.312	29.913	36.7856	15.9058
1.31267	27.1503	36.4078	15.9391
1.31333	30.7565	40.7154	15.793
1.314	29.8959	45.6264	15.9881
1.31467	29.9497	48.6666	16.0705
1.31533	29.3577	45.9492	15.4434
1.316	29.9597	45.1719	15.6347
1.31667	28.5331	43.5074	16.2325
1.31733	29.2617	44.2615	15.7395
1.318	31.3876	43.6321	15.4218
1.31867	34.8161	42.8881	15.146
1.31933	36.3017	40.0196	15.2441
1.32	34.1455	38.5603	15.0721
1.32067	33.8486	36.8118	14.9438
1.32133	32.5354	32.444	15.597
1.322	33.5997	35.3274	15.2707
1.32267	33.2516	32.8511	15.4453
1.32333	34.0091	32.5283	14.7242
1.324	33.6684	32.7297	15.0488
1.32467	33.5934	32.2439	14.9005
1.32533	33.166	31.4824	14.6528
1.326	34.6678	30.0484	14.994
1.32667	33.5337	30.7011	15.1547
1.32733	34.1668	27.994	15.2655
1.328	35.3913	32.3716	15.4402
1.32867	33.9594	29.6315	15.6663
1.32933	29.658	28.9013	15.6389
1.33	29.5168	28.9019	15.9201
1.33067	29.5972	27.9448	15.7226
1.33133	27.2839	27.0578	15.3682
1.332	31.2731	25.3756	14.6129
1.33267	34.5358	28.8027	14.7182
[truncated: 26,501 more rows]

## Sheet: Panel d
Time (min)	112-1	112-8	139-4
0.000667	16.3551	-3.25863	1.02372
0.001333	14.7104	-2.84662	0.957477
0.002	14.6308	-1.23677	1.11655
0.002667	18.0158	-2.46129	1.45288
0.003333	16.281	-1.95462	1.53277
0.004	15.9098	-1.43991	1.02006
0.004667	17.0257	-2.50577	0.803921
0.005333	15.5465	-1.02583	0.470741
0.006	15.2209	0.353941	-0.55643
0.006667	13.9767	0.136043	-0.75799
0.007333	12.3218	-0.06612	-0.57547
0.008	12.5822	4.14974	0.039466
0.008667	10.2545	5.415	-0.14673
0.009333	10.4339	13.9522	-0.33636
0.01	9.12464	19.0829	-0.39639
0.010667	7.38541	25.3285	-0.60629
0.011333	6.48392	21.7522	-0.9366
0.012	4.20403	15.6649	-1.10225
0.012667	3.57557	10.9134	-1.09539
0.013333	2.70172	5.53682	-1.19704
0.014	1.39685	0.433961	-1.52028
0.014667	-0.0893	0.498661	-1.12323
0.015333	-2.79008	-0.84075	-1.41561
0.016	-1.1677	-3.69516	-1.79082
0.016667	-1.88666	-2.0813	-1.91805
0.017333	-0.73727	-2.32259	-2.1967
0.018	-3.20265	-0.88007	-2.37685
0.018667	-4.3648	-1.68799	-2.59253
0.019333	-5.47158	-3.32165	-2.67187
0.02	-4.8542	-2.26344	-2.74117
0.020667	-4.62834	0.547774	-2.7996
0.021333	-3.69863	-3.31289	-2.93753
0.022	-5.44833	-0.7119	-3.11434
0.022667	-4.33729	-2.84443	-3.51139
0.023333	-5.15187	-2.60544	-3.4359
0.024	-5.89223	0.293551	-3.61812
0.024667	-7.5209	-1.90454	-3.54221
0.025333	-7.29785	-3.84515	-3.40585
0.026	-8.44026	-1.39811	-3.23201
0.026667	-8.65424	0.240712	-3.17339
0.027333	-5.86077	-2.05625	-2.98109
0.028	-6.7041	1.44023	-2.52367
0.028667	-3.98503	5.40904	-1.53283
0.029333	-5.61818	13.0762	-1.1402
0.03	-5.2842	10.4508	-0.48856
0.030667	-6.33631	10.3492	-0.69767
0.031333	-6.89443	7.41976	-0.48013
0.032	-6.74785	2.59644	-0.19247
0.032667	-5.27086	5.35086	0.488448
0.033333	-4.67724	1.14915	1.11638
0.034	-5.96834	2.72014	1.57423
0.034667	-6.63608	0.135515	1.4383
0.035333	-6.35214	-0.88794	2.58755
0.036	-6.76017	-1.29705	2.11998
0.036667	-6.37667	-1.91342	1.65454
0.037333	-5.72602	-4.55176	1.81347
0.038	-6.06836	-1.55431	1.76616
0.038667	-4.67981	2.96626	1.75912
0.039333	-5.33798	3.24138	1.39204
0.04	-5.07159	2.33458	1.81071
0.040667	-3.33638	-1.60365	2.0702
0.041333	-0.16798	-2.17161	2.31534
0.042	1.21899	0.540739	2.20846
0.042667	2.12431	-1.21371	2.10222
0.043333	2.73061	-0.5589	1.4906
0.044	1.11355	1.93118	0.822256
0.044667	0.809431	4.85841	0.38289
0.045333	-1.25221	4.30672	-0.67973
0.046	-0.48195	7.1178	-0.90448
0.046667	0.987637	1.93582	-1.26971
0.047333	1.99538	0.031391	-1.59579
0.048	-0.81984	-1.92728	-1.81381
0.048667	1.93777	-1.28967	-1.86686
0.049333	0.01277	-5.05705	-1.52297
0.05	2.11326	-4.69116	-1.87352
0.050667	0.682175	-3.33051	-1.44771
0.051333	-2.07764	-4.07475	-0.81432
0.052	-1.39745	-3.26192	-0.52976
0.052667	0.420188	-3.8995	-0.31469
0.053333	-0.7045	-1.53267	-0.35847
0.054	-1.65529	1.79307	-0.81515
0.054667	-1.38654	2.2004	-0.40143
0.055333	-1.88475	0.100759	0.066716
0.056	-1.55814	2.06166	0.099321
0.056667	-2.60519	0.351098	-0.26095
0.057333	-3.65969	2.51231	-0.86724
0.058	-4.20024	7.55177	-1.50995
0.058667	-4.0942	3.39687	-1.0015
0.059333	-4.66646	0.208372	-0.8829
0.06	-4.00762	-1.28219	-0.27718
0.060667	-5.67127	0.778635	0.222366
0.061333	-3.87184	1.77248	-0.63329
0.062	-5.31411	-1.33894	-0.14966
0.062667	-4.87607	-3.58284	-0.12147
0.063333	-4.31545	-5.56946	-0.53572
0.064	-3.20879	-4.67909	-1.03843
0.064667	-4.98339	-4.68132	-1.23238
0.065333	-5.9058	0.235243	-1.65629
0.066	-4.97841	-3.25192	-1.84201
0.066667	-5.12632	-5.14606	-1.78253
0.067333	-5.3123	-5.45593	-2.44935
0.068	-5.45475	-5.69467	-2.16496
0.068667	-6.38103	-5.44643	-1.98196
0.069333	-5.86779	-2.04483	-2.16132
0.07	-6.00919	-0.91143	-2.02571
0.070667	-6.65722	-0.35158	-1.58398
0.071333	-5.67401	-1.61083	-1.5504
0.072	-7.35357	-3.86011	-1.66786
0.072667	-8.84127	-3.61081	-2.00614
0.073333	-7.65845	-0.50751	-2.20375
0.074	-8.36119	-5.53901	-2.44089
0.074667	-9.97661	-2.13921	-2.84205
0.075333	-8.96876	-2.24897	-2.84255
0.076	-9.92086	2.96487	-2.88906
0.076667	-9.06097	2.1681	-2.70912
0.077333	-9.12871	1.87878	-3.01585
0.078	-9.57344	1.1203	-3.20846
0.078667	-9.09596	-3.03782	-2.93103
0.079333	-8.94924	-0.2013	-2.83488
0.08	-9.37614	-3.09635	-3.04735
0.080667	-8.93137	-0.89607	-2.8033
0.081333	-7.34062	-2.6259	-2.96223
0.082	-9.47077	-2.33939	-2.9996
0.082667	-7.74899	1.23221	-3.06577
0.083333	-7.28741	2.40313	-3.35559
0.084	-6.59581	1.09183	-3.27646
0.084667	-5.52387	2.51653	-3.26184
0.085333	-5.87087	3.49925	-3.73013
0.086	-7.67649	2.56452	-3.59057
0.086667	-6.84294	1.4306	-3.22125
0.087333	-7.25815	-1.4887	-2.2187
0.088	-7.23206	-1.95446	-2.09176
0.088667	-8.38199	-1.6704	-2.44205
0.089333	-8.94769	-2.32435	-2.80441
0.09	-7.67643	-2.3112	-2.93726
0.090667	-8.39811	-1.65455	-3.29599
0.091333	-7.30363	-0.14133	-3.43925
0.092	-8.19618	0.868914	-3.27602
0.092667	-8.58357	1.70419	-3.44176
0.093333	-9.25826	1.16834	-3.06964
0.094	-8.95116	3.2865	-3.47391
0.094667	-7.86975	1.14677	-3.28629
0.095333	-8.86139	0.186632	-3.57971
0.096	-8.84482	5.64566	-3.69526
0.096667	-7.72777	-0.54194	-3.63777
0.097333	-8.16431	-0.02366	-3.46565
0.098	-8.10443	-3.3791	-2.75569
0.098667	-8.50975	-1.80278	-2.15168
0.099333	-8.46015	-3.82986	-1.2692
0.1	-8.63185	-5.42941	-0.55026
0.100667	-9.55399	-3.68922	0.165852
0.101333	-8.80937	-4.43354	0.763973
0.102	-7.96676	-4.02134	0.704843
0.102667	-8.05629	-4.12103	-0.09231
0.103333	-8.38089	-2.94301	-0.61572
0.104	-6.49058	-1.46707	-0.89079
0.104667	-5.02945	-3.86217	-1.31683
0.105333	-4.95869	-4.55808	-1.36336
0.106	-3.94088	-4.96039	-1.98404
0.106667	-3.7772	-5.43514	-2.14636
0.107333	-5.27056	-4.53572	-1.88952
0.108	-3.7363	-5.05187	-2.21712
0.108667	-4.91087	-3.76262	-2.02754
0.109333	-5.61093	2.74021	-1.92015
0.11	-6.50867	0.821787	-2.1902
0.110667	-8.15525	1.04521	-1.37622
0.111333	-7.81368	0.421488	-1.48504
0.112	-8.99484	-0.04514	-1.85877
0.112667	-9.49606	-1.47171	-1.93769
0.113333	-8.89438	-3.16049	-1.87406
0.114	-9.16591	-2.186	-1.82295
0.114667	-8.36306	-1.62095	-2.19552
0.115333	-7.89108	-7.29591	-1.98771
0.116	-7.23612	-5.93545	-2.21378
0.116667	-6.47925	-3.56341	-2.22605
0.117333	-7.03581	-4.1198	-2.29148
0.118	-5.8156	-5.21557	-2.64389
0.118667	-6.63925	0.242287	-3.17251
0.119333	-7.68784	-0.73663	-3.17753
0.12	-6.87382	-0.00142	-3.33423
0.120667	-8.4366	0.990332	-3.50706
0.121333	-7.95038	-2.04131	-3.23384
0.122	-6.58092	-1.96099	-3.42043
0.122667	-6.47551	-2.6428	-3.36545
0.123333	-8.0098	-5.27471	-3.1027
0.124	-7.52488	0.121645	-3.25486
0.124667	-9.08954	-1.73515	-3.43241
0.125333	-7.43317	-2.53574	-3.54985
0.126	-7.60647	-4.55366	-1.88558
0.126667	-8.09376	-1.12264	-1.30316
0.127333	-8.35465	-1.83065	-0.47451
0.128	-6.14866	-1.56582	0.042729
0.128667	-7.20127	-4.08385	0.022126
0.129333	-6.02649	-0.70665	-0.21503
0.13	-5.5085	-1.58291	-0.06068
0.130667	-6.37556	0.262775	-1.08123
0.131333	-8.53324	-1.97394	-1.04697
0.132	-8.52118	-1.50312	-0.82268
0.132667	-7.91287	1.40479	-1.24386
0.133333	-6.81264	-1.12633	-1.49162
0.134	-7.36129	-0.80248	-2.41963
0.134667	-7.25179	-0.15186	-2.54652
0.135333	-6.46332	3.38695	-2.40658
0.136	-5.91321	4.4924	-2.62085
0.136667	-5.39062	4.60509	-3.10135
0.137333	-4.77969	1.2924	-3.69219
0.138	-4.29071	1.611	-3.56057
0.138667	-4.05952	1.53728	-3.83107
0.139333	-3.5611	3.50919	-4.14559
0.14	-4.86324	3.32131	-4.16528
0.140667	-5.14282	2.19276	-4.22848
0.141333	-6.1418	0.463646	-4.22938
0.142	-7.9231	0.474432	-4.20031
0.142667	-8.86966	2.26895	-4.47163
0.143333	-8.40569	-0.52442	-4.33465
0.144	-7.49597	-2.03165	-4.43944
0.144667	-9.23407	-0.00279	-4.34186
0.145333	-7.15542	2.07826	-4.32487
0.146	-7.76828	-0.35881	-4.42197
0.146667	-5.15644	-0.24421	-4.57299
0.147333	-6.18463	-0.01137	-4.49006
0.148	-4.67939	0.405589	-4.26732
0.148667	-4.02203	3.62175	-3.47525
0.149333	-4.50456	6.10925	-2.99771
0.15	-4.73145	3.79531	-3.01579
0.150667	-3.11547	5.22683	-2.93113
0.151333	-3.22669	2.13275	-3.36314
0.152	-1.56189	0.744959	-3.06817
0.152667	-3.1488	-0.2517	-3.48627
0.153333	-4.97535	-1.09253	-3.38025
0.154	-4.35006	-4.38252	-3.47038
0.154667	-5.93182	-3.71053	-3.57257
0.155333	-4.84112	-4.79305	-2.83144
0.156	-5.29024	-4.10614	-3.0997
0.156667	-4.6296	-3.65484	-3.29281
0.157333	-4.49271	-4.87492	-3.46261
0.158	-3.58706	-4.3547	-3.36361
0.158667	-2.17501	-5.07712	-3.79807
0.159333	0.07325	-5.668	-3.6795
0.16	1.60484	-3.56167	-3.83957
0.160667	3.45118	2.39256	-4.04083
0.161333	1.91709	5.90249	-3.79282
0.162	3.29435	3.82576	-3.91302
0.162667	2.27987	2.35905	-4.16762
0.163333	0.693941	0.31461	-4.13689
0.164	0.232009	-1.17599	-2.93489
0.164667	0.920608	-2.03529	-2.16213
0.165333	-0.45458	-0.61287	-2.08082
0.166	-2.80283	-3.00031	-2.40238
0.166667	-0.72266	-4.52068	-2.24146
0.167333	0.141227	-2.25808	-1.55637
0.168	-0.48259	-1.05846	-1.45322
0.168667	0.416069	-3.65734	-1.59273
0.169333	1.58225	-1.94964	-1.20853
0.17	2.36986	-3.56678	-1.7005
0.170667	4.03452	-2.54065	-1.73579
0.171333	3.22655	-3.12733	-2.22555
0.172	6.07315	-1.55382	-2.35233
0.172667	4.75273	-1.24714	-2.6189
0.173333	4.52233	-1.22341	-3.15574
0.174	3.19765	-1.69412	-3.05797
0.174667	1.07192	-3.40563	-3.27999
0.175333	-0.25501	-0.94239	-3.57736
0.176	-0.99975	-2.81504	-3.84687
0.176667	0.109742	-0.28911	-3.46081
0.177333	1.80531	5.60894	-2.6171
0.178	-0.40354	11.6923	-2.14927
0.178667	-0.31927	11.1456	-1.79421
0.179333	-0.79362	8.30372	-1.8526
0.18	-2.40198	1.16271	-1.65934
0.180667	-2.8707	-1.0419	-1.4057
0.181333	-3.4361	0.109706	-1.01594
0.182	-2.09616	-0.06738	-0.53564
0.182667	-0.54279	-1.48871	0.079458
0.183333	0.063467	-2.54405	0.428565
0.184	-0.36665	-0.0755	-0.099
0.184667	-0.96578	0.225279	-0.33233
0.185333	0.31012	-1.36377	-0.3522
0.186	1.09367	-1.53019	-0.52743
0.186667	1.06512	-4.60596	-1.14774
0.187333	1.75242	-1.71807	-1.04675
0.188	1.99754	-4.39509	-1.15444
0.188667	0.875203	-5.47004	-1.7195
0.189333	-0.58151	-0.582	-1.42404
0.19	1.1546	3.57145	-1.07442
0.190667	2.69075	3.23182	-1.37569
0.191333	4.4372	1.77235	-1.00896
0.192	5.3732	1.96429	-1.02338
0.192667	3.6405	-1.01752	-0.86271
0.193333	2.05255	-3.13883	-1.11983
0.194	0.583818	-1.30628	-0.7412
0.194667	1.74485	-3.40383	-0.78838
0.195333	0.957978	-3.64119	-1.12607
0.196	1.96135	-3.70978	-0.8163
0.196667	2.38476	-1.8241	-1.19754
0.197333	0.642953	-2.43655	-1.3119
0.198	-1.31561	-3.26856	-1.77454
0.198667	-1.05271	-3.10183	-1.74632
0.199333	-1.70233	-3.36762	-1.7419
0.2	1.0096	-2.38056	-1.67527
0.200667	0.744371	-4.70315	-1.86985
0.201333	0.784203	-5.33975	-1.58576
0.202	1.61532	-3.9545	-2.08229
0.202667	2.1968	-2.5955	-1.99753
0.203333	2.74729	-5.08097	-1.8573
0.204	1.00663	-3.37868	-1.7346
0.204667	4.46446	-2.70778	-1.77958
0.205333	1.23118	-2.12679	-1.46171
0.206	0.426881	-3.016	-1.85236
0.206667	0.394657	-2.22214	-1.61537
0.207333	1.43743	-1.65885	-1.44747
0.208	0.541997	0.952839	-0.8188
0.208667	1.62143	1.29024	-0.33034
0.209333	0.071158	-1.84785	0.088435
0.21	0.759604	-2.76694	0.400239
0.210667	1.56459	-5.60728	0.425157
0.211333	0.341583	-4.33784	0.624957
0.212	0.497703	-3.85725	-0.28688
0.212667	-0.43868	-1.84576	-0.81651
0.213333	0.211153	-5.77736	-1.24286
0.214	1.11831	-4.51441	-1.57213
0.214667	-1.23728	-2.21135	-1.81193
0.215333	-1.31789	-4.20993	-1.90224
0.216	-2.29987	-3.73805	-2.18849
0.216667	-3.65874	-4.39036	-2.20324
0.217333	-2.96859	-0.83445	-2.19364
0.218	-4.82479	0.271161	-2.26733
0.218667	-5.33293	0.809722	-2.30404
0.219333	-4.55411	-1.83723	-2.66808
0.22	-3.29791	-1.49862	-2.71578
0.220667	-3.366	-4.46641	-2.5936
0.221333	-1.18803	-4.36005	-2.236
0.222	-2.16804	-3.26962	-2.43455
0.222667	-0.04052	-3.39338	-2.39949
0.223333	-0.99194	-1.43506	-2.49809
0.224	-0.79201	-1.21549	-2.07751
0.224667	-0.95465	-3.42257	-1.99527
0.225333	-1.42839	-0.25181	-0.57078
0.226	-2.09174	2.80108	-0.16709
0.226667	-2.22142	6.52562	0.306462
0.227333	-1.74648	4.88147	1.306
0.228	-1.44488	5.56081	1.12598
0.228667	-2.79688	1.91243	1.20971
0.229333	-3.4175	-0.44262	0.981561
0.23	-5.24288	-2.7195	0.438528
0.230667	-5.41704	-3.27162	0.327582
0.231333	-5.03167	-5.75008	-0.16788
0.232	-4.20411	-1.78624	-0.31272
0.232667	-3.13954	0.519565	-0.26088
0.233333	-4.33133	-1.03056	-0.29686
0.234	-2.05613	0.478517	-0.28379
0.234667	-2.26493	0.376226	-0.03867
0.235333	1.62121	1.69676	-0.13485
0.236	0.353272	3.42929	0.318768
0.236667	1.06107	3.84056	-0.19564
0.237333	0.522433	0.580155	0.07832
0.238	0.183883	0.373337	0.271307
0.238667	-1.99457	1.35318	-0.01482
0.239333	-2.41511	-2.00092	-0.1415
0.24	-2.84742	-3.03941	-0.30468
0.240667	-2.02251	-3.84303	-0.33551
0.241333	-2.23938	-7.02663	-0.32493
0.242	-1.66737	-3.69103	-0.47654
0.242667	-3.32068	-4.41001	-0.37939
0.243333	-3.66893	-1.12554	-0.9935
0.244	-3.53334	-1.86039	-0.76992
0.244667	-4.14398	-2.70667	0.267408
0.245333	-2.24735	-2.27786	0.332517
0.246	-2.50129	-0.71038	0.160517
0.246667	-2.22519	-1.85074	0.024762
0.247333	-3.05713	-0.78403	-0.44047
0.248	-2.81431	-2.93975	-0.42612
0.248667	-2.04388	-3.03197	-0.20854
0.249333	-2.69917	-3.99579	-0.39923
0.25	-2.06708	-3.28537	-0.25933
0.250667	-0.8169	-3.38708	-0.11562
0.251333	1.06479	-4.62239	0.155413
0.252	4.27698	-4.41297	0.751611
0.252667	3.14305	-4.66889	0.060604
0.253333	5.13095	-5.42903	-0.19443
0.254	4.24568	-3.79449	-0.44168
0.254667	5.74898	-1.85707	-0.02015
0.255333	6.12006	-4.13219	-0.17752
0.256	7.39331	-2.79081	0.05245
0.256667	8.38514	-6.19294	0.519316
0.257333	8.0434	-2.6086	2.45402
0.258	7.67641	-4.12712	3.48735
0.258667	6.9608	-2.51026	4.17546
0.259333	7.61842	-6.17816	5.65091
0.26	11.2933	-6.41507	4.84825
0.260667	14.7755	-5.32925	4.35766
0.261333	17.7134	-5.39944	3.51612
0.262	20.0514	-1.88405	2.69678
0.262667	20.6172	-2.01717	1.74256
0.263333	18.955	-0.35262	1.02214
0.264	15.6595	-1.55829	0.456324
0.264667	12.1656	1.37962	0.206022
0.265333	9.80767	6.78203	-0.517
0.266	6.32156	1.46161	-0.61237
0.266667	4.40967	0.564314	-0.32807
0.267333	5.76111	-1.18562	-0.01172
0.268	6.65545	3.24537	0.522729
0.268667	8.8497	2.05488	0.782449
0.269333	8.32575	0.203806	1.2573
0.27	10.1024	1.8299	2.7663
0.270667	10.1861	-0.11113	3.20011
0.271333	8.69938	-0.58204	3.58865
0.272	9.30856	-3.20587	4.4888
0.272667	9.5196	-2.02854	4.77885
0.273333	11.9939	-2.70754	4.76019
0.274	10.7854	-1.84364	4.0209
0.274667	9.76188	-3.47604	3.2382
0.275333	7.8287	-1.73692	2.65227
0.276	7.60675	3.3031	2.15391
0.276667	6.16994	2.91155	2.30527
0.277333	6.3963	5.25131	2.02084
0.278	4.39398	3.97567	1.42847
0.278667	5.43054	2.1929	0.418286
0.279333	4.24958	-0.35196	0.908833
0.28	2.32656	0.342299	0.251448
0.280667	4.49747	-2.12764	0.293015
0.281333	2.63193	-4.8635	-0.00056
0.282	3.35491	-2.30914	0.351539
0.282667	2.53317	-1.8519	0.812128
0.283333	2.3006	-2.79922	1.58568
0.284	1.97873	-1.83562	1.98805
0.284667	1.04898	-3.78516	2.8005
0.285333	1.01754	-5.12515	2.40513
0.286	0.237075	-5.65286	2.25311
0.286667	-1.17542	-2.9443	2.06028
0.287333	-2.09475	-0.61866	1.96517
0.288	-4.26985	-1.96946	1.42382
0.288667	-3.96174	-4.89446	1.62475
0.289333	-5.79718	-1.84378	1.45957
0.29	-5.58614	-4.65124	1.24331
0.290667	-7.1749	-3.30286	1.29529
0.291333	-6.50829	-5.43967	1.70047
0.292	-5.7374	-4.59926	1.50428
0.292667	-4.55671	-4.2172	2.17464
0.293333	-3.65621	-2.46477	2.04304
0.294	-1.64637	-0.40787	2.35139
0.294667	-1.03467	-1.61678	1.78816
0.295333	2.24899	-4.40862	1.18977
0.296	3.43317	-3.29254	1.18369
0.296667	2.15557	-6.0674	1.3328
0.297333	1.03187	-6.00393	1.53829
0.298	0.67032	-4.37491	1.04802
0.298667	-0.77278	-3.06542	1.16245
0.299333	-0.14182	-2.96403	0.517212
0.3	0.283818	-5.0628	-0.17834
0.300667	-0.37218	-4.88138	-0.8099
0.301333	2.65868	-4.55702	-0.99932
0.302	0.339613	-5.96425	-1.10937
0.302667	1.73374	-2.28916	-1.16806
0.303333	-0.06623	-0.9101	-1.00895
0.304	-1.46705	-1.79177	-0.65999
0.304667	-1.04463	-1.64724	-0.15566
0.305333	0.422855	-3.14266	0.761003
0.306	0.114651	-0.91546	1.31493
0.306667	-1.23151	-0.6072	1.74125
0.307333	-0.98557	-1.85206	2.20069
0.308	-2.24667	0.611014	1.35064
0.308667	-1.11152	0.299397	0.928404
0.309333	-0.19126	1.20407	0.536088
0.31	1.16078	-0.15027	0.205052
0.310667	1.34932	-5.42967	0.741067
0.311333	3.04703	-1.5682	0.988086
0.312	2.71349	-2.70032	1.11798
0.312667	4.0381	-0.88862	0.713661
0.313333	3.87615	1.86012	0.40389
0.314	6.58206	-0.34818	0.108901
0.314667	4.75798	-0.61524	-0.13813
0.315333	6.91168	-3.11406	0.113078
0.316	7.24675	2.39562	-0.40621
0.316667	5.86823	1.84829	-0.70814
0.317333	4.88709	7.49742	-0.86064
0.318	4.20662	10.6197	-0.96627
0.318667	3.5532	8.40714	-0.64552
0.319333	2.38664	10.715	-0.32156
0.32	1.16815	11.8772	0.002806
0.320667	0.416852	13.7062	-0.23428
0.321333	-1.57493	16.658	0.779216
0.322	-1.99829	20.7856	1.94769
0.322667	-0.8877	24.4069	3.13253
0.323333	-1.7033	14.9697	3.09992
0.324	-1.0248	11.5056	3.31209
0.324667	-2.86156	6.72876	2.93283
0.325333	-4.1242	5.63974	2.51642
0.326	-5.52157	2.79713	1.52616
0.326667	-6.98814	6.21108	2.12334
0.327333	-5.74032	8.56551	2.98221
0.328	-5.34267	4.59195	2.77268
0.328667	-5.73915	3.46721	2.47094
0.329333	-2.80645	4.39666	1.96459
0.33	-2.39364	2.94723	1.24523
0.330667	-0.51821	2.78491	0.911019
0.331333	-0.10858	-0.01688	-0.00927
0.332	0.348686	-1.36756	0.135469
0.332667	1.08041	-1.92847	0.002611
0.333333	1.60457	-3.72738	0.310965
0.334	1.54071	-6.00389	0.769029
0.334667	-0.48832	-5.39874	0.860262
0.335333	-0.24797	-6.25238	1.97567
0.336	-0.36987	-5.19269	2.1499
0.336667	0.157537	-2.8592	1.82275
0.337333	0.599082	-3.21019	0.996102
0.338	0.464529	-2.74079	1.06917
0.338667	1.24729	-0.36361	0.568018
0.339333	1.1004	-2.6231	1.32225
0.34	1.29969	-2.44909	1.26791
0.340667	2.85719	-2.06702	1.70813
0.341333	1.97537	-3.39934	1.74917
0.342	3.74134	-5.37613	2.60187
0.342667	2.9625	-5.3583	3.18917
0.343333	3.61916	-7.48906	3.13117
0.344	3.25596	-3.90631	2.36586
0.344667	2.23453	2.2402	2.43611
0.345333	1.45614	4.75534	2.64354
0.346	1.44373	2.94035	3.19522
0.346667	2.33075	2.56966	2.76323
0.347333	2.71729	2.55965	2.32567
0.348	2.52883	1.36803	2.01784
0.348667	1.6209	0.547054	1.35202
0.349333	1.83719	1.10111	0.868769
0.35	1.44945	-0.03682	0.481694
0.350667	1.50656	-0.53378	0.58602
0.351333	0.121336	-4.26242	1.08867
0.352	0.562381	-4.09652	1.13124
0.352667	1.33319	-1.22416	1.428
0.353333	0.5994	0.593676	1.21401
0.354	0.050924	0.21682	1.32662
0.354667	0.755037	-3.90708	1.38627
0.355333	-1.20107	-6.07484	0.983958
0.356	-1.72576	-7.08567	1.08716
0.356667	-3.47382	-4.45916	0.353436
0.357333	-4.70197	-7.1711	0.832687
0.358	-4.82682	-4.39075	1.05876
0.358667	-5.25875	-2.96384	1.02805
0.359333	-4.45798	1.39082	0.846013
0.36	-3.32647	-0.79809	0.523293
0.360667	-2.43908	-1.04207	1.63954
0.361333	-2.72731	-3.05562	1.87004
0.362	-0.81816	-2.36409	2.37163
0.362667	-0.04736	-0.72815	2.56679
0.363333	-0.48435	-4.1227	2.7685
0.364	-0.88956	-1.24363	2.76448
0.364667	-0.55507	3.43956	2.48736
0.365333	-1.18131	1.5762	2.24879
0.366	-0.27232	1.20109	1.49367
0.366667	0.29539	1.51853	0.773394
0.367333	0.850343	1.78618	0.802157
0.368	0.362526	-0.22723	0.585371
0.368667	-0.91207	1.5161	0.323068
0.369333	-1.55477	1.8044	0.098746
0.37	-2.41808	-0.89914	-0.2938
0.370667	-3.55122	0.688642	-0.55687
0.371333	-2.40618	2.2072	-0.75992
0.372	-2.96532	2.75985	-0.55692
0.372667	-4.55815	1.35391	-0.87971
0.373333	-2.40682	3.55174	-0.66794
0.374	-1.93272	1.7876	-0.95008
0.374667	-1.0213	0.296031	-1.09334
0.375333	0.454407	2.45935	-1.15979
0.376	1.16973	0.966602	-1.57199
0.376667	0.70111	-1.05852	-1.60889
0.377333	1.25722	0.037283	-1.66164
0.378	0.886946	0.268744	-2.00475
0.378667	0.824988	-0.4229	-2.09961
0.379333	0.441897	-2.02444	-2.24603
0.38	1.21814	-3.05736	-2.17712
0.380667	0.620549	-2.00605	-2.58416
0.381333	1.99261	2.15648	-2.66428
0.382	2.95334	-0.41147	-2.5672
0.382667	4.95836	2.33918	-2.43126
0.383333	6.0276	1.35426	-2.67985
0.384	6.37573	2.25782	-3.01171
0.384667	6.74471	2.0295	-3.16802
0.385333	6.16244	1.85756	-3.12792
0.386	4.46849	3.28082	-3.2167
0.386667	4.41344	2.25347	-3.08981
0.387333	5.237	3.91883	-3.27706
0.388	6.0442	3.8675	-2.88421
0.388667	7.82583	5.42747	-3.18902
0.389333	9.23662	9.22621	-2.75518
0.39	10.4575	13.4972	-2.56173
0.390667	13.7604	17.3954	-2.22103
0.391333	15.2134	19.3272	-1.31503
0.392	11.1063	16.5891	0.041906
0.392667	12.1548	17.2269	0.65492
0.393333	11.9471	16.4251	0.34766
0.394	9.8564	18.4457	0.612034
0.394667	10.951	14.7753	-0.02676
0.395333	9.53741	11.1449	-0.53607
0.396	8.02835	8.64248	-0.65229
0.396667	7.81102	3.54616	-0.78889
0.397333	6.45978	3.24648	-0.32452
0.398	8.48162	2.3488	-0.92305
0.398667	8.28713	-1.27739	-1.01987
0.399333	8.29801	-1.94404	-0.75025
0.4	7.52265	-2.66961	-0.25418
0.400667	8.26369	-2.14345	-0.37061
0.401333	5.6471	-2.56775	-0.89984
0.402	4.52713	-5.04504	-0.68084
0.402667	5.2894	-4.31065	-0.73996
0.403333	4.29154	-6.28425	-0.69739
0.404	4.13214	-3.47958	-0.88379
0.404667	5.54206	-2.8583	-0.78954
0.405333	5.31926	-3.54076	-0.65329
0.406	2.38717	-3.47624	-0.46389
0.406667	3.65428	-4.75828	-0.51257
0.407333	3.71866	-4.15749	-0.71738
0.408	4.38331	-4.61467	-0.35698
0.408667	4.11844	-1.84689	0.261271
0.409333	3.03931	-2.85234	0.411992
0.41	1.93829	-3.34638	0.489851
0.410667	3.98232	-3.07535	1.22758
0.411333	2.40295	-0.16397	0.697558
0.412	2.80947	4.63334	1.05039
0.412667	3.10064	-0.28137	0.887754
0.413333	3.07408	-2.44152	1.25164
0.414	1.84574	-1.57694	0.812999
0.414667	2.65066	-0.90305	0.203226
0.415333	3.26029	-1.20018	0.044296
0.416	3.73807	2.94373	-0.45808
0.416667	3.94561	5.03495	-0.48089
0.417333	5.09573	4.55824	-0.88789
0.418	2.56275	0.900952	-0.6952
0.418667	2.16685	-2.2707	-0.90285
0.419333	2.07854	-3.87829	-1.02604
0.42	2.59661	-3.67644	-1.3057
0.420667	1.74903	-4.25058	-1.51622
0.421333	0.3532	-5.27287	-1.10312
0.422	0.560953	-4.3814	-0.73756
0.422667	-0.37678	-4.72675	-0.62361
0.423333	0.084197	-5.27271	0.362709
0.424	0.225888	-1.79399	1.07562
0.424667	-0.3103	-2.82276	0.943817
0.425333	0.31886	1.04109	0.612134
0.426	1.34354	1.82417	0.135129
0.426667	-0.24648	0.13331	-0.51048
0.427333	-0.23383	0.746544	-0.89178
0.428	0.100641	-1.85031	-1.02766
0.428667	-0.41706	-1.33461	-1.11898
0.429333	-0.91019	-5.11016	-1.36926
0.43	-0.09016	-4.97474	-1.2685
0.430667	1.13731	-0.57851	-1.38798
0.431333	-0.50055	6.79493	-1.02512
0.432	0.041998	8.07808	-0.04299
0.432667	0.493825	8.21054	0.897086
0.433333	1.52693	2.1919	1.64779
0.434	1.98975	0.663874	1.78608
0.434667	2.16185	-3.21776	1.88283
0.435333	1.21743	-6.40541	1.30062
0.436	1.09198	-5.24751	1.27378
0.436667	0.589602	-1.61099	1.20217
0.437333	1.015	-1.91331	0.69269
0.438	-0.0427	-0.29978	0.299806
0.438667	0.320959	-0.35149	0.148345
0.439333	0.052539	1.15657	0.792908
0.44	-0.37153	1.28686	1.04807
0.440667	0.730561	0.803011	1.64559
0.441333	-0.58921	-0.86527	1.59332
0.442	1.67673	-1.12474	2.41678
0.442667	2.02476	-0.05525	2.40207
0.443333	0.320319	2.10676	2.82848
0.444	-0.00857	0.058918	2.70546
0.444667	-1.16514	-1.78335	2.90583
0.445333	-2.10996	0.880228	2.64542
0.446	-0.36718	0.786928	2.77535
0.446667	-1.21243	5.55266	3.52104
0.447333	0.817899	7.81765	4.10669
0.448	-1.34961	5.58939	3.69288
0.448667	-2.11858	11.1177	3.29306
0.449333	-3.72905	10.3363	3.09221
0.45	-3.79694	10.7025	3.41733
0.450667	-5.93326	10.0294	3.0101
0.451333	-3.91039	7.61078	2.38606
0.452	-4.87008	6.67126	2.17761
0.452667	-5.89665	4.00875	1.22346
0.453333	-4.15352	2.45791	0.61669
0.454	-4.4224	4.7893	0.780796
0.454667	-2.38677	3.87341	0.482328
0.455333	-2.03217	1.42672	0.301967
0.456	-3.45625	0.151311	-0.25828
0.456667	-3.85383	-1.8051	-0.13298
0.457333	-1.36021	-3.29675	-0.24994
0.458	-0.63561	-4.8933	-0.4098
0.458667	0.079909	-5.71888	-0.17603
0.459333	-1.90981	-3.96425	-0.07085
0.46	-2.03049	-0.9306	-0.08877
0.460667	-3.06709	-5.30506	-0.06045
0.461333	-3.64996	0.78352	-0.21164
0.462	-3.83008	-2.77628	-0.13959
0.462667	-5.63453	-1.41864	-0.16659
0.463333	-5.24463	-2.27716	-0.70875
0.464	-4.70457	-4.40403	-0.55977
0.464667	-5.095	-3.52999	-0.70186
0.465333	-5.7997	-3.53796	-0.93732
0.466	-4.76464	-0.55079	-1.02149
0.466667	-4.6206	-4.39433	-1.43013
0.467333	-4.35901	-3.82369	-1.12955
0.468	-5.04862	-5.28029	-0.91219
0.468667	-5.66877	-2.22219	-1.01773
0.469333	-5.71399	-3.51096	-0.78794
0.47	-4.49699	-4.29293	-0.95943
0.470667	-4.12091	-5.31201	-0.82644
0.471333	-2.49105	-4.75022	0.089209
0.472	-4.1109	-4.66417	0.031065
0.472667	-5.67128	-6.79205	0.17836
0.473333	-4.46884	-5.55318	-0.11215
0.474	-3.81429	-5.87157	0.380998
0.474667	-5.86824	-6.21874	0.056652
0.475333	-6.52165	-7.38598	-0.10731
0.476	-7.23973	-3.93454	-0.11815
0.476667	-5.10473	-3.31956	-0.71007
0.477333	-4.86718	-2.32763	-0.8013
0.478	-5.29232	-0.70222	-1.35258
0.478667	-4.73108	-3.254	-1.69171
0.479333	-4.93572	-1.1729	-2.12084
0.48	-4.26308	-3.72819	-2.17312
0.480667	-6.19288	-2.85528	-2.04505
0.481333	-4.03001	-2.78462	-2.37497
0.482	-3.4692	-6.25418	-2.50832
0.482667	-2.09059	-2.17457	-2.544
0.483333	-3.02206	-0.88694	-2.50101
0.484	-2.87768	0.011248	-2.82698
0.484667	-4.18829	1.35013	-2.64501
0.485333	-1.85719	-0.14934	-2.83529
0.486	-1.57352	-2.68461	-2.55001
0.486667	-2.60615	-4.59556	-2.66691
0.487333	-4.45115	-6.64426	-2.95695
0.488	-3.16785	-2.71701	-2.87642
0.488667	-2.33745	-1.17693	-2.80344
0.489333	-3.00211	-1.48943	-3.09178
0.49	-3.367	-0.58171	-2.84908
0.490667	-2.39955	-1.35611	-3.0407
0.491333	-1.67274	0.404542	-2.51571
0.492	-1.188	0.724367	-2.71594
0.492667	-2.9557	0.315361	-2.68124
0.493333	-2.51185	-1.90676	-2.57347
0.494	-2.58209	-2.34549	-2.77469
0.494667	-4.12397	-3.84993	-2.86789
0.495333	-4.99047	1.29946	-2.82885
0.496	-6.62064	-0.08829	-2.6215
0.496667	-7.91479	0.735544	-2.75543
0.497333	-8.93842	-1.42453	-2.42723
0.498	-5.49471	-3.61015	-2.44035
0.498667	-3.23628	-3.61727	-2.72968
0.499333	-3.85853	-0.96181	-2.5896
0.5	-5.00218	-0.08121	-2.59346
0.500667	-5.37174	-2.60258	-2.46626
0.501333	-4.35615	-2.80775	-2.34257
0.502	-4.00463	-3.05888	-2.49951
0.502667	-3.62889	3.04807	-2.57556
0.503333	-2.44837	4.34524	-2.71606
0.504	-2.82002	8.219	-2.73749
0.504667	-3.39723	9.6335	-2.91382
0.505333	-3.48159	8.57735	-3.15891
0.506	-3.24606	12.412	-3.147
0.506667	-3.15182	16.805	-3.34753
0.507333	-2.15844	22.2816	-3.28106
0.508	-0.2837	19.1275	-3.37268
0.508667	-1.52901	11.2691	-3.12634
0.509333	0.778596	5.68623	-3.48119
0.51	1.33537	2.67971	-3.3195
0.510667	4.06617	-1.6577	-3.42033
0.511333	4.10499	-1.12068	-3.36959
0.512	5.40031	-1.90975	-3.42392
0.512667	3.70213	-1.97608	-2.99328
0.513333	0.344384	-4.08799	-3.13957
0.514	0.496895	-6.21318	-3.25442
0.514667	0.005225	-3.56414	-3.31749
0.515333	-0.11463	-4.22319	-3.40274
0.516	0.058587	-3.85243	-3.35316
0.516667	1.18962	-3.43974	-3.35742
0.517333	0.807649	-0.36127	-3.40008
0.518	4.6995	2.83658	-3.14806
0.518667	3.97081	4.91382	-3.25677
0.519333	2.79667	3.60534	-3.22666
0.52	3.19966	3.05697	-3.26227
0.520667	7.67729	-0.79792	-3.54409
0.521333	7.42248	2.68499	-3.4914
0.522	6.96575	0.749495	-3.52614
0.522667	5.0204	-1.5021	-3.06611
0.523333	4.7304	-3.31964	-3.25861
0.524	2.031	-3.31404	-3.27295
0.524667	1.35248	-0.76021	-3.50203
0.525333	2.71522	-2.44798	-3.47626
0.526	2.84823	-3.76726	-3.5719
0.526667	3.08012	-4.18042	-3.59206
0.527333	6.17362	-4.83606	-3.61991
0.528	8.97665	-1.49401	-3.58791
0.528667	9.36788	-1.89492	-3.586
0.529333	11.4393	-3.59464	-3.37833
0.53	10.8165	-4.14889	-3.29251
0.530667	11.2688	-1.33696	-3.22069
0.531333	11.9908	-0.71751	-2.8433
0.532	13.3649	2.84877	-2.26034
0.532667	11.9743	0.722431	-0.93366
0.533333	11.0539	6.2869	-0.5302
0.534	10.5432	4.70345	-0.31091
0.534667	9.75933	2.72427	-0.2792
0.535333	10.011	0.215763	-0.32633
0.536	11.128	-4.69985	0.133471
0.536667	12.2431	-4.74838	0.638679
0.537333	12.9262	-2.1804	0.068642
0.538	12.802	-6.34197	-0.43888
0.538667	13.0975	-5.50054	-0.23464
0.539333	12.1098	-5.53779	-0.08037
0.54	11.6959	-3.33694	-0.36629
0.540667	10.591	-5.00467	-0.24463
0.541333	10.6121	-0.87701	-0.34346
0.542	11.3055	-2.43278	0.256809
0.542667	12.8306	2.9551	-0.37933
0.543333	10.6903	2.19799	-0.26781
0.544	9.56686	2.13562	0.09461
0.544667	7.57791	1.32564	0.881916
0.545333	5.86959	2.42544	0.527376
0.546	4.16734	1.75478	0.861969
0.546667	1.78102	4.29582	0.407072
0.547333	1.78068	5.18371	0.183877
0.548	-1.01483	5.60566	-0.40149
0.548667	-0.31993	0.133609	-0.4214
0.549333	-2.34826	-0.25098	-0.63587
0.55	-2.10155	-2.97998	-0.71686
0.550667	-3.35108	-4.16901	-1.17626
0.551333	-3.82215	-4.3826	-1.11026
0.552	-5.23283	-3.62969	-1.52993
0.552667	-4.40481	-5.85032	-1.60335
0.553333	-5.59014	-7.3091	-1.51148
0.554	-4.46643	-5.48805	-1.58758
0.554667	-4.44851	-2.73663	-1.90464
0.555333	-5.80937	0.026248	-2.14211
0.556	-4.82567	3.23049	-2.03697
0.556667	-5.53514	11.6278	-2.1059
0.557333	-6.31792	14.4715	-2.39517
0.558	-6.95889	7.74174	-2.41107
0.558667	-6.96106	1.37154	-2.56547
0.559333	-7.80942	1.58244	-2.55438
0.56	-8.18859	1.45385	-2.46458
0.560667	-7.68888	3.99297	-2.69141
0.561333	-6.85684	3.36322	-2.68252
0.562	-7.71034	1.72335	-2.61495
0.562667	-7.75206	9.85412	-2.51373
0.563333	-7.93284	15.7425	-2.13894
0.564	-9.66643	15.0506	-2.12926
0.564667	-11.9794	11.9597	-2.0671
0.565333	-12.7322	8.72591	-2.30533
0.566	-12.4918	7.75035	-2.50651
0.566667	-12.044	2.98117	-2.12008
0.567333	-12.2089	1.58157	-1.78115
0.568	-12.3534	-0.76729	-1.32406
0.568667	-11.9984	-0.19419	-0.94258
0.569333	-12.0937	2.3385	-0.24742
0.57	-9.1514	2.41661	0.31391
0.570667	-10.2561	-0.36334	0.603869
0.571333	-10.9527	0.190049	0.85874
0.572	-11.5218	-2.01493	1.34292
0.572667	-11.5094	-2.56702	1.70805
0.573333	-12.0387	-0.42688	1.86759
0.574	-11.804	-0.0626	3.07031
0.574667	-12.7733	1.92447	3.69952
0.575333	-12.73	-4.27779	4.00312
0.576	-12.7832	-5.69191	3.89957
0.576667	-12.0125	-5.39639	3.99196
0.577333	-11.3857	-3.42282	4.12443
0.578	-11.4186	-1.91275	4.19651
0.578667	-11.5793	-5.99861	4.58574
0.579333	-11.8697	-4.89501	4.23377
0.58	-11.1996	-6.95177	4.11242
0.580667	-9.60991	-6.81402	4.15803
0.581333	-8.0487	-3.65434	3.57981
0.582	-7.24405	-6.88527	3.46538
0.582667	-4.96474	-3.48063	3.53402
0.583333	-4.53009	-0.45133	3.42223
0.584	-2.87491	-2.75843	3.26771
0.584667	-0.49806	-1.24393	2.56639
0.585333	-0.26769	0.045718	2.14691
0.586	-0.41969	1.72898	2.07174
0.586667	1.70535	2.01585	1.99584
0.587333	4.98608	-0.96945	1.86704
0.588	5.21413	2.23986	1.49719
0.588667	4.76679	2.49786	1.58613
0.589333	3.52639	0.163217	1.41468
0.59	2.83923	0.219512	1.2474
0.590667	5.20041	-1.13108	1.15804
0.591333	5.74211	-0.34904	0.727668
0.592	9.47943	0.097191	0.747373
0.592667	8.18953	1.96562	0.341599
0.593333	7.68573	1.49398	0.063558
0.594	8.25295	1.48764	-0.15831
0.594667	7.54742	-0.49332	-0.2079
0.595333	10.9142	-0.35326	-0.32233
0.596	11.5697	-1.92834	-0.3925
0.596667	12.2998	-0.60365	-0.08736
0.597333	11.2596	2.54476	0.213434
0.598	9.67913	-0.91213	0.286549
0.598667	7.30212	-2.15475	0.564341
0.599333	5.61054	-3.38166	0.75733
0.6	5.7653	-1.5202	0.592217
0.600667	5.30282	-2.80424	0.834328
0.601333	3.75392	-5.05704	0.527445
0.602	3.98395	-7.16985	0.474052
0.602667	3.17773	-3.59678	0.679457
0.603333	1.6719	-3.47574	0.534855
0.604	0.916049	-4.53893	0.121495
0.604667	0.261287	-3.88704	-0.2105
0.605333	1.63878	-5.03364	-0.26695
0.606	1.86356	-4.6839	-0.38321
0.606667	2.41583	-2.51879	-0.39996
0.607333	0.687783	-3.53631	-0.90274
0.608	1.21525	-4.43473	-0.87644
0.608667	-1.32008	-3.13804	-0.97366
0.609333	-0.94934	-4.29148	-0.89594
0.61	-2.11106	-3.62245	-0.82962
0.610667	-2.11676	0.312588	-1.02714
0.611333	-2.05085	2.43355	-0.42769
0.612	-2.25501	3.53297	0.074194
0.612667	-1.61591	2.67703	0.009721
0.613333	-0.82611	-0.59798	-0.19732
0.614	0.064882	-2.13942	-0.59355
0.614667	2.90367	-3.74353	-0.62245
0.615333	4.2574	-5.12268	-0.22695
0.616	8.90818	-1.25449	-0.78714
0.616667	11.2527	-0.28199	0.100434
0.617333	11.1716	-0.11869	-0.08512
0.618	11.1647	-0.497	0.115857
0.618667	7.21063	0.027993	-0.06586
0.619333	6.43384	0.484386	0.085396
0.62	3.4294	3.24322	0.590138
0.620667	1.9078	9.51613	0.139147
0.621333	-1.61046	18.3625	0.692229
0.622	-2.76815	15.0089	0.95578
0.622667	-5.06967	12.2214	1.34352
0.623333	-6.64867	9.23138	1.77641
0.624	-8.04	9.97765	1.61867
0.624667	-9.59266	5.78079	1.48119
0.625333	-8.99115	4.07315	2.10584
0.626	-9.36657	2.30281	1.89761
0.626667	-7.33977	-1.20307	1.73575
0.627333	-5.64185	-1.2778	1.72649
0.628	-6.0073	-2.89542	1.36943
0.628667	-5.67218	-4.89717	1.34174
0.629333	-5.583	-3.11309	1.46922
0.63	-7.36442	-4.67572	1.82771
0.630667	-5.16301	-5.0399	2.12096
0.631333	-4.91679	-5.28076	1.40145
0.632	-5.31264	-1.32461	1.01637
0.632667	-5.43364	-4.25498	0.671969
0.633333	-4.78229	-4.71054	0.595901
0.634	-5.62562	-1.99996	0.141729
0.634667	-6.40211	-2.0976	0.384181
0.635333	-6.47652	-4.63624	0.348639
0.636	-4.96096	-4.09648	-0.08796
0.636667	-2.56136	-4.57849	-0.3943
0.637333	0.899094	-4.76184	-0.3933
0.638	-0.05453	-3.5129	-0.38927
0.638667	2.24313	-3.22127	-0.90574
0.639333	-0.63674	-5.79317	-0.71895
0.64	0.823196	-2.49728	-0.94987
0.640667	0.771317	-0.57958	-0.54277
0.641333	-1.12252	-1.35185	-0.42389
0.642	-1.86895	-2.40305	-0.08407
0.642667	-3.09158	-2.39652	-0.00325
0.643333	-5.2109	-0.42436	-0.31882
0.644	-6.66073	2.88584	-0.39554
0.644667	-5.98805	4.0405	-0.65837
0.645333	-6.72137	1.47346	-0.8036
0.646	-5.5231	2.95359	-1.13661
0.646667	-6.28845	5.01568	-0.82429
0.647333	-6.64078	2.13503	-1.19806
0.648	-7.98056	0.052387	-1.46057
0.648667	-7.29566	-0.84218	-1.49558
0.649333	-8.63655	-3.07107	-1.72226
0.65	-9.97998	-0.89763	-1.42748
0.650667	-9.42968	-3.02918	-1.41906
0.651333	-9.23669	-4.73001	-1.4294
0.652	-6.01986	-2.8644	-1.18391
0.652667	-3.83624	-4.27054	-1.36743
0.653333	-4.43842	-6.60239	-1.27895
0.654	-2.76593	-2.75546	-1.30718
0.654667	-0.72893	0.014818	-1.15223
0.655333	-1.13524	-3.44132	-0.81418
0.656	-0.97976	-2.61616	-1.18687
0.656667	-3.0571	0.062727	-1.05989
0.657333	-3.26488	4.02159	-0.95603
0.658	-4.72478	6.63276	-0.75314
0.658667	-4.44435	2.54021	-0.45271
0.659333	-4.33731	0.526436	0.228635
0.66	-5.00233	0.047636	0.350767
0.660667	-6.84726	-1.64274	0.40312
0.661333	-7.12256	-3.94696	0.446488
0.662	-7.43561	-2.09611	0.225456
0.662667	-7.36492	-2.58108	0.14952
0.663333	-7.76359	-3.17632	0.135915
0.664	-7.68021	1.19292	0.103196
0.664667	-6.60555	1.59232	-0.15358
0.665333	-6.21129	2.619	0.037461
0.666	-6.70127	1.79551	0.21909
0.666667	-4.57581	-1.05528	-0.07555
0.667333	-3.98235	-4.59334	-0.44703
0.668	-2.27295	-6.41892	-0.426
0.668667	-0.99758	-4.02413	-0.58673
0.669333	-1.93411	-2.56793	-0.46745
0.67	-1.47509	-5.78468	-0.71851
0.670667	-1.98497	-5.09993	-0.56644
0.671333	-1.76495	-6.86988	-0.42821
0.672	-3.381	-6.95459	-0.46626
0.672667	-3.17336	-4.5874	0.041444
0.673333	-5.27893	-5.17005	1.79375
0.674	-4.05857	1.77713	1.93891
0.674667	-4.62945	5.47022	1.85538
0.675333	-4.43592	4.71554	1.32502
0.676	-4.0809	5.17932	0.53552
0.676667	-5.85178	8.27284	-0.06803
0.677333	-6.32812	5.79645	-0.00215
0.678	-3.84495	1.9631	-0.05132
0.678667	-5.31068	3.24435	-0.3618
0.679333	-3.20336	2.8131	-0.84522
0.68	-3.45785	4.03989	-1.02391
0.680667	-2.98755	1.50473	-1.43519
0.681333	-3.93149	3.51297	-1.26456
0.682	-4.95268	0.561038	-1.28809
0.682667	-6.46143	-1.47813	-1.34219
0.683333	-7.46384	-3.07975	-1.50337
0.684	-6.62309	1.2843	-1.56112
0.684667	-5.17021	3.48957	-1.70249
0.685333	-1.62334	0.857423	-1.73158
0.686	0.06735	-1.35858	-0.74891
0.686667	1.24979	-1.77036	0.02426
0.687333	1.83791	1.7363	1.55037
0.688	3.48589	2.68383	2.27727
0.688667	1.66406	-2.55303	2.55866
0.689333	1.61978	-0.07046	2.48588
0.69	1.84936	-3.25059	2.9264
0.690667	0.701918	-0.66843	2.33007
0.691333	1.81077	-2.55003	2.4028
0.692	1.63922	-6.24274	2.40737
0.692667	1.94622	-6.16966	2.08085
0.693333	0.632747	-4.492	2.94667
0.694	2.14065	-4.45262	2.61707
0.694667	3.64913	1.30207	2.38281
0.695333	8.82282	2.32421	2.57425
0.696	13.3589	-0.3338	2.88594
0.696667	14.3563	-1.925	2.94223
0.697333	14.3882	-3.97999	3.14576
0.698	15.2982	-0.31258	2.55067
0.698667	16.2916	1.66424	2.82202
0.699333	16.0559	0.145717	2.8481
0.7	14.8128	3.89101	2.92364
0.700667	15.3082	-2.13157	2.91099
0.701333	12.3337	-0.15099	2.17815
0.702	13.1656	4.65036	1.76197
0.702667	10.2422	3.71807	1.65069
0.703333	10.7112	5.1348	2.84256
0.704	7.88989	5.02368	3.40019
0.704667	7.69269	4.34881	2.81896
0.705333	7.16526	7.4731	2.34421
0.706	7.1642	6.09679	2.01522
0.706667	7.68401	8.7281	1.94416
0.707333	11.6742	6.84382	1.35061
0.708	10.9233	4.21762	1.55418
0.708667	11.8029	3.76616	1.94755
0.709333	10.5367	4.50273	1.91862
0.71	7.29653	2.5766	2.21419
0.710667	5.71132	4.08822	2.10989
0.711333	4.40618	5.16391	1.64129
0.712	6.14672	4.18114	1.19224
0.712667	5.76953	2.09987	0.65206
0.713333	7.20972	-0.27469	0.9441
0.714	6.57435	3.53891	1.40702
0.714667	8.28721	5.12099	1.83029
0.715333	5.90374	5.65863	1.97981
0.716	7.12116	2.4585	1.78859
0.716667	4.30952	-0.46376	1.45464
0.717333	5.9641	-1.88433	1.32548
0.718	4.18219	-2.7915	0.935081
0.718667	1.67622	-1.92919	0.77833
0.719333	1.49883	-0.90479	0.62254
0.72	0.445019	-0.63632	0.909937
0.720667	-1.59408	2.11155	0.933477
0.721333	-2.56721	2.72111	0.860327
0.722	-1.76323	7.99269	1.09572
0.722667	-1.83165	3.30514	0.591721
0.723333	-1.53621	4.64358	0.731318
0.724	0.569158	2.58235	0.727008
0.724667	3.0609	0.371997	0.861818
0.725333	5.39938	2.46372	0.58104
0.726	5.04109	2.05344	0.47778
0.726667	6.6441	4.11766	0.375036
0.727333	9.18799	1.28386	0.818723
0.728	10.6402	1.17762	0.61173
0.728667	8.15231	2.77199	1.09858
0.729333	7.85021	-0.61043	0.857498
0.73	10.0789	0.424824	0.615301
0.730667	10.9627	-2.49699	0.549155
0.731333	17.8247	-1.87317	0.122447
0.732	22.091	-3.96022	0.379042
0.732667	28.9565	-2.48751	1.32289
0.733333	29.9726	-2.06404	1.33289
0.734	29.7542	-4.35471	1.47681
0.734667	29.5389	-3.32782	1.79693
0.735333	27.6671	0.440036	2.23299
0.736	26.9838	2.44119	2.49832
0.736667	26.156	5.63012	2.2155
0.737333	21.2759	5.32775	1.65179
0.738	19.7815	4.09261	1.38121
0.738667	17.0915	1.30547	1.12158
0.739333	20.3385	2.30792	0.82847
0.74	20.5891	1.51742	0.788345
0.740667	16.9968	1.46566	0.45764
0.741333	16.4271	2.06131	0.390048
0.742	14.1002	2.1894	-0.01499
0.742667	11.0725	-0.74696	-0.45174
0.743333	11.6622	-2.20312	-0.69934
0.744	9.68101	-1.22173	-0.57412
0.744667	11.8399	-2.87315	-0.85161
0.745333	12.2186	-2.88578	0.342001
0.746	12.508	1.36904	0.341015
0.746667	12.4112	-0.67844	0.05315
0.747333	12.6158	-3.00908	0.252507
0.748	15.144	-3.80511	0.132904
0.748667	15.1695	-5.02486	0.238281
0.749333	15.3327	-5.8445	0.158058
0.75	13.9352	-3.95426	-0.45241
0.750667	12.6116	1.1842	-0.55155
0.751333	13.2848	1.80794	-0.94139
0.752	11.0866	-1.2784	-0.56003
0.752667	7.2168	-0.37159	0.006414
0.753333	6.39527	-0.33302	0.457376
0.754	4.96907	-1.34212	0.641184
0.754667	3.00675	-1.56792	0.912685
0.755333	1.62492	-2.4495	0.729944
0.756	2.35629	0.62079	0.757182
0.756667	0.49884	-2.14639	0.96188
0.757333	0.59452	-1.81612	0.633725
0.758	2.40899	-3.44827	0.991384
0.758667	2.89449	3.15937	0.638431
0.759333	3.52822	12.2848	0.492645
0.76	3.11817	13.9873	0.387709
0.760667	3.22252	6.12038	0.105661
0.761333	3.83313	6.37009	-0.36049
0.762	5.04173	-0.21746	-0.48839
0.762667	4.05993	-2.27764	-0.42742
0.763333	1.88784	-4.32714	-0.63693
0.764	1.20324	-1.88512	-0.60321
0.764667	0.056813	0.652292	-1.15123
0.765333	0.965052	3.20324	-0.91984
0.766	2.35486	1.54999	-0.95695
0.766667	3.89928	1.50073	-1.21617
0.767333	4.26734	2.16646	-0.93826
0.768	5.18699	0.917908	-0.99279
0.768667	4.07814	1.98988	-0.63931
0.769333	4.43774	1.0452	-0.51315
0.77	6.60844	-0.65081	-0.45791
0.770667	6.47593	-0.786	0.125306
0.771333	6.09554	-3.70593	1.23555
0.772	6.54268	-4.68525	1.79898
0.772667	7.01955	-1.96201	2.07756
0.773333	5.74534	-4.11978	1.8259
0.774	7.38815	-1.80213	1.9471
0.774667	8.19238	-2.61517	1.95262
0.775333	10.1905	-3.27641	1.6768
0.776	10.584	-0.45662	1.10332
0.776667	12.763	-0.52942	1.45745
0.777333	12.7264	-0.60549	1.40024
0.778	14.7942	-0.28797	1.63249
0.778667	17.1208	5.0871	1.60866
0.779333	17.4125	5.29302	1.74495
0.78	15.7462	4.80827	2.75765
0.780667	16.0431	3.43569	3.23311
0.781333	16.0651	1.51211	3.08458
0.782	9.36221	2.27683	2.90943
0.782667	9.21763	2.83311	2.17211
0.783333	7.47132	5.02236	2.14576
0.784	6.28712	3.19935	2.20269
0.784667	4.7208	-2.65873	1.83747
0.785333	4.42647	-0.11387	1.84015
0.786	1.52643	3.52856	1.0148
0.786667	-1.32915	8.64354	1.46931
0.787333	-3.12603	8.77295	1.69304
0.788	-2.8279	7.91925	1.11364
0.788667	-2.92335	8.11357	1.19834
0.789333	-3.58643	4.64864	1.47086
0.79	-5.47887	4.08013	1.18462
0.790667	-5.67055	2.3525	1.37336
0.791333	-4.45455	3.21709	0.860994
0.792	-2.34875	1.59072	1.37797
0.792667	0.047904	6.52792	1.81781
0.793333	1.54289	12.5351	2.55904
0.794	3.37421	11.6217	2.42425
0.794667	3.55773	14.3289	3.74298
0.795333	6.51657	8.88893	4.77021
0.796	8.20106	8.37729	5.04108
0.796667	9.52388	9.65709	4.93107
0.797333	8.649	7.32542	5.10197
0.798	5.74383	7.77862	4.9719
0.798667	5.42132	4.44621	4.76263
0.799333	3.10691	4.20465	3.79549
0.8	4.12118	4.63288	3.22223
0.800667	4.02775	6.34546	3.17831
0.801333	2.57329	7.42443	2.75656
0.802	2.5826	8.23689	2.17486
0.802667	0.998856	12.8233	1.44871
0.803333	-0.0903	13.4399	1.14172
0.804	0.358621	14.7939	0.676494
0.804667	-0.87567	14.9032	0.313849
0.805333	-0.91268	16.6536	0.217642
0.806	-0.68555	13.2807	0.135002
0.806667	-0.78333	10.5496	0.862161
0.807333	-0.31177	8.45826	0.654633
0.808	-0.70785	5.1475	0.671619
0.808667	0.211071	5.31897	0.928964
0.809333	0.663938	0.129974	1.00594
0.81	-0.23081	-0.34016	1.0882
0.810667	-0.63435	0.604148	1.62021
0.811333	-1.517	-4.51798	1.97475
0.812	-1.22864	-4.63079	2.22441
0.812667	-0.7919	-5.56007	1.79825
0.813333	-1.3173	-5.12731	1.65099
0.814	-1.14078	-2.26934	1.67399
0.814667	-2.58696	-6.61105	0.858042
0.815333	-4.89316	-4.45297	0.47623
0.816	-4.23293	-4.20299	0.301962
0.816667	-4.0218	-4.7146	0.02778
0.817333	-2.03081	-0.61998	0.066694
0.818	-1.36024	-1.90295	-0.08267
0.818667	3.09566	-1.64608	-0.24047
0.819333	3.46427	0.377315	-0.14717
0.82	4.88318	-5.45824	-0.22345
0.820667	3.25221	-2.46065	-0.22948
0.821333	5.24016	-3.57848	-0.08671
0.822	6.51905	-3.60191	0.019283
0.822667	8.0942	-4.9276	0.019364
0.823333	5.67436	-2.14434	-0.17202
0.824	3.4672	4.23716	-0.13583
0.824667	1.26269	7.50727	-0.38822
0.825333	-0.59625	12.9998	-0.18064
0.826	0.336313	19.2832	-0.08973
0.826667	-1.25393	17.1744	0.024678
0.827333	-2.10626	9.62254	0.464184
0.828	-2.40308	5.75674	0.35906
0.828667	-2.67029	2.67548	0.496745
0.829333	-0.61322	2.71473	1.39066
0.83	0.177754	7.41439	2.27436
0.830667	-1.26736	6.62128	3.79762
0.831333	0.459987	6.47926	3.67414
0.832	-2.36812	5.05754	5.42633
0.832667	-1.79162	-0.19472	6.30345
0.833333	-0.66317	-0.75611	6.3193
0.834	-0.06268	-3.12426	5.62282
0.834667	-1.89524	-2.07463	5.30319
0.835333	-0.16743	-5.62857	4.87186
0.836	-0.57488	-6.85188	4.40097
0.836667	-1.51168	-1.49009	3.98839
0.837333	-0.33942	-8.50208	3.62523
0.838	0.172733	-4.61441	3.03162
0.838667	-2.30242	-4.46382	2.84498
0.839333	-0.97853	-3.94105	2.65612
0.84	-2.57281	-4.02518	3.42762
0.840667	-3.06335	-2.94472	4.49052
0.841333	-2.50341	-3.69692	5.29402
0.842	-3.26404	-2.6851	5.41226
0.842667	-3.23091	-0.65022	5.03228
0.843333	-4.60286	0.691663	3.86494
0.844	-4.22095	-0.99156	3.93742
0.844667	-5.91641	-1.61713	3.53015
0.845333	-5.99204	-0.63787	2.46533
0.846	-6.76422	-2.08066	2.22089
0.846667	-4.99284	-3.63674	2.04127
0.847333	-4.0252	-0.93427	2.17534
0.848	-1.36624	2.75016	2.08568
0.848667	-3.44697	-0.99227	1.93729
0.849333	-3.53889	-1.95425	2.69786
0.85	-5.37976	-3.51629	2.62816
0.850667	-3.77396	-3.78234	2.21335
0.851333	-3.73372	-1.56933	3.32093
0.852	-3.50985	-1.86578	5.77471
0.852667	-2.34529	-4.0549	5.09611
0.853333	-1.54954	-0.55003	4.04055
0.854	-2.70493	-0.515	3.79575
0.854667	-3.21705	4.15096	5.28603
0.855333	-1.31038	8.83632	4.76068
0.856	-1.99026	5.15672	3.89243
0.856667	-1.51403	1.63067	3.33243
0.857333	-1.31706	-3.59742	4.0102
0.858	-0.94279	-0.49128	4.12008
0.858667	-1.39611	-3.80363	3.55461
0.859333	-0.88775	-6.25365	2.83972
0.86	-0.52828	-3.6386	2.89166
0.860667	-0.02501	-3.46822	2.91383
0.861333	-0.06211	-2.56126	2.82269
0.862	0.410202	-0.73085	2.41717
0.862667	1.27768	0.347614	3.30065
0.863333	2.84111	1.03443	3.39626
0.864	3.44631	2.00692	3.78022
0.864667	2.82181	-0.19457	3.66862
0.865333	3.36519	1.67804	4.41398
0.866	1.52259	2.053	5.25198
0.866667	1.0636	-1.79332	4.71922
0.867333	-0.78667	-4.32799	4.21162
0.868	-1.65207	-0.99066	3.49485
0.868667	-2.51741	-2.3296	3.1639
0.869333	-1.33909	-4.0522	3.59957
0.87	-2.7219	-3.36747	3.13163
0.870667	-2.14415	-4.66326	2.9774
0.871333	-1.98971	-6.90351	2.95905
0.872	-1.66845	-5.25237	2.78464
0.872667	-1.33325	-3.76021	2.86846
0.873333	-2.08142	-4.68232	3.55688
0.874	-0.93914	-4.49813	4.59404
0.874667	-0.28785	-2.09086	4.48498
0.875333	-2.53791	4.16986	3.82633
0.876	-2.65635	12.8637	3.57376
0.876667	-3.33271	13.0055	2.97469
0.877333	-3.19784	11.9175	2.87626
0.878	-3.2947	5.60916	2.63073
0.878667	-3.1988	0.564205	2.08582
0.879333	-1.87118	2.89025	1.50784
0.88	-3.07991	7.61677	0.979168
0.880667	-2.67621	12.6134	0.715134
0.881333	-1.52317	9.22337	0.885295
0.882	-2.68555	2.59871	0.274098
0.882667	-3.25855	0.750043	-0.02494
0.883333	-1.33419	-0.1188	-0.48905
0.884	-1.69255	-1.46407	-0.28324
0.884667	-1.24105	6.24453	-0.90141
0.885333	-2.0444	6.78193	-0.95066
0.886	-2.83492	6.17958	-0.75291
0.886667	-3.82942	0.817399	-0.42563
0.887333	-2.91255	-0.50481	-0.54461
0.888	-3.23966	1.15129	-0.45136
0.888667	-3.08752	-2.71742	-0.65541
0.889333	-2.8467	-1.70638	-0.72752
0.89	-1.76809	-0.80343	-1.03249
0.890667	-2.04615	2.34548	-1.05509
0.891333	-2.05259	-3.11785	-1.07846
0.892	-1.95278	-5.96856	-0.96786
0.892667	-2.45251	-3.69798	-0.82958
0.893333	-3.55566	-4.03781	0.761166
0.894	-3.05733	-3.97708	1.17939
0.894667	-4.32299	0.651067	1.65069
0.895333	-3.69226	-2.09063	1.77382
0.896	-3.8293	-0.92527	2.32919
0.896667	-5.77597	-0.03798	4.12593
0.897333	-4.91418	-0.33307	4.19764
0.898	-5.78217	-3.42647	3.76064
0.898667	-5.31805	-0.8809	3.05818
0.899333	-6.43401	-2.2598	3.10949
0.9	-5.29014	-1.17489	2.36798
0.900667	-5.69168	-1.35771	3.05039
0.901333	-4.76002	0.545502	2.12221
0.902	-4.13125	1.02981	1.98353
0.902667	-3.79453	-0.7248	1.52602
0.903333	-4.6295	-4.43843	1.66751
0.904	-4.25129	-5.1294	1.52407
0.904667	-4.98195	-6.07773	1.74752
0.905333	-5.65222	-5.62561	2.11338
0.906	-4.8369	-6.4688	2.3318
0.906667	-5.34888	-5.48798	3.21218
0.907333	-5.18525	-5.87788	3.6637
0.908	-4.49955	-5.74766	3.94521
0.908667	-4.56463	-5.63303	3.67453
0.909333	-2.47379	-4.66884	3.36396
0.91	-1.00635	-7.4138	2.89976
0.910667	0.348343	-8.20966	2.71039
0.911333	-0.52091	-6.11845	1.9201
0.912	0.890693	-8.68597	1.57396
0.912667	-0.68919	-5.42593	1.47737
0.913333	-0.81456	-2.89009	1.23083
0.914	-2.9164	-0.59187	0.923322
0.914667	-4.6091	-2.59649	0.370747
0.915333	-4.76384	-3.04503	0.501758
0.916	-3.34201	-0.01047	0.415054
0.916667	-4.05968	-1.11557	0.382975
0.917333	-3.51615	0.098252	0.554946
0.918	-3.02788	1.88934	0.640461
0.918667	-2.63428	-0.82257	0.124855
0.919333	-3.77363	0.148259	0.24264
0.92	-3.31067	-2.55288	0.105968
0.920667	-4.93992	-2.22633	0.456952
0.921333	-3.78894	-1.08495	0.240883
0.922	-4.67088	0.493325	0.667639
0.922667	-3.54962	-0.75843	1.34374
0.923333	-0.99328	1.83644	1.67951
0.924	-1.6413	0.87828	1.02139
0.924667	-1.84635	2.09762	0.509365
0.925333	-2.21579	3.80823	0.163443
0.926	-3.57437	2.07471	-0.06606
0.926667	-5.0191	0.619162	0.252191
0.927333	-5.19044	-2.52436	0.263736
0.928	-6.07676	-4.00338	0.238373
0.928667	-4.14977	-4.54673	0.865608
0.929333	-4.38456	-7.47783	0.900701
0.93	-3.79893	-2.19416	0.508293
0.930667	-3.48724	-5.01223	0.084428
0.931333	-3.9191	-2.62299	0.035738
0.932	-3.48925	-2.33057	0.172109
0.932667	-2.95481	0.62252	0.673154
0.933333	-4.41528	-0.01322	0.662005
0.934	-4.99832	-1.84548	0.521223
0.934667	-5.47081	-5.76718	0.369689
0.935333	-5.70919	-2.42258	0.20077
0.936	-6.21024	-7.5641	-0.26017
0.936667	-6.7044	-5.03961	-0.5856
0.937333	-6.75939	-5.56368	-0.52566
0.938	-6.96908	-2.62779	0.130584
0.938667	-5.77522	-3.59783	0.65643
0.939333	-5.08577	-0.49646	0.846281
0.94	-5.60512	-1.72768	0.196404
0.940667	-6.49372	-2.2725	0.091577
0.941333	-6.37584	-2.56054	-0.10771
0.942	-7.12011	-3.00825	-0.11203
0.942667	-7.26914	-1.1419	-0.40525
0.943333	-7.65458	0.700925	-0.39026
0.944	-6.36259	1.92297	-0.71896
0.944667	-7.34874	5.80321	-0.1404
0.945333	-7.4268	0.85317	-0.48318
0.946	-5.13602	-1.27747	-0.5868
0.946667	-4.8298	-2.80712	-0.76936
0.947333	-4.61727	-2.59593	-0.30681
0.948	-3.46424	1.50244	0.089027
0.948667	-4.67704	0.677174	0.326411
0.949333	-3.82363	3.48842	0.204603
0.95	-4.9992	-2.13501	0.751005
0.950667	-5.99435	-0.06216	1.20797
0.951333	-4.66714	-2.68079	1.2059
0.952	-6.21458	-1.26668	1.4595
0.952667	-4.41576	-2.35335	1.80502
0.953333	-4.11736	-1.21629	1.64152
0.954	-5.41753	-2.17139	2.18002
0.954667	-5.8758	-5.59497	2.709
0.955333	-6.06095	-5.40857	3.94046
0.956	-7.38351	-3.90772	4.5485
0.956667	-6.44806	-0.71644	4.61024
0.957333	-6.87746	1.2575	4.33947
0.958	-6.91211	2.28166	3.31909
0.958667	-7.32926	-0.0784	3.04463
0.959333	-7.63861	-0.37637	2.76126
0.96	-7.94864	3.3571	2.40014
0.960667	-9.47298	1.4386	2.98151
0.961333	-8.72487	0.186777	2.97926
0.962	-9.5155	2.3438	3.37038
0.962667	-8.57436	-1.36699	3.23304
0.963333	-9.0025	-0.76457	3.35894
0.964	-7.6568	-3.66301	3.06406
0.964667	-7.86643	-2.60533	2.90708
0.965333	-9.23086	-3.14148	2.70838
0.966	-10.1119	-3.44562	2.60059
0.966667	-8.44357	-2.6692	2.03304
0.967333	-8.13266	-1.67683	1.98403
0.968	-8.00104	-3.26605	2.18613
0.968667	-7.98757	-0.63019	2.45556
0.969333	-7.48241	-1.31333	1.98527
0.97	-7.86775	-2.05544	1.93569
0.970667	-7.47547	3.85032	1.82834
0.971333	-5.26374	3.55042	2.22226
0.972	-4.24306	-0.80036	1.99095
0.972667	-3.62554	-0.10485	1.94336
0.973333	-2.97208	1.57792	1.29185
0.974	-2.84112	0.578779	2.04662
0.974667	-0.69075	0.201294	1.67057
0.975333	-0.44501	-0.54912	1.90022
0.976	-1.1338	0.103415	2.15317
0.976667	-1.41694	-1.01227	2.25712
0.977333	-2.69473	-1.86171	2.41167
0.978	-4.62948	-2.95863	2.74722
0.978667	-4.28038	1.2882	2.93447
0.979333	-5.09608	6.7694	2.9555
0.98	-6.78913	14.2399	2.73735
0.980667	-7.26213	15.8482	2.62734
0.981333	-7.90458	8.43067	2.20211
0.982	-8.33474	7.59937	2.10714
0.982667	-8.33097	5.35889	1.94022
0.983333	-9.06495	4.5753	1.84268
0.984	-10.2253	2.58732	2.33282
0.984667	-9.18338	0.340382	2.64183
0.985333	-9.40106	-0.20039	2.52965
0.986	-9.09078	-0.93156	2.79782
0.986667	-7.69339	2.07831	2.88963
0.987333	-7.24275	0.71632	3.14378
0.988	-7.09367	5.71414	2.68149
0.988667	-3.86956	3.37346	2.49601
0.989333	-0.20174	2.18587	1.88886
0.99	1.40091	-1.50009	1.49391
0.990667	0.927559	-5.54616	1.92521
0.991333	3.06332	-4.65226	2.3366
0.992	2.62139	-6.21894	2.77512
0.992667	1.61828	-5.84249	3.1786
0.993333	1.73694	-1.71817	2.96494
0.994	-1.95222	-3.34369	2.58485
0.994667	-0.56303	-4.75642	2.6335
0.995333	-1.48127	-4.29748	2.14309
0.996	-2.34033	-6.1712	2.31107
0.996667	-3.70314	-2.93558	2.26189
0.997333	-0.82779	-4.14346	3.03627
0.998	0.106573	-3.46996	3.63122
0.998667	0.414962	-2.74545	3.24332
0.999333	-0.04581	0.257255	3.00891
1	-0.89904	-2.46905	3.19222
1.00067	2.37023	-1.38685	15.3034
1.00133	8.10608	5.04118	23.3169
1.002	15.6867	15.028	24.4966
1.00267	19.8189	26.3523	25.682
1.00333	21.6231	29.6	26.5424
1.004	21.9706	29.6279	27.5966
1.00467	24.1747	28.8943	28.7176
1.00533	23.6328	27.082	29.826
1.006	25.4914	30.0848	30.0424
1.00667	25.3777	26.4326	29.964
1.00733	26.0325	29.4317	30.141
1.008	25.3197	22.7778	29.7927
1.00867	27.384	24.6106	29.1092
1.00933	27.155	22.2848	28.9039
1.01	27.7161	22.7286	28.7378
1.01067	26.2425	21.7706	28.3677
1.01133	26.0547	24.4424	27.7951
1.012	25.5391	23.473	26.8089
1.01267	26.757	18.2247	26.2408
1.01333	26.3731	16.3201	25.6539
1.014	27.6941	18.9687	24.3613
1.01467	26.4721	19.3453	23.8129
1.01533	27.6324	16.8657	23.5016
1.016	26.978	19.9257	22.7246
1.01667	27.0866	17.8278	22.2404
1.01733	29.1619	16.6086	21.9925
1.018	28.8282	16.1732	21.7592
1.01867	28.4031	16.9031	21.6517
1.01933	28.6523	14.6865	21.3348
1.02	29.5932	16.0311	21.292
1.02067	27.9749	15.2551	20.8544
1.02133	29.9226	15.915	20.6833
1.022	28.305	17.3019	20.7259
1.02267	29.5895	13.152	20.1958
1.02333	28.4575	14.6125	20.9279
1.024	29.3026	13.3077	20.4631
1.02467	29.0134	10.7813	19.9019
1.02533	30.0346	11.8336	20.0882
1.026	28.7183	15.9763	19.8389
1.02667	28.8381	14.7489	20.1362
1.02733	27.8729	15.6919	20.2077
1.028	29.6782	13.881	19.6911
1.02867	28.32	15.0251	20.0805
1.02933	28.5247	13.7835	20.1376
1.03	29.0197	13.191	19.9991
1.03067	27.3305	16.9511	20.0648
1.03133	27.8917	18.6227	19.9074
1.032	27.7085	17.8817	19.8668
1.03267	28.1068	16.2071	19.283
1.03333	27.8948	12.6151	19.5111
1.034	28.4666	11.878	19.4262
1.03467	27.6385	8.86234	19.1126
1.03533	28.9446	6.22871	19.373
1.036	28.1291	7.31897	19.3112
1.03667	28.661	9.26742	19.164
1.03733	27.686	13.5954	19.2596
1.038	28.7484	14.7397	19.395
1.03867	28.3559	13.9718	18.8284
1.03933	28.2765	14.544	18.7221
1.04	27.3844	11.1019	18.7292
1.04067	28.5682	10.108	18.6268
1.04133	26.813	8.4652	18.4514
1.042	28.3971	10.8787	18.5835
1.04267	28.415	9.48992	18.1016
1.04333	29.3786	9.76519	17.9847
1.044	29.5491	9.08113	18.2891
1.04467	28.6611	9.99366	18.1206
1.04533	29.8294	9.64802	18.0496
1.046	31.1598	10.8178	17.9063
1.04667	29.186	8.67191	17.7365
1.04733	28.9179	9.67852	17.8894
1.048	29.7843	11.8793	17.8228
1.04867	29.7293	11.0929	17.251
1.04933	29.6062	12.0196	17.8061
1.05	30.248	15.2906	17.943
1.05067	32.2121	14.0958	17.9549
1.05133	30.7094	12.4071	17.5126
1.052	32.5202	16.7524	17.5442
1.05267	33.0512	17.5732	17.3171
1.05333	32.327	15.5632	17.0942
1.054	32.0893	15.2715	17.7797
1.05467	32.6539	11.2931	17.081
1.05533	32.9488	12.874	17.6127
1.056	32.0944	10.1538	17.6288
1.05667	30.9803	9.1312	17.5609
1.05733	32.1504	8.16331	17.4361
1.058	32.4269	10.6809	16.9725
1.05867	33.0161	7.34758	17.1935
1.05933	32.2883	8.47092	17.3302
1.06	33.4841	12.4878	17.4324
1.06067	32.3819	19.8452	17.3471
1.06133	32.7393	20.2339	17.01
1.062	31.2259	21.682	17.4866
1.06267	31.5944	19.4524	17.4485
1.06333	31.622	18.5425	16.9516
1.064	31.0937	16.8991	17.2018
1.06467	30.6436	15.2081	17.1199
1.06533	32.0983	15.3608	17.1876
1.066	31.7121	14.4066	17.5784
1.06667	31.7756	12.3692	17.0262
1.06733	31.9084	16.9218	17.0574
1.068	32.1153	16.4181	16.9454
1.06867	32.1019	13.8482	16.7926
1.06933	32.4459	13.8572	16.7785
1.07	31.4098	16.4309	16.6788
1.07067	30.8514	16.8652	16.8626
1.07133	32.6065	17.8519	16.3649
1.072	32.8579	20.115	16.2657
1.07267	33.405	19.1002	16.0691
1.07333	31.9091	19.5464	16.4633
1.074	30.8633	18.5273	16.1221
1.07467	31.0429	19.2739	16.2569
1.07533	31.6097	19.009	16.7748
1.076	31.5724	16.2542	16.6302
1.07667	31.873	15.927	15.9543
1.07733	30.0664	18.3346	16.3277
1.078	32.2086	15.7417	16.1211
1.07867	31.6206	14.5948	16.0917
1.07933	33.0976	16.0174	16.5399
1.08	34.0676	17.608	16.4241
1.08067	36.9977	20.7301	16.6721
1.08133	35.2731	17.2523	16.8259
1.082	34.2664	14.5049	16.8843
1.08267	34.3635	13.662	17.0838
1.08333	35.8648	13.3753	16.9096
1.084	33.4741	17.8432	16.824
1.08467	34.0873	19.2622	15.7849
1.08533	32.5841	16.1326	16.4084
1.086	33.3376	14.8327	16.7795
1.08667	31.3568	15.5429	16.3668
1.08733	32.2356	14.9041	16.6114
1.088	32.0628	14.8049	16.3114
1.08867	31.5771	13.3978	16.6166
1.08933	30.892	14.4401	16.0455
1.09	32.426	14.631	16.3098
1.09067	32.2736	15.7914	16.0868
1.09133	32.9778	13.9448	15.9346
1.092	32.3267	16.2527	15.8859
1.09267	32.3062	15.8158	16.3311
1.09333	30.4732	20.1746	16.4398
1.094	31.4191	18.5511	16.0406
1.09467	30.1902	19.7098	16.3657
1.09533	31.4544	16.7235	16.4669
1.096	28.9924	15.1804	16.2178
1.09667	31.3864	15.9012	16.1129
1.09733	30.6032	15.5955	16.9148
1.098	31.886	17.0228	16.6843
1.09867	28.9365	17.3885	16.629
1.09933	30.9024	18.7843	16.3574
1.1	30.6432	19.6516	16.4547
1.10067	32.1646	17.0898	16.2917
1.10133	30.4833	19.2795	16.5964
1.102	29.9906	15.5528	16.4766
1.10267	28.2252	17.1527	16.8697
1.10333	30.9964	16.4653	16.6425
1.104	28.6913	16.9264	17.3659
1.10467	27.7849	16.7512	17.826
1.10533	28.2715	17.8001	17.7032
1.106	30.0131	16.4129	17.6416
1.10667	29.8048	17.8104	17.5068
1.10733	30.3413	17.2835	17.4969
1.108	29.3275	20.883	17.6532
1.10867	29.1203	20.8963	17.7268
1.10933	30.0805	18.9117	17.7577
1.11	30.4723	19.4788	17.5655
1.11067	30.3365	21.6619	17.1162
1.11133	30.7819	20.1702	17.1116
1.112	30.5842	17.1026	17.1413
1.11267	30.7265	16.4973	17.1828
1.11333	30.1688	20.7504	17.4573
1.114	31.7389	24.3457	17.5316
1.11467	29.6057	19.3957	18.1871
1.11533	30.2317	18.9721	18.7499
1.116	30.0617	15.9694	18.6212
1.11667	29.0938	14.2747	19.23
1.11733	28.547	15.5876	19.6881
1.118	28.5458	17.0774	19.6299
1.11867	30.8178	16.6629	19.4489
1.11933	31.804	18.026	19.7763
1.12	31.5846	18.4863	19.6327
1.12067	31.2866	22.251	19.9835
1.12133	30.2722	25.7814	20.0206
1.122	30.6096	24.8589	20.0001
1.12267	29.2816	25.1164	19.9367
1.12333	29.009	25.0885	19.7104
1.124	28.8949	23.1288	19.8969
1.12467	28.7221	26.3126	19.7958
1.12533	28.4696	22.2418	19.843
1.126	28.0989	22.768	19.8747
1.12667	28.2568	21.9239	19.6012
1.12733	28.7438	23.9548	19.8285
1.128	30.3304	22.7054	19.4581
1.12867	30.7653	22.9615	19.2946
1.12933	29.3053	27.1695	19.0265
1.13	29.5265	31.6655	19.4783
1.13067	32.3328	28.2663	19.3274
1.13133	31.9038	26.617	19.5489
1.132	30.5243	23.79	20.11
1.13267	31.7742	23.2688	20.1415
1.13333	31.879	22.8566	20.4667
1.134	31.7123	23.5853	20.6007
1.13467	32.0579	19.8533	20.4773
1.13533	31.0641	20.6376	20.7194
1.136	31.1132	19.8594	20.7147
1.13667	30.1186	15.5922	20.9863
1.13733	30.645	14.1684	20.6223
1.138	29.7559	16.3075	19.9928
1.13867	32.7148	15.4414	19.5326
1.13933	31.241	15.4257	19.1267
1.14	30.7555	17.3159	18.9787
1.14067	29.8566	18.6641	18.6744
1.14133	32.166	16.4317	18.0902
1.142	33.0437	15.1738	18.5893
1.14267	34.0551	12.4872	19.2457
1.14333	33.7477	14.7829	19.1658
1.144	34.5125	12.9235	18.54
1.14467	34.1408	14.3262	18.5039
1.14533	36.0849	17.2171	18.3679
1.146	33.7285	19.5616	18.2789
1.14667	33.8209	17.0036	17.8852
1.14733	33.4721	16.0691	17.6074
1.148	35.0943	15.0117	18.0392
1.14867	33.3425	16.9472	17.9669
1.14933	31.9983	16.0588	17.6261
1.15	30.7706	16.6834	18.0483
1.15067	31.5909	19.0062	18.2317
1.15133	29.0279	18.5842	18.2558
1.152	30.1164	20.2926	18.0581
1.15267	32.3011	18.2744	18.5101
1.15333	33.9383	19.6293	18.4611
1.154	33.6991	22.848	18.6998
1.15467	33.6035	23.102	19.0067
1.15533	32.4294	25.6182	18.8595
1.156	31.2564	20.9625	18.8228
1.15667	31.5923	24.426	18.3539
1.15733	34.3579	27.5982	18.5991
1.158	33.0975	29.1902	18.0746
1.15867	32.6566	24.8944	17.8974
1.15933	31.7964	25.4482	17.7534
1.16	33.885	20.8256	18.3266
1.16067	34.3534	17.7032	18.111
1.16133	32.1467	17.0628	17.9778
1.162	33.2372	14.6441	17.7821
1.16267	33.4995	17.8765	17.6047
1.16333	31.001	19.5954	17.1898
1.164	29.0646	22.4869	16.9633
1.16467	32.4419	23.7479	16.538
1.16533	34.2603	22.5177	16.4478
1.166	34.1983	20.9599	16.5561
1.16667	32.8873	22.0885	16.4256
1.16733	33.5932	18.9666	16.4003
1.168	32.2311	19.402	15.9387
1.16867	32.4	20.0787	16.322
1.16933	30.06	19.6024	16.4132
1.17	33.288	23.0786	16.7635
1.17067	31.2969	25.3198	16.0072
1.17133	31.7867	26.8372	16.2558
1.172	29.901	24.8346	16.1518
1.17267	29.9914	22.986	16.2081
1.17333	30.2458	19.841	15.9089
1.174	32.5262	18.8225	15.8775
1.17467	31.7867	20.5425	15.8881
1.17533	32.6384	27.2731	15.7596
1.176	32.1928	21.1457	15.3184
1.17667	30.3676	24.1504	15.6228
1.17733	29.127	23.3205	15.5338
1.178	29.9076	22.0495	15.5768
1.17867	29.0499	21.1987	15.5669
1.17933	29.5764	23.3159	15.3311
1.18	31.9926	21.8076	15.119
1.18067	32.5102	21.5864	14.5727
1.18133	30.8372	20.4407	14.8854
1.182	30.1031	19.4998	15.1055
1.18267	30.1031	20.2882	14.8998
1.18333	29.526	24.9944	14.6891
1.184	30.0274	25.4486	14.4125
1.18467	29.0954	25.8391	14.2145
1.18533	29.9205	24.5907	14.4119
1.186	27.6462	24.7222	14.4342
1.18667	27.9771	23.8174	14.5413
1.18733	27.9008	23.5369	13.8653
1.188	28.581	24.3012	13.8434
1.18867	29.0558	24.3801	13.9239
1.18933	28.8197	23.7119	14.1141
1.19	26.5603	20.2579	13.5601
1.19067	27.6434	19.8689	13.8839
1.19133	28.1296	19.678	14.0181
1.192	30.3621	19.7876	14.0044
1.19267	30.676	19.6919	14.0324
1.19333	30.0449	22.1643	14.0853
1.194	29.4594	25.7938	14.1919
1.19467	30.3596	25.8158	14.4177
1.19533	28.8152	28.7936	14.1437
1.196	30.449	28.3335	14.3397
1.19667	30.7081	26.7012	14.0504
1.19733	30.5596	24.9186	14.121
1.198	30.2686	26.6564	14.3136
1.19867	29.2797	28.2339	14.4349
1.19933	29.9341	32.3321	14.2354
1.2	29.1789	30.2032	15.3355
1.20067	28.2542	28.5912	15.7309
1.20133	29.2524	24.5733	16.2632
1.202	28.2124	22.547	16.4965
1.20267	28.2222	19.7573	17.0747
1.20333	27.2925	23.4583	16.9673
1.204	28.6336	22.2334	16.7603
1.20467	28.2088	24.2478	16.9209
1.20533	28.3987	28.2387	17.19
1.206	29.1268	25.7152	17.236
1.20667	27.7421	31.8422	17.259
1.20733	28.4301	29.442	17.394
1.208	28.8404	28.1224	17.0442
1.20867	28.3425	30.2931	16.8526
1.20933	28.2519	32.15	16.3581
1.21	28.3929	34.7129	16.248
1.21067	27.5446	32.1427	15.8749
1.21133	27.1419	27.7868	16.2139
1.212	26.6081	26.8587	16.3079
1.21267	27.6014	27.6367	16.2611
1.21333	26.6871	27.2842	16.4868
1.214	26.4286	33.5072	16.3575
1.21467	26.2649	29.3043	15.8896
1.21533	27.128	30.3019	16.0876
1.216	26.6628	28.2983	16.3659
1.21667	26.9771	27.8959	16.4432
1.21733	27.8705	30.0571	16.871
1.218	28.5638	30.2264	16.439
1.21867	27.6305	28.8244	16.4921
1.21933	27.962	24.6798	15.9419
1.22	25.4899	29.4055	15.7811
1.22067	27.1514	23.2814	15.9234
1.22133	25.7289	27.0552	16.3233
1.222	27.0914	25.312	16.5296
1.22267	26.0075	22.7422	16.8737
1.22333	27.2819	23.7386	17.4149
1.224	29.4055	20.7639	17.6591
1.22467	28.6302	23.9905	17.2951
1.22533	28.299	26.6726	17.5226
1.226	29.1041	22.2993	16.8878
1.22667	28.7126	23.9237	16.2247
1.22733	29.4696	25.374	15.9127
1.228	28.2694	27.9655	16.0066
1.22867	29.4458	25.4514	16.2682
1.22933	29.0302	28.441	16.1727
1.23	28.1205	29.9565	15.8923
1.23067	27.1858	26.7489	15.795
1.23133	27.0689	25.9537	15.2191
1.232	28.5171	23.2819	14.7317
1.23267	29.725	23.9061	14.5731
1.23333	31.0218	23.0008	14.2215
1.234	29.2476	21.1141	14.4359
1.23467	29.2322	23.3145	14.688
1.23533	28.2434	21.1298	15.1066
1.236	27.7569	19.9612	15.0677
1.23667	27.4315	21.3769	14.6365
1.23733	29.0032	24.0964	14.7693
1.238	27.9317	21.4725	15.0969
1.23867	28.6597	24.7425	15.2219
1.23933	27.6608	25.7234	15.5664
1.24	27.6332	25.6571	15.6125
1.24067	26.5226	23.9772	15.3592
1.24133	27.0696	24.4468	15.747
1.242	28.4783	26.4833	15.4527
1.24267	28.01	27.8179	15.2313
1.24333	27.512	28.6914	15.2462
1.244	26.8331	29.2333	14.8662
1.24467	27.4593	28.4564	14.7079
1.24533	27.5056	29.6289	14.7189
1.246	27.9228	30.5407	14.4035
1.24667	26.5053	28.2026	14.6273
1.24733	25.7751	25.0873	14.5302
1.248	26.1924	25.5754	14.4714
1.24867	27.5023	25.5185	14.8405
1.24933	26.2523	29.105	15.1879
1.25	25.8845	29.8006	15.3492
1.25067	24.0472	31.8528	15.4768
1.25133	28.369	32.7433	15.3225
1.252	28.7836	31.8653	15.4351
1.25267	28.9669	26.272	15.0334
1.25333	27.0498	21.9945	14.805
1.254	28.3364	24.027	15.0107
1.25467	27.5441	24.3339	14.6958
1.25533	27.6967	26.5118	14.8768
1.256	24.7318	26.9481	14.9344
1.25667	25.8004	26.012	14.7494
1.25733	25.4327	24.0548	14.7022
1.258	26.7385	28.0092	14.5829
1.25867	26.0068	31.8891	14.1011
1.25933	27.4262	28.8519	14.3147
1.26	26.6312	30.0636	14.2723
1.26067	26.5329	32.2112	14.0849
1.26133	25.7341	33.0051	14.1162
1.262	26.9966	29.4683	13.4918
1.26267	26.415	26.9664	13.7807
1.26333	26.2953	26.6904	14.0624
1.264	26.1288	24.8015	13.9393
1.26467	25.5784	26.4228	13.3591
1.26533	24.5595	26.5459	13.3475
1.266	25.3473	26.4251	13.5733
1.26667	25.9198	28.2471	13.6937
1.26733	25.9973	24.8374	14.2597
1.268	27.4313	28.3003	13.9658
1.26867	26.2981	24.7047	14.2697
1.26933	25.0498	27.1517	14.063
1.27	26.4349	27.3731	14.3794
1.27067	26.3495	27.8071	13.9581
1.27133	25.3289	27.5951	14.0982
1.272	27.2391	21.7742	14.5224
1.27267	26.4107	24.2158	14.9368
1.27333	26.5009	22.1818	15.1445
1.274	24.8088	18.7051	15.1675
1.27467	25.9844	18.9774	15.0532
1.27533	25.7614	19.255	14.4857
1.276	25.6392	18.9967	13.8786
1.27667	25.7781	18.6323	13.4843
1.27733	26.8775	13.1214	13.1965
1.278	26.0528	14.9364	13.1527
1.27867	26.0116	17.4994	12.7278
1.27933	27.0436	17.2745	12.7105
1.28	26.1519	22.4258	12.8925
1.28067	25.7823	22.9014	13.9381
1.28133	25.5355	24.2261	14.3361
1.282	24.6996	26.3134	14.3378
1.28267	25.0598	26.3481	14.1145
1.28333	26.1115	31.0673	14.1036
1.284	25.7898	29.5574	14.4179
1.28467	25.5558	28.7587	14.3453
1.28533	23.8748	27.6245	14.5992
1.286	25.8815	25.31	14.3238
1.28667	27.1743	24.0643	14.0714
1.28733	27.4591	22.9355	14.1935
1.288	25.1193	25.9832	13.7349
1.28867	26.1088	28.5022	13.544
1.28933	25	26.4712	13.5836
1.29	24.9304	20.1302	13.8508
1.29067	23.7812	20.6179	14.1025
1.29133	25.8377	21.3077	14.3789
1.292	26.3566	21.8783	14.0262
1.29267	27.1565	18.8274	13.6502
1.29333	26.5828	21.5401	13.2503
1.294	25.1144	25.3868	13.8439
1.29467	24.5994	24.9635	13.3939
1.29533	25.8283	24.765	13.1364
1.296	23.8066	25.0326	13.1868
1.29667	24.0077	22.4962	13.2922
1.29733	23.918	23.8493	13.5107
1.298	24.0818	22.8964	12.9089
1.29867	23.309	29.9434	13.304
1.29933	23.7276	30.4752	13.3514
1.3	23.6567	26.5066	13.4191
1.30067	25.243	22.9763	13.6232
1.30133	24.6963	23.3209	13.5242
1.302	23.5917	23.3656	13.255
1.30267	24.5648	26.1931	13.3342
1.30333	24.1022	25.6134	12.9532
1.304	25.3338	22.9804	13.1816
1.30467	24.4505	25.0084	13.148
1.30533	24.3621	21.3566	12.5588
1.306	23.9093	21.1278	12.3138
1.30667	23.7402	19.7618	13.0978
1.30733	23.5361	23.1482	13.1046
1.308	24.4346	27.091	14.0094
1.30867	24.071	27.2443	14.1678
1.30933	24.3921	25.6883	14.4291
1.31	23.7741	28.1502	14.3674
1.31067	22.6309	26.2512	14.363
1.31133	21.3638	22.9718	14.3459
1.312	21.9562	25.2207	14.4443
1.31267	21.4389	27.5443	14.3337
1.31333	22.0935	29.3473	14.3148
1.314	22.5453	29.4602	14.727
1.31467	24.355	29.8692	14.855
1.31533	23.8255	27.8613	14.4702
1.316	24.6625	23.3783	13.9578
1.31667	24.637	24.3955	14.352
1.31733	26.1342	22.346	14.5902
1.318	26.1479	22.6061	14.2026
1.31867	25.3573	27.4339	14.3461
1.31933	24.8432	29.805	13.8447
1.32	24.4178	29.3449	14.01
1.32067	26.1727	28.1103	13.7728
1.32133	26.8363	27.0446	13.7718
1.322	25.5255	21.0123	13.9535
1.32267	24.7263	24.6247	14.1553
1.32333	26.0188	19.2668	14.0781
1.324	25.8584	22.5618	14.1517
1.32467	25.8032	22.1417	14.1905
1.32533	23.9115	24.7384	14.9262
1.326	24.8901	23.3794	15.2909
1.32667	24.0154	21.8731	14.4378
1.32733	24.8921	23.9077	14.1373
1.328	23.4103	24.2028	13.8026
1.32867	25.7031	21.7863	13.6977
1.32933	25.747	27.6949	13.4975
1.33	26.3611	27.3646	13.4851
1.33067	25.2777	31.4317	13.5
1.33133	26.0176	31.2067	13.3721
1.332	25.4293	28.0307	13.397
1.33267	24.463	24.7024	13.8041
[truncated: 26,501 more rows]

## Sheet: Panel e
Monophasic	Biphasic
21.8394	24.231
23.2306	22.5246
13.6042	12.4746
21.2511	22.1043
22.4061	21.0745
15.6672	14.189
30.0064	22.7321
21.8326	20.9953
15.743	15.3421

## Sheet: Panel g
Time (min)	130-4	136-3	130-3	136-4	131-1
0.000667	-0.81205	0.772859	-0.41991	0.215165	5.02238
0.001333	-1.47543	0.902698	-0.17996	-0.14805	3.83448
0.002	-1.61137	1.52796	-0.59889	-0.17005	3.25474
0.002667	-0.63812	1.86695	-0.02237	-1.67433	3.0914
0.003333	-0.55055	0.12088	-0.9152	0.196259	1.98037
0.004	-0.70805	0.754745	-0.92663	-0.69965	2.84277
0.004667	-1.52364	0.263508	0.003323	-0.61188	1.09978
0.005333	-1.16798	1.48921	-0.49628	-0.17926	1.31632
0.006	-1.43631	1.756	-0.33624	0.722747	1.72806
0.006667	-1.38099	2.1814	-1.76725	0.408863	2.37751
0.007333	-1.16403	1.9678	-1.22697	-0.86331	1.7553
0.008	-1.82888	2.21077	-0.94671	-0.22045	-1.12454
0.008667	-1.16956	1.4259	-1.54071	0.734675	-1.51765
0.009333	-0.93227	1.23046	-1.68831	0.215316	-3.28741
0.01	-1.46992	0.861826	-1.07513	-0.18268	-3.57438
0.010667	-0.54395	1.85116	-1.50386	-0.52388	-2.08266
0.011333	-0.35129	2.00464	-1.23602	1.4013	-2.09947
0.012	0.088522	1.13183	-0.72246	0.519656	-2.00622
0.012667	1.00996	1.54435	-1.07559	0.174487	-2.08285
0.013333	0.229709	0.359719	0.503134	-0.42409	-4.34513
0.014	0.167573	0.936571	0.512759	-0.59812	-3.27058
0.014667	-0.10859	1.30416	-0.15255	0.419925	-4.19539
0.015333	0.290782	1.28439	-0.40244	-0.26704	-2.29689
0.016	0.302099	1.6847	-1.45456	0.010025	-3.94045
0.016667	-0.19434	1.3234	-1.55349	0.95051	-4.43674
0.017333	1.35032	0.432765	-0.45039	0.279777	-3.83094
0.018	0.159241	2.01428	-0.8582	0.031374	-3.1498
0.018667	-0.06018	0.702081	-0.45577	0.338005	-2.35971
0.019333	0.310678	0.891973	-0.96891	-1.91216	-4.42718
0.02	0.58158	1.55775	-1.15129	-1.85965	-3.85624
0.020667	0.205202	1.81483	-2.30034	-3.37198	-3.68038
0.021333	-0.19415	1.04823	-1.8366	-2.2009	-4.47368
0.022	-1.574	0.870183	-0.28219	1.44909	-3.53894
0.022667	0.424554	0.730835	-0.66657	0.155785	-3.08057
0.023333	0.15537	1.12957	-0.436	0.109323	-2.42415
0.024	-0.34219	1.26802	-0.85215	-0.39627	-2.11623
0.024667	-0.10012	1.18527	-0.35186	-0.12692	-2.63931
0.025333	0.080283	0.585703	-0.9713	-0.27533	-2.22396
0.026	0.197257	1.99888	-0.67892	0.459597	-3.0921
0.026667	-0.41754	1.05213	-1.95915	-0.39934	-3.84228
0.027333	-0.34903	0.279232	-1.28283	0.535206	-2.78566
0.028	-0.5752	0.637874	-0.39904	-0.57886	-3.90719
0.028667	-0.08263	0.771453	-1.94486	-1.47385	-2.31762
0.029333	0.020388	2.56032	-1.81037	-0.19963	-1.72921
0.03	-0.59298	1.58589	-1.95587	0.021768	-1.44009
0.030667	0.331933	1.8648	-1.98975	0.330913	-3.21843
0.031333	-0.27975	1.17654	-0.85928	0.623536	-3.16179
0.032	0.291805	1.16864	-1.23103	-0.70465	-3.2636
0.032667	0.255884	0.420028	-0.6139	0.658718	-2.83121
0.033333	0.525803	-0.09474	-1.16104	0.385426	-2.44545
0.034	-0.5108	0.796709	-2.10939	1.08904	-2.21557
0.034667	0.523656	1.71565	-1.37279	0.450793	-1.99342
0.035333	0.484449	1.80879	-0.51837	1.36201	-2.03008
0.036	0.280381	1.50227	-1.98698	1.46063	-2.15506
0.036667	0.114567	2.13698	-1.11516	1.02062	-0.70361
0.037333	0.21676	1.85965	-1.48356	1.86015	-0.8877
0.038	1.10271	1.96892	-1.77349	-0.28809	-0.71742
0.038667	0.204114	1.32342	-2.16446	0.41091	-1.73132
0.039333	0.201801	1.2995	-2.79166	0.50417	-1.59391
0.04	0.135551	0.787866	-1.60897	-0.07784	-0.59175
0.040667	0.257104	0.317652	-1.53728	-0.13621	-1.18562
0.041333	0.744757	-0.18779	-1.99951	0.335953	-0.53564
0.042	-0.64111	0.371896	-1.36334	0.753518	-0.14283
0.042667	-0.51191	1.14723	-1.22805	2.23078	-0.24813
0.043333	-0.25501	0.972239	-1.76844	0.699225	-1.04875
0.044	-0.2494	1.61626	-1.51102	0.52483	0.113282
0.044667	-0.29649	1.39649	-1.27437	2.20428	-0.67834
0.045333	-0.57483	1.75714	-1.45292	1.2356	-1.24295
0.046	-1.0867	0.557856	-1.38886	1.00782	-0.94751
0.046667	-0.67538	0.743556	-0.94184	1.56134	-0.84015
0.047333	-1.27241	0.605973	-1.25868	1.88852	-1.21548
0.048	-0.80524	0.338592	-1.01136	0.266766	-1.6437
0.048667	-1.00284	1.59155	-0.82021	0.08551	-1.82491
0.049333	0.392475	1.01044	-1.14756	-0.02262	-1.89144
0.05	-0.84653	0.037826	-0.71146	0.654795	-1.15753
0.050667	-0.26062	0.179877	-1.37025	-0.04167	-0.92683
0.051333	-0.6045	0.217144	-1.37194	-0.21331	-1.24546
0.052	-0.1214	1.16728	-0.17115	-1.61371	-2.30818
0.052667	-0.13448	2.17399	-0.48596	-0.57732	-2.12066
0.053333	-0.34466	1.88752	-1.05567	-0.55973	-0.70512
0.054	-1.3772	2.07592	-2.17661	-0.73641	-1.40215
0.054667	-0.0643	2.32353	-2.23316	-0.65791	-0.78551
0.055333	0.368107	1.32752	-1.14123	-1.06153	-0.95231
0.056	-0.22637	2.29547	-0.93475	-1.35877	-0.98088
0.056667	-1.02568	1.21763	-1.10127	-1.15549	-2.13864
0.057333	-1.83155	1.23447	-2.19379	-1.11155	-0.53725
0.058	-1.00517	2.45373	-1.09966	-0.24826	-1.4018
0.058667	-0.78071	1.6233	-1.35993	-2.45425	-0.43159
0.059333	-1.16892	2.02625	-0.96148	-1.187	-0.28769
0.06	-1.61515	1.31799	-1.28153	-2.4053	-1.06417
0.060667	-0.89797	1.34409	-0.73991	-1.06709	-1.91668
0.061333	-1.11205	1.65257	-0.87605	-2.22092	-0.77266
0.062	-0.03751	1.18692	-1.77297	-1.2318	-0.59475
0.062667	-0.68726	1.39664	-1.72799	-2.78629	-2.17886
0.063333	-0.40114	0.373777	-1.38586	-1.56991	-0.02489
0.064	-1.44584	0.935619	-1.65794	-1.74005	1.73018
0.064667	-0.77903	-0.20717	-2.68786	-2.31473	1.80001
0.065333	-0.65992	2.005	-2.01966	-1.70662	1.39723
0.066	-1.93156	0.948182	-1.04963	-1.72922	0.322247
0.066667	-1.31387	0.733116	-2.32108	-1.36357	-0.70793
0.067333	-2.07368	0.648739	-1.84965	-1.13186	0.820885
0.068	-2.08009	0.562327	-2.03571	-0.69341	-0.04429
0.068667	-2.37052	0.452997	-3.06542	-1.24696	1.25667
0.069333	-2.27469	1.42643	-1.75338	-1.53347	0.910192
0.07	-1.1992	1.68493	-1.66824	-2.16987	1.84495
0.070667	-2.37228	0.871377	-1.69818	-2.51236	2.38016
0.071333	-1.078	-0.06641	-1.67939	-2.50824	3.1035
0.072	-2.01518	0.80357	-1.04718	-4.96482	1.85933
0.072667	-1.7422	0.260118	-2.44448	-4.01099	1.08089
0.073333	-2.7179	0.490734	-1.18215	-0.15328	1.61139
0.074	-2.51392	1.0689	-1.59161	-2.50239	2.14069
0.074667	-2.33229	1.27877	-1.98868	-1.80345	0.92336
0.075333	-1.17886	1.90356	-1.51051	-1.99552	1.30914
0.076	-1.80871	1.29485	-1.07036	-0.55095	1.42497
0.076667	-2.4333	1.31838	-1.40702	-0.28599	1.77791
0.077333	-1.87892	0.19393	-1.20586	-0.01028	3.07138
0.078	-1.02255	1.24991	-1.2364	0.633169	2.41711
0.078667	-2.80736	1.4175	-1.02778	-2.11144	2.0521
0.079333	-2.44276	2.02917	-1.4522	-0.5517	2.05947
0.08	-1.80132	2.31395	-0.89518	0.050975	1.18724
0.080667	-3.1604	1.37201	-0.96572	0.510189	1.53814
0.081333	-2.66735	1.34251	-1.15092	0.757832	2.23314
0.082	-2.86428	2.49865	-1.36539	0.76482	1.91104
0.082667	-1.95865	1.72702	-1.34607	-1.05056	-0.64814
0.083333	-2.26754	2.72277	-1.87446	-0.91121	-1.12266
0.084	-0.40201	2.14641	-1.94565	-0.39425	0.792514
0.084667	-0.42039	2.53149	-1.98708	0.171674	0.095718
0.085333	0.078712	1.93747	-1.46542	-0.14953	1.48612
0.086	-0.38519	1.61351	-1.38504	-0.70782	1.74977
0.086667	-1.24406	0.864288	-2.01524	1.49529	0.985465
0.087333	-1.8802	2.1028	-1.24128	0.806401	1.50201
0.088	-0.8432	2.60127	-1.18527	1.03679	0.888322
0.088667	-0.64146	1.82453	-1.2467	1.078	1.53134
0.089333	-1.12483	-0.17685	-1.12362	1.05232	0.780848
0.09	-1.04219	1.18375	-1.26439	1.10142	0.909429
0.090667	0.152593	0.146375	-1.41297	0.470192	0.324362
0.091333	0.259625	1.12074	-0.95739	2.22358	0.410803
0.092	0.152529	1.63044	-0.94466	1.52527	0.775926
0.092667	-1.21157	-0.27272	-2.34829	0.444312	0.929658
0.093333	-0.95632	0.323392	-1.45317	-0.23349	1.08169
0.094	-1.25283	1.82385	-1.07508	1.94967	1.98754
0.094667	-1.66559	1.64737	-1.18146	0.056999	0.608326
0.095333	-1.68199	2.31451	-0.94004	0.27053	0.466109
0.096	-0.93228	1.79217	-0.67942	1.7121	-2.57442
0.096667	-1.48124	1.47816	-0.13426	0.213758	-0.31559
0.097333	-1.6571	1.43801	-0.99334	0.805284	-0.77518
0.098	-1.65215	1.68484	-0.41599	0.483022	0.440927
0.098667	-0.26375	2.1344	-0.77514	0.342846	1.67506
0.099333	-0.3425	2.42118	-0.86183	0.415552	1.96274
0.1	-1.69861	1.08343	-1.18121	-0.49784	2.5634
0.100667	-1.50226	0.726401	-1.49347	0.565499	1.82041
0.101333	-1.18727	1.48455	-1.66093	-1.3643	0.908888
0.102	-1.52487	1.7646	-0.66435	0.569251	2.32882
0.102667	-1.33125	0.322007	-1.06417	-1.21334	1.94821
0.103333	-0.21482	-0.14657	-0.83546	-0.89991	2.71326
0.104	-0.40658	1.83356	-2.08759	-0.801	2.51659
0.104667	-1.01648	-0.00803	-1.49748	-1.44654	2.41723
0.105333	-1.14768	0.210457	-1.51178	-1.50994	1.31579
0.106	-0.6858	0.476101	-0.86443	-0.41986	3.18755
0.106667	-1.18201	1.44932	-0.79846	-0.81235	1.77111
0.107333	-1.83458	1.94755	-0.84834	-0.00359	2.68104
0.108	-1.84163	2.56695	-1.64993	0.69002	0.835315
0.108667	-2.66645	2.22332	-1.51975	-0.24799	1.51511
0.109333	-2.59733	1.7089	-1.23898	0.287732	0.74526
0.11	-2.68757	2.19607	-0.12929	-0.81204	0.863095
0.110667	-1.74497	1.22615	-1.32992	-0.37436	1.15593
0.111333	-1.00537	0.156415	-1.20998	1.67289	-0.1462
0.112	-1.80084	0.525197	-1.65608	3.23845	-0.99588
0.112667	-1.87814	0.121669	-0.597	-0.61082	-0.55461
0.113333	-1.04276	0.852368	-0.61743	1.21539	0.587414
0.114	-0.86803	0.577537	0.250214	1.8805	0.369926
0.114667	-2.35741	1.19707	-1.21602	2.28204	-0.22376
0.115333	-2.03397	0.689918	-0.83928	1.62502	-0.61412
0.116	-1.41579	1.66888	-1.16843	0.835123	-0.47691
0.116667	-0.98891	1.39098	0.133954	4.24813	-0.82193
0.117333	-1.66605	1.27255	-0.73961	2.00746	0.166753
0.118	-0.24945	0.324498	-1.53051	0.681639	0.124087
0.118667	-1.96283	-0.01271	-0.87729	0.89775	-0.83187
0.119333	-1.79488	0.555588	-2.02347	1.21538	-2.70114
0.12	-2.08994	1.24181	-1.38995	2.07813	-0.57781
0.120667	-1.55849	1.18107	-1.14407	0.405093	-0.92691
0.121333	-0.70463	0.97661	-0.29485	-0.65251	-0.36621
0.122	-1.57126	-0.73212	-0.14597	-0.01198	-0.63416
0.122667	-1.71141	-0.03955	-1.08056	1.56387	-0.39033
0.123333	-0.52349	0.619523	-0.78119	1.14178	-0.76777
0.124	-1.78926	-0.08256	-0.78021	1.34008	0.074454
0.124667	-2.03855	-0.11412	-1.5194	1.2312	0.034911
0.125333	-1.77311	0.210371	0.49637	1.4572	0.277093
0.126	-1.72473	1.33042	0.595721	-0.89874	-0.33931
0.126667	-1.74747	0.849705	0.469054	-0.44296	-0.11804
0.127333	-2.7307	-0.02636	0.206426	-0.10747	-0.65103
0.128	-1.80896	0.998195	0.931415	0.129281	-0.83129
0.128667	-0.78912	0.562138	0.957727	-0.57272	-0.86687
0.129333	-0.66767	0.321473	0.557402	0.839388	-1.0582
0.13	-0.53015	-0.18794	0.085342	0.491109	-1.84487
0.130667	-2.58333	-1.15922	-0.4969	0.633877	-2.09366
0.131333	-1.79011	-1.34803	0.859851	-0.3345	-2.12433
0.132	-2.82362	-0.83601	-1.23601	-0.42208	-1.82135
0.132667	-2.38409	-1.51504	-0.64358	0.127774	-2.11344
0.133333	-1.3447	-1.0482	-0.53743	0.754545	-1.80746
0.134	-2.12055	-0.32808	-0.46208	0.395714	-2.30737
0.134667	-0.4254	1.24135	1.1916	-0.48355	-1.17147
0.135333	-0.62872	-0.15969	1.07918	0.934027	-1.05998
0.136	-2.13968	0.589695	1.15085	1.96231	-2.1098
0.136667	-2.12296	0.862455	1.46065	0.136802	-0.54894
0.137333	-1.32354	1.35834	0.87051	0.494985	-1.73779
0.138	-1.1327	1.09565	0.621797	1.22682	-0.92915
0.138667	-2.12853	0.190465	0.959668	-0.21922	-0.64215
0.139333	-1.16355	0.304854	0.465026	0.405802	-0.60032
0.14	-1.66515	-1.08221	1.53444	-0.32187	-0.90558
0.140667	-1.28029	-0.33627	1.60853	-0.17153	-0.24461
0.141333	-0.57621	0.9338	0.934438	1.94303	0.01856
0.142	-0.33751	-0.28152	-0.194	0.033084	-0.56215
0.142667	-0.5208	-1.14226	0.570122	0.805398	0.958401
0.143333	-0.78768	-0.75437	0.191063	-0.6423	-0.20252
0.144	-0.31686	-0.75434	-0.20396	0.066626	1.66048
0.144667	0.017987	0.904704	0.628009	1.93434	2.34062
0.145333	0.451164	0.457197	0.418969	0.106208	2.9859
0.146	-0.33129	-0.89835	0.161873	-0.38703	2.53877
0.146667	-0.77802	-0.83492	0.33686	-0.04296	4.78616
0.147333	-0.4466	-0.98565	1.08837	0.755989	3.93677
0.148	-1.98885	0.659461	0.33235	0.05045	3.74598
0.148667	-2.22573	-0.50195	0.968641	-0.62305	3.42991
0.149333	-1.3995	0.674408	2.06288	0.399584	1.90087
0.15	-2.49847	1.05013	0.330604	-1.09167	1.42914
0.150667	-2.55552	-0.22814	0.191094	-1.43645	2.2634
0.151333	-1.14658	1.56845	0.585851	-0.23035	4.12653
0.152	-0.2936	0.079118	-0.11458	0.588251	4.49481
0.152667	-0.28192	-0.21651	1.22353	0.50779	3.83145
0.153333	0.627321	0.033593	0.199994	-0.30224	3.99761
0.154	0.104954	1.04774	0.777287	-0.75821	1.78477
0.154667	-0.47134	0.350714	0.845529	-1.04184	1.1214
0.155333	-0.20569	1.07512	0.080033	0.021488	1.45544
0.156	0.338693	1.11819	0.606772	0.478555	0.785884
0.156667	-0.81639	-0.12473	0.494074	-0.40727	1.08664
0.157333	-1.15248	1.64812	1.25131	0.152158	2.15636
0.158	-0.36118	-0.15078	-0.03283	1.06331	3.72057
0.158667	-0.11703	1.06585	-0.89614	-0.69426	3.16718
0.159333	-1.12222	0.547588	0.277742	-0.9037	3.75705
0.16	-0.63023	0.328785	0.483907	-2.70707	3.92527
0.160667	-0.22437	0.854445	-0.95262	-2.70037	4.8384
0.161333	-1.0259	2.44636	1.26352	-3.61589	6.07397
0.162	-1.89294	1.52491	-0.13261	-1.79543	6.55741
0.162667	-0.3235	2.71951	0.069531	-0.5946	5.67404
0.163333	-0.1692	1.01273	-0.11307	-1.33406	3.92264
0.164	0.879769	2.32117	0.203306	-1.28778	2.3859
0.164667	-0.17633	2.21069	-0.61395	-1.17516	4.40219
0.165333	0.503663	2.18749	-0.49082	-0.40006	2.64311
0.166	-1.61367	1.96703	-0.99685	-1.09772	3.45888
0.166667	-0.66972	0.77037	-0.73641	-1.52946	3.93815
0.167333	-0.80464	0.248193	-0.96449	-0.87799	3.68291
0.168	-0.16469	-0.27752	-0.4379	-2.07743	2.84031
0.168667	-1.31503	1.79913	-0.49947	-1.41964	2.52678
0.169333	-0.68729	0.958419	-1.47647	0.314721	2.51883
0.17	-1.12738	0.971305	-0.15971	-1.01384	2.67521
0.170667	-0.90945	-0.57095	-0.57176	-0.57334	1.53882
0.171333	-0.77035	0.657065	-0.24693	-0.90405	1.69515
0.172	0.083315	0.988646	-1.02858	-0.45714	1.15367
0.172667	-1.21518	-0.18689	-0.18159	0.278113	0.184837
0.173333	-0.40758	0.067806	-0.37224	-1.68306	0.255147
0.174	0.204974	-1.0643	-0.12518	-1.41895	0.559304
0.174667	-0.88401	-0.45087	-0.46239	-0.98939	0.078937
0.175333	-0.15802	-0.21092	-1.08986	-0.63058	0.855288
0.176	-0.37147	0.287055	-0.20608	-1.12379	1.48925
0.176667	-0.87404	0.73872	-0.02909	1.05228	0.129939
0.177333	-0.99106	-0.61619	0.24162	-1.92874	1.19769
0.178	-0.87561	-0.25399	0.932138	-2.98632	0.750542
0.178667	-1.43159	-0.24822	0.112699	-1.49417	-0.11991
0.179333	-1.53873	0.237196	1.05065	-2.12209	-0.40217
0.18	-1.56547	0.583967	0.405674	-1.46045	0.978677
0.180667	-2.05207	-0.94016	-0.63913	-2.31346	-0.11959
0.181333	-0.89193	0.138636	-0.98517	-1.64622	1.181
0.182	-0.45662	-0.29268	-1.29908	-2.11647	1.37114
0.182667	-1.6044	0.365617	-1.56796	-0.75265	2.57689
0.183333	-0.04514	0.055976	0.420266	-1.13464	0.742737
0.184	-1.09773	1.27943	-0.66682	-0.19699	2.03781
0.184667	-0.94389	1.16532	-0.08296	-0.73455	0.915218
0.185333	-1.65436	1.01535	0.214405	-0.93073	2.06742
0.186	-1.12151	1.27657	0.047391	-0.51888	0.841067
0.186667	-2.90038	1.1624	-0.0449	-0.11474	0.271278
0.187333	-0.97262	1.01795	0.198704	-0.39704	-0.07019
0.188	-1.14895	0.991231	0.776959	-1.45111	-0.99253
0.188667	-2.04929	0.666701	-1.00514	-0.64339	-0.06351
0.189333	-1.36734	0.887211	-0.67418	0.238277	0.205713
0.19	-1.50444	1.21936	-0.79511	-1.615	-1.15548
0.190667	-1.8711	1.15073	-0.92583	-0.85285	-1.03859
0.191333	-1.81868	2.773	-0.64322	-0.06692	-0.84268
0.192	-1.42881	2.33005	-1.74954	0.341027	-0.76225
0.192667	-2.16099	0.30515	0.109588	-0.46326	-0.09051
0.193333	-1.42419	0.35028	-1.49682	1.42658	0.074686
0.194	-1.41948	1.08255	-1.31937	0.459389	1.65618
0.194667	-1.39672	0.32592	-1.49628	0.329537	1.01165
0.195333	-0.58045	0.135861	-0.97087	0.119158	-0.01123
0.196	-0.15787	0.684742	-1.86979	0.912733	0.506483
0.196667	-1.56509	-0.57245	-1.88108	1.01299	0.371717
0.197333	-1.21449	-0.28707	-2.50906	-1.07952	0.48422
0.198	0.095296	-0.39051	-2.36779	0.098905	0.752984
0.198667	-0.2167	-1.57121	-1.39394	0.473127	1.21372
0.199333	-0.94634	0.229501	-1.02309	1.67739	1.49763
0.2	-1.5449	0.445221	-0.92725	2.47352	0.893351
0.200667	-1.54926	0.150706	-0.36631	0.657619	2.54173
0.201333	-0.75319	0.628694	-1.20886	1.02332	0.438298
0.202	-1.65379	0.543421	0.175485	0.881344	-0.6294
0.202667	-1.09285	0.899084	-2.08583	1.60761	0.792318
0.203333	-1.07652	0.611483	-0.84919	0.599156	1.05204
0.204	-0.64168	0.808305	-1.60332	0.868637	1.7477
0.204667	0.001407	0.328567	-1.16685	2.26955	1.14953
0.205333	0.046097	1.89352	-2.04765	1.95288	1.73539
0.206	-0.06193	0.775301	-0.74007	2.3992	2.70255
0.206667	0.219708	0.714908	-1.5122	2.48568	1.56681
0.207333	-0.92614	0.499395	-0.55306	1.10107	2.97432
0.208	-0.95997	-0.78074	-0.09134	0.510241	2.55166
0.208667	-1.01783	-0.22716	-0.99266	0.302251	1.98649
0.209333	-1.46225	0.147457	-0.96354	-0.76724	0.856529
0.21	-1.26499	0.531255	-0.23326	-1.02208	1.67602
0.210667	-1.20588	-0.25824	-1.10409	-0.57045	1.27787
0.211333	-1.26142	-0.64333	-2.27892	1.17884	1.61265
0.212	-0.14345	-0.04392	-0.06231	1.4483	2.57891
0.212667	-0.45848	0.825034	-0.06238	0.521441	0.987866
0.213333	-0.27743	-0.62604	-1.09989	0.254251	2.03725
0.214	-0.02363	0.245725	-1.03489	-0.29589	2.12322
0.214667	1.0911	-0.65124	-1.74242	0.774364	2.18194
0.215333	-0.83851	0.458605	-1.3322	0.295103	1.76196
0.216	0.042891	0.498419	-0.22153	0.565297	1.62124
0.216667	-0.17663	0.523127	-0.35671	-0.84918	1.74107
0.217333	-1.20082	-0.34172	-1.04157	-0.74239	1.71622
0.218	-0.29443	0.790548	-2.06443	-1.88944	1.79537
0.218667	-1.09275	-0.28411	-1.62318	-1.84452	1.58011
0.219333	-1.53392	0.552175	-1.23339	-0.48892	0.773747
0.22	-0.49534	-0.31616	-1.56671	2.00562	0.812783
0.220667	-1.78637	0.369471	-1.61466	1.00282	1.06206
0.221333	-1.29107	0.69984	-1.60115	-0.59358	1.19449
0.222	-1.4093	-0.41238	-2.07774	0.48918	1.59363
0.222667	-1.27942	1.32703	-0.71133	-0.84932	-2.46137
0.223333	-1.07377	0.570726	-1.51627	-1.76673	-1.70627
0.224	-1.71496	1.62608	-1.78481	0.195876	-1.28693
0.224667	-0.99399	0.268045	-1.43839	-1.18371	-1.05998
0.225333	-2.00345	0.321627	-0.6923	0.374499	-0.69402
0.226	-1.22383	0.852924	-1.58679	0.468717	-1.65534
0.226667	-0.6609	1.596	-0.99754	-0.2705	-0.15044
0.227333	-1.32007	1.64612	-1.26651	-0.31746	0.685661
0.228	-0.93636	1.66797	-1.55166	-0.08007	0.323654
0.228667	-1.50215	1.0284	-1.51022	-0.46882	-0.33702
0.229333	-1.27704	2.16107	-1.12724	0.196619	0.379003
0.23	-1.59528	1.61318	-1.82674	0.296275	-0.29869
0.230667	-2.10422	1.99069	-1.84527	-0.2628	0.362904
0.231333	-1.65988	0.801612	-0.48343	-0.22084	-0.40898
0.232	-1.38465	0.697977	-1.31378	-0.92053	-0.79764
0.232667	-2.87929	1.10042	-1.31256	-0.48367	-0.73392
0.233333	-2.39904	0.117175	-1.47973	0.376428	0.720343
0.234	-1.65426	0.822751	-1.33696	-0.4584	-1.22619
0.234667	-1.25583	0.656692	-0.53675	0.228356	-0.23114
0.235333	-2.94785	0.653837	-0.45524	-1.26989	-0.35063
0.236	-1.40283	0.168582	-0.6847	-1.23955	-1.72013
0.236667	-1.25761	0.526831	0.083942	-0.2848	-1.07196
0.237333	-1.81478	1.34281	-0.31903	0.502247	-1.57242
0.238	-2.09987	0.775474	-0.09907	1.8149	0.03412
0.238667	-1.39681	1.84985	-0.57595	0.266736	-0.48247
0.239333	-2.56086	1.81844	-0.51994	0.378355	-1.44092
0.24	-2.35654	1.36557	-0.88735	0.567038	-2.38429
0.240667	-3.82692	2.61115	-0.22642	-0.00989	-1.00985
0.241333	-2.57379	1.36609	-0.10635	-0.23943	-1.93059
0.242	-2.27902	2.61621	-0.94738	0.159969	-2.43654
0.242667	-2.35647	2.01437	-0.11076	-1.25018	-1.59488
0.243333	-1.93958	1.22281	-1.43937	-1.73225	-0.9637
0.244	-2.45906	0.686944	-0.75804	-0.9153	-2.2928
0.244667	-1.55156	2.45913	-0.18886	-0.97442	-1.63969
0.245333	-1.9319	1.58384	0.15082	-1.21302	-1.89266
0.246	-1.76045	0.355666	-0.80672	-1.91312	-1.45455
0.246667	-2.23648	-0.53908	-0.36657	-0.93089	-0.49075
0.247333	-2.53771	0.296465	0.003927	-0.14526	-0.47315
0.248	-1.55821	0.031475	-0.90981	0.591277	-2.10127
0.248667	-0.93776	-0.4715	-1.62498	-1.11771	-1.7029
0.249333	-1.42272	-0.41905	-1.25243	-1.26654	-3.48083
0.25	-1.09096	0.289425	-0.52146	-1.20945	-1.54629
0.250667	-1.78476	-0.48432	-1.43202	-0.38691	-1.38159
0.251333	-0.37151	0.106821	-2.33695	0.643805	-0.39551
0.252	-1.71479	0.013027	-0.5948	1.64251	-0.44122
0.252667	-1.96622	0.361894	-1.62177	2.04503	-0.33036
0.253333	-1.69639	-0.09965	-1.42929	0.89814	-1.23872
0.254	-1.71011	1.26208	-0.92851	1.41875	-0.32013
0.254667	-2.41525	0.088096	-1.42358	0.774399	0.003356
0.255333	-2.88983	1.27556	0.01585	2.24123	-0.03082
0.256	-2.16847	1.57286	-2.15235	-0.16332	0.204468
0.256667	-1.8036	0.974132	-1.33753	1.64124	0.693236
0.257333	-2.20173	0.824989	-2.15685	-0.10994	0.424243
0.258	-1.80479	0.306704	-1.18291	-0.15572	0.792327
0.258667	-2.5913	0.58186	-1.15783	-0.94356	-0.71238
0.259333	-1.71218	-0.42495	-0.19485	-2.0632	1.21383
0.26	-1.95013	0.600722	0.255759	-0.47111	0.834551
0.260667	-2.42404	0.894392	-0.25858	-1.80994	1.42498
0.261333	-2.1293	-0.0869	-0.74971	-1.43371	1.7833
0.262	-1.76699	0.060867	-0.52276	-1.08185	0.182768
0.262667	0.113955	-0.19884	0.589659	-0.39763	1.70725
0.263333	-1.4345	-0.11761	-0.37081	0.294189	-0.28391
0.264	-1.38801	0.541873	0.083948	0.84082	0.32173
0.264667	-2.75596	0.57715	-0.21782	0.385457	0.712391
0.265333	-1.57965	-0.2527	-1.40189	0.207165	1.23035
0.266	-1.36569	-0.64337	-0.53314	0.685952	0.136055
0.266667	-1.12414	1.41298	-1.11188	0.182542	0.008908
0.267333	-1.03503	1.96075	-0.01924	-1.11984	-0.24179
0.268	-1.51535	1.64769	-0.25774	-1.08055	-0.57796
0.268667	-0.64322	0.975536	-0.99278	-0.50353	-0.48381
0.269333	0.64605	1.92605	-0.51137	-1.26399	-0.34832
0.27	0.215285	0.268462	-0.47018	-1.4882	-0.27254
0.270667	-0.15718	1.24915	-0.21854	-1.85961	0.10928
0.271333	-0.38306	1.62251	0.059439	-1.26672	-1.63958
0.272	-0.76469	1.00519	0.531219	-1.52869	-1.68993
0.272667	-1.76732	0.635365	-0.60093	-2.80129	-2.24801
0.273333	-0.29183	0.774928	-0.60892	-2.55859	-1.6737
0.274	-0.21714	0.692412	-0.3828	-2.41775	-1.84849
0.274667	1.48292	0.939612	-1.12677	-0.93123	-1.9123
0.275333	-0.40075	1.07144	-0.33979	-2.3949	-2.14859
0.276	-0.25415	0.752813	-1.56047	-1.17842	-2.6894
0.276667	-0.13127	0.238431	-0.85274	-1.09273	-2.60911
0.277333	-0.1071	1.0386	-1.21743	-1.01256	-2.42406
0.278	-0.31512	-0.15254	0.609731	-0.69216	-3.94031
0.278667	-0.3818	0.032757	-1.16157	-1.01519	-3.48289
0.279333	-0.50037	0.966829	-0.30405	0.19013	-3.67527
0.28	-1.00733	0.850103	-0.34718	-0.60306	-4.34901
0.280667	-0.47859	0.710971	-0.57388	-0.50923	-4.88405
0.281333	-0.38522	0.784311	-0.97419	-0.70942	-4.21861
0.282	-0.50347	1.14678	0.390897	-1.98488	-3.02378
0.282667	-0.63827	0.779118	-0.07713	-0.36308	-2.66625
0.283333	-0.10375	1.39437	-0.80094	-1.78333	-2.53566
0.284	-0.60556	0.901785	-1.66075	-1.60125	-2.0748
0.284667	-0.16018	1.4216	-0.73627	-1.16321	-3.37787
0.285333	-0.53279	0.817527	-1.33386	-0.37065	-3.85065
0.286	-0.21651	0.211013	0.156603	-1.0413	-3.82762
0.286667	-0.65362	0.388706	-0.31512	-1.88228	-2.8224
0.287333	-0.11485	1.43847	0.487069	-1.94157	-2.85099
0.288	0.089858	1.30264	-0.61213	-0.52269	-2.87616
0.288667	-0.62865	1.05597	0.40976	-0.94027	-1.84384
0.289333	-0.21308	1.0602	-0.47553	-1.20297	-1.94162
0.29	-0.42203	1.45158	-1.7983	-1.34279	-1.13094
0.290667	-0.57947	2.22875	-0.35349	-1.13658	-0.80009
0.291333	0.53354	2.30633	-1.32058	-0.5892	0.1108
0.292	-0.17129	1.54127	-1.62102	-0.81198	0.554016
0.292667	0.270442	1.95515	-0.52431	-0.68384	0.129192
0.293333	-0.27675	1.10542	-0.42074	-0.88367	0.507528
0.294	-0.2344	1.79194	0.565233	-1.15931	1.88012
0.294667	-1.34123	0.447011	-0.18835	-0.74363	2.99208
0.295333	-1.15772	0.892428	0.313164	-0.94411	1.83172
0.296	-0.38957	1.52841	0.39713	-1.66475	2.25351
0.296667	-0.31567	2.16123	0.102924	-0.87889	2.93925
0.297333	0.190688	1.27565	0.31766	-1.46257	2.50063
0.298	1.06664	1.7796	-0.91396	-1.45896	2.6897
0.298667	-0.296	1.2241	-0.36988	-1.1066	1.40022
0.299333	0.475799	1.6688	-0.84255	-2.56292	1.92092
0.3	0.27735	1.40605	-0.12294	-1.84604	1.04059
0.300667	-0.71593	0.399578	-1.09114	-1.90738	0.403969
0.301333	-0.66374	1.67817	-1.15091	-1.30895	0.865459
0.302	-0.59888	1.61522	-0.4594	-1.28572	2.43499
0.302667	-0.47613	0.963341	-0.13294	-1.61129	0.982757
0.303333	-0.95839	1.76804	-0.45455	-1.81275	1.78443
0.304	-0.75356	1.23371	0.698861	-1.57251	2.19878
0.304667	-0.15479	1.53058	-0.26609	-1.07665	0.736323
0.305333	0.096103	1.42809	-0.07127	-1.20552	0.367935
0.306	0.453177	-0.57952	-0.06127	-0.73912	1.40801
0.306667	-0.30196	1.89356	0.163678	-0.34854	-0.92015
0.307333	0.382638	1.0947	-0.56217	-0.30784	-0.54788
0.308	0.601955	1.32252	0.156474	-0.999	-0.02579
0.308667	-0.11836	2.71602	-1.07831	-0.56826	-0.29255
0.309333	0.243233	2.40804	-0.6833	0.285978	-0.46166
0.31	-0.3171	0.670167	-1.52215	-2.59174	0.716499
0.310667	0.643715	0.308587	-0.27827	-1.98572	0.418725
0.311333	0.170593	0.215045	-0.3167	-2.10964	0.892188
0.312	0.377764	1.80367	-0.12413	-0.54188	1.16344
0.312667	0.486206	1.71596	0.016272	-1.34251	0.96875
0.313333	0.402325	1.77234	-0.82064	-0.29581	0.952399
0.314	0.352121	0.94715	0.162839	-0.1355	0.657814
0.314667	0.016368	1.08864	-0.10179	-0.50728	0.655332
0.315333	1.22808	0.5166	-0.64299	-0.68776	-0.20833
0.316	-0.24045	0.934036	0.134243	0.046739	1.30272
0.316667	-0.81984	1.37658	1.39883	-0.55552	0.168938
0.317333	0.283723	0.476958	1.5184	-0.32821	-0.41841
0.318	-0.08337	-0.29371	1.85137	-0.15651	0.130726
0.318667	-0.80012	1.59651	2.43491	-1.09068	-0.94649
0.319333	-1.27237	2.17416	2.74283	-0.5261	-1.01584
0.32	-0.42196	2.04116	1.78719	-0.36568	-2.7193
0.320667	0.42572	1.68077	1.95479	-0.56951	-3.4245
0.321333	0.492914	0.140733	1.43461	0.099207	-1.20218
0.322	-0.02712	0.363365	1.42231	0.508457	-1.91829
0.322667	-0.13267	1.32593	1.91955	0.481408	-1.07294
0.323333	0.239054	0.70353	2.35716	1.20813	-1.15177
0.324	0.472082	-0.15445	1.88875	-0.05196	-1.98858
0.324667	-0.32762	0.468177	2.69501	1.77798	-2.76821
0.325333	0.490927	0.669776	1.90358	0.252637	-1.83975
0.326	0.097282	0.468817	2.24904	-0.41434	-2.13903
0.326667	-0.17043	0.919037	0.933998	0.112419	-1.06872
0.327333	-0.01447	0.753609	0.677037	-0.37523	-0.33816
0.328	-0.13492	1.84453	0.780254	-0.4506	-1.22212
0.328667	0.469282	1.66693	0.780809	-0.26903	-1.76121
0.329333	0.266225	1.46249	0.733708	0.396359	-1.43519
0.33	0.42226	1.03151	-0.1547	-0.48673	-2.87611
0.330667	1.53274	0.360571	1.70931	-0.57206	-2.61108
0.331333	0.118868	0.818656	-0.02232	-0.04671	-1.15297
0.332	-0.46665	0.005757	0.873942	-1.81239	-1.66562
0.332667	-0.24639	-0.18745	-0.16487	0.128364	-1.21508
0.333333	-0.18697	-0.66679	0.435828	-0.56724	-1.17407
0.334	-0.39444	0.327447	0.819427	-1.1398	-0.81794
0.334667	-0.59667	0.363531	0.88879	-2.19668	0.505631
0.335333	0.43802	0.275713	0.178982	-1.42542	0.286702
0.336	0.096607	0.225236	0.303963	-1.18818	0.619078
0.336667	1.17622	0.088389	0.47628	-0.47941	0.378045
0.337333	-0.31444	0.949332	0.353198	-0.6617	-0.3838
0.338	0.393198	-0.25431	-1.12001	-2.10833	-0.9326
0.338667	-0.87944	-1.91784	-0.27071	0.057865	-0.43498
0.339333	-0.78826	-1.61467	0.48811	-1.11641	0.361951
0.34	-0.32781	-1.65089	0.161319	-1.59605	-1.02801
0.340667	-0.27729	-1.53323	0.131469	-1.29507	-0.31541
0.341333	-0.54046	-1.61329	0.580261	-1.66816	-0.70769
0.342	-0.92306	-0.80233	0.186452	-1.30129	0.354223
0.342667	-0.84011	-1.30518	-0.84791	-2.04114	0.256357
0.343333	-0.73196	-1.43182	-1.0467	-0.78901	-1.05695
0.344	0.322729	-0.24593	-0.88021	-1.46462	-0.41136
0.344667	-0.39649	0.440721	-0.67722	-2.74493	0.540115
0.345333	-0.10301	-0.83966	0.262144	-2.58995	1.03638
0.346	0.118274	-0.93408	-0.71723	-0.41785	0.77987
0.346667	-0.50976	-0.92473	0.590504	-1.70109	1.90397
0.347333	0.115754	-0.66629	-0.4389	-1.55389	1.26142
0.348	-0.91941	-2.13002	-1.49917	-1.56456	-0.00158
0.348667	-0.29106	-0.59116	0.213895	-1.16676	0.834807
0.349333	-0.01124	-0.05335	0.203396	0.538111	0.477883
0.35	-0.04721	-0.9301	-0.64275	-0.74193	1.05006
0.350667	-1.3859	-0.78045	-0.88717	0.681127	0.671774
0.351333	-1.09757	-0.90599	-1.29384	-1.79444	0.401664
0.352	-1.63651	-0.583	-1.11497	-0.75574	0.635765
0.352667	-1.82324	-1.34523	-1.38541	-0.04653	-0.58703
0.353333	-2.20287	-1.25968	-0.22402	-1.3212	-0.60748
0.354	-2.31996	-1.64392	-0.56545	-1.08413	0.643029
0.354667	-1.40127	-1.82245	-2.04652	-1.41052	0.072367
0.355333	-1.87179	-0.66161	-0.57629	-0.73893	-0.34659
0.356	-0.61816	-1.22499	0.199786	-2.43925	-0.88749
0.356667	-0.00788	-0.38955	0.325074	-1.0848	-2.10299
0.357333	-0.651	-1.00107	0.072167	-1.84633	-2.92209
0.358	-0.50541	-0.81391	-0.07688	-0.92904	-1.52822
0.358667	-1.15465	-0.06424	0.201195	-1.80513	-2.20324
0.359333	0.046975	-0.56528	-0.21113	-0.98502	-2.31775
0.36	-0.08871	-1.3505	0.022846	-1.0487	-0.72972
0.360667	-1.17958	-1.17739	-0.40626	-1.07078	0.106998
0.361333	-0.77771	-1.64947	0.291904	-0.89437	-0.78578
0.362	-1.15175	-1.44046	0.075228	-1.33023	-1.23104
0.362667	-0.58673	-1.39133	-0.59707	-1.06744	-2.68144
0.363333	0.353718	-0.66283	-0.90295	-2.25087	-2.62557
0.364	-0.54073	-0.94341	-1.00693	-0.80816	-1.31388
0.364667	-0.846	-1.1607	-1.27068	-0.86783	-0.88481
0.365333	-0.82311	-0.49427	-1.32282	0.629179	0.157548
0.366	-1.14667	-0.21536	-0.94434	-0.72895	0.62789
0.366667	-1.09011	-0.75131	-0.97479	-1.48604	0.464156
0.367333	-1.17794	-0.52214	-0.86208	-1.76044	0.016504
0.368	-0.41708	-0.51358	-0.45176	-0.65441	0.494158
0.368667	-1.28692	-0.29928	-0.80205	-0.89501	1.84885
0.369333	-0.91499	0.891251	-0.68871	-0.78914	1.61007
0.37	-0.81077	1.53035	-0.51146	-0.35753	2.11445
0.370667	-0.00228	2.05615	-0.06901	-1.63032	1.77295
0.371333	0.550718	0.97189	-0.77895	-2.05241	1.88632
0.372	1.16945	0.115577	0.037533	-1.55233	1.12668
0.372667	0.725715	1.35555	-0.88945	-1.9217	0.978094
0.373333	0.359169	0.487463	-0.52497	-1.55963	-8.3e-05
0.374	0.701167	0.944179	-1.12442	-1.85136	-0.06266
0.374667	0.318817	0.26844	-0.62786	-1.66172	1.26194
0.375333	-0.12685	-0.33698	0.064159	-1.68199	0.860353
0.376	-0.17563	-0.20125	0.351546	-1.74434	1.54684
0.376667	0.186405	-0.87779	0.782112	-2.43716	1.74373
0.377333	-0.25805	-0.44838	0.759809	-2.46487	1.51712
0.378	-0.30851	-2.06085	0.015231	-1.65565	1.35394
0.378667	0.061024	-0.65553	2.6888	-1.69339	0.571966
0.379333	0.659689	-0.11639	1.79164	-2.40048	2.14066
0.38	0.227496	0.11538	2.55939	-2.12925	2.01756
0.380667	-0.49641	-1.33362	2.67604	-1.50439	1.60375
0.381333	0.251556	-0.99718	3.9566	-1.57957	3.1068
0.382	-0.48133	-0.63387	1.73274	-1.20549	2.93359
0.382667	0.452194	-0.97359	1.96531	-1.34604	2.34368
0.383333	-0.25965	-0.90019	2.1825	-2.26312	2.57631
0.384	0.570174	-0.64854	2.00767	-2.49224	2.44487
0.384667	-0.1066	-0.09903	2.91262	-1.94134	2.90454
0.385333	-1.31544	-0.11271	2.26671	-1.42731	4.26109
0.386	-0.25127	-0.42522	1.96497	-1.22136	2.96931
0.386667	-0.46714	-0.41109	2.06416	-0.72878	2.5695
0.387333	0.341501	-0.05019	2.28056	0.212831	3.05245
0.388	0.208697	-0.25812	1.73971	-0.59992	3.43029
0.388667	0.571838	-0.82929	-0.12389	-0.13245	3.26765
0.389333	0.313278	-1.04369	0.683165	0.313156	3.31479
0.39	-0.12874	-0.68222	1.74796	-0.4216	2.00928
0.390667	-0.02666	-0.18831	3.0106	-0.00777	2.4479
0.391333	1.30301	-0.52525	2.59373	-0.11131	2.46647
0.392	1.58447	0.608244	3.538	0.818223	1.55798
0.392667	0.894835	-1.81727	1.28764	0.275007	1.71293
0.393333	1.1344	-0.92569	2.52026	-0.04716	0.9806
0.394	1.68877	-0.78175	2.07701	-1.03768	0.971667
0.394667	1.57061	-2.09564	2.28333	-1.0831	0.434166
0.395333	0.048652	-1.74161	2.05632	-1.26326	0.38317
0.396	0.916433	0.224007	1.45653	-1.36372	0.695261
0.396667	0.319877	-0.79001	0.038984	-0.01401	1.13207
0.397333	1.08262	-0.95483	1.00492	-1.68362	0.461356
0.398	0.972192	-0.17113	0.694472	-1.72254	1.17046
0.398667	0.051618	-0.75026	0.683114	-1.09499	0.947545
0.399333	0.297818	-0.67171	0.599926	-1.16169	-0.45107
0.4	-0.31171	0.073869	0.88052	-0.09583	-0.02067
0.400667	-0.44317	-1.02351	0.551182	-0.55308	-1.31462
0.401333	-0.23868	-1.28839	0.84717	-0.60369	-0.47429
0.402	0.926983	-0.99915	0.342781	-0.49154	-0.79927
0.402667	-0.25901	-1.41254	0.230905	-1.13021	-0.45392
0.403333	-0.09962	-1.15071	-0.36881	-1.10678	-1.47919
0.404	0.917219	-0.80664	-0.05201	-1.50053	-1.88929
0.404667	1.32728	-0.42443	0.227342	-1.01299	-1.08804
0.405333	1.03385	-0.96599	0.936436	-1.61424	-2.04214
0.406	0.79743	-0.34865	0.126942	-1.73137	-0.50005
0.406667	-0.43112	-0.62223	0.152486	-1.10361	-1.82912
0.407333	0.049568	-0.4791	-0.74047	-1.2291	-1.42433
0.408	0.307272	-1.34094	-1.53543	-1.54638	-2.0871
0.408667	-0.55532	0.214331	0.231318	-0.89808	-1.75637
0.409333	-0.15157	-0.55066	1.02967	-1.05677	-0.45503
0.41	0.542638	-0.74067	0.215889	-0.93296	-0.08052
0.410667	-0.35409	-0.33391	-0.37793	-1.49749	0.199415
0.411333	0.007185	-0.98079	-0.69251	-0.60377	0.038263
0.412	0.045717	-0.71862	-0.52841	0.272429	1.45508
0.412667	-0.14218	-1.50235	-0.75503	1.55806	0.478323
0.413333	-0.47921	-1.00524	-0.67191	-0.11605	1.30402
0.414	0.422866	-0.30404	0.417591	-0.04713	1.6108
0.414667	-0.07379	-0.98557	-0.10234	1.56851	1.88382
0.415333	-0.26898	-1.59985	-0.17297	0.505804	1.72588
0.416	0.445426	-0.47566	-0.46771	0.890618	1.24301
0.416667	-0.76528	-0.38826	-0.75843	-0.10752	0.99608
0.417333	-0.25737	0.055408	0.011466	-0.79306	1.91074
0.418	0.098698	0.931726	-0.45287	-0.74462	0.815584
0.418667	0.680235	-0.55913	-1.22139	-0.78621	-0.33389
0.419333	0.030262	0.019324	0.166816	-0.73536	1.2329
0.42	0.291697	-1.33859	-0.37202	-0.7057	1.18298
0.420667	1.19083	0.0966	-0.61327	0.17269	1.80326
0.421333	-0.06499	-1.10637	-0.40627	-1.4734	1.69035
0.422	-0.38229	-1.58849	-0.71407	-0.73541	0.730953
0.422667	0.114946	-0.03666	-0.1554	-0.83039	1.1474
0.423333	0.844507	0.725725	-0.69262	-1.89356	0.516051
0.424	0.463823	-1.19596	-0.48964	-3.83422	0.296932
0.424667	0.424709	-1.36658	-1.40555	-1.07134	0.74032
0.425333	-0.79957	-0.43975	-0.82656	-0.56998	0.24936
0.426	0.327998	-0.08958	-0.29569	-0.64517	0.121324
0.426667	0.26405	-0.20871	-0.71266	-0.67411	-0.16927
0.427333	1.62943	0.391658	-1.35982	-1.36847	-0.10838
0.428	0.708634	-0.27835	-1.6532	-0.8406	-0.26341
0.428667	-0.17459	-0.47009	-0.54331	-1.00456	-0.65894
0.429333	-1.39613	-0.74606	-0.85323	-0.64783	-0.93185
0.43	-0.32067	0.074682	-0.63153	-2.66657	0.040382
0.430667	-0.6441	-0.84747	-0.01042	-1.39489	-0.94619
0.431333	-0.29793	-2.16988	-1.14224	-1.5482	-1.75838
0.432	0.540326	-1.28661	-0.95265	-1.76698	-1.31884
0.432667	-0.92709	-0.59351	0.237711	-1.85332	-0.86563
0.433333	-0.71198	-1.12808	-0.40769	-1.12595	-1.07484
0.434	0.425517	-0.61858	-2.01276	-1.67245	-1.33283
0.434667	0.701436	-0.94899	-1.52808	-2.20908	-1.2331
0.435333	0.015366	0.145495	-0.73924	-0.55454	-0.98655
0.436	-0.05183	0.211297	-0.88362	-0.89104	-0.73979
0.436667	-0.21543	0.556655	-1.12462	-1.62211	-1.64461
0.437333	-0.54093	0.992746	-0.70543	0.66867	-0.37717
0.438	-1.2303	-0.57819	0.500393	-0.37552	-0.1931
0.438667	-0.32586	1.07886	-0.73462	-0.13825	-1.71367
0.439333	-0.0284	-0.41938	-0.75955	-0.13471	-1.06755
0.44	-1.03015	0.469552	-0.85492	-1.05815	0.376154
0.440667	0.043657	1.28038	-0.98328	0.332889	-1.02851
0.441333	-0.78164	1.18742	0.192764	1.10739	-1.11481
0.442	0.19484	0.715615	-0.24576	-0.24626	0.496359
0.442667	0.074872	0.977377	-0.73841	0.228304	-0.26059
0.443333	1.51046	1.0597	0.377421	0.187221	-0.97785
0.444	0.08218	0.546306	1.58539	0.010601	-1.09655
0.444667	1.13616	1.06455	1.29935	0.76776	-0.54314
0.445333	1.4175	0.83491	0.633219	-0.16212	1.63714
0.446	0.698205	-0.27308	1.47243	-0.42157	0.796193
0.446667	0.669489	-0.20744	1.02897	-1.71778	-0.0922
0.447333	0.107389	-0.64221	0.615096	-0.24186	0.817434
0.448	0.982973	-0.29274	0.694193	-0.31003	0.868533
0.448667	0.053872	1.27519	2.10298	0.292414	0.181063
0.449333	0.345255	0.131544	2.37005	-0.96588	1.40817
0.45	-0.81089	-0.18907	1.96277	1.14391	0.570985
0.450667	-0.86843	0.00267	1.07562	-0.52017	1.02184
0.451333	-0.35561	0.194985	2.25119	-0.73052	0.757397
0.452	0.474373	0.634553	1.76361	-0.87977	2.83272
0.452667	0.65833	0.146409	2.86626	0.250234	3.1099
0.453333	1.34087	-0.62346	2.00435	0.046276	2.5093
0.454	1.39449	0.219802	2.38898	0.507305	3.09226
0.454667	1.12942	-0.80228	0.439967	1.18153	2.14418
0.455333	-0.02765	-0.17178	0.810843	1.6257	1.81656
0.456	0.156314	0.253438	1.32081	1.61423	1.4679
0.456667	0.098076	0.111381	-0.00959	0.768249	0.73044
0.457333	0.149256	0.058701	0.085505	1.19218	0.771807
0.458	-0.10238	1.40369	0.073491	1.37084	-0.08835
0.458667	-0.67938	0.521564	1.67597	1.36194	0.67039
0.459333	-0.68366	-0.27402	1.7955	1.1967	0.468471
0.46	0.058272	0.026933	0.539939	0.537347	1.02781
0.460667	0.509321	-0.26961	0.446163	1.42639	1.11936
0.461333	1.92873	-0.8697	1.09687	1.25259	2.79718
0.462	-0.58614	-0.09093	1.38153	-0.07268	1.29831
0.462667	-0.89641	-0.61993	1.5017	-0.57853	-0.23843
0.463333	-0.6307	-0.09131	1.0325	1.1831	0.853787
0.464	-0.60427	0.75233	1.95518	2.03547	0.302972
0.464667	0.613759	0.170476	1.93105	1.01323	-0.47707
0.465333	1.23297	-0.00539	1.33964	1.85527	1.93865
0.466	1.57066	-1.21302	0.418809	1.25319	0.150606
0.466667	1.06494	-0.99967	1.22498	0.81592	1.48425
0.467333	0.263497	-1.36715	0.501823	1.00741	0.229504
0.468	0.83511	-0.8726	0.622301	0.853416	0.01188
0.468667	1.3718	-0.15446	-0.20746	-0.08457	-0.89814
0.469333	1.5595	-0.99235	0.552459	0.657094	-0.98394
0.47	2.09879	-0.35197	1.19099	0.074366	-0.31041
0.470667	1.28634	-1.19612	0.551322	1.19049	-1.78097
0.471333	1.35251	-0.46611	-0.09162	1.09462	-1.68939
0.472	0.466674	-2.09971	0.682501	1.39123	-1.98458
0.472667	0.860654	-0.20207	-0.37431	0.292585	-3.28413
0.473333	0.766901	-1.39886	-1.04636	-0.32446	-3.79506
0.474	0.450996	-1.15419	-0.65855	0.15273	-1.7779
0.474667	0.22397	-1.67515	-0.77302	0.06027	-0.85107
0.475333	1.18858	-0.87298	-0.00844	0.156663	-1.19121
0.476	0.600776	-1.09768	0.010492	0.514171	-1.80823
0.476667	1.50293	0.499734	-0.62536	1.33839	0.923714
0.477333	2.08395	-1.41373	0.436333	0.685265	1.66651
0.478	0.199213	-1.26282	-0.77073	0.179613	0.179089
0.478667	1.02732	0.303163	-0.36341	1.23601	-0.3504
0.479333	0.845373	1.76604	0.196724	2.23574	0.512324
0.48	0.464481	0.374514	0.992262	-0.19488	0.705964
0.480667	1.16966	0.469363	-0.06173	1.20941	0.836918
0.481333	0.765969	0.961174	-1.1158	1.34691	-0.95402
0.482	0.151867	0.859407	0.165303	0.240688	0.368249
0.482667	1.22117	0.234317	-0.04069	0.324064	-0.27096
0.483333	0.693638	1.02291	-0.32597	0.212767	0.355475
0.484	0.766194	0.579772	-0.83144	0.058054	0.875995
0.484667	1.05783	-0.12948	-0.43356	1.32693	-0.06381
0.485333	1.89581	-0.44184	-0.66537	-0.97021	0.055035
0.486	1.26444	1.02459	-0.50498	0.126226	1.0468
0.486667	1.06095	0.549057	-0.86021	0.233259	0.637337
0.487333	1.81259	0.63076	-1.4418	0.302116	0.902779
0.488	1.92292	0.156529	0.038489	-0.05374	-0.47768
0.488667	0.893545	-0.35977	-0.96564	0.457773	0.12477
0.489333	1.37067	0.286293	-1.2506	-0.17216	-0.03077
0.49	0.57534	-0.14962	-1.09823	-0.89904	0.657523
0.490667	0.658712	0.005863	-1.20661	-0.9106	0.014988
0.491333	0.519823	0.05611	-1.6932	-0.25711	1.28146
0.492	0.651407	-0.14029	-1.14056	-0.83085	0.737386
0.492667	2.1309	-0.88769	-0.43033	0.677048	0.332712
0.493333	2.42561	0.268888	-0.8324	0.468371	0.335865
0.494	1.59998	0.136503	-0.72474	2.36673	-0.29415
0.494667	1.27289	-0.12667	0.412139	2.27788	-0.29386
0.495333	1.03609	1.27355	-0.57153	2.71819	-0.40159
0.496	2.42401	0.238716	-0.64337	0.943975	0.151093
0.496667	0.887911	1.08108	0.235968	2.54321	-1.13438
0.497333	1.1732	1.80873	0.148064	3.44658	-0.04903
0.498	1.08463	0.776139	-1.26482	4.13384	-0.21576
0.498667	1.2419	-0.69299	-0.4721	1.48553	-2.77614
0.499333	1.56629	-0.1105	0.070278	-0.18035	-3.39191
0.5	0.669045	0.116739	-0.45498	1.1177	-2.73053
0.500667	1.58362	0.978522	-0.08265	1.20841	-2.36616
0.501333	1.81716	-0.1155	-0.20576	1.36153	0.179067
0.502	1.34515	0.045416	0.394615	0.089483	-0.15749
0.502667	1.42948	1.40607	0.549208	2.46318	-0.86763
0.503333	1.83458	0.474684	-0.00114	2.07873	-1.11373
0.504	0.879584	0.722224	0.827307	1.81973	-0.32593
0.504667	0.041867	0.412272	-1.04598	0.463854	-0.21744
0.505333	1.0087	-0.52605	-0.20387	1.42813	-1.65834
0.506	0.619479	-0.64541	-0.17007	1.29638	-0.29725
0.506667	2.12386	0.429906	-0.30637	1.31658	-0.36049
0.507333	0.725572	-0.13495	-0.42523	1.84392	-0.11933
0.508	0.108389	0.21639	0.638034	2.02701	-0.11338
0.508667	0.495514	0.833501	-0.19205	1.57084	-0.24116
0.509333	1.34488	1.22246	-0.48753	2.56739	-1.60855
0.51	1.4426	0.830632	-1.11975	2.73796	-0.78909
0.510667	0.624979	0.315192	-1.78972	3.29767	-1.17712
0.511333	1.13332	0.566318	-0.18826	1.96448	-2.02504
0.512	-0.05608	0.796163	-0.55046	3.71927	-1.59276
0.512667	0.872712	-0.65564	-0.82128	1.95622	-1.16106
0.513333	0.287275	-2.24479	-0.83517	1.16292	-1.69279
0.514	1.35772	-1.55352	0.656062	0.194525	-1.05198
0.514667	0.474934	-2.53083	0.135797	1.5267	-1.34781
0.515333	0.702739	-2.29819	0.366928	0.550456	-0.64295
0.516	0.358145	-1.38046	1.51879	0.404004	-1.11881
0.516667	0.831922	-1.1662	0.10847	-0.55704	-2.71836
0.517333	-0.62386	-1.5718	-0.08869	1.13263	-2.04417
0.518	-0.72656	-1.56555	0.309152	2.20247	-2.31691
0.518667	0.153292	-0.21598	-0.47098	0.567156	-2.22791
0.519333	0.339288	-0.74123	-0.34547	0.770907	-2.22633
0.52	0.61937	0.549549	0.644251	0.995205	-2.12234
0.520667	-0.18406	-0.70703	0.105439	1.31467	-2.28299
0.521333	-0.65445	-1.42477	-1.18663	1.58488	-1.99606
0.522	1.54358	0.530216	0.26112	2.08574	-1.64587
0.522667	1.08412	0.516636	-1.38784	1.11014	-2.31915
0.523333	-0.11235	0.785797	-0.21961	0.918863	-1.45315
0.524	0.002953	0.236836	-0.27538	2.55537	-1.21133
0.524667	-0.74021	-0.24378	0.679884	1.85523	-2.65083
0.525333	0.104555	-0.0955	-1.11017	2.934	-3.05081
0.526	-0.32455	-1.32782	0.293081	1.2691	-4.20369
0.526667	-1.25654	-0.06045	-0.76676	-0.1033	-3.33798
0.527333	-0.12796	-0.52117	0.926267	0.744529	-2.26052
0.528	-0.90945	-0.93309	-0.20546	1.00568	-2.41774
0.528667	-1.94645	-0.66305	0.052889	-0.45676	-2.7304
0.529333	-1.07589	-0.56193	1.51574	-1.80756	-0.98143
0.53	0.052143	-0.13742	0.612595	-0.87795	-1.11928
0.530667	1.04087	-0.46926	0.567469	-1.48701	-0.70849
0.531333	0.141769	-0.20037	0.498689	-1.31395	-0.93579
0.532	1.05573	-1.85653	1.46279	-1.55497	-0.31797
0.532667	0.027986	-0.52835	-0.25709	-2.308	-0.73763
0.533333	0.949337	-0.72469	-0.55493	-1.73327	-0.42457
0.534	1.07038	-0.76981	-1.53131	-1.90177	2.26587
0.534667	0.799364	-0.37471	-1.40211	-1.11464	0.289452
0.535333	1.0756	-0.71949	0.698118	-1.59877	1.196
0.536	0.557038	-0.96263	-0.83998	-1.15948	0.507302
0.536667	-0.65996	-0.07248	0.272786	-2.04566	0.316522
0.537333	-0.20847	-1.26456	-0.10234	-1.05378	0.233126
0.538	0.826862	-0.67166	-0.00365	-1.39087	0.103046
0.538667	-0.8874	-0.70803	-0.40165	-2.27061	-0.27688
0.539333	0.362341	-0.83806	0.165005	-1.016	0.224218
0.54	0.507747	-1.56185	-0.65341	-0.40335	1.52976
0.540667	0.967569	-1.06112	-0.1654	-0.71258	0.619451
0.541333	0.147857	-1.97297	-0.91888	-0.40141	0.550027
0.542	-0.54058	-2.40611	0.074694	-0.4208	0.31539
0.542667	1.25212	-1.84203	-0.18894	-1.42708	-1.03894
0.543333	-0.25995	-1.74412	-1.07525	-1.66593	0.067834
0.544	0.982774	-1.40722	-1.07343	-0.10898	-0.5384
0.544667	0.10668	-0.72909	-1.29287	-0.46413	0.30749
0.545333	-0.6557	-1.87869	-1.01051	-0.28826	1.13064
0.546	-0.11928	-0.26971	-0.63549	-2.03907	0.788096
0.546667	0.129654	-1.14823	-0.70938	-0.63331	0.873048
0.547333	-0.37255	-0.41912	-0.60122	-0.1683	0.132246
0.548	0.071343	-1.02209	-1.0214	-0.25535	-0.05682
0.548667	-0.29445	-0.65215	-1.06362	-1.91667	-0.07124
0.549333	-0.49313	-1.1986	0.143107	-1.06845	0.151413
0.55	-0.76266	-0.96066	-0.58245	-2.69945	0.400618
0.550667	0.299451	-1.08986	0.702129	-0.85176	0.385352
0.551333	-0.15211	-1.31632	0.074482	-0.27221	-0.01494
0.552	-0.68419	-0.98368	0.247344	0.20458	0.988884
0.552667	-1.00962	-0.89964	0.051637	-0.79169	0.847003
0.553333	-0.88646	-1.21493	-0.14707	0.148294	2.11935
0.554	-0.15232	-2.7309	0.245103	0.375481	2.55575
0.554667	-0.34055	-0.38231	-0.0924	-0.14971	3.02403
0.555333	-0.31942	-1.03865	-0.07785	-0.84824	2.68872
0.556	-0.51976	-1.47902	-0.231	-1.19764	2.1641
0.556667	0.116066	0.183	-0.13053	-0.11718	1.60546
0.557333	-0.40827	-1.16576	-0.22489	0.110355	1.41963
0.558	-1.4225	-1.06981	-1.10997	-0.999	1.77698
0.558667	-1.01415	-0.38416	-0.71782	-0.15103	2.25232
0.559333	-1.22289	-0.15295	-0.77705	-1.32776	1.36604
0.56	0.10219	-1.04712	-1.06841	-1.53309	1.04395
0.560667	-0.69623	-0.14688	-0.49022	-2.19131	0.674817
0.561333	-0.4087	-0.87265	-0.41273	-1.99227	-0.21403
0.562	-1.04946	-1.05217	2.21016	-1.87364	-1.5355
0.562667	-2.40694	-0.13287	2.28914	-1.02943	-1.13846
0.563333	-0.82291	-1.58293	1.69296	-2.10266	0.086947
0.564	-1.22526	-0.7041	0.802086	-0.98828	1.56021
0.564667	-1.14934	-0.50667	1.39889	-1.56504	1.50315
0.565333	0.684028	-1.61875	2.05019	-1.59366	2.80995
0.566	0.833645	-1.12468	0.555781	-0.62183	4.21275
0.566667	0.263021	0.240891	0.677484	-0.48323	4.20151
0.567333	1.32624	-0.57721	0.109881	0.759361	4.37591
0.568	0.939439	-1.68045	-0.06128	0.354294	2.71494
0.568667	0.260905	-2.27467	1.50094	0.101141	3.09741
0.569333	1.22503	-0.64963	1.20524	0.1626	3.51389
0.57	1.76775	-1.98368	0.479368	0.309406	3.25398
0.570667	2.14449	-2.33434	0.262013	1.66561	3.86024
0.571333	0.35968	-1.46439	0.762722	0.732105	2.4596
0.572	0.97031	-1.81861	0.96357	0.842265	3.47122
0.572667	1.62784	-0.4174	-0.72364	0.232523	2.19729
0.573333	1.03232	-0.02669	1.2887	0.283377	2.65741
0.574	1.92019	-0.86876	0.057279	-0.34407	2.23252
0.574667	1.48689	-1.1155	0.1384	-1.50981	2.08617
0.575333	0.790251	-1.0982	0.641575	-0.37092	1.09291
0.576	-0.74713	-1.08063	-0.32981	-0.83591	2.84098
0.576667	-0.56324	-0.88114	-0.20564	-1.17989	2.90184
0.577333	0.875976	-1.59986	0.909719	-1.919	2.57404
0.578	-0.77391	-0.90922	0.769862	-1.3536	2.50647
0.578667	0.275559	-1.73813	0.833708	-1.75225	3.46165
0.579333	0.52696	-0.99323	-0.60125	0.117712	2.8152
0.58	0.84925	-0.5392	0.744179	-1.36551	2.72822
0.580667	0.887741	-0.62037	-0.38656	-1.24096	2.28336
0.581333	1.45532	-1.40305	-0.28929	-2.23634	2.29415
0.582	0.763995	-1.92944	-0.97077	-2.18686	1.66785
0.582667	1.63683	-1.48452	-0.17709	-1.36596	3.73253
0.583333	0.97398	-0.88328	-0.24338	0.046032	2.32835
0.584	0.872082	-1.74042	-0.77263	-1.38615	1.35074
0.584667	1.41029	0.127262	-0.4221	-0.47852	1.49326
0.585333	0.700764	-0.19572	0.188657	-0.61477	1.06449
0.586	0.865007	0.541115	-0.36268	-0.00387	0.372467
0.586667	0.648985	0.887087	-0.41681	0.175315	-0.14151
0.587333	0.052019	-0.22724	-1.08779	0.146295	-2.8318
0.588	0.04042	-0.1284	-0.25726	0.967758	-1.33336
0.588667	0.614343	-0.318	-0.27077	1.06625	-2.51868
0.589333	0.581276	-1.74993	-0.86558	0.29293	-0.63962
0.59	0.110046	-0.12269	-0.08174	0.37747	-0.97631
0.590667	-0.18581	-0.42423	0.012898	0.888006	0.159173
0.591333	0.218435	-0.56574	-0.24052	0.262591	0.962411
0.592	0.683922	-1.70373	-0.80995	0.086891	1.91553
0.592667	0.664708	-1.16651	-1.05556	0.414186	2.58197
0.593333	1.42867	-2.25771	0.390816	0.615246	3.27292
0.594	-0.09491	-1.30217	-0.25834	1.36944	3.60865
0.594667	0.574925	-2.53208	0.27834	2.50697	3.20167
0.595333	1.14574	-1.71175	-0.53838	1.40652	3.83057
0.596	0.531018	-2.19126	-0.90548	1.63654	3.42566
0.596667	0.631533	-0.34133	-0.44338	1.64001	2.35228
0.597333	0.443805	-0.47633	-1.13538	0.432052	2.41551
0.598	-0.26679	0.750602	-0.44758	-0.1049	2.33865
0.598667	0.506511	0.09878	0.835137	0.466812	1.9288
0.599333	0.008666	-0.13494	-0.01414	0.378796	2.32076
0.6	1.4215	-0.5701	0.69712	1.10268	2.0524
0.600667	1.14878	-2.17988	0.120667	1.3348	0.925736
0.601333	1.09659	0.121377	-0.57914	1.20652	2.30982
0.602	1.3543	-0.34415	-0.68322	2.01498	3.61756
0.602667	0.57953	-1.28524	-0.00556	3.06332	2.18143
0.603333	0.458774	-0.28423	-1.27643	3.41488	3.31731
0.604	1.53758	-0.66932	0.410848	1.62494	3.3557
0.604667	0.255987	1.0447	-0.51505	2.03227	2.64729
0.605333	0.328061	1.61766	-0.29472	1.65425	2.23782
0.606	-0.32074	1.41805	-0.74313	1.72429	2.91548
0.606667	-0.05641	1.03527	-0.22141	1.044	1.91308
0.607333	-0.29464	-0.17602	0.652353	1.56296	0.888889
0.608	-0.69456	-0.48578	0.049706	1.49099	1.33997
0.608667	-0.43149	-0.43808	0.250662	2.2318	0.106544
0.609333	-0.36959	0.34267	1.02854	1.42715	1.93926
0.61	-0.54438	0.501964	-0.44585	0.516169	0.824426
0.610667	-0.91665	0.57022	-0.4851	0.404506	0.776775
0.611333	-0.83226	-0.1312	-0.72383	0.197808	1.62827
0.612	0.587303	-0.80939	-1.16202	-0.48782	0.05203
0.612667	0.294646	0.189199	0.639342	0.937714	1.47497
0.613333	0.087357	-1.01637	0.253891	-0.20637	0.857348
0.614	-0.63907	0.458121	-0.65391	-0.62559	1.51007
0.614667	-0.09453	0.961869	-1.38331	-1.1469	1.87375
0.615333	0.410501	-1.10088	-0.41954	-1.1802	0.699678
0.616	-0.39325	-1.86848	-0.302	-1.00071	1.48094
0.616667	0.380522	-1.0664	-0.25703	-0.0332	1.64544
0.617333	0.07583	-0.10607	-0.02846	-0.544	1.85811
0.618	-0.54945	-0.73726	0.374996	-0.06383	0.324352
0.618667	0.643838	0.005661	-0.34257	0.419803	-0.277
0.619333	0.244603	-1.2484	-0.00869	-1.3064	-0.27764
0.62	0.407659	-0.66163	-0.83543	-0.89037	0.803494
0.620667	0.136929	-0.1976	0.160793	-0.61292	-1.06668
0.621333	-0.39575	-0.37206	-0.63418	-0.95023	-0.1847
0.622	-0.55451	-1.34909	-0.72597	-1.98193	0.248254
0.622667	-0.16496	-0.99725	-0.34667	-1.76483	-0.04896
0.623333	0.575702	-0.92843	-0.29643	-2.63647	-1.40559
0.624	0.611275	-1.54995	-0.13232	-1.01381	-0.91579
0.624667	-0.36872	-0.81962	-0.50605	-0.83298	-0.91026
0.625333	-0.34535	-0.81915	-0.7977	-0.80958	-2.33982
0.626	0.510947	-1.90577	0.280114	-0.62551	-1.24755
0.626667	-0.09994	-1.11851	0.145968	-1.33756	-1.11019
0.627333	0.933972	0.024144	-0.02173	-1.04334	1.32243
0.628	-0.00823	0.702952	-0.47818	-2.98147	-0.16391
0.628667	-0.44004	-1.56028	1.5835	-1.26853	-1.49642
0.629333	-0.09858	-1.08804	1.35164	-2.28377	0.152165
0.63	-0.53133	-1.15223	0.048628	-2.30039	1.15028
0.630667	-0.46861	-1.1155	-0.46961	-1.01364	1.22041
0.631333	-0.65666	-1.06703	0.270731	-1.8171	1.52524
0.632	-0.43499	1.11429	0.470438	-2.28246	0.831194
0.632667	-0.1756	1.33399	0.462425	-1.88775	0.306052
0.633333	0.689096	0.541211	0.159337	-1.30099	-0.41965
0.634	-0.27798	0.412425	-0.21357	-3.12419	-0.54703
0.634667	-0.35845	1.82573	1.51597	-2.7132	-0.4394
0.635333	-0.555	1.01798	0.26987	-1.8882	-1.19152
0.636	-0.10213	0.042312	0.349446	-2.0885	-1.00918
0.636667	-0.11371	1.64446	0.318685	-2.15903	0.165073
0.637333	0.509542	0.694195	-0.13162	-1.89584	0.135767
0.638	-0.38902	0.564128	0.61616	-1.48055	-0.0574
0.638667	-1.1003	-0.33134	0.199203	-1.08831	-0.12074
0.639333	-0.47498	-0.06865	-0.44246	-1.76783	0.036119
0.64	-0.85321	-0.1092	-0.08651	-1.53118	-0.15772
0.640667	-0.75468	-0.03311	1.05563	-0.76169	0.025818
0.641333	-1.02327	-1.21031	-0.21903	1.08361	0.070566
0.642	-1.1978	-0.12161	0.692345	0.36735	0.063094
0.642667	-1.06343	0.576807	-1.03917	0.788593	1.28599
0.643333	-0.87769	-1.41605	-0.6833	1.63154	-0.10798
0.644	-1.1796	-1.45902	0.403127	0.947401	0.17151
0.644667	-0.79064	0.040376	0.086771	0.289685	1.18682
0.645333	-0.8325	0.066716	0.617047	-0.29018	-0.15326
0.646	-0.76509	-0.4804	-0.14796	0.518578	0.196998
0.646667	-0.27829	-1.27571	-0.36213	1.28725	0.842745
0.647333	0.579602	-0.85442	-0.43671	1.97063	0.584525
0.648	0.329778	-0.31069	0.012837	2.66498	0.63988
0.648667	0.865933	-0.33203	-0.14323	1.9689	-0.25914
0.649333	0.302812	-1.01724	0.435922	0.74722	1.72213
0.65	0.296048	-1.2639	-0.7111	0.453085	-0.38341
0.650667	0.996546	-0.86092	-1.09677	0.924187	-0.50444
0.651333	0.332696	-1.46033	-0.96524	0.412579	-0.32545
0.652	0.41528	-0.86848	-0.42407	0.705203	0.063679
0.652667	0.712447	-0.94874	-0.62928	0.57542	-1.11408
0.653333	1.51226	-0.99047	0.627136	-0.59793	-0.57082
0.654	1.98982	-0.24276	-0.94623	0.476423	0.054925
0.654667	1.1616	-0.16135	-0.99955	0.830924	0.589396
0.655333	0.769364	-0.6025	0.01623	0.82201	1.23334
0.656	0.103361	-0.82945	-1.02947	0.95378	-0.87324
0.656667	0.388973	0.954017	-0.81233	2.08007	-0.70171
0.657333	1.48907	-0.66588	0.877867	0.116041	1.07582
0.658	0.980567	-0.47972	0.134459	0.867107	0.577747
0.658667	1.18502	-1.25473	0.525914	1.85847	-0.95991
0.659333	1.00549	-0.70486	1.27395	2.82834	0.979443
0.66	0.465339	-0.02779	0.583172	2.188	0.709851
0.660667	0.890318	-0.43027	-0.46281	3.19646	-0.43657
0.661333	0.537858	0.316591	0.142227	3.29985	-0.90644
0.662	0.247707	-0.24176	-1.46784	4.44755	0.401586
0.662667	0.773329	-0.60257	-0.42379	3.7704	-0.59318
0.663333	-0.03181	-0.16401	0.227025	3.94588	0.789459
0.664	0.060731	-0.28406	-0.00891	3.67625	-0.22621
0.664667	-0.31043	-0.41027	0.591741	4.33111	0.183724
0.665333	0.710886	-0.88148	-0.46004	2.71397	0.759051
0.666	-0.12379	-1.42741	-0.50639	1.0966	0.153966
0.666667	0.014521	-0.47811	-0.48082	2.95323	-0.32863
0.667333	-0.58382	-0.29919	-1.29335	1.45833	-0.65097
0.668	-0.10238	-0.538	-0.44841	2.5218	-0.21692
0.668667	0.399449	-0.33039	-0.36438	1.55981	0.790278
0.669333	0.805476	-0.79437	-0.40054	1.80803	0.860474
0.67	0.451385	-0.45128	-0.2188	0.630071	3.56774
0.670667	1.20316	-0.45803	-0.89365	-0.17554	3.81245
0.671333	1.88821	-0.41072	-0.53516	0.845832	4.27019
0.672	0.595946	0.075666	-0.26073	0.881742	3.63506
0.672667	0.48572	-0.4564	-1.01596	0.248064	2.38256
0.673333	-0.08379	-0.08863	0.447868	0.804867	2.14902
0.674	0.359381	0.835051	-0.20777	0.701535	1.69586
0.674667	1.06536	0.678595	-0.81037	0.401675	0.372593
0.675333	0.644833	0.180737	-1.576	-0.32483	1.02284
0.676	0.949545	-0.42817	-0.14967	0.013088	0.804345
0.676667	1.01663	0.277279	-1.07705	0.469123	1.32182
0.677333	-0.22234	-0.98821	-0.899	-0.10833	1.55592
0.678	-0.21071	-0.24325	-0.22206	0.328686	1.84638
0.678667	0.428989	0.141009	-0.53446	0.887778	0.892739
0.679333	1.73847	1.27496	-0.25053	-0.17699	0.48712
0.68	-0.06093	0.902633	-1.70568	-0.11509	1.01597
0.680667	0.550842	0.452246	0.218855	0.371543	0.656454
0.681333	-0.30788	0.931562	-0.32889	-0.49522	1.28977
0.682	-0.03742	0.320535	-0.90123	1.07429	0.18726
0.682667	-0.20028	1.08	-0.57765	-0.1886	0.185081
0.683333	-1.0951	0.581699	0.048985	1.16275	-0.12773
0.684	1.03735	0.560611	-0.27509	1.52188	-2.79217
0.684667	-0.5624	1.76422	-0.21476	0.369539	-1.54001
0.685333	0.633651	1.91139	-0.57711	0.086431	-1.3824
0.686	0.338371	0.799928	-0.13442	0.16048	-1.24207
0.686667	0.469942	-0.31549	-0.34201	0.413304	-0.85678
0.687333	-0.56696	0.758209	-0.02607	1.13915	-1.99284
0.688	-0.32233	0.661394	-0.78913	1.20918	-1.10798
0.688667	0.045816	1.48058	0.0975	-0.57096	-0.36372
0.689333	-0.08038	-0.14084	0.632939	-0.59021	-0.48197
0.69	0.083294	0.009837	0.279586	0.498917	0.661793
0.690667	-0.12384	1.12858	1.12407	1.35634	0.305358
0.691333	1.05344	0.982943	-0.09989	0.046303	0.051061
0.692	0.846949	0.665481	-0.71866	0.644748	0.010803
0.692667	-0.14897	0.891245	-0.21017	1.32818	-0.73477
0.693333	-0.00907	1.30655	-1.04081	0.93773	-0.99191
0.694	1.55402	0.243872	-0.51195	1.6762	-0.61229
0.694667	1.53207	0.13923	-0.54022	2.32002	-0.21816
0.695333	1.48243	0.022584	-0.49436	1.46731	-1.53189
0.696	1.0618	-0.30311	-1.18541	0.385493	-0.35687
0.696667	1.41048	-0.42367	0.364708	0.435423	-0.27115
0.697333	-0.45477	-1.16305	0.098334	0.812075	0.232294
0.698	0.92494	-0.55473	-1.23446	0.884565	0.182076
0.698667	1.11834	-0.46409	-0.73083	0.562293	0.626263
0.699333	0.982664	-0.5201	-0.52654	0.222597	-0.99798
0.7	2.11572	-0.25588	-0.68497	0.658891	-0.66119
0.700667	1.16401	-0.5777	-0.28711	0.585657	-1.69733
0.701333	0.674932	0.038873	-0.07539	0.770792	-1.19711
0.702	1.53254	-0.44531	0.01126	1.26719	0.416043
0.702667	1.31865	0.101073	0.372402	-0.38834	0.070626
0.703333	0.405081	0.01314	0.793719	0.890502	-0.43946
0.704	0.493836	2.10837	0.276133	1.05316	0.111429
0.704667	0.140392	1.35799	-0.02523	-0.27925	-1.02595
0.705333	-0.04576	0.469348	-0.33861	-0.4997	0.109621
0.706	0.962197	0.050517	0.00193	-0.28022	-0.62915
0.706667	0.053236	0.24011	-0.43562	0.935652	-0.63061
0.707333	-1.56806	-0.31808	-0.27667	0.149535	-0.80236
0.708	-0.16553	-0.53672	-0.13859	0.621198	-0.51324
0.708667	0.045846	-0.22884	-0.02904	0.146099	-1.48925
0.709333	1.23927	-0.34849	-0.83495	1.0871	-1.22344
0.71	1.08741	0.027404	-0.13194	-0.05944	-0.40471
0.710667	1.1077	-0.97926	0.217855	0.105048	-0.38782
0.711333	0.529107	-1.1948	-0.1436	-0.97352	-0.29152
0.712	1.40025	-0.37904	-0.03796	-0.65089	0.400311
0.712667	0.723954	-0.47121	-0.34445	-0.38522	-1.54736
0.713333	-0.32755	-1.23307	-0.93512	0.820905	-2.58627
0.714	-1.07861	-2.35053	-0.68047	-0.58995	-2.12693
0.714667	-0.73268	-1.36108	-0.36267	-1.31228	-0.78405
0.715333	0.385543	-1.84842	-1.0515	-1.16304	-1.55676
0.716	-0.18141	-1.00556	-1.06445	-0.36031	-2.09408
0.716667	0.118443	-0.63302	-1.13246	0.174687	-0.42089
0.717333	0.524517	-1.06121	-0.18659	0.257406	-1.08677
0.718	-1.06909	-0.16457	-1.10319	1.13336	-1.20187
0.718667	-0.2608	1.32559	-0.45064	1.43437	-0.87841
0.719333	1.24742	0.206476	-1.3082	2.37826	-1.47424
0.72	0.312978	-1.20709	-1.37856	0.839973	-0.71153
0.720667	0.964419	-0.08145	-0.97935	0.531195	-2.09397
0.721333	0.790132	-0.57973	-0.02961	0.687788	-1.30452
0.722	1.37062	-1.13189	-0.30429	0.730412	-1.57394
0.722667	1.59812	-1.09125	-0.71696	0.748847	-2.18846
0.723333	1.77269	-1.19474	-0.55329	0.782915	-0.42418
0.724	2.27557	-0.00219	-0.60981	0.080985	-1.4411
0.724667	1.02563	-0.10718	-0.49404	0.454708	-1.33757
0.725333	1.29348	0.975492	-0.07011	1.58205	-2.62898
0.726	0.894072	-0.15444	-0.51052	2.30918	-2.00065
0.726667	0.570802	0.631736	-0.65268	2.39019	-1.70335
0.727333	1.31412	0.107822	-0.61228	0.229008	-2.46883
0.728	1.67966	-0.45744	-0.6306	0.736654	-0.68792
0.728667	1.35343	0.850031	-1.30889	0.727831	-1.72903
0.729333	0.781138	-0.91258	-0.51367	0.086409	-1.00042
0.73	1.21418	-0.70855	-0.49504	0.279406	-1.17332
0.730667	1.6397	0.189292	-1.6057	0.047747	-0.47461
0.731333	1.06055	-1.16568	-0.28624	0.400851	-0.30112
0.732	0.639531	-0.47631	-0.10342	-0.53574	-0.11209
0.732667	0.759982	-0.79416	0.114953	0.121649	0.038354
0.733333	1.25325	-0.56429	0.38399	0.330514	-0.67639
0.734	1.38376	-0.45055	-0.01079	-0.44725	-0.3758
0.734667	0.12643	-0.34839	-0.41318	-0.56136	-1.24254
0.735333	0.633664	-1.04709	-0.48943	-0.71586	0.141882
0.736	-0.78347	-0.73343	-0.61368	0.303183	-0.4571
0.736667	-0.16275	-0.68121	-0.62201	-0.55648	-0.27769
0.737333	1.97042	-0.32162	-0.61832	-0.09981	-1.05088
0.738	0.684621	-1.66554	-1.04683	0.343837	-0.64544
0.738667	0.086583	-0.4315	-0.90472	-1.3032	-0.72126
0.739333	0.39955	-0.52352	0.07655	-0.04416	-0.08955
0.74	1.333	-0.23819	-0.5709	0.116722	-0.78456
0.740667	0.343023	-0.0085	-1.21922	1.11225	-0.1498
0.741333	-0.05495	0.233884	-0.62915	1.75312	-1.47493
0.742	0.698582	0.330739	-1.96265	2.03767	-1.73484
0.742667	0.078477	-0.01032	-1.25817	2.72972	-0.69216
0.743333	-0.93747	-0.44932	-0.72044	1.77672	-1.09151
0.744	0.052128	-0.79222	0.23172	3.15217	-1.68606
0.744667	0.589404	-0.18122	-0.7361	3.25826	-1.55118
0.745333	1.22345	-0.74028	-0.18084	3.78256	-1.1913
0.746	0.152288	-0.85654	-1.32451	4.00031	-2.2463
0.746667	-0.2448	-1.14703	0.528291	5.40305	-2.4131
0.747333	0.093496	-0.30115	-0.56161	6.56023	-2.93028
0.748	-0.59446	-0.59611	0.770538	4.04132	-2.59527
0.748667	-0.48953	-0.90755	-0.72927	4.5703	-1.40931
0.749333	-0.68831	0.732529	-0.61699	2.32232	-1.25537
0.75	-0.68809	0.144407	-0.73975	1.71257	-1.16757
0.750667	-1.09584	0.458688	0.244208	0.521272	0.314366
0.751333	-0.42359	-0.75417	0.138457	1.35845	1.59909
0.752	-1.94828	0.167079	-0.32821	2.02139	2.72908
0.752667	-0.48386	0.115361	0.512913	0.698767	2.40156
0.753333	0.527206	0.105212	0.933749	1.5617	1.333
0.754	0.285544	-1.0747	0.085468	0.718232	1.60344
0.754667	0.593623	-0.32141	-0.64086	2.06014	1.28194
0.755333	0.452473	-0.75442	0.064442	1.19404	2.02808
0.756	-1.21988	-0.89266	-0.04348	2.31923	2.09252
0.756667	-0.07957	-1.7646	0.645828	1.10738	1.15038
0.757333	0.523101	-0.96586	-1.06082	1.47301	1.42381
0.758	-0.01143	-1.89246	0.386466	0.011108	2.42928
0.758667	0.917123	-0.93305	-0.36445	1.51958	1.56322
0.759333	0.42945	-1.13357	-0.18367	0.410332	3.54059
0.76	1.15284	-1.24964	0.950374	1.66259	2.09239
0.760667	1.61414	-0.20198	-0.2909	1.68597	1.19417
0.761333	0.115166	-1.19028	-0.11255	1.68159	1.90754
0.762	0.488696	-1.0521	-0.29761	1.84197	2.42672
0.762667	-0.60575	-1.65821	-0.65406	0.871651	1.13522
0.763333	-0.55386	-0.28316	0.253425	2.4244	2.27197
0.764	-0.97374	-0.70993	-0.30988	0.260074	2.25399
0.764667	0.277139	-0.48019	-0.64809	1.74275	3.09853
0.765333	0.392898	-1.35035	0.180194	0.276385	2.78168
0.766	0.047784	0.162168	-1.0122	1.37739	0.720215
0.766667	0.113736	-1.44351	-0.00922	0.784822	-0.79787
0.767333	-0.54795	0.114858	0.154304	1.38249	0.95944
0.768	-0.10187	-1.02533	-0.80489	0.573017	-0.52217
0.768667	0.718944	-1.80449	-0.98359	1.56735	0.03566
0.769333	0.887103	-0.57684	-1.16456	0.925326	-0.98488
0.77	0.16418	-0.51539	-0.99383	0.624766	0.829944
0.770667	-1.38607	-0.71877	-0.5528	0.837197	0.292609
0.771333	0.555416	-0.53733	-0.32787	1.40498	0.457643
0.772	0.230004	0.227965	-0.95624	0.504219	0.421215
0.772667	-0.9381	0.530354	0.050945	0.123262	-0.01872
0.773333	0.139204	0.288645	0.933632	0.523367	-0.48883
0.774	-0.61203	0.824346	0.47588	0.286664	0.154363
0.774667	0.231223	0.036485	1.29059	0.322111	0.589109
0.775333	0.449426	0.584521	1.177	1.31372	-0.45497
0.776	-0.168	0.543527	2.62398	0.018977	1.4365
0.776667	-0.45095	0.140093	2.91247	0.592931	0.454993
0.777333	0.098001	-0.40114	4.56161	0.313154	0.967988
0.778	0.334956	-1.04405	3.92437	-0.96009	1.03409
0.778667	0.889401	0.333531	5.55318	0.011194	1.88858
0.779333	0.767565	-1.56352	4.36678	0.730745	2.14041
0.78	1.44082	0.535244	3.20888	0.329163	2.18813
0.780667	1.05734	0.032391	3.83454	-0.24221	3.51518
0.781333	1.73345	-0.04846	4.64375	1.06105	1.92506
0.782	-0.00496	-0.05409	3.72284	1.25469	0.93341
0.782667	0.578758	-0.02785	3.95018	1.13115	0.843145
0.783333	0.839444	0.4339	4.014	0.606657	2.87989
0.784	0.342533	-0.91544	4.39802	1.332	3.38024
0.784667	0.474939	0.193449	4.47549	0.003553	2.93342
0.785333	1.56586	-1.7539	4.70832	1.32512	2.3341
0.786	1.62982	-0.65084	4.78869	1.7503	1.26272
0.786667	1.44209	-0.43358	5.03489	1.85098	2.32007
0.787333	0.965565	-0.2535	3.96486	0.374034	1.27242
0.788	1.22579	-0.23977	3.17211	0.459497	1.03332
0.788667	0.621841	-0.8692	3.25039	-0.37478	1.63882
0.789333	1.32396	-1.16685	2.62454	-0.45132	2.06436
0.79	0.881822	0.007152	3.21435	-1.56725	1.62665
0.790667	1.00033	-0.61455	2.97449	-0.31082	2.63194
0.791333	0.716309	-1.20745	2.07878	-0.15613	1.4275
0.792	1.11925	-1.0141	2.61713	0.190942	0.569861
0.792667	1.20788	-0.36263	2.59683	-1.18179	-0.41712
0.793333	1.23755	-1.04096	3.11049	-0.30923	-0.42205
0.794	1.48527	-0.61196	2.9379	0.639269	0.01541
0.794667	1.22642	-0.25336	2.67306	-0.66935	0.619793
0.795333	0.992701	0.334927	3.19381	-0.30373	0.019178
0.796	0.388203	-0.56763	2.09954	-1.25357	-1.35997
0.796667	-0.67608	0.243407	1.66721	-1.88262	-0.32091
0.797333	0.469261	-0.65376	1.13169	-0.38887	-0.92858
0.798	-0.24292	-1.45733	1.83248	-1.06206	-0.31076
0.798667	0.258325	-1.62366	1.51428	-1.14308	0.191348
0.799333	0.805554	-2.15632	1.70666	-2.01499	-0.40041
0.8	2.28297	-0.91026	1.89233	-0.91294	-0.4472
0.800667	2.22538	-1.71476	1.12984	-1.09718	-1.26319
0.801333	1.83744	-1.07797	2.01147	-1.30318	-0.31868
0.802	2.14909	0.077485	1.55419	-1.55742	-2.32707
0.802667	3.05961	-0.24111	1.897	-1.28212	-0.28726
0.803333	2.34411	-0.00292	2.56738	0.081397	-1.0276
0.804	2.76638	-0.0518	2.08053	0.140298	-1.58408
0.804667	2.81301	-2.20455	1.99924	-0.53895	-0.75931
0.805333	2.89904	-1.7288	1.24254	0.583372	-0.11664
0.806	1.70549	-2.23244	2.6336	-0.6898	1.15157
0.806667	2.42643	-1.33393	2.65587	-0.92826	1.35486
0.807333	2.29975	-1.29311	2.63148	-0.23834	1.03263
0.808	1.07268	-0.03158	1.92547	-1.89241	1.05566
0.808667	2.47635	-0.10772	2.03979	-1.52105	0.578805
0.809333	2.48283	0.44544	2.40174	-0.60426	0.099198
0.81	2.41145	-0.27246	2.49184	-1.21499	0.463123
0.810667	2.93206	-0.23458	2.05371	-0.83959	0.048088
0.811333	1.74219	-0.57582	2.0532	-1.31075	-1.09284
0.812	2.88395	-0.30599	0.79221	-0.2456	0.402965
0.812667	1.24331	-1.1202	0.243902	0.459594	-0.1092
0.813333	1.62658	-1.19781	1.76292	0.373459	-0.58592
0.814	0.809992	-0.90006	2.33074	-0.70952	-0.46951
0.814667	0.696693	-0.76559	0.530483	1.33834	-0.22473
0.815333	-0.27174	-0.4532	2.21494	0.228904	-0.26417
0.816	-0.05244	-1.24385	2.30026	1.25769	0.754886
0.816667	0.441627	-1.63293	2.32394	0.989907	-0.35483
0.817333	-0.76225	-2.86569	1.81427	1.49137	0.248286
0.818	0.237138	-2.51635	1.94524	1.54519	-0.2788
0.818667	1.33626	-1.90333	1.8304	0.934963	-0.44347
0.819333	1.60199	-2.3389	0.331099	1.63126	-1.32377
0.82	0.937731	-1.8857	1.18125	0.898843	-1.40842
0.820667	1.60298	-2.264	0.025565	1.08174	-1.72741
0.821333	2.41135	-1.68057	1.07956	-0.44165	-0.70867
0.822	1.2826	-0.94298	-1.34306	-0.78584	-0.80145
0.822667	0.292319	-1.56165	0.250796	0.472177	-1.22453
0.823333	0.810772	-1.4297	-0.38814	0.338762	-0.71128
0.824	0.626918	-1.70768	0.445198	-0.79509	-0.48597
0.824667	0.534292	-0.56421	-0.65115	-0.27277	-0.42239
0.825333	1.71678	-0.90404	0.723856	-0.31312	-0.80705
0.826	1.94745	-0.44496	-1.67437	0.435355	0.114884
0.826667	2.61534	0.039259	-0.41718	-0.63785	-0.18733
0.827333	1.26019	-0.66664	-0.44432	0.237062	0.215997
0.828	1.68468	0.28389	-0.65336	0.234252	0.675092
0.828667	0.234026	0.483284	-0.56362	0.327864	0.289319
0.829333	0.676371	-1.62838	-0.56376	0.697297	1.12511
0.83	0.218683	-1.25177	-0.58023	0.762918	2.64657
0.830667	0.209369	-1.53582	0.206062	0.552817	1.87939
0.831333	0.522476	-0.05518	0.17833	-0.07496	1.43292
0.832	-0.77614	-0.36622	-0.44115	-0.321	1.65665
0.832667	0.320557	-1.06279	-0.04477	-0.16044	2.53481
0.833333	0.26965	-0.92188	-0.79983	0.1637	2.21493
0.834	0.719196	-1.40695	0.59242	-0.0639	1.2483
0.834667	0.731721	-0.52635	-0.14329	-0.70332	0.209742
0.835333	0.0768	-0.92251	0.066383	0.561785	1.43844
0.836	0.951883	0.263094	0.417143	-0.29815	0.731971
0.836667	1.07323	-0.34962	-0.09433	0.494212	1.3089
0.837333	0.49685	-0.61314	-0.44682	-0.31604	1.1253
0.838	0.906275	-0.12947	0.142532	1.20419	0.960006
0.838667	0.53541	-1.46813	1.74352	1.20441	-1.31477
0.839333	0.672123	-1.11021	0.012525	1.54437	0.730303
0.84	0.398746	-0.37944	0.252715	0.994735	-0.02846
0.840667	1.06048	0.180988	-0.19281	1.59874	-0.96253
0.841333	0.46408	0.021773	0.020184	2.57861	-0.89318
0.842	0.198528	-0.30405	-0.56039	2.13491	-0.10065
0.842667	0.869452	-0.87244	0.384809	1.88737	-0.9995
0.843333	0.66006	-0.64646	-0.75511	-0.18751	-0.24298
0.844	-0.03705	-1.47761	1.13111	1.78848	-0.93841
0.844667	0.380264	-1.64234	-0.7022	2.25982	-0.93174
0.845333	1.06462	-0.87337	0.448315	1.88585	0.600462
0.846	1.08654	-1.47004	0.923576	0.010369	-0.61841
0.846667	1.11725	-1.25778	0.548894	0.821598	0.565209
0.847333	0.739113	-0.74399	0.240958	-0.11332	-0.27302
0.848	1.88405	-0.77583	-0.13237	1.45823	-0.42285
0.848667	1.59408	-0.29177	0.306104	1.79621	-0.44822
0.849333	0.538531	-1.58034	1.01426	1.64007	-0.98846
0.85	0.506734	-2.08742	0.190771	1.60644	-2.5118
0.850667	0.106854	-2.86776	-0.17814	2.18173	-3.98351
0.851333	1.12902	-2.42941	-0.26885	1.23677	-3.16979
0.852	0.666191	-2.54392	-0.61378	1.92273	-3.28525
0.852667	0.974782	-1.7457	0.035751	2.26345	-3.52826
0.853333	1.27006	-1.29179	-0.07245	2.94801	-2.8152
0.854	2.14182	-0.92783	0.663345	2.29725	-3.15124
0.854667	1.98858	-0.79109	-0.20635	1.49801	-3.24481
0.855333	1.7117	-1.329	0.995308	1.19531	-3.33714
0.856	3.281	-2.02914	0.66793	1.13211	-2.51722
0.856667	2.48401	-0.95188	0.229293	0.811463	-2.56455
0.857333	2.37889	-0.90254	0.34923	0.192308	-2.38327
0.858	2.37529	-1.22945	0.451107	0.453244	-2.87024
0.858667	3.15734	-0.98074	0.004314	-0.01018	-1.6384
0.859333	2.31112	0.310267	0.623498	-0.56949	-2.29186
0.86	2.99396	0.787468	-0.49633	-0.32521	-2.75497
0.860667	2.16603	-0.32421	1.29135	-0.1368	-2.49219
0.861333	2.72396	0.31151	1.03994	-0.27007	-1.90115
0.862	1.98573	1.10669	0.683429	0.429291	-2.01073
0.862667	2.33235	-1.17989	0.801491	-1.13515	-1.76223
0.863333	1.72873	-0.64277	1.11765	0.158685	-1.51759
0.864	2.16575	-0.4504	0.239053	-0.93522	-1.21705
0.864667	2.28792	0.560093	0.738387	0.083622	-1.50615
0.865333	1.7017	0.131033	0.368303	-1.13947	-0.2159
0.866	1.78288	-0.51867	0.278201	0.069855	-0.38343
0.866667	1.58751	-1.15168	1.16141	-0.19036	-0.33389
0.867333	2.53437	-1.47755	1.66728	-1.61883	-0.20982
0.868	1.20748	-1.89025	-0.04435	0.479658	-0.12296
0.868667	1.70807	-0.46495	0.682855	1.00061	-0.71757
0.869333	1.45267	-0.63901	0.010765	1.44052	0.813452
0.87	-0.20836	0.105095	0.900704	0.645485	0.425178
0.870667	0.362006	-0.63054	-0.48966	1.78306	-0.2941
0.871333	0.767068	0.660291	1.16638	1.01351	0.267822
0.872	0.347936	-0.32243	2.26701	1.30626	0.649784
0.872667	-0.50226	-0.01137	1.65764	1.06478	0.465273
0.873333	0.769131	0.512803	1.86805	-0.81142	-1.50425
0.874	-0.10896	0.579513	1.69904	0.609406	-1.29373
0.874667	1.01551	-1.0113	1.23014	1.04098	-1.19359
0.875333	0.547713	0.389269	1.53748	0.497153	-0.90643
0.876	-0.04778	0.298089	2.44139	0.387919	-0.6747
0.876667	0.516293	-1.25393	2.53358	0.300108	-1.82923
0.877333	0.034733	-0.08612	2.30255	0.995858	0.021692
0.878	0.624469	-0.18208	1.93424	0.157259	-0.30161
0.878667	0.924352	-0.59425	1.98453	0.571561	-1.66021
0.879333	0.026498	0.234912	3.37115	0.761906	-1.46924
0.88	0.124599	0.054082	1.70193	1.25293	-0.4247
0.880667	-0.06103	-0.66261	1.46634	0.353844	-1.02144
0.881333	0.303029	0.280874	2.39939	-0.41547	-1.48862
0.882	0.516962	0.35979	2.44407	-0.49654	-1.39479
0.882667	-0.6881	0.548483	3.1638	0.202172	-0.86827
0.883333	0.373253	-0.73594	2.58371	-0.15501	-0.71109
0.884	0.199552	1.24212	2.22983	0.419677	0.124316
0.884667	-0.13104	-0.55814	3.2411	0.261668	-0.00402
0.885333	0.706581	1.28556	2.50484	0.684464	-0.30747
0.886	1.70227	-0.4404	3.15105	0.967653	-0.60079
0.886667	2.02533	0.621731	3.09891	1.25934	0.637258
0.887333	2.5362	-0.89246	1.2841	1.61064	-0.56296
0.888	3.47822	-0.97966	2.08544	1.55529	-1.67224
0.888667	1.48089	-1.01137	2.16583	1.72933	-2.15522
0.889333	2.11362	-1.32467	2.45389	1.02215	-3.37614
0.89	2.06181	-0.69386	2.52862	0.870336	-0.7883
0.890667	2.36619	-0.54431	2.66286	0.92697	-1.24998
0.891333	2.15399	-0.31021	2.34111	0.500724	-2.0766
0.892	1.86055	-0.04336	2.1583	0.753092	-2.76391
0.892667	1.78928	-0.63077	1.73069	0.480437	-1.19253
0.893333	2.92847	-1.81244	2.01618	-0.10679	-1.35262
0.894	1.01818	-0.70101	2.80198	-0.11747	-1.16543
0.894667	1.35302	-2.25234	2.33731	0.34865	-1.66021
0.895333	1.6942	-2.27555	3.28799	-0.10396	-1.76681
0.896	1.28918	-1.9414	2.65185	-0.26287	1.69612
0.896667	1.49743	-2.7129	1.58668	-0.31432	0.642106
0.897333	1.74344	-2.20366	2.81156	0.618071	-0.35559
0.898	1.22334	-2.29094	3.57315	0.910609	-0.38541
0.898667	2.01701	-3.07603	2.20156	0.028155	-1.4902
0.899333	2.4243	-2.06568	2.19288	-0.55888	0.249503
0.9	2.15223	-1.2307	2.91463	0.251406	0.297288
0.900667	1.48993	-1.43194	1.88499	0.466022	-1.26917
0.901333	1.03957	-0.37479	2.01217	0.608882	-1.7906
0.902	0.89705	-0.10668	2.05895	-0.3989	-1.36745
0.902667	1.4032	0.562592	2.60135	1.2653	-2.84285
0.903333	0.420618	-1.0307	2.25976	0.007565	-2.69024
0.904	1.51743	-0.17318	2.26762	-0.60858	-2.97943
0.904667	1.80079	-0.84095	1.92123	-0.45007	-2.8675
0.905333	1.52096	0.089746	1.36594	0.956284	-1.65342
0.906	1.14305	-1.30194	1.93173	0.676356	-1.83137
0.906667	3.03195	0.159896	0.918419	0.269089	-2.31985
0.907333	1.14825	-0.52906	1.76275	0.10302	-2.72923
0.908	1.50181	-0.40967	2.24034	-0.20883	-1.32299
0.908667	0.559167	-0.94803	1.68418	0.076575	-1.18844
0.909333	1.25726	-0.90002	2.12322	-1.15992	-1.83531
0.91	1.81987	0.449232	2.84596	0.337489	-4.41018
0.910667	0.983159	-1.28731	1.61191	0.437656	-3.0098
0.911333	0.514406	-1.93401	1.9535	1.14799	-2.95247
0.912	0.68231	-1.1017	1.70025	1.5951	-1.56119
0.912667	0.407133	-1.5453	1.85097	1.51387	-2.02946
0.913333	-0.15476	-0.73366	1.78442	0.802151	-1.20352
0.914	0.596158	0.269478	1.37257	0.843863	-1.58898
0.914667	1.5165	-0.28018	2.32964	1.62215	-2.44002
0.915333	0.662818	-1.03797	1.71645	1.03461	-3.63736
0.916	0.098882	-0.75667	1.67622	2.16491	-3.08361
0.916667	0.860675	0.405473	2.25562	1.52664	-3.45634
0.917333	0.244437	-1.04559	1.77843	0.957678	-3.13927
0.918	0.054871	-0.53369	2.14427	0.824023	-2.13043
0.918667	2.17405	0.083604	2.90038	1.61988	-2.4805
0.919333	1.30517	0.342544	1.60975	0.968751	-3.45764
0.92	0.536106	-0.68168	2.01077	0.435063	-3.15327
0.920667	0.884778	0.125183	1.5031	-0.65561	-3.47525
0.921333	0.484783	-0.40098	0.892556	-0.73102	-1.85564
0.922	1.21152	-0.23644	1.22982	-1.12252	-2.28197
0.922667	1.04646	-0.19389	1.28243	0.85503	-3.66054
0.923333	1.61132	-0.20467	1.24744	-1.1777	-3.03611
0.924	1.8719	-0.52849	2.03281	0.331115	-3.31221
0.924667	2.03654	-0.62546	0.666093	0.758942	-2.42738
0.925333	1.64574	0.107251	-0.08732	0.760708	-3.3354
0.926	1.65401	0.17164	0.316677	0.243037	-2.88907
0.926667	0.584211	0.57996	0.61965	2.19947	-2.58557
0.927333	0.403309	-0.21603	0.587099	-0.01507	-2.46151
0.928	0.643503	0.080662	0.404051	1.07776	-1.75573
0.928667	1.14207	-0.32363	1.14355	0.361007	-0.43026
0.929333	1.75242	-0.74474	0.349651	-0.27592	-1.01845
0.93	1.09756	0.046191	1.52019	-1.53007	-1.27595
0.930667	0.617576	-0.95239	-0.86694	-0.48739	-1.23704
0.931333	1.04152	0.568839	1.30995	-0.64315	-1.84634
0.932	1.5408	-0.40836	0.202224	-0.60291	-1.00936
0.932667	0.890321	0.548035	1.71153	-0.72755	-1.82529
0.933333	0.296721	-0.52592	1.70958	0.270285	-2.16501
0.934	0.829345	-0.68783	0.478244	-1.05001	-1.06946
0.934667	0.037878	0.28194	1.64578	-0.2292	-1.96771
0.935333	-1.06453	-0.83566	0.216259	-0.20833	-2.52183
0.936	0.865554	0.424774	1.38968	-1.92599	-2.27426
0.936667	-0.63085	-0.28914	0.981987	-0.5068	-2.10825
0.937333	-0.17259	0.252903	0.937606	-0.94275	0.524326
0.938	-0.75601	0.410928	0.360654	-0.7278	0.163317
0.938667	-0.4335	-0.80394	1.25358	-0.2239	-0.29293
0.939333	-1.06911	-1.60071	0.668716	-1.52704	1.13224
0.94	0.484578	-0.94026	1.37748	-0.03099	1.90006
0.940667	-0.23394	-0.46768	2.06415	0.101719	2.3996
0.941333	0.001201	0.356493	2.53123	-0.49736	2.10682
0.942	1.07071	-0.38654	3.34057	0.352174	1.67043
0.942667	-0.35986	-0.24693	2.1207	0.531213	1.5936
0.943333	0.089149	-0.9608	2.71663	0.82094	0.987521
0.944	0.440925	0.217472	3.55197	0.924774	0.769442
0.944667	0.631945	-0.59726	1.82952	0.045121	1.09156
0.945333	-0.17498	-0.56915	1.5249	1.08932	0.45643
0.946	0.149903	-1.11189	2.07978	1.37952	0.599647
0.946667	0.655001	-0.9363	1.33824	0.661397	1.03977
0.947333	0.078269	-1.33726	1.80933	0.942668	0.131361
0.948	0.398084	-0.94153	0.706666	1.05112	-0.39394
0.948667	-0.54942	-0.43758	0.700738	1.57026	0.093717
0.949333	1.02572	-0.16823	1.04408	-0.06317	1.40544
0.95	0.098216	0.001659	1.50392	1.14503	1.22221
0.950667	1.37189	-0.78467	0.10535	0.020569	1.1801
0.951333	2.09296	-0.38363	1.06902	1.40448	0.45099
0.952	1.9806	-1.03197	1.32939	1.26063	-0.63714
0.952667	1.29038	-1.05572	0.886835	1.82732	0.291275
0.953333	1.30932	-1.41648	0.193659	1.45771	-0.0956
0.954	0.499989	-1.22754	1.22274	1.16433	-0.1636
0.954667	2.17573	-1.25883	1.06524	1.31619	-0.55656
0.955333	0.519536	-2.05095	1.52918	2.34768	0.125198
0.956	0.736104	-0.88266	1.20219	0.449629	-1.321
0.956667	1.98573	-1.44803	0.798327	2.00671	-0.79878
0.957333	1.96283	-2.22286	0.499295	1.94598	-0.03261
0.958	1.63814	-2.23395	1.1165	2.25202	-0.55056
0.958667	2.36342	-1.49628	1.06293	2.05922	-0.45107
0.959333	3.28384	-1.92414	1.48536	2.38289	-0.67354
0.96	2.14671	-2.14191	1.71301	0.431965	-1.11202
0.960667	2.54841	-1.37003	2.09373	1.52866	0.02723
0.961333	2.56253	-1.18753	1.17446	1.78715	0.62753
0.962	1.86072	-1.4082	0.27774	1.44647	-1.00997
0.962667	2.41579	-1.61635	0.245293	1.70334	-0.08567
0.963333	1.40758	-1.03811	0.810189	1.62966	-0.6678
0.964	1.5798	-1.10962	0.634809	2.0709	-0.9842
0.964667	3.00282	-1.25241	0.875957	1.94012	1.28488
0.965333	1.22165	-1.31181	0.332876	1.15768	0.769141
0.966	3.25236	-0.95071	-0.16022	2.90213	-0.82375
0.966667	2.26065	-1.58369	-0.79991	3.28654	0.75948
0.967333	2.1279	-0.41681	0.707347	3.38496	0.375848
0.968	2.25014	0.02428	0.789992	5.08529	0.405155
0.968667	2.75111	-0.48934	-0.41405	2.67498	-1.04901
0.969333	1.61591	-0.82476	-0.53886	2.07157	-1.84512
0.97	1.49828	-1.2945	-0.0937	3.36378	0.605903
0.970667	1.01134	-2.27429	0.723025	3.99042	-1.55856
0.971333	1.6414	-1.63364	-0.8325	5.75608	-1.62505
0.972	2.62989	-1.55543	1.01337	2.58762	-1.39921
0.972667	2.67393	-1.74203	0.949326	2.59883	0.785767
0.973333	1.52228	-1.17866	-0.1766	1.89945	-0.51319
0.974	2.82931	-1.52069	-0.25483	0.622726	-1.94937
0.974667	2.12489	-1.84066	-0.40207	0.472982	-1.35405
0.975333	1.8639	-2.49644	-0.08434	1.24348	-1.02757
0.976	1.81698	-1.30089	0.112773	1.28347	-2.4148
0.976667	0.688011	-2.60676	0.977789	-0.78714	-2.83827
0.977333	1.83602	-2.62685	0.549133	1.34994	-3.38054
0.978	1.6292	-2.86837	1.45978	2.21921	-2.8671
0.978667	1.13233	-2.45436	0.816325	1.14861	-1.21658
0.979333	0.64635	-2.67722	1.62281	1.97841	-0.92442
0.98	2.11871	-3.82321	0.262485	1.44372	-1.36052
0.980667	1.47409	-3.31678	0.783633	1.77531	-2.05885
0.981333	1.79152	-3.44678	1.40578	2.87444	-2.47571
0.982	1.27721	-3.63027	-0.49368	1.4166	-3.70986
0.982667	0.29722	-2.61184	1.76296	2.37162	-1.45413
0.983333	0.974101	-1.14731	1.81538	1.26387	-3.30628
0.984	0.96987	-1.96141	2.17589	0.482124	-2.04991
0.984667	0.10359	-1.48625	1.79451	1.09913	-3.17977
0.985333	0.998537	-0.28214	2.20224	1.34667	-2.05799
0.986	1.30295	-0.22	1.27581	2.31638	-1.22536
0.986667	1.08804	-1.92177	0.957293	2.8233	-1.7958
0.987333	1.25886	-1.33123	0.581907	2.23924	-1.92383
0.988	0.988685	-1.16962	1.56784	3.02046	-2.7724
0.988667	0.978325	-1.30671	1.25069	1.39932	-2.30758
0.989333	1.04924	-1.14661	1.51124	2.6296	-1.90962
0.99	1.0156	-1.07968	2.13851	2.96931	-2.3192
0.990667	0.762367	-1.19489	2.81588	2.06411	-1.88271
0.991333	0.71995	-0.96727	2.11945	2.17915	-3.02245
0.992	1.66631	-1.46821	1.83065	3.45482	-2.51016
0.992667	1.71602	-1.04236	1.93762	3.27467	-2.28121
0.993333	3.20389	-1.69889	3.18717	4.70961	-0.95081
0.994	4.76811	-1.95407	2.77976	3.90121	0.539423
0.994667	5.83554	-1.34806	3.09493	3.18956	0.656481
0.995333	5.58034	-0.85493	3.03884	3.87479	0.78695
0.996	4.74162	-1.63959	2.83784	3.03309	1.01939
0.996667	3.47864	-2.26643	3.10853	1.60603	0.653762
0.997333	3.61179	-2.17043	1.9822	1.23888	1.02102
0.998	1.44493	-1.45295	2.38677	1.26454	1.31778
0.998667	1.33375	-2.21453	2.09329	1.24315	0.606259
0.999333	1.51751	-2.82982	2.01202	-0.01541	1.18313
1	1.2895	-2.70563	1.97382	-0.39993	-0.61075
1.00067	1.21995	-3.00371	2.17341	1.26546	0.673229
1.00133	1.22081	-2.57587	1.37955	3.87137	0.212831
1.002	1.70217	-2.08263	2.08047	6.24543	3.75977
1.00267	1.59985	-0.78923	1.7456	4.27477	1.94189
1.00333	2.0514	-0.81214	2.27535	8.0087	3.16346
1.004	2.93308	-0.14955	1.43902	11.8914	4.24918
1.00467	2.5718	0.593565	2.65317	11.6425	5.7803
1.00533	2.22536	0.608274	3.41229	14.3649	5.16694
1.006	4.85396	0.283818	1.26161	14.5171	5.81577
1.00667	3.21204	1.80916	2.45065	16.2203	6.81248
1.00733	2.7428	1.22688	3.3475	15.0903	6.71765
1.008	3.00157	1.06619	3.46097	17.3917	7.3595
1.00867	2.30327	0.641823	5.67568	15.4708	6.37416
1.00933	3.84272	0.879814	5.6958	15.4428	6.37163
1.01	2.02298	1.07886	5.46655	17.2309	5.11035
1.01067	1.61894	0.366649	5.1324	17.6148	6.21814
1.01133	2.88118	1.37443	5.46469	15.6469	5.95971
1.012	3.13612	0.724394	5.50458	17.3397	5.08656
1.01267	2.90097	1.8873	4.14208	17.3649	3.89427
1.01333	2.13312	-0.02624	3.69528	16.4817	3.55376
1.014	1.12518	1.251	4.38701	16.414	4.12085
1.01467	1.88865	1.19882	3.47214	16.4656	4.77921
1.01533	1.33059	1.04756	3.05136	15.8921	3.58551
1.016	1.44106	2.90904	2.98838	15.7538	3.76468
1.01667	2.57155	2.16149	2.65902	15.1832	3.03473
1.01733	3.61668	2.11212	2.78778	14.9608	4.4724
1.018	2.88232	3.05679	2.2354	15.2011	3.81534
1.01867	2.47398	3.16958	1.00512	15.1469	4.19115
1.01933	2.71102	1.90867	1.20143	15.1926	5.0042
1.02	4.19592	1.93387	1.53462	16.597	5.49111
1.02067	3.55604	1.64468	2.60887	16.4416	2.91996
1.02133	3.44275	2.06722	1.33358	17.7003	4.92587
1.022	3.54984	1.9619	2.2315	18.827	5.95227
1.02267	2.67822	1.00879	1.86176	17.5075	4.97931
1.02333	2.32888	1.56013	2.33597	18.8798	5.23122
1.024	2.19141	0.470965	2.65493	16.4133	4.35508
1.02467	1.93701	2.34552	1.29318	16.8972	4.77194
1.02533	2.47805	1.93019	2.24484	15.6393	5.66086
1.026	2.18406	1.42249	1.14028	15.5572	6.40666
1.02667	2.84773	2.35887	2.48675	15.6437	6.29789
1.02733	3.05336	2.46948	1.32302	15.2127	5.77696
1.028	3.99632	1.99195	2.54289	13.1526	6.48021
1.02867	3.47179	0.875173	1.28691	14.8535	7.26655
1.02933	3.77216	1.44132	1.77772	16.1865	6.47178
1.03	3.65032	2.07862	1.52308	14.2386	7.66354
1.03067	3.87269	1.83362	0.388399	15.1603	6.75676
1.03133	3.66701	1.98695	0.353376	16.7689	7.06371
1.032	4.05459	1.59443	0.972709	16.9033	6.05016
1.03267	2.69222	2.3767	1.72989	17.8964	6.03582
1.03333	2.91874	2.25918	2.32126	18.4519	5.05114
1.034	3.11683	2.73488	1.56522	18.4692	5.46232
1.03467	2.93749	2.66353	1.59533	18.8977	6.58204
1.03533	1.49265	2.50307	3.05819	17.8604	7.74322
1.036	2.25064	1.91747	3.36878	16.2252	9.07255
1.03667	2.48078	2.35549	2.20496	18.1613	9.34632
1.03733	1.54358	2.84846	4.1645	18.437	9.87578
1.038	2.39139	3.2918	3.24142	16.4165	10.0821
1.03867	2.07698	2.44745	3.32111	15.8631	9.58703
1.03933	2.69703	1.66233	3.22552	17.2103	9.51293
1.04	2.48129	1.23809	2.58022	16.138	10.8267
1.04067	2.28191	0.857217	3.40548	16.5838	8.16172
1.04133	1.99599	0.633464	2.46292	15.526	7.53463
1.042	2.25593	1.26678	2.31019	16.308	5.87113
1.04267	2.52431	0.577749	2.89023	15.8174	8.01288
1.04333	2.17215	1.0676	2.62677	16.7356	8.70454
1.044	1.1263	1.26906	2.98262	15.0606	6.97094
1.04467	2.78764	1.29134	3.61227	15.334	7.25269
1.04533	1.26245	1.38713	2.48848	15.7125	9.10452
1.046	1.88126	1.82818	1.84375	15.6001	9.15508
1.04667	1.36128	1.24678	1.94127	15.3074	9.63169
1.04733	0.4143	0.884215	2.36838	15.4445	8.93515
1.048	2.37511	1.68653	0.553189	14.582	8.75347
1.04867	1.86005	1.63663	1.91793	13.9497	9.52561
1.04933	3.28848	2.16877	1.40387	13.1092	8.20282
1.05	2.985	0.901761	1.23829	15.0314	9.22942
1.05067	2.80978	2.09224	1.87943	14.6671	8.64497
1.05133	3.91849	0.691187	1.60051	15.2698	8.41945
1.052	3.74056	2.9492	2.38434	13.6586	8.75694
1.05267	2.88348	1.77697	1.41335	15.1562	9.97227
1.05333	3.27654	0.952215	1.82504	15.6447	9.06862
1.054	2.60893	0.875309	1.6054	16.1924	8.23226
1.05467	3.44294	0.990187	0.336151	17.2532	7.94243
1.05533	2.50227	1.01149	0.039553	16.5489	7.33468
1.056	2.72768	1.43337	-0.22802	16.9791	7.66789
1.05667	2.32056	1.40077	0.645364	15.7615	5.73224
1.05733	2.44826	1.30376	0.593643	14.4603	5.7293
1.058	3.2582	0.520613	1.71346	15.0014	7.58296
1.05867	2.25479	1.55343	2.74025	15.034	6.55028
1.05933	2.25262	1.84967	3.79439	15.7518	6.30434
1.06	2.42653	0.959806	2.51117	16.2439	6.14597
1.06067	1.99999	1.21865	2.78146	16.6376	5.79797
1.06133	0.387815	0.67503	2.50542	13.9108	5.56278
1.062	1.31611	-0.19563	2.8268	15.3855	4.28824
1.06267	0.951212	-0.8333	1.62411	15.6076	3.89339
1.06333	1.28886	-0.6158	1.09611	16.1463	4.30325
1.064	1.41646	0.841504	1.98113	17.7316	4.38216
1.06467	1.26482	0.186457	1.19919	17.4611	4.60471
1.06533	0.54981	0.871497	1.47766	15.8941	2.61115
1.066	1.54295	0.929596	-0.10518	14.4118	3.61507
1.06667	2.25683	0.916844	1.07191	15.3772	2.10208
1.06733	1.50422	-0.50664	0.844027	14.6895	2.40688
1.068	1.59431	0.712884	0.995693	15.7969	2.49988
1.06867	1.28327	1.07713	0.56436	15.7071	2.61123
1.06933	0.445592	0.401489	1.08263	15.2627	2.70764
1.07	1.00367	-0.62971	1.14692	15.1232	2.61312
1.07067	0.758862	1.15773	2.75218	14.9779	2.49451
1.07133	0.889381	0.551309	3.2657	16.5653	2.0445
1.072	0.444807	0.913611	3.07538	16.833	2.72771
1.07267	0.243663	1.01592	2.572	16.793	0.450772
1.07333	-0.11856	2.1382	2.17876	18.119	1.70058
1.074	0.997711	1.81698	2.42421	16.7623	2.95339
1.07467	0.675918	2.1042	1.77177	17.7866	5.13039
1.07533	-0.1135	0.858991	2.23797	18.6114	4.86688
1.076	0.558454	1.0792	0.67026	16.5523	5.35645
1.07667	-0.04936	1.34611	1.57628	17.7966	6.52879
1.07733	1.03657	1.43331	0.879404	16.4885	6.83058
1.078	0.318535	1.7062	0.785958	15.5577	5.95759
1.07867	0.794064	1.6914	0.505373	17.5822	4.92474
1.07933	0.547189	0.828393	0.819395	16.8812	4.97995
1.08	0.830567	0.68566	0.516209	17.4459	1.1344
1.08067	0.096201	1.70172	0.021039	16.3173	2.13428
1.08133	0.049181	1.98267	0.682029	17.2708	2.44518
1.082	0.964322	1.94357	0.693098	16.8667	2.43347
1.08267	1.2886	0.676889	0.587025	17.9967	2.20393
1.08333	1.2157	0.20965	-0.13377	18.316	3.17133
1.084	1.35296	0.379266	0.573372	17.2677	3.04283
1.08467	2.12307	0.642194	0.529232	18.0633	3.34731
1.08533	1.77027	0.590108	0.127918	17.2428	4.16736
1.086	2.58973	1.41611	0.059511	16.9949	5.86157
1.08667	2.13874	1.0494	0.081858	18.3014	6.56493
1.08733	3.80664	1.49088	-0.99062	18.6411	6.15866
1.088	2.45041	1.2189	-0.88315	17.0671	7.11832
1.08867	3.00566	0.715114	-1.89664	18.6628	6.31074
1.08933	2.68202	1.37125	-1.52799	17.3169	5.99249
1.09	3.19083	1.08705	-1.42035	15.9178	4.68424
1.09067	3.94179	1.00901	-0.59956	16.6089	2.56992
1.09133	4.09175	0.727837	-1.03064	19.134	2.8852
1.092	3.26039	0.807683	-0.35577	18.6214	3.43104
1.09267	2.58242	-0.1158	1.45353	17.7731	3.52506
1.09333	2.7988	0.876442	1.01825	16.0413	3.66372
1.094	3.46465	1.55234	1.74727	16.7435	4.82532
1.09467	2.86824	1.10325	1.78897	14.7766	5.18324
1.09533	2.77302	0.503912	2.09966	14.9613	3.03757
1.096	3.75748	0.027252	2.71304	17.2648	3.10819
1.09667	3.85426	-0.7455	2.18605	14.5841	2.86043
1.09733	3.76766	-0.57853	2.2658	14.9296	2.39836
1.098	4.26823	-0.47598	1.60224	15.6947	2.73417
1.09867	3.97047	0.163461	0.782449	13.9865	4.05438
1.09933	3.8959	-0.02453	0.896832	15.5932	3.89857
1.1	4.08168	-0.63975	1.15602	14.7926	4.39717
1.10067	3.38888	-0.3678	1.31486	14.8005	5.20834
1.10133	3.09088	-0.27845	0.745184	14.7776	3.6994
1.102	3.47206	0.125912	-0.22541	12.3401	4.25043
1.10267	4.04198	0.761557	0.242255	13.3666	3.52103
1.10333	4.02205	0.8547	-0.16549	11.8593	5.859
1.104	3.57444	1.12995	1.58299	10.6674	6.18632
1.10467	2.977	2.11324	0.366363	10.1218	6.15523
1.10533	3.33502	0.472188	0.540429	11.164	7.36968
1.106	2.33763	-0.13302	0.61664	12.4953	6.41257
1.10667	2.72762	1.84942	1.85279	10.3086	7.36678
1.10733	1.83865	1.30639	3.2866	11.5352	7.3728
1.108	1.15224	2.76535	1.51027	10.4475	6.50128
1.10867	2.33953	1.62274	2.689	8.25077	8.39438
1.10933	1.95524	1.33887	1.84999	9.59033	7.80152
1.11	1.15825	1.24978	1.65245	8.94508	8.39058
1.11067	2.19983	0.478698	1.40141	9.78416	8.359
1.11133	0.988079	0.180931	1.32999	9.28033	7.36651
1.112	1.19285	0.660661	1.18459	8.52987	8.04187
1.11267	1.25666	1.7953	1.19368	7.39167	6.28116
1.11333	1.72447	0.514701	0.651523	8.39493	7.33088
1.114	1.29796	0.471368	0.242775	6.03579	7.32847
1.11467	1.49859	-0.00095	1.1289	7.05045	6.67038
1.11533	0.706015	0.313848	2.26234	7.46377	4.80365
1.116	1.49852	-0.42809	3.82009	6.88947	5.02133
1.11667	1.36949	0.098954	3.37332	6.54447	4.29706
1.11733	0.5215	0.421845	3.96476	5.85703	5.1082
1.118	0.854851	0.836433	3.39406	7.10651	4.84701
1.11867	1.43251	-0.20732	3.7766	8.66339	4.87468
1.11933	0.625816	0.649028	4.42021	9.11141	4.17795
1.12	1.16412	-1.45117	3.22017	8.52667	4.78496
1.12067	-0.04354	0.146314	2.91457	8.75412	4.68082
1.12133	0.53313	1.04983	2.51048	9.69549	4.49047
1.122	2.30561	0.843227	2.95988	9.54814	3.33394
1.12267	2.22965	0.393372	1.04654	10.1853	4.31834
1.12333	2.44661	-0.05987	1.89317	8.42764	5.04136
1.124	2.40725	-0.31344	0.828223	9.93408	4.28713
1.12467	2.39023	-0.32591	0.011431	9.04113	3.9059
1.12533	1.85463	-0.19378	1.00246	7.202	3.47938
1.126	2.33948	0.521936	-0.11563	6.96331	6.00086
1.12667	2.27657	-0.71071	1.35931	4.5755	4.85065
1.12733	1.80918	0.206516	2.43247	6.72211	5.10874
1.128	1.75543	-0.02842	3.10117	8.47863	4.82867
1.12867	1.93591	-0.12739	1.81551	5.98958	6.06337
1.12933	0.71938	0.303413	3.61283	6.90956	5.69012
1.13	1.42588	-0.42552	4.62668	7.53813	5.2767
1.13067	1.7076	-0.60916	4.20476	7.14469	5.81748
1.13133	1.5764	-0.03844	5.05272	6.63159	4.95795
1.132	1.83743	-0.13034	5.03957	6.89638	4.89383
1.13267	1.6917	-1.08657	3.28442	7.47278	4.248
1.13333	2.27301	-0.4465	2.53053	7.12752	4.40724
1.134	1.30566	-0.97435	2.70379	8.20615	3.15038
1.13467	2.30963	-0.40143	1.64924	6.46285	4.42831
1.13533	1.75742	-0.80581	0.913563	7.10239	4.17001
1.136	2.35207	-0.92657	2.83657	7.7317	4.65491
1.13667	2.37544	-0.90186	2.19187	8.39785	4.37037
1.13733	1.76051	-0.67879	3.00178	8.56864	5.55832
1.138	2.12787	-1.36136	2.12235	8.4024	3.33311
1.13867	1.96287	-0.54108	1.59395	8.4195	3.45351
1.13933	1.47551	-0.34245	0.570777	7.50711	2.81879
1.14	1.57019	-1.13059	0.53002	7.76017	2.54739
1.14067	0.949821	-0.58531	0.133353	8.779	3.06498
1.14133	1.31392	-0.04301	-0.42219	7.66109	3.11248
1.142	1.33152	-0.97005	0.594028	8.83658	2.77893
1.14267	2.29081	-1.83613	0.107195	7.36225	3.63416
1.14333	1.9318	0.031652	0.777426	9.54931	2.20221
1.144	1.69452	-0.3242	1.16862	8.04479	3.07075
1.14467	1.63523	-0.31255	0.73983	7.44097	3.39781
1.14533	2.03855	-1.06995	1.9245	8.69211	1.23161
1.146	1.65883	-0.14292	2.14152	9.1007	1.34275
1.14667	1.65878	-1.04653	2.27125	9.24791	3.42191
1.14733	1.49846	-0.29859	3.34757	8.40905	3.84326
1.148	1.01532	-1.60556	2.07586	7.45758	2.55473
1.14867	2.6374	-1.43491	1.13173	8.53226	3.08313
1.14933	1.52644	-0.81131	1.09221	9.95193	4.40235
1.15	1.79066	-0.8746	0.994344	9.63529	4.11909
1.15067	0.646683	-1.10094	0.576978	10.0996	4.7864
1.15133	1.54306	-0.63193	1.16124	10.1257	5.2882
1.152	1.05682	-0.85726	1.28396	8.94537	4.3046
1.15267	0.713439	-1.23022	0.020975	9.31648	5.14327
1.15333	1.01731	-1.64967	-0.58645	8.80924	3.6923
1.154	0.755393	-0.87296	0.234434	7.96968	3.29564
1.15467	1.93081	-0.91985	1.14267	7.08712	2.18271
1.15533	-0.02177	-0.39346	2.58215	8.34859	1.42384
1.156	1.67404	-0.12015	3.10577	8.5327	1.15908
1.15667	2.04074	-0.10202	2.56785	8.04404	0.710713
1.15733	1.95374	0.687926	1.32241	8.15239	1.16878
1.158	1.96747	-0.55745	0.918925	7.67586	0.767524
1.15867	1.16035	-1.85018	2.30267	7.06853	1.00048
1.15933	1.70711	-1.50568	0.77948	6.13764	1.8162
1.16	1.98867	-1.56767	-0.11946	7.65905	0.897653
1.16067	2.6192	-1.84052	0.150063	7.66721	0.283242
1.16133	2.32317	-2.50273	-0.84833	7.71141	0.948299
1.162	1.73361	-1.41825	0.684906	6.88208	-0.70263
1.16267	1.04104	-1.09223	1.86319	6.94309	-0.52058
1.16333	1.62981	-1.30644	-0.45272	6.85543	-0.75293
1.164	0.466571	-1.09977	-0.90153	6.69782	-1.67253
1.16467	1.40755	-0.64806	0.121082	6.71652	-1.67334
1.16533	1.30315	-1.54183	0.43416	7.49165	-0.87109
1.166	1.8075	-0.3624	0.724778	6.98972	-0.81441
1.16667	1.83186	-0.64272	-0.24423	6.37793	-2.21558
1.16733	2.76986	-0.44604	-0.3766	6.65759	-2.06043
1.168	1.69539	0.503878	0.581956	6.85906	-2.14731
1.16867	1.87763	-0.08387	1.10964	5.69842	-0.79077
1.16933	2.24118	-0.31188	0.23311	5.94816	-1.30944
1.17	0.555698	-2.01341	0.498208	5.54809	-1.20022
1.17067	1.17342	-1.79509	1.25574	4.67441	-1.80424
1.17133	1.31226	-0.13322	2.69796	5.90235	-1.06518
1.172	2.43726	-0.45162	1.42302	4.00133	-2.25582
1.17267	1.58249	-0.44155	1.79929	3.4417	-0.95868
1.17333	0.965733	-0.90394	1.48685	4.79317	-1.68481
1.174	1.5722	-0.15969	1.19741	4.79261	-2.39067
1.17467	0.651245	-0.39855	1.14526	4.52639	-2.17874
1.17533	1.88033	-0.14533	0.226032	4.8794	-1.90883
1.176	1.16051	-0.48185	0.304049	4.93822	-1.87822
1.17667	1.65812	-0.67743	0.805508	5.06547	-2.50668
1.17733	1.02315	-1.83704	-0.02055	5.25674	-1.39222
1.178	1.90784	-0.41061	1.33479	4.5804	-1.78736
1.17867	1.46561	-1.32806	-0.54167	4.50169	-2.65579
1.17933	0.748271	-1.54558	-0.41533	5.23978	-2.60788
1.18	1.63642	-0.33935	-0.01495	4.12431	-2.07935
1.18067	1.58186	-0.67584	-0.85427	4.07665	-2.67427
1.18133	1.94244	-1.85277	-1.21468	5.29279	-2.43385
1.182	1.87386	-1.59833	-0.58339	4.24808	-3.49807
1.18267	2.59605	-1.71071	-0.1368	4.69824	-4.26091
1.18333	2.11977	-0.88785	-0.23226	3.9739	-3.18193
1.184	1.12596	-2.16851	-1.40358	3.65668	-3.10834
1.18467	0.467605	-0.59106	-0.52118	4.59908	-2.45437
1.18533	1.00422	-1.8277	-0.65027	3.31652	-2.25812
1.186	2.38127	-0.94795	0.199044	3.61438	-0.55662
1.18667	1.81974	-1.85324	0.932242	3.53515	-1.38399
1.18733	1.39664	-1.08171	1.12923	5.47151	0.235073
1.188	0.964079	-0.97446	3.12405	4.30005	1.53844
1.18867	1.06187	-1.87168	1.27538	5.69797	0.624292
1.18933	0.113051	-1.0656	0.598356	4.76875	-0.36691
1.19	1.5636	-2.27079	1.32038	4.87295	2.39852
1.19067	-0.01481	-2.52367	1.34781	5.98506	1.05476
1.19133	-0.05638	-1.62572	1.23185	4.80158	0.658093
1.192	-0.9675	-1.74199	0.875549	4.48046	0.998905
1.19267	-0.72451	-1.76388	0.881432	4.04306	-0.65171
1.19333	0.340943	-2.0292	-0.35999	4.9531	-0.35428
1.194	-0.14114	-1.23882	0.451956	3.97654	-0.84275
1.19467	-0.08115	-2.11803	0.77194	5.09211	-1.84698
1.19533	0.298692	-2.36109	0.096548	4.5466	-1.6271
1.196	0.214655	-3.09985	-0.80516	5.27609	-1.45226
1.19667	0.580706	-2.6317	-0.78906	4.34265	-1.0034
1.19733	0.093939	-1.64763	-0.43039	4.93063	-0.01558
1.198	-0.02061	-0.51632	-0.92365	3.86933	-0.64621
1.19867	-0.2952	-0.69301	-0.04823	5.24988	-0.31826
1.19933	-1.33981	-1.76049	-1.13905	4.05822	-1.04976
1.2	-0.14375	-1.36022	-0.75829	4.54922	0.399297
1.20067	-0.09922	-1.4896	-0.2879	3.74467	-0.86811
1.20133	-0.42442	-1.23426	1.59851	3.83616	-2.99401
1.202	0.889626	-2.04439	0.657258	3.49811	-1.21846
1.20267	0.572951	-0.95593	0.658577	3.4928	-1.65585
1.20333	0.928698	-2.67499	-0.0697	4.11519	-1.12136
1.204	0.851554	-0.92429	0.744875	4.12975	-1.91954
1.20467	1.0231	-2.06602	-0.25549	4.79915	1.55356
1.20533	0.804673	-1.47701	-0.1752	5.95436	-0.49928
1.206	2.84016	-1.08025	-0.03476	5.34585	0.366053
1.20667	2.65906	-0.78303	-0.23095	5.87705	-1.47372
1.20733	2.12384	-0.10456	-0.28402	5.44158	-2.04336
1.208	1.86021	-1.3064	-0.43132	5.09182	-1.71378
1.20867	1.65124	-1.35897	-1.09005	4.95822	-0.78803
1.20933	0.56069	-0.72317	-0.76081	5.96687	-1.92903
1.21	1.6428	-1.12633	-0.98551	5.85528	-0.74162
1.21067	1.86773	0.104611	-1.23904	6.83537	0.316606
1.21133	2.26107	-0.37672	-1.53765	6.35227	-1.5124
1.212	1.82422	-0.88598	0.598182	5.29611	-2.06099
1.21267	1.61175	-1.98496	0.702088	5.30951	-2.20082
1.21333	2.37677	-0.82642	0.446062	5.50523	-2.70575
1.214	1.39931	-0.91929	0.563745	5.65035	-0.48868
1.21467	1.66747	-1.13629	0.129944	4.86736	-1.04561
1.21533	1.2925	-2.51437	-1.80492	6.04697	0.283508
1.216	1.50876	-2.57756	-1.05199	7.16793	-1.42116
1.21667	0.089935	-2.02732	-1.73404	7.08821	-0.40282
1.21733	1.10379	-2.3319	-1.16505	7.02508	-1.90465
1.218	0.886957	-1.63011	-0.13959	6.57293	-1.73187
1.21867	0.263674	-1.93549	-2.01473	5.95671	-2.01774
1.21933	0.041997	-1.8991	-1.38701	5.21151	-1.22925
1.22	0.012514	-2.83177	-0.42205	5.53885	-1.63757
1.22067	1.29974	-2.06012	-0.75447	4.53984	-1.77468
1.22133	1.77968	-1.62699	-0.43399	4.24828	-0.73199
1.222	2.29107	-1.93546	0.082609	5.30886	-0.82652
1.22267	2.44351	-1.97872	-0.00988	4.19144	-0.78821
1.22333	1.50817	-2.10746	-0.80073	5.65507	0.314011
1.224	1.42643	-2.67241	-0.91271	4.77462	-0.21184
1.22467	1.1457	-1.70475	-0.9409	4.43166	-0.33166
1.22533	1.63779	-3.07152	-0.07554	4.11484	-0.7523
1.226	2.39651	-1.36652	-0.16593	3.8307	-1.57501
1.22667	2.82139	-0.5818	-0.2517	4.97577	-1.38816
1.22733	2.25998	-0.97925	1.47516	4.91101	-0.61017
1.228	1.88025	-2.79377	-0.17632	3.67775	-1.2293
1.22867	1.77277	-3.29783	1.06938	4.46983	0.348684
1.22933	1.43497	-1.99791	1.56299	3.90255	-0.56928
1.23	3.28363	-3.62139	1.07123	3.70542	-1.19928
1.23067	2.02332	-3.13184	0.762029	3.437	0.437226
1.23133	1.38365	-2.37379	1.74098	3.00707	0.128222
1.232	1.44988	-2.45552	0.549958	3.11639	-0.55878
1.23267	1.68862	-1.15506	0.447333	3.59762	-0.22228
1.23333	1.95736	-0.37965	0.361227	4.21777	1.7194
1.234	1.45828	-1.0555	0.129939	4.84442	1.33323
1.23467	1.61729	-1.08306	-0.80355	3.01218	0.614466
1.23533	1.69535	-0.86237	0.176101	3.49517	1.1376
1.236	1.47638	-0.65727	-0.18536	2.71053	1.76901
1.23667	2.07024	-1.92354	0.131543	1.93616	0.627259
1.23733	0.609484	-0.65708	-0.65357	0.979916	0.699232
1.238	0.837023	-0.1317	-0.25087	0.748816	2.37283
1.23867	1.54106	-1.12013	-0.1494	1.89554	2.47774
1.23933	0.72371	-1.67415	-0.84576	0.940915	3.12915
1.24	2.28659	-0.25986	0.54345	1.14244	2.30459
1.24067	1.54576	-2.09908	-0.36279	1.75763	1.18365
1.24133	1.4119	-2.01902	-1.00579	2.99719	1.36269
1.242	1.84001	-1.86806	-0.77468	2.20829	1.10027
1.24267	1.52063	-0.82131	-1.43496	1.52416	0.971807
1.24333	1.35963	-1.78116	-1.56559	1.64421	2.83828
1.244	1.78605	-1.22077	-0.87796	1.66906	2.08635
1.24467	2.55354	-1.28386	-1.83629	0.220294	2.07066
1.24533	1.51661	-2.16165	-1.30727	0.047409	2.63984
1.246	1.07218	-1.61274	-1.25324	1.31283	2.66346
1.24667	1.3699	-2.27316	-2.13301	0.655717	4.62621
1.24733	1.15664	-1.68815	-1.26777	1.53069	2.64517
1.248	2.28422	-2.46366	-0.41612	1.84361	2.77684
1.24867	0.08691	-2.64787	-0.84734	2.58369	2.71637
1.24933	1.18552	-3.92294	0.528493	3.51933	3.13689
1.25	1.79529	-3.0462	0.872042	3.19878	2.65414
1.25067	1.29876	-1.77321	1.06874	3.13871	1.91366
1.25133	1.51049	-1.88472	1.55676	3.77379	1.69065
1.252	1.32909	-1.71146	1.02407	2.53042	0.375506
1.25267	1.48576	-1.26406	1.68615	3.62492	-0.46619
1.25333	0.978967	-1.94052	1.73514	4.0113	0.243259
1.254	0.990505	-2.91222	2.22798	3.19832	-1.18459
1.25467	0.841372	-2.26759	1.52909	2.12414	0.603584
1.25533	0.124851	-2.55247	1.66434	3.9128	0.680262
1.256	0.05504	-1.81957	1.14004	3.89183	0.161811
1.25667	0.893136	-3.14682	1.11757	4.13503	-0.08534
1.25733	0.82007	-1.82663	0.65146	3.98011	-0.94653
1.258	-0.15835	-1.70891	1.51027	3.1389	-0.1049
1.25867	0.809808	-1.58385	0.158057	2.68147	-0.91175
1.25933	0.841225	-0.74298	-0.89504	3.6431	-0.9614
1.26	0.603081	-2.22889	0.131563	2.49515	-0.9192
1.26067	0.852782	-1.5797	-0.50293	0.803711	-1.52137
1.26133	-0.19451	-2.0467	1.00876	2.20891	-1.26224
1.262	-0.13207	-2.37168	0.27317	2.10673	-1.44895
1.26267	-0.05319	-2.2233	0.312711	2.11889	-2.26007
1.26333	0.310059	-2.07793	-0.03718	2.17258	-1.4704
1.264	0.962203	-2.85064	0.128203	3.0681	-1.94375
1.26467	0.306386	-1.94444	0.199729	2.17657	-1.96474
1.26533	1.12297	-3.12897	-0.06327	2.20162	-1.92012
1.266	0.724078	-2.55318	0.11867	3.06812	-2.30181
1.26667	0.631973	-2.22977	0.760876	3.01684	-1.52385
1.26733	-0.23788	-1.34674	0.603648	1.81912	-2.67294
1.268	0.340251	-1.85274	1.35001	1.25148	-0.39796
1.26867	-1.50747	-1.39263	0.479133	3.08389	-1.16901
1.26933	-1.32314	-0.84363	1.83997	2.06226	-2.10931
1.27	1.00039	-1.54937	1.55268	4.356	-1.10783
1.27067	0.848615	-1.10635	1.14675	3.19998	-0.66778
1.27133	2.20331	-1.25802	0.287487	3.58721	-0.64528
1.272	1.65861	-0.53372	0.626695	2.77665	0.751402
1.27267	1.26365	-1.15462	-0.02531	2.61678	0.93317
1.27333	0.180624	-0.55596	0.254471	3.676	-0.56305
1.274	-0.57902	-1.22031	0.010547	2.2191	1.41841
1.27467	-0.4883	-1.45811	0.03836	3.95481	2.4936
1.27533	0.231042	-1.57465	0.283193	4.17307	2.37813
1.276	-0.22524	-0.87152	0.700385	6.11199	2.78661
1.27667	0.169827	-1.15576	0.565342	4.83372	3.68065
1.27733	0.511519	-2.2248	0.732681	3.15788	3.25882
1.278	-0.20391	-2.00116	-0.12029	5.53787	3.45593
1.27867	-0.21828	-2.29579	-1.11323	3.81499	3.70389
1.27933	-0.56551	-1.82853	0.21852	4.90115	3.961
1.28	0.073695	-1.38479	0.013476	5.50475	3.82129
1.28067	0.058332	-1.87171	-0.18692	5.15399	2.80539
1.28133	0.943082	-2.56658	0.756533	5.77234	1.90196
1.282	0.543186	-1.62622	1.00863	5.57207	2.42767
1.28267	0.233838	-3.13181	1.09746	4.53	3.04453
1.28333	0.805154	-2.57097	1.32623	4.33615	4.15613
1.284	1.53124	-1.29931	0.983657	3.48891	2.27372
1.28467	2.15708	-1.77145	1.20694	5.27377	2.1521
1.28533	2.93676	-1.15449	0.103766	4.47214	1.88599
1.286	2.86986	-1.6624	-0.32356	5.39192	0.984339
1.28667	2.94452	-2.30843	0.346142	4.70152	0.526988
1.28733	3.27918	-2.76304	-0.36621	5.58279	1.29572
1.288	1.04258	-1.53907	-0.61479	4.57746	1.41075
1.28867	2.04616	-2.28687	-0.96527	3.08332	1.38937
1.28933	1.68248	-1.6548	0.010975	2.19306	1.21904
1.29	2.50811	-1.88479	-0.383	3.76759	1.59045
1.29067	2.20684	-1.47482	-0.69195	3.10786	1.18803
1.29133	1.88585	-1.84561	-1.11449	2.7755	0.650561
1.292	2.68216	-1.74321	-0.22274	4.02044	0.013552
1.29267	1.10803	-1.95923	-0.26426	2.10597	0.828422
1.29333	0.224818	-1.21912	1.01893	3.48324	-0.06318
1.294	1.06901	-0.93912	0.334752	2.02774	-0.22784
1.29467	0.949357	-2.12678	1.44552	2.7241	-1.09275
1.29533	0.761266	-2.13545	0.411692	2.26877	0.440291
1.296	0.358533	-1.2791	1.47525	2.30329	0.670983
1.29667	1.33074	-2.4084	2.37385	2.32097	0.118133
1.29733	1.30721	-2.05343	1.33052	1.91719	0.105765
1.298	1.22098	-1.94421	1.94562	1.21398	1.09254
1.29867	1.25334	-3.11081	1.97846	1.87796	0.749845
1.29933	1.76209	-0.90445	1.13615	0.991014	2.23804
1.3	1.57115	-1.0804	1.78123	2.55435	1.06671
1.30067	1.93495	-2.2335	0.558267	1.81316	0.897703
1.30133	1.39674	-1.85992	3.21849	2.77959	0.289669
1.302	1.90815	-1.70007	0.909169	1.66106	-0.10798
1.30267	1.60553	-2.39509	0.548739	3.5204	-0.05057
1.30333	2.3346	-1.3742	1.58006	2.33432	-1.16186
1.304	2.18297	-1.00959	0.151266	1.59936	0.010361
1.30467	1.04913	-1.07284	0.430356	1.97066	0.941974
1.30533	1.76544	-1.14612	0.542887	1.48413	-0.41709
1.306	0.898019	-1.0927	-1.17449	2.31496	1.42641
1.30667	1.61352	-2.04585	-0.14985	2.07728	2.18566
1.30733	1.24107	-1.4624	0.020961	1.17013	1.03912
1.308	2.26338	-2.14602	-0.38317	2.46831	2.33411
1.30867	1.98788	-1.67836	-0.4642	2.48453	2.94907
1.30933	2.07447	-1.38129	-0.7142	2.62843	2.15742
1.31	0.786454	-1.91972	-1.08524	1.3882	1.1816
1.31067	1.89766	-2.13159	-0.82392	2.89212	0.893377
1.31133	1.82296	-2.12941	-0.33725	2.82137	-0.89818
1.312	2.32905	-2.10207	-0.90937	4.20985	0.179735
1.31267	1.39346	-1.48376	-0.22952	3.66887	0.571463
1.31333	1.36713	-0.97244	-2.96434	3.65341	0.904751
1.314	2.04563	-1.80666	-2.43849	4.18283	0.263332
1.31467	2.98609	-2.29662	-0.5459	2.88821	0.217158
1.31533	3.37222	-2.44562	-0.82508	3.03503	1.18438
1.316	3.82633	-1.41798	-1.27104	3.71117	0.708216
1.31667	3.2207	-0.94102	-0.76253	2.50789	2.74919
1.31733	2.46929	-0.81701	-0.42121	2.90777	1.47767
1.318	2.75846	-1.09291	-1.40857	3.71878	1.59393
1.31867	2.91752	-0.46114	-0.46962	3.07662	0.506025
1.31933	2.93763	-1.55165	-2.12904	2.14432	1.40183
1.32	3.44287	-0.77144	-1.6921	2.66753	2.02287
1.32067	3.38896	-1.68289	-1.85778	2.04715	1.09682
1.32133	2.06165	-2.01959	-1.58861	2.28901	0.359764
1.322	1.43521	-0.59891	-2.06636	2.19529	0.164614
1.32267	1.40718	-1.03626	-0.07261	2.65034	2.52034
1.32333	1.36619	-0.79931	-0.16949	2.36159	1.02602
1.324	0.72156	-0.27852	0.052245	1.79113	2.00975
1.32467	1.92372	-0.94181	2.26611	0.887065	2.15134
1.32533	1.78966	-3.05628	1.19091	1.08907	0.88634
1.326	1.1672	-1.79199	0.640441	1.28147	0.852734
1.32667	1.1267	-1.24734	1.19538	1.49836	-0.50092
1.32733	1.68893	-1.12625	0.502279	1.76703	-0.96184
1.328	3.28945	-1.92516	1.45932	0.88895	-1.32608
1.32867	2.54164	-1.68972	0.215912	1.49774	-0.76221
1.32933	3.12003	-2.17522	-0.23619	0.595693	0.134451
1.33	3.93792	-0.35412	-0.21041	0.64109	-0.63986
1.33067	2.41532	-1.10633	0.020004	0.776563	-1.08116
1.33133	3.82674	-2.6426	-2.29372	1.27743	-3.43249
1.332	2.5944	-1.18083	-1.83424	1.40177	-3.50424
1.33267	3.13043	-1.97778	-2.08203	1.50672	-3.11248
[truncated: 26,501 more rows]

## Sheet: Panel i
Time (min)	130-4	136-3	130-3	136-4	131-1
0.000667	-1.49414	-0.39369	0.271075	-0.62238	-0.52059
0.001333	-1.47673	-1.41588	-1.72071	-0.53126	-1.23252
0.002	-1.56316	-0.95923	0.731856	-1.07025	-2.0673
0.002667	-1.4904	-1.87074	0.776887	-0.94727	-1.3808
0.003333	-1.18014	-2.13733	1.01874	-1.48867	-0.5875
0.004	-2.41523	-1.37133	-0.41644	-3.25108	-1.14223
0.004667	-2.39394	-1.43651	0.100784	-1.48996	-1.84277
0.005333	-1.52587	-0.99323	-0.01459	-2.46985	-0.54209
0.006	-2.05647	0.291532	-0.44387	-2.3029	-1.34999
0.006667	-1.65468	-1.59235	-0.76647	-3.39517	-0.80838
0.007333	-1.87904	-1.37891	-1.13238	-3.2096	-1.24271
0.008	-2.26548	-0.5992	-0.9047	-1.69068	-1.74505
0.008667	-1.71377	-0.63009	-0.30349	-2.50988	-0.84303
0.009333	-1.64433	-0.69712	-0.59366	-0.42485	-0.5
0.01	-1.09874	-1.14509	-0.44475	-1.2071	-0.28883
0.010667	-0.94934	-1.09232	-1.12372	-1.12656	-0.7744
0.011333	-0.97714	-0.93529	-0.97163	-1.01602	-0.03617
0.012	-1.54396	-1.04249	-1.42154	-1.71112	0.36754
0.012667	-2.80652	-1.03591	-0.90008	-0.76455	2.77532
0.013333	-1.9808	-0.44231	-0.77488	-0.63649	2.01289
0.014	-1.7345	-1.2897	-0.40254	-2.26214	2.56539
0.014667	-1.71374	-0.32108	1.26456	1.09765	2.40667
0.015333	-1.76324	-0.59703	-0.09231	0.298391	2.1033
0.016	-2.32145	0.043935	0.737991	0.057396	1.64633
0.016667	-2.5489	0.218491	0.227022	-0.29507	2.0538
0.017333	-2.40553	-0.32453	-1.91542	0.650251	0.775744
0.018	-0.73624	0.347659	0.38693	0.179217	0.376921
0.018667	-2.28175	-0.59215	-0.06441	-1.06025	0.585549
0.019333	-1.75295	-0.71023	-1.86044	1.09468	0.021632
0.02	-2.50213	-0.85065	-1.47528	1.34147	0.281128
0.020667	-1.54145	-1.00399	-1.64282	1.49634	1.51935
0.021333	-1.35899	0.132456	-1.96489	0.934345	2.82784
0.022	-2.82376	0.048166	-1.00404	0.465593	2.36627
0.022667	-2.62274	-0.12492	-0.59481	0.981016	3.70862
0.023333	-2.9231	0.158364	-1.21793	1.74934	2.34565
0.024	-2.32891	-0.07206	-0.9905	-0.45308	3.18968
0.024667	-2.94621	0.903861	-0.85962	-0.84506	4.13245
0.025333	-1.75496	-1.16501	-0.15258	-0.8545	3.81067
0.026	-2.07883	-0.29203	-0.09315	-1.00023	2.45985
0.026667	-1.6883	0.801984	0.641776	-1.02378	1.51656
0.027333	-2.30513	0.192762	1.18327	-0.49592	1.12956
0.028	-2.81046	0.901034	0.578618	-0.68931	1.65543
0.028667	-3.48479	-0.71474	-0.37552	0.362751	-0.09739
0.029333	-2.32292	-0.6639	-0.96746	-1.08744	0.335054
0.03	-2.29834	-1.91734	-0.58212	-1.0366	0.596042
0.030667	-1.05207	-0.16385	-0.72742	-0.81101	0.888288
0.031333	-0.99906	-1.54427	-0.31656	-1.07812	2.8316
0.032	-1.51261	-1.95494	-1.09163	-1.3946	0.858432
0.032667	-0.60813	-0.34916	-1.07549	-1.25606	2.12357
0.033333	-0.04796	-1.81003	-1.01926	-2.74099	1.7695
0.034	-0.32582	-0.73266	-0.41831	-0.41285	-0.7193
0.034667	0.002609	-1.51601	0.134189	-1.66244	-0.53382
0.035333	-0.0069	-0.80508	-0.62724	-1.68423	0.556938
0.036	-0.95329	-1.23328	-0.15945	-1.28779	-0.31818
0.036667	-1.04954	0.005879	-0.62148	-2.15411	-1.30655
0.037333	-1.60972	-0.93125	-0.01238	-0.76041	0.551064
0.038	-1.09111	-1.13373	-0.7085	-2.61898	1.40165
0.038667	-1.80447	-1.14601	-0.33534	-1.41924	0.790223
0.039333	-1.11965	-1.13674	-0.36187	-1.65098	1.58388
0.04	-1.16112	-1.29497	-0.32334	-2.21502	0.343262
0.040667	-1.70946	-0.20364	-1.23413	-2.14554	0.065325
0.041333	-1.57432	-0.44122	-0.07109	-1.66991	0.575662
0.042	-2.5464	-1.66441	-0.849	-1.59718	0.987345
0.042667	-1.63574	-0.62677	-0.62811	-3.44627	1.13042
0.043333	-2.01456	-0.67557	-0.50006	-2.33795	1.39973
0.044	-1.7473	-0.32802	-0.11339	-1.98615	2.11731
0.044667	-1.61432	-0.61191	-0.94328	-1.30987	1.22226
0.045333	-2.28763	0.354756	-0.50355	-1.47872	2.88251
0.046	-1.6551	1.30371	-0.32021	-0.40901	2.11882
0.046667	-2.02875	0.702436	-0.65324	-0.45427	0.365051
0.047333	-1.82879	0.637642	-0.7058	-0.97988	1.69727
0.048	-3.06631	0.425213	-0.345	-0.16212	2.00975
0.048667	-2.30257	-0.22688	-0.43974	0.031289	1.3961
0.049333	-1.80844	0.241506	-0.50313	-0.17359	1.01327
0.05	-1.56281	0.958379	-0.68505	-1.66813	0.952045
0.050667	-0.78748	0.415321	-2.00756	-0.56292	0.087656
0.051333	-2.01408	-0.20086	-0.34131	1.27753	0.737296
0.052	-1.32113	0.189795	-0.61573	0.271099	-0.88692
0.052667	-2.17628	0.747181	-0.86561	0.664574	0.636267
0.053333	-1.20616	-0.06997	-0.09151	-0.1679	1.20787
0.054	-1.70473	-0.55463	-0.1592	1.63849	1.44344
0.054667	-2.53422	1.58438	-0.32853	0.247832	1.54767
0.055333	-2.01187	0.707374	0.464609	-0.84267	2.28988
0.056	-0.75585	1.11508	-0.17974	0.355144	2.21181
0.056667	-1.32842	0.399617	0.312695	0.635421	2.40822
0.057333	-1.7978	-0.0848	0.13082	-0.15858	2.67482
0.058	-1.20631	0.708661	-0.11784	1.43116	2.29171
0.058667	-0.77439	0.822359	0.606649	1.31541	2.88912
0.059333	-0.91726	2.56694	0.137068	0.724159	0.78815
0.06	-2.51988	1.30207	1.35976	1.41989	1.38162
0.060667	-1.92079	1.10822	0.137466	1.57444	1.07793
0.061333	-1.52428	0.69151	0.021021	1.48226	-0.70814
0.062	-0.70786	-0.29833	0.537409	0.912117	-1.07833
0.062667	-1.02333	0.464374	0.693971	0.747724	-0.90272
0.063333	-1.28439	0.426885	1.12404	0.95558	-1.52605
0.064	-2.29872	1.95223	1.38544	1.42335	-1.64451
0.064667	-2.0581	1.71668	2.01459	-0.23427	-1.58288
0.065333	-1.96229	2.02183	2.35166	0.009139	0.209649
0.066	-1.25236	1.19647	2.11967	1.38915	-0.64077
0.066667	-1.83039	1.80771	2.43547	0.788675	-0.68438
0.067333	-0.84448	1.03204	2.83402	0.879554	-1.36367
0.068	-1.24147	2.38172	2.21004	1.41762	-0.97997
0.068667	-1.24012	0.847212	2.1012	0.77482	-0.82668
0.069333	-0.57544	0.784119	2.77312	1.22339	-1.46505
0.07	-2.12267	0.822101	1.5625	1.17281	-1.1267
0.070667	-1.64501	1.10852	2.01516	0.239609	-2.13128
0.071333	-1.2363	1.13341	2.27821	0.602382	-0.87678
0.072	-1.48203	0.836091	2.75041	-0.45305	-1.59446
0.072667	-2.43258	0.546323	1.7615	0.015921	-0.03155
0.073333	-1.20538	0.839551	3.41732	0.64561	0.660962
0.074	-1.19747	1.33508	3.76333	-1.35149	0.964034
0.074667	-1.04343	2.35241	3.46754	-1.01622	-0.49897
0.075333	-1.12523	0.917769	2.20329	-0.90153	-0.25638
0.076	-2.66862	0.480928	4.08032	-1.1189	-0.02248
0.076667	-2.13264	2.29932	3.55361	-2.14861	1.88805
0.077333	-1.45406	2.03984	2.99115	-3.38005	0.620409
0.078	-2.34557	3.20574	2.15815	-2.32291	-0.1256
0.078667	-2.09159	2.31764	4.39811	-2.60015	0.36585
0.079333	-2.64634	2.93776	2.04259	-2.08793	-0.25843
0.08	-2.15243	1.6833	3.48294	-1.49774	-0.04261
0.080667	-1.67212	-0.40316	2.34814	-2.39945	-0.58055
0.081333	-2.84753	-0.25698	3.14951	-1.77281	-0.76306
0.082	-1.47594	-0.77876	2.62288	-2.88036	0.26421
0.082667	-1.53469	-0.36922	2.20558	-1.66217	-1.04918
0.083333	-1.66462	1.02939	2.27926	-1.38828	-0.01821
0.084	-2.02019	0.146282	3.30921	-2.71934	-0.34555
0.084667	-2.06963	1.40909	1.90382	-1.38953	-0.38546
0.085333	-0.89609	1.09776	1.35455	-3.03076	-1.39748
0.086	-1.61879	0.071661	2.62139	-1.14576	-2.64381
0.086667	-1.78985	-0.18428	3.22294	-0.7457	-2.54611
0.087333	-1.96942	0.544292	3.51516	-1.00122	-0.3464
0.088	-2.46976	-0.09954	2.20923	-0.7708	-0.44066
0.088667	-3.63878	-0.38407	2.01434	-1.1179	-1.36272
0.089333	-2.08408	-0.24674	2.16314	-0.99991	-1.70963
0.09	-2.93754	-0.08247	3.31948	-2.29146	-1.05951
0.090667	-1.8941	0.521393	2.39646	-1.77915	-1.10644
0.091333	-0.90849	0.584515	3.211	-0.94911	0.079744
0.092	-2.20793	1.24214	1.7813	-0.48833	0.446414
0.092667	-1.48058	-0.32014	1.7764	-0.71848	0.290207
0.093333	-0.77634	0.164205	2.58417	1.8647	1.35091
0.094	-1.47347	0.537783	2.30577	0.005906	0.84214
0.094667	-0.76073	1.47209	3.109	-0.11389	0.935049
0.095333	-1.5885	0.857991	3.6402	0.358269	1.33882
0.096	-1.75319	0.378698	3.54754	1.03547	1.6019
0.096667	-1.16208	-0.5625	3.86624	0.926316	2.01164
0.097333	-1.48545	-0.43496	3.74199	1.11652	0.822204
0.098	-0.74027	0.449018	3.00844	1.15681	2.03546
0.098667	-0.63986	-0.59926	2.94315	0.206849	1.97699
0.099333	-1.08303	-0.75488	2.08491	-0.17379	2.44681
0.1	-1.17649	-0.6861	1.66398	0.784527	0.980734
0.100667	-1.026	-0.86984	1.55438	0.191124	0.524932
0.101333	-3.12005	0.482678	1.38341	0.52976	0.600031
0.102	-1.4216	0.703037	0.933463	0.603665	0.029215
0.102667	-1.04878	1.13533	0.579298	-0.68091	-0.11022
0.103333	-1.48485	1.67247	0.559647	-0.55528	1.34218
0.104	-1.20443	0.861892	1.58664	-0.81975	-0.0023
0.104667	-1.07146	1.65196	0.269308	-2.09073	-0.9736
0.105333	-1.29461	0.38916	1.19561	-1.17454	0.809741
0.106	-1.17285	0.150884	0.568942	-1.87421	0.272041
0.106667	-0.58412	-0.51854	0.906008	-1.68545	1.09329
0.107333	-1.76826	0.741678	0.495046	-0.29293	1.45701
0.108	-0.97207	0.389158	1.39601	-1.21337	2.00031
0.108667	-0.90669	0.390464	1.88434	-1.26975	3.35078
0.109333	-0.63933	-0.35627	-0.39567	-0.25843	1.7927
0.11	-1.40885	0.272678	-0.08762	-1.58946	0.950452
0.110667	-1.22889	0.072045	0.724423	-1.67328	0.199952
0.111333	-0.72385	-0.40046	0.415057	-1.13921	0.358237
0.112	-1.08017	0.288528	0.537577	-0.66778	0.096235
0.112667	-0.80636	1.66917	0.99058	-2.42624	1.01844
0.113333	-0.0846	0.260635	2.39402	-1.53637	-0.19214
0.114	0.342055	0.701108	2.18358	-2.21312	-0.31756
0.114667	-0.15174	0.058407	1.49683	-2.02085	0.8583
0.115333	-0.47943	2.238	2.02259	-1.82625	0.760053
0.116	-0.10379	1.42996	2.70758	-2.87174	0.615134
0.116667	-0.14242	1.4663	2.11206	-1.92678	1.82118
0.117333	-0.43222	1.0962	2.09688	-0.77972	1.74333
0.118	-0.55243	0.238638	2.60678	-0.1683	1.84536
0.118667	-0.48304	0.360872	1.61273	-2.36661	2.58236
0.119333	-0.1654	0.391392	1.87361	-1.94875	3.30411
0.12	-0.49012	0.053212	1.9607	-0.52699	1.92664
0.120667	-0.54293	0.509688	1.48665	-2.00116	2.0053
0.121333	-1.28597	0.730852	1.26403	-2.13762	3.73518
0.122	0.677769	1.80498	2.63803	-0.86838	2.8474
0.122667	-0.3761	0.637205	1.92458	-0.4329	2.78147
0.123333	0.162702	1.07183	1.87341	2.45992	3.8925
0.124	-0.1805	0.019565	1.78001	2.02252	2.87803
0.124667	-0.15095	0.800393	1.8777	2.12185	1.03147
0.125333	0.148322	-0.10633	2.19271	2.86922	2.36508
0.126	-0.86137	0.576849	-0.11764	2.41884	1.38228
0.126667	-0.33341	0.31387	1.73396	3.17823	1.6024
0.127333	-0.59246	0.397818	1.32953	3.36413	1.99563
0.128	-1.16697	0.435516	1.32256	4.01851	1.66159
0.128667	-1.09761	1.4867	1.16864	2.72601	1.0828
0.129333	0.788796	0.512509	1.98386	1.28844	1.10737
0.13	0.805349	-0.76952	2.66555	2.63267	0.880461
0.130667	0.678153	-0.19053	1.49655	2.12556	0.038725
0.131333	1.55198	0.277184	0.733624	1.86838	-1.24402
0.132	0.854012	0.644234	0.510808	1.17006	-0.93173
0.132667	0.052446	0.545287	0.410156	0.809639	-0.06664
0.133333	-0.27905	0.107559	-0.14352	-0.51167	0.065008
0.134	0.26309	-0.41419	1.45224	2.58583	1.58906
0.134667	-0.72512	-0.3013	0.140733	3.71655	0.328437
0.135333	-0.13576	-1.06133	0.772489	2.39269	0.977134
0.136	-0.80928	0.097027	0.853604	3.48217	-1.15597
0.136667	-1.25366	-1.07729	1.31872	0.866384	-0.08147
0.137333	-1.13112	0.232129	0.725106	0.767718	0.229184
0.138	-0.78837	-0.09338	0.313613	0.202837	-1.10971
0.138667	-0.60432	-0.46373	0.728474	0.577983	-1.08912
0.139333	-1.30257	-0.0572	1.21905	0.327398	-0.97119
0.14	-1.7574	-1.08933	1.26066	-0.24651	-0.52641
0.140667	-0.70779	-0.32338	1.22337	-0.51481	-0.44223
0.141333	-0.82067	-0.88466	1.33913	0.435071	0.890744
0.142	-0.93826	-1.22179	-0.36908	1.54035	1.05928
0.142667	-1.1344	-1.20231	-0.28117	1.01224	-0.1818
0.143333	-1.92814	-0.43048	0.617036	-1.44828	2.33284
0.144	-1.72067	-1.72655	1.10996	-2.09259	0.656519
0.144667	-0.39433	-2.53693	-0.97785	-0.93358	1.19012
0.145333	-0.17093	-1.77899	0.134904	-0.71237	-0.59684
0.146	0.089239	-2.44413	-0.62097	-1.89798	1.53828
0.146667	-1.23223	-1.2869	-0.62988	-1.64227	2.04192
0.147333	-1.5947	-0.9014	-1.03775	-2.38775	1.93374
0.148	-1.51157	-1.43609	-0.16937	0.078972	1.02378
0.148667	-1.10854	0.371132	-0.75274	-0.09515	1.11902
0.149333	-0.31985	-0.77822	-0.385	-2.43973	0.728353
0.15	-1.25749	-0.94839	-0.06026	-1.11454	1.82781
0.150667	-2.17862	0.430753	0.034714	-1.53681	1.51477
0.151333	-0.64404	-0.61415	-0.2837	0.650683	0.420594
0.152	-1.00119	-0.51272	-0.54719	-0.16588	-0.44222
0.152667	-0.19686	-2.79536	-0.61878	-2.45376	1.37979
0.153333	-1.12198	-3.08848	0.127097	-0.07926	1.79698
0.154	-1.20185	-2.06085	-0.20659	-1.72844	-0.14999
0.154667	-1.74222	-2.88854	-1.37761	-1.66312	-0.69926
0.155333	-1.35955	-2.50391	-0.05961	-0.35678	0.147656
0.156	-2.31772	-2.38229	-0.78303	-0.76902	-1.22616
0.156667	-0.77891	-2.09496	-1.01022	-2.37815	-0.91019
0.157333	-1.35603	-1.49044	-1.45632	-0.66151	-1.0068
0.158	-1.79783	-1.92034	-0.54329	-2.90905	0.239492
0.158667	-1.19595	-3.49041	-0.24069	-1.77905	-0.58077
0.159333	-1.38329	-1.78046	-1.08783	-2.06476	-1.18759
0.16	-2.31863	-1.48281	-0.22403	-2.7147	0.031023
0.160667	-1.97816	0.568813	0.246531	-0.50483	1.8499
0.161333	-1.70375	1.19757	0.693771	-1.31829	0.982013
0.162	-1.83618	0.455562	-0.28609	-1.1022	1.48214
0.162667	-1.6433	0.185996	1.60825	-1.57921	1.66553
0.163333	-1.80418	-0.02649	1.43121	-1.86068	1.87038
0.164	-0.62263	-0.27076	1.09626	-0.80559	0.098669
0.164667	0.272024	1.24702	0.130252	-2.14222	1.78779
0.165333	-0.10174	0.801012	0.434488	-2.09789	0.015989
0.166	-0.13753	-0.34856	-0.40374	-0.49559	0.205166
0.166667	0.69904	1.37709	-0.0313	-2.322	-0.07273
0.167333	1.01257	0.47279	-0.6227	-0.55485	-0.16057
0.168	0.297284	-0.00419	0.899981	-0.8558	-0.62338
0.168667	0.497763	1.1143	-0.13908	-1.29025	-0.24905
0.169333	0.888882	0.054965	0.286017	-0.20865	-1.61154
0.17	-0.31092	1.15223	1.29639	-0.30937	-2.01375
0.170667	-0.02643	1.31579	1.49773	-1.80917	-0.91127
0.171333	0.858691	1.86241	0.19161	-1.95524	0.405282
0.172	0.717996	0.591671	-0.0279	-1.89789	-0.19074
0.172667	0.708927	0.252785	0.259269	-1.00363	-0.10105
0.173333	0.708635	0.285893	0.382655	-2.43857	-0.47185
0.174	-1.39412	-0.17631	-0.44846	-3.2381	-0.63336
0.174667	0.309161	0.381846	0.568454	-1.6718	0.185475
0.175333	-0.21713	1.65599	1.23667	-2.8433	-0.49779
0.176	-0.368	0.53274	0.040317	-2.22167	-0.66543
0.176667	0.274648	-0.02886	-0.10602	-1.53056	0.876054
0.177333	1.92622	-0.49219	-0.29162	-2.33726	-0.14012
0.178	1.82281	-0.63278	-0.00557	-1.5267	-0.1607
0.178667	3.53564	0.987106	0.238987	-1.01164	-0.29561
0.179333	2.66223	1.81928	0.037711	-2.97613	0.085338
0.18	1.11107	3.22405	-0.87134	-1.75887	0.408833
0.180667	1.25639	2.38714	1.49031	-1.80277	0.361586
0.181333	1.65245	1.23513	0.307803	-2.30143	-0.39009
0.182	0.981406	1.85747	0.423133	-1.42111	0.630202
0.182667	1.29965	2.24798	1.80336	-2.95338	-0.1184
0.183333	1.04807	0.730394	2.19319	-3.16658	0.900015
0.184	-0.79432	0.864255	2.09671	-2.03036	0.180529
0.184667	-0.04291	0.958428	1.69925	-2.54193	-0.54781
0.185333	0.5974	1.1434	1.32734	-3.096	0.478326
0.186	0.486922	2.54886	2.26833	-1.48836	-0.83856
0.186667	1.26191	1.0926	1.85388	-2.18219	-0.67568
0.187333	0.102409	0.426338	2.38911	-3.56106	-0.39636
0.188	1.25162	2.19706	2.16595	-2.09136	0.114184
0.188667	0.240429	0.152071	1.88969	-2.35107	-1.35208
0.189333	-0.14184	-0.24326	0.94862	-2.1154	-0.45323
0.19	1.38428	-0.26232	1.51549	-1.90779	-0.91383
0.190667	1.5448	0.711281	1.22948	-1.58614	-0.95846
0.191333	0.807297	0.372552	0.424497	-2.45891	-1.36107
0.192	1.08517	0.731541	1.52494	-1.46809	-0.57556
0.192667	0.814096	1.70661	0.627992	-2.67505	-2.43312
0.193333	0.980787	1.49808	0.471193	-2.02644	-1.91572
0.194	0.309724	-0.07647	0.362133	-1.65276	-1.27676
0.194667	0.51201	0.131388	-0.18776	-2.26754	-0.68575
0.195333	0.504262	1.40781	0.167026	-4.90106	-0.34469
0.196	0.494329	0.28032	0.513465	-3.26866	-0.52092
0.196667	0.192198	-0.39686	0.060235	-4.16735	-0.32051
0.197333	0.773059	-0.08284	0.520767	-1.9436	-0.37279
0.198	0.49956	0.397784	0.44879	-4.18249	0.722878
0.198667	-0.65534	0.689624	-3.6e-05	-1.80205	0.451882
0.199333	0.915953	-0.19356	0.230893	-1.74705	-1.42909
0.2	-0.39462	0.546277	2.84699	-1.85196	-1.06103
0.200667	-0.75247	0.13365	1.92018	-1.50317	-0.92642
0.201333	1.14225	0.309139	1.47582	-1.4203	-0.70008
0.202	-0.85531	1.8862	1.008	-1.81206	-2.21618
0.202667	0.125126	2.23959	0.525153	-2.26849	0.373161
0.203333	-0.16803	2.51421	1.30484	-1.90034	0.664798
0.204	-0.45819	1.99336	0.261309	-1.99454	0.641446
0.204667	0.06615	1.6971	0.40111	-1.97558	-0.30925
0.205333	-0.74954	1.52208	0.662955	-2.60619	0.134904
0.206	-0.77482	2.0647	1.18588	-2.99834	-0.37773
0.206667	-0.50427	2.47494	2.22514	-2.82118	-1.29582
0.207333	-0.95186	1.18833	1.68203	-2.36412	-0.49653
0.208	0.1979	0.712529	1.98183	-3.32726	-0.78783
0.208667	-0.50381	1.24069	0.936727	-1.93395	1.43443
0.209333	-0.56302	-0.09757	0.866719	-3.49085	2.32947
0.21	-1.19992	-0.04663	0.495832	-3.31578	0.932354
0.210667	0.052349	0.556313	1.34741	-1.32296	1.03273
0.211333	0.246351	-1.09412	0.639048	-2.23717	0.901629
0.212	-1.09059	-0.05451	0.146201	-3.11643	-0.3961
0.212667	-0.64432	0.739128	-0.05481	-1.00545	-1.87319
0.213333	-0.05304	-0.03117	1.10047	-1.46847	-1.249
0.214	-0.29788	0.780599	0.606676	-2.35753	0.420024
0.214667	-0.14479	-0.95928	0.73213	-2.44403	0.041647
0.215333	-0.70586	-1.01328	0.468606	-1.34408	-0.41045
0.216	-1.12904	0.510443	0.649426	-0.76407	-0.31935
0.216667	-0.99957	-0.03696	-0.18782	-1.47315	-1.43331
0.217333	-0.58386	-0.21533	0.604282	-1.11213	-1.38781
0.218	-0.52826	-0.30451	0.479189	-1.31496	0.138753
0.218667	-0.20461	1.39341	0.473741	-0.58646	0.417153
0.219333	-0.33296	-0.62576	1.2324	-2.0081	0.231755
0.22	-0.75822	-0.91142	0.0997	0.235738	-0.34725
0.220667	-0.80748	-0.55752	0.208647	-0.02166	-0.21627
0.221333	-0.52347	-0.17087	-0.25823	-0.68756	-1.11215
0.222	-0.23987	0.832174	-0.12834	-0.44904	-0.67893
0.222667	-0.72332	0.83812	0.596703	0.44894	-1.91217
0.223333	-1.27213	1.66514	0.151784	1.35482	-0.80773
0.224	-0.33023	0.248145	-0.13601	0.421744	-1.78418
0.224667	-0.24385	0.810176	-0.59822	1.36636	-2.07831
0.225333	-0.10408	0.928316	0.24388	0.134061	-0.50594
0.226	-0.07802	0.644547	-0.00667	2.63295	-0.26045
0.226667	-0.52301	0.121608	-0.79559	1.2827	-0.69753
0.227333	-0.64742	0.313307	0.345637	0.907142	-2.84454
0.228	0.053902	-1.40049	-0.37901	1.58252	0.129961
0.228667	0.454278	-0.07722	-0.5117	2.50927	-1.49232
0.229333	0.38598	0.364623	-0.19846	2.00738	-3.04813
0.23	0.633987	-0.23882	-0.67144	1.48991	-0.37482
0.230667	1.12097	-1.79396	-0.71133	0.58821	-2.05414
0.231333	0.290179	-0.9125	0.283392	0.056924	-1.25894
0.232	1.6677	-1.22002	-0.20887	-1.71122	-2.26238
0.232667	1.18681	-1.10503	-0.1585	0.479696	-2.09623
0.233333	1.15282	-0.89686	-0.58225	-2.1599	-1.63046
0.234	0.314029	0.323254	-0.27254	-1.29969	-0.89882
0.234667	0.890531	0.103487	-0.28424	-0.5412	-0.64648
0.235333	0.7782	0.210815	-1.34142	-0.65373	-2.92498
0.236	0.252239	-0.46804	-0.92963	0.146401	-1.18307
0.236667	-0.61477	-0.00152	-0.88359	0.504279	-0.09064
0.237333	-0.22005	-0.46925	-1.12309	0.094777	1.40244
0.238	-0.89569	1.29565	-0.85458	-0.23756	1.21192
0.238667	1.19784	-0.63972	-0.73419	1.39948	0.778753
0.239333	-0.65791	0.077771	-1.92801	0.02048	0.880507
0.24	0.928688	0.757186	-1.80261	0.052773	0.552204
0.240667	0.01871	0.597805	-1.67134	0.385305	0.339192
0.241333	-0.03485	-1.28222	-1.87353	-1.11142	-0.35265
0.242	-0.90238	0.116295	-2.22414	-2.3298	1.44359
0.242667	-0.52552	1.1357	-1.12864	-1.19898	-0.69089
0.243333	-0.39169	1.02497	-1.02918	-0.99474	0.700773
0.244	-0.66085	-0.02938	-1.86907	-0.15059	0.24826
0.244667	-0.63819	-0.47598	-1.72837	-1.19595	0.115155
0.245333	-1.11924	1.15466	-0.68933	0.013702	1.15978
0.246	0.871186	-0.32171	-1.16244	-0.63115	2.39515
0.246667	-0.11854	-0.7849	-1.40169	-1.79723	1.77081
0.247333	-0.29906	0.378782	-1.09227	-0.32117	1.07361
0.248	0.708207	1.15043	-1.59405	-1.58708	3.08611
0.248667	0.624272	1.59309	-2.88274	0.01757	2.96477
0.249333	-0.7065	1.3804	-1.80689	0.976868	2.13479
0.25	-0.83008	0.742353	-1.64819	1.26181	2.46429
0.250667	-1.2115	-0.08031	-2.23151	0.478808	2.59775
0.251333	0.514167	1.36052	-3.04489	-0.37852	1.97887
0.252	0.432321	0.027024	-2.38756	0.532381	2.76344
0.252667	-0.18277	0.931024	-2.02317	-0.25413	1.19522
0.253333	-0.26706	1.16428	-2.27688	-0.66358	2.10853
0.254	-0.28109	0.995029	-1.76246	1.20077	2.38137
0.254667	-0.5701	0.657387	-2.09559	0.969106	0.493727
0.255333	0.129628	0.776317	-1.26202	1.74168	1.39825
0.256	-0.92322	0.085774	-2.20817	0.432048	0.729896
0.256667	-1.49676	0.543362	-3.70655	2.06287	2.99542
0.257333	0.061181	-0.67256	-2.24771	0.831729	1.54493
0.258	-1.23123	0.586895	-2.36325	-0.30671	1.96383
0.258667	-1.4197	1.2102	-1.83626	-0.23464	0.807797
0.259333	-1.12042	0.118804	-2.31142	0.298816	-0.03184
0.26	-0.36162	0.331298	-1.83304	0.273703	1.3353
0.260667	-1.23132	0.102771	-2.77242	1.24536	0.783274
0.261333	-0.65613	-1.21743	-2.7548	0.622267	2.3452
0.262	-1.62247	-0.65232	-2.78228	0.421604	1.29644
0.262667	-0.75453	-0.62355	-2.45929	1.10676	0.597125
0.263333	-1.12516	-1.67749	-1.26707	1.16919	1.33543
0.264	-1.10392	-1.10946	-2.03943	-0.4665	2.51104
0.264667	-1.73884	-0.65669	-2.78298	-0.42126	1.60746
0.265333	-1.10849	-0.1573	-2.22356	0.322302	0.719057
0.266	-0.86295	-1.53936	-2.63329	1.49308	0.288615
0.266667	-0.42385	0.455734	-2.03919	-0.61389	2.00498
0.267333	-1.95527	1.55538	-1.36359	-0.93094	1.09333
0.268	-2.42303	0.532519	-2.19969	0.105459	0.903127
0.268667	-1.24692	1.51542	-1.61959	-0.81204	1.33733
0.269333	-2.30283	0.397704	-2.41423	-0.34622	1.10336
0.27	-0.87011	-0.05728	-1.69922	-1.13735	1.18841
0.270667	-0.91998	1.23931	-1.7561	-1.2963	1.0235
0.271333	-1.69166	0.2987	-1.79667	0.623185	1.29564
0.272	-1.49144	-0.31523	-1.82983	-1.31874	1.68501
0.272667	-1.82944	0.244246	-1.90921	-0.43881	2.48482
0.273333	-1.34929	-1.17611	-1.7277	-1.09208	1.92646
0.274	-0.60793	-0.53966	-0.75675	-1.19555	2.35575
0.274667	-0.51494	-0.58261	-0.80929	-1.25965	0.65685
0.275333	-1.2097	-0.15542	-1.79814	-1.59972	1.79494
0.276	-1.52897	0.139441	-1.38257	-1.15231	2.68498
0.276667	-1.75823	0.19299	-1.39816	-1.81323	1.50407
0.277333	-1.62948	-0.52548	-1.13134	-0.235	1.28005
0.278	-1.6836	0.540006	-1.45894	-0.60845	2.04775
0.278667	-1.34906	1.34632	-0.77716	-0.13996	-0.37843
0.279333	-0.9489	0.814912	-1.29915	-1.88175	1.42845
0.28	-2.02081	0.723308	-1.45636	-0.488	0.440838
0.280667	-1.94672	0.534589	-0.36493	1.42183	0.240932
0.281333	-1.43384	2.70025	-1.30474	-0.68803	-0.79545
0.282	-0.54093	0.332002	-0.79684	-0.6766	0.203884
0.282667	-0.57697	1.03307	-1.17656	-1.094	0.080034
0.283333	-0.95648	1.11245	-1.19107	-1.69245	-0.0393
0.284	-0.82998	1.61876	-0.76638	0.349491	-0.61409
0.284667	-2.2006	1.39762	-1.47421	-0.76873	-0.813
0.285333	-1.96216	0.954149	-1.1879	-2.8722	-1.11872
0.286	-0.76056	0.231787	-1.58208	-2.22056	-2.43578
0.286667	-1.38296	1.60523	-0.54217	-2.01534	-1.68694
0.287333	-1.3559	0.959859	-0.50992	-2.22632	-1.13999
0.288	-1.2338	2.34204	-0.88941	-0.84888	-0.84488
0.288667	-1.98644	1.1059	-1.07132	-0.40434	1.42715
0.289333	-1.63318	-0.03213	-1.9672	-0.06489	1.16786
0.29	-1.7651	0.797311	-2.20091	-0.00068	1.87867
0.290667	-0.97521	1.43023	-1.42383	1.00045	1.68394
0.291333	-1.46812	1.73104	-2.13293	0.843115	3.0555
0.292	-1.29786	0.955004	-1.51057	1.44268	3.36538
0.292667	-1.23176	-0.21186	-1.81699	0.317446	1.75451
0.293333	-2.5093	0.262847	-2.12109	1.24554	3.5037
0.294	-1.28832	-0.09624	-1.45043	1.22646	1.63739
0.294667	-1.58751	-0.58224	-2.28573	1.66189	2.09778
0.295333	-2.33385	-0.06374	-2.4505	-0.12645	2.18071
0.296	-1.61029	0.148925	-2.95978	-0.50729	1.27441
0.296667	-1.10169	-0.04718	-2.72851	0.764628	1.41307
0.297333	-0.66843	0.782402	-2.67204	1.32852	2.11633
0.298	-1.59208	0.541597	-2.23807	1.20693	1.97913
0.298667	-1.98602	-1.08879	-1.73841	0.455569	2.24172
0.299333	-1.31792	0.154919	-3.65712	-0.11095	2.07953
0.3	-2.02886	-0.23883	-2.30746	-0.46725	1.19369
0.300667	-0.55744	-0.09404	-3.18001	0.96433	0.76485
0.301333	-1.76492	2.04619	-2.49779	1.45221	3.42652
0.302	-1.27148	0.396655	-3.24833	2.36072	2.04334
0.302667	-2.37506	0.762722	-3.46141	1.27924	2.05739
0.303333	-0.66497	0.288504	-1.95163	0.84882	1.75633
0.304	-0.71973	0.14737	-2.76152	0.338071	2.3022
0.304667	-1.19369	0.106327	-2.47797	0.639798	1.94613
0.305333	-1.81293	0.476014	-2.5634	0.599521	3.07252
0.306	-1.59442	0.663496	-2.37703	0.431117	1.36586
0.306667	-1.23973	0.251113	-2.23433	1.16239	2.08468
0.307333	-1.3504	0.036874	-1.9562	2.2629	3.00656
0.308	-0.83092	-0.02029	-2.01402	0.606743	2.63134
0.308667	-1.367	0.553429	-2.21095	0.752022	0.880668
0.309333	-1.73109	-0.52575	-3.46963	3.0062	1.15251
0.31	-2.00657	-0.77715	-2.8161	3.82348	0.953303
0.310667	-1.51649	-0.03606	-2.09848	2.50575	2.09561
0.311333	-1.24894	-0.83018	-2.37649	2.16616	0.35062
0.312	-0.67823	-0.9957	-2.13324	2.68191	0.928173
0.312667	-2.34001	0.203424	-1.45608	0.847687	0.059729
0.313333	-1.50358	1.03023	-1.96573	0.730822	1.13397
0.314	-0.69012	1.47239	-0.09749	1.29638	0.350658
0.314667	-1.21014	1.132	-1.58082	1.82767	-0.75537
0.315333	-1.75685	1.05468	-1.16233	0.641013	-0.26082
0.316	-0.64596	-0.43507	0.321586	1.64176	-0.24106
0.316667	-0.82055	-0.29039	-0.23757	1.4172	1.60302
0.317333	-0.53375	0.627406	-0.66988	3.33682	1.76536
0.318	0.576544	0.015903	-0.57863	2.50176	1.06794
0.318667	-0.80085	-1.58849	-0.78013	1.83268	2.05118
0.319333	-0.8983	-0.02341	0.139698	0.679792	1.64101
0.32	-1.00172	0.274534	0.044946	2.31432	2.91692
0.320667	-0.05007	1.02225	1.02858	0.809206	2.62125
0.321333	-0.47203	0.390312	0.451171	1.48618	2.0721
0.322	-0.05275	0.631648	1.2837	0.079098	2.71258
0.322667	-0.62953	-0.23186	0.562904	1.47088	3.22018
0.323333	-0.51727	-0.1439	3.03027	1.13391	3.94473
0.324	-0.37028	1.43141	2.38491	1.04607	3.28403
0.324667	-1.61299	2.14884	2.44682	0.875977	2.91464
0.325333	-0.65112	0.947982	1.52561	0.267775	2.60356
0.326	-0.0213	1.77382	1.07149	-1.25758	1.05506
0.326667	-0.53398	-0.01054	1.8561	-0.45586	1.11896
0.327333	-0.90779	-0.28656	1.76299	-0.07246	1.44933
0.328	-1.35344	-0.9725	1.08945	0.226255	-0.55258
0.328667	-0.00051	-0.45087	0.495956	-0.73188	0.123563
0.329333	-0.24237	-0.4771	0.803728	-0.97897	-1.62711
0.33	-0.15645	-0.58125	0.432819	-0.28468	-1.53948
0.330667	-1.11457	-0.59361	-0.12308	-0.14742	-0.59123
0.331333	-0.29065	0.249823	0.256249	-0.97626	-0.30953
0.332	-1.21219	-0.74492	0.574936	0.346254	-0.30084
0.332667	-0.47927	-0.4317	0.837769	0.587142	-1.21479
0.333333	-1.01711	-0.32874	-0.03199	-0.1162	-0.90299
0.334	-1.01243	-0.48676	0.755076	-0.33847	-0.88244
0.334667	-0.90713	0.313832	-0.4975	0.479867	-0.2955
0.335333	-0.35263	-0.02741	-0.19926	1.39075	-1.44873
0.336	-1.36448	-1.0985	-0.08876	0.880729	-0.57278
0.336667	-0.47648	0.41358	-0.37583	1.67118	-2.29376
0.337333	-1.35002	-0.12927	-1.06716	0.472106	-1.52532
0.338	-2.05749	0.599431	-0.45927	-1.32478	-1.63612
0.338667	0.27901	-0.15307	0.052431	-0.15667	-0.2053
0.339333	-1.2855	-0.23133	0.266256	-0.26352	-0.96542
0.34	-0.21015	-0.73318	0.040506	-1.9733	-0.36348
0.340667	-1.11259	-0.64115	0.80149	0.076606	-0.35404
0.341333	-1.19285	-0.77876	-0.75546	-0.18517	0.057508
0.342	-0.74699	-1.08014	-0.28914	0.404423	0.207453
0.342667	-1.59191	-0.66246	0.049733	-0.00269	1.07907
0.343333	-0.83599	-1.19874	-1.17212	-0.66723	2.7377
0.344	-1.11764	-0.36245	-0.95423	-0.51245	4.52775
0.344667	-0.98765	-0.57446	-0.99227	0.454698	0.158857
0.345333	-0.80586	0.032502	-0.82831	0.597144	0.087812
0.346	-0.2778	0.126739	-1.02937	0.111876	0.97685
0.346667	-2.01309	-1.24344	-1.00785	-0.04	0.741666
0.347333	-1.00823	1.86507	-1.54962	0.108699	1.60661
0.348	-1.7105	0.851406	-1.83957	1.05342	-0.20409
0.348667	-1.26304	0.589966	-1.39372	1.30583	0.207984
0.349333	-0.19262	0.060229	-1.74396	2.0067	0.544945
0.35	-0.48345	-0.31176	-1.20422	-0.52183	1.07479
0.350667	-0.39834	0.28331	-0.97258	-0.8346	0.115935
0.351333	-0.77067	0.889253	-1.20265	-1.24778	-0.86387
0.352	-0.8019	-0.42516	-1.37741	0.803623	1.31431
0.352667	-0.69986	0.106848	-1.39359	-0.44123	0.516378
0.353333	-0.79171	0.430145	-1.59013	-0.94687	0.240597
0.354	0.30914	-0.366	-1.97683	1.43088	1.2118
0.354667	-0.66531	-2.20454	-2.13264	0.435016	-0.63493
0.355333	-0.91038	-0.98043	-2.38769	-0.86127	-0.37289
0.356	-0.66649	-1.34195	-1.82348	0.529484	1.12765
0.356667	-0.05297	-1.61419	-1.25016	-0.56118	0.534763
0.357333	-0.51514	-1.23706	-1.42838	-0.31188	1.79354
0.358	-1.06675	-0.08006	-1.9691	0.169903	2.23469
0.358667	-0.56232	0.696562	-2.11281	-0.2904	2.67901
0.359333	-0.62434	-0.93626	-1.5286	0.753559	1.9724
0.36	-0.66994	-0.15011	-0.87069	0.90452	1.6859
0.360667	-1.35656	0.47947	-1.22192	-0.53346	0.716371
0.361333	-1.81258	0.327042	-1.41474	-0.65468	0.9992
0.362	-1.38888	0.133913	-1.6026	-0.99085	1.55106
0.362667	-1.92229	0.433715	-0.119	-0.07102	1.75901
0.363333	-1.34188	0.622821	-1.18277	0.722426	1.21408
0.364	-1.65058	1.68334	-0.77152	1.34771	0.958812
0.364667	-2.54859	-0.5391	-0.06954	-0.03653	2.97496
0.365333	-2.26535	-0.35655	-0.30751	0.151463	2.06099
0.366	-2.30258	1.56326	-0.2195	0.770827	3.07752
0.366667	-2.38889	0.566839	0.121692	-0.30095	2.80176
0.367333	-1.55451	0.657237	-0.20435	-0.54112	2.25957
0.368	-1.26258	0.566892	-0.22611	-0.83138	2.56915
0.368667	-1.28784	0.704352	-0.24835	-0.62228	1.93748
0.369333	-1.72181	0.439904	-0.93961	-1.00141	1.29467
0.37	-2.21526	0.003111	-1.43923	0.031839	1.92132
0.370667	-2.11742	-0.99604	-2.31627	-0.5265	2.24052
0.371333	-2.46865	0.283964	-0.76991	0.147957	0.600852
0.372	-1.86047	0.333865	-1.18706	0.309959	2.04049
0.372667	-1.08172	0.80361	-1.99745	0.971404	0.924895
0.373333	-1.81067	1.85998	-0.5766	-0.37051	1.3405
0.374	-0.5564	1.73321	-0.18301	0.945939	0.247153
0.374667	-1.53762	0.09326	0.669503	0.667456	0.941424
0.375333	-0.97326	0.813499	0.24556	0.576666	0.900207
0.376	-0.41906	1.28649	0.086972	0.938348	0.363061
0.376667	-0.48572	-0.19691	0.421123	0.146338	0.868343
0.377333	-1.04085	-0.26037	-0.49011	-0.87826	0.642259
0.378	-0.7605	0.020936	-0.65051	0.870277	-0.90991
0.378667	-0.76017	-0.86307	-0.20065	0.379547	1.07622
0.379333	-0.58314	-0.94103	-0.57302	0.104675	-0.31217
0.38	-0.47228	0.585941	-0.32554	0.41813	-0.00621
0.380667	-0.74628	0.173374	-1.26898	0.592635	-0.9979
0.381333	-1.85448	0.733719	-1.31702	-0.21032	0.854283
0.382	-1.04941	1.03009	-0.92989	-1.15454	1.16085
0.382667	-0.21812	1.78038	-1.55977	-0.79752	2.0248
0.383333	0.716696	0.250072	-0.25913	-1.01853	2.3873
0.384	-0.10169	-1.49895	-0.64148	-1.13564	1.85563
0.384667	0.148004	0.403051	0.445891	-0.44607	1.67991
0.385333	0.26208	-0.18274	0.167086	-1.3439	2.26675
0.386	-0.33122	-1.37749	-0.28775	-0.73471	2.71122
0.386667	-0.13186	-0.81761	-0.03113	0.273878	3.39846
0.387333	-0.53729	-1.5237	0.509878	-1.33034	1.51341
0.388	-0.62446	-0.06751	-0.25988	-1.63508	1.83832
0.388667	-1.21965	-0.41293	1.48156	-1.69797	3.05929
0.389333	0.088993	-0.66285	0.750597	-1.00305	1.5767
0.39	-0.93557	0.79968	1.43769	-1.42335	-0.62748
0.390667	-0.60448	0.064668	2.01475	-1.28006	0.889178
0.391333	-0.29725	-0.42031	1.18393	-1.04694	-0.1804
0.392	-0.53453	-0.0129	2.81278	-0.7837	-0.13873
0.392667	0.466185	-1.0482	2.13639	0.05112	-0.09798
0.393333	0.035616	0.00968	3.15904	-0.20826	-0.17195
0.394	0.116106	-0.51195	4.9929	0.867017	1.54359
0.394667	-0.48876	-0.70828	5.08866	0.632078	1.14326
0.395333	-1.21666	-0.35777	4.61713	0.395324	1.76219
0.396	-0.80611	0.927428	4.24294	1.58995	2.2476
0.396667	-0.47218	0.554535	3.53184	0.888173	2.10134
0.397333	-0.10122	-0.07713	3.50665	-1.68176	2.30911
0.398	-0.26751	0.74197	3.12438	-1.61936	0.480334
0.398667	-0.28482	-1.32035	2.47158	-1.55472	2.21435
0.399333	-0.15967	-0.09921	2.9442	-1.14205	-0.27957
0.4	-1.72414	-0.19635	2.19713	-1.35337	0.563464
0.400667	-2.30607	-2.14332	1.89477	-0.60771	0.82174
0.401333	-0.31454	0.130938	1.33283	-0.36558	1.07265
0.402	-1.94005	0.569106	1.27324	-0.69365	1.65641
0.402667	-1.96237	1.0879	0.576598	0.82512	0.733786
0.403333	-1.82892	-1.72781	0.568464	0.332433	0.601095
0.404	-0.14847	-1.79414	0.192399	-0.69171	1.15971
0.404667	-1.78966	-0.57698	1.18585	-0.93164	0.452627
0.405333	-1.88499	-0.59898	-0.183	-0.22159	-0.12664
0.406	-0.19634	-0.32047	0.254162	0.213724	0.203718
0.406667	0.501259	-0.22819	0.218024	0.226475	-0.7235
0.407333	0.470186	-0.16425	0.774641	-0.25798	0.784521
0.408	-0.60441	-0.23757	1.2583	0.985438	-1.57069
0.408667	-1.39376	0.417029	0.77693	-0.62115	0.135704
0.409333	-0.83855	-0.09346	1.30768	0.685602	-0.25047
0.41	-1.13749	0.263652	2.02785	1.27497	-1.1265
0.410667	-0.22422	0.57148	0.931216	0.486148	-0.58561
0.411333	-0.53292	-0.19903	1.92988	-0.15693	1.00534
0.412	-1.19756	-0.679	2.29784	0.293072	-1.47322
0.412667	-1.27104	-0.62325	1.87569	-0.2227	0.881882
0.413333	-1.06881	-0.76218	1.81429	1.41576	-0.04226
0.414	-1.5276	0.730163	2.08961	-0.09473	0.006132
0.414667	-1.71851	1.35013	2.61863	0.839722	0.142828
0.415333	-0.60936	0.938001	3.74202	1.72833	0.852289
0.416	-1.40915	0.066416	2.55153	1.60422	0.122222
0.416667	0.28355	0.521652	1.27243	1.94311	0.677218
0.417333	0.000245	1.09944	1.43999	3.22334	-1.03382
0.418	-0.68622	0.587333	1.26808	1.77983	0.397528
0.418667	-0.90805	-0.60299	1.64364	1.82178	0.406125
0.419333	0.223992	0.820006	0.735627	0.824175	0.078948
0.42	-0.52189	-0.17538	0.76858	1.51633	-0.70007
0.420667	0.379198	0.814166	0.526604	0.892296	-1.30477
0.421333	-0.42615	-0.49476	0.126808	0.868681	-0.71963
0.422	-0.50479	-1.21797	0.686459	-0.48233	-1.60434
0.422667	-0.20223	-1.19593	0.809898	0.053322	-1.21288
0.423333	-1.1297	-0.09809	0.871177	-0.19513	-1.36314
0.424	-0.43524	0.906873	-0.57887	-0.01117	-0.42344
0.424667	0.008395	-0.38276	-0.61595	0.379978	-0.37552
0.425333	-0.46389	-0.56068	-0.59686	1.10802	0.193828
0.426	0.172282	-0.47457	0.11533	1.16578	-0.33924
0.426667	-0.30828	-0.23544	-0.65278	-1.01142	-0.08858
0.427333	0.165468	0.074302	-0.76623	-0.54122	-0.18754
0.428	0.649373	-1.67167	-1.29112	0.446158	-1.20925
0.428667	0.071847	-0.17026	-0.72604	-1.30102	-0.8769
0.429333	-0.47399	-0.35577	-1.43729	-1.06526	-1.96588
0.43	-0.57457	0.131661	-0.36017	-0.7864	-1.09044
0.430667	-0.54147	-1.09915	-0.31816	-0.20284	-2.97914
0.431333	-0.11436	-1.14674	-0.22231	-0.51817	-1.89215
0.432	-0.35521	-0.5942	-0.25739	-1.44226	-3.068
0.432667	-0.70127	-0.27227	0.302888	0.422238	-1.80711
0.433333	-0.4204	-0.22902	0.460639	0.888559	-1.51867
0.434	-0.87083	-0.33941	-0.07886	0.47942	-1.25178
0.434667	-0.92963	-1.65246	-0.57794	0.637966	-0.65773
0.435333	-0.04887	-1.27081	-1.03544	0.952209	0.682195
0.436	0.292266	-1.42608	-0.20042	-0.23951	0.584156
0.436667	-1.03282	-2.03613	-1.08438	0.867918	-1.4866
0.437333	-0.45693	-0.25855	-2.49341	-1.96169	-2.38451
0.438	-0.66574	-0.28804	-1.99879	-1.0892	-2.27797
0.438667	-0.99512	-0.93161	-1.20036	-1.50195	-0.96402
0.439333	-0.5082	-1.27446	-0.34808	-2.2135	-0.52916
0.44	-0.87334	-0.35427	-1.41161	-1.62869	-1.16686
0.440667	-0.0492	0.516861	-0.72368	-0.91379	-1.22017
0.441333	-0.04881	-0.58203	-0.65198	-2.29006	0.802832
0.442	0.166894	-0.68943	-0.5306	-2.35927	-2.30557
0.442667	-0.30202	-0.65127	-0.56275	-2.02412	-2.48773
0.443333	-0.9059	-1.17738	-0.95489	-1.57925	-2.22509
0.444	-1.31694	-0.86672	-0.72536	-0.38588	-1.77576
0.444667	-0.62193	-1.41232	-0.92035	-1.40109	-0.86703
0.445333	0.041952	-0.97775	-1.59515	-2.31357	-0.70547
0.446	-0.57427	-0.25922	-0.97236	-1.71698	-2.40568
0.446667	-0.72318	-0.1037	-0.66253	-1.22433	-4.02323
0.447333	-1.04279	-1.90936	-0.70933	-2.26231	-2.79205
0.448	-0.84334	-0.99324	-1.0894	-0.64318	-1.87733
0.448667	-1.34298	-1.22475	-0.54908	-1.57105	-1.84546
0.449333	-0.32219	-1.79575	0.285153	-2.35107	-1.68328
0.45	-0.51394	-1.98241	0.027099	-3.17201	-1.14799
0.450667	-0.84477	-1.89172	0.391486	-1.8855	-0.01462
0.451333	-0.48403	-0.82299	-0.40217	-1.6439	-1.42189
0.452	-0.46546	-2.07479	0.219565	-2.28691	-0.14427
0.452667	-0.30254	-1.61233	-0.3812	-2.5498	-0.94627
0.453333	0.109934	-1.94362	0.707153	-1.72748	-2.17084
0.454	-0.5684	-1.93131	0.092499	-1.5306	-2.35259
0.454667	-0.01469	-2.08687	-0.85565	-2.12043	-1.62482
0.455333	-0.11162	-2.44418	-0.0937	-0.87564	-0.55411
0.456	-0.25136	-2.11205	0.145426	-1.11241	-2.28577
0.456667	-1.30596	-0.60935	0.344593	-0.72569	-1.85468
0.457333	0.116198	-1.11121	-0.46992	-1.14648	-2.63661
0.458	-0.67099	-1.62593	0.962759	-0.01719	-1.78212
0.458667	-0.94462	-0.86553	0.789728	-1.14485	-0.8152
0.459333	-0.07855	-2.25188	1.03615	-2.51175	-0.14841
0.46	0.128077	-1.76944	0.679134	-1.46778	-1.79089
0.460667	0.391935	-1.87402	2.3866	-2.31028	-1.31288
0.461333	-1.44702	-1.90383	1.10994	-0.7223	0.758819
0.462	-0.27419	-2.71001	1.24823	0.018182	0.286933
0.462667	-1.62894	-0.69223	1.34118	0.085045	-0.21998
0.463333	-0.73862	-2.93687	0.429253	-0.2286	-0.35317
0.464	-0.14201	-0.66634	0.874012	-0.27194	-1.31469
0.464667	-0.70524	0.311406	-0.16883	-0.62407	-0.49849
0.465333	-0.39768	-0.39158	0.165777	0.485757	-0.5918
0.466	-0.58279	1.13855	0.531616	0.561254	-1.04518
0.466667	-1.15314	1.07889	0.431706	1.60854	-0.10394
0.467333	-0.75038	0.194017	0.519932	1.56468	-0.27826
0.468	-0.42226	0.172371	0.40384	0.783822	-0.56333
0.468667	-1.18624	-1.13716	-0.0814	1.23943	0.324835
0.469333	-0.87643	1.24809	1.36706	0.444329	-1.0449
0.47	-0.79786	1.41512	-0.37553	1.27016	-0.24202
0.470667	-1.59698	0.621893	0.291419	1.72437	-1.83916
0.471333	-1.58397	1.03971	0.402638	-0.44416	-0.57651
0.472	-0.00945	-0.18443	0.767485	-0.91379	-0.93465
0.472667	-0.63151	0.458942	0.502202	-1.10681	0.432919
0.473333	-0.00414	-0.428	0.020015	-1.28164	-1.56592
0.474	-0.04381	-0.43493	-0.42612	0.315711	-0.6491
0.474667	-0.91536	-0.20949	0.242398	-0.02325	-2.34129
0.475333	-0.05407	-0.05544	1.1142	-0.28564	-1.12775
0.476	-0.24156	0.569685	0.111706	0.707571	-2.02872
0.476667	-0.68535	1.16408	-0.60121	-0.01021	-1.25245
0.477333	-0.09052	0.235387	0.066771	0.450547	-1.20086
0.478	0.037691	0.640386	-0.64666	1.11429	-2.34504
0.478667	-0.27735	0.517568	-1.14502	0.223874	-0.98254
0.479333	-0.90966	-0.32568	-0.6103	1.81413	-1.01609
0.48	-1.24613	0.18904	-0.85664	0.382742	-0.94046
0.480667	-0.06501	0.21227	-1.25519	0.017648	-1.62445
0.481333	0.059138	0.00978	-1.1486	-0.28393	-1.61997
0.482	-0.94435	0.816805	0.688682	-0.76479	0.358987
0.482667	-0.18575	0.91644	0.654861	1.10215	-0.57962
0.483333	0.185798	-1.0049	0.531448	0.650802	0.99004
0.484	-1.23352	-0.87269	0.409555	-0.33563	-0.15471
0.484667	-0.72755	-0.02038	0.56573	1.01893	-0.91196
0.485333	-1.29364	0.563206	-0.62123	0.126807	0.751423
0.486	-1.71014	-0.09169	-0.96937	-0.74852	1.76628
0.486667	-1.93368	-0.65924	-1.46154	1.07431	1.52036
0.487333	-1.48324	0.577914	-1.88352	0.258902	0.782212
0.488	-1.04727	-0.42943	-1.69412	0.21556	0.860866
0.488667	-1.78663	0.461137	0.088711	0.924984	1.06913
0.489333	0.132341	-0.25701	-0.93169	1.04423	0.453469
0.49	-1.44056	-0.22202	-1.11395	-0.25781	2.13639
0.490667	-2.42027	-0.87462	-0.66165	-0.06609	0.40663
0.491333	-2.24881	0.776087	0.123596	0.945511	1.07742
0.492	-1.66821	1.18771	-0.82715	1.72455	0.700193
0.492667	-1.4496	0.575883	-1.14097	1.29901	0.467575
0.493333	-1.7258	0.277749	0.484787	1.3063	0.563781
0.494	-1.99105	-0.67831	0.491916	1.80533	0.158915
0.494667	-1.5543	-0.76423	-0.54721	1.4764	-0.09277
0.495333	-0.82609	-1.32492	-0.33275	1.44882	-0.19309
0.496	0.175681	0.878629	-0.54172	0.493364	0.648061
0.496667	-0.51699	0.280145	-0.42864	0.516914	-0.25858
0.497333	-0.34185	0.230444	-0.37002	1.35186	-0.6485
0.498	-1.38793	0.363295	0.113497	0.664661	0.025963
0.498667	-1.48939	1.19447	0.505917	0.704048	-0.19557
0.499333	-1.88585	0.330334	0.094895	-1.36751	-2.75809
0.5	-0.49992	-0.46212	-0.82876	-1.82121	-2.18637
0.500667	-0.73482	1.29706	-0.06639	-0.82405	-0.16008
0.501333	-1.04702	1.96822	0.074954	-0.55581	-1.74726
0.502	-1.38072	0.13939	-0.68462	-1.25794	-0.93705
0.502667	-0.72654	0.557686	1.47469	-0.21153	-2.74736
0.503333	-0.21902	1.36779	0.351864	0.045804	-1.62859
0.504	-1.08046	0.334632	0.154322	0.675307	-1.68032
0.504667	-0.59925	-0.29102	-0.64288	0.610766	-2.21129
0.505333	-1.50196	0.572378	-0.87904	0.857832	-2.97095
0.506	-2.19962	0.131562	-1.03044	-1.09118	-3.15137
0.506667	-0.2962	0.47105	-0.73037	0.307331	-1.60621
0.507333	-1.77773	-0.87957	-1.06593	-1.70337	-1.63373
0.508	-0.18202	0.818729	-0.72288	-0.34638	-1.40633
0.508667	-0.12791	-0.80657	-0.47442	-1.01382	-0.58775
0.509333	0.634133	0.19429	-1.69141	0.909243	-0.67377
0.51	0.261989	1.46939	-1.65132	-1.05976	-0.77396
0.510667	-0.65151	1.27223	-0.61124	0.076571	-1.08596
0.511333	-0.48066	0.157933	-0.24921	-0.83018	0.463724
0.512	0.430328	0.372659	-0.63131	-0.35577	-1.56003
0.512667	0.847484	0.189217	0.374293	-0.87535	-0.82255
0.513333	-0.36519	0.124459	-0.75064	1.13784	-1.41624
0.514	1.30415	-0.15184	0.436477	0.822627	-0.38587
0.514667	0.717302	-0.36136	0.681938	-0.46269	-0.25851
0.515333	1.13468	-0.56433	0.108791	0.109541	0.005469
0.516	1.64944	-1.36698	-0.00355	-1.9	-0.00508
0.516667	0.134939	-0.83523	-0.33042	2.02474	0.365905
0.517333	0.843306	0.562012	0.768613	-0.43086	1.23113
0.518	0.320655	0.254103	0.607688	0.135864	0.076982
0.518667	0.802872	-0.59587	0.497793	-0.37078	0.388666
0.519333	1.19223	-2.77408	1.74011	0.723444	-1.6671
0.52	0.246058	-2.07471	1.10123	0.388951	-2.43468
0.520667	1.00343	-1.19535	1.21608	0.325517	-0.64638
0.521333	0.633752	-1.44381	1.1031	0.015163	-1.22763
0.522	0.278726	-0.79145	0.407019	1.55193	-1.92802
0.522667	0.644773	0.089841	0.469119	-0.29402	-0.59834
0.523333	1.58106	-1.22899	0.769242	-1.75507	-2.18606
0.524	0.481529	-1.7238	-0.61267	-1.28409	-2.79794
0.524667	0.180817	-0.34221	0.988044	-1.76448	-2.64691
0.525333	0.263184	-0.32432	-0.35232	-3.04781	-2.24315
0.526	0.419452	-0.85321	-1.24203	-1.70115	-2.78037
0.526667	0.845098	0.784133	-0.95179	-1.98363	-3.35305
0.527333	0.874691	-1.48131	-0.80808	-2.96744	-2.00148
0.528	0.09881	0.428695	-0.35893	-2.11497	-0.54387
0.528667	1.10702	0.058802	-0.79745	-1.09539	-2.30586
0.529333	0.809589	1.06091	-0.57647	-2.72812	0.038727
0.53	-0.01487	0.218185	0.123871	-2.06677	-1.01665
0.530667	-0.4426	-0.38068	-0.00862	-2.05194	-0.0268
0.531333	-0.5905	0.563683	1.15142	-2.71667	-0.50551
0.532	-0.00638	0.224472	0.849231	-3.68812	0.111828
0.532667	-1.44713	0.987708	1.36785	-3.43212	-1.44747
0.533333	0.161192	0.990288	-1.01098	-2.5743	-0.43493
0.534	0.039846	0.363674	-0.66755	-1.88718	-1.6655
0.534667	-0.15313	-0.19516	0.058379	-3.04217	-0.94705
0.535333	-1.39471	1.21241	0.758986	-3.47981	-1.31694
0.536	-1.01146	0.759066	0.585397	-2.59606	-2.10469
0.536667	-0.91241	0.171125	1.17938	-1.71104	-1.85888
0.537333	-0.49586	0.39899	0.657075	-1.86584	-1.50242
0.538	-0.80746	-0.00605	0.583862	-2.54343	-0.30072
0.538667	-0.74023	0.121376	-0.55448	-1.89591	0.637503
0.539333	-0.428	1.06271	-0.44612	-2.71452	0.422757
0.54	0.976537	0.356677	-0.93528	-3.48066	0.047949
0.540667	0.638487	-0.13357	-1.09535	-2.84523	-0.66672
0.541333	-0.56651	-0.05691	-1.47488	-2.69255	-0.38051
0.542	0.326319	0.660059	-0.78726	-2.45544	0.871378
0.542667	0.089144	-0.35203	-1.13194	-2.39645	-0.34964
0.543333	0.278733	-0.19725	-0.55321	-2.78137	0.360758
0.544	0.599373	-0.03538	-1.64801	-2.52357	0.13646
0.544667	0.192359	0.552157	-0.53176	-1.84493	-0.26506
0.545333	0.567773	0.241874	-0.82709	-2.75441	-0.58618
0.546	0.099079	-1.0203	-0.17254	-3.57012	-1.33393
0.546667	-0.16142	-0.70471	-0.18443	-2.71166	-1.02914
0.547333	-0.15334	-1.29591	-0.44	-3.47219	-0.63573
0.548	0.047753	-0.37424	-1.10803	-2.90663	-0.29441
0.548667	-0.59146	-0.13258	0.121682	-1.69072	-1.15282
0.549333	-0.20016	-0.94516	-1.64398	-2.68385	-0.94409
0.55	-0.14082	-0.02688	-1.33141	-2.22481	0.220253
0.550667	0.132497	-0.3486	-0.82157	-1.71721	-1.42419
0.551333	-0.10803	-0.08421	-0.37797	-0.39906	-1.06531
0.552	-0.82109	-0.93556	-1.36584	0.530817	0.336029
0.552667	-0.67415	0.217865	-0.67809	-0.83599	-0.45481
0.553333	-0.08181	0.683067	-1.31635	0.501098	-1.96137
0.554	-1.56615	1.11437	0.018614	0.839768	-0.55803
0.554667	-1.02805	1.08328	-1.54407	0.428337	-0.71605
0.555333	0.260382	-0.97365	0.580599	1.4465	-0.32468
0.556	-0.0203	-0.89521	0.730242	1.38728	-0.51243
0.556667	-0.69777	-1.05302	0.847041	0.702239	-3.72034
0.557333	-0.02702	-1.22888	0.328295	0.355946	-1.64301
0.558	-0.49665	-0.67699	-0.16493	0.382023	-2.40112
0.558667	0.152649	-0.09579	-0.29578	0.914217	-1.5101
0.559333	-0.72389	1.06285	0.570715	0.480527	-1.65954
0.56	-0.8092	-0.10459	-0.85819	2.0095	-1.96115
0.560667	-1.13311	0.720717	-1.43312	1.76973	-1.29264
0.561333	-1.41669	-0.99616	-1.11003	2.18534	-2.8236
0.562	0.029729	-1.02564	-1.10034	3.82428	-1.98088
0.562667	-0.40481	0.318767	-0.97867	3.88068	-2.17262
0.563333	-0.3938	-1.35956	-0.89926	5.29235	-1.14149
0.564	-0.85702	-0.37512	-1.25061	5.51865	-2.21018
0.564667	-0.47544	0.561365	-2.0949	4.8034	-0.05237
0.565333	2.19339	0.726762	-1.5713	5.58686	-2.4397
0.566	1.97402	0.394476	-1.18593	6.02748	-1.05854
0.566667	3.24399	0.238305	-0.78344	6.46255	-1.7447
0.567333	1.77042	0.24272	-1.23634	6.10573	-1.04991
0.568	1.48172	-1.99296	-0.94643	6.79269	-2.1858
0.568667	1.13441	-0.01586	-0.19675	5.1024	-1.78091
0.569333	0.401088	-0.08608	-0.99463	7.22575	-1.2409
0.57	1.16237	-0.97307	-1.44316	6.94885	-1.93655
0.570667	0.440653	-1.2445	-0.25537	6.47063	-0.89016
0.571333	0.168712	0.512731	-0.61336	4.77898	-1.92901
0.572	0.418701	-1.01262	-0.59978	4.70091	-1.17135
0.572667	0.252584	-1.18563	-0.83207	4.17419	-0.20015
0.573333	-0.93266	-0.91527	-0.93063	2.99829	-2.937
0.574	1.30697	-0.90227	0.270691	1.60112	-1.40577
0.574667	-0.15351	-1.78782	0.252158	3.42847	-2.04953
0.575333	0.360585	-1.42949	-0.95558	3.86562	-0.9937
0.576	0.191111	-0.85104	-2.09283	4.52359	-2.10647
0.576667	-1.50258	-1.62079	-1.93994	5.12591	-2.14737
0.577333	-0.49261	-1.55559	-1.60396	4.74513	-1.29885
0.578	0.368336	0.122581	-1.73576	4.46168	-0.39957
0.578667	-0.02539	-0.50651	-1.32761	4.95996	-0.68384
0.579333	0.17633	-0.06573	-0.87321	4.684	0.354134
0.58	0.233962	-0.75523	-1.03333	4.26178	-1.95888
0.580667	-0.43119	-0.14687	-0.71608	3.42331	-1.21383
0.581333	-0.11843	-0.72013	-0.74111	3.01585	-1.81677
0.582	-0.68372	-0.02181	-1.30657	1.84613	-1.21962
0.582667	-0.14521	0.740296	-0.64242	2.66879	-1.95437
0.583333	0.412794	1.19983	-0.39402	1.03005	-2.29231
0.584	-0.03173	0.962989	0.322534	0.732648	-1.84933
0.584667	-0.0287	0.006777	0.296779	1.29598	-0.41693
0.585333	-0.66626	-0.59868	-0.54505	1.7129	-0.21464
0.586	-0.38325	-0.23241	-0.78711	2.2435	0.077753
0.586667	-0.28152	0.468365	-0.57795	1.43828	-0.83101
0.587333	-1.69132	0.347486	-0.60558	2.71515	-0.40118
0.588	-1.26858	0.216905	-0.65028	1.56471	-2.55086
0.588667	-0.78578	0.528588	-1.00213	2.99164	-0.57006
0.589333	-0.29106	0.666661	-1.32819	2.28033	-0.27857
0.59	-1.5824	-1.28061	-0.85521	1.43	0.152992
0.590667	-0.76423	0.909293	-1.76907	1.15055	-0.97964
0.591333	-1.11759	0.387343	-1.47382	1.58668	1.03218
0.592	-0.47775	0.156209	-2.2982	0.293826	-0.56408
0.592667	-1.00788	1.09137	-1.1649	1.11961	0.417184
0.593333	0.120925	-1.48629	-1.22467	0.622497	-1.00065
0.594	1.27221	-0.07467	-0.50216	-0.72392	0.807304
0.594667	1.00046	0.445723	-0.73963	-0.85148	-2.35065
0.595333	2.40609	1.01241	-0.60992	-1.43265	0.03939
0.596	0.564877	0.072061	0.1467	-1.11717	0.885466
0.596667	1.69901	-0.31842	-2.10035	-1.42117	-0.78823
0.597333	2.02217	-0.89017	-0.88944	-0.67779	-0.42888
0.598	1.64142	-0.93935	-1.39012	0.170311	-1.30932
0.598667	2.03401	0.898198	-1.33181	0.821491	-0.83602
0.599333	1.03669	-1.23462	-0.37824	-0.15238	-0.95532
0.6	1.04474	-0.0464	-0.43306	1.52641	1.08155
0.600667	2.46019	-0.25212	-0.92843	1.68633	-1.33885
0.601333	0.883623	1.1403	-0.40471	0.328641	1.34886
0.602	0.058267	-0.02166	-0.53792	1.69367	0.736081
0.602667	0.144371	0.394765	-1.42901	0.222977	0.683737
0.603333	0.743423	0.495148	-1.79639	-0.06831	1.51743
0.604	0.961145	0.047783	-1.29982	0.672076	1.34682
0.604667	0.176215	-0.52061	-0.9297	0.327747	0.340069
0.605333	0.361865	-0.45957	-0.71689	-0.52741	0.148396
0.606	0.491055	-0.74441	-0.19645	-1.76933	1.38554
0.606667	0.195476	-0.4325	-1.54034	0.009392	0.093815
0.607333	0.60064	-0.65363	-1.64046	0.219284	0.563832
0.608	-0.96028	-2.20168	-0.32636	1.20884	-1.30377
0.608667	0.123722	-1.14785	0.431478	0.931853	-0.6303
0.609333	-0.23997	0.260051	0.084244	0.919406	0.232076
0.61	-0.08954	-0.73865	-0.66375	-0.06893	-0.19436
0.610667	-1.19399	-0.42264	-1.37679	1.06801	0.278158
0.611333	-0.50001	-0.94822	-1.48709	0.856442	0.335081
0.612	-0.11698	-2.26932	-1.07302	1.84534	0.034173
0.612667	-0.85181	-1.43814	-1.37127	0.653615	1.20276
0.613333	-0.20185	-1.64788	-2.138	1.09123	0.227959
0.614	-0.5309	-1.80705	-0.95692	1.30205	1.76864
0.614667	-0.38185	-2.1198	-1.35999	0.859606	0.80822
0.615333	-0.15313	-2.12706	-1.81486	-0.42028	0.773199
0.616	-0.56637	-2.3347	-1.5053	0.082772	1.53206
0.616667	0.36727	-2.94904	-3.0969	-0.03499	1.91732
0.617333	0.407304	-1.79804	-1.62241	-1.17477	2.3563
0.618	0.343299	-1.69159	-1.4926	-0.63384	1.37712
0.618667	0.679536	-0.54591	-1.07573	0.017505	2.27574
0.619333	-0.48238	-1.87618	-2.05737	1.6258	0.706071
0.62	-1.33586	-2.6814	-1.37246	0.2352	0.110988
0.620667	-1.29649	-2.12802	-1.43176	1.05495	-0.09924
0.621333	-0.22542	-1.5579	-1.48853	1.61111	-0.4241
0.622	-1.00982	-2.39431	-1.2609	1.26814	1.06057
0.622667	0.340198	-1.68678	-1.34665	1.14008	-0.07112
0.623333	0.112133	-2.94928	-0.85818	1.19201	-0.09875
0.624	1.58868	-2.98337	-1.47439	0.592713	0.709073
0.624667	2.46999	-2.54093	-1.22861	0.101288	2.03726
0.625333	5.4426	-2.0399	-1.45111	1.1404	2.47216
0.626	4.94367	0.135749	-1.20961	1.07888	4.19083
0.626667	5.44651	-1.0653	-0.83548	2.94579	3.18067
0.627333	6.25276	-2.14222	-1.63067	2.14596	2.20423
0.628	4.29363	-3.12112	-1.35505	2.75468	2.42442
0.628667	4.83602	-2.41866	-2.50081	2.2681	2.40005
0.629333	4.11581	-0.15275	-1.72205	1.49036	3.99866
0.63	3.53207	0.127852	-1.51608	2.43663	2.0846
0.630667	3.14439	-0.52645	-0.55943	2.52603	1.57811
0.631333	3.84772	-0.50123	-0.53945	1.64344	1.45382
0.632	2.32229	0.43113	-1.41341	0.970951	0.113666
0.632667	0.978169	-1.16294	-0.84185	1.90896	0.414824
0.633333	1.59218	-0.97185	-0.59087	0.891417	1.7868
0.634	1.35119	-1.37304	-0.8636	1.02121	0.60393
0.634667	2.17949	-0.73888	-0.52307	1.17694	2.04504
0.635333	2.36104	-2.41605	-1.01358	2.54087	1.47181
0.636	1.30217	-1.56541	-0.46148	2.3128	2.14292
0.636667	1.47654	-0.6519	-0.67174	0.905157	2.30878
0.637333	0.816889	-1.28474	0.162952	1.80485	1.10833
0.638	1.40064	-0.19728	-1.12493	1.56864	1.71385
0.638667	1.06313	0.655705	-0.58807	-0.31536	1.42666
0.639333	1.77065	-0.39336	-0.10745	2.07408	0.3917
0.64	1.36581	-0.65433	-0.76674	0.789678	-0.40699
0.640667	2.09815	-1.58802	-1.51578	2.66424	-1.24332
0.641333	0.567737	0.158388	-1.48332	0.42316	-0.72481
0.642	3.01452	0.108802	-0.4672	0.435687	0.428706
0.642667	1.38225	-0.25176	-0.43864	1.21847	0.411892
0.643333	0.927397	0.896405	-0.31459	0.066937	-0.09668
0.644	1.02548	1.0894	-0.18819	1.02107	-0.81435
0.644667	0.420119	0.471284	-0.75262	-0.20456	-0.77376
0.645333	0.984929	1.70538	-0.19107	-0.1154	0.117271
0.646	1.42903	-0.66237	0.267992	1.11581	-0.4697
0.646667	1.37058	-0.2257	0.095024	0.006747	-0.14726
0.647333	1.26483	-1.17131	-0.84151	0.878811	-2.37231
0.648	0.374254	-0.76321	-0.03156	-0.61814	-2.35782
0.648667	0.670871	-1.77114	-0.76525	0.510874	-2.21688
0.649333	1.43148	-0.28851	-0.2711	0.4821	-2.74493
0.65	0.856153	-0.70531	-1.32207	0.788369	-0.75095
0.650667	0.400721	0.327792	-0.29732	0.792005	-1.75075
0.651333	0.323298	0.56901	-1.30626	-0.60425	-1.99558
0.652	-0.68925	-1.37117	-1.18972	0.672093	-1.03519
0.652667	1.36723	-0.06186	-1.48929	1.27719	-0.96592
0.653333	0.55649	-1.43437	-0.97364	0.650998	-1.34089
0.654	1.10323	-0.24062	0.907227	1.05388	-1.92757
0.654667	0.382246	0.04247	0.491062	-0.38544	-0.63866
0.655333	1.95598	0.263978	0.894252	-0.07682	-0.4971
0.656	0.572884	-0.23632	0.066916	-0.4187	-0.57142
0.656667	1.53332	-0.28056	0.373596	0.143212	0.97149
0.657333	1.24596	-1.07343	-0.5194	1.54863	1.57542
0.658	1.26262	-1.46486	-1.03323	-0.1321	1.39683
0.658667	0.508148	-0.06962	0.17882	0.575971	0.68404
0.659333	0.713168	-0.45899	0.19072	-0.68982	1.9377
0.66	0.921527	-0.33666	-0.23798	-0.97254	1.20945
0.660667	0.098019	-0.5402	-0.76947	0.097395	1.13507
0.661333	1.10482	0.771611	0.255782	0.316256	1.72562
0.662	0.964406	1.42253	-0.01064	-0.78853	0.507289
0.662667	-0.34777	-0.24918	-0.50842	-0.20132	0.661981
0.663333	-0.13594	-0.62872	-0.67727	0.402822	-0.97981
0.664	1.00287	-0.82843	0.239775	0.556638	0.037831
0.664667	0.050631	-0.96096	0.034806	-1.34736	0.959854
0.665333	0.211847	-1.20104	-0.73977	-1.20375	-0.4412
0.666	0.730162	0.945247	0.235169	-2.10763	-1.30029
0.666667	-0.10637	0.577073	0.563132	-0.23026	-1.32831
0.667333	0.331864	0.334964	-0.22818	-1.42335	0.206578
0.668	1.21274	0.487205	-1.25646	-0.07885	0.017441
0.668667	0.441191	0.212742	-0.68927	-0.80632	0.829383
0.669333	0.497149	-0.0074	-0.60153	-0.0981	0.507012
0.67	0.577183	-0.26113	-0.341	-0.40155	-0.74987
0.670667	1.83143	1.09119	-0.81416	-1.50137	-0.0728
0.671333	1.15758	1.16534	-0.60926	-0.96587	-0.94598
0.672	1.54316	0.083235	-0.71632	-0.41255	-0.18924
0.672667	1.17294	-0.47209	-0.09964	0.251713	-0.31302
0.673333	0.209981	-0.62719	-0.58077	0.60313	0.350393
0.674	1.17314	-1.30053	-0.71728	1.80459	-0.96804
0.674667	1.46483	-1.82434	-1.8115	1.88638	-0.25288
0.675333	0.525705	-1.80241	-0.76736	1.04704	-0.98704
0.676	0.23824	-2.24899	-0.67136	1.52413	-0.44588
0.676667	1.06114	-2.0388	-0.84961	0.859486	0.475669
0.677333	0.050572	-1.36889	-0.89261	0.276088	1.38552
0.678	0.705439	-1.04745	-0.08408	0.100987	1.03777
0.678667	0.586142	-0.03634	-0.48489	-0.41056	1.76369
0.679333	1.01557	0.287169	-1.04308	-1.25557	1.9432
0.68	1.646	-0.41063	-0.90936	0.160227	1.99103
0.680667	1.10256	-0.28772	-0.11428	-1.3639	0.263915
0.681333	1.52603	-0.63295	-0.70689	-0.98724	0.015239
0.682	2.21901	-0.74637	-0.89421	-0.66912	0.774479
0.682667	1.49666	0.076989	-0.62519	-0.85226	-0.38403
0.683333	1.35132	-0.45029	-1.2048	-1.00231	-0.31832
0.684	1.3315	0.761182	-0.22301	-0.87416	-0.53414
0.684667	1.24093	0.464218	0.026003	-1.9221	0.629652
0.685333	-0.07797	0.16908	-0.5847	-0.78638	-1.069
0.686	0.378018	1.11484	-0.88546	-0.31637	-0.02563
0.686667	0.454135	-0.31459	-0.97349	-0.58016	1.56654
0.687333	0.174678	-0.67345	0.27684	-0.63827	1.68145
0.688	0.481372	-0.53157	0.190319	-1.33441	1.30552
0.688667	0.425544	-0.21866	-0.19988	-0.03795	0.852582
0.689333	-0.99973	-0.07947	-0.42665	-0.79359	2.7684
0.69	1.16439	0.530474	0.180977	-0.73224	3.20706
0.690667	0.333948	0.113792	0.471117	-2.3891	2.56601
0.691333	0.664465	-0.12423	-0.20046	-1.28783	3.93873
0.692	0.797306	-0.06126	0.394892	-1.59997	3.50613
0.692667	0.433695	-0.36556	0.004537	0.040791	3.04331
0.693333	0.82336	1.25674	-0.86628	-0.78979	1.92163
0.694	1.54946	-0.87096	-0.89084	0.086065	1.36606
0.694667	0.969421	0.387103	-0.89437	-0.15468	0.389913
0.695333	1.11092	-0.22875	-0.36754	0.600369	1.3737
0.696	0.360917	0.588562	-1.0328	0.933746	1.66598
0.696667	-0.29984	1.40501	-0.29767	0.278737	0.759994
0.697333	0.533487	0.790225	-1.50456	0.990552	1.08189
0.698	-0.12021	0.979895	-0.69629	1.08688	1.01406
0.698667	1.01358	1.29809	-0.89294	0.420582	-0.64953
0.699333	0.347975	1.61578	-1.0248	-2.31073	-0.92996
0.7	0.840155	1.7307	-0.76679	-3.05329	0.766583
0.700667	-0.07529	2.01653	-0.35893	-1.43349	-0.22012
0.701333	0.94821	1.7905	-0.76457	0.767423	1.05214
0.702	1.5654	1.53082	-0.58842	0.531061	0.740818
0.702667	1.34815	1.16155	-0.99236	-0.78022	1.64256
0.703333	1.67312	1.68757	-0.88282	-0.11351	1.20277
0.704	1.12016	1.25174	-1.22361	-0.3203	1.46289
0.704667	0.81073	0.071035	-0.72108	1.55107	0.422367
0.705333	1.76317	1.13224	-0.8859	0.317874	1.55507
0.706	1.51926	0.932508	-0.72637	0.256344	-0.14232
0.706667	1.72207	0.158578	-0.86583	1.13814	0.577189
0.707333	1.85581	-0.34568	-2.20204	0.133294	0.077298
0.708	0.180234	0.953693	-0.37981	0.151446	-0.05084
0.708667	0.31839	1.6301	0.001222	0.546584	-0.74637
0.709333	1.00601	1.4031	-0.48801	0.091814	-0.27164
0.71	0.962013	1.01953	0.184904	1.12014	0.376056
0.710667	1.55121	-0.54368	-0.21533	0.514758	-1.13595
0.711333	0.123213	-0.34105	-1.6498	1.97968	-0.80036
0.712	1.02923	1.33581	-1.73293	-0.36692	-0.88417
0.712667	1.5992	0.803567	-0.83893	1.57441	-0.22359
0.713333	1.88505	1.27682	-1.03329	0.147576	-0.8526
0.714	1.19464	0.976052	-0.58523	-0.7932	-1.7282
0.714667	1.31188	1.83739	0.166437	-0.46358	-2.00252
0.715333	1.90361	1.0983	-0.10632	-0.3264	-2.40954
0.716	1.30735	1.48679	-0.13393	-0.69084	-1.83533
0.716667	1.28018	-0.01606	-0.02308	-0.50496	-2.1111
0.717333	1.31491	-1.07574	-0.31374	-0.69961	-0.46588
0.718	1.38146	0.575409	-0.29883	1.48262	-0.11577
0.718667	1.08334	0.423288	-0.86185	-0.09557	-0.23503
0.719333	2.03347	0.032764	-0.44977	0.07563	-0.57485
0.72	1.0379	-1.23549	-0.25122	-1.07264	-0.4751
0.720667	1.1993	0.423717	-0.57911	-1.72553	0.075489
0.721333	2.80701	-1.26202	-0.6212	0.609771	1.18014
0.722	1.24186	0.012461	-0.88321	1.23271	0.359657
0.722667	0.673505	0.495504	-1.74586	0.889527	-0.58091
0.723333	1.22061	-1.38808	-0.21113	-0.26419	-0.18067
0.724	0.748462	-0.81294	0.099319	0.120902	-0.20067
0.724667	0.889171	-0.67625	-0.55346	0.839385	1.03906
0.725333	1.25506	-0.97987	-0.41849	0.389897	-1.18104
0.726	0.484301	-1.70489	-1.3186	0.699491	-0.19482
0.726667	1.59207	-0.55659	-0.70217	-1.09577	-0.62356
0.727333	0.379545	-0.72657	0.064831	0.561754	1.10287
0.728	0.589524	-0.65799	0.326998	-0.02547	-1.15959
0.728667	1.38927	-1.67253	0.621897	-1.58134	-0.68157
0.729333	2.16004	-0.39676	-0.09093	-0.28066	0.337635
0.73	0.560485	-0.82005	0.104578	-2.12242	0.123982
0.730667	0.929889	-1.21322	0.306753	-1.01711	0.11058
0.731333	0.830364	-1.09863	0.440682	-0.98998	-0.07281
0.732	0.456703	-1.69194	-1.17967	-1.09206	-1.03458
0.732667	0.531133	-0.42757	0.479666	-1.16022	-1.08672
0.733333	0.274016	2.02858	-0.25911	-1.08467	-0.65764
0.734	2.11404	2.28677	-0.30044	-0.79849	1.32229
0.734667	0.191781	1.22946	-0.49072	3.39644	-0.07693
0.735333	0.380346	2.47483	-0.19406	4.333	-0.24918
0.736	1.40324	3.00341	-0.04223	2.68219	0.251502
0.736667	0.625503	0.712875	0.524592	0.962804	0.140821
0.737333	0.262782	1.34347	1.38821	2.48875	1.0694
0.738	1.39849	1.85385	-0.00831	1.49606	0.014297
0.738667	0.155777	0.06175	-0.43653	-0.22598	0.000607
0.739333	0.470337	0.238785	-0.09255	-0.10462	0.573279
0.74	0.159859	0.062877	0.50824	1.83911	1.85671
0.740667	0.564886	0.872353	0.64135	1.1302	1.23449
0.741333	0.336478	2.16647	-0.16565	1.85856	0.530198
0.742	0.151855	1.35871	-0.39441	1.89142	0.433566
0.742667	-0.10883	2.25014	-1.09778	3.25629	-0.52378
0.743333	0.327181	1.55247	-1.66687	1.48133	-1.11893
0.744	-0.44112	0.643164	1.08095	1.41099	0.283612
0.744667	-0.17337	-0.01602	2.19285	0.087131	0.446111
0.745333	0.304823	0.398663	1.13291	0.830739	-1.71064
0.746	0.264453	-1.27994	1.77016	0.106295	-0.52683
0.746667	1.15038	-0.48557	1.50476	-0.617	0.236925
0.747333	0.868118	0.298173	1.78203	-1.3863	-0.98359
0.748	1.09079	0.331773	3.24639	-0.60051	-0.53247
0.748667	1.32406	-0.03045	2.34265	-0.49053	-1.58233
0.749333	0.904301	-0.9849	1.69045	-0.66284	0.068739
0.75	1.05135	-1.41095	1.67135	0.29419	0.568869
0.750667	0.980644	-0.9608	1.76838	-0.00447	-1.35688
0.751333	0.195156	-2.08153	1.42258	2.20774	0.212015
0.752	0.45679	-1.8711	1.13261	1.21082	-1.68761
0.752667	0.445111	-1.49478	0.52235	2.38883	-0.83994
0.753333	0.417228	-2.33468	-0.17873	0.850093	-1.36312
0.754	1.04844	-1.87212	-0.08452	0.064485	0.170553
0.754667	-0.1599	-2.0228	-0.25573	0.314728	-1.12358
0.755333	0.939098	-2.30038	0.628174	1.45595	-2.15106
0.756	0.732682	-0.37133	-0.93336	1.83497	-2.32245
0.756667	-0.10165	-0.27362	-1.35837	0.808232	-1.90264
0.757333	0.892133	0.921978	-1.19498	0.669253	-3.24952
0.758	0.165499	0.471922	-0.94083	-0.13176	-2.34512
0.758667	0.616349	0.341693	-1.73999	0.526461	-2.26762
0.759333	0.642145	0.379578	-1.59449	-0.84417	-2.5593
0.76	0.784315	-0.36436	-1.11458	-1.32575	-3.25251
0.760667	0.141531	0.44304	-0.55308	-0.81784	-2.72599
0.761333	2.56275	-0.37343	-0.2927	0.284687	-3.04586
0.762	0.966822	0.248461	0.569095	-0.26959	-2.18029
0.762667	1.42605	-0.98787	-1.69767	-1.99206	-2.68444
0.763333	2.4957	-0.17167	-0.39398	-1.51902	-4.04779
0.764	0.921109	-0.95244	0.126097	-1.05516	-2.32486
0.764667	0.454992	-0.58585	1.07138	-0.87871	-1.9427
0.765333	1.67978	-0.21192	0.64156	-0.87583	-1.09394
0.766	1.19827	-0.73083	0.955415	-1.14686	0.252176
0.766667	2.30917	-1.68544	-1.10514	-0.54854	0.526937
0.767333	1.0193	-0.20716	-0.74714	-0.48525	-1.02823
0.768	2.19089	-0.57809	-0.00716	-1.17471	-0.1151
0.768667	1.45594	0.831119	0.495246	-0.75692	0.216723
0.769333	2.95364	-0.1335	-0.70887	-1.17314	0.146266
0.77	1.64794	-0.08435	-0.48729	-1.54369	-0.42495
0.770667	1.72299	-0.77686	0.355877	-0.1187	0.825276
0.771333	0.328285	0.084807	0.549616	-0.53547	0.053383
0.772	1.65942	-1.79263	0.631442	-0.32587	-0.01181
0.772667	0.630716	-1.01245	0.136441	-0.83504	0.747135
0.773333	1.75935	-1.43072	1.72961	-0.68335	1.86122
0.774	2.16809	-2.09507	2.17811	0.657962	-0.70565
0.774667	1.51965	-1.77449	2.3346	-0.60645	0.070076
0.775333	1.84861	-2.633	2.05974	0.459237	-0.1871
0.776	1.46816	-1.9751	1.61132	1.18449	0.598962
0.776667	2.95313	-2.47074	1.81955	0.656517	0.322421
0.777333	2.69728	-1.85666	2.93311	-1.01096	0.093445
0.778	2.17816	-2.0912	3.51781	-0.1127	0.97568
0.778667	3.10762	-1.5168	5.31975	-0.07347	2.10373
0.779333	2.62427	-1.67696	4.48687	-0.19169	1.23307
0.78	2.23886	-0.83961	3.57771	-1.06293	2.11072
0.780667	1.73031	-1.26741	4.34637	-0.48951	1.25052
0.781333	1.61342	0.226559	3.85927	0.890558	1.84928
0.782	2.18828	0.052536	1.65116	-0.52339	1.71833
0.782667	2.46832	-0.09664	2.3213	-0.65611	2.04825
0.783333	2.55345	0.362022	2.10186	-0.04839	0.891463
0.784	2.584	0.512439	2.55584	-0.27901	0.221169
0.784667	2.00307	2.30949	2.71126	1.62549	-0.55114
0.785333	2.29408	2.60466	1.40646	1.18098	1.05241
0.786	2.51107	3.29075	3.05898	2.37019	0.820476
0.786667	2.12827	2.58535	2.40828	3.08009	-0.13124
0.787333	2.58201	2.44313	2.3443	0.913153	0.647365
0.788	2.36349	1.83338	1.61732	1.07135	-0.32043
0.788667	3.0496	1.52719	2.4431	1.36231	-0.01267
0.789333	1.40479	1.58756	0.68816	1.97469	-0.09777
0.79	1.74515	0.726966	-0.14757	0.862198	0.259806
0.790667	2.55786	1.53539	0.123288	1.31644	-0.13247
0.791333	2.13164	1.41325	0.49618	1.33207	-2.39144
0.792	2.28406	1.82297	0.463456	2.4281	-1.01655
0.792667	3.0355	0.960166	-0.15417	1.95544	-1.35943
0.793333	2.22367	1.5049	-0.82003	1.96902	-1.60186
0.794	2.75698	1.4546	0.840818	1.74981	-2.58606
0.794667	2.35144	1.65515	0.816552	1.07552	-1.42704
0.795333	2.88368	0.673455	-0.39624	1.36789	0.701777
0.796	2.49905	0.680034	0.411114	1.48433	0.238156
0.796667	2.68605	1.09485	1.06553	0.272072	-0.43349
0.797333	2.01155	0.68955	0.943123	1.00886	0.043235
0.798	3.71123	-0.1348	1.26684	0.82288	-0.91373
0.798667	2.78626	-0.06463	2.44459	0.609278	-0.17496
0.799333	4.03774	0.760596	2.78993	2.03688	-1.0726
0.8	3.02522	-0.12745	2.04094	0.184583	-1.24252
0.800667	3.35757	-0.39751	1.13003	1.21518	-0.02431
0.801333	2.37673	-0.32383	2.15624	0.940779	-0.08539
0.802	1.75829	-0.73883	2.60859	0.915574	-0.45695
0.802667	2.54739	-0.79645	1.95902	-0.22764	-0.38828
0.803333	1.70893	-1.55802	2.51789	-0.05056	-0.55502
0.804	3.03105	-0.79369	1.62112	-0.18911	-0.17355
0.804667	1.68501	0.419984	1.42379	0.883191	0.162494
0.805333	2.18749	-0.11624	0.595276	1.2417	0.046413
0.806	1.83591	1.67037	0.763535	-0.17838	-0.31914
0.806667	1.31634	1.62826	0.847126	0.351618	0.550354
0.807333	2.08553	1.27287	0.960216	0.455767	0.361281
0.808	1.4211	-0.54608	0.468009	-0.13178	-0.29304
0.808667	1.36877	-0.5757	0.608873	-0.49953	-0.83838
0.809333	2.16531	-0.43999	0.652301	-0.21145	-1.07248
0.81	2.21022	0.453463	0.779527	-0.5471	-0.60235
0.810667	1.3172	0.141135	0.980675	0.112785	0.084942
0.811333	1.41508	0.132889	-0.40956	0.08602	-1.53571
0.812	1.36139	-0.53881	-0.08577	-0.27138	-0.55616
0.812667	0.421989	0.194342	-0.55092	1.22972	-0.36592
0.813333	-0.19014	0.413792	-0.37467	0.460598	-0.42564
0.814	1.69681	0.787574	0.647047	0.20224	-0.21747
0.814667	0.775012	0.782185	0.707266	0.481234	-0.51696
0.815333	1.59301	-0.64425	1.19095	-1.53667	-0.73891
0.816	1.02856	-0.45513	1.48766	-0.3268	0.470122
0.816667	1.48438	-1.07415	1.30968	0.799275	0.613661
0.817333	2.62245	-0.76623	0.620682	2.49299	-0.1251
0.818	1.27714	0.070453	-0.20305	0.050473	0.034452
0.818667	0.400638	-1.16419	0.17658	0.332827	2.7659
0.819333	2.2887	-1.51705	0.178623	-0.88382	3.03423
0.82	0.855125	-0.41362	0.765208	0.084036	2.45002
0.820667	2.22561	1.42325	1.63149	-0.57808	2.30141
0.821333	0.663881	-0.25914	0.888132	-1.24064	1.16665
0.822	2.14659	-1.31418	1.95439	0.333941	2.33802
0.822667	1.10595	0.556704	0.959099	0.689298	-0.77746
0.823333	0.966317	0.382869	1.47116	0.357387	0.242611
0.824	1.71196	0.671622	1.68363	0.320956	1.03232
0.824667	1.2312	-0.456	1.34321	0.480032	-0.52552
0.825333	1.81922	0.082787	1.62832	0.973149	0.887371
0.826	1.60519	0.223974	1.35541	0.925113	-0.20466
0.826667	1.1912	-0.26845	1.24395	-0.14794	0.296806
0.827333	0.649917	-0.16848	0.365851	1.6934	0.695582
0.828	1.00095	0.228972	0.138414	0.526327	0.334335
0.828667	1.57668	1.34543	0.518394	3.36072	0.277026
0.829333	1.5689	-0.3066	0.491303	1.65549	0.701779
0.83	1.48033	0.568625	-0.08968	1.92341	0.852998
0.830667	1.49914	0.259243	1.43049	3.68599	0.862816
0.831333	1.21095	0.244758	0.28524	1.33838	-0.17165
0.832	1.35285	0.375213	1.39729	1.9003	-0.19188
0.832667	0.810403	0.082104	0.175756	0.625256	-0.78371
0.833333	0.435434	0.723873	1.33068	1.43308	-1.46674
0.834	1.73832	0.022589	0.676386	0.238226	-1.3951
0.834667	1.71836	2.17915	1.05579	1.9078	-1.37353
0.835333	1.47269	0.171137	0.088585	0.391667	0.369652
0.836	2.41386	-1.3802	0.692594	1.28825	-1.18892
0.836667	1.0673	-0.2984	-0.01023	0.034825	0.770288
0.837333	1.25324	-0.58847	-0.00429	0.287051	0.563456
0.838	2.19131	0.295003	0.01509	0.245385	-0.28499
0.838667	1.8615	0.022172	0.922094	0.790667	-0.15973
0.839333	1.5943	-0.52671	-0.52139	2.01926	-0.04004
0.84	1.6509	2.03478	0.040108	2.75289	-0.49781
0.840667	1.34344	0.094706	-0.41036	0.574004	-0.36098
0.841333	0.741085	-0.40442	0.170037	0.191824	0.808073
0.842	1.52952	0.114523	1.44766	0.763188	0.418315
0.842667	1.45005	0.965409	0.402915	1.26079	1.51584
0.843333	0.947744	-0.15481	0.275843	0.751015	0.817758
0.844	0.957483	-0.38547	1.37234	0.93382	0.261227
0.844667	0.669168	-0.03971	0.006667	-0.21871	0.705763
0.845333	1.06196	1.18925	1.18922	-0.19587	0.079808
0.846	1.42868	0.805425	0.791527	0.393575	1.69593
0.846667	2.16352	0.800494	1.03522	0.641482	-0.60293
0.847333	0.679909	1.06676	0.401762	-0.1257	-0.71821
0.848	1.37239	0.050345	0.905276	0.371191	-0.70023
0.848667	0.851251	0.259595	-0.1288	0.19242	-0.6269
0.849333	2.01076	-0.58047	-0.42473	0.327773	-0.77496
0.85	2.15761	0.067781	-1.27468	-0.22138	0.911568
0.850667	1.37928	-0.74925	-0.77943	0.463234	1.00355
0.851333	0.737351	-0.33973	-0.07043	0.648877	0.553955
0.852	1.50435	1.28331	0.544442	0.186517	-1.10915
0.852667	1.69285	0.156268	0.355532	0.902376	1.04813
0.853333	1.03804	1.13005	0.933801	2.37413	-1.36239
0.854	0.629105	1.12374	1.11829	2.88607	-0.68377
0.854667	0.949426	0.235074	0.719575	1.25152	-0.75434
0.855333	1.96234	1.05781	0.567789	1.16704	-1.27097
0.856	1.68024	0.816839	0.159148	0.911346	-1.62602
0.856667	1.40667	1.06653	0.62325	2.8929	-0.78926
0.857333	0.400482	1.88611	0.834367	1.61016	-1.11339
0.858	1.93823	0.69427	0.484525	0.269972	-0.78823
0.858667	1.88693	0.528022	0.406578	0.607399	-1.0155
0.859333	1.85043	0.31599	1.2648	0.502917	-2.32931
0.86	1.41227	1.04197	-0.08912	0.949894	-1.29868
0.860667	1.07608	1.39397	0.596122	-0.52423	-1.5559
0.861333	0.292386	2.24159	1.56406	0.56199	-1.36599
0.862	1.98673	0.399041	0.145406	0.551055	-1.42345
0.862667	1.00432	2.48256	0.22328	1.43322	-0.41643
0.863333	1.51318	1.44609	1.81752	0.903118	-1.36565
0.864	1.45815	1.52819	0.812823	0.923587	-1.07565
0.864667	2.14581	1.2171	-0.24628	2.04334	-1.48247
0.865333	0.500311	-0.09027	0.768525	0.486494	-1.7998
0.866	2.18091	0.330638	1.58947	1.56989	-1.16621
0.866667	0.375109	0.492214	0.571638	0.848197	-1.26641
0.867333	0.905503	1.05459	1.12252	0.955616	-0.80525
0.868	1.63116	1.99839	0.228029	0.142013	-1.28276
0.868667	1.28151	1.47488	0.688584	0.357882	-1.41527
0.869333	1.48764	0.343561	0.969373	0.581223	-0.91867
0.87	1.49168	-0.91331	0.76428	1.88302	0.285852
0.870667	2.34094	-0.65433	0.680289	-0.58782	-1.8476
0.871333	1.87959	-1.08659	0.572327	1.47995	-0.52361
0.872	2.80478	1.09461	0.387987	0.830306	-0.87023
0.872667	0.577379	-0.67785	0.204326	1.75739	-0.53368
0.873333	1.77057	0.156444	-0.43149	0.460551	0.518046
0.874	2.71201	-0.81767	-0.6333	1.34482	-0.92618
0.874667	1.71423	-0.20008	-0.07778	0.987154	-0.7588
0.875333	1.78385	-0.22434	0.438272	0.044159	-1.25331
0.876	3.00412	0.088465	-0.77187	0.198401	-0.24997
0.876667	2.59996	0.189767	0.207071	0.890059	-1.27623
0.877333	1.71784	0.934884	0.015466	1.17894	-0.58646
0.878	3.22629	-0.29305	-0.05557	0.119834	-0.32387
0.878667	2.58667	0.663122	-1.01018	-0.21478	-0.45439
0.879333	2.71872	-0.12003	-1.29901	1.1721	-0.82294
0.88	2.12829	-0.37552	-0.61846	-0.14484	-2.73351
0.880667	2.03814	1.17194	-0.19885	0.625884	-0.71391
0.881333	2.18059	0.896254	0.284119	2.21177	-1.1744
0.882	2.22678	0.580702	0.678703	1.6918	-1.24535
0.882667	1.64527	-0.82014	0.263516	1.99349	-0.31753
0.883333	1.25679	0.209554	-0.34305	2.42834	-0.86132
0.884	1.63497	-0.75526	0.077156	2.14914	-0.70745
0.884667	1.20233	0.233864	0.701498	3.13225	-1.21179
0.885333	2.12551	0.865404	1.22353	2.92517	-1.72821
0.886	2.17951	-0.08883	1.18958	2.11979	-2.31717
0.886667	1.51441	0.378657	0.947526	0.558169	-1.80677
0.887333	0.759182	-0.02984	0.372192	2.17565	-1.40875
0.888	1.00849	2.09645	0.41628	1.8875	-2.49772
0.888667	0.794175	1.71584	0.663463	1.29366	-2.6402
0.889333	2.31185	0.44489	0.784214	1.86368	-2.41477
0.89	1.84982	1.81618	-0.32302	1.80999	-1.36258
0.890667	1.06492	0.671307	1.17989	1.19214	-1.28846
0.891333	1.03944	2.32106	0.394441	1.88628	-2.1551
0.892	1.98492	0.487392	0.979605	0.211085	-1.57416
0.892667	1.68776	1.95824	-0.40591	-0.05431	-1.03737
0.893333	1.69687	1.55956	-0.30517	0.554837	-1.2077
0.894	0.78308	2.09694	0.059306	0.480195	-1.54766
0.894667	2.43423	2.29768	-0.31272	-0.10129	-1.77381
0.895333	1.4306	0.740733	0.197313	0.395099	-0.31166
0.896	1.12431	0.302237	-1.61409	-1.09643	0.21726
0.896667	1.10712	2.1275	-0.64017	-1.09241	-1.68027
0.897333	1.95317	1.78844	0.304434	0.573421	-1.70023
0.898	1.72161	0.637539	0.545951	0.882858	-1.5058
0.898667	1.82934	-0.09094	-0.2772	0.347442	-0.32126
0.899333	1.0239	0.55323	-0.97046	0.754333	-0.87334
0.9	2.15536	0.800008	0.132661	0.473995	0.595162
0.900667	1.5794	-0.36671	-0.52037	-0.0316	-0.9395
0.901333	1.41966	0.340879	-1.39417	-0.71375	0.668054
0.902	1.40016	1.26287	-0.97342	-0.44486	-0.97954
0.902667	1.25965	0.040844	-1.14226	1.03203	0.427509
0.903333	1.59898	0.120908	-0.7337	-0.6269	-1.30101
0.904	0.241576	-0.57799	-0.77454	-0.62674	-1.37094
0.904667	1.17104	-0.38928	-1.10647	-0.14352	-3.33933
0.905333	1.58971	-0.10341	-0.43105	-0.50355	-1.9986
0.906	0.747443	-0.01292	-0.84739	0.564804	-1.04562
0.906667	1.21229	-0.51128	-0.13918	0.38268	-2.13234
0.907333	0.771303	-0.02676	-0.84094	0.021406	-2.40808
0.908	1.33664	0.604419	-1.11545	-0.70722	-1.96443
0.908667	0.445743	-0.58569	-0.19616	-1.04768	-1.32369
0.909333	1.13788	-0.03964	0.29735	-0.30153	-0.15745
0.91	1.17207	-1.41209	1.93274	0.107321	-0.4519
0.910667	0.308188	-1.46372	0.779239	0.0591	-1.46589
0.911333	1.55591	-1.02116	1.78631	-0.41066	-2.40175
0.912	1.15244	-2.22192	1.51624	-1.39443	-0.48586
0.912667	0.566148	-1.07055	1.52332	-0.20549	0.949079
0.913333	0.589298	-0.76085	0.25612	-0.21683	0.832695
0.914	1.33479	-0.153	0.737558	-1.2605	-0.31456
0.914667	2.07175	1.11311	1.12842	-0.75656	-1.15222
0.915333	1.52847	-0.12684	1.40915	-0.19215	-1.78043
0.916	1.63245	0.561772	0.357281	-1.49491	-0.84386
0.916667	1.79619	-1.08543	0.954338	-0.11415	-0.94238
0.917333	1.17476	-0.74643	0.747267	0.348168	-0.5794
0.918	0.819493	0.522641	0.633299	1.162	-1.94429
0.918667	1.81659	0.776929	0.983454	0.19195	-1.82587
0.919333	1.18691	0.644792	1.16237	0.376875	-0.43269
0.92	0.879691	0.155496	0.22257	0.456992	-0.64312
0.920667	0.554741	0.484628	0.398692	1.29712	-1.94398
0.921333	0.609962	0.40746	0.270408	-0.01018	-1.32779
0.922	1.65576	-0.31662	1.64576	0.203474	-2.2991
0.922667	1.29139	0.323107	-0.30966	0.345696	-2.79324
0.923333	1.30637	1.06917	0.686188	-0.10755	-2.02213
0.924	0.892089	0.616207	-0.63372	-0.12032	-2.22328
0.924667	2.082	0.56274	-0.00103	-0.98778	-3.07864
0.925333	2.1376	-0.35243	0.049847	-1.07365	-2.7591
0.926	0.669561	0.287323	0.480276	-1.39269	-2.66786
0.926667	1.09311	1.1174	-0.32012	1.21055	-2.31911
0.927333	1.42941	0.220942	-0.19554	-0.21933	-2.57193
0.928	1.08411	0.242131	-0.27302	0.383368	-3.63295
0.928667	0.737778	0.943965	1.1378	0.213613	-3.02617
0.929333	1.45009	-0.66417	-0.87024	-0.43228	-3.97797
0.93	0.686473	0.143043	-0.52925	-0.20413	-2.9932
0.930667	1.80425	-1.12831	-1.70812	-0.72047	-2.06295
0.931333	1.2154	0.291401	-2.17651	0.479528	-4.06505
0.932	0.54757	-0.31211	-0.97191	0.735676	-2.00014
0.932667	0.535351	-1.64126	-1.56758	-0.41385	-1.50425
0.933333	0.72053	-1.23079	-0.89717	-1.71609	-2.54537
0.934	0.865366	-0.75856	-0.16848	-2.08928	-2.35865
0.934667	0.238022	-0.62373	-1.44253	-0.59691	-2.37981
0.935333	1.66749	0.257287	-2.0454	-0.35755	-3.55326
0.936	-0.29988	-0.30766	-1.48998	-0.51315	-3.50205
0.936667	1.47541	1.77114	-0.90817	-1.94587	-2.03821
0.937333	0.865806	1.1457	-0.86491	-1.07165	-1.42317
0.938	0.125562	1.44601	-0.61549	0.477488	-1.97633
0.938667	0.689111	1.69691	-0.39844	0.161817	-1.90657
0.939333	0.7607	0.850365	0.159884	-1.18608	-2.51453
0.94	0.733645	0.953132	-0.64382	0.847775	-1.44492
0.940667	0.820428	1.02852	0.380909	0.489544	-1.94066
0.941333	1.51178	0.376565	0.031875	0.611754	-0.74812
0.942	1.24654	-0.11603	0.136489	0.702003	0.17429
0.942667	1.02232	-1.20559	0.183727	0.929105	-0.83502
0.943333	1.744	0.600375	-1.15392	0.091258	-0.36083
0.944	2.51538	-0.45338	-0.9654	2.06791	0.195125
0.944667	3.15693	0.545548	-1.07571	0.589575	0.079815
0.945333	2.64304	-0.72487	-0.93216	0.608038	0.762865
0.946	3.0183	0.002472	0.407615	1.14445	-0.00373
0.946667	3.05433	0.406464	1.31624	-0.31404	0.028525
0.947333	2.28999	0.787333	1.1528	0.550415	-1.04974
0.948	1.25015	0.585517	-0.19249	0.365932	-0.6016
0.948667	2.04072	0.561639	0.192352	-0.28685	-1.36952
0.949333	1.91139	0.175268	0.718995	2.35537	-0.81236
0.95	1.71148	0.032265	1.03332	1.41757	-0.98475
0.950667	1.80069	-0.39241	-0.44664	1.20308	-1.8089
0.951333	0.459463	0.031157	1.41407	0.15557	-1.78888
0.952	1.2861	-0.57713	1.039	0.115051	-3.03259
0.952667	1.23695	-1.13904	1.18106	3.26055	-1.7207
0.953333	1.5231	-1.05306	1.95393	0.733307	-2.01694
0.954	1.27123	1.51667	0.272164	2.71317	-2.24487
0.954667	1.48318	-0.2135	1.60955	2.93121	-2.43188
0.955333	1.53628	1.22227	0.453555	2.76971	-2.38004
0.956	1.01438	-0.02518	0.285767	3.10788	-2.08417
0.956667	2.54586	0.230544	0.863872	1.53356	-2.26177
0.957333	0.174993	0.675111	0.334035	1.25468	-2.37104
0.958	1.62656	2.15053	1.14297	1.94554	-2.82286
0.958667	2.16508	0.14419	1.43322	0.797354	-2.93605
0.959333	1.39221	0.517121	1.09368	1.14135	-2.80011
0.96	1.81054	1.0307	-0.02838	1.11647	-2.16996
0.960667	1.55126	0.63586	1.48473	0.406072	-1.3416
0.961333	1.31519	0.257463	0.353306	0.492205	-0.90222
0.962	1.63569	0.001601	1.22223	0.628529	-0.20049
0.962667	0.973897	0.211251	0.218935	3.08206	0.357417
0.963333	1.56076	0.127161	-0.26924	2.78843	-0.98907
0.964	0.912265	0.014052	0.56711	2.24111	-1.60342
0.964667	1.10101	-1.13117	1.00844	1.28659	0.061658
0.965333	2.21708	-0.92341	0.775578	2.73801	-1.64113
0.966	2.34091	-0.15643	1.31755	0.546917	-0.71554
0.966667	1.90362	-0.53461	1.06052	1.37064	-1.42638
0.967333	1.98103	-0.56953	1.73474	0.696377	-1.1613
0.968	1.94928	-1.68283	2.7297	2.83609	-2.31268
0.968667	1.52755	-0.94278	2.68297	2.13971	-2.13555
0.969333	1.52142	-0.16988	2.33783	2.09796	-3.49132
0.97	2.35165	-0.57374	2.95513	3.72032	-2.39037
0.970667	1.02836	0.136123	3.00948	3.7774	-2.5573
0.971333	1.82227	1.27674	3.17678	1.43428	-1.69141
0.972	0.97269	-1.97887	3.20475	2.39918	-1.75411
0.972667	1.21059	-1.52344	2.79863	1.87347	-1.96323
0.973333	2.80709	-0.58633	2.66503	1.57166	-0.83736
0.974	2.47822	-0.9294	0.967597	2.14377	-1.78008
0.974667	2.1513	-0.64423	0.969851	1.09109	-1.31931
0.975333	0.52422	-0.0749	1.18346	1.10663	-1.10958
0.976	1.91965	-0.26606	0.999448	2.31007	-0.37337
0.976667	1.45304	0.235057	-0.13483	2.36881	-2.46449
0.977333	2.16571	-0.95288	1.04372	1.22161	-0.34273
0.978	1.80878	-1.7138	0.630007	1.22005	-1.92032
0.978667	2.30546	-1.06119	0.541256	1.00908	-1.62003
0.979333	0.681239	-0.72483	0.846444	0.137587	-2.25413
0.98	0.189864	0.842082	0.775056	0.177611	-3.0528
0.980667	1.15952	0.452057	-0.39034	-1.78842	-0.55342
0.981333	2.61579	0.675777	-0.48155	0.10598	1.0351
0.982	-0.32997	1.68337	-0.80101	-0.99814	1.2272
0.982667	1.28691	1.42597	-0.02722	-1.30538	0.582493
0.983333	0.456394	0.493322	-0.59616	0.309817	0.780454
0.984	0.048057	1.31356	-0.59715	-0.98491	0.714098
0.984667	1.46157	0.465901	-0.7615	0.210413	1.48663
0.985333	1.36965	0.805738	0.692118	-0.28632	0.930531
0.986	0.199009	0.949795	0.160397	-0.64083	1.47344
0.986667	0.421832	0.13399	-1.08138	-0.81589	-0.3882
0.987333	0.529769	-1.3643	-0.1432	0.634232	0.3681
0.988	0.601919	-0.95979	-0.57643	1.19959	-1.80021
0.988667	1.62688	-1.55055	0.140981	0.928144	-0.65874
0.989333	0.714606	-1.13634	0.829159	1.18899	-1.45201
0.99	0.615119	-1.40593	0.149265	1.86521	0.872425
0.990667	1.81622	0.301609	-0.64745	1.96697	-0.5409
0.991333	2.15162	-0.84165	0.353849	1.08414	-0.89652
0.992	0.447002	-0.06683	0.840657	-0.20984	-0.08732
0.992667	0.948831	-0.49736	1.27331	0.586226	-0.28071
0.993333	1.35133	-1.77166	1.61639	1.68755	1.66962
0.994	1.44314	-0.7975	0.325188	2.53393	-0.50375
0.994667	2.28807	-0.09373	0.168019	0.876418	0.839443
0.995333	2.10752	-0.25149	-0.07904	2.02334	-0.55816
0.996	1.56041	-0.7478	0.539397	1.51418	0.409297
0.996667	1.38848	0.865118	-0.63867	2.07454	1.52879
0.997333	0.920216	0.901566	-0.01302	1.38723	0.963852
0.998	0.764546	0.256247	0.509106	3.58445	-0.38636
0.998667	0.873941	0.076743	-1.11955	2.51636	-0.07775
0.999333	1.38886	-0.67399	0.453773	3.0076	-0.60861
1	1.41115	-1.16934	0.379482	0.759276	-0.15257
1.00067	-0.23452	-0.78922	-0.07189	-0.86072	-0.53675
1.00133	1.60604	-0.77554	0.743377	-1.52106	0.310845
1.002	2.17665	-1.69186	1.65633	-0.63515	1.031
1.00267	1.58097	-1.53717	2.05534	0.649129	3.54549
1.00333	1.06645	-0.21651	2.16538	0.194374	3.59411
1.004	0.654741	0.523806	2.42713	0.579653	6.14954
1.00467	1.7041	1.48637	1.3851	3.33376	7.91746
1.00533	0.960907	1.0056	2.49899	4.04889	7.76866
1.006	1.7187	0.246054	2.25033	5.19182	7.45567
1.00667	1.93542	0.530504	2.54859	5.77386	7.81553
1.00733	1.13843	0.354838	2.6871	5.7188	6.81437
1.008	1.1765	1.1221	4.13992	5.32374	7.8521
1.00867	1.84805	0.228735	1.84071	7.10971	6.81294
1.00933	0.184534	-0.73591	1.67641	6.3607	7.90872
1.01	0.137974	1.21045	1.50121	8.2069	6.82777
1.01067	1.19116	0.971088	1.46094	8.19388	8.09688
1.01133	1.07721	0.460616	0.781269	6.87542	6.95399
1.012	0.673851	-0.67295	0.991359	8.57583	6.2448
1.01267	0.997192	0.823201	2.14266	7.21799	6.22799
1.01333	1.67219	0.723977	1.35351	7.11454	7.49097
1.014	0.625777	0.83406	0.87391	8.46978	7.41938
1.01467	2.24634	-0.50443	0.280154	7.03117	7.5059
1.01533	1.50175	-0.19552	0.654379	9.00405	6.85378
1.016	0.400429	-0.31177	0.471483	7.71011	6.36172
1.01667	0.579432	-0.27868	0.565819	7.56137	6.76778
1.01733	0.697182	-0.61091	-0.14886	9.4475	5.4567
1.018	1.65361	-0.16696	0.435695	8.23608	7.64056
1.01867	0.451127	-0.47138	0.795635	8.478	6.02419
1.01933	1.27564	0.4523	0.526944	9.08736	7.01653
1.02	0.861705	0.434233	0.944634	9.79761	6.09852
1.02067	0.55474	0.180286	1.3589	9.55857	7.31489
1.02133	1.15306	0.353763	1.41068	9.20133	7.30086
1.022	0.580084	1.94706	1.96375	8.66801	7.08392
1.02267	0.554465	1.23629	2.29035	7.89714	6.38255
1.02333	0.521079	0.344277	1.69099	6.65858	6.54008
1.024	0.378238	0.531064	0.665064	8.25503	5.30312
1.02467	0.043621	1.07545	0.793584	6.10414	7.63432
1.02533	1.2	-0.10004	0.966099	7.50124	6.66309
1.026	0.479341	0.29537	1.03075	7.31446	5.80117
1.02667	1.62765	0.580733	0.379723	7.78262	6.09262
1.02733	0.613962	0.876559	0.362143	8.35508	5.50507
1.028	-0.29126	0.717287	0.388927	9.2206	4.93069
1.02867	0.978192	1.55628	0.927853	9.14292	4.5606
1.02933	-0.07135	-0.18569	0.285627	8.29712	3.38148
1.03	0.04013	-0.43849	0.644413	8.31095	4.7085
1.03067	0.015251	-0.71324	0.029905	9.53199	6.86738
1.03133	0.224472	0.440744	1.26757	8.57744	5.36406
1.032	-0.36641	1.58604	1.01778	8.8434	5.03099
1.03267	0.927199	1.65313	0.088063	9.11795	4.23631
1.03333	1.71226	1.66042	1.00413	9.30343	4.44982
1.034	1.10846	1.82308	1.07574	8.95761	3.86585
1.03467	2.49018	1.58137	0.029896	10.2506	4.00746
1.03533	1.01265	1.3058	0.854016	9.90931	5.46573
1.036	0.777308	0.508814	0.267827	11.4379	2.95183
1.03667	1.47106	1.24093	0.156611	10.8445	4.66286
1.03733	1.70777	0.916001	1.26859	10.2873	4.19769
1.038	0.015284	1.20615	1.17894	9.44852	4.38489
1.03867	1.34841	1.18033	0.835791	9.43508	6.03054
1.03933	0.686706	1.51041	-0.06379	10.1603	4.92087
1.04	0.690434	1.75469	1.05939	8.91347	6.35863
1.04067	0.129133	1.62789	-0.01233	9.36038	6.72816
1.04133	0.404359	1.68876	-0.19497	11.0084	5.49727
1.042	0.421326	2.06793	0.041318	11.8199	6.41849
1.04267	0.257331	1.10104	0.585027	11.298	5.88218
1.04333	0.81612	0.559662	0.777924	11.6413	7.16925
1.044	-1.2835	1.39045	1.64397	10.23	5.34459
1.04467	0.294104	1.28134	1.49895	9.50457	5.3873
1.04533	0.16709	1.18478	0.890419	9.07421	4.93874
1.046	-0.1209	0.598246	0.426915	8.31584	6.6922
1.04667	-0.0575	0.970012	-0.02867	8.99321	4.94437
1.04733	-0.22707	0.517461	-0.28687	8.28898	3.56365
1.048	1.17532	-0.15078	0.714951	9.95308	4.09925
1.04867	1.31681	1.55503	-0.27629	11.4836	3.18205
1.04933	0.161433	-0.39521	0.347048	11.3179	4.24287
1.05	0.7109	0.386169	0.074978	11.1153	3.89708
1.05067	0.1331	0.268125	0.408064	11.8847	2.36806
1.05133	0.175332	0.68735	-0.15854	11.89	4.61878
1.052	-0.07055	0.074894	0.20651	12.0489	1.9444
1.05267	0.724147	-0.25651	-1.63616	12.3907	3.9146
1.05333	0.679605	0.191894	-0.74517	11.3923	4.88077
1.054	0.225568	-0.09073	-0.14482	12.4717	4.43206
1.05467	0.875432	0.286645	0.461448	12.8402	3.56491
1.05533	0.916074	1.4229	0.446446	12.4919	3.93578
1.056	1.69892	0.966668	1.09481	13.2572	4.62295
1.05667	1.2597	2.0263	0.937386	13.9227	3.89261
1.05733	0.565414	0.869363	1.99419	11.07	4.21744
1.058	0.937686	3.26487	1.47221	11.8844	4.25886
1.05867	0.742327	3.81814	2.50535	10.5706	4.35104
1.05933	-0.00729	2.36502	3.07949	9.56896	4.33198
1.06	1.03098	0.588419	1.31653	11.6407	5.36336
1.06067	0.316711	1.09388	0.780953	10.962	4.7512
1.06133	0.455101	1.6412	1.68168	12.4447	5.29776
1.062	1.78911	1.15651	2.22845	11.2806	4.73124
1.06267	0.186267	-0.90402	0.766047	10.3284	6.55079
1.06333	0.734505	-0.43966	-0.0793	10.9681	4.41009
1.064	0.120362	-1.02508	1.10111	9.21446	5.63548
1.06467	-0.07442	-0.20102	-0.06703	9.0453	4.33504
1.06533	0.499502	-0.38587	0.337221	9.62713	4.81955
1.066	-0.0523	-0.94795	0.480983	8.22332	6.37313
1.06667	0.248912	-0.0566	0.827179	7.9424	5.12584
1.06733	0.768306	1.12077	0.869867	7.78489	5.86873
1.068	0.784095	1.63831	0.74442	7.8368	5.37184
1.06867	0.435207	-0.19355	0.280636	6.46938	5.95834
1.06933	1.41359	-0.43503	1.21418	5.81911	6.7026
1.07	2.33322	-1.00896	0.563303	6.05972	7.26572
1.07067	1.30568	-0.19248	-0.2466	5.26013	6.46819
1.07133	1.76632	0.551502	-0.11583	4.27764	6.16585
1.072	0.844024	-0.57498	0.289495	5.32853	5.03741
1.07267	1.92692	0.320449	-0.21089	5.37207	6.40556
1.07333	1.63054	0.25993	0.782834	6.09119	5.00901
1.074	2.56251	0.687667	-0.98655	6.01205	7.7818
1.07467	0.998017	0.388208	0.817625	5.63695	5.89945
1.07533	2.0117	-0.65823	0.525735	4.04948	5.63875
1.076	1.10017	-0.06381	1.72783	4.53763	5.33472
1.07667	1.65278	-0.33673	0.384169	4.66003	5.75946
1.07733	1.8618	0.873817	0.97378	4.78959	4.24331
1.078	1.27967	-0.33929	2.16632	3.25781	4.22735
1.07867	0.985102	-0.25608	1.32279	2.52686	4.27463
1.07933	0.905495	0.149612	2.13982	3.25106	3.43882
1.08	1.19479	0.245845	1.33932	2.99856	3.4729
1.08067	2.08171	0.243117	2.1622	4.70579	3.21342
1.08133	-0.59781	-0.12092	1.19524	4.20059	1.77197
1.082	1.37098	-0.36939	1.57711	2.68129	2.92543
1.08267	1.2304	-0.38823	2.96029	3.66016	2.31065
1.08333	-0.11837	0.674843	4.21669	4.78437	3.22521
1.084	-0.21992	0.109613	4.42173	5.28233	2.80528
1.08467	0.267035	0.46506	3.61737	4.18337	0.426607
1.08533	0.548945	0.902421	6.31975	4.14778	2.49393
1.086	0.57693	0.009336	5.63203	4.42232	1.64893
1.08667	0.26192	-0.23924	6.53557	4.93217	2.83245
1.08733	-0.20599	-0.24131	6.91587	4.89809	3.02244
1.088	0.500927	1.10661	6.72505	5.34276	3.11918
1.08867	0.510445	-0.22982	6.0194	5.64115	3.88537
1.08933	-0.21862	-1.49925	5.82789	4.25112	2.94416
1.09	-0.76336	-0.6692	5.09398	5.10803	2.02748
1.09067	-0.68234	0.070109	4.04996	6.13575	2.50646
1.09133	0.433828	-1.13057	4.5961	4.51269	4.47819
1.092	-0.20008	-0.37082	4.86737	4.91254	3.17301
1.09267	-0.19212	-0.50071	5.8823	3.99888	2.75004
1.09333	-0.80653	-0.59843	6.32882	4.41114	1.63631
1.094	-1.29014	-0.00973	4.85224	5.26264	1.56756
1.09467	0.351165	1.59177	4.75118	3.16045	1.63853
1.09533	0.016488	0.749962	4.40721	3.71428	1.77817
1.096	0.053424	-0.38343	4.589	5.53165	1.17894
1.09667	-0.60873	1.01725	4.99694	4.30395	1.98959
1.09733	0.67857	2.0563	6.16293	4.8467	1.4792
1.098	-0.46366	1.01471	5.95192	4.57041	1.79703
1.09867	-0.52396	1.014	6.20928	3.46278	2.30844
1.09933	-0.05356	0.378567	6.11553	4.69445	3.09974
1.1	-0.27931	1.3182	6.70342	4.22073	2.13178
1.10067	-0.21499	0.947651	6.10046	4.22932	4.10119
1.10133	-0.10049	1.97481	6.39489	6.12398	2.88576
1.102	-0.65249	1.14574	6.077	4.55717	1.38938
1.10267	-0.23281	0.995356	4.39116	4.22312	2.12833
1.10333	0.12576	1.27906	4.13982	4.97713	1.61998
1.104	-1.07568	0.596894	4.21145	2.13643	2.65378
1.10467	-0.61509	1.62481	5.29878	3.37081	3.07939
1.10533	-0.66011	-0.46751	4.01599	3.82194	3.64922
1.106	-0.86603	0.227219	4.01707	3.68746	1.76165
1.10667	-0.19935	-0.17811	3.81621	4.88363	1.75016
1.10733	-0.98348	-0.40711	4.20224	5.98014	3.62164
1.108	-0.64605	1.00155	3.01187	4.36868	3.07205
1.10867	0.523221	-0.14693	3.46512	2.9713	3.80943
1.10933	-0.38118	-0.31656	2.34484	4.60531	4.15808
1.11	0.241678	-0.58612	2.58926	5.37644	3.26867
1.11067	-0.64651	-0.83955	2.66267	5.2034	3.63067
1.11133	0.003662	-1.37715	2.40917	4.34098	4.8592
1.112	0.704806	0.243738	2.19722	5.57572	5.60733
1.11267	0.149079	0.665412	1.71528	6.59565	6.14685
1.11333	-0.09744	-0.77323	2.25884	5.71777	5.29957
1.114	0.078967	-0.68929	2.63977	5.90743	4.705
1.11467	0.332181	-1.55177	3.18946	5.23163	4.88657
1.11533	-1.37801	-0.57881	3.11951	5.61512	4.86267
1.116	0.344256	-1.53069	2.43973	5.90055	4.69693
1.11667	-0.20846	-0.83083	2.1692	6.35525	3.83427
1.11733	0.161583	-1.21339	2.33556	6.40405	3.5426
1.118	0.071913	0.451462	1.10331	4.9074	4.06668
1.11867	-1.71648	0.666675	2.39832	2.56089	2.1372
1.11933	-1.01683	-1.29164	2.21555	3.13088	2.15085
1.12	-0.42894	-0.273	2.79287	4.98699	0.380746
1.12067	-0.21132	-0.20094	2.04485	3.37196	-0.55588
1.12133	-0.76675	0.52273	3.22722	3.01178	0.840575
1.122	-1.66101	1.33103	2.33087	2.41585	2.39201
1.12267	-0.62146	0.899259	1.83199	1.66508	2.76412
1.12333	-0.62666	0.17137	3.12522	3.32385	3.06441
1.124	-0.93373	0.154502	4.04442	0.699844	2.64057
1.12467	-0.53026	0.546769	2.32682	1.58865	1.5784
1.12533	-0.64639	-0.29813	3.75504	0.768726	2.27615
1.126	0.183661	0.111042	4.47758	1.15561	2.65268
1.12667	-1.75768	-1.57722	4.13084	2.82052	2.89173
1.12733	-0.60517	-0.8441	3.87864	1.1295	2.04885
1.128	0.016059	0.22114	3.83059	2.96084	-0.00122
1.12867	-0.21324	-0.89357	2.3754	3.24195	0.064014
1.12933	-1.32427	-0.56885	2.63301	3.18429	1.05086
1.13	0.106851	0.542364	2.40488	4.47461	0.179984
1.13067	-0.38709	0.925622	2.26547	2.69898	0.007474
1.13133	-0.15967	-0.14533	2.82845	3.40429	-0.13933
1.132	0.416137	-0.44025	2.04628	1.53835	0.127953
1.13267	0.256401	-0.34269	2.52296	0.995975	-0.87761
1.13333	0.872546	-0.84308	2.53937	1.99656	0.394646
1.134	0.764493	0.740743	2.03591	1.73084	0.13074
1.13467	0.481109	-0.49821	2.70905	2.81244	-0.6576
1.13533	0.782713	-0.75559	2.24474	0.935204	0.182141
1.136	-0.29924	-0.58601	1.70727	0.977328	0.262265
1.13667	-0.13124	-0.75608	2.33913	0.948616	0.598921
1.13733	0.274547	-1.07185	2.07801	2.74375	1.59127
1.138	-0.03944	-1.70879	1.37089	2.12472	0.809837
1.13867	0.398338	-1.29868	2.00526	2.55625	0.697615
1.13933	0.003811	-1.43077	2.80317	2.57942	0.921013
1.14	0.253345	-2.10069	2.68139	1.98275	2.66233
1.14067	0.307893	-0.79163	3.06602	2.5131	0.977486
1.14133	-0.28503	0.713499	2.34422	1.03596	1.68734
1.142	0.25842	1.59285	2.52744	2.08501	0.426244
1.14267	0.82055	1.58184	2.28151	1.46344	-0.14121
1.14333	1.49065	0.906681	2.25497	0.455164	0.760802
1.144	1.57818	-0.898	2.35527	0.917456	0.197906
1.14467	0.693979	-0.08825	2.86994	0.658214	0.461669
1.14533	0.021975	-1.09339	2.96839	0.42915	-0.35513
1.146	0.619414	-1.33196	3.55307	2.12809	0.131995
1.14667	0.713651	0.260979	2.4314	1.54075	0.727366
1.14733	-0.93587	0.082226	0.915691	2.1671	-0.3258
1.148	1.02576	0.999883	1.81355	1.534	-0.38874
1.14867	0.105835	-0.57824	1.2083	2.83446	-0.74099
1.14933	-0.44589	0.123415	1.91272	1.69388	0.726135
1.15	-0.10494	-1.00682	-0.11507	3.33951	-0.22728
1.15067	0.142282	-1.05994	0.292068	1.80943	0.916277
1.15133	0.415979	-0.89465	1.85103	1.77918	1.05388
1.152	-0.52017	-1.4192	1.0031	1.33268	2.90176
1.15267	0.600936	-2.00873	1.16002	2.91861	3.67101
1.15333	0.051406	-0.36549	0.571181	2.1615	3.42462
1.154	0.384874	-0.64957	1.80825	1.72042	2.08255
1.15467	0.063839	-0.17541	0.82849	1.41914	2.13995
1.15533	0.58023	0.188958	-0.30615	1.21071	3.48863
1.156	0.825706	0.185957	-0.62385	1.66422	1.99215
1.15667	-0.05643	0.118277	0.852721	0.86482	1.51757
1.15733	-1.37879	1.893	0.459139	2.43593	0.680181
1.158	0.445874	0.837988	0.517359	1.75504	1.06342
1.15867	-0.36024	-0.05199	0.322261	1.15901	-0.84289
1.15933	0.673657	-0.4086	0.530768	1.94632	0.102792
1.16	-0.87115	-0.11244	0.540634	2.42374	0.881925
1.16067	-0.16908	0.592327	1.71775	0.925726	0.93463
1.16133	-0.21622	-0.04032	1.32271	1.4754	0.939075
1.162	-0.11194	1.30097	-0.32494	2.81314	0.896415
1.16267	-0.75654	0.341814	2.23693	2.32456	0.154977
1.16333	-0.77609	-0.88535	1.34928	1.7861	-0.39208
1.164	-0.27833	0.401827	1.67392	0.538016	0.52122
1.16467	-0.32768	-1.85142	0.533155	1.12414	-0.27803
1.16533	-0.28415	-1.05048	1.28392	1.667	-0.42251
1.166	-0.72126	1.16099	1.64733	2.28112	-2.35969
1.16667	-0.29614	0.179767	0.759173	3.97619	-1.72438
1.16733	0.596333	0.545338	-0.1226	2.58295	-1.41521
1.168	-0.57474	-0.38022	0.625209	3.3658	-1.11848
1.16867	-0.55961	0.05095	0.310308	4.35083	-1.65642
1.16933	-0.31102	0.647625	0.345877	2.37756	-0.32201
1.17	-0.65899	-0.95191	0.104805	3.61793	-1.19174
1.17067	-0.81353	-0.00575	0.061211	1.91112	-0.83618
1.17133	-0.65939	1.52085	-0.14133	2.47246	-0.61928
1.172	-1.5275	1.09726	-0.88126	2.52941	-0.8221
1.17267	-1.53379	-0.29754	-0.24014	2.55436	0.682551
1.17333	-0.92885	-1.05829	0.217555	1.57938	-0.01616
1.174	-0.53524	0.088648	0.941178	0.683659	0.091617
1.17467	-1.12454	-0.31867	1.35057	0.855193	1.0594
1.17533	-0.6017	-0.41412	1.40139	1.10592	1.45553
1.176	-1.44609	-1.43597	1.89569	0.786586	3.28029
1.17667	-0.82446	-1.10245	2.01814	1.61305	1.76766
1.17733	-0.14891	-1.8544	2.1245	3.6017	2.29997
1.178	-1.38158	-1.53899	2.08253	3.44159	2.00167
1.17867	-0.99814	-1.86016	2.6422	4.35126	2.351
1.17933	-1.53391	-1.963	3.097	4.22161	0.474053
1.18	-1.77694	-0.16376	2.74728	4.98291	0.019906
1.18067	-0.77203	-0.1749	3.26767	4.12363	1.0618
1.18133	-0.97158	-1.08615	1.96653	4.11909	0.118492
1.182	-2.3205	-0.34782	1.18909	2.35911	1.20248
1.18267	-1.53094	-1.00134	-0.06984	3.60203	0.426828
1.18333	-2.09149	-1.85532	2.37932	3.88634	0.891886
1.184	-1.71952	-0.54794	1.47686	1.74591	-0.77514
1.18467	-1.53087	-1.18853	-0.7405	3.21766	-0.67441
1.18533	-2.7868	-0.99678	1.36641	2.46538	-1.28529
1.186	-2.00667	-2.65536	1.33158	1.87789	-0.37439
1.18667	-1.00711	-1.73334	0.955635	2.6894	-0.49522
1.18733	-1.57236	-1.72577	1.06413	2.69023	-1.20792
1.188	-1.24292	-3.52895	1.18041	1.52687	0.003621
1.18867	-1.67235	-2.66386	0.223343	1.23083	-1.60765
1.18933	-1.97098	-2.1316	1.49984	3.97173	-1.59289
1.19	-1.72604	-1.25777	1.71547	3.37603	-1.48716
1.19067	-0.74093	-1.21141	2.0865	3.89994	-1.53419
1.19133	-2.55579	-0.84359	1.88581	4.22447	-0.12652
1.192	-0.17099	0.676399	0.6922	2.23067	-1.64955
1.19267	-1.2573	1.72798	3.21661	3.5772	0.304075
1.19333	-1.45995	1.6219	1.56013	2.76859	1.31827
1.194	-1.90708	0.084636	2.52476	4.09665	0.592643
1.19467	-0.88966	0.35588	4.43255	5.39851	-0.35976
1.19533	-0.90646	0.400329	4.22487	2.25721	-1.13467
1.196	-0.94665	0.528285	5.04686	3.49144	1.05505
1.19667	-1.83492	0.103418	4.21967	4.15297	0.515501
1.19733	-0.67751	1.13908	5.95744	2.69958	1.32191
1.198	-1.43649	-0.72503	5.94062	2.48588	0.519649
1.19867	-0.65614	-0.05448	6.21086	1.13785	1.18723
1.19933	-0.42422	-0.51932	7.65495	3.42673	1.08334
1.2	-0.86333	-1.08948	6.28994	1.6363	0.482601
1.20067	-1.15043	-1.42897	5.44867	1.72419	-0.06212
1.20133	-0.70329	-1.55053	5.15272	2.85249	1.24633
1.202	-0.94854	-0.66293	3.81302	4.30606	-0.18635
1.20267	0.169263	-1.85383	2.95965	6.77766	0.295497
1.20333	-2.44115	-2.41613	3.20759	5.14835	-0.65599
1.204	-1.68082	-2.09006	2.63807	6.26284	-0.68974
1.20467	-1.48764	-1.33226	2.79923	4.39872	-0.23545
1.20533	-1.86962	-0.87263	2.54391	6.23246	0.327596
1.206	-0.80769	-1.19418	2.76436	7.69359	-0.07478
1.20667	-0.47113	-1.67679	2.6812	5.26532	-0.8617
1.20733	-2.66396	-1.32672	2.86756	4.52909	-0.42726
1.208	-0.07096	-0.66093	1.30061	4.45788	-0.75496
1.20867	-0.82067	-0.76376	1.45866	5.23056	-0.08198
1.20933	-1.40168	0.172545	1.77097	4.57302	-0.35606
1.21	-2.02125	-0.60663	1.054	2.74193	0.2525
1.21067	-1.30067	-0.72075	2.22932	2.35869	0.488537
1.21133	-0.96933	-0.85772	2.25967	2.92718	0.065181
1.212	-1.68905	-2.56031	2.14759	3.38357	-0.26103
1.21267	-0.92242	-1.44252	1.30772	6.7784	0.813657
1.21333	-2.36668	-2.20008	0.923995	3.96782	0.727032
1.214	-1.25051	0.04721	1.16511	5.03313	1.01679
1.21467	-0.28345	-0.14406	2.19402	6.73816	1.55219
1.21533	-1.73257	-0.14393	1.03686	4.92018	2.79176
1.216	-1.06992	-1.18837	0.928107	4.16155	1.43116
1.21667	-1.76668	-0.46336	0.729895	4.40154	1.38191
1.21733	-1.47283	-0.76022	0.701275	4.896	1.54662
1.218	-1.1954	-1.29738	0.288223	3.64275	1.0997
1.21867	-2.08901	-1.75876	0.66655	5.29448	0.277794
1.21933	-1.72794	-1.36276	0.866834	5.43622	0.147413
1.22	-1.03197	-0.47247	-0.28065	5.11497	0.069431
1.22067	-1.19641	-0.11729	-0.49427	5.95916	-0.08281
1.22133	-0.7526	0.393556	0.038149	6.73184	0.367949
1.222	-2.04049	-1.21605	-0.18394	6.98038	1.34867
1.22267	-1.84461	-1.4476	0.295254	8.55393	1.09856
1.22333	-1.47248	-1.93221	-0.51407	7.66438	2.44706
1.224	-1.59393	-2.2023	-1.14536	7.59057	2.18289
1.22467	-0.62851	-1.74317	-1.1753	8.07417	1.25374
1.22533	-0.98094	-1.4953	-1.19025	7.81997	1.0701
1.226	-1.74074	-0.82979	-0.58552	8.61307	1.14103
1.22667	-1.88594	-1.11751	0.207304	8.44127	1.27279
1.22733	-1.38122	-1.12001	-0.01389	7.37359	1.51502
1.228	-2.47292	-1.31366	-0.59686	8.09573	3.22767
1.22867	-1.75201	-2.15301	0.526826	6.8139	1.85154
1.22933	-0.97184	0.208068	0.092059	7.22889	3.04259
1.23	-1.6262	-0.1871	0.516086	7.49647	0.791007
1.23067	-1.71264	0.169636	0.771454	7.03602	0.179574
1.23133	-1.10658	1.42024	-0.19926	6.61886	0.279334
1.232	-2.29118	1.04173	0.025596	5.80798	2.06791
1.23267	-2.02276	-1.43755	0.334604	5.1637	2.46856
1.23333	-2.77883	-0.35947	0.572414	4.7758	2.57753
1.234	-1.56251	-0.55789	-0.60385	4.66905	3.88795
1.23467	-1.63185	-1.3067	0.402238	5.02622	1.85416
1.23533	-2.19624	-1.20168	0.536601	5.29748	0.582579
1.236	-1.85336	-1.22331	1.50088	3.95539	1.68843
1.23667	-1.8404	-0.22262	0.686172	1.97134	1.52215
1.23733	-2.75414	0.735452	1.35581	2.24013	-0.05917
1.238	-2.19001	0.466327	1.00061	1.70811	0.426074
1.23867	-1.71958	-1.36993	0.962702	1.29012	-0.82729
1.23933	-1.39853	0.440325	0.865818	1.9924	0.796677
1.24	-1.84775	-0.15364	2.26448	1.99565	0.319025
1.24067	-2.45776	0.311308	2.20089	-0.05949	0.214184
1.24133	-1.87261	-0.42388	2.03927	1.57675	-1.03481
1.242	-1.31613	-1.37555	1.85491	0.016165	-0.63643
1.24267	-1.87011	-1.32216	1.47614	0.160288	-1.44098
1.24333	-1.00523	-2.24508	2.89212	0.047234	0.190352
1.244	-1.9161	-2.07388	3.28668	-0.43621	-0.92822
1.24467	-0.65491	-1.30543	2.19846	-0.97509	-0.52332
1.24533	-2.46452	-1.01995	2.59694	0.383065	-0.4956
1.246	-1.35717	-3.00116	2.47476	0.780479	-0.13656
1.24667	-2.29948	-1.28168	2.78373	2.80295	1.07633
1.24733	-2.06436	-1.03523	2.14471	1.64471	0.458347
1.248	-1.3092	0.070145	1.91907	3.80776	-0.20195
1.24867	-1.7459	0.704112	1.72217	3.44621	0.109035
1.24933	-2.30151	-1.08205	2.31381	4.14522	-0.23805
1.25	-1.82044	-1.10404	0.837183	3.36375	-1.46796
1.25067	-1.96308	-1.07646	1.91257	2.83019	-1.78166
1.25133	-1.0784	-1.31052	0.925928	0.281843	-0.15652
1.252	-1.51876	-1.04728	1.61042	1.51825	-1.63948
1.25267	-1.92112	-2.72561	0.895524	0.826772	-2.12385
1.25333	-1.43593	-2.33167	1.32789	1.31039	-2.51682
1.254	-1.31563	-3.29145	2.24353	0.985508	-1.46264
1.25467	-1.22583	-2.05177	0.319711	2.69053	-2.84401
1.25533	-0.72802	-3.13556	1.25941	2.3539	-1.18296
1.256	-0.76123	-3.55387	0.929447	2.07978	-0.84641
1.25667	0.191579	-2.14481	1.81684	2.15975	-1.67214
1.25733	-1.08768	-2.17365	1.36282	3.02981	-1.44779
1.258	-0.17292	-2.17029	1.39981	2.55716	-0.4425
1.25867	-2.49222	-2.52144	3.02343	2.35017	-1.46587
1.25933	-0.85522	-2.84565	3.58132	3.01941	-0.47365
1.26	0.165517	-2.40485	3.48571	2.06303	-0.48629
1.26067	-1.1857	-1.90254	3.55708	0.631437	0.428253
1.26133	-0.99972	-2.6308	3.91457	1.40846	-0.77248
1.262	-1.35321	-1.0644	3.90061	1.81949	-1.10981
1.26267	-1.94444	-1.39054	4.40773	2.86799	-1.35274
1.26333	-1.42246	-1.20608	3.19675	1.31399	-0.92174
1.264	-0.9553	-0.97628	3.04624	2.50312	0.930717
1.26467	-1.36745	-0.07585	3.18697	2.64222	0.084846
1.26533	-1.5008	-0.42985	2.04097	3.11701	1.45296
1.266	-1.41376	-0.84614	2.13249	2.41406	-0.14313
1.26667	-1.4433	0.165804	1.73109	1.48791	1.34054
1.26733	-2.03707	-1.30161	1.37248	3.81847	1.3422
1.268	-1.86419	-1.41651	-0.29263	1.00123	1.67453
1.26867	-0.82788	-0.37966	1.5638	2.0799	0.164199
1.26933	-1.53047	-1.78554	0.999967	2.06239	-0.5577
1.27	-1.64802	-2.16915	1.10457	1.35898	-1.40438
1.27067	-1.85213	-1.52982	2.47589	1.78507	-0.55964
1.27133	-1.18653	-0.59179	1.21005	0.572912	-2.35148
1.272	-1.15383	-1.93121	1.0772	0.007289	-2.85938
1.27267	-1.5224	-0.98064	1.18016	1.77353	-3.22087
1.27333	-2.36531	-2.10501	2.35592	0.73818	-1.75935
1.274	-0.53868	0.289274	1.62686	0.988964	-2.23032
1.27467	-1.8572	-0.42579	1.67688	1.20087	-1.66443
1.27533	-1.50935	-1.65562	1.92354	1.18549	-3.31691
1.276	-1.63726	-0.89574	1.39846	2.72981	-2.57527
1.27667	-1.83457	-1.72286	1.74668	1.54546	-1.87523
1.27733	-1.59593	-0.92464	2.02829	0.801898	-2.6749
1.278	-1.92012	-1.64773	0.856308	1.09016	-1.69436
1.27867	-1.93439	-1.40675	2.13062	0.329504	-1.92683
1.27933	-1.50679	-0.94159	2.47684	1.47623	-2.59861
1.28	-1.61029	-0.74511	2.47552	1.45214	-2.482
1.28067	-2.29799	-0.98906	0.532547	1.3205	-3.43753
1.28133	-1.73188	-0.54752	1.31332	-1.28463	-4.22165
1.282	-1.26819	-0.56256	1.31437	-0.92398	-3.25361
1.28267	-1.07454	-1.89081	1.53215	-1.26913	-3.05116
1.28333	-1.68676	-0.90338	0.938894	-1.28793	-4.24994
1.284	-1.41559	-0.65718	1.99512	-1.14355	-4.378
1.28467	-1.75546	-1.66339	2.25637	-3.37161	-2.9786
1.28533	-1.46243	-1.4074	1.63114	-1.44828	-3.01553
1.286	-1.31543	-1.90378	1.02459	-1.15561	-3.84776
1.28667	-1.58225	-1.50277	0.134719	-1.5828	-3.7063
1.28733	-0.27995	-2.35279	0.046464	-0.57093	-3.65135
1.288	-1.75492	-2.96796	0.083175	-0.9424	-3.56681
1.28867	-1.78612	-0.90422	0.493964	-0.22334	-4.57083
1.28933	-1.03124	-1.81324	0.923161	-0.21735	-3.99866
1.29	-1.11141	-2.83019	0.965183	-0.94032	-3.62686
1.29067	-0.36561	-2.83528	1.82134	0.380797	-4.11146
1.29133	-0.88891	-1.69152	1.68045	-0.56956	-3.94871
1.292	-0.18703	-2.03456	1.54178	-1.25339	-3.77861
1.29267	-1.37003	-1.54714	2.52442	-0.89469	-3.85631
1.29333	-0.90507	-1.90095	3.5184	-0.67392	-4.02268
1.294	-0.04611	-1.84315	3.1823	-0.25667	-3.13206
1.29467	-0.92223	-1.41463	5.42573	1.28926	-3.8751
1.29533	-0.7997	-1.2085	5.06256	1.9104	-4.30214
1.296	-1.55554	-1.58792	4.10057	-0.9114	-3.87402
1.29667	-0.78609	-1.03156	3.10889	-0.18761	-3.38847
1.29733	-1.76551	-2.72816	3.78818	-1.0107	-2.67612
1.298	-1.58132	-1.70276	2.14825	-0.42376	-3.38648
1.29867	-1.83393	-2.12907	2.12905	0.661632	-2.18038
1.29933	-1.03556	-2.02983	2.51203	-0.451	-2.71478
1.3	-2.03495	-2.41836	2.52192	0.057856	-3.28567
1.30067	-2.14938	-2.94711	2.4203	-0.64408	-3.6093
1.30133	-1.29226	-1.63984	1.91853	-1.35363	-2.4583
1.302	-2.11798	-0.53106	1.95632	-1.20556	-2.70399
1.30267	-1.38064	-0.57445	1.50826	0.185227	-1.4607
1.30333	-1.08976	-0.34206	2.07756	-0.07718	-2.26355
1.304	-2.03879	0.405407	1.58162	-1.54689	-2.15543
1.30467	-0.63327	0.525779	1.86091	-0.79054	-0.74931
1.30533	-1.28516	0.511232	0.930652	-0.69829	0.468578
1.306	-1.01226	0.539698	1.10837	-0.83818	-1.74771
1.30667	-1.53871	1.2931	2.48603	-0.66665	-2.27463
1.30733	-0.82979	0.716155	2.38281	-1.26998	-2.29914
1.308	-2.47557	0.345536	1.70627	-2.88238	-1.73488
1.30867	-1.48737	-0.53143	1.99953	-2.42011	-2.76392
1.30933	-1.15673	-1.95817	0.981971	-1.22679	-1.6128
1.31	-1.04982	-0.7368	2.52433	-1.04212	-2.85456
1.31067	-2.01286	-1.57485	2.01517	-0.49549	-2.97884
1.31133	-1.64743	-0.60714	2.11147	-2.12696	-2.34661
1.312	-1.26607	-0.35436	1.47957	-2.44896	-1.46318
1.31267	-2.42882	-0.2454	2.07457	-1.64256	-0.90833
1.31333	-2.02964	-1.60015	1.19572	-2.36451	-0.00213
1.314	-2.73259	-1.02821	0.556068	-1.72204	-0.72574
1.31467	-2.11826	-0.86471	0.942284	-1.88432	0.329988
1.31533	-1.44658	-0.49526	1.57341	-1.54484	-0.40608
1.316	-1.15449	0.196756	0.5797	-2.03136	0.91143
1.31667	-1.37874	-0.38783	1.09206	-1.82346	0.526873
1.31733	-2.36749	0.280762	1.49553	-2.59622	-0.36498
1.318	-1.72071	0.80176	0.691993	-2.7079	0.269107
1.31867	-1.09153	1.13753	1.19704	-1.44818	0.699929
1.31933	-1.70005	0.244921	1.2778	-0.85647	0.275569
1.32	-2.16897	-1.25085	0.386419	-2.62449	-0.77663
1.32067	-1.58997	-1.81497	0.345949	-1.03403	-2.7419
1.32133	-0.36909	-1.78137	0.254537	-1.52607	-2.22316
1.322	-1.59507	-1.74197	1.08716	-2.16723	-2.828
1.32267	-0.65202	-1.10795	1.23285	-3.24545	-2.38949
1.32333	-1.66812	-0.96554	0.438085	-3.84639	-2.62504
1.324	-1.43525	-0.9466	1.25523	-2.46864	-0.58586
1.32467	-0.18575	-1.76111	0.825689	-2.28239	-3.18204
1.32533	0.42237	-2.28996	1.11493	-1.56346	-1.94056
1.326	0.075492	-1.22805	1.07952	-0.10676	-3.25814
1.32667	1.75699	-1.10252	0.197258	-0.90102	-3.19253
1.32733	0.6976	-1.66173	1.2373	-0.56563	-1.72903
1.328	-0.63074	-1.31577	1.59831	-1.45353	-2.2854
1.32867	0.548067	-1.4415	0.024096	0.557094	-2.92756
1.32933	2.00529	-1.54184	0.676998	-1.43486	-1.60719
1.33	0.379431	-2.29686	0.487901	-0.0309	-1.59046
1.33067	-0.08247	-3.22935	-0.34868	0.420508	-2.40393
1.33133	-0.39137	-3.40103	-0.4972	0.020321	-1.75861
1.332	-1.07003	-2.89659	0.45338	-0.38811	-3.1717
1.33267	-0.99319	-1.73991	0.544951	-0.85841	-2.41944
[truncated: 26,501 more rows]

## Sheet: Panel j
Monophasic	Biphasic
-4.41267	-6.10698
-6.66159	-5.15
-6.02622	-4.02388
-7.01229	-6.81418
-4.33887	-5.52317
-3.5025	-5.45137
-5.4888	-3.75919
-3.00632	-1.5279
-6.03324	-3.73653
-3.92662	-4.58478
-1.86171	-4.20085
-4.76819	-4.7878
-2.07731	-1.15416
-4.52276	-4.58764
-3.78274	-1.85605
